# Supplementary material for: NodoMap: A single-cell and spatial transcriptomic atlas of the mouse nodose ganglion
Source: Cell Press Blue. 2026 Jul 20;1(4):None. doi: 10.1016/j.cpblue.2026.100072 (PMC13385471; doi:10.1016/j.cpblue.2026.100072)
Supplement: Table S1. Dictionary [file mmc2.xlsx]

## Sheet: 0_Dictionary
Table	Explanation
1_Cell_Type	Characterise integrated sn- / scRNAseq clusters based on their cell types
Cluster Number	Clusters identified and numbered under principal component = 50, resolution = 1.4
genemarker	The marker genes of each cell types
cell type	Types of cells
abbrevation	Cell type abbrevation
expression_level	The proportion of cells expressing the marker gene within a cluster
2_Cluster_Marker	The differentially expressed genes (DEGs) of each cluster
Cluster Number	Clusters identified and numbered under principal component = 50, resolution = 1.4
Cluster Class	Clusters' annotation based on identified cell types
ENSID	Ensembl stable ID
p_val	p value calculated from a Wilcoxon Rank Sum test
avg_log2FC	The log fold change of the gene's average expression in a cluster vs the others
pct.1	Percentage of cells expressing the gene in the target cluster
pct.2	Percentage of cells expressing the gene in the rest clusters
p_val_adj	Bonferroni correction adjusted p-value
specificity	avg_log2FC*((pct.1+0.01)/(pct.2+0.01))
genesymbol	Gene symbols converted from ENSID
Cluster Label	Clusters' annotation based on the specificity score
3_Cluster_Cell	The number of cells from different nutritional status, positions, or datasets at the cluster level
Cluster Number	Clusters identified and numbered under principal component = 50, resolution = 1.4
Cluster Class	Clusters' annotation based on identified cell types
Cluster Label	Clusters' annotation based on the specificity score of 2_Cluster_Marker
Fed	Number of cells labelled as adlib within the corresponding clusters (nodose ganglia extracted under ad libitum fed status)
Fast	Number of cells labelled as fast within the corresponding clusters (nodose ganglia extracted under overnight fasting status)
Left	Number of cells labelled as left within the corresponding clusters (left nodose ganglia)
Right	Number of cells labelled as right within the corresponding clusters (right nodose ganglia)
Bai et al., 2019	Number of cells from the corresponding sn- / scRNAseq studies on mouse nodose ganglia
Buchanan et al., 2022
Cheng et al., 2025
Kupari et al., 2019
Zhao et al., 2022
4_Fed_Fasted_Marker	Genes differentially expressed in nodose ganglia under overnight fasting (fast) or ad libitum fed (adlib) status
Cluster Number	Clusters with a identity class labelled as fast or adlib
Cluster Class	Clusters' annotation based on identified cell types
Cluster Label	Clusters' annotation based on the specificity score of 2_Cluster_Marker
ENSID	Ensembl stable ID
p_val	p value calculated from a Wilcoxon Rank Sum test
avg_log2FC	The log fold change by comparing fast to adlib
pct.1	Percentage of cells expressing the gene in fast
pct.2	Percentage of cells expressing the gene in adlib
p_val_adj	Bonferroni correction adjusted p-value
specificity	avg_log2FC*((pct.1+0.01)/(pct.2+0.01))
genesymbol	Gene symbols converted from ENSID
5_Left_Right_Marker	Genes differentially expressed in right or left nodose ganglia
Cluster Number	Clusters with a identity class labelled as right or left
Cluster Class	Clusters' annotation based on identified cell types
Cluster Label	Clusters' annotation based on the specificity score of 2_Cluster_Marker
ENSID	Ensembl stable ID
p_val	p value calculated from a Wilcoxon Rank Sum test
avg_log2FC	The log fold change by comparing right to left nodose ganglia
pct.1	Percentage of cells expressing the gene in right nodose ganglia
pct.2	Percentage of cells expressing the gene in left nodose ganglia
p_val_adj	Bonferroni correction adjusted p-value
specificity	avg_log2FC*((pct.1+0.01)/(pct.2+0.01))
genesymbol	Gene symbols converted from ENSID
6_Fed_Fasted_IPA_NGN	Ingenuity pathway analysis on top 4 transcriptionally sensitive nodose ganglia neuronal (NGN) clusters under fasting/ad libitum fed status
Ingenuity Canonical Pathways	The significantly enriched pathways in the fasted state identified from 4 transcriptionally sensitive NGN clusters
Zscore NGN2	The prediction score of canonical pathways activities in NGN2 (z-score >= 2: activation; z-score <= -2: inhibition)
Zscore NGN5	The prediction score of canonical pathways activities in NGN6 (z-score >= 2: activation; z-score <= -2: inhibition)
Zscore NGN8	The prediction score of canonical pathways activities in NGN9 (z-score >= 2: activation; z-score <= -2: inhibition)
Zscore NGN10	The prediction score of canonical pathways activities in NGN11 (z-score >= 2: activation; z-score <= -2: inhibition)
-log(B-H p-value) NGN2	Benjamini-Hochberg adjusted p-value of each ingenuity canonical pathways in NGN2
-log(B-H p-value) NGN5	Benjamini-Hochberg adjusted p-value of each ingenuity canonical pathways in NGN6
-log(B-H p-value) NGN8	Benjamini-Hochberg adjusted p-value of each ingenuity canonical pathways in NGN9
-log(B-H p-value) NGN10	Benjamini-Hochberg adjusted p-value of each ingenuity canonical pathways in NGN11
Max -log(B-H p-value)	The maximum Benjamini-Hochberg adjusted p-value across the 4 NGN clusters
Ratio NGN2	The number of analysis-ready molecules from NGN2 / The total number of molecules associated with the pathway
Ration NGN5	The number of analysis-ready molecules from NGN6 / The total number of molecules associated with the pathway
Ratio NGN8	The number of analysis-ready molecules from NGN9 / The total number of molecules associated with the pathway
Ratio NGN10	The number of analysis-ready molecules from NGN11 / The total number of molecules associated with the pathway
Molecules NGN2	The analysis-ready molecules from NGN2
Molecules NGN5	The analysis-ready molecules from NGN6
Molecules NGN8	The analysis-ready molecules from NGN9
Molecules NGN10	The analysis-ready molecules from NGN11
7_Left_Right_IPA_NGN	Ingenuity pathway analysis on top 4 transcriptionally sensitive nodose ganglia neuronal (NGN) clusters in left/right nodose ganglia
Ingenuity Canonical Pathways	The significantly enriched pathways in the left/right nodose ganglia identified from 4 transcriptionally sensitive NGN clusters
Zscore NGN3	The prediction score of canonical pathways activities in NGN2 (z-score >= 2: activation; z-score <= -2: inhibition)
Zscore NGN9	The prediction score of canonical pathways activities in NGN5 (z-score >= 2: activation; z-score <= -2: inhibition)
Zscore NGN16	The prediction score of canonical pathways activities in NGN10 (z-score >= 2: activation; z-score <= -2: inhibition)
Zscore NGN18	The prediction score of canonical pathways activities in NGN17 (z-score >= 2: activation; z-score <= -2: inhibition)
-log(B-H p-value) NGN3	Benjamini-Hochberg adjusted p-value of each ingenuity canonical pathways in NGN2
-log(B-H p-value) NGN9	Benjamini-Hochberg adjusted p-value of each ingenuity canonical pathways in NGN5
-log(B-H p-value) NGN16	Benjamini-Hochberg adjusted p-value of each ingenuity canonical pathways in NGN10
-log(B-H p-value) NGN18	Benjamini-Hochberg adjusted p-value of each ingenuity canonical pathways in NGN17
Max -log(B-H p-value)	The maximum Benjamini-Hochberg adjusted p-value across the 4 NGN clusters
Ratio NGN3	The number of analysis-ready molecules from NGN2 / The total number of molecules associated with the pathway
Ration NGN9	The number of analysis-ready molecules from NGN5 / The total number of molecules associated with the pathway
Ratio NGN16	The number of analysis-ready molecules from NGN10 / The total number of molecules associated with the pathway
Ratio NGN18	The number of analysis-ready molecules from NGN17 / The total number of molecules associated with the pathway
Molecules NGN3	The analysis-ready molecules from NGN2
Molecules NGN9	The analysis-ready molecules from NGN5
Molecules NGN16	The analysis-ready molecules from NGN10
Molecules NGN18	The analysis-ready molecules from NGN17
8_Metadata_of_sc_sn_RNA_seq	Metadata from integrated sn- / scRNAseq
Barcode	Cell barcodes
orig.ident	Original identity
nCount_originalexp	The number of UMIs per cell / nucleus
nFeature_originalexp	The number of genes per cell / nucleus
Sample	Samples of studies
subsets_Mito_percent	The percentage of mitochondrial content per cell
scDblFinder.class	Cell classification: singlet
Dataset	The sn- / scRNAseq studies on mouse nodose ganglia
Experiment	Sequencing experiments of studies
Age	Age of mice
Strain	Strain of mice
Position	The position of nodose ganglia
Nutr.cond	The nutrional status of mice
pct_cmo1	The percentage of cell multiplexing oligo (cmo) 1 per cell
pct_cmo2	The percentage of cmo 2 per cell
pct_cmo3	The percentage of cmo 3 per cell
pct_cmo4	The percentage of cmo 4 per cell
group	The group number of cmo
seurat_clusters	The clustering results under resolution 1.4
cell_identity	Cell type classification
cluster_number	Cluster name and number
NTs	Neurotransmitters
NPs	Neuropeptides
cluster_markers	Cluster markers
Sodium_channel	Neuronal clusters classified by sodium channels
Fibre_type	Neuronal clusters classified by fibre myelination types
Sensor_type	Neuronal clusters classified by sensory type
Organ_projection	Neuronal clusters classified by projected peripheral organs
9_Metadata_of_st	Metadata from nodose ganglia spatial transcriptomics
Barcode	Cell (Curio bead) barcodes
orig.ident	Original identity
nCount_RNA	The number of UMIs per cell
nFeature_RNA	The number of genes per cell
percent.mt	The percentage of mitochondrial content per cell
Position	The position of nodose ganglia
spot_class	RCTD's classification in doublet mode
first_type	First cell type predicted on the bead (using cluster_number in 8_Metadata_of_sc_sn_RNA_seq as the reference)
second_type	Second cell type predicted on the bead for doublet spot_class conditions
singlet_cells	Cell type assigned to the singlet spot
Sodium_channel	Neuronal clusters classified by sodium channels
Fibre_type	Neuronal clusters classified by fibre myelination types
Sensor_type	Neuronal clusters classified by sensory type
Organ_projection	Neuronal clusters classified by projected peripheral organs
10_Integrated_datasets	Integrated datasets information
Datasets	The sn- / scRNAseq studies on mouse nodose ganglia
Number of Genes	Quality control metrics based on the number of genes
Number of Transcripts	Quality control metrics based on the number of transcripts
Mitochondrial percent (%)	Quality control metrics based on the percentage of mitochondrial contents
11_Cell_types	Defining cell types with marker genes
Cell type	Cell types
Gene marker (the proportion of expression levels, %)	Marker genes for different cell types
12_Neurotansmitter_neuropeptide	Neurotansmitter or neuropeptide assignment
Neurotransmitter annotation	Neurotansmitter or neuropeptide
Genes > 30%	Marker genes of neurotransmitter or neuropeptide
Genes < 30%	Marker genes of neurotransmitter or neuropeptide
13_Cellchat	Cell-cell communication between nodose ganglia and the dorsal vagal complex neurons
Source	Nodomap
Target	Mouse hindbrain snRNAseq data from Dowsett et al , 2021
Ligand	Ligand
Receptor	Receptor
prob	Probability of cell-cell communication
pval	p_value
interaction_name	Pathways
interaction_name_2	Pathways
pathway_name	Pathway names
annotation	Pathway annotations
evidence	GO terms
14_Neuronal_clusters	Classifying neuronal clusters
Classification	Classification of neuronal clusters
Gene marker (the proportion of expression levels, %)	Marker genes for different neuronal clusters
15_Fed_Fasted_IPA_NNC	Ingenuity pathway analysis on top 4 transcriptionally sensitive non-nodose ganglia neuronal clusters (NNCs) under fasting/ad libitum fed status
Ingenuity Canonical Pathways	The significantly enriched pathways in the fasted state identified from 4 transcriptionally sensitive NNCs
zScore JGN1	The prediction score of canonical pathways activities in JGN1 (z-score >= 2: activation; z-score <= -2: inhibition)
zScore JGN5	The prediction score of canonical pathways activities in JGN5 (z-score >= 2: activation; z-score <= -2: inhibition)
zScore MGC1	The prediction score of canonical pathways activities in MGC1 (z-score >= 2: activation; z-score <= -2: inhibition)
zScore SGC1	The prediction score of canonical pathways activities in SGC1 (z-score >= 2: activation; z-score <= -2: inhibition)
-log(p-value) JGN1	Benjamini-Hochberg adjusted p-value of each ingenuity canonical pathways in JGN1
-log(p-value) JGN5	Benjamini-Hochberg adjusted p-value of each ingenuity canonical pathways in JGN5
-log(p-value) MGC1	Benjamini-Hochberg adjusted p-value of each ingenuity canonical pathways in MGC1
-log(p-value) SGC1	Benjamini-Hochberg adjusted p-value of each ingenuity canonical pathways in SGC1
Max -log(p-value)	The maximum Benjamini-Hochberg adjusted p-value across the 4 NNCs
Ratio JGN1	The number of analysis-ready molecules from JGN1 / The total number of molecules associated with the pathway
Ratio JGN5	The number of analysis-ready molecules from JGN5 / The total number of molecules associated with the pathway
Ratio MGC1	The number of analysis-ready molecules from MGC1 / The total number of molecules associated with the pathway
Ratio SGC1	The number of analysis-ready molecules from SGC1 / The total number of molecules associated with the pathway
Molecules JGN1	The analysis-ready molecules from JGN1
Molecules JGN5	The analysis-ready molecules from JGN5
Molecules MGC1	The analysis-ready molecules from MGC1
Molecules SGC1	The analysis-ready molecules from SGC1
16_Left_Right_IPA_NNC	Ingenuity pathway analysis on top 4 transcriptionally sensitive non-nodose ganglia neuronal clusters (NNC) in left/right nodose ganglia
Ingenuity Canonical Pathways	The significantly enriched pathways in the left/right nodose ganglia identified from 4 transcriptionally sensitive NNCs
zScore JGN1	The prediction score of canonical pathways activities in JGN1 (z-score >= 2: activation; z-score <= -2: inhibition)
zScore JGN3	The prediction score of canonical pathways activities in JGN3 (z-score >= 2: activation; z-score <= -2: inhibition)
zScore FB3	The prediction score of canonical pathways activities in FB3 (z-score >= 2: activation; z-score <= -2: inhibition)
zScore FB4	The prediction score of canonical pathways activities in FB4 (z-score >= 2: activation; z-score <= -2: inhibition)
-log(p-value) JGN1	Benjamini-Hochberg adjusted p-value of each ingenuity canonical pathways in JGN1
-log(p-value) JGN3	Benjamini-Hochberg adjusted p-value of each ingenuity canonical pathways in JGN3
-log(p-value) FB3	Benjamini-Hochberg adjusted p-value of each ingenuity canonical pathways in FB3
-log(p-value) FB4	Benjamini-Hochberg adjusted p-value of each ingenuity canonical pathways in FB4
Max -log(p-value)	The maximum Benjamini-Hochberg adjusted p-value across the 4 NNCs
Ratio JGN1	The number of analysis-ready molecules from JGN1 / The total number of molecules associated with the pathway
Ratio JGN3	The number of analysis-ready molecules from JGN3 / The total number of molecules associated with the pathway
Ratio FB3	The number of analysis-ready molecules from FB3 / The total number of molecules associated with the pathway
Ratio FB4	The number of analysis-ready molecules from FB4 / The total number of molecules associated with the pathway
Molecules JGN1	The analysis-ready molecules from JGN1
Molecules JGN3	The analysis-ready molecules from JGN3
Molecules FB3	The analysis-ready molecules from FB3
Molecules FB4	The analysis-ready molecules from FB4
17_cell_cmo_counts	The number of cell multiplexing oligo (cmo) per cell
NEXTERA BARCODE (FEATURE)	NEXTERA barcode
TRUSEQ BARCODE (GEX)	TRUSEQ barcode
CELL BARCODE	Cell barcode
CMO1_COUNT	The number of cmo1
CMO2_COUNT	The number of cmo2
CMO3_COUNT	The number of cmo3
CMO4_COUNT	The number of cmo4
CMO5_COUNT	The number of cmo5
TOTAL_COUNT	The total number of cmo
CMO1 %	The percentage of cmo1
CMO2 %	The percentage of cmo2
CMO3 %	The percentage of cmo3
CMO4 %	The percentage of cmo4
CMO5 %	The percentage of cmo5
Total	Total percentage of cmo
largest % - 2nd largest %	The largest cmo% minus the second largest cmo%
Largest % / 2nd Largest	The largest cmo% divided by the second largest cmo%
Sample Group	The sample group
18_cell_barcodes_for_matching
