# Supplementary material for: NodoMap: A single-cell and spatial transcriptomic atlas of the mouse nodose ganglion
Source: Cell Press Blue. 2026 Jul 20;1(4):None. doi: 10.1016/j.cpblue.2026.100072 (PMC13385471; doi:10.1016/j.cpblue.2026.100072)
Supplement: Table S2. Cell type [file mmc3.xlsx]

## Sheet: 1_Cell_Type
Cluster Number	genemarker	cell type	abbrevation	expression_level
0	Emcn	Endothelial cells	EC	0.717575
1	Apoe	Satellite glial cells	SGC	0.99862
1	Dbi	Satellite glial cells	SGC	0.996627
1	Fabp7	Satellite glial cells	SGC	0.958301
2	Apoe	Satellite glial cells	SGC	0.999629
2	Dbi	Satellite glial cells	SGC	0.993516
2	Fabp7	Satellite glial cells	SGC	0.967766
3	Mpz	Myelinated glial cells	MGC	0.998295
4	Apoe	Satellite glial cells	SGC	0.999125
4	Dbi	Satellite glial cells	SGC	0.986221
4	Fabp7	Satellite glial cells	SGC	0.985783
5	Phox2b	Nodose ganglia neurons	NGN	0.7432
6	Apoe	Satellite glial cells	SGC	0.985213
6	Ptprc	Hematopoietic cells	HC	0.243762
7	Apoe	Satellite glial cells	SGC	0.976766
7	Dbi	Satellite glial cells	SGC	0.991171
8	Dbi	Satellite glial cells	SGC	0.965405
9	Ebf2	Fibroblasts	FB	0.315327
10	Apoe	Satellite glial cells	SGC	0.979125
10	Dbi	Satellite glial cells	SGC	0.985896
11	Mpz	Myelinated glial cells	MGC	0.996881
12	Acta2	Fibroblasts	FB	0.706223
13	Phox2b	Nodose ganglia neurons	NGN	0.828015
14	Dbi	Satellite glial cells	SGC	0.982131
14	Mpz	Myelinated glial cells	MGC	0.997595
15	Phox2b	Nodose ganglia neurons	NGN	0.701425
16	Mpz	Myelinated glial cells	MGC	0.999624
17	Phox2b	Nodose ganglia neurons	NGN	0.805508
18	Apoe	Satellite glial cells	SGC	0.983622
18	Dbi	Satellite glial cells	SGC	0.990173
19	Mpz	Myelinated glial cells	MGC	0.998591
21	Phox2b	Nodose ganglia neurons	NGN	0.836308
22	Apoe	Satellite glial cells	SGC	0.99574
22	Dbi	Satellite glial cells	SGC	0.971246
22	Fabp7	Satellite glial cells	SGC	0.919595
23	Prdm12	Jugular ganglia neurons	JGN	0.745524
24	Phox2b	Nodose ganglia neurons	NGN	0.768335
25	Apoe	Satellite glial cells	SGC	0.995924
25	Dbi	Satellite glial cells	SGC	0.995245
25	Fabp7	Satellite glial cells	SGC	0.946331
25	Mpz	Myelinated glial cells	MGC	0.998641
26	Prdm12	Jugular ganglia neurons	JGN	0.705031
27	Ebf2	Fibroblasts	FB	0.459986
28	Phox2b	Nodose ganglia neurons	NGN	0.769679
29	Phox2b	Nodose ganglia neurons	NGN	0.855821
30	Emcn	Endothelial cells	EC	0.523601
31	Phox2b	Nodose ganglia neurons	NGN	0.424057
32	Phox2b	Nodose ganglia neurons	NGN	0.730853
33	Phox2b	Nodose ganglia neurons	NGN	0.516411
34	Phox2b	Nodose ganglia neurons	NGN	0.77546
35	Emcn	Endothelial cells	EC	0.356511
36	Phox2b	Nodose ganglia neurons	NGN	0.907652
37	Phox2b	Nodose ganglia neurons	NGN	0.623656
38	Prdm12	Jugular ganglia neurons	JGN	0.411594
39	Ptprc	Hematopoietic cells	HC	0.370079
40	Phox2b	Nodose ganglia neurons	NGN	0.723975
41	Prdm12	Jugular ganglia neurons	JGN	0.761453
42	Phox2b	Nodose ganglia neurons	NGN	0.8
43	Phox2b	Nodose ganglia neurons	NGN	0.644809
44	Ebf2	Fibroblasts	FB	0.314706
45	Apoe	Satellite glial cells	SGC	0.996528
45	Mpz	Myelinated glial cells	MGC	0.989583
46	Phox2b	Nodose ganglia neurons	NGN	0.911661
47	Prdm12	Jugular ganglia neurons	JGN	0.709402
48	Mpz	Myelinated glial cells	MGC	0.995671
49	Mpz	Myelinated glial cells	MGC	1
50	Phox2b	Nodose ganglia neurons	NGN	0.646018
51	Phox2b	Nodose ganglia neurons	NGN	0.746341
52	Phox2b	Nodose ganglia neurons	NGN	0.857143
