# Supplementary material for: NodoMap: A single-cell and spatial transcriptomic atlas of the mouse nodose ganglion
Source: Cell Press Blue. 2026 Jul 20;1(4):None. doi: 10.1016/j.cpblue.2026.100072 (PMC13385471; doi:10.1016/j.cpblue.2026.100072)
Supplement: Table S3. Cluster marker [file mmc4.xlsx]

## Sheet: 2_Cluster_Marker
Cluster Number	Cluster Class	ENSID	p_val	avg_log2FC	pct.1	pct.2	p_val_adj	specificity	genesymbol	Cluster Label
0	EC1	ENSMUSG00000079018	0	5.56245	0.966	0.032	0	129.261	Ly6c1	Cldn5/Ly6c1/Ly6a
0	EC1	ENSMUSG00000041378	0	5.36268	0.914	0.028	0	130.398	Cldn5	Cldn5/Ly6c1/Ly6a
0	EC1	ENSMUSG00000061353	0	4.64685	0.855	0.033	0	93.4774	Cxcl12	Cldn5/Ly6c1/Ly6a
0	EC1	ENSMUSG00000029648	0	4.37862	0.907	0.089	0	40.5575	Flt1	Cldn5/Ly6c1/Ly6a
0	EC1	ENSMUSG00000075602	0	4.37504	0.891	0.031	0	96.1441	Ly6a	Cldn5/Ly6c1/Ly6a
0	EC1	ENSMUSG00000022587	0	4.19157	0.959	0.111	0	33.5672	Ly6e	Cldn5/Ly6c1/Ly6a
0	EC1	ENSMUSG00000036256	0	4.10112	0.975	0.175	0	21.8357	Igfbp7	Cldn5/Ly6c1/Ly6a
0	EC1	ENSMUSG00000026921	0	3.79006	0.92	0.159	0	20.8565	Egfl7	Cldn5/Ly6c1/Ly6a
0	EC1	ENSMUSG00000038370	0	3.66698	0.906	0.129	0	24.1651	Pcp4l1	Cldn5/Ly6c1/Ly6a
0	EC1	ENSMUSG00000029802	0	3.60765	0.807	0.051	0	48.3189	Abcg2	Cldn5/Ly6c1/Ly6a
0	EC1	ENSMUSG00000027800	0	3.38054	0.847	0.092	0	28.4032	Tm4sf1	Cldn5/Ly6c1/Ly6a
0	EC1	ENSMUSG00000054072	0	3.34297	0.482	0.041	0	32.2498	Iigp1	Cldn5/Ly6c1/Ly6a
0	EC1	ENSMUSG00000042745	0	3.21514	0.758	0.089	0	24.9417	Id1	Cldn5/Ly6c1/Ly6a
0	EC1	ENSMUSG00000001946	0	3.17594	0.747	0.027	0	64.978	Esam	Cldn5/Ly6c1/Ly6a
0	EC1	ENSMUSG00000040010	0	3.17455	0.752	0.082	0	26.2936	Slc7a5	Cldn5/Ly6c1/Ly6a
0	EC1	ENSMUSG00000054690	0	3.13162	0.718	0.017	0	84.4376	Emcn	Cldn5/Ly6c1/Ly6a
0	EC1	ENSMUSG00000044258	0	3.07757	0.569	0.021	0	57.481	Ctla2a	Cldn5/Ly6c1/Ly6a
0	EC1	ENSMUSG00000039349	0	3.03314	0.718	0.056	0	33.4565	C130074G19Rik	Cldn5/Ly6c1/Ly6a
0	EC1	ENSMUSG00000017754	0	2.96817	0.657	0.041	0	38.819	Pltp	Cldn5/Ly6c1/Ly6a
0	EC1	ENSMUSG00000030237	0	2.91844	0.61	0.009	0	95.2334	Slco1a4	Cldn5/Ly6c1/Ly6a
0	EC1	ENSMUSG00000002504	0	2.91623	0.811	0.161	0	14.0013	Slc9a3r2	Cldn5/Ly6c1/Ly6a
0	EC1	ENSMUSG00000040584	0	2.88438	0.703	0.097	0	19.2202	Abcb1a	Cldn5/Ly6c1/Ly6a
0	EC1	ENSMUSG00000058297	0	2.88361	0.9	0.376	0	6.79816	Spock2	Cldn5/Ly6c1/Ly6a
0	EC1	ENSMUSG00000026473	0	2.82089	0.837	0.37	0	6.28762	Glul	Cldn5/Ly6c1/Ly6a
0	EC1	ENSMUSG00000022010	0	2.81149	0.899	0.373	0	6.67271	Tsc22d1	Cldn5/Ly6c1/Ly6a
0	EC1	ENSMUSG00000031871	0	2.70293	0.686	0.022	0	58.7887	Cdh5	Cldn5/Ly6c1/Ly6a
0	EC1	ENSMUSG00000025780	0	2.62328	0.736	0.124	0	14.6042	Itih5	Cldn5/Ly6c1/Ly6a
0	EC1	ENSMUSG00000041134	0	2.59934	0.628	0.014	0	69.0992	Cyyr1	Cldn5/Ly6c1/Ly6a
0	EC1	ENSMUSG00000029086	0	2.59901	0.599	0.016	0	60.8769	Prom1	Cldn5/Ly6c1/Ly6a
0	EC1	ENSMUSG00000028655	0	2.5852	0.606	0.049	0	26.9912	Mfsd2a	Cldn5/Ly6c1/Ly6a
0	EC1	ENSMUSG00000028645	0	2.568	0.535	0.077	0	16.0869	Slc2a1	Cldn5/Ly6c1/Ly6a
0	EC1	ENSMUSG00000027435	0	2.5468	0.618	0.024	0	47.0408	Cd93	Cldn5/Ly6c1/Ly6a
0	EC1	ENSMUSG00000028996	0	2.54376	0.325	0.005	0	56.8106	Rbp7	Cldn5/Ly6c1/Ly6a
0	EC1	ENSMUSG00000016494	0	2.5316	0.712	0.044	0	33.8484	Cd34	Cldn5/Ly6c1/Ly6a
0	EC1	ENSMUSG00000003541	0	2.52266	0.76	0.259	0	7.22098	Ier3	Cldn5/Ly6c1/Ly6a
0	EC1	ENSMUSG00000000805	0	2.52038	0.42	0.004	0	77.4117	Car4	Cldn5/Ly6c1/Ly6a
0	EC1	ENSMUSG00000025492	0	2.50692	0.98	0.459	0	5.29179	Ifitm3	Cldn5/Ly6c1/Ly6a
0	EC1	ENSMUSG00000020641	0	2.50273	0.5	0.034	0	29.0089	Rsad2	Cldn5/Ly6c1/Ly6a
0	EC1	ENSMUSG00000020577	0	2.48562	0.839	0.297	0	6.87392	Tspan13	Cldn5/Ly6c1/Ly6a
0	EC1	ENSMUSG00000053477	0	2.47146	0.767	0.168	0	10.7883	Tcf4	Cldn5/Ly6c1/Ly6a
0	EC1	ENSMUSG00000007655	0	2.46374	0.698	0.078	0	19.8219	Cav1	Cldn5/Ly6c1/Ly6a
0	EC1	ENSMUSG00000039167	0	2.44171	0.578	0.015	0	57.4291	Adgrl4	Cldn5/Ly6c1/Ly6a
0	EC1	ENSMUSG00000025902	0	2.42725	0.593	0.012	0	66.5286	Sox17	Cldn5/Ly6c1/Ly6a
0	EC1	ENSMUSG00000021215	0	2.40899	0.45	0.036	0	24.0899	Net1	Cldn5/Ly6c1/Ly6a
0	EC1	ENSMUSG00000001240	0	2.40083	0.761	0.142	0	12.1779	Ramp2	Cldn5/Ly6c1/Ly6a
0	EC1	ENSMUSG00000020717	0	2.39686	0.643	0.022	0	48.9109	Pecam1	Cldn5/Ly6c1/Ly6a
0	EC1	ENSMUSG00000047867	0	2.38847	0.58	0.02	0	46.9733	Gimap6	Cldn5/Ly6c1/Ly6a
0	EC1	ENSMUSG00000050105	0	2.38479	0.597	0.012	0	65.7984	Grrp1	Cldn5/Ly6c1/Ly6a
0	EC1	ENSMUSG00000026814	0	2.33159	0.62	0.026	0	40.8028	Eng	Cldn5/Ly6c1/Ly6a
0	EC1	ENSMUSG00000035686	0	2.32184	0.528	0.028	0	32.8724	Thrsp	Cldn5/Ly6c1/Ly6a
0	EC1	ENSMUSG00000027346	0	2.30702	0.621	0.134	0	10.1093	Gpcpd1	Cldn5/Ly6c1/Ly6a
0	EC1	ENSMUSG00000025986	0	2.2778	0.614	0.135	0	9.80238	Slc39a10	Cldn5/Ly6c1/Ly6a
0	EC1	ENSMUSG00000020846	0	2.27322	0.593	0.105	0	11.9196	Rflnb	Cldn5/Ly6c1/Ly6a
0	EC1	ENSMUSG00000032698	0	2.25495	0.575	0.031	0	32.1743	Lmo2	Cldn5/Ly6c1/Ly6a
0	EC1	ENSMUSG00000031239	0	2.25398	0.671	0.233	0	6.31672	Itm2a	Cldn5/Ly6c1/Ly6a
0	EC1	ENSMUSG00000040451	0	2.23917	0.612	0.123	0	10.4719	Sgms1	Cldn5/Ly6c1/Ly6a
0	EC1	ENSMUSG00000020077	0	2.19854	0.666	0.062	0	20.6418	Srgn	Cldn5/Ly6c1/Ly6a
0	EC1	ENSMUSG00000054404	0	2.18949	0.462	0.023	0	31.3164	Slfn5	Cldn5/Ly6c1/Ly6a
0	EC1	ENSMUSG00000031626	0	2.18115	0.676	0.1	0	13.6025	Sorbs2	Cldn5/Ly6c1/Ly6a
0	EC1	ENSMUSG00000062960	0	2.16985	0.513	0.033	0	26.3914	Kdr	Cldn5/Ly6c1/Ly6a
0	EC1	ENSMUSG00000056492	0	2.16	0.524	0.017	0	42.72	Adgrf5	Cldn5/Ly6c1/Ly6a
0	EC1	ENSMUSG00000030157	0	2.13816	0.561	0.052	0	19.6918	Clec2d	Cldn5/Ly6c1/Ly6a
0	EC1	ENSMUSG00000024140	0	2.12722	0.775	0.176	0	8.9778	Epas1	Cldn5/Ly6c1/Ly6a
0	EC1	ENSMUSG00000019966	0	2.12336	0.563	0.053	0	19.3124	Kitl	Cldn5/Ly6c1/Ly6a
0	EC1	ENSMUSG00000041445	0	2.08584	0.496	0.013	0	45.8885	Mmrn2	Cldn5/Ly6c1/Ly6a
0	EC1	ENSMUSG00000033960	0	2.07896	0.529	0.04	0	22.4112	Jcad	Cldn5/Ly6c1/Ly6a
0	EC1	ENSMUSG00000020154	0	2.02139	0.51	0.022	0	32.8476	Ptprb	Cldn5/Ly6c1/Ly6a
0	EC1	ENSMUSG00000024168	0	2.00927	0.512	0.015	0	41.9536	Tmem204	Cldn5/Ly6c1/Ly6a
0	EC1	ENSMUSG00000025498	0	2.00754	0.536	0.04	0	21.9224	Irf7	Cldn5/Ly6c1/Ly6a
0	EC1	ENSMUSG00000028776	0	1.99955	0.51	0.05	0	17.3295	Tinagl1	Cldn5/Ly6c1/Ly6a
0	EC1	ENSMUSG00000022799	0	1.93163	0.634	0.123	0	9.35318	Arhgap31	Cldn5/Ly6c1/Ly6a
0	EC1	ENSMUSG00000058173	0	1.92951	0.555	0.061	0	15.3545	Smco4	Cldn5/Ly6c1/Ly6a
0	EC1	ENSMUSG00000098098	0	1.90221	0.523	0.088	0	10.3457	Bvht	Cldn5/Ly6c1/Ly6a
0	EC1	ENSMUSG00000026475	0	1.89696	0.45	0.045	0	15.8655	Rgs16	Cldn5/Ly6c1/Ly6a
0	EC1	ENSMUSG00000019970	0	1.89115	0.566	0.145	0	7.02774	Sgk1	Cldn5/Ly6c1/Ly6a
0	EC1	ENSMUSG00000073481	0	1.87807	0.571	0.166	0	6.19975	Mtarc2	Cldn5/Ly6c1/Ly6a
0	EC1	ENSMUSG00000045954	0	1.86479	0.486	0.07	0	11.5617	Cavin2	Cldn5/Ly6c1/Ly6a
0	EC1	ENSMUSG00000042099	0	1.84072	0.454	0.033	0	19.8626	Kank3	Cldn5/Ly6c1/Ly6a
0	EC1	ENSMUSG00000007872	0	1.82048	0.952	0.506	0	3.39399	Id3	Cldn5/Ly6c1/Ly6a
0	EC1	ENSMUSG00000010095	0	1.82001	0.682	0.273	0	4.45035	Slc3a2	Cldn5/Ly6c1/Ly6a
0	EC1	ENSMUSG00000016087	0	1.79239	0.478	0.02	0	29.1562	Fli1	Cldn5/Ly6c1/Ly6a
0	EC1	ENSMUSG00000030516	0	1.78875	0.577	0.101	0	9.45945	Tjp1	Cldn5/Ly6c1/Ly6a
0	EC1	ENSMUSG00000009687	0	1.78822	0.589	0.103	0	9.47915	Fxyd5	Cldn5/Ly6c1/Ly6a
0	EC1	ENSMUSG00000034911	0	1.7765	0.428	0.008	0	43.2282	Ushbp1	Cldn5/Ly6c1/Ly6a
0	EC1	ENSMUSG00000027985	0	1.77218	0.428	0.008	0	43.1231	Lef1	Cldn5/Ly6c1/Ly6a
0	EC1	ENSMUSG00000025608	0	1.77034	0.47	0.02	0	28.3254	Podxl	Cldn5/Ly6c1/Ly6a
0	EC1	ENSMUSG00000043505	0	1.7663	0.417	0.007	0	44.3654	Gimap5	Cldn5/Ly6c1/Ly6a
0	EC1	ENSMUSG00000038264	0	1.76245	0.427	0.017	0	28.5256	Sema7a	Cldn5/Ly6c1/Ly6a
0	EC1	ENSMUSG00000046718	0	1.75897	0.676	0.191	0	6.00327	Bst2	Cldn5/Ly6c1/Ly6a
0	EC1	ENSMUSG00000032766	0	1.7457	0.707	0.153	0	7.67896	Gng11	Cldn5/Ly6c1/Ly6a
0	EC1	ENSMUSG00000073599	0	1.72614	0.49	0.035	0	19.1793	Ecscr	Cldn5/Ly6c1/Ly6a
0	EC1	ENSMUSG00000061232	0	1.72202	0.805	0.348	0	3.92024	H2-K1	Cldn5/Ly6c1/Ly6a
0	EC1	ENSMUSG00000022579	0	1.7202	0.286	0.004	0	36.37	Gpihbp1	Cldn5/Ly6c1/Ly6a
0	EC1	ENSMUSG00000024486	0	1.71525	0.466	0.106	0	7.03842	Hbegf	Cldn5/Ly6c1/Ly6a
0	EC1	ENSMUSG00000060591	0	1.7115	0.768	0.268	0	4.78974	Ifitm2	Cldn5/Ly6c1/Ly6a
0	EC1	ENSMUSG00000037936	0	1.7085	0.478	0.077	0	9.58332	Scarb1	Cldn5/Ly6c1/Ly6a
0	EC1	ENSMUSG00000040170	0	1.69235	0.37	0.008	0	35.7273	Fmo2	Cldn5/Ly6c1/Ly6a
0	EC1	ENSMUSG00000022747	0	1.6705	0.474	0.054	0	12.6332	St3gal6	Cldn5/Ly6c1/Ly6a
0	EC1	ENSMUSG00000055148	0	1.66821	0.835	0.284	0	4.79467	Klf2	Cldn5/Ly6c1/Ly6a
0	EC1	ENSMUSG00000034845	0	1.66438	0.279	0.024	0	14.1473	Plvap	Cldn5/Ly6c1/Ly6a
0	EC1	ENSMUSG00000021025	0	1.65806	0.704	0.268	0	4.25847	Nfkbia	Cldn5/Ly6c1/Ly6a
0	EC1	ENSMUSG00000048489	0	1.63998	0.266	0.012	0	20.5743	Depp1	Cldn5/Ly6c1/Ly6a
0	EC1	ENSMUSG00000033191	0	1.6343	0.411	0.008	0	38.2244	Tie1	Cldn5/Ly6c1/Ly6a
0	EC1	ENSMUSG00000034751	0	1.63389	0.438	0.102	0	6.53558	Mast4	Cldn5/Ly6c1/Ly6a
0	EC1	ENSMUSG00000008575	0	1.63338	0.637	0.228	0	4.44032	Nfib	Cldn5/Ly6c1/Ly6a
0	EC1	ENSMUSG00000000184	0	1.61615	0.455	0.062	0	10.4376	Ccnd2	Cldn5/Ly6c1/Ly6a
0	EC1	ENSMUSG00000050493	0	1.59986	0.337	0.004	0	39.6538	Fam167b	Cldn5/Ly6c1/Ly6a
0	EC1	ENSMUSG00000004035	0	1.59946	0.374	0.036	0	13.352	Gstm7	Cldn5/Ly6c1/Ly6a
0	EC1	ENSMUSG00000073002	0	1.59929	0.597	0.12	0	7.46744	Vamp5	Cldn5/Ly6c1/Ly6a
0	EC1	ENSMUSG00000028517	0	1.59865	0.669	0.243	0	4.29045	Plpp3	Cldn5/Ly6c1/Ly6a
0	EC1	ENSMUSG00000040952	0	1.5901	0.957	0.736	0	2.06117	Rps19	Cldn5/Ly6c1/Ly6a
0	EC1	ENSMUSG00000045092	0	1.58342	0.415	0.032	0	16.0227	S1pr1	Cldn5/Ly6c1/Ly6a
0	EC1	ENSMUSG00000028152	0	1.58089	0.53	0.15	0	5.3355	Tspan5	Cldn5/Ly6c1/Ly6a
0	EC1	ENSMUSG00000024608	0	1.58086	0.969	0.813	0	1.88051	Rps14	Cldn5/Ly6c1/Ly6a
0	EC1	ENSMUSG00000000530	0	1.57152	0.421	0.024	0	19.9213	Acvrl1	Cldn5/Ly6c1/Ly6a
0	EC1	ENSMUSG00000023175	0	1.56861	0.852	0.608	0	2.18793	Bsg	Cldn5/Ly6c1/Ly6a
0	EC1	ENSMUSG00000090698	0	1.56766	0.35	0.096	0	5.32411	Apold1	Cldn5/Ly6c1/Ly6a
0	EC1	ENSMUSG00000033377	0	1.56474	0.41	0.055	0	10.1106	Palmd	Cldn5/Ly6c1/Ly6a
0	EC1	ENSMUSG00000041313	0	1.56268	0.467	0.192	0	3.69008	Slc7a1	Cldn5/Ly6c1/Ly6a
0	EC1	ENSMUSG00000053062	0	1.53062	0.498	0.076	0	9.04133	Jam2	Cldn5/Ly6c1/Ly6a
0	EC1	ENSMUSG00000090733	0	1.52244	0.973	0.798	0	1.85217	Rps27	Cldn5/Ly6c1/Ly6a
0	EC1	ENSMUSG00000030096	0	1.52038	0.338	0.1	0	4.80992	Slc6a6	Cldn5/Ly6c1/Ly6a
0	EC1	ENSMUSG00000029838	0	1.47543	0.914	0.482	0	2.77092	Ptn	Cldn5/Ly6c1/Ly6a
0	EC1	ENSMUSG00000090019	0	1.47255	0.365	0.007	0	32.4828	Gimap1	Cldn5/Ly6c1/Ly6a
0	EC1	ENSMUSG00000043259	0	1.46786	0.392	0.054	0	9.22	Fam13c	Cldn5/Ly6c1/Ly6a
0	EC1	ENSMUSG00000003949	0	1.45816	0.352	0.014	0	21.9939	Hlf	Cldn5/Ly6c1/Ly6a
0	EC1	ENSMUSG00000025810	0	1.45004	0.393	0.073	0	7.04056	Nrp1	Cldn5/Ly6c1/Ly6a
0	EC1	ENSMUSG00000053559	0	1.44556	0.407	0.028	0	15.8631	Smagp	Cldn5/Ly6c1/Ly6a
0	EC1	ENSMUSG00000022895	0	1.44348	0.426	0.064	0	8.50482	Ets2	Cldn5/Ly6c1/Ly6a
0	EC1	ENSMUSG00000053560	0	1.44234	0.837	0.404	0	2.95088	Ier2	Cldn5/Ly6c1/Ly6a
0	EC1	ENSMUSG00000039997	0	1.43939	0.31	0.019	0	15.8829	Ifi203	Cldn5/Ly6c1/Ly6a
0	EC1	ENSMUSG00000073411	0	1.43781	0.822	0.433	0	2.70035	H2-D1	Cldn5/Ly6c1/Ly6a
0	EC1	ENSMUSG00000095098	0	1.43766	0.745	0.393	0	2.69339	Ccdc85b	Cldn5/Ly6c1/Ly6a
0	EC1	ENSMUSG00000031586	0	1.43583	0.451	0.049	0	11.2189	Rbpms	Cldn5/Ly6c1/Ly6a
0	EC1	ENSMUSG00000060802	0	1.43415	0.888	0.501	0	2.52028	B2m	Cldn5/Ly6c1/Ly6a
0	EC1	ENSMUSG00000045128	0	1.41279	0.981	0.856	0	1.61671	Rpl18a	Cldn5/Ly6c1/Ly6a
0	EC1	ENSMUSG00000045377	0	1.40451	0.327	0.014	0	19.7217	Tmem88	Cldn5/Ly6c1/Ly6a
0	EC1	ENSMUSG00000038393	0	1.40186	0.612	0.166	0	4.95431	Txnip	Cldn5/Ly6c1/Ly6a
0	EC1	ENSMUSG00000037820	0	1.40165	0.387	0.039	0	11.3562	Tgm2	Cldn5/Ly6c1/Ly6a
0	EC1	ENSMUSG00000030067	0	1.40137	0.556	0.174	0	4.31073	Foxp1	Cldn5/Ly6c1/Ly6a
0	EC1	ENSMUSG00000017309	0	1.38435	0.289	0.003	0	31.84	Cd300lg	Cldn5/Ly6c1/Ly6a
0	EC1	ENSMUSG00000026222	0	1.38015	0.355	0.024	0	14.8163	Sp100	Cldn5/Ly6c1/Ly6a
0	EC1	ENSMUSG00000022661	0	1.36973	0.671	0.329	0	2.75157	Cd200	Cldn5/Ly6c1/Ly6a
0	EC1	ENSMUSG00000029309	0	1.36692	0.793	0.321	0	3.31611	Sparcl1	Cldn5/Ly6c1/Ly6a
0	EC1	ENSMUSG00000004837	0	1.36397	0.313	0.009	0	23.1875	Grap	Cldn5/Ly6c1/Ly6a
0	EC1	ENSMUSG00000041012	0	1.36336	0.351	0.019	0	16.9715	Cmtm8	Cldn5/Ly6c1/Ly6a
0	EC1	ENSMUSG00000037060	0	1.35928	0.702	0.312	0	3.00562	Cavin3	Cldn5/Ly6c1/Ly6a
0	EC1	ENSMUSG00000032035	0	1.35402	0.385	0.035	0	11.8853	Ets1	Cldn5/Ly6c1/Ly6a
0	EC1	ENSMUSG00000000489	0	1.35097	0.315	0.013	0	19.0898	Pdgfb	Cldn5/Ly6c1/Ly6a
0	EC1	ENSMUSG00000001029	0	1.34977	0.306	0.015	0	17.0611	Icam2	Cldn5/Ly6c1/Ly6a
0	EC1	ENSMUSG00000044562	0	1.34658	0.303	0.019	0	14.5338	Rasip1	Cldn5/Ly6c1/Ly6a
0	EC1	ENSMUSG00000027684	0	1.33991	0.278	0.007	0	22.6996	Mecom	Cldn5/Ly6c1/Ly6a
0	EC1	ENSMUSG00000004951	0	1.33927	0.583	0.379	0	2.04161	Hspb1	Cldn5/Ly6c1/Ly6a
0	EC1	ENSMUSG00000001930	0	1.33021	0.32	0.015	0	17.5588	Vwf	Cldn5/Ly6c1/Ly6a
0	EC1	ENSMUSG00000030744	0	1.3294	0.964	0.795	0	1.60849	Rps3	Cldn5/Ly6c1/Ly6a
0	EC1	ENSMUSG00000000740	0	1.3285	0.983	0.875	0	1.49062	Rpl13	Cldn5/Ly6c1/Ly6a
0	EC1	ENSMUSG00000059588	0	1.32714	0.343	0.022	0	14.64	Calcrl	Cldn5/Ly6c1/Ly6a
0	EC1	ENSMUSG00000071042	0	1.32498	0.304	0.009	0	21.897	Rasgrp3	Cldn5/Ly6c1/Ly6a
0	EC1	ENSMUSG00000035245	0	1.32481	0.342	0.039	0	9.51698	Eogt	Cldn5/Ly6c1/Ly6a
0	EC1	ENSMUSG00000031799	0	1.3108	0.623	0.279	0	2.87105	Tpm4	Cldn5/Ly6c1/Ly6a
0	EC1	ENSMUSG00000019804	0	1.30907	0.787	0.484	0	2.112	Snx3	Cldn5/Ly6c1/Ly6a
0	EC1	ENSMUSG00000017707	0	1.30905	0.613	0.316	0	2.50166	Serinc3	Cldn5/Ly6c1/Ly6a
0	EC1	ENSMUSG00000049791	0	1.28339	0.323	0.015	0	17.0947	Fzd4	Cldn5/Ly6c1/Ly6a
0	EC1	ENSMUSG00000054364	0	1.27892	0.771	0.413	0	2.36132	Rhob	Cldn5/Ly6c1/Ly6a
0	EC1	ENSMUSG00000089762	0	1.27794	0.336	0.096	0	4.17139	Ier5l	Cldn5/Ly6c1/Ly6a
0	EC1	ENSMUSG00000074743	0	1.27581	0.337	0.049	0	7.50348	Thbd	Cldn5/Ly6c1/Ly6a
0	EC1	ENSMUSG00000032125	0	1.26974	0.291	0.004	0	27.2993	Robo4	Cldn5/Ly6c1/Ly6a
0	EC1	ENSMUSG00000059070	0	1.26122	0.908	0.652	0	1.74895	Rpl18	Cldn5/Ly6c1/Ly6a
0	EC1	ENSMUSG00000020044	0	1.2602	0.893	0.506	0	2.20536	Timp3	Cldn5/Ly6c1/Ly6a
0	EC1	ENSMUSG00000032249	0	1.25701	0.56	0.25	0	2.75574	Anp32a	Cldn5/Ly6c1/Ly6a
0	EC1	ENSMUSG00000071847	0	1.25533	0.295	0.012	0	17.4035	Apcdd1	Cldn5/Ly6c1/Ly6a
0	EC1	ENSMUSG00000048200	0	1.25403	0.317	0.016	0	15.7719	Cracr2b	Cldn5/Ly6c1/Ly6a
0	EC1	ENSMUSG00000035692	0	1.25372	0.604	0.183	0	3.98852	Isg15	Cldn5/Ly6c1/Ly6a
0	EC1	ENSMUSG00000030536	0	1.2528	0.495	0.159	0	3.74358	Iqgap1	Cldn5/Ly6c1/Ly6a
0	EC1	ENSMUSG00000003032	0	1.25268	0.624	0.222	0	3.42328	Klf4	Cldn5/Ly6c1/Ly6a
0	EC1	ENSMUSG00000000058	0	1.24246	0.408	0.084	0	5.52498	Cav2	Cldn5/Ly6c1/Ly6a
0	EC1	ENSMUSG00000020108	0	1.23461	0.53	0.189	0	3.35021	Ddit4	Cldn5/Ly6c1/Ly6a
0	EC1	ENSMUSG00000012405	0	1.2212	0.783	0.531	0	1.79005	Rpl15	Cldn5/Ly6c1/Ly6a
0	EC1	ENSMUSG00000061983	0	1.21797	0.928	0.673	0	1.67271	Rps12	Cldn5/Ly6c1/Ly6a
0	EC1	ENSMUSG00000008668	0	1.21768	0.949	0.778	0	1.48192	Rps18	Cldn5/Ly6c1/Ly6a
0	EC1	ENSMUSG00000032232	0	1.21314	0.359	0.056	0	6.78254	Cgnl1	Cldn5/Ly6c1/Ly6a
0	EC1	ENSMUSG00000037235	0	1.20946	0.513	0.219	0	2.76223	Mxd4	Cldn5/Ly6c1/Ly6a
0	EC1	ENSMUSG00000047215	0	1.20537	0.975	0.878	0	1.33703	Rpl9	Cldn5/Ly6c1/Ly6a
0	EC1	ENSMUSG00000075010	0	1.20515	0.336	0.019	0	14.3787	AW112010	Cldn5/Ly6c1/Ly6a
0	EC1	ENSMUSG00000034459	0	1.20356	0.33	0.138	0	2.76493	Ifit1	Cldn5/Ly6c1/Ly6a
0	EC1	ENSMUSG00000041736	0	1.20343	0.606	0.25	0	2.8512	Tspo	Cldn5/Ly6c1/Ly6a
0	EC1	ENSMUSG00000031451	0	1.19308	0.474	0.178	0	3.07155	Gas6	Cldn5/Ly6c1/Ly6a
0	EC1	ENSMUSG00000061477	0	1.18966	0.903	0.607	0	1.76038	Rps7	Cldn5/Ly6c1/Ly6a
0	EC1	ENSMUSG00000054808	0	1.18956	0.523	0.222	0	2.7329	Actn4	Cldn5/Ly6c1/Ly6a
0	EC1	ENSMUSG00000032440	0	1.18787	0.406	0.062	0	6.86326	Tgfbr2	Cldn5/Ly6c1/Ly6a
0	EC1	ENSMUSG00000046330	0	1.18637	0.979	0.872	0	1.3303	Rpl37a	Cldn5/Ly6c1/Ly6a
0	EC1	ENSMUSG00000031320	0	1.18302	0.963	0.831	0	1.36871	Rps4x	Cldn5/Ly6c1/Ly6a
0	EC1	ENSMUSG00000057530	0	1.17528	0.479	0.186	0	2.9322	Ece1	Cldn5/Ly6c1/Ly6a
0	EC1	ENSMUSG00000032562	0	1.16988	0.829	0.569	0	1.69521	Gnai2	Cldn5/Ly6c1/Ly6a
0	EC1	ENSMUSG00000035268	0	1.16204	0.609	0.312	0	2.23386	Pkig	Cldn5/Ly6c1/Ly6a
0	EC1	ENSMUSG00000028936	0	1.156	0.869	0.617	0	1.62062	Rpl22	Cldn5/Ly6c1/Ly6a
0	EC1	ENSMUSG00000046916	0	1.15573	0.267	0.007	0	18.8315	Myct1	Cldn5/Ly6c1/Ly6a
0	EC1	ENSMUSG00000030341	0	1.15537	0.431	0.084	0	5.42039	Tnfrsf1a	Cldn5/Ly6c1/Ly6a
0	EC1	ENSMUSG00000060636	0	1.15438	0.961	0.79	0	1.40112	Rpl35a	Cldn5/Ly6c1/Ly6a
0	EC1	ENSMUSG00000022443	0	1.15203	0.459	0.167	0	3.05256	Myh9	Cldn5/Ly6c1/Ly6a
0	EC1	ENSMUSG00000035828	0	1.14521	0.466	0.161	0	3.18782	Pim3	Cldn5/Ly6c1/Ly6a
0	EC1	ENSMUSG00000001089	0	1.14209	0.429	0.151	0	3.11416	Luzp1	Cldn5/Ly6c1/Ly6a
0	EC1	ENSMUSG00000046364	0	1.14093	0.846	0.612	0	1.57016	Rpl27a	Cldn5/Ly6c1/Ly6a
0	EC1	ENSMUSG00000049517	0	1.1402	0.936	0.752	0	1.41553	Rps23	Cldn5/Ly6c1/Ly6a
0	EC1	ENSMUSG00000049881	0	1.13995	0.347	0.099	0	3.73361	2810025M15Rik	Cldn5/Ly6c1/Ly6a
0	EC1	ENSMUSG00000038811	0	1.1382	0.277	0.018	0	11.6666	Gngt2	Cldn5/Ly6c1/Ly6a
0	EC1	ENSMUSG00000026238	0	1.13754	0.975	0.852	0	1.29986	Ptma	Cldn5/Ly6c1/Ly6a
0	EC1	ENSMUSG00000028081	0	1.12786	0.954	0.811	0	1.32431	Rps3a1	Cldn5/Ly6c1/Ly6a
0	EC1	ENSMUSG00000022216	0	1.12725	0.504	0.196	0	2.81266	Psme1	Cldn5/Ly6c1/Ly6a
0	EC1	ENSMUSG00000021108	0	1.12566	0.278	0.01	0	16.2095	Prkch	Cldn5/Ly6c1/Ly6a
0	EC1	ENSMUSG00000008398	0	1.12499	0.285	0.031	0	8.0944	Elk3	Cldn5/Ly6c1/Ly6a
0	EC1	ENSMUSG00000001247	0	1.12477	0.262	0.008	0	16.9966	Lsr	Cldn5/Ly6c1/Ly6a
0	EC1	ENSMUSG00000038145	0	1.12342	0.455	0.211	0	2.36376	Snrk	Cldn5/Ly6c1/Ly6a
0	EC1	ENSMUSG00000008683	0	1.12285	0.937	0.739	0	1.41968	Rps15a	Cldn5/Ly6c1/Ly6a
0	EC1	ENSMUSG00000041841	0	1.11393	0.981	0.874	0	1.24876	Rpl37	Cldn5/Ly6c1/Ly6a
0	EC1	ENSMUSG00000021701	0	1.10913	0.435	0.127	0	3.60266	Plk2	Cldn5/Ly6c1/Ly6a
0	EC1	ENSMUSG00000028495	0	1.10907	0.685	0.41	0	1.83525	Rps6	Cldn5/Ly6c1/Ly6a
0	EC1	ENSMUSG00000028234	0	1.10785	0.956	0.817	0	1.29405	Rps20	Cldn5/Ly6c1/Ly6a
0	EC1	ENSMUSG00000052921	0	1.10735	0.25	0.036	0	6.25894	Arhgef15	Cldn5/Ly6c1/Ly6a
0	EC1	ENSMUSG00000031778	0	1.09104	0.261	0.011	0	14.0796	Cx3cl1	Cldn5/Ly6c1/Ly6a
0	EC1	ENSMUSG00000048758	0	1.08915	0.909	0.666	0	1.48067	Rpl29	Cldn5/Ly6c1/Ly6a
0	EC1	ENSMUSG00000066571	0	1.08913	0.406	0.115	0	3.62463	4931406P16Rik	Cldn5/Ly6c1/Ly6a
0	EC1	ENSMUSG00000029484	0	1.0862	0.28	0.028	0	8.28945	Anxa3	Cldn5/Ly6c1/Ly6a
0	EC1	ENSMUSG00000009569	0	1.08558	0.347	0.103	0	3.42968	Mrtfb	Cldn5/Ly6c1/Ly6a
0	EC1	ENSMUSG00000020773	0	1.08347	0.273	0.021	0	9.891	Trim47	Cldn5/Ly6c1/Ly6a
0	EC1	ENSMUSG00000005583	0	1.07246	0.437	0.126	0	3.52491	Mef2c	Cldn5/Ly6c1/Ly6a
0	EC1	ENSMUSG00000023959	0	1.07113	0.252	0.02	0	9.35451	Clic5	Cldn5/Ly6c1/Ly6a
0	EC1	ENSMUSG00000028868	0	1.06754	0.514	0.224	0	2.39056	Wasf2	Cldn5/Ly6c1/Ly6a
0	EC1	ENSMUSG00000056313	0	1.06214	0.4	0.065	0	5.80635	Tcim	Cldn5/Ly6c1/Ly6a
0	EC1	ENSMUSG00000063316	0	1.06136	0.739	0.452	0	1.72069	Rpl27	Cldn5/Ly6c1/Ly6a
0	EC1	ENSMUSG00000047675	0	1.06098	0.964	0.803	0	1.27109	Rps8	Cldn5/Ly6c1/Ly6a
0	EC1	ENSMUSG00000037211	0	1.05741	0.27	0.025	0	8.45927	Spry1	Cldn5/Ly6c1/Ly6a
0	EC1	ENSMUSG00000036461	0	1.05677	0.382	0.101	0	3.73201	Elf1	Cldn5/Ly6c1/Ly6a
0	EC1	ENSMUSG00000024048	0	1.05216	0.445	0.244	0	1.88477	Myl12a	Cldn5/Ly6c1/Ly6a
0	EC1	ENSMUSG00000006386	0	1.05059	0.25	0.008	0	15.1752	Tek	Cldn5/Ly6c1/Ly6a
0	EC1	ENSMUSG00000031503	0	1.04979	0.387	0.102	0	3.72112	Col4a2	Cldn5/Ly6c1/Ly6a
0	EC1	ENSMUSG00000022793	0	1.04845	0.274	0.036	0	6.47306	B4galt4	Cldn5/Ly6c1/Ly6a
0	EC1	ENSMUSG00000039239	0	1.04607	0.282	0.057	0	4.559	Tgfb2	Cldn5/Ly6c1/Ly6a
0	EC1	ENSMUSG00000034724	0	1.04034	0.329	0.096	0	3.32714	Cnot6l	Cldn5/Ly6c1/Ly6a
0	EC1	ENSMUSG00000042797	0	1.03975	0.26	0.04	0	5.61467	Aqp11	Cldn5/Ly6c1/Ly6a
0	EC1	ENSMUSG00000058600	0	1.03921	0.882	0.686	0	1.33186	Rpl30	Cldn5/Ly6c1/Ly6a
0	EC1	ENSMUSG00000071415	0	1.0384	0.967	0.846	0	1.18518	Rpl23	Cldn5/Ly6c1/Ly6a
0	EC1	ENSMUSG00000036533	0	1.03628	0.315	0.085	0	3.54517	Cdc42ep3	Cldn5/Ly6c1/Ly6a
0	EC1	ENSMUSG00000018169	0	1.03366	0.253	0.009	0	14.308	Mfng	Cldn5/Ly6c1/Ly6a
0	EC1	ENSMUSG00000022893	0	1.03003	0.319	0.109	0	2.84772	Adamts1	Cldn5/Ly6c1/Ly6a
0	EC1	ENSMUSG00000003970	0	1.02811	0.965	0.823	0	1.20337	Rpl8	Cldn5/Ly6c1/Ly6a
0	EC1	ENSMUSG00000025037	0	1.02715	0.371	0.151	0	2.43072	Maoa	Cldn5/Ly6c1/Ly6a
0	EC1	ENSMUSG00000037242	0	1.02683	0.579	0.236	0	2.45854	Clic4	Cldn5/Ly6c1/Ly6a
0	EC1	ENSMUSG00000003429	0	1.02627	0.968	0.864	0	1.14839	Rps11	Cldn5/Ly6c1/Ly6a
0	EC1	ENSMUSG00000027375	0	1.02463	0.728	0.315	0	2.32669	Mal	Cldn5/Ly6c1/Ly6a
0	EC1	ENSMUSG00000062006	0	1.01942	0.94	0.748	0	1.27764	Rpl34	Cldn5/Ly6c1/Ly6a
0	EC1	ENSMUSG00000025290	0	1.01545	0.955	0.852	0	1.13678	Rps24	Cldn5/Ly6c1/Ly6a
0	EC1	ENSMUSG00000037563	0	1.01414	0.943	0.779	0	1.22494	Rps16	Cldn5/Ly6c1/Ly6a
0	EC1	ENSMUSG00000029084	0	1.01179	0.27	0.013	0	12.3174	Cd38	Cldn5/Ly6c1/Ly6a
0	EC1	ENSMUSG00000070733	0	1.00484	0.508	0.26	0	1.92781	Fryl	Cldn5/Ly6c1/Ly6a
0	EC1	ENSMUSG00000050052	0	1.00143	0.287	0.082	0	3.23289	Tdrp	Cldn5/Ly6c1/Ly6a
0	EC1	ENSMUSG00000062997	0	0.999843	0.919	0.722	0	1.26893	Rpl35	Cldn5/Ly6c1/Ly6a
0	EC1	ENSMUSG00000090862	0	0.999639	0.909	0.683	0	1.32564	Rps13	Cldn5/Ly6c1/Ly6a
0	EC1	ENSMUSG00000028041	0	0.999273	0.355	0.137	0	2.48119	Adam15	Cldn5/Ly6c1/Ly6a
0	EC1	ENSMUSG00000033965	0	0.998159	0.274	0.066	0	3.72996	Slc16a2	Cldn5/Ly6c1/Ly6a
0	EC1	ENSMUSG00000020570	0	0.998106	0.466	0.186	0	2.42397	Sypl	Cldn5/Ly6c1/Ly6a
0	EC1	ENSMUSG00000012848	0	0.992931	0.974	0.865	0	1.11662	Rps5	Cldn5/Ly6c1/Ly6a
0	EC1	ENSMUSG00000046402	0	0.992513	0.43	0.108	0	3.7009	Rbp1	Cldn5/Ly6c1/Ly6a
0	EC1	ENSMUSG00000033032	0	0.992165	0.253	0.015	0	10.4376	Afap1l1	Cldn5/Ly6c1/Ly6a
0	EC1	ENSMUSG00000034485	0	0.991743	0.368	0.086	0	3.90499	Uaca	Cldn5/Ly6c1/Ly6a
0	EC1	ENSMUSG00000039001	0	0.991026	0.934	0.765	0	1.20713	Rps21	Cldn5/Ly6c1/Ly6a
0	EC1	ENSMUSG00000021745	0	0.989791	0.364	0.146	0	2.37296	Ptprg	Cldn5/Ly6c1/Ly6a
0	EC1	ENSMUSG00000024338	0	0.988654	0.451	0.152	0	2.81339	Psmb8	Cldn5/Ly6c1/Ly6a
0	EC1	ENSMUSG00000026255	0	0.987014	0.329	0.043	0	6.31317	Efhd1	Cldn5/Ly6c1/Ly6a
0	EC1	ENSMUSG00000068036	0	0.986943	0.324	0.111	0	2.72429	Afdn	Cldn5/Ly6c1/Ly6a
0	EC1	ENSMUSG00000037742	0	0.9869	0.978	0.89	0	1.0834	Eef1a1	Cldn5/Ly6c1/Ly6a
0	EC1	ENSMUSG00000010358	0	0.984594	0.359	0.136	0	2.48846	Ifi35	Cldn5/Ly6c1/Ly6a
0	EC1	ENSMUSG00000031762	0	0.981425	0.735	0.346	0	2.05382	Mt2	Cldn5/Ly6c1/Ly6a
0	EC1	ENSMUSG00000024236	0	0.980832	0.299	0.079	0	3.40536	Svil	Cldn5/Ly6c1/Ly6a
0	EC1	ENSMUSG00000057841	0	0.978855	0.969	0.846	0	1.11951	Rpl32	Cldn5/Ly6c1/Ly6a
0	EC1	ENSMUSG00000021453	0	0.974462	0.66	0.36	0	1.76457	Gadd45g	Cldn5/Ly6c1/Ly6a
0	EC1	ENSMUSG00000098557	0	0.973297	0.324	0.061	0	4.57861	Kctd12	Cldn5/Ly6c1/Ly6a
0	EC1	ENSMUSG00000062328	0	0.971621	0.766	0.529	0	1.39885	Rpl17	Cldn5/Ly6c1/Ly6a
0	EC1	ENSMUSG00000061119	0	0.971089	0.291	0.091	0	2.89404	Prcp	Cldn5/Ly6c1/Ly6a
0	EC1	ENSMUSG00000037434	0	0.965957	0.28	0.042	0	5.38707	Slc30a1	Cldn5/Ly6c1/Ly6a
0	EC1	ENSMUSG00000026880	0	0.959102	0.292	0.091	0	2.86781	Stom	Cldn5/Ly6c1/Ly6a
0	EC1	ENSMUSG00000033685	0	0.95858	0.597	0.218	0	2.55201	Ucp2	Cldn5/Ly6c1/Ly6a
0	EC1	ENSMUSG00000043716	0	0.949235	0.829	0.545	0	1.43497	Rpl7	Cldn5/Ly6c1/Ly6a
0	EC1	ENSMUSG00000027293	0	0.947251	0.36	0.16	0	2.06166	Ehd4	Cldn5/Ly6c1/Ly6a
0	EC1	ENSMUSG00000034892	0	0.94291	0.963	0.879	0	1.032	Rps29	Cldn5/Ly6c1/Ly6a
0	EC1	ENSMUSG00000051515	0	0.934749	0.374	0.104	0	3.14863	Fam181b	Cldn5/Ly6c1/Ly6a
0	EC1	ENSMUSG00000020460	0	0.924981	0.973	0.86	0	1.04512	Rps27a	Cldn5/Ly6c1/Ly6a
0	EC1	ENSMUSG00000050953	0	0.924883	0.283	0.05	0	4.51651	Gja1	Cldn5/Ly6c1/Ly6a
0	EC1	ENSMUSG00000027940	0	0.918521	0.544	0.261	0	1.87771	Tpm3	Cldn5/Ly6c1/Ly6a
0	EC1	ENSMUSG00000038235	0	0.9179	0.275	0.037	0	5.56599	F11r	Cldn5/Ly6c1/Ly6a
0	EC1	ENSMUSG00000021759	0	0.915113	0.297	0.127	0	2.05065	Plpp1	Cldn5/Ly6c1/Ly6a
0	EC1	ENSMUSG00000022475	0	0.913191	0.253	0.048	0	4.14085	Hdac7	Cldn5/Ly6c1/Ly6a
0	EC1	ENSMUSG00000044786	0	0.912869	0.755	0.42	0	1.62406	Zfp36	Cldn5/Ly6c1/Ly6a
0	EC1	ENSMUSG00000061665	0	0.910013	0.383	0.18	0	1.88229	Cd2ap	Cldn5/Ly6c1/Ly6a
0	EC1	ENSMUSG00000026566	0	0.903667	0.356	0.107	0	2.82686	Mpzl1	Cldn5/Ly6c1/Ly6a
0	EC1	ENSMUSG00000027955	0	0.900402	0.32	0.056	0	4.50201	Gask1b	Cldn5/Ly6c1/Ly6a
0	EC1	ENSMUSG00000034903	0	0.897312	0.27	0.037	0	5.34569	Cobll1	Cldn5/Ly6c1/Ly6a
0	EC1	ENSMUSG00000047766	0	0.895261	0.411	0.194	0	1.84757	Lrrc49	Cldn5/Ly6c1/Ly6a
0	EC1	ENSMUSG00000074457	0	0.888184	0.593	0.225	0	2.27904	S100a16	Cldn5/Ly6c1/Ly6a
0	EC1	ENSMUSG00000020176	0	0.886917	0.344	0.129	0	2.25877	Grb10	Cldn5/Ly6c1/Ly6a
0	EC1	ENSMUSG00000030432	0	0.88592	0.927	0.756	0	1.08369	Rpl28	Cldn5/Ly6c1/Ly6a
0	EC1	ENSMUSG00000047907	0	0.879366	0.559	0.307	0	1.57842	Tshz2	Cldn5/Ly6c1/Ly6a
0	EC1	ENSMUSG00000020372	0	0.870459	0.71	0.439	0	1.39584	Rack1	Cldn5/Ly6c1/Ly6a
0	EC1	ENSMUSG00000028795	0	0.863726	0.294	0.115	0	2.10058	Ccdc28b	Cldn5/Ly6c1/Ly6a
0	EC1	ENSMUSG00000001435	0	0.862085	0.252	0.042	0	4.34358	Col18a1	Cldn5/Ly6c1/Ly6a
0	EC1	ENSMUSG00000039831	0	0.857438	0.303	0.07	0	3.35473	Arhgap29	Cldn5/Ly6c1/Ly6a
0	EC1	ENSMUSG00000024190	0	0.854929	0.632	0.346	0	1.54175	Dusp1	Cldn5/Ly6c1/Ly6a
0	EC1	ENSMUSG00000096727	0	0.852141	0.272	0.05	0	4.00506	Psmb9	Cldn5/Ly6c1/Ly6a
0	EC1	ENSMUSG00000019478	0	0.850375	0.303	0.166	0	1.51231	Rab4a	Cldn5/Ly6c1/Ly6a
0	EC1	ENSMUSG00000030123	0	0.846641	0.332	0.096	0	2.73162	Plxnd1	Cldn5/Ly6c1/Ly6a
0	EC1	ENSMUSG00000025085	0	0.84538	0.429	0.23	0	1.54634	Ablim1	Cldn5/Ly6c1/Ly6a
0	EC1	ENSMUSG00000047446	0	0.84234	0.38	0.195	0	1.6025	Arl4a	Cldn5/Ly6c1/Ly6a
0	EC1	ENSMUSG00000079435	0	0.836247	0.848	0.61	0	1.15726	Rpl36a	Cldn5/Ly6c1/Ly6a
0	EC1	ENSMUSG00000024395	0	0.835016	0.251	0.047	0	3.82349	Lims2	Cldn5/Ly6c1/Ly6a
0	EC1	ENSMUSG00000041870	0	0.828841	0.266	0.092	0	2.24274	Ankrd13a	Cldn5/Ly6c1/Ly6a
0	EC1	ENSMUSG00000029344	0	0.828781	0.314	0.107	0	2.29509	Tpst2	Cldn5/Ly6c1/Ly6a
0	EC1	ENSMUSG00000028649	0	0.827642	0.415	0.223	0	1.50965	Macf1	Cldn5/Ly6c1/Ly6a
0	EC1	ENSMUSG00000050628	0	0.823808	0.41	0.187	0	1.75634	Ubald2	Cldn5/Ly6c1/Ly6a
0	EC1	ENSMUSG00000056116	0	0.818	0.312	0.114	0	2.12416	H2-T22	Cldn5/Ly6c1/Ly6a
0	EC1	ENSMUSG00000057863	0	0.817326	0.925	0.758	0	0.995052	Rpl36	Cldn5/Ly6c1/Ly6a
0	EC1	ENSMUSG00000029135	0	0.81576	0.28	0.111	0	1.95513	Fosl2	Cldn5/Ly6c1/Ly6a
0	EC1	ENSMUSG00000003847	0	0.807224	0.382	0.207	0	1.45821	Nfat5	Cldn5/Ly6c1/Ly6a
0	EC1	ENSMUSG00000050212	0	0.805609	0.334	0.077	0	3.1854	Eva1b	Cldn5/Ly6c1/Ly6a
0	EC1	ENSMUSG00000017404	0	0.805237	0.964	0.865	0	0.896344	Rpl19	Cldn5/Ly6c1/Ly6a
0	EC1	ENSMUSG00000096210	0	0.800727	0.449	0.238	0	1.48199	H1f0	Cldn5/Ly6c1/Ly6a
0	EC1	ENSMUSG00000024538	0	0.797392	0.258	0.035	0	4.74891	Ppic	Cldn5/Ly6c1/Ly6a
0	EC1	ENSMUSG00000020315	0	0.796238	0.842	0.601	0	1.1103	Sptbn1	Cldn5/Ly6c1/Ly6a
0	EC1	ENSMUSG00000067274	0	0.794487	0.958	0.84	0	0.90478	Rplp0	Cldn5/Ly6c1/Ly6a
0	EC1	ENSMUSG00000038274	0	0.785968	0.985	0.911	0	0.849118	Fau	Cldn5/Ly6c1/Ly6a
0	EC1	ENSMUSG00000029207	0	0.772004	0.375	0.193	0	1.46415	Apbb2	Cldn5/Ly6c1/Ly6a
0	EC1	ENSMUSG00000031024	0	0.770816	0.264	0.068	0	2.70774	Denn2b	Cldn5/Ly6c1/Ly6a
0	EC1	ENSMUSG00000021171	0	0.761635	0.351	0.185	0	1.41	Esyt2	Cldn5/Ly6c1/Ly6a
0	EC1	ENSMUSG00000022863	0	0.760519	0.26	0.101	0	1.84991	Btg3	Cldn5/Ly6c1/Ly6a
0	EC1	ENSMUSG00000035621	0	0.759525	0.332	0.188	0	1.31191	Midn	Cldn5/Ly6c1/Ly6a
0	EC1	ENSMUSG00000019256	0	0.751672	0.269	0.081	0	2.30458	Ahr	Cldn5/Ly6c1/Ly6a
0	EC1	ENSMUSG00000021127	0	0.750374	0.669	0.294	0	1.676	Zfp36l1	Cldn5/Ly6c1/Ly6a
0	EC1	ENSMUSG00000031523	0	0.746748	0.38	0.153	0	1.7867	Dlc1	Cldn5/Ly6c1/Ly6a
0	EC1	ENSMUSG00000027953	0	0.744501	0.422	0.221	0	1.39231	Slc50a1	Cldn5/Ly6c1/Ly6a
0	EC1	ENSMUSG00000038612	0	0.74408	0.483	0.263	0	1.34371	Mcl1	Cldn5/Ly6c1/Ly6a
0	EC1	ENSMUSG00000046768	0	0.74345	0.334	0.075	0	3.00878	Rhoj	Cldn5/Ly6c1/Ly6a
0	EC1	ENSMUSG00000037062	0	0.740209	0.527	0.317	0	1.21557	Sh3glb1	Cldn5/Ly6c1/Ly6a
0	EC1	ENSMUSG00000041890	0	0.739662	0.276	0.124	0	1.57868	Git2	Cldn5/Ly6c1/Ly6a
0	EC1	ENSMUSG00000027422	0	0.738718	0.465	0.279	0	1.21416	Rrbp1	Cldn5/Ly6c1/Ly6a
0	EC1	ENSMUSG00000006333	0	0.733528	0.956	0.831	0	0.842554	Rps9	Cldn5/Ly6c1/Ly6a
0	EC1	ENSMUSG00000051177	0	0.733497	0.26	0.088	0	2.02086	Plcb1	Cldn5/Ly6c1/Ly6a
0	EC1	ENSMUSG00000033355	0	0.729761	0.284	0.068	0	2.75064	Rtp4	Cldn5/Ly6c1/Ly6a
0	EC1	ENSMUSG00000031996	0	0.725541	0.769	0.515	0	1.07656	Aplp2	Cldn5/Ly6c1/Ly6a
0	EC1	ENSMUSG00000027639	0	0.722948	0.256	0.111	0	1.58929	Samhd1	Cldn5/Ly6c1/Ly6a
0	EC1	ENSMUSG00000040483	0	0.718414	0.293	0.121	0	1.66167	Xaf1	Cldn5/Ly6c1/Ly6a
0	EC1	ENSMUSG00000034006	0	0.716013	0.331	0.161	0	1.42784	Slc66a2	Cldn5/Ly6c1/Ly6a
0	EC1	ENSMUSG00000016487	0	0.715188	0.257	0.1	0	1.73596	Ppfibp1	Cldn5/Ly6c1/Ly6a
0	EC1	ENSMUSG00000027111	0	0.714253	0.387	0.117	0	2.23274	Itga6	Cldn5/Ly6c1/Ly6a
0	EC1	ENSMUSG00000050732	0	0.712596	0.459	0.184	0	1.72272	Vamp8	Cldn5/Ly6c1/Ly6a
0	EC1	ENSMUSG00000031502	0	0.712428	0.387	0.133	0	1.97786	Col4a1	Cldn5/Ly6c1/Ly6a
0	EC1	ENSMUSG00000022528	0	0.710614	0.362	0.178	0	1.40611	Hes1	Cldn5/Ly6c1/Ly6a
0	EC1	ENSMUSG00000040253	0	0.710515	0.263	0.079	0	2.17944	Gbp7	Cldn5/Ly6c1/Ly6a
0	EC1	ENSMUSG00000024308	0	0.706475	0.38	0.208	0	1.26388	Tapbp	Cldn5/Ly6c1/Ly6a
0	EC1	ENSMUSG00000018593	0	0.705694	0.937	0.636	0	1.03451	Sparc	Cldn5/Ly6c1/Ly6a
0	EC1	ENSMUSG00000006932	0	0.701881	0.568	0.377	0	1.04829	Ctnnb1	Cldn5/Ly6c1/Ly6a
0	EC1	ENSMUSG00000054263	0	0.698555	0.516	0.305	0	1.16648	Lifr	Cldn5/Ly6c1/Ly6a
0	EC1	ENSMUSG00000060938	0	0.69792	0.934	0.792	0	0.821492	Rpl26	Cldn5/Ly6c1/Ly6a
0	EC1	ENSMUSG00000029614	0	0.690258	0.912	0.723	0	0.868237	Rpl6	Cldn5/Ly6c1/Ly6a
0	EC1	ENSMUSG00000019873	0	0.689524	0.413	0.177	0	1.55973	Reep3	Cldn5/Ly6c1/Ly6a
0	EC1	ENSMUSG00000022971	0	0.688132	0.333	0.111	0	1.95065	Ifnar2	Cldn5/Ly6c1/Ly6a
0	EC1	ENSMUSG00000036111	0	0.68714	0.391	0.184	0	1.42032	Lmo1	Cldn5/Ly6c1/Ly6a
0	EC1	ENSMUSG00000008348	0	0.682437	0.783	0.599	0	0.888625	Ubc	Cldn5/Ly6c1/Ly6a
0	EC1	ENSMUSG00000022037	0	0.67857	0.453	0.231	0	1.30364	Clu	Cldn5/Ly6c1/Ly6a
0	EC1	ENSMUSG00000026626	0	0.676254	0.257	0.072	0	2.20195	Ppp2r5a	Cldn5/Ly6c1/Ly6a
0	EC1	ENSMUSG00000004665	0	0.673885	0.301	0.064	0	2.83214	Cnn2	Cldn5/Ly6c1/Ly6a
0	EC1	ENSMUSG00000031207	0	0.673679	0.546	0.365	0	0.998842	Msn	Cldn5/Ly6c1/Ly6a
0	EC1	ENSMUSG00000026547	0	0.668515	0.626	0.279	0	1.4712	Tagln2	Cldn5/Ly6c1/Ly6a
0	EC1	ENSMUSG00000040940	0	0.667678	0.264	0.111	0	1.51193	Arhgef1	Cldn5/Ly6c1/Ly6a
0	EC1	ENSMUSG00000029465	0	0.66449	0.609	0.375	0	1.06836	Arpc3	Cldn5/Ly6c1/Ly6a
0	EC1	ENSMUSG00000041453	0	0.66195	0.955	0.831	0	0.75955	Rpl21	Cldn5/Ly6c1/Ly6a
0	EC1	ENSMUSG00000011884	0	0.654206	0.352	0.155	0	1.43529	Gltp	Cldn5/Ly6c1/Ly6a
0	EC1	ENSMUSG00000056708	0	0.649088	0.347	0.108	0	1.96377	Ier5	Cldn5/Ly6c1/Ly6a
0	EC1	ENSMUSG00000061315	0	0.645891	0.839	0.637	0	0.847545	Naca	Cldn5/Ly6c1/Ly6a
0	EC1	ENSMUSG00000007892	0	0.644113	0.977	0.887	0	0.70874	Rplp1	Cldn5/Ly6c1/Ly6a
0	EC1	ENSMUSG00000040128	0	0.643328	0.545	0.314	0	1.102	Pnrc1	Cldn5/Ly6c1/Ly6a
0	EC1	ENSMUSG00000079641	0	0.642841	0.903	0.785	0	0.738256	Rpl39	Cldn5/Ly6c1/Ly6a
0	EC1	ENSMUSG00000031776	0	0.642372	0.501	0.322	0	0.98871	Arl2bp	Cldn5/Ly6c1/Ly6a
0	EC1	ENSMUSG00000059895	0	0.636647	0.362	0.152	0	1.46193	Ptp4a3	Cldn5/Ly6c1/Ly6a
0	EC1	ENSMUSG00000038855	0	0.633567	0.267	0.124	0	1.30969	Itpkb	Cldn5/Ly6c1/Ly6a
0	EC1	ENSMUSG00000008384	0	0.631518	0.428	0.161	0	1.61757	Sertad1	Cldn5/Ly6c1/Ly6a
0	EC1	ENSMUSG00000025362	0	0.627577	0.879	0.681	0	0.807403	Rps26	Cldn5/Ly6c1/Ly6a
0	EC1	ENSMUSG00000059291	0	0.62375	0.957	0.847	0	0.703811	Rpl11	Cldn5/Ly6c1/Ly6a
0	EC1	ENSMUSG00000068523	0	0.615682	0.835	0.588	0	0.869986	Gng5	Cldn5/Ly6c1/Ly6a
0	EC1	ENSMUSG00000020076	0	0.615439	0.339	0.184	0	1.10716	Ddx50	Cldn5/Ly6c1/Ly6a
0	EC1	ENSMUSG00000031029	0	0.61147	0.754	0.51	0	0.89839	Eif3f	Cldn5/Ly6c1/Ly6a
0	EC1	ENSMUSG00000039405	0	0.606457	0.292	0.079	0	2.05786	Prss23	Cldn5/Ly6c1/Ly6a
0	EC1	ENSMUSG00000001847	0	0.595635	0.653	0.452	0	0.854775	Rac1	Cldn5/Ly6c1/Ly6a
0	EC1	ENSMUSG00000020232	0	0.595604	0.355	0.177	0	1.16254	Hmg20b	Cldn5/Ly6c1/Ly6a
0	EC1	ENSMUSG00000037174	0	0.588704	0.251	0.114	0	1.23913	Elf2	Cldn5/Ly6c1/Ly6a
0	EC1	ENSMUSG00000011958	0	0.585789	0.269	0.12	0	1.25719	Bnip2	Cldn5/Ly6c1/Ly6a
0	EC1	ENSMUSG00000035929	0	0.585785	0.341	0.092	0	2.01579	H2-Q4	Cldn5/Ly6c1/Ly6a
0	EC1	ENSMUSG00000026888	0	0.578768	0.324	0.126	0	1.42138	Grb14	Cldn5/Ly6c1/Ly6a
0	EC1	ENSMUSG00000062647	0	0.576435	0.817	0.607	0	0.772628	Rpl7a	Cldn5/Ly6c1/Ly6a
0	EC1	ENSMUSG00000042312	0	0.57578	0.669	0.434	0	0.880529	S100a13	Cldn5/Ly6c1/Ly6a
0	EC1	ENSMUSG00000018585	0	0.572893	0.821	0.616	0	0.760502	Atox1	Cldn5/Ly6c1/Ly6a
0	EC1	ENSMUSG00000027803	0	0.571711	0.286	0.079	0	1.90142	Wwtr1	Cldn5/Ly6c1/Ly6a
0	EC1	ENSMUSG00000003420	0	0.554311	0.367	0.18	0	1.09987	Fcgrt	Cldn5/Ly6c1/Ly6a
0	EC1	ENSMUSG00000093674	0	0.550872	0.997	0.975	0	0.563176	Rpl41	Cldn5/Ly6c1/Ly6a
0	EC1	ENSMUSG00000038900	0	0.550378	0.721	0.52	0	0.759107	Rpl12	Cldn5/Ly6c1/Ly6a
0	EC1	ENSMUSG00000022108	0	0.541352	0.936	0.828	0	0.611121	Itm2b	Cldn5/Ly6c1/Ly6a
0	EC1	ENSMUSG00000037706	0	0.535362	0.811	0.589	0	0.733777	Cd81	Cldn5/Ly6c1/Ly6a
0	EC1	ENSMUSG00000004044	0	0.535056	0.327	0.103	0	1.5957	Cavin1	Cldn5/Ly6c1/Ly6a
0	EC1	ENSMUSG00000048960	0	0.53136	0.281	0.087	0	1.59408	Prex2	Cldn5/Ly6c1/Ly6a
0	EC1	ENSMUSG00000022272	0	0.530336	0.267	0.094	0	1.41253	Myo10	Cldn5/Ly6c1/Ly6a
0	EC1	ENSMUSG00000041308	0	0.518642	0.257	0.104	0	1.21471	Sntb2	Cldn5/Ly6c1/Ly6a
0	EC1	ENSMUSG00000037573	0	0.514394	0.321	0.149	0	1.07085	Tob1	Cldn5/Ly6c1/Ly6a
0	EC1	ENSMUSG00000037805	0	0.513332	0.828	0.625	0	0.677437	Rpl10a	Cldn5/Ly6c1/Ly6a
0	EC1	ENSMUSG00000023010	0	0.511922	0.581	0.379	0	0.777752	Tmbim6	Cldn5/Ly6c1/Ly6a
0	EC1	ENSMUSG00000026923	0	0.509317	0.301	0.11	0	1.31998	Notch1	Cldn5/Ly6c1/Ly6a
0	EC1	ENSMUSG00000026466	0	0.50059	0.307	0.144	0	1.03044	Tor1aip1	Cldn5/Ly6c1/Ly6a
0	EC1	ENSMUSG00000032399	0	0.484352	0.785	0.575	0	0.658222	Rpl4	Cldn5/Ly6c1/Ly6a
0	EC1	ENSMUSG00000028955	0	0.483926	0.297	0.128	0	1.07656	Vamp3	Cldn5/Ly6c1/Ly6a
0	EC1	ENSMUSG00000044167	0	0.478771	0.257	0.084	0	1.35991	Foxo1	Cldn5/Ly6c1/Ly6a
0	EC1	ENSMUSG00000019947	0	0.478419	0.347	0.172	0	0.938438	Arid5b	Cldn5/Ly6c1/Ly6a
0	EC1	ENSMUSG00000002980	0	0.476252	0.508	0.303	0	0.788174	Bcam	Cldn5/Ly6c1/Ly6a
0	EC1	ENSMUSG00000062825	0	0.46867	0.974	0.885	0	0.515275	Actg1	Cldn5/Ly6c1/Ly6a
0	EC1	ENSMUSG00000060126	0	0.46595	0.957	0.87	0	0.512016	Tpt1	Cldn5/Ly6c1/Ly6a
0	EC1	ENSMUSG00000024431	0	0.462744	0.312	0.146	0	0.955151	Nr3c1	Cldn5/Ly6c1/Ly6a
0	EC1	ENSMUSG00000025967	0	0.4557	0.711	0.51	0	0.631846	Eef1b2	Cldn5/Ly6c1/Ly6a
0	EC1	ENSMUSG00000008682	0	0.437443	0.91	0.742	0	0.53517	Rpl10	Cldn5/Ly6c1/Ly6a
0	EC1	ENSMUSG00000044533	0	0.425286	0.947	0.842	0	0.477698	Rps2	Cldn5/Ly6c1/Ly6a
0	EC1	ENSMUSG00000031765	0	0.409462	0.942	0.796	0	0.483633	Mt1	Cldn5/Ly6c1/Ly6a
0	EC1	ENSMUSG00000020423	0	0.374605	0.645	0.424	0	0.565359	Btg2	Cldn5/Ly6c1/Ly6a
0	EC1	ENSMUSG00000001175	0	0.3738	0.96	0.806	0	0.444345	Calm1	Cldn5/Ly6c1/Ly6a
0	EC1	ENSMUSG00000026335	0	0.362591	0.428	0.254	0	0.601571	Pam	Cldn5/Ly6c1/Ly6a
0	EC1	ENSMUSG00000052837	0	0.350299	0.862	0.677	0	0.444631	Junb	Cldn5/Ly6c1/Ly6a
0	EC1	ENSMUSG00000034994	0	0.334291	0.841	0.624	0	0.448709	Eef2	Cldn5/Ly6c1/Ly6a
0	EC1	ENSMUSG00000036478	0	0.310757	0.636	0.397	0	0.493241	Btg1	Cldn5/Ly6c1/Ly6a
0	EC1	ENSMUSG00000064373	0	0.302537	0.776	0.505	0	0.461736	Selenop	Cldn5/Ly6c1/Ly6a
0	EC1	ENSMUSG00000070436	0	0.293103	0.496	0.246	0	0.579336	Serpinh1	Cldn5/Ly6c1/Ly6a
0	EC1	ENSMUSG00000055762	1.00698731897708e-300	0.276269	0.569	0.368	5.57860904832696e-296	0.423174	Eef1d	Cldn5/Ly6c1/Ly6a
0	EC1	ENSMUSG00000032050	1.65108763617391e-300	0.808636	0.476	0.316	9.14686039597024e-296	1.20551	Rdx	Cldn5/Ly6c1/Ly6a
0	EC1	ENSMUSG00000022438	5.8233135596459e-300	0.794781	0.287	0.156	3.22605747902476e-295	1.42199	Parvb	Cldn5/Ly6c1/Ly6a
0	EC1	ENSMUSG00000031442	2.82516328129995e-299	0.82931	0.264	0.139	1.56511220618656e-294	1.52504	Mcf2l	Cldn5/Ly6c1/Ly6a
0	EC1	ENSMUSG00000001123	1.17225678766255e-297	0.725349	0.273	0.143	6.4941853779721e-293	1.34166	Lgals9	Cldn5/Ly6c1/Ly6a
0	EC1	ENSMUSG00000006356	1.4983577049179e-294	0.310985	0.859	0.668	8.30075184947465e-290	0.398592	Crip2	Cldn5/Ly6c1/Ly6a
0	EC1	ENSMUSG00000041126	4.020746882852e-292	0.509409	0.546	0.369	2.22745356563118e-287	0.747312	H2az2	Cldn5/Ly6c1/Ly6a
0	EC1	ENSMUSG00000022283	6.83592992480379e-291	0.485553	0.492	0.316	3.78703681904205e-286	0.747693	Pabpc1	Cldn5/Ly6c1/Ly6a
0	EC1	ENSMUSG00000079197	1.32773777412039e-290	0.625436	0.425	0.266	7.35553449484955e-286	0.985742	Psme2	Cldn5/Ly6c1/Ly6a
0	EC1	ENSMUSG00000034781	8.01203250839171e-284	0.564133	0.413	0.26	4.43858588932392e-279	0.883808	Gna11	Cldn5/Ly6c1/Ly6a
0	EC1	ENSMUSG00000022175	3.71281242374115e-281	0.581048	0.332	0.191	2.05686095462836e-276	0.988649	Lrp10	Cldn5/Ly6c1/Ly6a
0	EC1	ENSMUSG00000037712	4.63936595516883e-276	0.437482	0.49	0.315	2.57016234550398e-271	0.67305	Fermt2	Cldn5/Ly6c1/Ly6a
0	EC1	ENSMUSG00000028522	5.96279241583981e-275	0.499992	0.269	0.136	3.3033273704511e-270	0.955465	Mier1	Cldn5/Ly6c1/Ly6a
0	EC1	ENSMUSG00000035248	2.43946540719589e-268	0.694641	0.257	0.133	1.35143944093245e-263	1.29699	Tut7	Cldn5/Ly6c1/Ly6a
0	EC1	ENSMUSG00000025508	2.62581624678729e-268	0.532055	0.918	0.777	1.45467594255769e-263	0.627379	Rplp2	Cldn5/Ly6c1/Ly6a
0	EC1	ENSMUSG00000032518	4.59356352191007e-267	0.347936	0.916	0.808	2.54478825550296e-262	0.393873	Rpsa	Cldn5/Ly6c1/Ly6a
0	EC1	ENSMUSG00000067288	5.20580732026439e-264	0.640793	0.848	0.689	2.88396519735327e-259	0.786553	Rps28	Cldn5/Ly6c1/Ly6a
0	EC1	ENSMUSG00000030103	4.38056867850231e-263	0.45786	0.334	0.183	2.42679124220349e-258	0.816083	Bhlhe40	Cldn5/Ly6c1/Ly6a
0	EC1	ENSMUSG00000029561	1.5597095714152e-261	0.681141	0.268	0.144	8.64063505468306e-257	1.22959	Oasl2	Cldn5/Ly6c1/Ly6a
0	EC1	ENSMUSG00000000346	1.1734084376607e-260	0.455353	0.446	0.291	6.50056540379653e-256	0.689838	Dazap2	Cldn5/Ly6c1/Ly6a
0	EC1	ENSMUSG00000090137	1.19299208026498e-259	0.538465	0.477	0.323	6.60905682545995e-255	0.787484	Uba52	Cldn5/Ly6c1/Ly6a
0	EC1	ENSMUSG00000041702	4.45723807903715e-259	0.549322	0.276	0.149	2.46926532340579e-254	0.988089	Btbd7	Cldn5/Ly6c1/Ly6a
0	EC1	ENSMUSG00000030057	1.98337372834805e-256	0.381691	0.594	0.419	1.09876921176754e-251	0.537393	Cnbp	Cldn5/Ly6c1/Ly6a
0	EC1	ENSMUSG00000031924	5.00814364223895e-256	0.704935	0.42	0.281	2.77446149636395e-251	1.04166	Cyb5b	Cldn5/Ly6c1/Ly6a
0	EC1	ENSMUSG00000038418	1.36542891798237e-255	0.557519	0.748	0.583	7.56433966273051e-251	0.712647	Egr1	Cldn5/Ly6c1/Ly6a
0	EC1	ENSMUSG00000029004	1.38088911640213e-255	0.501375	0.408	0.251	7.64998761595618e-251	0.802968	Kmt2e	Cldn5/Ly6c1/Ly6a
0	EC1	ENSMUSG00000024725	1.55938772237454e-255	0.435027	0.495	0.33	8.63885204318272e-251	0.646143	Ostf1	Cldn5/Ly6c1/Ly6a
0	EC1	ENSMUSG00000039959	3.25823982805972e-252	0.631679	0.276	0.153	1.8050322823468e-247	1.10835	Hip1	Cldn5/Ly6c1/Ly6a
0	EC1	ENSMUSG00000061787	4.64508661175958e-252	1.03189	0.712	0.54	2.57333153204869e-247	1.35459	Rps17	Cldn5/Ly6c1/Ly6a
0	EC1	ENSMUSG00000042712	9.57211971690018e-251	0.713703	0.486	0.332	5.30285860196553e-246	1.03508	Tceal9	Cldn5/Ly6c1/Ly6a
0	EC1	ENSMUSG00000025794	1.30338425582207e-245	0.368511	0.905	0.752	7.2206184388287e-241	0.442503	Rpl14	Cldn5/Ly6c1/Ly6a
0	EC1	ENSMUSG00000006304	8.01655052084613e-245	0.407318	0.523	0.358	4.44108882304355e-240	0.589947	Arpc2	Cldn5/Ly6c1/Ly6a
0	EC1	ENSMUSG00000062683	3.33463106492859e-238	0.559469	0.371	0.217	1.84735226365979e-233	0.939021	Atp5g2	Cldn5/Ly6c1/Ly6a
0	EC1	ENSMUSG00000026883	1.32262244121849e-237	0.677651	0.296	0.175	7.32719606210631e-233	1.12087	Dab2ip	Cldn5/Ly6c1/Ly6a
0	EC1	ENSMUSG00000040435	2.950256415144e-236	0.448836	0.464	0.301	1.63441255142563e-231	0.684078	Ppp1r15a	Cldn5/Ly6c1/Ly6a
0	EC1	ENSMUSG00000001289	7.21434347161857e-236	0.406661	0.856	0.695	3.99667413984197e-231	0.49953	Pfdn5	Cldn5/Ly6c1/Ly6a
0	EC1	ENSMUSG00000065954	3.60239998844077e-226	0.421392	0.347	0.21	1.9956935695963e-221	0.683805	Tacc1	Cldn5/Ly6c1/Ly6a
0	EC1	ENSMUSG00000031392	9.19232052422701e-222	0.629216	0.273	0.159	5.09245364721653e-217	1.05366	Irak1	Cldn5/Ly6c1/Ly6a
0	EC1	ENSMUSG00000015750	2.13164686713644e-217	0.456111	0.26	0.143	1.18091104792492e-212	0.804902	Aph1a	Cldn5/Ly6c1/Ly6a
0	EC1	ENSMUSG00000022982	6.75436178173364e-217	0.365348	0.489	0.337	3.74184888346262e-212	0.525385	Sod1	Cldn5/Ly6c1/Ly6a
0	EC1	ENSMUSG00000030168	1.81644594805733e-215	0.584131	0.265	0.151	1.00629289076428e-210	0.99774	Adipor2	Cldn5/Ly6c1/Ly6a
0	EC1	ENSMUSG00000002778	3.38036651796566e-214	0.42409	0.354	0.222	1.87268924728779e-209	0.665383	Kdelr1	Cldn5/Ly6c1/Ly6a
0	EC1	ENSMUSG00000057278	5.21549678822448e-213	0.456026	0.481	0.335	2.88933306570848e-208	0.649012	Snrpg	Cldn5/Ly6c1/Ly6a
0	EC1	ENSMUSG00000025647	2.07281109484576e-210	0.536696	0.335	0.214	1.1483166184336e-205	0.826608	Shisa5	Cldn5/Ly6c1/Ly6a
0	EC1	ENSMUSG00000055322	1.28738241282502e-206	0.395453	0.381	0.244	7.13196982880931e-202	0.608748	Tns1	Cldn5/Ly6c1/Ly6a
0	EC1	ENSMUSG00000097296	1.26117660617132e-205	0.293613	0.396	0.25	6.98679228052851e-201	0.458488	Gm26532	Cldn5/Ly6c1/Ly6a
0	EC1	ENSMUSG00000019173	4.43011657820027e-204	0.450032	0.406	0.274	2.45424028315717e-199	0.659202	Rab5c	Cldn5/Ly6c1/Ly6a
0	EC1	ENSMUSG00000056851	1.17740232159174e-203	0.353035	0.708	0.545	6.52269112138608e-199	0.45672	Pcbp2	Cldn5/Ly6c1/Ly6a
0	EC1	ENSMUSG00000003873	1.79261100922255e-203	0.528846	0.416	0.282	9.930885729992e-199	0.771536	Bax	Cldn5/Ly6c1/Ly6a
0	EC1	ENSMUSG00000032412	3.98195610422295e-203	0.316608	0.523	0.37	2.20596386217847e-198	0.444085	Atp1b3	Cldn5/Ly6c1/Ly6a
0	EC1	ENSMUSG00000018293	1.22712759535344e-201	0.276276	0.747	0.605	6.79816416549853e-197	0.340067	Pfn1	Cldn5/Ly6c1/Ly6a
0	EC1	ENSMUSG00000022312	1.40081367609803e-197	0.342346	0.573	0.417	7.76036768421548e-193	0.467418	Eif3h	Cldn5/Ly6c1/Ly6a
0	EC1	ENSMUSG00000042079	8.86294720233114e-197	0.374418	0.438	0.3	4.90998412061943e-192	0.541094	Hnrnpf	Cldn5/Ly6c1/Ly6a
0	EC1	ENSMUSG00000020027	2.35378722995167e-196	0.494586	0.349	0.226	1.30397458752093e-191	0.752358	Socs2	Cldn5/Ly6c1/Ly6a
0	EC1	ENSMUSG00000054693	7.75463871053704e-192	0.430186	0.342	0.222	4.29599229925041e-187	0.652696	Adam10	Cldn5/Ly6c1/Ly6a
0	EC1	ENSMUSG00000009927	5.02570685408193e-185	0.571254	0.643	0.488	2.78419134009285e-180	0.749053	Rps25	Cldn5/Ly6c1/Ly6a
0	EC1	ENSMUSG00000042046	3.02752475904436e-183	0.627598	0.262	0.159	1.67721844126299e-178	1.0101	Dstyk	Cldn5/Ly6c1/Ly6a
0	EC1	ENSMUSG00000004591	2.7164289264489e-177	0.441152	0.295	0.181	1.50487446096343e-172	0.704457	Pkn2	Cldn5/Ly6c1/Ly6a
0	EC1	ENSMUSG00000035212	7.4445973200772e-175	0.398437	0.256	0.149	4.12423246934957e-170	0.666567	Leprot	Cldn5/Ly6c1/Ly6a
0	EC1	ENSMUSG00000022969	8.59013150057811e-175	0.542926	0.272	0.167	4.75884695000527e-170	0.865001	Il10rb	Cldn5/Ly6c1/Ly6a
0	EC1	ENSMUSG00000035199	2.32841507146363e-173	0.386471	0.497	0.364	1.28991866544014e-168	0.523906	Arl6ip5	Cldn5/Ly6c1/Ly6a
0	EC1	ENSMUSG00000027620	2.4507289520578e-171	0.488297	0.677	0.537	1.3576793321505e-166	0.613273	Rbm39	Cldn5/Ly6c1/Ly6a
0	EC1	ENSMUSG00000044147	2.29870350353461e-170	0.402574	0.306	0.197	1.27345875392314e-165	0.614557	Arf6	Cldn5/Ly6c1/Ly6a
0	EC1	ENSMUSG00000025144	1.31843110311464e-169	0.362948	0.291	0.178	7.3039764681448e-165	0.581103	Cenpx	Cldn5/Ly6c1/Ly6a
0	EC1	ENSMUSG00000022051	1.50756521831497e-168	0.352243	0.444	0.321	8.35176055294308e-164	0.483137	Bnip3l	Cldn5/Ly6c1/Ly6a
0	EC1	ENSMUSG00000027404	8.34791566335233e-167	0.326896	0.427	0.286	4.62466179834056e-162	0.482613	Snrpb	Cldn5/Ly6c1/Ly6a
0	EC1	ENSMUSG00000056216	2.08276146604636e-165	0.44805	0.267	0.165	1.15382902457502e-160	0.709199	Cebpg	Cldn5/Ly6c1/Ly6a
0	EC1	ENSMUSG00000022462	3.65478735966547e-165	0.433889	0.468	0.346	2.02471564938108e-160	0.582581	Slc38a2	Cldn5/Ly6c1/Ly6a
0	EC1	ENSMUSG00000024921	2.00955722020003e-162	0.556101	0.355	0.25	1.11327460441861e-157	0.780681	Smarca2	Cldn5/Ly6c1/Ly6a
0	EC1	ENSMUSG00000018666	9.70256201785025e-162	0.361917	0.289	0.178	5.37512233226886e-157	0.575602	Cbx1	Cldn5/Ly6c1/Ly6a
0	EC1	ENSMUSG00000030557	3.49736754089946e-161	0.474977	0.344	0.236	1.93750664398289e-156	0.683504	Mef2a	Cldn5/Ly6c1/Ly6a
0	EC1	ENSMUSG00000058558	9.08885273421884e-160	0.48715	0.453	0.327	5.03513352622989e-155	0.669289	Rpl5	Cldn5/Ly6c1/Ly6a
0	EC1	ENSMUSG00000031563	2.18881379370554e-159	0.413988	0.263	0.16	1.21258095357493e-154	0.664816	Wwc2	Cldn5/Ly6c1/Ly6a
0	EC1	ENSMUSG00000035566	4.54588035182674e-156	0.456507	0.317	0.209	2.51837225610849e-151	0.681634	Pcdh17	Cldn5/Ly6c1/Ly6a
0	EC1	ENSMUSG00000051495	4.76331917799169e-152	0.43525	0.304	0.202	2.63883119141562e-147	0.644662	Irf2bp2	Cldn5/Ly6c1/Ly6a
0	EC1	ENSMUSG00000020841	1.08395175034312e-151	0.460011	0.255	0.161	6.00498430172586e-147	0.712883	Cpd	Cldn5/Ly6c1/Ly6a
0	EC1	ENSMUSG00000070003	1.12170292100268e-150	0.425187	0.275	0.174	6.21412201206272e-146	0.658578	Ssbp4	Cldn5/Ly6c1/Ly6a
0	EC1	ENSMUSG00000058135	1.97606685899126e-149	0.568119	0.36	0.249	1.09472127921257e-144	0.811598	Gstm1	Cldn5/Ly6c1/Ly6a
0	EC1	ENSMUSG00000053317	5.88444627712904e-145	0.298619	0.525	0.393	3.25992439306672e-140	0.396429	Sec61b	Cldn5/Ly6c1/Ly6a
0	EC1	ENSMUSG00000037894	4.36336057549563e-144	0.281103	0.714	0.56	2.41725812521882e-139	0.35705	H2az1	Cldn5/Ly6c1/Ly6a
0	EC1	ENSMUSG00000022336	2.53104929706109e-143	0.325313	0.338	0.227	1.40217600007887e-138	0.477675	Eif3e	Cldn5/Ly6c1/Ly6a
0	EC1	ENSMUSG00000019659	1.82444122115881e-138	0.455284	0.313	0.211	1.01072219210977e-133	0.665414	Ccdc12	Cldn5/Ly6c1/Ly6a
0	EC1	ENSMUSG00000036371	7.00457082918428e-137	0.261802	0.499	0.376	3.8804621936598e-132	0.345225	Serbp1	Cldn5/Ly6c1/Ly6a
0	EC1	ENSMUSG00000106106	3.2755539802448e-136	0.417709	0.85	0.766	1.81462414951582e-131	0.462925	CT010467	Cldn5/Ly6c1/Ly6a
0	EC1	ENSMUSG00000002603	7.95892886468611e-132	0.38465	0.272	0.177	4.40916700174746e-127	0.58006	Tgfb1	Cldn5/Ly6c1/Ly6a
0	EC1	ENSMUSG00000031229	4.32436974780286e-129	0.421876	0.305	0.205	2.3956575965853e-124	0.618097	Atrx	Cldn5/Ly6c1/Ly6a
0	EC1	ENSMUSG00000028988	5.98640959845566e-129	0.321501	0.468	0.356	3.31641105344845e-124	0.419884	Ctnnbip1	Cldn5/Ly6c1/Ly6a
0	EC1	ENSMUSG00000073702	9.52741332966539e-129	0.734252	0.644	0.512	5.27809171050133e-124	0.919925	Rpl31	Cldn5/Ly6c1/Ly6a
0	EC1	ENSMUSG00000041560	1.86388696325722e-126	0.489456	0.314	0.216	1.03257473877487e-121	0.701697	Nop53	Cldn5/Ly6c1/Ly6a
0	EC1	ENSMUSG00000038387	4.34005056358986e-124	0.442157	0.364	0.265	2.40434461172315e-119	0.601334	Rras	Cldn5/Ly6c1/Ly6a
0	EC1	ENSMUSG00000007041	5.2535634184391e-124	0.258572	0.526	0.406	2.91042159818108e-119	0.33316	Clic1	Cldn5/Ly6c1/Ly6a
0	EC1	ENSMUSG00000022858	5.88116300786418e-124	0.460119	0.361	0.263	3.25810549472668e-119	0.625291	Tra2b	Cldn5/Ly6c1/Ly6a
0	EC1	ENSMUSG00000042747	2.29072275731965e-121	0.319091	0.535	0.419	1.26903750032751e-116	0.405372	Krtcap2	Cldn5/Ly6c1/Ly6a
0	EC1	ENSMUSG00000003346	1.7977835959044e-120	0.452381	0.385	0.288	9.95954134295076e-116	0.599632	Abhd17a	Cldn5/Ly6c1/Ly6a
0	EC1	ENSMUSG00000029229	2.91007296837385e-116	0.362107	0.3	0.212	1.61215132374943e-111	0.505645	Chic2	Cldn5/Ly6c1/Ly6a
0	EC1	ENSMUSG00000104960	5.17492379191635e-111	0.334467	0.315	0.217	2.86685603148374e-106	0.478863	Snhg8	Cldn5/Ly6c1/Ly6a
0	EC1	ENSMUSG00000052428	6.41221083971628e-106	0.333597	0.331	0.24	3.55230068309442e-101	0.455027	Tmco1	Cldn5/Ly6c1/Ly6a
0	EC1	ENSMUSG00000028382	1.11312286933679e-101	0.433317	0.296	0.216	6.16658938383891e-97	0.586704	Ptbp3	Cldn5/Ly6c1/Ly6a
0	EC1	ENSMUSG00000030795	5.98196404008845e-100	0.276764	0.428	0.325	3.3139482585686e-95	0.361858	Fus	Cldn5/Ly6c1/Ly6a
0	EC1	ENSMUSG00000026457	2.91779727403669e-99	0.253235	0.416	0.325	1.61643051184358e-94	0.322024	Adipor1	Cldn5/Ly6c1/Ly6a
0	EC1	ENSMUSG00000005354	2.78077876461694e-98	0.283803	0.423	0.331	1.54052362781014e-93	0.360372	Txn2	Cldn5/Ly6c1/Ly6a
0	EC1	ENSMUSG00000052681	1.18132773498305e-96	0.252218	0.438	0.347	6.54443751903262e-92	0.316508	Rap1b	Cldn5/Ly6c1/Ly6a
0	EC1	ENSMUSG00000022781	1.33584314384611e-94	0.320856	0.287	0.206	7.40043743259306e-90	0.441178	Pak2	Cldn5/Ly6c1/Ly6a
0	EC1	ENSMUSG00000013076	2.04036665223986e-94	0.442019	0.258	0.182	1.13034272167436e-89	0.616985	Amotl1	Cldn5/Ly6c1/Ly6a
0	EC1	ENSMUSG00000024335	5.69597100689593e-92	0.428016	0.449	0.366	3.15551097811028e-87	0.522498	Brd2	Cldn5/Ly6c1/Ly6a
0	EC1	ENSMUSG00000042406	3.68448366118687e-91	0.288918	0.483	0.392	2.04116710346092e-86	0.35432	Atf4	Cldn5/Ly6c1/Ly6a
0	EC1	ENSMUSG00000053012	2.02761734357563e-88	0.258719	0.256	0.179	1.12327973216746e-83	0.364123	Krcc1	Cldn5/Ly6c1/Ly6a
0	EC1	ENSMUSG00000003518	1.66271719491408e-87	0.322497	0.357	0.279	9.21128698810449e-83	0.409538	Dusp3	Cldn5/Ly6c1/Ly6a
0	EC1	ENSMUSG00000034868	3.41150830551564e-86	0.442923	0.334	0.258	1.88994148617261e-81	0.568528	Myl12b	Cldn5/Ly6c1/Ly6a
0	EC1	ENSMUSG00000059495	2.64534704078425e-84	0.300728	0.34	0.263	1.46549580712406e-79	0.385548	Arhgef12	Cldn5/Ly6c1/Ly6a
0	EC1	ENSMUSG00000020358	6.6692419857817e-84	0.257445	0.387	0.307	3.69469336770321e-79	0.322416	Hnrnpab	Cldn5/Ly6c1/Ly6a
0	EC1	ENSMUSG00000045636	8.09726675724963e-84	0.356849	0.251	0.182	4.48580481084872e-79	0.485092	Mtus1	Cldn5/Ly6c1/Ly6a
0	EC1	ENSMUSG00000060739	1.48484998576336e-80	0.258361	0.346	0.267	8.22592043613044e-76	0.332045	Nsa2	Cldn5/Ly6c1/Ly6a
0	EC1	ENSMUSG00000060261	2.32670851887808e-75	0.332989	0.364	0.291	1.28897325237327e-70	0.413747	Gtf2i	Cldn5/Ly6c1/Ly6a
0	EC1	ENSMUSG00000030697	2.81122550067583e-75	0.319937	0.25	0.184	1.5573908151194e-70	0.428781	Ppp4c	Cldn5/Ly6c1/Ly6a
0	EC1	ENSMUSG00000035673	6.35576386691888e-75	0.276424	0.293	0.218	3.52102962463439e-70	0.367353	Sbno2	Cldn5/Ly6c1/Ly6a
0	EC1	ENSMUSG00000076437	1.31642923452016e-72	0.328355	0.314	0.247	7.29288631631823e-68	0.413957	Selenoh	Cldn5/Ly6c1/Ly6a
0	EC1	ENSMUSG00000070544	7.3022011056338e-67	0.27081	0.354	0.286	4.04534639051007e-62	0.333023	Top1	Cldn5/Ly6c1/Ly6a
0	EC1	ENSMUSG00000032288	3.24388186957866e-65	0.252628	0.264	0.199	1.79707811692788e-60	0.331196	Imp3	Cldn5/Ly6c1/Ly6a
0	EC1	ENSMUSG00000040652	4.23360514431045e-65	0.374202	0.41	0.336	2.34537491389655e-60	0.454234	Oaz2	Cldn5/Ly6c1/Ly6a
0	EC1	ENSMUSG00000058655	7.81862472114367e-64	0.303179	0.301	0.241	4.33143990926638e-59	0.375652	Eif4b	Cldn5/Ly6c1/Ly6a
0	EC1	ENSMUSG00000025571	1.28496593682961e-62	0.306655	0.269	0.204	7.11858279344238e-58	0.399798	Tnrc6c	Cldn5/Ly6c1/Ly6a
0	EC1	ENSMUSG00000063457	1.54756465485998e-61	0.648591	0.658	0.569	8.5733534314588e-57	0.748289	Rps15	Cldn5/Ly6c1/Ly6a
0	EC1	ENSMUSG00000074578	5.76956732781267e-61	0.482968	0.275	0.213	3.19628260393494e-56	0.617246	Zfas1	Cldn5/Ly6c1/Ly6a
0	EC1	ENSMUSG00000030779	1.19279669052483e-56	0.373017	0.259	0.201	6.60797438583853e-52	0.475553	Rbbp6	Cldn5/Ly6c1/Ly6a
0	EC1	ENSMUSG00000043866	1.03070069664899e-53	0.271379	0.352	0.289	5.70997878936574e-49	0.32856	Taf10	Cldn5/Ly6c1/Ly6a
0	EC1	ENSMUSG00000035851	6.10385127440125e-49	0.254632	0.28	0.226	3.38147256750555e-44	0.312895	Ythdc1	Cldn5/Ly6c1/Ly6a
0	EC1	ENSMUSG00000086503	1.12387319915924e-41	0.420813	0.337	0.279	6.2261451360223e-37	0.505267	Xist	Cldn5/Ly6c1/Ly6a
0	EC1	ENSMUSG00000071654	1.30336174899576e-36	0.272188	0.325	0.279	7.22049375326159e-32	0.315512	Uqcc3	Cldn5/Ly6c1/Ly6a
0	EC1	ENSMUSG00000089847	3.54721886549679e-36	0.324017	0.275	0.232	1.96512377929657e-31	0.381591	Timm10b	Cldn5/Ly6c1/Ly6a
0	EC1	ENSMUSG00000029580	8.53338734613165e-27	0.301445	0.951	0.913	4.72741125588347e-22	0.313856	Actb	Cldn5/Ly6c1/Ly6a
0	EC1	ENSMUSG00000060143	1.37160448731347e-26	0.349379	0.378	0.334	7.59855169926791e-22	0.394067	Gm10076	Cldn5/Ly6c1/Ly6a
0	EC1	ENSMUSG00000058546	2.21804982221745e-12	0.33222	0.406	0.387	1.22877742101025e-07	0.34812	Rpl23a	Cldn5/Ly6c1/Ly6a
1	SGC1	ENSMUSG00000026385	0	2.37619	0.997	0.829	0	2.852	Dbi	Mmd2/Ednrb/Fabp7
1	SGC1	ENSMUSG00000019874	0	2.28609	0.958	0.5	0	4.33909	Fabp7	Mmd2/Ednrb/Fabp7
1	SGC1	ENSMUSG00000002985	0	2.02426	0.999	0.783	0	2.57564	Apoe	Mmd2/Ednrb/Fabp7
1	SGC1	ENSMUSG00000022122	0	1.9223	0.624	0.221	0	5.27594	Ednrb	Mmd2/Ednrb/Fabp7
1	SGC1	ENSMUSG00000027447	0	1.91768	0.969	0.831	0	2.23236	Cst3	Mmd2/Ednrb/Fabp7
1	SGC1	ENSMUSG00000039533	0	1.91123	0.651	0.204	0	5.90337	Mmd2	Mmd2/Ednrb/Fabp7
1	SGC1	ENSMUSG00000020733	0	1.70828	0.554	0.219	0	4.20728	Slc9a3r1	Mmd2/Ednrb/Fabp7
1	SGC1	ENSMUSG00000029838	0	1.63756	0.92	0.491	0	3.03978	Ptn	Mmd2/Ednrb/Fabp7
1	SGC1	ENSMUSG00000031342	0	1.62463	0.84	0.455	0	2.96976	Gpm6b	Mmd2/Ednrb/Fabp7
1	SGC1	ENSMUSG00000037071	0	1.59188	0.721	0.427	0	2.66285	Scd1	Mmd2/Ednrb/Fabp7
1	SGC1	ENSMUSG00000064351	0	1.56246	0.815	0.722	0	1.76097	mt-Co1	Mmd2/Ednrb/Fabp7
1	SGC1	ENSMUSG00000038668	0	1.52471	0.592	0.255	0	3.46367	Lpar1	Mmd2/Ednrb/Fabp7
1	SGC1	ENSMUSG00000040759	0	1.51817	0.608	0.239	0	3.76799	Cmtm5	Mmd2/Ednrb/Fabp7
1	SGC1	ENSMUSG00000022018	0	1.47748	0.716	0.37	0	2.82276	Rgcc	Mmd2/Ednrb/Fabp7
1	SGC1	ENSMUSG00000026728	0	1.44835	0.844	0.645	0	1.88838	Vim	Mmd2/Ednrb/Fabp7
1	SGC1	ENSMUSG00000036570	0	1.40903	0.879	0.489	0	2.51028	Fxyd1	Mmd2/Ednrb/Fabp7
1	SGC1	ENSMUSG00000024665	0	1.40432	0.487	0.291	0	2.31876	Fads2	Mmd2/Ednrb/Fabp7
1	SGC1	ENSMUSG00000030428	0	1.38899	0.467	0.182	0	3.45078	Ttyh1	Mmd2/Ednrb/Fabp7
1	SGC1	ENSMUSG00000026424	0	1.38183	0.497	0.211	0	3.17008	Gpr37l1	Mmd2/Ednrb/Fabp7
1	SGC1	ENSMUSG00000036169	0	1.37609	0.495	0.206	0	3.21726	Sostdc1	Mmd2/Ednrb/Fabp7
1	SGC1	ENSMUSG00000064356	0	1.36571	0.656	0.54	0	1.65376	mt-Atp8	Mmd2/Ednrb/Fabp7
1	SGC1	ENSMUSG00000068748	0	1.35129	0.389	0.157	0	3.22852	Ptprz1	Mmd2/Ednrb/Fabp7
1	SGC1	ENSMUSG00000026249	0	1.33913	0.403	0.198	0	2.65894	Serpine2	Mmd2/Ednrb/Fabp7
1	SGC1	ENSMUSG00000031425	0	1.32599	0.908	0.537	0	2.22534	Plp1	Mmd2/Ednrb/Fabp7
1	SGC1	ENSMUSG00000044080	0	1.325	0.466	0.256	0	2.37105	S100a1	Mmd2/Ednrb/Fabp7
1	SGC1	ENSMUSG00000041828	0	1.31781	0.639	0.319	0	2.59957	Abca8a	Mmd2/Ednrb/Fabp7
1	SGC1	ENSMUSG00000007097	0	1.28155	0.727	0.377	0	2.44058	Atp1a2	Mmd2/Ednrb/Fabp7
1	SGC1	ENSMUSG00000038400	0	1.25917	0.464	0.244	0	2.34979	Pmepa1	Mmd2/Ednrb/Fabp7
1	SGC1	ENSMUSG00000021186	0	1.24848	0.364	0.158	0	2.77935	Fbln5	Mmd2/Ednrb/Fabp7
1	SGC1	ENSMUSG00000026701	0	1.24493	0.582	0.415	0	1.73411	Prdx6	Mmd2/Ednrb/Fabp7
1	SGC1	ENSMUSG00000060675	0	1.24348	0.466	0.226	0	2.50804	Plaat3	Mmd2/Ednrb/Fabp7
1	SGC1	ENSMUSG00000053398	0	1.23973	0.319	0.13	0	2.91335	Phgdh	Mmd2/Ednrb/Fabp7
1	SGC1	ENSMUSG00000109143	0	1.23353	0.276	0.093	0	3.42514	Gm10046	Mmd2/Ednrb/Fabp7
1	SGC1	ENSMUSG00000009281	0	1.21678	0.556	0.256	0	2.58909	Rarres2	Mmd2/Ednrb/Fabp7
1	SGC1	ENSMUSG00000064080	0	1.19507	0.327	0.133	0	2.81634	Fbln2	Mmd2/Ednrb/Fabp7
1	SGC1	ENSMUSG00000027239	0	1.19217	0.275	0.092	0	3.33105	Mdk	Mmd2/Ednrb/Fabp7
1	SGC1	ENSMUSG00000025203	0	1.1793	0.887	0.663	0	1.57182	Scd2	Mmd2/Ednrb/Fabp7
1	SGC1	ENSMUSG00000020774	0	1.17126	0.372	0.154	0	2.72817	Aspa	Mmd2/Ednrb/Fabp7
1	SGC1	ENSMUSG00000004892	0	1.16474	0.259	0.101	0	2.82265	Bcan	Mmd2/Ednrb/Fabp7
1	SGC1	ENSMUSG00000032281	0	1.16117	0.309	0.122	0	2.80615	Acsbg1	Mmd2/Ednrb/Fabp7
1	SGC1	ENSMUSG00000029723	0	1.15219	0.612	0.41	0	1.70633	Tsc22d4	Mmd2/Ednrb/Fabp7
1	SGC1	ENSMUSG00000025351	0	1.1439	0.686	0.497	0	1.57032	Cd63	Mmd2/Ednrb/Fabp7
1	SGC1	ENSMUSG00000020646	0	1.14254	0.349	0.17	0	2.27874	Mboat2	Mmd2/Ednrb/Fabp7
1	SGC1	ENSMUSG00000025321	0	1.12148	0.393	0.175	0	2.44301	Itgb8	Mmd2/Ednrb/Fabp7
1	SGC1	ENSMUSG00000064373	0	1.10116	0.782	0.511	0	1.67393	Selenop	Mmd2/Ednrb/Fabp7
1	SGC1	ENSMUSG00000018822	0	1.09388	0.484	0.242	0	2.14435	Sfrp5	Mmd2/Ednrb/Fabp7
1	SGC1	ENSMUSG00000020388	0	1.091	0.337	0.131	0	2.68494	Pdlim4	Mmd2/Ednrb/Fabp7
1	SGC1	ENSMUSG00000002274	0	1.08513	0.284	0.12	0	2.45406	Metrn	Mmd2/Ednrb/Fabp7
1	SGC1	ENSMUSG00000027875	0	1.07582	0.306	0.136	0	2.32849	Hmgcs2	Mmd2/Ednrb/Fabp7
1	SGC1	ENSMUSG00000029622	0	1.06075	0.808	0.696	0	1.22903	Arpc1b	Mmd2/Ednrb/Fabp7
1	SGC1	ENSMUSG00000079037	0	1.03854	0.649	0.463	0	1.44693	Prnp	Mmd2/Ednrb/Fabp7
1	SGC1	ENSMUSG00000017493	0	1.00531	0.566	0.324	0	1.7337	Igfbp4	Mmd2/Ednrb/Fabp7
1	SGC1	ENSMUSG00000033227	0	1.00519	0.264	0.1	0	2.50384	Wnt6	Mmd2/Ednrb/Fabp7
1	SGC1	ENSMUSG00000033006	0	0.935648	0.358	0.173	0	1.88152	Sox10	Mmd2/Ednrb/Fabp7
1	SGC1	ENSMUSG00000034412	0	0.932024	0.261	0.111	0	2.08743	Tbc1d10a	Mmd2/Ednrb/Fabp7
1	SGC1	ENSMUSG00000007872	0	0.900685	0.798	0.526	0	1.35775	Id3	Mmd2/Ednrb/Fabp7
1	SGC1	ENSMUSG00000064339	0	0.894767	0.89	0.825	0	0.964419	mt-Rnr2	Mmd2/Ednrb/Fabp7
1	SGC1	ENSMUSG00000068523	0	0.879652	0.719	0.601	0	1.04954	Gng5	Mmd2/Ednrb/Fabp7
1	SGC1	ENSMUSG00000018593	0	0.663384	0.867	0.647	0	0.885521	Sparc	Mmd2/Ednrb/Fabp7
1	SGC1	ENSMUSG00000064370	0	0.444781	0.988	0.963	0	0.456209	mt-Cytb	Mmd2/Ednrb/Fabp7
1	SGC1	ENSMUSG00000002233	1.73846712039533e-306	1.12386	0.492	0.326	9.63093400027805e-302	1.6791	Rhoc	Mmd2/Ednrb/Fabp7
1	SGC1	ENSMUSG00000004558	5.38929280681854e-297	1.18588	0.552	0.405	2.98561432204956e-292	1.60594	Ndrg2	Mmd2/Ednrb/Fabp7
1	SGC1	ENSMUSG00000041329	1.15721391572281e-293	0.962994	0.326	0.163	6.41084937171279e-289	1.87032	Atp1b2	Mmd2/Ednrb/Fabp7
1	SGC1	ENSMUSG00000022108	6.66339714398809e-283	0.874971	0.871	0.835	3.69145538379796e-278	0.912247	Itm2b	Mmd2/Ednrb/Fabp7
1	SGC1	ENSMUSG00000027217	1.10182268600153e-278	1.05897	0.285	0.14	6.10398749817985e-274	2.08263	Tspan18	Mmd2/Ednrb/Fabp7
1	SGC1	ENSMUSG00000023000	1.73558492203596e-272	0.89977	0.267	0.12	9.614966909587e-268	1.9172	Dhh	Mmd2/Ednrb/Fabp7
1	SGC1	ENSMUSG00000033307	1.06179433519638e-269	1.03327	0.626	0.513	5.88223443755443e-265	1.25652	Mif	Mmd2/Ednrb/Fabp7
1	SGC1	ENSMUSG00000022505	1.41097034119397e-269	0.983046	0.345	0.185	7.8166345931805e-265	1.78965	Emp2	Mmd2/Ednrb/Fabp7
1	SGC1	ENSMUSG00000041423	2.37728143312693e-264	0.904408	0.297	0.145	1.31699014113799e-259	1.79131	Paqr6	Mmd2/Ednrb/Fabp7
1	SGC1	ENSMUSG00000036560	2.55999766408293e-255	0.859178	0.307	0.152	1.4182131059253e-250	1.68123	Lgi4	Mmd2/Ednrb/Fabp7
1	SGC1	ENSMUSG00000033685	1.2645734455457e-254	0.888104	0.407	0.239	7.00561043097863e-250	1.48731	Ucp2	Mmd2/Ednrb/Fabp7
1	SGC1	ENSMUSG00000042116	3.72568294778322e-247	0.856219	0.467	0.288	2.06399109624243e-242	1.37053	Vwa1	Mmd2/Ednrb/Fabp7
1	SGC1	ENSMUSG00000040653	7.42989682237573e-245	1.00833	0.277	0.141	4.11608854062793e-240	1.91649	Ppp1r14c	Mmd2/Ednrb/Fabp7
1	SGC1	ENSMUSG00000074637	4.69422519732825e-239	0.886038	0.254	0.118	2.60055381706788e-234	1.82745	Sox2	Mmd2/Ednrb/Fabp7
1	SGC1	ENSMUSG00000030701	4.59428574404888e-237	0.671064	0.402	0.233	2.54518835934564e-232	1.13777	Plekhb1	Mmd2/Ednrb/Fabp7
1	SGC1	ENSMUSG00000063856	2.44822729087926e-236	1.00575	0.658	0.59	1.3562934368742e-231	1.11974	Gpx1	Mmd2/Ednrb/Fabp7
1	SGC1	ENSMUSG00000029309	1.88324423804014e-227	0.698895	0.518	0.35	1.04329847543185e-222	1.02505	Sparcl1	Mmd2/Ednrb/Fabp7
1	SGC1	ENSMUSG00000074457	6.17031976426381e-227	0.830705	0.403	0.246	3.41829544620451e-222	1.34016	S100a16	Mmd2/Ednrb/Fabp7
1	SGC1	ENSMUSG00000069171	1.36428416990716e-225	0.891058	0.27	0.136	7.55799787286867e-221	1.70888	Nr2f1	Mmd2/Ednrb/Fabp7
1	SGC1	ENSMUSG00000022174	2.251018928624e-225	0.936912	0.636	0.562	1.24704197626841e-220	1.05812	Dad1	Mmd2/Ednrb/Fabp7
1	SGC1	ENSMUSG00000053931	1.08604146510361e-218	1.01339	0.552	0.452	6.01656111252751e-214	1.23274	Cnn3	Mmd2/Ednrb/Fabp7
1	SGC1	ENSMUSG00000027199	2.48868236810532e-212	0.629056	0.622	0.46	1.37870514510667e-207	0.84588	Gatm	Mmd2/Ednrb/Fabp7
1	SGC1	ENSMUSG00000022894	2.01276490874843e-208	0.992507	0.283	0.154	1.11505163179754e-203	1.7732	Adamts5	Mmd2/Ednrb/Fabp7
1	SGC1	ENSMUSG00000032186	2.17753116917761e-204	0.921876	0.543	0.444	1.20633049241271e-199	1.1229	Tmod2	Mmd2/Ednrb/Fabp7
1	SGC1	ENSMUSG00000020044	4.61384486196745e-199	0.487092	0.691	0.528	2.55602391508135e-194	0.634668	Timp3	Mmd2/Ednrb/Fabp7
1	SGC1	ENSMUSG00000028691	5.25408177090974e-198	0.709517	0.704	0.65	2.91070876026629e-193	0.767568	Prdx1	Mmd2/Ednrb/Fabp7
1	SGC1	ENSMUSG00000034842	7.4835352462587e-197	0.75245	0.349	0.196	4.14580369107486e-192	1.31131	Art3	Mmd2/Ednrb/Fabp7
1	SGC1	ENSMUSG00000031983	2.32376741512521e-196	1.02704	0.267	0.148	1.28734391030522e-191	1.80057	2310022B05Rik	Mmd2/Ednrb/Fabp7
1	SGC1	ENSMUSG00000047216	8.79009603045063e-191	0.745511	0.253	0.126	4.86962529990935e-186	1.44169	Cdh19	Mmd2/Ednrb/Fabp7
1	SGC1	ENSMUSG00000001270	2.37967873500664e-188	0.81115	0.678	0.613	1.31831822240633e-183	0.89578	Ckb	Mmd2/Ednrb/Fabp7
1	SGC1	ENSMUSG00000005125	2.43533905016128e-185	0.529478	0.592	0.449	1.34915348039885e-180	0.694435	Ndrg1	Mmd2/Ednrb/Fabp7
1	SGC1	ENSMUSG00000066456	3.73206286295097e-178	1.0612	0.436	0.338	2.06752550544621e-173	1.36005	Hmgn3	Mmd2/Ednrb/Fabp7
1	SGC1	ENSMUSG00000062078	1.30812458658888e-172	0.503839	0.574	0.442	7.24687939724374e-168	0.650977	Qk	Mmd2/Ednrb/Fabp7
1	SGC1	ENSMUSG00000064345	4.17994386855372e-171	0.261713	0.831	0.794	2.31564710374008e-166	0.273757	mt-Nd2	Mmd2/Ednrb/Fabp7
1	SGC1	ENSMUSG00000090386	2.62358576978756e-166	0.894692	0.262	0.148	1.45344028060461e-161	1.54023	Mir99ahg	Mmd2/Ednrb/Fabp7
1	SGC1	ENSMUSG00000039542	1.98058516401027e-164	0.821206	0.504	0.404	1.09722437501005e-159	1.01956	Ncam1	Mmd2/Ednrb/Fabp7
1	SGC1	ENSMUSG00000022197	8.07301930749331e-156	0.84964	0.284	0.169	4.47237196615822e-151	1.3955	Pdzd2	Mmd2/Ednrb/Fabp7
1	SGC1	ENSMUSG00000057969	2.89835007903081e-151	0.742139	0.292	0.172	1.60565696028228e-146	1.23146	Sema3b	Mmd2/Ednrb/Fabp7
1	SGC1	ENSMUSG00000064337	4.33696092189192e-150	0.895078	0.656	0.581	2.40263298111891e-145	1.00867	mt-Rnr1	Mmd2/Ednrb/Fabp7
1	SGC1	ENSMUSG00000040997	4.43145353039593e-150	0.991182	0.279	0.174	2.45498094130404e-145	1.5568	Abhd4	Mmd2/Ednrb/Fabp7
1	SGC1	ENSMUSG00000032959	3.69142443791616e-144	0.742847	0.691	0.655	2.04501222436118e-139	0.783061	Pebp1	Mmd2/Ednrb/Fabp7
1	SGC1	ENSMUSG00000030246	2.56980314992978e-140	0.798358	0.495	0.388	1.4236452470296e-135	1.01299	Ldhb	Mmd2/Ednrb/Fabp7
1	SGC1	ENSMUSG00000027074	8.2759616856105e-139	0.786487	0.252	0.148	4.58480001421136e-134	1.30417	Slc43a3	Mmd2/Ednrb/Fabp7
1	SGC1	ENSMUSG00000024597	2.73227643583569e-126	0.86847	0.359	0.267	1.51365382268861e-121	1.15691	Slc12a2	Mmd2/Ednrb/Fabp7
1	SGC1	ENSMUSG00000045103	4.55993301052043e-123	0.846475	0.283	0.183	2.52615728849821e-118	1.28506	Dmd	Mmd2/Ednrb/Fabp7
1	SGC1	ENSMUSG00000015994	1.1140401243018e-122	1.09686	0.357	0.268	6.17167088461952e-118	1.44801	Fnta	Mmd2/Ednrb/Fabp7
1	SGC1	ENSMUSG00000037706	7.10607744971724e-122	0.652573	0.655	0.604	3.93669584636885e-117	0.706777	Cd81	Mmd2/Ednrb/Fabp7
1	SGC1	ENSMUSG00000031808	6.66282700696543e-119	0.8067	0.268	0.172	3.69113953358878e-114	1.23221	Slc27a1	Mmd2/Ednrb/Fabp7
1	SGC1	ENSMUSG00000025006	2.71854262395003e-109	0.661105	0.319	0.227	1.50604542824208e-104	0.917737	Sorbs1	Mmd2/Ednrb/Fabp7
1	SGC1	ENSMUSG00000037072	1.09192129878347e-108	0.7059	0.563	0.521	6.04913480313053e-104	0.761734	Selenof	Mmd2/Ednrb/Fabp7
1	SGC1	ENSMUSG00000040681	3.0586135446918e-105	0.746018	0.48	0.411	1.69444131762381e-100	0.868287	Hmgn1	Mmd2/Ednrb/Fabp7
1	SGC1	ENSMUSG00000092341	9.40942278420186e-103	0.908019	0.991	0.969	5.21272612821999e-98	0.928424	Malat1	Mmd2/Ednrb/Fabp7
1	SGC1	ENSMUSG00000055435	1.18747723303754e-102	0.749685	0.257	0.162	6.57850512330467e-98	1.16376	Maf	Mmd2/Ednrb/Fabp7
1	SGC1	ENSMUSG00000040158	4.26982690763643e-101	0.969064	0.31	0.222	2.3654414085615e-96	1.33664	Tax1bp3	Mmd2/Ednrb/Fabp7
1	SGC1	ENSMUSG00000001240	3.56567098252357e-98	0.330286	0.291	0.186	1.97534606760823e-93	0.507225	Ramp2	Mmd2/Ednrb/Fabp7
1	SGC1	ENSMUSG00000010663	1.6035817701218e-91	0.950641	0.317	0.247	8.88368264829776e-87	1.20957	Fads1	Mmd2/Ednrb/Fabp7
1	SGC1	ENSMUSG00000032184	5.69450486490514e-91	0.872205	0.361	0.296	3.1546987501088e-86	1.05748	Lysmd2	Mmd2/Ednrb/Fabp7
1	SGC1	ENSMUSG00000060743	9.87377736003487e-90	0.526332	0.629	0.594	5.46997391968572e-85	0.556831	H3f3a	Mmd2/Ednrb/Fabp7
1	SGC1	ENSMUSG00000069662	5.97494619529744e-86	0.525706	0.579	0.553	3.31006044273283e-81	0.549984	Marcks	Mmd2/Ednrb/Fabp7
1	SGC1	ENSMUSG00000030551	2.39957546464932e-85	0.539632	0.306	0.217	1.32934081166107e-80	0.751205	Nr2f2	Mmd2/Ednrb/Fabp7
1	SGC1	ENSMUSG00000022324	2.59628561060441e-85	0.542199	0.284	0.194	1.43831626541874e-80	0.781404	Matn2	Mmd2/Ednrb/Fabp7
1	SGC1	ENSMUSG00000023175	6.75697113569889e-85	0.325871	0.644	0.628	3.74329443946583e-80	0.334043	Bsg	Mmd2/Ednrb/Fabp7
1	SGC1	ENSMUSG00000093930	3.89733474056709e-83	0.464201	0.591	0.521	2.15908447292676e-78	0.525395	Hmgcs1	Mmd2/Ednrb/Fabp7
1	SGC1	ENSMUSG00000032324	1.4025444927992e-82	0.844435	0.454	0.411	7.76995623565827e-78	0.930684	Tspan3	Mmd2/Ednrb/Fabp7
1	SGC1	ENSMUSG00000021917	2.37701107989492e-80	0.7183	0.539	0.516	1.31684036815098e-75	0.749709	Spcs1	Mmd2/Ednrb/Fabp7
1	SGC1	ENSMUSG00000037031	8.13530022869979e-78	0.697386	0.262	0.185	4.5068749736974e-73	0.972764	Tspan15	Mmd2/Ednrb/Fabp7
1	SGC1	ENSMUSG00000017390	3.29673954429987e-74	0.965124	0.316	0.254	1.82636074014669e-69	1.19178	Aldoc	Mmd2/Ednrb/Fabp7
1	SGC1	ENSMUSG00000029761	1.03192106658761e-62	0.317684	0.282	0.207	5.71673951678869e-58	0.427483	Cald1	Mmd2/Ednrb/Fabp7
1	SGC1	ENSMUSG00000032679	1.0532394678319e-62	0.562394	0.383	0.317	5.83484132784192e-58	0.675905	Cd59a	Mmd2/Ednrb/Fabp7
1	SGC1	ENSMUSG00000044408	1.03988285222856e-61	0.725545	0.411	0.377	5.76084701306101e-57	0.789287	Sptssa	Mmd2/Ednrb/Fabp7
1	SGC1	ENSMUSG00000055254	1.16179693612966e-61	0.476774	0.448	0.389	6.4362388464647e-57	0.547274	Ntrk2	Mmd2/Ednrb/Fabp7
1	SGC1	ENSMUSG00000040212	1.27890108680681e-59	0.614926	0.365	0.304	7.08498413080104e-55	0.734386	Emp3	Mmd2/Ednrb/Fabp7
1	SGC1	ENSMUSG00000027533	3.54631128786806e-58	0.394449	0.619	0.593	1.96462099036603e-53	0.411457	Fabp5	Mmd2/Ednrb/Fabp7
1	SGC1	ENSMUSG00000033208	3.8914001713855e-56	0.355325	0.534	0.478	2.15579678094585e-51	0.3961	S100b	Mmd2/Ednrb/Fabp7
1	SGC1	ENSMUSG00000024277	8.45167371276671e-55	0.776851	0.4	0.374	4.68214272013563e-50	0.82945	Mapre2	Mmd2/Ednrb/Fabp7
1	SGC1	ENSMUSG00000031708	8.66917069584572e-52	0.377277	0.542	0.526	4.80263387379157e-47	0.388539	Tecr	Mmd2/Ednrb/Fabp7
1	SGC1	ENSMUSG00000042682	2.60950653558108e-51	0.3964	0.741	0.744	1.44564052564656e-46	0.394823	Selenok	Mmd2/Ednrb/Fabp7
1	SGC1	ENSMUSG00000075706	3.93662113188242e-51	0.341323	0.669	0.674	2.18084874085154e-46	0.338828	Gpx4	Mmd2/Ednrb/Fabp7
1	SGC1	ENSMUSG00000015575	2.85916387376078e-50	0.735002	0.392	0.364	1.58394819442474e-45	0.790029	Atp6v0e	Mmd2/Ednrb/Fabp7
1	SGC1	ENSMUSG00000032418	2.79561902491939e-49	0.940258	0.306	0.269	1.5487449836151e-44	1.06495	Me1	Mmd2/Ednrb/Fabp7
1	SGC1	ENSMUSG00000020585	2.07470474878301e-48	0.612401	0.542	0.544	1.1493656837783e-43	0.61019	Laptm4a	Mmd2/Ednrb/Fabp7
1	SGC1	ENSMUSG00000054091	1.90335241568037e-42	0.450148	0.575	0.596	1.05443820476277e-37	0.434549	1810037I17Rik	Mmd2/Ednrb/Fabp7
1	SGC1	ENSMUSG00000041889	9.51095309579831e-42	0.809788	0.31	0.276	5.26897290554131e-37	0.906057	Shisa4	Mmd2/Ednrb/Fabp7
1	SGC1	ENSMUSG00000028565	2.60529370271684e-39	0.567942	0.305	0.258	1.4433066583681e-34	0.667544	Nfia	Mmd2/Ednrb/Fabp7
1	SGC1	ENSMUSG00000028445	7.91356113725594e-38	0.76308	0.335	0.312	4.38403373442842e-33	0.817585	Enho	Mmd2/Ednrb/Fabp7
1	SGC1	ENSMUSG00000063297	7.45356645150868e-37	0.615305	0.259	0.221	4.12920127847129e-32	0.716524	Luzp2	Mmd2/Ednrb/Fabp7
1	SGC1	ENSMUSG00000041881	1.17509567029508e-36	0.363505	0.639	0.657	6.50991250386774e-32	0.353695	Ndufa7	Mmd2/Ednrb/Fabp7
1	SGC1	ENSMUSG00000030629	2.15729524777921e-35	0.769829	0.37	0.359	1.1951199943172e-30	0.792778	Zfand6	Mmd2/Ednrb/Fabp7
1	SGC1	ENSMUSG00000053819	1.11333371211287e-34	0.448106	0.454	0.445	6.16775743173408e-30	0.45697	Camk2d	Mmd2/Ednrb/Fabp7
1	SGC1	ENSMUSG00000051319	5.00542057231704e-33	0.255684	0.186	0.286	2.77295294285792e-28	0.169304	Mtln	Mmd2/Ednrb/Fabp7
1	SGC1	ENSMUSG00000028517	5.50423767435981e-30	0.291564	0.324	0.275	3.04929262921859e-25	0.341693	Plpp3	Mmd2/Ednrb/Fabp7
1	SGC1	ENSMUSG00000032383	9.02371130459396e-30	0.567921	0.411	0.397	4.99904582563201e-25	0.587457	Ppib	Mmd2/Ednrb/Fabp7
1	SGC1	ENSMUSG00000041417	3.11258093209201e-26	0.656153	0.338	0.323	1.72433871056965e-21	0.685709	Pik3r1	Mmd2/Ednrb/Fabp7
1	SGC1	ENSMUSG00000018102	5.50370101963103e-25	0.695136	0.334	0.31	3.0489953278654e-20	0.747271	H2bc4	Mmd2/Ednrb/Fabp7
1	SGC1	ENSMUSG00000008035	6.3128796556343e-25	0.714697	0.366	0.365	3.49727220042485e-20	0.716603	Mid1ip1	Mmd2/Ednrb/Fabp7
1	SGC1	ENSMUSG00000062397	1.03462642458542e-24	0.530283	0.453	0.48	5.73172692956076e-20	0.501063	Zfp706	Mmd2/Ednrb/Fabp7
1	SGC1	ENSMUSG00000056629	3.35942013737453e-24	0.485282	0.454	0.462	1.86108516190412e-19	0.477057	Fkbp2	Mmd2/Ednrb/Fabp7
1	SGC1	ENSMUSG00000019689	8.99165935713994e-24	0.625392	0.283	0.26	4.98128936726196e-19	0.678667	Fmc1	Mmd2/Ednrb/Fabp7
1	SGC1	ENSMUSG00000007815	2.7615820084324e-23	0.475417	0.472	0.489	1.52988881685147e-18	0.459221	Rhoa	Mmd2/Ednrb/Fabp7
1	SGC1	ENSMUSG00000029455	1.19596495433186e-22	0.65906	0.282	0.255	6.62552625050306e-18	0.726209	Aldh2	Mmd2/Ednrb/Fabp7
1	SGC1	ENSMUSG00000024026	2.36730324640269e-22	0.655457	0.336	0.331	1.31146232547463e-17	0.665068	Glo1	Mmd2/Ednrb/Fabp7
1	SGC1	ENSMUSG00000013622	3.3043237162791e-22	0.64332	0.251	0.223	1.83056229558146e-17	0.720628	Atraid	Mmd2/Ednrb/Fabp7
1	SGC1	ENSMUSG00000070394	5.51634267453644e-21	0.529182	0.497	0.525	3.05599867826644e-16	0.501486	Tmem256	Mmd2/Ednrb/Fabp7
1	SGC1	ENSMUSG00000028643	1.13919113368328e-20	0.310725	0.186	0.27	6.31100496149203e-16	0.217507	Svbp	Mmd2/Ednrb/Fabp7
1	SGC1	ENSMUSG00000024208	3.83818065160725e-19	0.366744	0.514	0.528	2.1263136991839e-14	0.357201	Uqcc2	Mmd2/Ednrb/Fabp7
1	SGC1	ENSMUSG00000028603	1.82112485129258e-18	0.699906	0.257	0.239	1.00888495636758e-13	0.750501	Scp2	Mmd2/Ednrb/Fabp7
1	SGC1	ENSMUSG00000000346	2.61441519116463e-16	0.266167	0.223	0.309	1.44835987175329e-11	0.19441	Dazap2	Mmd2/Ednrb/Fabp7
1	SGC1	ENSMUSG00000040824	1.79359773245579e-15	0.293316	0.258	0.352	9.93635207803183e-11	0.217151	Snrpd2	Mmd2/Ednrb/Fabp7
1	SGC1	ENSMUSG00000013822	5.04099906976062e-15	0.323868	0.196	0.271	2.79266307465669e-10	0.237426	Elof1	Mmd2/Ednrb/Fabp7
1	SGC1	ENSMUSG00000072772	1.23011190343694e-14	0.326533	0.191	0.267	6.81469693385032e-10	0.236943	Grcc10	Mmd2/Ednrb/Fabp7
1	SGC1	ENSMUSG00000064215	4.49299563805971e-14	0.402551	0.454	0.472	2.4890746535287e-09	0.387518	Ifi27	Mmd2/Ednrb/Fabp7
1	SGC1	ENSMUSG00000021361	1.00873161686006e-13	0.266278	0.214	0.29	5.58827228424305e-09	0.198821	Tmem14c	Mmd2/Ednrb/Fabp7
1	SGC1	ENSMUSG00000020180	3.07918524499323e-13	0.270588	0.208	0.28	1.7058378338738e-08	0.203408	Snrpd3	Mmd2/Ednrb/Fabp7
1	SGC1	ENSMUSG00000030934	5.85659612581884e-13	0.697695	0.276	0.274	3.24449568774238e-08	0.702608	Oat	Mmd2/Ednrb/Fabp7
1	SGC1	ENSMUSG00000039952	2.56388571251809e-12	0.535685	0.311	0.303	1.4203670458779e-07	0.549377	Dag1	Mmd2/Ednrb/Fabp7
1	SGC1	ENSMUSG00000058267	8.59289042921697e-12	0.265013	0.247	0.327	4.76037536888191e-07	0.202102	Mrps14	Mmd2/Ednrb/Fabp7
1	SGC1	ENSMUSG00000026872	1.4770820154556e-11	0.365463	0.371	0.372	8.1828866574225e-07	0.364506	Zeb2	Mmd2/Ednrb/Fabp7
1	SGC1	ENSMUSG00000027993	1.73736321625043e-11	0.610357	0.326	0.343	9.62481848170573e-07	0.580963	Trim2	Mmd2/Ednrb/Fabp7
1	SGC1	ENSMUSG00000020107	2.05653733579076e-11	0.281343	0.206	0.275	1.13930111865472e-06	0.213229	Anapc16	Mmd2/Ednrb/Fabp7
1	SGC1	ENSMUSG00000041126	2.29060717729074e-11	0.502749	0.364	0.385	1.2689734701473e-06	0.476021	H2az2	Mmd2/Ednrb/Fabp7
1	SGC1	ENSMUSG00000058833	5.47801900698353e-11	0.394835	0.451	0.486	3.03476774967881e-06	0.366973	Rex1bd	Mmd2/Ednrb/Fabp7
1	SGC1	ENSMUSG00000060923	1.77164884110462e-10	0.254521	0.191	0.251	9.8147574148355e-06	0.19601	Acyp2	Mmd2/Ednrb/Fabp7
1	SGC1	ENSMUSG00000002107	4.40674510211488e-10	0.385651	0.293	0.291	2.44129271912062e-05	0.388213	Celf2	Mmd2/Ednrb/Fabp7
1	SGC1	ENSMUSG00000031604	6.10041868322831e-10	0.42516	0.364	0.383	3.37957094632165e-05	0.404605	Msmo1	Mmd2/Ednrb/Fabp7
1	SGC1	ENSMUSG00000057278	7.40442898801205e-10	0.364138	0.267	0.352	4.10197961506879e-05	0.278636	Snrpg	Mmd2/Ednrb/Fabp7
1	SGC1	ENSMUSG00000041084	8.75447292803304e-10	0.280017	0.202	0.266	4.84989045740102e-05	0.215085	Ostc	Mmd2/Ednrb/Fabp7
1	SGC1	ENSMUSG00000062762	1.40006079955862e-09	0.41659	0.203	0.271	7.75619682347481e-05	0.315778	Ei24	Mmd2/Ednrb/Fabp7
1	SGC1	ENSMUSG00000024194	1.40023889355239e-09	0.497697	0.358	0.38	7.75718344639086e-05	0.469622	Cuta	Mmd2/Ednrb/Fabp7
1	SGC1	ENSMUSG00000038695	2.43790865905732e-09	0.554763	0.308	0.32	0.000135058	0.53459	Josd2	Mmd2/Ednrb/Fabp7
1	SGC1	ENSMUSG00000025381	1.21352914061861e-08	0.538997	0.25	0.246	0.000672283	0.547419	Cnpy2	Mmd2/Ednrb/Fabp7
1	SGC1	ENSMUSG00000049960	1.60209284604777e-08	0.304066	0.207	0.269	0.000887543	0.236496	Mrps16	Mmd2/Ednrb/Fabp7
1	SGC1	ENSMUSG00000031839	1.61997515473263e-08	0.306014	0.504	0.548	0.00089745	0.281884	Hsbp1	Mmd2/Ednrb/Fabp7
1	SGC1	ENSMUSG00000026074	2.52886232337696e-08	0.325328	0.223	0.288	0.00140096	0.254367	Map4k4	Mmd2/Ednrb/Fabp7
1	SGC1	ENSMUSG00000026568	6.16276277733071e-08	0.395697	0.408	0.443	0.00341411	0.365124	Mpc2	Mmd2/Ednrb/Fabp7
1	SGC1	ENSMUSG00000025092	7.04974599649293e-08	0.276512	0.201	0.256	0.00390549	0.219338	Hspa12a	Mmd2/Ednrb/Fabp7
1	SGC1	ENSMUSG00000024953	1.02084922305189e-07	0.280211	0.485	0.521	0.0056554	0.261214	Prdx5	Mmd2/Ednrb/Fabp7
1	SGC1	ENSMUSG00000059743	1.28357601410305e-07	0.521448	0.272	0.273	0.00711088	0.519606	Fdps	Mmd2/Ednrb/Fabp7
1	SGC1	ENSMUSG00000031447	1.5354845997997e-07	0.469335	0.511	0.574	0.00850643	0.418704	Lamp1	Mmd2/Ednrb/Fabp7
1	SGC1	ENSMUSG00000027952	1.8885144362605e-07	0.562815	0.337	0.361	0.0104622	0.526406	Pmvk	Mmd2/Ednrb/Fabp7
1	SGC1	ENSMUSG00000060802	2.00587012245644e-07	0.279287	0.514	0.534	0.0111123	0.269019	B2m	Mmd2/Ednrb/Fabp7
1	SGC1	ENSMUSG00000035642	2.70151743846739e-07	0.313787	0.195	0.251	0.0149661	0.246461	Aamdc	Mmd2/Ednrb/Fabp7
1	SGC1	ENSMUSG00000027679	3.51279199047234e-07	0.368192	0.245	0.32	0.0194605	0.284512	Dnajc19	Mmd2/Ednrb/Fabp7
1	SGC1	ENSMUSG00000025153	4.71298342288701e-07	0.616155	0.287	0.305	0.0261095	0.580947	Fasn	Mmd2/Ednrb/Fabp7
1	SGC1	ENSMUSG00000004032	5.04426551074102e-07	0.582956	0.274	0.28	0.0279447	0.570895	Gstm5	Mmd2/Ednrb/Fabp7
1	SGC1	ENSMUSG00000033020	7.94643816514698e-07	0.543124	0.332	0.359	0.0440225	0.503383	Polr2f	Mmd2/Ednrb/Fabp7
1	SGC1	ENSMUSG00000015536	1.66271268688184e-06	0.477998	0.312	0.329	0.0921126	0.454028	Mocs2	Mmd2/Ednrb/Fabp7
1	SGC1	ENSMUSG00000028837	1.75994130288982e-06	0.384253	0.345	0.361	0.097499	0.367682	Psmb2	Mmd2/Ednrb/Fabp7
1	SGC1	ENSMUSG00000038077	3.71534302150254e-06	0.614744	0.275	0.292	0.205826	0.580139	Kcna6	Mmd2/Ednrb/Fabp7
1	SGC1	ENSMUSG00000027011	5.7119225066704e-06	0.312546	0.211	0.265	0.316435	0.251173	Ube2e3	Mmd2/Ednrb/Fabp7
1	SGC1	ENSMUSG00000051579	6.99739992234565e-06	0.418305	0.213	0.271	0.387649	0.331965	Tceal8	Mmd2/Ednrb/Fabp7
1	SGC1	ENSMUSG00000022255	8.18940462215991e-06	0.356003	0.253	0.319	0.453685	0.284586	Mtdh	Mmd2/Ednrb/Fabp7
1	SGC1	ENSMUSG00000042747	2.15180874639494e-05	0.267542	0.343	0.434	1	0.212708	Krtcap2	Mmd2/Ednrb/Fabp7
1	SGC1	ENSMUSG00000001666	2.61683242533342e-05	0.338253	0.234	0.294	1	0.271493	Ddt	Mmd2/Ednrb/Fabp7
1	SGC1	ENSMUSG00000021242	2.61854378183714e-05	0.438504	0.424	0.478	1	0.389981	Npc2	Mmd2/Ednrb/Fabp7
1	SGC1	ENSMUSG00000015478	3.62603379931078e-05	0.416033	0.201	0.254	1	0.332511	Rnf5	Mmd2/Ednrb/Fabp7
1	SGC1	ENSMUSG00000053317	5.96578102981744e-05	0.307257	0.328	0.409	1	0.247859	Sec61b	Mmd2/Ednrb/Fabp7
1	SGC1	ENSMUSG00000035048	6.71709250345633e-05	0.445741	0.237	0.297	1	0.358625	Anapc13	Mmd2/Ednrb/Fabp7
1	SGC1	ENSMUSG00000028618	8.89618677003686e-05	0.367016	0.344	0.431	1	0.294611	Tmem59	Mmd2/Ednrb/Fabp7
1	SGC1	ENSMUSG00000049760	0.000116224	0.250029	0.326	0.405	1	0.202433	Micos13	Mmd2/Ednrb/Fabp7
1	SGC1	ENSMUSG00000086503	0.000192171	0.283654	0.29	0.283	1	0.290431	Xist	Mmd2/Ednrb/Fabp7
1	SGC1	ENSMUSG00000030335	0.0001937	0.295613	0.298	0.37	1	0.239602	Mrpl51	Mmd2/Ednrb/Fabp7
1	SGC1	ENSMUSG00000074884	0.000215444	0.266616	0.579	0.637	1	0.242715	Serf2	Mmd2/Ednrb/Fabp7
1	SGC1	ENSMUSG00000025035	0.000249222	0.340253	0.243	0.299	1	0.278589	Arl3	Mmd2/Ednrb/Fabp7
1	SGC1	ENSMUSG00000035227	0.000328832	0.416099	0.272	0.341	1	0.334302	Spcs2	Mmd2/Ednrb/Fabp7
1	SGC1	ENSMUSG00000022474	0.000639403	0.365749	0.35	0.382	1	0.335892	Pmm1	Mmd2/Ednrb/Fabp7
1	SGC1	ENSMUSG00000028988	0.000998073	0.365915	0.293	0.37	1	0.291769	Ctnnbip1	Mmd2/Ednrb/Fabp7
1	SGC1	ENSMUSG00000022351	0.0010154	0.378484	0.214	0.264	1	0.309417	Sqle	Mmd2/Ednrb/Fabp7
1	SGC1	ENSMUSG00000058258	0.00175939	0.384111	0.246	0.302	1	0.315168	Idi1	Mmd2/Ednrb/Fabp7
1	SGC1	ENSMUSG00000004096	0.00499823	0.375568	0.275	0.336	1	0.309355	Cwc15	Mmd2/Ednrb/Fabp7
1	SGC1	ENSMUSG00000016344	0.0058345	0.471355	0.371	0.425	1	0.412842	Ppdpf	Mmd2/Ednrb/Fabp7
1	SGC1	ENSMUSG00000036372	0.00605064	0.359726	0.301	0.373	1	0.292101	Tmem258	Mmd2/Ednrb/Fabp7
1	SGC1	ENSMUSG00000025375	0.00897964	0.281863	0.337	0.365	1	0.260817	Aatk	Mmd2/Ednrb/Fabp7
2	SGC2	ENSMUSG00000019874	0	3.13026	0.968	0.504	0	5.95601	Fabp7	Cxcl10/Acsbg1/Phgdh
2	SGC2	ENSMUSG00000002985	0	3.08558	1	0.786	0	3.91512	Apoe	Cxcl10/Acsbg1/Phgdh
2	SGC2	ENSMUSG00000034855	0	2.84051	0.347	0.082	0	11.0224	Cxcl10	Cxcl10/Acsbg1/Phgdh
2	SGC2	ENSMUSG00000026385	0	2.44115	0.994	0.831	0	2.91428	Dbi	Cxcl10/Acsbg1/Phgdh
2	SGC2	ENSMUSG00000027447	0	2.37002	0.974	0.832	0	2.76972	Cst3	Cxcl10/Acsbg1/Phgdh
2	SGC2	ENSMUSG00000039533	0	2.23306	0.685	0.208	0	7.11915	Mmd2	Cxcl10/Acsbg1/Phgdh
2	SGC2	ENSMUSG00000022122	0	2.17877	0.652	0.224	0	6.16388	Ednrb	Cxcl10/Acsbg1/Phgdh
2	SGC2	ENSMUSG00000022018	0	2.05384	0.773	0.371	0	4.22087	Rgcc	Cxcl10/Acsbg1/Phgdh
2	SGC2	ENSMUSG00000028195	0	2.05208	0.55	0.215	0	5.1074	Ccn1	Cxcl10/Acsbg1/Phgdh
2	SGC2	ENSMUSG00000020733	0	2.03488	0.619	0.219	0	5.58927	Slc9a3r1	Cxcl10/Acsbg1/Phgdh
2	SGC2	ENSMUSG00000037071	0	2.03007	0.736	0.429	0	3.44974	Scd1	Cxcl10/Acsbg1/Phgdh
2	SGC2	ENSMUSG00000109143	0	1.98689	0.357	0.091	0	7.21969	Gm10046	Cxcl10/Acsbg1/Phgdh
2	SGC2	ENSMUSG00000032281	0	1.97796	0.412	0.119	0	6.47053	Acsbg1	Cxcl10/Acsbg1/Phgdh
2	SGC2	ENSMUSG00000038668	0	1.96571	0.634	0.256	0	4.75908	Lpar1	Cxcl10/Acsbg1/Phgdh
2	SGC2	ENSMUSG00000026249	0	1.96391	0.462	0.197	0	4.47809	Serpine2	Cxcl10/Acsbg1/Phgdh
2	SGC2	ENSMUSG00000018822	0	1.95541	0.578	0.239	0	4.61759	Sfrp5	Cxcl10/Acsbg1/Phgdh
2	SGC2	ENSMUSG00000024665	0	1.95038	0.583	0.288	0	3.88113	Fads2	Cxcl10/Acsbg1/Phgdh
2	SGC2	ENSMUSG00000031342	0	1.9427	0.864	0.458	0	3.62803	Gpm6b	Cxcl10/Acsbg1/Phgdh
2	SGC2	ENSMUSG00000029838	0	1.93236	0.918	0.496	0	3.54393	Ptn	Cxcl10/Acsbg1/Phgdh
2	SGC2	ENSMUSG00000053398	0	1.92283	0.418	0.127	0	6.00708	Phgdh	Cxcl10/Acsbg1/Phgdh
2	SGC2	ENSMUSG00000004558	0	1.91893	0.651	0.401	0	3.08617	Ndrg2	Cxcl10/Acsbg1/Phgdh
2	SGC2	ENSMUSG00000026728	0	1.88137	0.87	0.646	0	2.52379	Vim	Cxcl10/Acsbg1/Phgdh
2	SGC2	ENSMUSG00000007097	0	1.84113	0.754	0.379	0	3.61601	Atp1a2	Cxcl10/Acsbg1/Phgdh
2	SGC2	ENSMUSG00000030428	0	1.82716	0.544	0.181	0	5.29972	Ttyh1	Cxcl10/Acsbg1/Phgdh
2	SGC2	ENSMUSG00000092341	0	1.81987	0.994	0.969	0	1.86634	Malat1	Cxcl10/Acsbg1/Phgdh
2	SGC2	ENSMUSG00000038400	0	1.78318	0.562	0.241	0	4.06366	Pmepa1	Cxcl10/Acsbg1/Phgdh
2	SGC2	ENSMUSG00000021186	0	1.78243	0.441	0.156	0	4.84264	Fbln5	Cxcl10/Acsbg1/Phgdh
2	SGC2	ENSMUSG00000036169	0	1.77282	0.496	0.209	0	4.09611	Sostdc1	Cxcl10/Acsbg1/Phgdh
2	SGC2	ENSMUSG00000052684	0	1.74862	0.917	0.684	0	2.3357	Jun	Cxcl10/Acsbg1/Phgdh
2	SGC2	ENSMUSG00000068748	0	1.74727	0.426	0.158	0	4.53459	Ptprz1	Cxcl10/Acsbg1/Phgdh
2	SGC2	ENSMUSG00000064080	0	1.72967	0.393	0.131	0	4.94367	Fbln2	Cxcl10/Acsbg1/Phgdh
2	SGC2	ENSMUSG00000022894	0	1.72604	0.395	0.149	0	4.39652	Adamts5	Cxcl10/Acsbg1/Phgdh
2	SGC2	ENSMUSG00000004892	0	1.7216	0.329	0.099	0	5.35433	Bcan	Cxcl10/Acsbg1/Phgdh
2	SGC2	ENSMUSG00000025351	0	1.69369	0.736	0.496	0	2.49702	Cd63	Cxcl10/Acsbg1/Phgdh
2	SGC2	ENSMUSG00000060675	0	1.64802	0.521	0.226	0	3.70803	Plaat3	Cxcl10/Acsbg1/Phgdh
2	SGC2	ENSMUSG00000031425	0	1.64725	0.898	0.541	0	2.71453	Plp1	Cxcl10/Acsbg1/Phgdh
2	SGC2	ENSMUSG00000038418	0	1.63919	0.859	0.583	0	2.40212	Egr1	Cxcl10/Acsbg1/Phgdh
2	SGC2	ENSMUSG00000035692	0	1.58842	0.478	0.203	0	3.6392	Isg15	Cxcl10/Acsbg1/Phgdh
2	SGC2	ENSMUSG00000041828	0	1.58811	0.691	0.32	0	3.37352	Abca8a	Cxcl10/Acsbg1/Phgdh
2	SGC2	ENSMUSG00000026701	0	1.58425	0.642	0.414	0	2.43616	Prdx6	Cxcl10/Acsbg1/Phgdh
2	SGC2	ENSMUSG00000026424	0	1.58257	0.541	0.212	0	3.92791	Gpr37l1	Cxcl10/Acsbg1/Phgdh
2	SGC2	ENSMUSG00000060961	0	1.57454	0.338	0.141	0	3.62874	Slc4a4	Cxcl10/Acsbg1/Phgdh
2	SGC2	ENSMUSG00000071637	0	1.56385	0.735	0.369	0	3.07407	Cebpd	Cxcl10/Acsbg1/Phgdh
2	SGC2	ENSMUSG00000031983	0	1.55742	0.357	0.145	0	3.68756	2310022B05Rik	Cxcl10/Acsbg1/Phgdh
2	SGC2	ENSMUSG00000064373	0	1.54969	0.811	0.512	0	2.43734	Selenop	Cxcl10/Acsbg1/Phgdh
2	SGC2	ENSMUSG00000053113	0	1.54654	0.77	0.452	0	2.61103	Socs3	Cxcl10/Acsbg1/Phgdh
2	SGC2	ENSMUSG00000002274	0	1.53316	0.348	0.119	0	4.25482	Metrn	Cxcl10/Acsbg1/Phgdh
2	SGC2	ENSMUSG00000044080	0	1.5223	0.481	0.257	0	2.79943	S100a1	Cxcl10/Acsbg1/Phgdh
2	SGC2	ENSMUSG00000022108	0	1.51897	0.907	0.834	0	1.65035	Itm2b	Cxcl10/Acsbg1/Phgdh
2	SGC2	ENSMUSG00000024978	0	1.51725	0.325	0.12	0	3.90982	Gpam	Cxcl10/Acsbg1/Phgdh
2	SGC2	ENSMUSG00000017493	0	1.51512	0.644	0.323	0	2.97565	Igfbp4	Cxcl10/Acsbg1/Phgdh
2	SGC2	ENSMUSG00000021250	0	1.50957	0.954	0.768	0	1.87046	Fos	Cxcl10/Acsbg1/Phgdh
2	SGC2	ENSMUSG00000040759	0	1.50936	0.611	0.243	0	3.7048	Cmtm5	Cxcl10/Acsbg1/Phgdh
2	SGC2	ENSMUSG00000027217	0	1.49517	0.378	0.136	0	3.97346	Tspan18	Cxcl10/Acsbg1/Phgdh
2	SGC2	ENSMUSG00000036570	0	1.48155	0.872	0.494	0	2.59272	Fxyd1	Cxcl10/Acsbg1/Phgdh
2	SGC2	ENSMUSG00000020205	0	1.46833	0.625	0.363	0	2.4997	Phlda1	Cxcl10/Acsbg1/Phgdh
2	SGC2	ENSMUSG00000044708	0	1.46553	0.263	0.085	0	4.21148	Kcnj10	Cxcl10/Acsbg1/Phgdh
2	SGC2	ENSMUSG00000020646	0	1.4602	0.417	0.168	0	3.50283	Mboat2	Cxcl10/Acsbg1/Phgdh
2	SGC2	ENSMUSG00000032959	0	1.45209	0.766	0.652	0	1.70215	Pebp1	Cxcl10/Acsbg1/Phgdh
2	SGC2	ENSMUSG00000053560	0	1.44237	0.706	0.425	0	2.37411	Ier2	Cxcl10/Acsbg1/Phgdh
2	SGC2	ENSMUSG00000025203	0	1.4367	0.883	0.666	0	1.89788	Scd2	Cxcl10/Acsbg1/Phgdh
2	SGC2	ENSMUSG00000027875	0	1.40938	0.368	0.134	0	3.69962	Hmgcs2	Cxcl10/Acsbg1/Phgdh
2	SGC2	ENSMUSG00000072949	0	1.40024	0.301	0.08	0	4.83862	Acot1	Cxcl10/Acsbg1/Phgdh
2	SGC2	ENSMUSG00000041423	0	1.39368	0.377	0.142	0	3.54839	Paqr6	Cxcl10/Acsbg1/Phgdh
2	SGC2	ENSMUSG00000027239	0	1.3822	0.299	0.093	0	4.1466	Mdk	Cxcl10/Acsbg1/Phgdh
2	SGC2	ENSMUSG00000052837	0	1.36753	0.879	0.683	0	1.75431	Junb	Cxcl10/Acsbg1/Phgdh
2	SGC2	ENSMUSG00000024597	0	1.36444	0.446	0.263	0	2.27907	Slc12a2	Cxcl10/Acsbg1/Phgdh
2	SGC2	ENSMUSG00000093930	0	1.36344	0.7	0.516	0	1.84039	Hmgcs1	Cxcl10/Acsbg1/Phgdh
2	SGC2	ENSMUSG00000031765	0	1.36271	0.965	0.8	0	1.6403	Mt1	Cxcl10/Acsbg1/Phgdh
2	SGC2	ENSMUSG00000034412	0	1.35755	0.348	0.108	0	4.11865	Tbc1d10a	Cxcl10/Acsbg1/Phgdh
2	SGC2	ENSMUSG00000009281	0	1.35386	0.568	0.259	0	2.90903	Rarres2	Cxcl10/Acsbg1/Phgdh
2	SGC2	ENSMUSG00000024924	0	1.35125	0.265	0.094	0	3.57303	Vldlr	Cxcl10/Acsbg1/Phgdh
2	SGC2	ENSMUSG00000044786	0	1.33732	0.727	0.433	0	2.22485	Zfp36	Cxcl10/Acsbg1/Phgdh
2	SGC2	ENSMUSG00000020388	0	1.3369	0.399	0.13	0	3.90565	Pdlim4	Cxcl10/Acsbg1/Phgdh
2	SGC2	ENSMUSG00000019789	0	1.32768	0.293	0.105	0	3.49815	Hey2	Cxcl10/Acsbg1/Phgdh
2	SGC2	ENSMUSG00000027074	0	1.32262	0.344	0.145	0	3.02069	Slc43a3	Cxcl10/Acsbg1/Phgdh
2	SGC2	ENSMUSG00000027574	0	1.32182	0.257	0.06	0	5.04181	Nkain4	Cxcl10/Acsbg1/Phgdh
2	SGC2	ENSMUSG00000002233	0	1.30301	0.533	0.326	0	2.10576	Rhoc	Cxcl10/Acsbg1/Phgdh
2	SGC2	ENSMUSG00000040653	0	1.26958	0.321	0.14	0	2.80153	Ppp1r14c	Cxcl10/Acsbg1/Phgdh
2	SGC2	ENSMUSG00000050199	0	1.25257	0.275	0.106	0	3.07744	Lgr4	Cxcl10/Acsbg1/Phgdh
2	SGC2	ENSMUSG00000029309	0	1.25092	0.598	0.348	0	2.12447	Sparcl1	Cxcl10/Acsbg1/Phgdh
2	SGC2	ENSMUSG00000074637	0	1.24459	0.309	0.117	0	3.12618	Sox2	Cxcl10/Acsbg1/Phgdh
2	SGC2	ENSMUSG00000017009	0	1.24284	0.645	0.323	0	2.44463	Sdc4	Cxcl10/Acsbg1/Phgdh
2	SGC2	ENSMUSG00000007872	0	1.21743	0.804	0.529	0	1.83857	Id3	Cxcl10/Acsbg1/Phgdh
2	SGC2	ENSMUSG00000079037	0	1.19435	0.664	0.464	0	1.69829	Prnp	Cxcl10/Acsbg1/Phgdh
2	SGC2	ENSMUSG00000041329	0	1.19368	0.377	0.162	0	2.68577	Atp1b2	Cxcl10/Acsbg1/Phgdh
2	SGC2	ENSMUSG00000033227	0	1.18115	0.306	0.099	0	3.42426	Wnt6	Cxcl10/Acsbg1/Phgdh
2	SGC2	ENSMUSG00000025321	0	1.15709	0.395	0.177	0	2.50599	Itgb8	Cxcl10/Acsbg1/Phgdh
2	SGC2	ENSMUSG00000018899	0	1.15156	0.443	0.242	0	2.07007	Irf1	Cxcl10/Acsbg1/Phgdh
2	SGC2	ENSMUSG00000040260	0	1.15131	0.265	0.096	0	2.98688	Daam2	Cxcl10/Acsbg1/Phgdh
2	SGC2	ENSMUSG00000020774	0	1.13749	0.391	0.156	0	2.7478	Aspa	Cxcl10/Acsbg1/Phgdh
2	SGC2	ENSMUSG00000005125	0	1.10117	0.657	0.447	0	1.60718	Ndrg1	Cxcl10/Acsbg1/Phgdh
2	SGC2	ENSMUSG00000069171	0	1.09646	0.325	0.135	0	2.53319	Nr2f1	Cxcl10/Acsbg1/Phgdh
2	SGC2	ENSMUSG00000025283	0	1.08725	0.74	0.557	0	1.43816	Sat1	Cxcl10/Acsbg1/Phgdh
2	SGC2	ENSMUSG00000023034	0	1.06248	0.574	0.327	0	1.8412	Nr4a1	Cxcl10/Acsbg1/Phgdh
2	SGC2	ENSMUSG00000018593	0	1.06228	0.883	0.649	0	1.43948	Sparc	Cxcl10/Acsbg1/Phgdh
2	SGC2	ENSMUSG00000029622	0	1.05937	0.815	0.697	0	1.23619	Arpc1b	Cxcl10/Acsbg1/Phgdh
2	SGC2	ENSMUSG00000062078	0	0.996911	0.665	0.438	0	1.50204	Qk	Cxcl10/Acsbg1/Phgdh
2	SGC2	ENSMUSG00000020044	0	0.915191	0.751	0.527	0	1.29695	Timp3	Cxcl10/Acsbg1/Phgdh
2	SGC2	ENSMUSG00000064370	4.11110673116139e-307	0.470398	0.979	0.963	2.2775120179961e-302	0.478134	mt-Cytb	Cxcl10/Acsbg1/Phgdh
2	SGC2	ENSMUSG00000071076	1.06252594331067e-304	0.736281	0.883	0.831	5.88628747313415e-300	0.781806	Jund	Cxcl10/Acsbg1/Phgdh
2	SGC2	ENSMUSG00000017390	2.58599428882607e-303	1.66903	0.426	0.249	1.43261497606456e-298	2.80963	Aldoc	Cxcl10/Acsbg1/Phgdh
2	SGC2	ENSMUSG00000068523	8.06243255538962e-303	1.03284	0.738	0.601	4.46650701135344e-298	1.26443	Gng5	Cxcl10/Acsbg1/Phgdh
2	SGC2	ENSMUSG00000066456	2.51114504772425e-294	1.53587	0.497	0.336	1.39114924498876e-289	2.25053	Hmgn3	Cxcl10/Acsbg1/Phgdh
2	SGC2	ENSMUSG00000029723	2.66301814867036e-290	1.12233	0.601	0.412	1.47528542418189e-285	1.62499	Tsc22d4	Cxcl10/Acsbg1/Phgdh
2	SGC2	ENSMUSG00000033307	3.4533020911165e-282	1.33937	0.656	0.513	1.91309482545763e-277	1.70559	Mif	Cxcl10/Acsbg1/Phgdh
2	SGC2	ENSMUSG00000031808	1.47394347633522e-281	1.23034	0.341	0.169	8.1654994645495e-277	2.41256	Slc27a1	Cxcl10/Acsbg1/Phgdh
2	SGC2	ENSMUSG00000031762	6.78423286760141e-280	0.697705	0.58	0.367	3.7583971663225e-275	1.0919	Mt2	Cxcl10/Acsbg1/Phgdh
2	SGC2	ENSMUSG00000027533	1.33169631119394e-278	1.13344	0.708	0.589	7.37746439438333e-274	1.35862	Fabp5	Cxcl10/Acsbg1/Phgdh
2	SGC2	ENSMUSG00000008348	3.62851398415144e-274	1.33636	0.709	0.609	2.01016046208006e-269	1.55225	Ubc	Cxcl10/Acsbg1/Phgdh
2	SGC2	ENSMUSG00000018102	3.44790659530417e-273	1.34901	0.482	0.302	1.91010577473256e-268	2.12728	H2bc4	Cxcl10/Acsbg1/Phgdh
2	SGC2	ENSMUSG00000048332	7.51977786040829e-273	1.13201	0.268	0.114	4.16588173688759e-268	2.5379	Lhfp	Cxcl10/Acsbg1/Phgdh
2	SGC2	ENSMUSG00000022197	3.51393855914885e-271	1.22729	0.34	0.168	1.94668682238287e-266	2.41321	Pdzd2	Cxcl10/Acsbg1/Phgdh
2	SGC2	ENSMUSG00000053931	5.5096352670673e-267	1.24747	0.594	0.451	3.05228284160261e-262	1.63443	Cnn3	Cxcl10/Acsbg1/Phgdh
2	SGC2	ENSMUSG00000030246	2.01721153620361e-264	1.3493	0.57	0.385	1.11751501894144e-259	1.98125	Ldhb	Cxcl10/Acsbg1/Phgdh
2	SGC2	ENSMUSG00000034842	3.84849057654911e-261	1.00034	0.391	0.196	2.13202529450244e-256	1.94726	Art3	Cxcl10/Acsbg1/Phgdh
2	SGC2	ENSMUSG00000000078	5.98651671562495e-261	1.11227	0.596	0.454	3.31647039528907e-256	1.45266	Klf6	Cxcl10/Acsbg1/Phgdh
2	SGC2	ENSMUSG00000042116	1.80255031086938e-259	0.8261	0.499	0.288	9.98594846718528e-255	1.41102	Vwa1	Cxcl10/Acsbg1/Phgdh
2	SGC2	ENSMUSG00000090386	7.50645341002358e-255	1.45515	0.306	0.147	4.15850012461896e-250	2.92884	Mir99ahg	Cxcl10/Acsbg1/Phgdh
2	SGC2	ENSMUSG00000016559	3.04908390347807e-253	0.660641	0.894	0.871	1.68916199168782e-248	0.677888	H3f3b	Cxcl10/Acsbg1/Phgdh
2	SGC2	ENSMUSG00000023000	4.23438660103751e-253	0.926471	0.279	0.121	2.34580783310877e-248	2.04389	Dhh	Cxcl10/Acsbg1/Phgdh
2	SGC2	ENSMUSG00000022505	7.32317902939441e-252	1.29305	0.357	0.186	4.05696795049421e-247	2.42117	Emp2	Cxcl10/Acsbg1/Phgdh
2	SGC2	ENSMUSG00000064339	1.06289654329284e-249	0.757852	0.856	0.828	5.88834056018798e-245	0.783174	mt-Rnr2	Cxcl10/Acsbg1/Phgdh
2	SGC2	ENSMUSG00000037868	1.50119174913275e-245	0.869894	0.337	0.163	8.31645217102052e-241	1.74482	Egr2	Cxcl10/Acsbg1/Phgdh
2	SGC2	ENSMUSG00000032186	4.17523533868899e-241	1.19684	0.584	0.442	2.31303862528031e-236	1.57284	Tmod2	Cxcl10/Acsbg1/Phgdh
2	SGC2	ENSMUSG00000001270	7.26113131229411e-241	1.01228	0.713	0.612	4.02259413569781e-236	1.17665	Ckb	Cxcl10/Acsbg1/Phgdh
2	SGC2	ENSMUSG00000003545	1.55342253007372e-236	0.682807	0.619	0.449	8.6058054743554e-232	0.935699	Fosb	Cxcl10/Acsbg1/Phgdh
2	SGC2	ENSMUSG00000031596	3.09251982992222e-234	1.1323	0.25	0.111	1.71322506057861e-229	2.43304	Slc7a2	Cxcl10/Acsbg1/Phgdh
2	SGC2	ENSMUSG00000045294	1.18819640058309e-227	1.31452	0.387	0.238	6.58248923959029e-223	2.10429	Insig1	Cxcl10/Acsbg1/Phgdh
2	SGC2	ENSMUSG00000055435	2.20705744407736e-226	1.09712	0.319	0.16	1.22268775344442e-221	2.12325	Maf	Cxcl10/Acsbg1/Phgdh
2	SGC2	ENSMUSG00000051515	1.10388167612978e-224	1.1115	0.259	0.119	6.11539409759139e-220	2.31778	Fam181b	Cxcl10/Acsbg1/Phgdh
2	SGC2	ENSMUSG00000037706	9.4788270794169e-223	0.945432	0.718	0.601	5.25117541372618e-218	1.12647	Cd81	Cxcl10/Acsbg1/Phgdh
2	SGC2	ENSMUSG00000005483	7.26887122743966e-221	1.78376	0.406	0.265	4.0268819712893e-216	2.69834	Dnajb1	Cxcl10/Acsbg1/Phgdh
2	SGC2	ENSMUSG00000036560	8.28000736009906e-217	0.78293	0.314	0.153	4.58704127742128e-212	1.55625	Lgi4	Cxcl10/Acsbg1/Phgdh
2	SGC2	ENSMUSG00000039542	5.63235834813884e-211	1.23291	0.545	0.403	3.12027020128544e-206	1.65682	Ncam1	Cxcl10/Acsbg1/Phgdh
2	SGC2	ENSMUSG00000015994	2.64174987013283e-209	1.32782	0.411	0.266	1.46350301055489e-204	2.0254	Fnta	Cxcl10/Acsbg1/Phgdh
2	SGC2	ENSMUSG00000033006	6.81310634305266e-208	0.852065	0.341	0.176	3.77439278298774e-203	1.60793	Sox10	Cxcl10/Acsbg1/Phgdh
2	SGC2	ENSMUSG00000032324	1.10075037836955e-205	1.27046	0.533	0.407	6.09804702112946e-201	1.65434	Tspan3	Cxcl10/Acsbg1/Phgdh
2	SGC2	ENSMUSG00000074457	1.59135918397496e-196	0.864288	0.414	0.247	8.81597074330287e-192	1.42591	S100a16	Cxcl10/Acsbg1/Phgdh
2	SGC2	ENSMUSG00000040997	4.71680422554107e-193	1.2519	0.31	0.174	2.6130623729075e-188	2.17721	Abhd4	Cxcl10/Acsbg1/Phgdh
2	SGC2	ENSMUSG00000028444	5.33169777603632e-193	1.28665	0.316	0.189	2.95370725094636e-188	2.10778	Cntfr	Cxcl10/Acsbg1/Phgdh
2	SGC2	ENSMUSG00000031708	1.72477081467533e-192	0.953533	0.64	0.521	9.55505783621987e-188	1.16723	Tecr	Cxcl10/Acsbg1/Phgdh
2	SGC2	ENSMUSG00000047216	1.25007904825563e-189	0.736655	0.268	0.127	6.92531291943135e-185	1.49482	Cdh19	Cxcl10/Acsbg1/Phgdh
2	SGC2	ENSMUSG00000022174	1.78531491305492e-189	1.08179	0.648	0.563	9.89046608683294e-185	1.24226	Dad1	Cxcl10/Acsbg1/Phgdh
2	SGC2	ENSMUSG00000028691	3.91595887295408e-186	0.996209	0.722	0.65	2.16940205602783e-181	1.10489	Prdx1	Cxcl10/Acsbg1/Phgdh
2	SGC2	ENSMUSG00000022476	6.9201412968764e-181	1.08005	0.26	0.138	3.83368907705656e-176	1.97037	Polr3h	Cxcl10/Acsbg1/Phgdh
2	SGC2	ENSMUSG00000064337	4.30774849518867e-180	0.849212	0.672	0.581	2.38644958884957e-175	0.97997	mt-Rnr1	Cxcl10/Acsbg1/Phgdh
2	SGC2	ENSMUSG00000022324	1.17057317361264e-179	0.83781	0.343	0.192	6.48485832449668e-175	1.46409	Matn2	Cxcl10/Acsbg1/Phgdh
2	SGC2	ENSMUSG00000046402	1.55266505362946e-179	0.862657	0.257	0.128	8.60160913060182e-175	1.66905	Rbp1	Cxcl10/Acsbg1/Phgdh
2	SGC2	ENSMUSG00000060743	2.97259120645515e-179	0.933908	0.677	0.592	1.64678580246409e-174	1.06577	H3f3a	Cxcl10/Acsbg1/Phgdh
2	SGC2	ENSMUSG00000055254	9.05308976083406e-175	0.97799	0.529	0.385	5.01532119660446e-170	1.33452	Ntrk2	Cxcl10/Acsbg1/Phgdh
2	SGC2	ENSMUSG00000018166	3.62463038516075e-172	0.639258	0.25	0.12	2.0080089870752e-167	1.27852	Erbb3	Cxcl10/Acsbg1/Phgdh
2	SGC2	ENSMUSG00000064345	1.26411746596232e-169	0.538646	0.841	0.794	7.00308434968464e-165	0.570135	mt-Nd2	Cxcl10/Acsbg1/Phgdh
2	SGC2	ENSMUSG00000063856	2.7881741610818e-169	1.06955	0.655	0.591	1.54462060349771e-164	1.18345	Gpx1	Cxcl10/Acsbg1/Phgdh
2	SGC2	ENSMUSG00000037031	6.51514094311364e-166	1.00614	0.318	0.183	3.60932293107553e-161	1.70992	Tspan15	Cxcl10/Acsbg1/Phgdh
2	SGC2	ENSMUSG00000023175	2.84567300362831e-165	0.953685	0.694	0.625	1.57647438728005e-160	1.05731	Bsg	Cxcl10/Acsbg1/Phgdh
2	SGC2	ENSMUSG00000059743	1.57556223850234e-164	1.433	0.392	0.266	8.72845724507912e-160	2.0872	Fdps	Cxcl10/Acsbg1/Phgdh
2	SGC2	ENSMUSG00000045103	4.66712320379154e-164	1.04619	0.315	0.182	2.58553958366847e-159	1.77089	Dmd	Cxcl10/Acsbg1/Phgdh
2	SGC2	ENSMUSG00000031785	3.36101433978101e-158	1.07077	0.286	0.169	1.86196833409528e-153	1.77066	Adgrg1	Cxcl10/Acsbg1/Phgdh
2	SGC2	ENSMUSG00000024232	5.10917139694744e-158	1.29843	0.307	0.189	2.83042986219491e-153	2.06835	Bambi	Cxcl10/Acsbg1/Phgdh
2	SGC2	ENSMUSG00000040435	2.07923578705714e-155	1.21415	0.436	0.308	1.15187583367179e-150	1.70286	Ppp1r15a	Cxcl10/Acsbg1/Phgdh
2	SGC2	ENSMUSG00000028517	5.39521543178441e-154	0.864389	0.417	0.271	2.98889539705425e-149	1.3135	Plpp3	Cxcl10/Acsbg1/Phgdh
2	SGC2	ENSMUSG00000021127	8.42400293452416e-154	0.740021	0.478	0.316	4.66681338569704e-149	1.10776	Zfp36l1	Cxcl10/Acsbg1/Phgdh
2	SGC2	ENSMUSG00000010663	9.54453403452487e-152	1.17295	0.36	0.245	5.28757640978644e-147	1.70192	Fads1	Cxcl10/Acsbg1/Phgdh
2	SGC2	ENSMUSG00000054091	2.22683690697078e-150	0.867635	0.655	0.592	1.23364537809274e-145	0.958434	1810037I17Rik	Cxcl10/Acsbg1/Phgdh
2	SGC2	ENSMUSG00000001240	1.28831849188236e-145	0.487761	0.329	0.186	7.1371556131791e-141	0.843628	Ramp2	Cxcl10/Acsbg1/Phgdh
2	SGC2	ENSMUSG00000026628	1.30205195795568e-145	0.796215	0.546	0.436	7.21323764187865e-141	0.992591	Atf3	Cxcl10/Acsbg1/Phgdh
2	SGC2	ENSMUSG00000031604	4.70313834885497e-144	1.04584	0.478	0.377	2.60549161388217e-139	1.31878	Msmo1	Cxcl10/Acsbg1/Phgdh
2	SGC2	ENSMUSG00000057969	7.14269278161843e-144	0.763404	0.304	0.172	3.9569803740888e-139	1.31708	Sema3b	Cxcl10/Acsbg1/Phgdh
2	SGC2	ENSMUSG00000042682	3.230362972593e-141	0.83311	0.781	0.742	1.78958878318679e-136	0.876316	Selenok	Cxcl10/Acsbg1/Phgdh
2	SGC2	ENSMUSG00000030701	6.27175364466066e-138	0.719549	0.378	0.236	3.47448880160556e-133	1.1349	Plekhb1	Cxcl10/Acsbg1/Phgdh
2	SGC2	ENSMUSG00000047945	2.6149916005625e-136	0.500896	0.354	0.217	1.44867919679562e-131	0.803199	Marcksl1	Cxcl10/Acsbg1/Phgdh
2	SGC2	ENSMUSG00000036880	1.21620992812634e-133	1.18403	0.271	0.161	6.7376813808271e-129	1.94569	Acaa2	Cxcl10/Acsbg1/Phgdh
2	SGC2	ENSMUSG00000029761	3.97748387802482e-133	0.756723	0.333	0.205	2.20348629358697e-128	1.20724	Cald1	Cxcl10/Acsbg1/Phgdh
2	SGC2	ENSMUSG00000069662	1.0793565685199e-132	0.786587	0.63	0.551	5.97952745394341e-128	0.897354	Marcks	Cxcl10/Acsbg1/Phgdh
2	SGC2	ENSMUSG00000027199	3.09094360775252e-129	0.726476	0.616	0.462	1.71235184925882e-124	0.963504	Gatm	Cxcl10/Acsbg1/Phgdh
2	SGC2	ENSMUSG00000031565	1.1622383485991e-128	1.18481	0.333	0.226	6.43868422740416e-124	1.722	Fgfr1	Cxcl10/Acsbg1/Phgdh
2	SGC2	ENSMUSG00000028266	9.5490279295009e-128	0.890755	0.356	0.237	5.2900659826642e-123	1.3199	Lmo4	Cxcl10/Acsbg1/Phgdh
2	SGC2	ENSMUSG00000064363	1.25763917647623e-126	0.287607	0.835	0.779	6.96719527376066e-122	0.30802	mt-Nd4	Cxcl10/Acsbg1/Phgdh
2	SGC2	ENSMUSG00000021252	6.43343653232231e-125	1.09203	0.301	0.198	3.56405950454124e-120	1.6328	Erg28	Cxcl10/Acsbg1/Phgdh
2	SGC2	ENSMUSG00000020585	6.44448245399179e-124	1.0887	0.611	0.54	3.57017883468691e-119	1.22925	Laptm4a	Cxcl10/Acsbg1/Phgdh
2	SGC2	ENSMUSG00000032418	5.26948310866576e-122	1.27519	0.362	0.266	2.91924094736974e-117	1.71873	Me1	Cxcl10/Acsbg1/Phgdh
2	SGC2	ENSMUSG00000024140	2.34461128533719e-117	0.706997	0.342	0.219	1.29889120596395e-112	1.08674	Epas1	Cxcl10/Acsbg1/Phgdh
2	SGC2	ENSMUSG00000025666	2.20496419998856e-116	1.05715	0.286	0.185	1.22152811715166e-111	1.60469	Tmem47	Cxcl10/Acsbg1/Phgdh
2	SGC2	ENSMUSG00000033685	7.69211702819787e-116	0.616671	0.373	0.243	4.26135591245134e-111	0.933538	Ucp2	Cxcl10/Acsbg1/Phgdh
2	SGC2	ENSMUSG00000009633	8.72337047572883e-116	0.776048	0.275	0.165	4.83266000984902e-111	1.26385	G0s2	Cxcl10/Acsbg1/Phgdh
2	SGC2	ENSMUSG00000021453	1.36981877350337e-115	1.44858	0.47	0.38	7.58865902333135e-111	1.78287	Gadd45g	Cxcl10/Acsbg1/Phgdh
2	SGC2	ENSMUSG00000028565	7.15609528634154e-112	0.917903	0.366	0.255	3.96440522768035e-107	1.30238	Nfia	Cxcl10/Acsbg1/Phgdh
2	SGC2	ENSMUSG00000032184	1.86071777063651e-110	1.02453	0.386	0.295	1.03081903775492e-105	1.33021	Lysmd2	Cxcl10/Acsbg1/Phgdh
2	SGC2	ENSMUSG00000029455	4.04699480341223e-110	1.18732	0.356	0.251	2.24199465114234e-105	1.66498	Aldh2	Cxcl10/Acsbg1/Phgdh
2	SGC2	ENSMUSG00000001627	2.4151669257669e-109	0.777448	0.336	0.231	1.3379783252056e-104	1.11617	Ifrd1	Cxcl10/Acsbg1/Phgdh
2	SGC2	ENSMUSG00000064215	1.87540952935021e-107	0.862888	0.543	0.467	1.03895812516472e-102	1.00037	Ifi27	Cxcl10/Acsbg1/Phgdh
2	SGC2	ENSMUSG00000040681	1.19556640738709e-103	0.842356	0.501	0.411	6.62331834028372e-99	1.02243	Hmgn1	Cxcl10/Acsbg1/Phgdh
2	SGC2	ENSMUSG00000021670	2.80099285695769e-103	1.01682	0.377	0.296	1.55172203282599e-98	1.28598	Hmgcr	Cxcl10/Acsbg1/Phgdh
2	SGC2	ENSMUSG00000037072	1.06339378256537e-99	0.857914	0.578	0.521	5.8910952160339e-95	0.950006	Selenof	Cxcl10/Acsbg1/Phgdh
2	SGC2	ENSMUSG00000024277	9.5827910953695e-98	1.07463	0.444	0.372	5.30877043892375e-93	1.27718	Mapre2	Cxcl10/Acsbg1/Phgdh
2	SGC2	ENSMUSG00000030551	6.41308505113388e-97	0.745989	0.324	0.217	3.55278498747766e-92	1.09762	Nr2f2	Cxcl10/Acsbg1/Phgdh
2	SGC2	ENSMUSG00000028445	7.93031500458333e-97	0.993684	0.39	0.309	4.39331520938912e-92	1.246	Enho	Cxcl10/Acsbg1/Phgdh
2	SGC2	ENSMUSG00000069833	1.01188908227024e-96	0.565624	0.559	0.458	5.60576432686892e-92	0.687692	Ahnak	Cxcl10/Acsbg1/Phgdh
2	SGC2	ENSMUSG00000007039	5.79661033800676e-96	0.817774	0.29	0.193	3.21126416115236e-91	1.20853	Ddah2	Cxcl10/Acsbg1/Phgdh
2	SGC2	ENSMUSG00000025006	5.5875477516372e-95	0.852647	0.326	0.227	3.0954455789295e-90	1.20882	Sorbs1	Cxcl10/Acsbg1/Phgdh
2	SGC2	ENSMUSG00000040428	6.7256496983722e-92	0.578112	0.292	0.183	3.72594267640121e-87	0.904611	Plekha4	Cxcl10/Acsbg1/Phgdh
2	SGC2	ENSMUSG00000040158	4.00892200001256e-87	0.775598	0.318	0.222	2.22090269878696e-82	1.09654	Tax1bp3	Cxcl10/Acsbg1/Phgdh
2	SGC2	ENSMUSG00000033208	2.75749725843477e-86	0.56224	0.578	0.476	1.52762590620028e-81	0.680241	S100b	Cxcl10/Acsbg1/Phgdh
2	SGC2	ENSMUSG00000003032	3.35548375140669e-86	0.736856	0.358	0.249	1.85890444344179e-81	1.04696	Klf4	Cxcl10/Acsbg1/Phgdh
2	SGC2	ENSMUSG00000030629	3.7883788666782e-86	1.02523	0.421	0.357	2.09872400835106e-81	1.20402	Zfand6	Cxcl10/Acsbg1/Phgdh
2	SGC2	ENSMUSG00000054863	4.14339493672651e-86	0.976665	0.283	0.198	2.29539936099712e-81	1.37578	Tafa5	Cxcl10/Acsbg1/Phgdh
2	SGC2	ENSMUSG00000027952	1.38635601005976e-85	0.920368	0.424	0.356	7.68027366013005e-81	1.09136	Pmvk	Cxcl10/Acsbg1/Phgdh
2	SGC2	ENSMUSG00000055148	1.31504004293147e-81	0.387756	0.444	0.324	7.28519033383606e-77	0.52707	Klf2	Cxcl10/Acsbg1/Phgdh
2	SGC2	ENSMUSG00000030934	3.55695416850009e-81	1.09451	0.346	0.27	1.97051703980736e-76	1.39159	Oat	Cxcl10/Acsbg1/Phgdh
2	SGC2	ENSMUSG00000024953	1.81973243291118e-78	0.67227	0.569	0.516	1.00811357050847e-73	0.740008	Prdx5	Cxcl10/Acsbg1/Phgdh
2	SGC2	ENSMUSG00000063297	1.32861303996302e-77	0.88956	0.298	0.219	7.36038338009113e-73	1.19644	Luzp2	Cxcl10/Acsbg1/Phgdh
2	SGC2	ENSMUSG00000022240	1.87396464188806e-77	1.47611	0.296	0.224	1.03815767195957e-72	1.93029	Ctnnd2	Cxcl10/Acsbg1/Phgdh
2	SGC2	ENSMUSG00000022708	6.98978060760851e-77	0.569536	0.577	0.514	3.87226855880904e-72	0.638011	Zbtb20	Cxcl10/Acsbg1/Phgdh
2	SGC2	ENSMUSG00000064367	2.1311543279765e-76	0.32633	0.565	0.492	1.1806381861557e-71	0.373784	mt-Nd5	Cxcl10/Acsbg1/Phgdh
2	SGC2	ENSMUSG00000056629	2.31654255442684e-73	0.780087	0.511	0.459	1.28334140972692e-68	0.866578	Fkbp2	Cxcl10/Acsbg1/Phgdh
2	SGC2	ENSMUSG00000037712	8.52186665950163e-73	0.914357	0.398	0.326	4.72102891069731e-68	1.11029	Fermt2	Cxcl10/Acsbg1/Phgdh
2	SGC2	ENSMUSG00000002107	1.3120065523725e-72	0.874295	0.364	0.288	7.2683850994884e-68	1.09727	Celf2	Cxcl10/Acsbg1/Phgdh
2	SGC2	ENSMUSG00000033066	6.46170553110661e-72	0.484582	0.25	0.161	3.57972024717775e-67	0.736791	Gas7	Cxcl10/Acsbg1/Phgdh
2	SGC2	ENSMUSG00000031447	4.81157928204538e-71	0.947193	0.588	0.57	2.66556680646032e-66	0.976588	Lamp1	Cxcl10/Acsbg1/Phgdh
2	SGC2	ENSMUSG00000053819	4.99575938573671e-71	0.877833	0.499	0.442	2.76760074210428e-66	0.988533	Camk2d	Cxcl10/Acsbg1/Phgdh
2	SGC2	ENSMUSG00000041889	2.78833280336445e-68	1.00677	0.34	0.275	1.54470848973587e-63	1.23639	Shisa4	Cxcl10/Acsbg1/Phgdh
2	SGC2	ENSMUSG00000058258	9.43195908966798e-67	0.906756	0.353	0.296	5.22521101608517e-62	1.07566	Idi1	Cxcl10/Acsbg1/Phgdh
2	SGC2	ENSMUSG00000022528	2.19169096108891e-66	1.49697	0.267	0.189	1.21417487553365e-61	2.08372	Hes1	Cxcl10/Acsbg1/Phgdh
2	SGC2	ENSMUSG00000044408	2.13684832145102e-65	0.857307	0.43	0.376	1.18379260160065e-60	0.977241	Sptssa	Cxcl10/Acsbg1/Phgdh
2	SGC2	ENSMUSG00000024026	5.16509591912041e-65	1.03753	0.386	0.328	2.86141148823352e-60	1.21557	Glo1	Cxcl10/Acsbg1/Phgdh
2	SGC2	ENSMUSG00000070436	1.41782067504292e-64	0.493341	0.355	0.262	7.85458475767028e-60	0.66202	Serpinh1	Cxcl10/Acsbg1/Phgdh
2	SGC2	ENSMUSG00000060802	2.64645755647222e-64	1.12465	0.589	0.53	1.46611102171005e-59	1.24753	B2m	Cxcl10/Acsbg1/Phgdh
2	SGC2	ENSMUSG00000013622	3.88724182930216e-64	0.877051	0.295	0.221	2.1534931010151e-59	1.15801	Atraid	Cxcl10/Acsbg1/Phgdh
2	SGC2	ENSMUSG00000022199	5.09479196578944e-64	1.03239	0.299	0.234	2.82246380112769e-59	1.30742	Slc22a17	Cxcl10/Acsbg1/Phgdh
2	SGC2	ENSMUSG00000008035	1.38389026517651e-63	0.890655	0.413	0.363	7.66661368005134e-59	1.01005	Mid1ip1	Cxcl10/Acsbg1/Phgdh
2	SGC2	ENSMUSG00000032679	1.79938770891763e-62	0.588454	0.398	0.316	9.9684279686328e-58	0.736469	Cd59a	Cxcl10/Acsbg1/Phgdh
2	SGC2	ENSMUSG00000001467	5.33428810030331e-62	0.992242	0.277	0.212	2.95514226468703e-57	1.28276	Cyp51	Cxcl10/Acsbg1/Phgdh
2	SGC2	ENSMUSG00000027012	3.96147428860703e-61	0.405684	0.262	0.402	2.19461714114541e-56	0.26783	Dync1i2	Cxcl10/Acsbg1/Phgdh
2	SGC2	ENSMUSG00000061232	7.62062861538759e-61	0.724259	0.451	0.383	4.22175204663857e-56	0.849576	H2-K1	Cxcl10/Acsbg1/Phgdh
2	SGC2	ENSMUSG00000029310	2.83065970801439e-60	0.897424	0.261	0.193	1.56815717164289e-55	1.19804	Nudt9	Cxcl10/Acsbg1/Phgdh
2	SGC2	ENSMUSG00000028837	5.21097886706579e-54	0.722356	0.413	0.357	2.88683018256578e-49	0.832579	Psmb2	Cxcl10/Acsbg1/Phgdh
2	SGC2	ENSMUSG00000020163	5.64501320592733e-54	0.437695	0.758	0.731	3.12728086595168e-49	0.453643	Uqcr11	Cxcl10/Acsbg1/Phgdh
2	SGC2	ENSMUSG00000040212	5.81351050334489e-54	0.728084	0.374	0.304	3.22062668374804e-49	0.890395	Emp3	Cxcl10/Acsbg1/Phgdh
2	SGC2	ENSMUSG00000036199	6.29633601159968e-54	0.642123	0.711	0.675	3.48810718706611e-49	0.675869	Ndufa13	Cxcl10/Acsbg1/Phgdh
2	SGC2	ENSMUSG00000037266	2.66882008664277e-53	0.67247	0.494	0.457	1.47849963979923e-48	0.725749	Rsrp1	Cxcl10/Acsbg1/Phgdh
2	SGC2	ENSMUSG00000004032	5.96652522798912e-53	0.902671	0.335	0.277	3.30539531105369e-48	1.08509	Gstm5	Cxcl10/Acsbg1/Phgdh
2	SGC2	ENSMUSG00000007815	1.72824408765306e-52	0.719275	0.518	0.486	9.57429942118921e-48	0.76568	Rhoa	Cxcl10/Acsbg1/Phgdh
2	SGC2	ENSMUSG00000021917	1.73730177589521e-52	0.74239	0.541	0.516	9.6244781082819e-48	0.777674	Spcs1	Cxcl10/Acsbg1/Phgdh
2	SGC2	ENSMUSG00000025153	3.76830623453843e-52	0.898011	0.35	0.302	2.08760397087195e-47	1.03617	Fasn	Cxcl10/Acsbg1/Phgdh
2	SGC2	ENSMUSG00000019505	3.73544289192757e-50	0.69471	0.757	0.727	2.06939800769895e-45	0.722989	Ubb	Cxcl10/Acsbg1/Phgdh
2	SGC2	ENSMUSG00000032383	4.33576611755726e-45	0.736624	0.441	0.396	2.40197107146555e-40	0.818269	Ppib	Cxcl10/Acsbg1/Phgdh
2	SGC2	ENSMUSG00000028603	1.16352459151814e-43	0.883888	0.29	0.237	6.44580988455134e-39	1.07355	Scp2	Cxcl10/Acsbg1/Phgdh
2	SGC2	ENSMUSG00000026568	2.64417559168607e-43	0.60027	0.469	0.439	1.46484683603817e-38	0.640377	Mpc2	Cxcl10/Acsbg1/Phgdh
2	SGC2	ENSMUSG00000070394	5.80308715679758e-43	0.750896	0.537	0.523	3.21485225399429e-38	0.77062	Tmem256	Cxcl10/Acsbg1/Phgdh
2	SGC2	ENSMUSG00000037815	6.06975037018809e-43	0.881619	0.338	0.293	3.3625810075805e-38	1.01255	Ctnna1	Cxcl10/Acsbg1/Phgdh
2	SGC2	ENSMUSG00000064351	2.75095575104579e-42	0.530176	0.77	0.725	1.52400197652186e-37	0.562636	mt-Co1	Cxcl10/Acsbg1/Phgdh
2	SGC2	ENSMUSG00000022474	5.59812095766419e-42	0.702582	0.413	0.379	3.10130302933638e-37	0.763991	Pmm1	Cxcl10/Acsbg1/Phgdh
2	SGC2	ENSMUSG00000025381	2.29421553181015e-38	0.765429	0.293	0.244	1.2709724624675e-33	0.91309	Cnpy2	Cxcl10/Acsbg1/Phgdh
2	SGC2	ENSMUSG00000019689	8.15502639801482e-38	0.741062	0.306	0.259	4.51780307423623e-33	0.870542	Fmc1	Cxcl10/Acsbg1/Phgdh
2	SGC2	ENSMUSG00000038502	3.13382927223786e-36	0.629478	0.413	0.38	1.73611007852705e-31	0.682741	Ptov1	Cxcl10/Acsbg1/Phgdh
2	SGC2	ENSMUSG00000068290	4.19475717749834e-36	0.752443	0.332	0.29	2.3238535287623e-31	0.857785	Ddrgk1	Cxcl10/Acsbg1/Phgdh
2	SGC2	ENSMUSG00000041417	7.18841241444918e-36	0.742839	0.361	0.322	3.9823085934807e-31	0.8301	Pik3r1	Cxcl10/Acsbg1/Phgdh
2	SGC2	ENSMUSG00000067586	4.43630728851741e-35	0.490283	0.333	0.282	2.45766987476576e-30	0.575915	S1pr3	Cxcl10/Acsbg1/Phgdh
2	SGC2	ENSMUSG00000026083	1.60135924618927e-34	0.259819	0.17	0.271	8.87137008796392e-30	0.166432	Eif5b	Cxcl10/Acsbg1/Phgdh
2	SGC2	ENSMUSG00000034160	2.48820643298679e-34	0.257057	0.156	0.251	1.37844148181035e-29	0.163492	Ogt	Cxcl10/Acsbg1/Phgdh
2	SGC2	ENSMUSG00000027829	3.95310182063487e-34	0.648453	0.277	0.222	2.18997887761351e-29	0.802181	Ccnl1	Cxcl10/Acsbg1/Phgdh
2	SGC2	ENSMUSG00000032349	1.48796975212986e-33	0.910029	0.326	0.298	8.24320362982422e-29	0.992759	Elovl5	Cxcl10/Acsbg1/Phgdh
2	SGC2	ENSMUSG00000021242	3.44418694950175e-33	0.835744	0.481	0.474	1.90804512815447e-28	0.847831	Npc2	Cxcl10/Acsbg1/Phgdh
2	SGC2	ENSMUSG00000015575	4.14257007025099e-33	0.714656	0.39	0.365	2.29494239321835e-28	0.7623	Atp6v0e	Cxcl10/Acsbg1/Phgdh
2	SGC2	ENSMUSG00000056201	8.47539379894847e-33	0.401657	0.744	0.754	4.69528341067946e-28	0.3964	Cfl1	Cxcl10/Acsbg1/Phgdh
2	SGC2	ENSMUSG00000039952	1.36709926027422e-32	0.60721	0.347	0.301	7.57359319199315e-28	0.697023	Dag1	Cxcl10/Acsbg1/Phgdh
2	SGC2	ENSMUSG00000025260	1.5702964757216e-31	0.706174	0.274	0.231	8.69928544585011e-27	0.832172	Hsd17b10	Cxcl10/Acsbg1/Phgdh
2	SGC2	ENSMUSG00000042406	2.6003576940683e-31	0.65418	0.417	0.399	1.4405721589369e-26	0.68297	Atf4	Cxcl10/Acsbg1/Phgdh
2	SGC2	ENSMUSG00000032193	3.18707448809274e-31	0.943371	0.326	0.298	1.7656073956585e-26	1.02913	Ldlr	Cxcl10/Acsbg1/Phgdh
2	SGC2	ENSMUSG00000024208	5.49278491312409e-31	0.545756	0.548	0.526	3.04294791402161e-26	0.568157	Uqcc2	Cxcl10/Acsbg1/Phgdh
2	SGC2	ENSMUSG00000040883	1.14043312158999e-30	0.752187	0.256	0.214	6.31788545029639e-26	0.893222	Tmem205	Cxcl10/Acsbg1/Phgdh
2	SGC2	ENSMUSG00000024190	1.44006549867484e-30	0.845196	0.396	0.368	7.97781885610872e-26	0.907803	Dusp1	Cxcl10/Acsbg1/Phgdh
2	SGC2	ENSMUSG00000041881	4.07997572811592e-29	0.381756	0.66	0.656	2.26026575361894e-24	0.384049	Ndufa7	Cxcl10/Acsbg1/Phgdh
2	SGC2	ENSMUSG00000004610	1.10771488455341e-28	0.711196	0.261	0.216	6.13662968893746e-24	0.852806	Etfb	Cxcl10/Acsbg1/Phgdh
2	SGC2	ENSMUSG00000031021	1.60308063695417e-28	0.310881	0.175	0.273	8.88090642066242e-24	0.203226	Tmem9b	Cxcl10/Acsbg1/Phgdh
2	SGC2	ENSMUSG00000015149	1.74195885936697e-28	0.704571	0.327	0.295	9.65027788500709e-24	0.778493	Sirt2	Cxcl10/Acsbg1/Phgdh
2	SGC2	ENSMUSG00000038695	1.99044466848441e-27	0.60914	0.344	0.317	1.10268644189368e-22	0.659436	Josd2	Cxcl10/Acsbg1/Phgdh
2	SGC2	ENSMUSG00000086503	3.43296275124988e-27	0.738309	0.331	0.281	1.90182703456492e-22	0.865166	Xist	Cxcl10/Acsbg1/Phgdh
2	SGC2	ENSMUSG00000058833	1.21688141084314e-26	0.544789	0.491	0.484	6.74140132792993e-22	0.552508	Rex1bd	Cxcl10/Acsbg1/Phgdh
2	SGC2	ENSMUSG00000024335	1.54515228203251e-26	0.301141	0.263	0.378	8.55998912723188e-22	0.211886	Brd2	Cxcl10/Acsbg1/Phgdh
2	SGC2	ENSMUSG00000026872	2.85267955561896e-26	0.586269	0.401	0.37	1.58035594701735e-21	0.634096	Zeb2	Cxcl10/Acsbg1/Phgdh
2	SGC2	ENSMUSG00000038717	4.14205190985829e-26	0.262509	0.187	0.279	2.2946553375424e-21	0.178942	Atp5l	Cxcl10/Acsbg1/Phgdh
2	SGC2	ENSMUSG00000063870	4.60964027989365e-25	0.295896	0.216	0.316	2.55369461865828e-20	0.205131	Chd4	Cxcl10/Acsbg1/Phgdh
2	SGC2	ENSMUSG00000022351	6.29632105640789e-25	0.763762	0.285	0.26	3.48809890203941e-20	0.834481	Sqle	Cxcl10/Acsbg1/Phgdh
2	SGC2	ENSMUSG00000070544	1.42001175836753e-24	0.286936	0.2	0.296	7.86672314018029e-20	0.196917	Top1	Cxcl10/Acsbg1/Phgdh
2	SGC2	ENSMUSG00000042133	2.15664038853587e-24	0.342574	0.176	0.265	1.19475720884499e-19	0.231704	Ppig	Cxcl10/Acsbg1/Phgdh
2	SGC2	ENSMUSG00000019370	3.06045721570815e-24	0.334515	0.558	0.558	1.69546269293016e-19	0.334515	Calm3	Cxcl10/Acsbg1/Phgdh
2	SGC2	ENSMUSG00000005161	5.22525202354325e-24	0.426817	0.536	0.531	2.89473736852273e-19	0.430762	Prdx2	Cxcl10/Acsbg1/Phgdh
2	SGC2	ENSMUSG00000020738	1.83477095044885e-23	0.525208	0.568	0.588	1.01644475883916e-18	0.507643	Sumo2	Cxcl10/Acsbg1/Phgdh
2	SGC2	ENSMUSG00000058254	5.50302176062026e-23	0.748531	0.352	0.339	3.04861902516602e-18	0.776413	Tspan7	Cxcl10/Acsbg1/Phgdh
2	SGC2	ENSMUSG00000060373	1.7672281619667e-22	0.330666	0.207	0.302	9.7902672944793e-18	0.229982	Hnrnpc	Cxcl10/Acsbg1/Phgdh
2	SGC2	ENSMUSG00000037242	6.11910960066361e-22	0.427212	0.303	0.262	3.38992552767163e-17	0.491607	Clic4	Cxcl10/Acsbg1/Phgdh
2	SGC2	ENSMUSG00000075706	7.44137369103013e-22	0.365057	0.666	0.675	4.12244661109378e-17	0.36026	Gpx4	Cxcl10/Acsbg1/Phgdh
2	SGC2	ENSMUSG00000022354	1.21442494995564e-21	0.348554	0.602	0.599	6.72779278025924e-17	0.350271	Ndufb9	Cxcl10/Acsbg1/Phgdh
2	SGC2	ENSMUSG00000034566	1.78189277240587e-21	0.319259	0.715	0.727	9.87150776985127e-17	0.314061	Atp5h	Cxcl10/Acsbg1/Phgdh
2	SGC2	ENSMUSG00000027993	2.76697809590978e-21	0.795146	0.351	0.342	1.53287819535306e-16	0.815476	Trim2	Cxcl10/Acsbg1/Phgdh
2	SGC2	ENSMUSG00000058558	3.71519070461512e-21	0.287343	0.244	0.342	2.05817849844973e-16	0.207344	Rpl5	Cxcl10/Acsbg1/Phgdh
2	SGC2	ENSMUSG00000051319	1.07066069920993e-20	0.322153	0.197	0.285	5.9313532075531e-16	0.226053	Mtln	Cxcl10/Acsbg1/Phgdh
2	SGC2	ENSMUSG00000023010	2.52688826014215e-20	0.89521	0.399	0.395	1.39987082723615e-15	0.904052	Tmbim6	Cxcl10/Acsbg1/Phgdh
2	SGC2	ENSMUSG00000022961	3.34298180992104e-20	0.845867	0.486	0.501	1.85197849287816e-15	0.821038	Son	Cxcl10/Acsbg1/Phgdh
2	SGC2	ENSMUSG00000033020	6.76071084876334e-20	0.696359	0.364	0.357	3.7453662031064e-15	0.709641	Polr2f	Cxcl10/Acsbg1/Phgdh
2	SGC2	ENSMUSG00000021843	7.29430014452096e-20	0.378067	0.174	0.252	4.04096933706316e-15	0.265513	Ktn1	Cxcl10/Acsbg1/Phgdh
2	SGC2	ENSMUSG00000062397	1.72872692449218e-19	0.548209	0.464	0.479	9.57697428899421e-15	0.531392	Zfp706	Cxcl10/Acsbg1/Phgdh
2	SGC2	ENSMUSG00000036478	1.86287274869651e-19	0.48981	0.436	0.415	1.03201287405038e-14	0.514013	Btg1	Cxcl10/Acsbg1/Phgdh
2	SGC2	ENSMUSG00000032018	2.00686678190743e-19	0.757353	0.269	0.251	1.11178412850889e-14	0.809584	Sc5d	Cxcl10/Acsbg1/Phgdh
2	SGC2	ENSMUSG00000068798	2.04070030036928e-19	0.592776	0.285	0.255	1.13052755940158e-14	0.659883	Rap1a	Cxcl10/Acsbg1/Phgdh
2	SGC2	ENSMUSG00000020150	2.75638818466019e-19	0.695044	0.255	0.225	1.5270114904199e-14	0.783773	Gamt	Cxcl10/Acsbg1/Phgdh
2	SGC2	ENSMUSG00000063200	3.70396900418768e-19	0.31874	0.192	0.275	2.05196178862993e-14	0.225914	Nol7	Cxcl10/Acsbg1/Phgdh
2	SGC2	ENSMUSG00000026353	1.68418852958478e-18	0.319176	0.177	0.252	9.33023603504672e-14	0.227809	Ubxn4	Cxcl10/Acsbg1/Phgdh
2	SGC2	ENSMUSG00000028798	2.02559578544058e-18	0.275107	0.217	0.303	1.12215980917623e-13	0.199519	Eif3i	Cxcl10/Acsbg1/Phgdh
2	SGC2	ENSMUSG00000029152	3.98083140677426e-18	0.30787	0.216	0.306	2.20534079103887e-13	0.220185	Ociad1	Cxcl10/Acsbg1/Phgdh
2	SGC2	ENSMUSG00000015536	5.49664150592349e-18	0.564128	0.342	0.327	3.04508442786655e-13	0.589237	Mocs2	Cxcl10/Acsbg1/Phgdh
2	SGC2	ENSMUSG00000024012	1.0975304220175e-17	0.395872	0.52	0.526	6.08020878493472e-13	0.39144	Mtch1	Cxcl10/Acsbg1/Phgdh
2	SGC2	ENSMUSG00000037361	1.1037822027208e-17	0.620915	0.303	0.287	6.11484302485298e-13	0.654365	Sf3b6	Cxcl10/Acsbg1/Phgdh
2	SGC2	ENSMUSG00000052698	3.88342694520705e-17	0.397648	0.19	0.268	2.15137969337525e-12	0.286078	Tln2	Cxcl10/Acsbg1/Phgdh
2	SGC2	ENSMUSG00000047260	5.12059834003377e-17	0.265913	0.225	0.315	2.83676027439531e-12	0.192275	Emc6	Cxcl10/Acsbg1/Phgdh
2	SGC2	ENSMUSG00000021025	1.22347062989224e-16	0.259782	0.336	0.302	6.77790494254003e-12	0.288091	Nfkbia	Cxcl10/Acsbg1/Phgdh
2	SGC2	ENSMUSG00000024194	1.85188413181723e-16	0.523477	0.383	0.379	1.02592529018543e-11	0.528859	Cuta	Cxcl10/Acsbg1/Phgdh
2	SGC2	ENSMUSG00000021957	5.54174877588863e-16	0.7064	0.33	0.318	3.07007340435454e-11	0.732244	Tkt	Cxcl10/Acsbg1/Phgdh
2	SGC2	ENSMUSG00000035478	1.23105190154874e-15	0.262403	0.186	0.259	6.81990442938984e-11	0.191193	Mbd3	Cxcl10/Acsbg1/Phgdh
2	SGC2	ENSMUSG00000039105	1.25152612725987e-15	0.410943	0.567	0.582	6.93332959240695e-11	0.40053	Atp6v1g1	Cxcl10/Acsbg1/Phgdh
2	SGC2	ENSMUSG00000028484	4.86821335495487e-15	0.30555	0.207	0.286	2.69694151651145e-10	0.224001	Psip1	Cxcl10/Acsbg1/Phgdh
2	SGC2	ENSMUSG00000019173	5.31893486234561e-15	0.290463	0.21	0.289	2.94663672439085e-10	0.213719	Rab5c	Cxcl10/Acsbg1/Phgdh
2	SGC2	ENSMUSG00000029623	6.27176797953299e-15	0.262783	0.255	0.344	3.47449674298148e-10	0.196716	Pdap1	Cxcl10/Acsbg1/Phgdh
2	SGC2	ENSMUSG00000032181	3.53134949689474e-14	0.649149	0.27	0.254	1.95633230778471e-09	0.688491	Scg3	Cxcl10/Acsbg1/Phgdh
2	SGC2	ENSMUSG00000022462	5.17621263724048e-14	0.373244	0.27	0.361	2.86757003890485e-09	0.281694	Slc38a2	Cxcl10/Acsbg1/Phgdh
2	SGC2	ENSMUSG00000015092	5.81760660653856e-14	0.303894	0.628	0.651	3.2228958839563e-09	0.29332	Edf1	Cxcl10/Acsbg1/Phgdh
2	SGC2	ENSMUSG00000021963	8.63776586471728e-14	0.331411	0.199	0.274	4.78523591139473e-09	0.24389	Sap18	Cxcl10/Acsbg1/Phgdh
2	SGC2	ENSMUSG00000064356	1.16805486587696e-13	0.403046	0.546	0.547	6.47090715147178e-09	0.402322	mt-Atp8	Cxcl10/Acsbg1/Phgdh
2	SGC2	ENSMUSG00000031422	1.91715600130345e-13	0.298123	0.277	0.368	1.0620852531621e-08	0.226353	Morf4l2	Cxcl10/Acsbg1/Phgdh
2	SGC2	ENSMUSG00000033863	1.95080036112282e-13	0.51251	0.437	0.44	1.08072389205843e-08	0.509093	Klf9	Cxcl10/Acsbg1/Phgdh
2	SGC2	ENSMUSG00000042712	3.61192044428544e-13	0.350023	0.262	0.349	2.00096780692969e-08	0.265199	Tceal9	Cxcl10/Acsbg1/Phgdh
2	SGC2	ENSMUSG00000022940	3.93453478735076e-13	0.254928	0.229	0.308	2.17969292684445e-08	0.191597	Pigp	Cxcl10/Acsbg1/Phgdh
2	SGC2	ENSMUSG00000025137	5.77192813066953e-13	0.642811	0.263	0.252	3.19759046510961e-08	0.669799	Pcyt2	Cxcl10/Acsbg1/Phgdh
2	SGC2	ENSMUSG00000025743	7.63760196509864e-13	0.775023	0.3	0.298	4.231155112645e-08	0.780056	Sdc3	Cxcl10/Acsbg1/Phgdh
2	SGC2	ENSMUSG00000011831	8.97768477864207e-13	0.415165	0.207	0.283	4.97354759051992e-08	0.307477	Evi5	Cxcl10/Acsbg1/Phgdh
2	SGC2	ENSMUSG00000024853	1.19660745419028e-12	0.360048	0.237	0.319	6.62908563546871e-08	0.27031	Sf3b2	Cxcl10/Acsbg1/Phgdh
2	SGC2	ENSMUSG00000023861	1.75017559314848e-12	0.33425	0.543	0.545	9.69579776848325e-08	0.333046	Mpc1	Cxcl10/Acsbg1/Phgdh
2	SGC2	ENSMUSG00000059005	1.8484207499071e-12	0.27982	0.263	0.353	1.02400661124103e-07	0.210443	Hnrnpa3	Cxcl10/Acsbg1/Phgdh
2	SGC2	ENSMUSG00000035953	1.87319044680554e-12	0.267319	0.212	0.288	1.0377287756258e-07	0.199144	Pip4p1	Cxcl10/Acsbg1/Phgdh
2	SGC2	ENSMUSG00000025016	2.59450349149824e-12	0.2868	0.244	0.329	1.43732898925511e-07	0.214888	Tm9sf3	Cxcl10/Acsbg1/Phgdh
2	SGC2	ENSMUSG00000028618	3.23066255453845e-12	0.710893	0.413	0.426	1.78975474858876e-07	0.689696	Tmem59	Cxcl10/Acsbg1/Phgdh
2	SGC2	ENSMUSG00000021273	3.42544929006621e-12	0.677999	0.337	0.339	1.89766465220378e-07	0.674113	Fdft1	Cxcl10/Acsbg1/Phgdh
2	SGC2	ENSMUSG00000015165	4.37029412165159e-12	0.263728	0.2	0.269	2.42109924045377e-07	0.198505	Hnrnpl	Cxcl10/Acsbg1/Phgdh
2	SGC2	ENSMUSG00000034158	7.67348555168926e-12	0.252653	0.26	0.348	4.25103426078033e-07	0.190548	Lrrc58	Cxcl10/Acsbg1/Phgdh
2	SGC2	ENSMUSG00000010406	1.11786240886629e-11	0.261472	0.344	0.447	6.19284595887834e-07	0.202541	Mrpl52	Cxcl10/Acsbg1/Phgdh
2	SGC2	ENSMUSG00000020022	1.45576704049843e-11	0.34457	0.202	0.27	8.06480382765728e-07	0.260889	Ndufa12	Cxcl10/Acsbg1/Phgdh
2	SGC2	ENSMUSG00000026234	1.98551778757445e-11	0.342188	0.227	0.298	1.09995699913837e-06	0.263307	Ncl	Cxcl10/Acsbg1/Phgdh
2	SGC2	ENSMUSG00000005881	3.33745497043868e-11	0.771587	0.255	0.243	1.84891667907332e-06	0.808184	Ergic3	Cxcl10/Acsbg1/Phgdh
2	SGC2	ENSMUSG00000041126	1.01851789124973e-10	0.510893	0.374	0.384	5.64248726573436e-06	0.497926	H2az2	Cxcl10/Acsbg1/Phgdh
2	SGC2	ENSMUSG00000017466	5.41631854081169e-10	0.372011	0.539	0.542	3.00058630842427e-05	0.36999	Timp2	Cxcl10/Acsbg1/Phgdh
2	SGC2	ENSMUSG00000030706	7.89704327879613e-10	0.330797	0.19	0.251	4.37488300602027e-05	0.253485	Mrpl48	Cxcl10/Acsbg1/Phgdh
2	SGC2	ENSMUSG00000001833	8.45998443798299e-10	0.263498	0.338	0.433	4.68674677879819e-05	0.206992	Septin7	Cxcl10/Acsbg1/Phgdh
2	SGC2	ENSMUSG00000036503	2.4308159353658e-09	0.621873	0.264	0.259	0.000134665	0.633432	Rnf13	Cxcl10/Acsbg1/Phgdh
2	SGC2	ENSMUSG00000061474	3.22335521070792e-09	0.27362	0.235	0.304	0.000178571	0.213493	Mrps36	Cxcl10/Acsbg1/Phgdh
2	SGC2	ENSMUSG00000001666	4.24037442251357e-09	0.578094	0.29	0.29	0.000234913	0.578094	Ddt	Cxcl10/Acsbg1/Phgdh
2	SGC2	ENSMUSG00000027593	4.62971353221724e-09	0.469677	0.378	0.387	0.000256481	0.459029	Raly	Cxcl10/Acsbg1/Phgdh
2	SGC2	ENSMUSG00000014856	4.69305678339665e-09	0.512322	0.268	0.263	0.000259991	0.521705	Tmem208	Cxcl10/Acsbg1/Phgdh
2	SGC2	ENSMUSG00000025066	4.86012085295805e-09	0.288829	0.262	0.338	0.000269246	0.225751	Sfr1	Cxcl10/Acsbg1/Phgdh
2	SGC2	ENSMUSG00000036181	7.74781964214199e-09	0.693131	0.274	0.27	0.000429221	0.703033	H1f2	Cxcl10/Acsbg1/Phgdh
2	SGC2	ENSMUSG00000025375	9.09422813050696e-09	0.374888	0.363	0.364	0.000503811	0.373885	Aatk	Cxcl10/Acsbg1/Phgdh
2	SGC2	ENSMUSG00000022744	1.09856041955115e-08	0.271534	0.214	0.277	0.000608591	0.211929	Cldnd1	Cxcl10/Acsbg1/Phgdh
2	SGC2	ENSMUSG00000043716	1.13742999507924e-08	0.289744	0.483	0.573	0.000630125	0.245015	Rpl7	Cxcl10/Acsbg1/Phgdh
2	SGC2	ENSMUSG00000022403	1.27372442185455e-08	0.365219	0.259	0.335	0.000705631	0.284765	St13	Cxcl10/Acsbg1/Phgdh
2	SGC2	ENSMUSG00000052040	1.47781286540637e-08	0.398998	0.282	0.361	0.000818694	0.314036	Klf13	Cxcl10/Acsbg1/Phgdh
2	SGC2	ENSMUSG00000022858	1.74303528913149e-08	0.462568	0.21	0.274	0.000965624	0.358328	Tra2b	Cxcl10/Acsbg1/Phgdh
2	SGC2	ENSMUSG00000026473	1.75596863784113e-08	0.469477	0.398	0.409	0.000972789	0.457152	Glul	Cxcl10/Acsbg1/Phgdh
2	SGC2	ENSMUSG00000028333	2.93336498921994e-08	0.360989	0.219	0.28	0.00162505	0.285057	Anp32b	Cxcl10/Acsbg1/Phgdh
2	SGC2	ENSMUSG00000022463	2.98254910034164e-08	0.339177	0.235	0.306	0.0016523	0.262969	Srebf2	Cxcl10/Acsbg1/Phgdh
2	SGC2	ENSMUSG00000027011	3.22376257519894e-08	0.578287	0.264	0.261	0.00178593	0.584689	Ube2e3	Cxcl10/Acsbg1/Phgdh
2	SGC2	ENSMUSG00000073411	3.54234674620529e-08	0.345905	0.461	0.465	0.00196242	0.342992	H2-D1	Cxcl10/Acsbg1/Phgdh
2	SGC2	ENSMUSG00000028643	3.85473482656976e-08	0.354619	0.205	0.269	0.00213548	0.273273	Svbp	Cxcl10/Acsbg1/Phgdh
2	SGC2	ENSMUSG00000073702	3.86935653619164e-08	0.330036	0.434	0.528	0.00214358	0.272372	Rpl31	Cxcl10/Acsbg1/Phgdh
2	SGC2	ENSMUSG00000035585	3.97092613522035e-08	0.338053	0.209	0.271	0.00219985	0.263465	Tsen34	Cxcl10/Acsbg1/Phgdh
2	SGC2	ENSMUSG00000022500	4.60867855742217e-08	0.251133	0.251	0.233	0.00255316	0.269736	Litaf	Cxcl10/Acsbg1/Phgdh
2	SGC2	ENSMUSG00000032526	6.4130882075116e-08	0.281151	0.215	0.276	0.00355279	0.221185	Ss18l2	Cxcl10/Acsbg1/Phgdh
2	SGC2	ENSMUSG00000028964	7.50010457060588e-08	0.363495	0.489	0.511	0.00415498	0.348146	Park7	Cxcl10/Acsbg1/Phgdh
2	SGC2	ENSMUSG00000013822	1.17662721919155e-07	0.280794	0.208	0.269	0.0065184	0.219402	Elof1	Cxcl10/Acsbg1/Phgdh
2	SGC2	ENSMUSG00000029713	1.29312855455071e-07	0.403918	0.505	0.542	0.0071638	0.376843	Gnb2	Cxcl10/Acsbg1/Phgdh
2	SGC2	ENSMUSG00000036372	1.35574887621762e-07	0.283152	0.293	0.373	0.00751071	0.224008	Tmem258	Cxcl10/Acsbg1/Phgdh
2	SGC2	ENSMUSG00000032562	1.35856610177513e-07	0.282925	0.558	0.592	0.00752632	0.266946	Gnai2	Cxcl10/Acsbg1/Phgdh
2	SGC2	ENSMUSG00000028851	1.37809633468073e-07	0.262101	0.231	0.292	0.00763452	0.20916	Nudc	Cxcl10/Acsbg1/Phgdh
2	SGC2	ENSMUSG00000040824	1.63884761854454e-07	0.369726	0.274	0.35	0.00907905	0.291673	Snrpd2	Cxcl10/Acsbg1/Phgdh
2	SGC2	ENSMUSG00000043445	1.75017227999049e-07	0.257488	0.257	0.323	0.00969578	0.206454	Pgp	Cxcl10/Acsbg1/Phgdh
2	SGC2	ENSMUSG00000021248	2.59896239388875e-07	0.56538	0.414	0.442	0.014398	0.530357	Tmed10	Cxcl10/Acsbg1/Phgdh
2	SGC2	ENSMUSG00000025035	2.7419305917275e-07	0.566928	0.293	0.296	0.01519	0.561369	Arl3	Cxcl10/Acsbg1/Phgdh
2	SGC2	ENSMUSG00000007656	4.61159954410051e-07	0.262651	0.34	0.428	0.0255478	0.209881	Arpp19	Cxcl10/Acsbg1/Phgdh
2	SGC2	ENSMUSG00000037563	4.7333307187781e-07	0.309577	0.785	0.793	0.0262222	0.306493	Rps16	Cxcl10/Acsbg1/Phgdh
2	SGC2	ENSMUSG00000020048	6.09956239163905e-07	0.500513	0.391	0.407	0.033791	0.481308	Hsp90b1	Cxcl10/Acsbg1/Phgdh
2	SGC2	ENSMUSG00000036299	8.51328255486775e-07	0.547677	0.401	0.428	0.0471627	0.513916	BC031181	Cxcl10/Acsbg1/Phgdh
2	SGC2	ENSMUSG00000004535	1.41744070003257e-06	0.381914	0.225	0.285	0.0785248	0.304236	Tax1bp1	Cxcl10/Acsbg1/Phgdh
2	SGC2	ENSMUSG00000024646	1.5109502993732e-06	0.46095	0.388	0.411	0.0837051	0.435768	Cyb5a	Cxcl10/Acsbg1/Phgdh
2	SGC2	ENSMUSG00000022890	1.89788673678438e-06	0.254243	0.687	0.704	0.105141	0.248189	Atp5j	Cxcl10/Acsbg1/Phgdh
2	SGC2	ENSMUSG00000024048	2.70778804023901e-06	0.292457	0.269	0.26	0.150009	0.302206	Myl12a	Cxcl10/Acsbg1/Phgdh
2	SGC2	ENSMUSG00000029426	3.0208212131762e-06	0.341598	0.204	0.259	0.16735	0.271755	Scarb2	Cxcl10/Acsbg1/Phgdh
2	SGC2	ENSMUSG00000053929	4.70466604088192e-06	0.311721	0.232	0.294	0.260634	0.248146	Cyhr1	Cxcl10/Acsbg1/Phgdh
2	SGC2	ENSMUSG00000039067	7.22313357727482e-06	0.28993	0.285	0.354	0.400154	0.234971	Psmd7	Cxcl10/Acsbg1/Phgdh
2	SGC2	ENSMUSG00000000346	8.9736563035659e-06	0.348865	0.243	0.307	0.497132	0.278432	Dazap2	Cxcl10/Acsbg1/Phgdh
2	SGC2	ENSMUSG00000004980	9.10281346858842e-06	0.620562	0.397	0.429	0.504287	0.575327	Hnrnpa2b1	Cxcl10/Acsbg1/Phgdh
2	SGC2	ENSMUSG00000058135	1.02352271499893e-05	0.340477	0.21	0.261	0.567021	0.276402	Gstm1	Cxcl10/Acsbg1/Phgdh
2	SGC2	ENSMUSG00000027620	1.50572600598286e-05	0.31543	0.455	0.554	0.834157	0.260062	Rbm39	Cxcl10/Acsbg1/Phgdh
2	SGC2	ENSMUSG00000021520	1.55022624272233e-05	0.295414	0.479	0.504	0.85881	0.281046	Uqcrb	Cxcl10/Acsbg1/Phgdh
2	SGC2	ENSMUSG00000030663	1.69271739321834e-05	0.3635	0.283	0.357	0.937749	0.290206	1110004F10Rik	Cxcl10/Acsbg1/Phgdh
2	SGC2	ENSMUSG00000022051	1.75848893253977e-05	0.442201	0.265	0.335	0.974185	0.352479	Bnip3l	Cxcl10/Acsbg1/Phgdh
2	SGC2	ENSMUSG00000023020	1.76100775940628e-05	0.428145	0.433	0.462	0.975581	0.401839	Cox14	Cxcl10/Acsbg1/Phgdh
2	SGC2	ENSMUSG00000015478	2.06507724757685e-05	0.350096	0.201	0.254	1	0.279812	Rnf5	Cxcl10/Acsbg1/Phgdh
2	SGC2	ENSMUSG00000016534	2.4133276664266e-05	0.563804	0.285	0.296	1	0.543537	Lamp2	Cxcl10/Acsbg1/Phgdh
2	SGC2	ENSMUSG00000027679	2.7003093433456e-05	0.394522	0.251	0.318	1	0.313933	Dnajc19	Cxcl10/Acsbg1/Phgdh
2	SGC2	ENSMUSG00000026878	4.60498609469219e-05	0.336767	0.348	0.429	1	0.27463	Rab14	Cxcl10/Acsbg1/Phgdh
2	SGC2	ENSMUSG00000025503	4.61266609701563e-05	0.265471	0.272	0.328	1	0.221487	Taldo1	Cxcl10/Acsbg1/Phgdh
2	SGC2	ENSMUSG00000013698	5.2135685874201e-05	0.444153	0.43	0.46	1	0.415802	Pea15a	Cxcl10/Acsbg1/Phgdh
2	SGC2	ENSMUSG00000020029	6.88748031751818e-05	0.377756	0.207	0.258	1	0.305869	Nudt4	Cxcl10/Acsbg1/Phgdh
2	SGC2	ENSMUSG00000060032	7.10744233700114e-05	0.545374	0.373	0.405	1	0.503321	H2aj	Cxcl10/Acsbg1/Phgdh
2	SGC2	ENSMUSG00000055762	9.1748865688135e-05	0.357324	0.375	0.385	1	0.348278	Eef1d	Cxcl10/Acsbg1/Phgdh
2	SGC2	ENSMUSG00000031839	9.39726964341931e-05	0.399151	0.509	0.548	1	0.371253	Hsbp1	Cxcl10/Acsbg1/Phgdh
2	SGC2	ENSMUSG00000025982	9.94057133844373e-05	0.295489	0.212	0.259	1	0.243861	Sf3b1	Cxcl10/Acsbg1/Phgdh
2	SGC2	ENSMUSG00000041629	0.000123168	0.565287	0.304	0.321	1	0.536254	Fam104a	Cxcl10/Acsbg1/Phgdh
2	SGC2	ENSMUSG00000052146	0.000154722	0.665979	0.317	0.328	1	0.644305	Rps10	Cxcl10/Acsbg1/Phgdh
2	SGC2	ENSMUSG00000040225	0.000159811	0.428328	0.227	0.279	1	0.351258	Prrc2c	Cxcl10/Acsbg1/Phgdh
2	SGC2	ENSMUSG00000030654	0.000166954	0.257037	0.509	0.53	1	0.247041	Arl6ip1	Cxcl10/Acsbg1/Phgdh
2	SGC2	ENSMUSG00000055681	0.000230512	0.308642	0.23	0.281	1	0.25455	Cope	Cxcl10/Acsbg1/Phgdh
2	SGC2	ENSMUSG00000016319	0.000282976	0.292174	0.301	0.36	1	0.245584	Slc25a5	Cxcl10/Acsbg1/Phgdh
2	SGC2	ENSMUSG00000063480	0.000299974	0.252996	0.341	0.416	1	0.208455	Snu13	Cxcl10/Acsbg1/Phgdh
2	SGC2	ENSMUSG00000093674	0.000345747	0.277228	0.988	0.977	1	0.280318	Rpl41	Cxcl10/Acsbg1/Phgdh
2	SGC2	ENSMUSG00000002015	0.000363423	0.388685	0.217	0.266	1	0.31968	Bcap31	Cxcl10/Acsbg1/Phgdh
2	SGC2	ENSMUSG00000028412	0.000393764	0.266313	0.215	0.261	1	0.221109	Slc44a1	Cxcl10/Acsbg1/Phgdh
2	SGC2	ENSMUSG00000029004	0.000419423	0.357672	0.219	0.267	1	0.295693	Kmt2e	Cxcl10/Acsbg1/Phgdh
2	SGC2	ENSMUSG00000063511	0.000574112	0.407415	0.229	0.277	1	0.339276	Snrnp70	Cxcl10/Acsbg1/Phgdh
2	SGC2	ENSMUSG00000029422	0.000590883	0.471911	0.218	0.266	1	0.38984	Rsrc2	Cxcl10/Acsbg1/Phgdh
2	SGC2	ENSMUSG00000051579	0.000593263	0.691417	0.255	0.268	1	0.659084	Tceal8	Cxcl10/Acsbg1/Phgdh
2	SGC2	ENSMUSG00000029390	0.000677987	0.2967	0.287	0.351	1	0.2441	Tmed2	Cxcl10/Acsbg1/Phgdh
2	SGC2	ENSMUSG00000073616	0.000690244	0.373773	0.54	0.563	1	0.35877	Cops9	Cxcl10/Acsbg1/Phgdh
2	SGC2	ENSMUSG00000029048	0.000706564	0.364197	0.262	0.323	1	0.297483	Rer1	Cxcl10/Acsbg1/Phgdh
2	SGC2	ENSMUSG00000029328	0.000763516	0.300159	0.23	0.278	1	0.250133	Hnrnpdl	Cxcl10/Acsbg1/Phgdh
2	SGC2	ENSMUSG00000055943	0.000776024	0.513994	0.291	0.306	1	0.489596	Emc7	Cxcl10/Acsbg1/Phgdh
2	SGC2	ENSMUSG00000022255	0.00085971	0.592988	0.297	0.316	1	0.558428	Mtdh	Cxcl10/Acsbg1/Phgdh
2	SGC2	ENSMUSG00000026223	0.00091691	0.495044	0.337	0.412	1	0.407062	Itm2c	Cxcl10/Acsbg1/Phgdh
2	SGC2	ENSMUSG00000028419	0.000973191	0.347512	0.278	0.341	1	0.285138	Chmp5	Cxcl10/Acsbg1/Phgdh
2	SGC2	ENSMUSG00000031807	0.0010305	0.308442	0.28	0.341	1	0.254838	Pgls	Cxcl10/Acsbg1/Phgdh
2	SGC2	ENSMUSG00000020107	0.00137121	0.25754	0.225	0.273	1	0.213858	Anapc16	Cxcl10/Acsbg1/Phgdh
2	SGC2	ENSMUSG00000027422	0.00169475	0.315958	0.249	0.297	1	0.266557	Rrbp1	Cxcl10/Acsbg1/Phgdh
2	SGC2	ENSMUSG00000021537	0.0017177	0.348863	0.232	0.279	1	0.292128	Cetn3	Cxcl10/Acsbg1/Phgdh
2	SGC2	ENSMUSG00000046447	0.00204045	0.257702	0.239	0.284	1	0.218258	Camk2n1	Cxcl10/Acsbg1/Phgdh
2	SGC2	ENSMUSG00000033916	0.00204913	0.346405	0.267	0.318	1	0.292543	Chmp2a	Cxcl10/Acsbg1/Phgdh
2	SGC2	ENSMUSG00000042737	0.00219956	0.561348	0.305	0.33	1	0.520072	Dpm3	Cxcl10/Acsbg1/Phgdh
2	SGC2	ENSMUSG00000057561	0.00243063	0.396246	0.26	0.272	1	0.379384	Eif1a	Cxcl10/Acsbg1/Phgdh
2	SGC2	ENSMUSG00000035048	0.00300476	0.712475	0.274	0.294	1	0.665602	Anapc13	Cxcl10/Acsbg1/Phgdh
2	SGC2	ENSMUSG00000054364	0.00408324	0.321012	0.413	0.445	1	0.298435	Rhob	Cxcl10/Acsbg1/Phgdh
2	SGC2	ENSMUSG00000042079	0.0043648	0.333611	0.262	0.314	1	0.280069	Hnrnpf	Cxcl10/Acsbg1/Phgdh
2	SGC2	ENSMUSG00000027940	0.00626833	0.358107	0.275	0.285	1	0.345968	Tpm3	Cxcl10/Acsbg1/Phgdh
2	SGC2	ENSMUSG00000003873	0.00637474	0.371095	0.245	0.295	1	0.310259	Bax	Cxcl10/Acsbg1/Phgdh
2	SGC2	ENSMUSG00000037852	0.0067983	0.266911	0.335	0.388	1	0.231368	Cpe	Cxcl10/Acsbg1/Phgdh
2	SGC2	ENSMUSG00000030120	0.00687293	0.260409	0.383	0.46	1	0.217746	Mlf2	Cxcl10/Acsbg1/Phgdh
2	SGC2	ENSMUSG00000036835	0.00761851	0.458518	0.271	0.33	1	0.378951	Psenen	Cxcl10/Acsbg1/Phgdh
2	SGC2	ENSMUSG00000030335	0.00823986	0.426548	0.339	0.367	1	0.394868	Mrpl51	Cxcl10/Acsbg1/Phgdh
2	SGC2	ENSMUSG00000015932	0.00882257	0.305694	0.461	0.5	1	0.282318	Dstn	Cxcl10/Acsbg1/Phgdh
2	SGC2	ENSMUSG00000009927	0.00959561	0.468086	0.428	0.505	1	0.398101	Rps25	Cxcl10/Acsbg1/Phgdh
3	MGC1	ENSMUSG00000018217	0	4.11165	0.996	0.617	0	6.59701	Pmp22	Ncmap/Fam178b/Cldn19
3	MGC1	ENSMUSG00000056569	0	4.00503	0.998	0.51	0	7.76359	Mpz	Ncmap/Fam178b/Cldn19
3	MGC1	ENSMUSG00000041607	0	3.9215	0.997	0.45	0	8.58466	Mbp	Ncmap/Fam178b/Cldn19
3	MGC1	ENSMUSG00000043924	0	3.82482	0.875	0.117	0	26.6533	Ncmap	Ncmap/Fam178b/Cldn19
3	MGC1	ENSMUSG00000046337	0	3.22442	0.606	0.066	0	26.1347	Fam178b	Ncmap/Fam178b/Cldn19
3	MGC1	ENSMUSG00000057092	0	3.0081	0.57	0.104	0	15.3044	Fxyd3	Ncmap/Fam178b/Cldn19
3	MGC1	ENSMUSG00000031775	0	2.85958	0.667	0.124	0	14.4473	Pllp	Ncmap/Fam178b/Cldn19
3	MGC1	ENSMUSG00000032060	0	2.83313	0.959	0.515	0	5.22915	Cryab	Ncmap/Fam178b/Cldn19
3	MGC1	ENSMUSG00000053198	0	2.79914	0.609	0.084	0	18.4327	Prx	Ncmap/Fam178b/Cldn19
3	MGC1	ENSMUSG00000066058	0	2.70764	0.559	0.07	0	19.2581	Cldn19	Ncmap/Fam178b/Cldn19
3	MGC1	ENSMUSG00000035093	0	2.61777	0.648	0.246	0	6.72848	Secisbp2l	Ncmap/Fam178b/Cldn19
3	MGC1	ENSMUSG00000021390	0	2.503	0.421	0.088	0	11.0081	Ogn	Ncmap/Fam178b/Cldn19
3	MGC1	ENSMUSG00000030342	0	2.47507	0.942	0.64	0	3.62503	Cd9	Ncmap/Fam178b/Cldn19
3	MGC1	ENSMUSG00000006782	0	2.40534	0.837	0.431	0	4.61978	Cnp	Ncmap/Fam178b/Cldn19
3	MGC1	ENSMUSG00000034164	0	2.34721	0.345	0.045	0	15.1502	Emid1	Ncmap/Fam178b/Cldn19
3	MGC1	ENSMUSG00000027375	0	2.32941	0.79	0.328	0	5.5134	Mal	Ncmap/Fam178b/Cldn19
3	MGC1	ENSMUSG00000013523	0	2.27173	0.44	0.069	0	12.9402	Bcas1	Ncmap/Fam178b/Cldn19
3	MGC1	ENSMUSG00000066705	0	2.25847	0.82	0.364	0	5.01212	Fxyd6	Ncmap/Fam178b/Cldn19
3	MGC1	ENSMUSG00000037736	0	2.20539	0.524	0.163	0	6.80738	Limch1	Ncmap/Fam178b/Cldn19
3	MGC1	ENSMUSG00000020264	0	2.12246	0.315	0.032	0	16.4238	Slc36a2	Ncmap/Fam178b/Cldn19
3	MGC1	ENSMUSG00000042662	0	2.07735	0.374	0.102	0	7.12234	Dusp15	Ncmap/Fam178b/Cldn19
3	MGC1	ENSMUSG00000090125	0	2.07725	0.523	0.123	0	8.32461	Pou3f1	Ncmap/Fam178b/Cldn19
3	MGC1	ENSMUSG00000032355	0	2.07126	0.284	0.032	0	14.4988	Mlip	Ncmap/Fam178b/Cldn19
3	MGC1	ENSMUSG00000032854	0	2.05859	0.332	0.042	0	13.5392	Ugt8a	Ncmap/Fam178b/Cldn19
3	MGC1	ENSMUSG00000036748	0	2.05666	0.581	0.361	0	3.27624	Cuedc2	Ncmap/Fam178b/Cldn19
3	MGC1	ENSMUSG00000000223	0	2.0516	0.36	0.083	0	8.16228	Drp2	Ncmap/Fam178b/Cldn19
3	MGC1	ENSMUSG00000005125	0	2.04647	0.808	0.441	0	3.71178	Ndrg1	Ncmap/Fam178b/Cldn19
3	MGC1	ENSMUSG00000023067	0	1.97329	0.754	0.374	0	3.92603	Cdkn1a	Ncmap/Fam178b/Cldn19
3	MGC1	ENSMUSG00000027199	0	1.91306	0.854	0.452	0	3.57767	Gatm	Ncmap/Fam178b/Cldn19
3	MGC1	ENSMUSG00000021065	0	1.89081	0.285	0.103	0	4.93618	Fut8	Ncmap/Fam178b/Cldn19
3	MGC1	ENSMUSG00000015467	0	1.87064	0.365	0.107	0	5.99565	Egfl8	Ncmap/Fam178b/Cldn19
3	MGC1	ENSMUSG00000028639	0	1.83543	0.79	0.559	0	2.58057	Ybx1	Ncmap/Fam178b/Cldn19
3	MGC1	ENSMUSG00000036634	0	1.82276	0.275	0.036	0	11.2932	Mag	Ncmap/Fam178b/Cldn19
3	MGC1	ENSMUSG00000030701	0	1.76137	0.542	0.229	0	4.06811	Plekhb1	Ncmap/Fam178b/Cldn19
3	MGC1	ENSMUSG00000062078	0	1.71503	0.717	0.437	0	2.78932	Qk	Ncmap/Fam178b/Cldn19
3	MGC1	ENSMUSG00000040428	0	1.70994	0.467	0.176	0	4.38517	Plekha4	Ncmap/Fam178b/Cldn19
3	MGC1	ENSMUSG00000047976	0	1.67763	0.608	0.249	0	4.003	Kcna1	Ncmap/Fam178b/Cldn19
3	MGC1	ENSMUSG00000026826	0	1.60913	0.332	0.113	0	4.47418	Nr4a2	Ncmap/Fam178b/Cldn19
3	MGC1	ENSMUSG00000039208	0	1.58058	0.319	0.108	0	4.40686	Metrnl	Ncmap/Fam178b/Cldn19
3	MGC1	ENSMUSG00000031425	0	1.50808	0.872	0.545	0	2.39663	Plp1	Ncmap/Fam178b/Cldn19
3	MGC1	ENSMUSG00000028832	0	1.41742	0.776	0.601	0	1.8234	Stmn1	Ncmap/Fam178b/Cldn19
3	MGC1	ENSMUSG00000057969	0	1.37251	0.371	0.17	0	2.90514	Sema3b	Ncmap/Fam178b/Cldn19
3	MGC1	ENSMUSG00000024661	0	1.36743	0.996	0.993	0	1.37152	Fth1	Ncmap/Fam178b/Cldn19
3	MGC1	ENSMUSG00000035530	0	1.36692	0.977	0.931	0	1.43374	Eif1	Ncmap/Fam178b/Cldn19
3	MGC1	ENSMUSG00000030246	0	1.32077	0.593	0.386	0	2.01117	Ldhb	Ncmap/Fam178b/Cldn19
3	MGC1	ENSMUSG00000009013	0	1.28644	0.907	0.802	0	1.45279	Dynll1	Ncmap/Fam178b/Cldn19
3	MGC1	ENSMUSG00000029621	0	1.2568	0.753	0.618	0	1.52697	Arpc1a	Ncmap/Fam178b/Cldn19
3	MGC1	ENSMUSG00000031760	0	1.14812	0.839	0.674	0	1.42507	Mt3	Ncmap/Fam178b/Cldn19
3	MGC1	ENSMUSG00000001025	0	1.04754	0.94	0.751	0	1.30771	S100a6	Ncmap/Fam178b/Cldn19
3	MGC1	ENSMUSG00000018593	0	1.03349	0.856	0.652	0	1.35196	Sparc	Ncmap/Fam178b/Cldn19
3	MGC1	ENSMUSG00000031765	0	0.5842	0.927	0.803	0	0.673303	Mt1	Ncmap/Fam178b/Cldn19
3	MGC1	ENSMUSG00000034842	1.75663246525969e-288	1.25535	0.401	0.197	9.73156819429215e-284	2.4925	Art3	Ncmap/Fam178b/Cldn19
3	MGC1	ENSMUSG00000016559	9.8438977206699e-279	0.788084	0.903	0.87	5.45342089827392e-274	0.817637	H3f3b	Ncmap/Fam178b/Cldn19
3	MGC1	ENSMUSG00000056966	1.27832044050624e-265	1.35079	0.289	0.123	7.08176740836054e-261	3.03674	Gjc3	Ncmap/Fam178b/Cldn19
3	MGC1	ENSMUSG00000003031	1.2478565063504e-246	1.46848	0.3	0.144	6.91300025953056e-242	2.95603	Cdkn1b	Ncmap/Fam178b/Cldn19
3	MGC1	ENSMUSG00000092274	1.96904567762325e-233	1.3351	0.456	0.271	1.0908316149465e-228	2.21409	Neat1	Ncmap/Fam178b/Cldn19
3	MGC1	ENSMUSG00000033208	4.20687635303964e-231	1.47755	0.612	0.475	2.33056743082043e-226	1.89492	S100b	Ncmap/Fam178b/Cldn19
3	MGC1	ENSMUSG00000070565	2.13898471180956e-229	1.83659	0.35	0.199	1.18497614049538e-224	3.1635	Rasal2	Ncmap/Fam178b/Cldn19
3	MGC1	ENSMUSG00000006390	3.52312289380695e-216	1.62696	0.277	0.133	1.95177485194011e-211	3.2653	Elovl1	Ncmap/Fam178b/Cldn19
3	MGC1	ENSMUSG00000055435	4.6639177751781e-201	1.08067	0.315	0.161	2.58376380827092e-196	2.0539	Maf	Ncmap/Fam178b/Cldn19
3	MGC1	ENSMUSG00000067274	6.93178490425462e-197	0.802597	0.878	0.849	3.84013951910801e-192	0.829693	Rplp0	Ncmap/Fam178b/Cldn19
3	MGC1	ENSMUSG00000019820	1.57645375812289e-191	1.81901	0.425	0.281	8.733396174625e-187	2.71913	Utrn	Ncmap/Fam178b/Cldn19
3	MGC1	ENSMUSG00000092341	1.38125220680388e-187	0.513393	0.992	0.969	7.65199910047284e-183	0.525454	Malat1	Ncmap/Fam178b/Cldn19
3	MGC1	ENSMUSG00000029723	2.72242906904056e-186	1.02561	0.55	0.416	1.50819847995778e-181	1.34822	Tsc22d4	Ncmap/Fam178b/Cldn19
3	MGC1	ENSMUSG00000024845	9.09556897460021e-186	1.37569	0.467	0.355	5.03885425623877e-181	1.79782	Tmem134	Ncmap/Fam178b/Cldn19
3	MGC1	ENSMUSG00000031762	1.5892646760422e-172	0.790839	0.521	0.372	8.80436737880619e-168	1.09931	Mt2	Ncmap/Fam178b/Cldn19
3	MGC1	ENSMUSG00000051234	1.46530273666515e-160	1.03007	0.626	0.56	8.11763063085126e-156	1.14935	Rnf7	Ncmap/Fam178b/Cldn19
3	MGC1	ENSMUSG00000041836	1.68794435400518e-153	1.3835	0.283	0.161	9.3510429267533e-149	2.37055	Ptpre	Ncmap/Fam178b/Cldn19
3	MGC1	ENSMUSG00000060675	7.93235174163395e-144	1.01721	0.373	0.235	4.39444354134779e-139	1.59017	Plaat3	Ncmap/Fam178b/Cldn19
3	MGC1	ENSMUSG00000029661	8.16097860685274e-141	0.352337	0.34	0.194	4.52110053841035e-136	0.6045	Col1a2	Ncmap/Fam178b/Cldn19
3	MGC1	ENSMUSG00000031990	1.03061727953236e-137	1.25523	0.276	0.159	5.7095166668813e-133	2.12423	Jam3	Ncmap/Fam178b/Cldn19
3	MGC1	ENSMUSG00000037868	5.29565201976045e-134	0.768834	0.295	0.166	2.93373826242709e-129	1.33235	Egr2	Ncmap/Fam178b/Cldn19
3	MGC1	ENSMUSG00000039952	6.95186852798668e-131	1.20385	0.411	0.298	3.85126564581934e-126	1.64552	Dag1	Ncmap/Fam178b/Cldn19
3	MGC1	ENSMUSG00000068220	3.23238833293542e-128	0.448978	0.73	0.65	1.79071081256289e-123	0.5034	Lgals1	Ncmap/Fam178b/Cldn19
3	MGC1	ENSMUSG00000030265	2.70300832648264e-117	1.48913	0.371	0.283	1.49743958278812e-112	1.93638	Kras	Ncmap/Fam178b/Cldn19
3	MGC1	ENSMUSG00000032959	1.8781832017034e-115	0.622117	0.695	0.656	1.04049471191166e-110	0.658548	Pebp1	Ncmap/Fam178b/Cldn19
3	MGC1	ENSMUSG00000015312	5.96335097487754e-106	1.18756	0.28	0.172	3.30363680657241e-101	1.89226	Gadd45b	Ncmap/Fam178b/Cldn19
3	MGC1	ENSMUSG00000064339	2.55509498424553e-105	0.391149	0.89	0.826	1.41549707032218e-100	0.421094	mt-Rnr2	Ncmap/Fam178b/Cldn19
3	MGC1	ENSMUSG00000025375	5.62399619484543e-103	1.10262	0.44	0.36	3.11563765198242e-98	1.34103	Aatk	Ncmap/Fam178b/Cldn19
3	MGC1	ENSMUSG00000031342	3.9288410106371e-98	0.266119	0.607	0.473	2.17653863148285e-93	0.339949	Gpm6b	Ncmap/Fam178b/Cldn19
3	MGC1	ENSMUSG00000090841	1.00886163106548e-92	0.375924	0.801	0.79	5.58899254993967e-88	0.381093	Myl6	Ncmap/Fam178b/Cldn19
3	MGC1	ENSMUSG00000028063	9.65374516008335e-89	1.14273	0.47	0.395	5.34807828123458e-84	1.35435	Lmna	Ncmap/Fam178b/Cldn19
3	MGC1	ENSMUSG00000032470	2.30998183152205e-85	1.2944	0.259	0.179	1.2797068348449e-80	1.8423	Mras	Ncmap/Fam178b/Cldn19
3	MGC1	ENSMUSG00000019505	1.31565992883544e-81	0.293492	0.752	0.727	7.28862443975544e-77	0.303448	Ubb	Ncmap/Fam178b/Cldn19
3	MGC1	ENSMUSG00000028763	3.24946023198449e-79	0.86874	0.277	0.182	1.80016847391709e-74	1.29858	Hspg2	Ncmap/Fam178b/Cldn19
3	MGC1	ENSMUSG00000033006	4.01677415940521e-68	0.647348	0.271	0.181	2.22525271656889e-63	0.95238	Sox10	Ncmap/Fam178b/Cldn19
3	MGC1	ENSMUSG00000019970	3.72164316057345e-64	0.899519	0.254	0.176	2.06175309452608e-59	1.27674	Sgk1	Ncmap/Fam178b/Cldn19
3	MGC1	ENSMUSG00000055762	6.11565580585397e-55	0.941726	0.425	0.382	3.38801215988504e-50	1.04503	Eef1d	Ncmap/Fam178b/Cldn19
3	MGC1	ENSMUSG00000069833	3.47155145606996e-52	0.686573	0.507	0.461	1.9232047911482e-47	0.753627	Ahnak	Ncmap/Fam178b/Cldn19
3	MGC1	ENSMUSG00000001270	9.87357220421725e-51	0.432837	0.616	0.617	5.46986026541432e-46	0.432147	Ckb	Ncmap/Fam178b/Cldn19
3	MGC1	ENSMUSG00000038587	1.95154319867175e-50	0.42774	0.275	0.437	1.08113541663216e-45	0.27272	Akap12	Ncmap/Fam178b/Cldn19
3	MGC1	ENSMUSG00000020044	3.56421763425846e-50	0.41064	0.616	0.534	1.97454092720284e-45	0.472538	Timp3	Ncmap/Fam178b/Cldn19
3	MGC1	ENSMUSG00000025351	8.78991034387503e-50	0.478459	0.553	0.507	4.86952243140333e-45	0.52103	Cd63	Ncmap/Fam178b/Cldn19
3	MGC1	ENSMUSG00000026421	2.53750991712017e-49	0.537542	0.519	0.492	1.4057551189854e-44	0.566454	Csrp1	Ncmap/Fam178b/Cldn19
3	MGC1	ENSMUSG00000004535	3.10026366301592e-46	0.281499	0.164	0.287	1.71751506667419e-41	0.164919	Tax1bp1	Ncmap/Fam178b/Cldn19
3	MGC1	ENSMUSG00000026238	1.60595493738107e-45	0.352813	0.846	0.862	8.89682975759738e-41	0.34634	Ptma	Ncmap/Fam178b/Cldn19
3	MGC1	ENSMUSG00000015149	6.26121969897343e-45	1.07395	0.337	0.295	3.46865310103429e-40	1.22184	Sirt2	Ncmap/Fam178b/Cldn19
3	MGC1	ENSMUSG00000049327	1.5169103649153e-41	1.09229	0.256	0.21	8.40353173059424e-37	1.32068	Kmt5a	Ncmap/Fam178b/Cldn19
3	MGC1	ENSMUSG00000007892	7.86467297937746e-40	0.340831	0.89	0.895	4.35695018384532e-35	0.338948	Rplp1	Ncmap/Fam178b/Cldn19
3	MGC1	ENSMUSG00000027835	1.76923372248216e-39	0.250285	0.157	0.273	9.80137789917891e-35	0.147694	Pdcd10	Ncmap/Fam178b/Cldn19
3	MGC1	ENSMUSG00000053907	3.35082368317151e-39	0.292757	0.23	0.368	1.85632281224018e-34	0.185877	Mat2a	Ncmap/Fam178b/Cldn19
3	MGC1	ENSMUSG00000030122	4.25347290302334e-39	0.472284	0.686	0.715	2.3563814535459e-34	0.453392	Ptms	Ncmap/Fam178b/Cldn19
3	MGC1	ENSMUSG00000037060	8.95689155476671e-39	0.727873	0.382	0.342	4.96202835242521e-34	0.810586	Cavin3	Ncmap/Fam178b/Cldn19
3	MGC1	ENSMUSG00000034252	9.21781944468314e-38	0.285604	0.145	0.251	5.10657979416002e-33	0.169612	Senp6	Ncmap/Fam178b/Cldn19
3	MGC1	ENSMUSG00000026083	1.35337525336309e-37	0.299226	0.161	0.271	7.4975635661062e-33	0.182091	Eif5b	Ncmap/Fam178b/Cldn19
3	MGC1	ENSMUSG00000029364	6.09159503287166e-35	0.269679	0.179	0.297	3.37468273226057e-30	0.166024	Wsb2	Ncmap/Fam178b/Cldn19
3	MGC1	ENSMUSG00000025283	8.03012341416627e-33	0.610782	0.581	0.566	4.44860807021397e-28	0.626687	Sat1	Ncmap/Fam178b/Cldn19
3	MGC1	ENSMUSG00000022283	2.46556004231482e-31	0.285467	0.217	0.335	1.36589560784199e-26	0.187829	Pabpc1	Ncmap/Fam178b/Cldn19
3	MGC1	ENSMUSG00000039771	3.21148008719588e-31	0.284112	0.178	0.29	1.77912785350564e-26	0.178044	Polr2j	Ncmap/Fam178b/Cldn19
3	MGC1	ENSMUSG00000006395	5.93352944937696e-31	0.286698	0.177	0.287	3.28711597966034e-26	0.180513	Hyi	Ncmap/Fam178b/Cldn19
3	MGC1	ENSMUSG00000058690	1.13897861956067e-30	0.861059	0.446	0.449	6.30982765450413e-26	0.855431	Ccser2	Ncmap/Fam178b/Cldn19
3	MGC1	ENSMUSG00000001105	1.81765606152977e-30	0.300668	0.2	0.317	1.00696328152688e-25	0.193089	Ift20	Ncmap/Fam178b/Cldn19
3	MGC1	ENSMUSG00000029328	2.33664878174237e-30	0.364584	0.175	0.281	1.29448005859746e-25	0.23178	Hnrnpdl	Ncmap/Fam178b/Cldn19
3	MGC1	ENSMUSG00000028691	3.09122528823755e-30	0.524541	0.615	0.655	1.71250789743072e-25	0.49299	Prdx1	Ncmap/Fam178b/Cldn19
3	MGC1	ENSMUSG00000021643	3.45197734527261e-30	0.280304	0.181	0.288	1.91236092950757e-25	0.179658	Serf1	Ncmap/Fam178b/Cldn19
3	MGC1	ENSMUSG00000020186	5.40328789751963e-30	1.45616	0.258	0.225	2.9933674623469e-25	1.66064	Csrp2	Ncmap/Fam178b/Cldn19
3	MGC1	ENSMUSG00000022462	2.30305598576135e-29	0.311664	0.236	0.362	1.27586998555193e-24	0.2061	Slc38a2	Ncmap/Fam178b/Cldn19
3	MGC1	ENSMUSG00000022961	2.6810976118228e-29	0.295439	0.348	0.507	1.48530126597371e-24	0.204578	Son	Ncmap/Fam178b/Cldn19
3	MGC1	ENSMUSG00000025503	2.70256610233642e-29	0.889089	0.346	0.324	1.49719459503336e-24	0.947652	Taldo1	Ncmap/Fam178b/Cldn19
3	MGC1	ENSMUSG00000035569	4.60356924995384e-29	0.314907	0.169	0.27	2.55033132878193e-24	0.201316	Ankrd11	Ncmap/Fam178b/Cldn19
3	MGC1	ENSMUSG00000021134	7.80473403272761e-29	0.283844	0.257	0.39	4.32374460679077e-24	0.189466	Srsf5	Ncmap/Fam178b/Cldn19
3	MGC1	ENSMUSG00000037058	3.05597227482956e-28	0.25311	0.295	0.442	1.69297808053283e-23	0.170793	Paip2	Ncmap/Fam178b/Cldn19
3	MGC1	ENSMUSG00000060126	5.59339041686311e-28	0.449897	0.851	0.878	3.098682357038e-23	0.436218	Tpt1	Ncmap/Fam178b/Cldn19
3	MGC1	ENSMUSG00000019494	2.03634200930337e-27	0.281557	0.157	0.251	1.12811310973397e-22	0.180154	Cops6	Ncmap/Fam178b/Cldn19
3	MGC1	ENSMUSG00000029048	2.29941312618327e-27	0.271233	0.209	0.325	1.27385187777427e-22	0.177313	Rer1	Ncmap/Fam178b/Cldn19
3	MGC1	ENSMUSG00000021248	5.79832959655868e-27	0.813811	0.431	0.441	3.21221661319755e-22	0.795766	Tmed10	Ncmap/Fam178b/Cldn19
3	MGC1	ENSMUSG00000035048	6.06453877827761e-27	0.327336	0.194	0.298	3.35969383777801e-22	0.216807	Anapc13	Ncmap/Fam178b/Cldn19
3	MGC1	ENSMUSG00000069601	1.35720236907857e-26	0.447288	0.188	0.287	7.51876540445838e-22	0.298192	Ank3	Ncmap/Fam178b/Cldn19
3	MGC1	ENSMUSG00000018102	1.43767732210147e-26	0.680757	0.342	0.31	7.96458859670991e-22	0.748833	H2bc4	Ncmap/Fam178b/Cldn19
3	MGC1	ENSMUSG00000062014	2.97048322584976e-26	0.254913	0.211	0.326	1.64561800228851e-21	0.167666	Gmfb	Ncmap/Fam178b/Cldn19
3	MGC1	ENSMUSG00000093904	1.05501505982866e-25	0.258797	0.286	0.428	5.84467792994479e-21	0.174895	Tomm20	Ncmap/Fam178b/Cldn19
3	MGC1	ENSMUSG00000063511	1.06463140732687e-25	0.341601	0.182	0.279	5.8979515334501e-21	0.226946	Snrnp70	Ncmap/Fam178b/Cldn19
3	MGC1	ENSMUSG00000058569	4.59668474827306e-25	0.382005	0.178	0.275	2.5465173836958e-20	0.251989	Tmed9	Ncmap/Fam178b/Cldn19
3	MGC1	ENSMUSG00000029673	7.16106574092317e-25	0.947188	0.268	0.237	3.96715880981403e-20	1.06607	Auts2	Ncmap/Fam178b/Cldn19
3	MGC1	ENSMUSG00000022744	6.33570514243211e-24	0.395964	0.181	0.279	3.50991729185596e-19	0.261693	Cldnd1	Ncmap/Fam178b/Cldn19
3	MGC1	ENSMUSG00000029462	9.7871130833668e-24	0.295869	0.19	0.293	5.42196277705438e-19	0.195293	Vps29	Ncmap/Fam178b/Cldn19
3	MGC1	ENSMUSG00000081534	1.20724328335638e-23	0.339302	0.201	0.308	6.68800706546603e-19	0.225134	Slc48a1	Ncmap/Fam178b/Cldn19
3	MGC1	ENSMUSG00000028868	2.05928955708628e-23	0.251066	0.164	0.252	1.14082582173023e-18	0.166738	Wasf2	Ncmap/Fam178b/Cldn19
3	MGC1	ENSMUSG00000020859	2.18250121113078e-23	0.439591	0.23	0.349	1.20908384595434e-18	0.293877	Spag9	Ncmap/Fam178b/Cldn19
3	MGC1	ENSMUSG00000021996	1.17468449382305e-22	0.327476	0.194	0.295	6.50763462733033e-18	0.219033	Esd	Ncmap/Fam178b/Cldn19
3	MGC1	ENSMUSG00000018858	1.21376637250872e-22	0.273239	0.166	0.255	6.72414432706107e-18	0.181472	Mrpl58	Ncmap/Fam178b/Cldn19
3	MGC1	ENSMUSG00000036371	1.95207333803471e-22	0.31134	0.268	0.392	1.08142910853785e-17	0.215305	Serbp1	Ncmap/Fam178b/Cldn19
3	MGC1	ENSMUSG00000024091	3.48387803669215e-22	0.2649	0.304	0.447	1.93003359354708e-17	0.18201	Vapa	Ncmap/Fam178b/Cldn19
3	MGC1	ENSMUSG00000005732	3.56035836798936e-22	0.275398	0.233	0.347	1.97240293228243e-17	0.187456	Ranbp1	Ncmap/Fam178b/Cldn19
3	MGC1	ENSMUSG00000024213	2.47486239029692e-21	0.271436	0.237	0.354	1.37104901560059e-16	0.184189	Nudt3	Ncmap/Fam178b/Cldn19
3	MGC1	ENSMUSG00000005779	1.16889035255329e-20	0.252012	0.237	0.349	6.47553566410998e-16	0.17339	Psmb4	Ncmap/Fam178b/Cldn19
3	MGC1	ENSMUSG00000021537	2.91722807704679e-20	0.331091	0.188	0.281	1.61611518240315e-15	0.225278	Cetn3	Ncmap/Fam178b/Cldn19
3	MGC1	ENSMUSG00000028809	3.26517819179402e-20	0.325508	0.192	0.286	1.80887606647197e-15	0.222137	Srrm1	Ncmap/Fam178b/Cldn19
3	MGC1	ENSMUSG00000007656	5.11589696740556e-20	0.329455	0.297	0.43	2.83415576097301e-15	0.22987	Arpp19	Ncmap/Fam178b/Cldn19
3	MGC1	ENSMUSG00000028419	2.42181585604292e-19	0.377617	0.231	0.342	1.34166176608921e-14	0.258539	Chmp5	Ncmap/Fam178b/Cldn19
3	MGC1	ENSMUSG00000022051	3.20565938459675e-19	0.397978	0.229	0.336	1.77590324247275e-14	0.274904	Bnip3l	Ncmap/Fam178b/Cldn19
3	MGC1	ENSMUSG00000027706	1.21345587584918e-18	0.321753	0.321	0.453	6.7224242066169e-14	0.230022	Sec62	Ncmap/Fam178b/Cldn19
3	MGC1	ENSMUSG00000106918	1.70826279503492e-18	0.327638	0.235	0.34	9.46360505821393e-14	0.229346	Mrpl33	Ncmap/Fam178b/Cldn19
3	MGC1	ENSMUSG00000026234	1.82756514802443e-18	0.393964	0.206	0.298	1.01245281635406e-13	0.276287	Ncl	Ncmap/Fam178b/Cldn19
3	MGC1	ENSMUSG00000026074	2.76411421398847e-18	0.377368	0.196	0.288	1.53129163340747e-13	0.260865	Map4k4	Ncmap/Fam178b/Cldn19
3	MGC1	ENSMUSG00000024856	3.37637190928982e-18	0.314518	0.177	0.261	1.87047627402747e-13	0.217029	Cdk2ap2	Ncmap/Fam178b/Cldn19
3	MGC1	ENSMUSG00000005625	3.38392001688977e-18	0.432825	0.178	0.261	1.87465785015676e-13	0.300262	Psmd4	Ncmap/Fam178b/Cldn19
3	MGC1	ENSMUSG00000117924	4.96232989909141e-18	0.31575	0.179	0.266	2.74908114079765e-13	0.21622	Tmem223	Ncmap/Fam178b/Cldn19
3	MGC1	ENSMUSG00000075706	5.28095275347915e-18	0.379564	0.62	0.677	2.92559501589991e-13	0.348072	Gpx4	Ncmap/Fam178b/Cldn19
3	MGC1	ENSMUSG00000031239	6.51103985041274e-18	0.695637	0.296	0.268	3.60705096673015e-13	0.765701	Itm2a	Ncmap/Fam178b/Cldn19
3	MGC1	ENSMUSG00000015671	8.65924388673389e-18	0.303406	0.26	0.377	4.79713452081171e-13	0.211679	Psma2	Ncmap/Fam178b/Cldn19
3	MGC1	ENSMUSG00000032171	5.07274187221468e-17	0.31728	0.219	0.318	2.81024826978821e-12	0.221516	Pin1	Ncmap/Fam178b/Cldn19
3	MGC1	ENSMUSG00000026353	5.59586407720145e-17	0.513858	0.172	0.252	3.10005274012883e-12	0.356955	Ubxn4	Ncmap/Fam178b/Cldn19
3	MGC1	ENSMUSG00000055943	3.34801338379182e-16	0.322361	0.215	0.309	1.85476593448683e-11	0.227371	Emc7	Ncmap/Fam178b/Cldn19
3	MGC1	ENSMUSG00000024646	3.70916726050566e-16	0.266004	0.295	0.415	2.05484157064753e-11	0.190897	Cyb5a	Ncmap/Fam178b/Cldn19
3	MGC1	ENSMUSG00000024576	4.70781690396368e-16	0.335131	0.334	0.472	2.60808348662684e-11	0.239181	Csnk1a1	Ncmap/Fam178b/Cldn19
3	MGC1	ENSMUSG00000045948	7.14795443473836e-16	0.307444	0.229	0.329	3.9598952773007e-11	0.216753	Mrps12	Ncmap/Fam178b/Cldn19
3	MGC1	ENSMUSG00000032412	1.25366893597627e-15	0.928605	0.369	0.384	6.94520053841493e-11	0.893252	Atp1b3	Ncmap/Fam178b/Cldn19
3	MGC1	ENSMUSG00000025208	3.15070470054836e-15	0.3595	0.177	0.258	1.74545889705679e-10	0.250845	Mrpl43	Ncmap/Fam178b/Cldn19
3	MGC1	ENSMUSG00000028851	7.20609710316728e-15	0.30669	0.207	0.293	3.99210573418364e-10	0.219643	Nudc	Ncmap/Fam178b/Cldn19
3	MGC1	ENSMUSG00000029066	1.23402483013951e-14	0.281545	0.275	0.388	6.83637415648985e-10	0.201609	Mrpl20	Ncmap/Fam178b/Cldn19
3	MGC1	ENSMUSG00000039067	2.79982705935195e-14	0.327816	0.254	0.355	1.55107619261039e-09	0.237106	Psmd7	Ncmap/Fam178b/Cldn19
3	MGC1	ENSMUSG00000096210	9.95006441803802e-14	0.38431	0.184	0.259	5.51223618694888e-09	0.27716	H1f0	Ncmap/Fam178b/Cldn19
3	MGC1	ENSMUSG00000032526	1.61922604060432e-13	1.10998	0.275	0.273	8.97035034234387e-09	1.11782	Ss18l2	Ncmap/Fam178b/Cldn19
3	MGC1	ENSMUSG00000022940	2.05226995937558e-13	0.385237	0.217	0.308	1.13693703479448e-08	0.274996	Pigp	Ncmap/Fam178b/Cldn19
3	MGC1	ENSMUSG00000019689	3.20560700770772e-13	0.260959	0.191	0.265	1.7758742262e-08	0.190737	Fmc1	Ncmap/Fam178b/Cldn19
3	MGC1	ENSMUSG00000053332	4.40257238452781e-13	0.471534	0.571	0.622	2.43898107530456e-08	0.433483	Gas5	Ncmap/Fam178b/Cldn19
3	MGC1	ENSMUSG00000060073	7.06846487403313e-13	0.256825	0.283	0.391	3.91585885556561e-08	0.187655	Psma3	Ncmap/Fam178b/Cldn19
3	MGC1	ENSMUSG00000010095	8.9535172874057e-13	0.544344	0.314	0.307	4.96015904204988e-08	0.556365	Slc3a2	Ncmap/Fam178b/Cldn19
3	MGC1	ENSMUSG00000022403	2.53634654683121e-12	0.409937	0.241	0.335	1.40511062347902e-07	0.298244	St13	Ncmap/Fam178b/Cldn19
3	MGC1	ENSMUSG00000029465	2.56986288048753e-12	0.268338	0.29	0.399	1.42367833716128e-07	0.196825	Arpc3	Ncmap/Fam178b/Cldn19
3	MGC1	ENSMUSG00000115987	2.97053132829557e-12	0.350719	0.24	0.331	1.64564465056246e-07	0.257125	Vps28	Ncmap/Fam178b/Cldn19
3	MGC1	ENSMUSG00000053253	5.05726811605027e-12	0.413003	0.233	0.325	2.80167596361069e-07	0.299581	Ndfip2	Ncmap/Fam178b/Cldn19
3	MGC1	ENSMUSG00000024099	2.68509751320401e-11	0.628251	0.363	0.382	1.48751717133989e-06	0.5978	Ndufv2	Ncmap/Fam178b/Cldn19
3	MGC1	ENSMUSG00000043004	4.82864502576965e-11	0.439548	0.414	0.425	2.67502105782613e-06	0.428433	Gng2	Ncmap/Fam178b/Cldn19
3	MGC1	ENSMUSG00000032679	8.25735111732662e-11	0.483114	0.331	0.32	4.57448994548777e-06	0.499218	Cd59a	Ncmap/Fam178b/Cldn19
3	MGC1	ENSMUSG00000003528	2.12854805872802e-10	0.456311	0.183	0.255	1.17919433905473e-05	0.332332	Slc25a1	Ncmap/Fam178b/Cldn19
3	MGC1	ENSMUSG00000027011	2.43437745985744e-10	0.428818	0.192	0.265	1.34862076898643e-05	0.314986	Ube2e3	Ncmap/Fam178b/Cldn19
3	MGC1	ENSMUSG00000021427	2.60931944700981e-10	0.48898	0.183	0.254	1.44553688044896e-05	0.357474	Ssr1	Ncmap/Fam178b/Cldn19
3	MGC1	ENSMUSG00000052146	5.79834821030052e-10	0.40758	0.253	0.331	3.21222692502439e-05	0.31435	Rps10	Ncmap/Fam178b/Cldn19
3	MGC1	ENSMUSG00000002102	1.47653437735514e-09	0.491299	0.229	0.311	8.17985279710976e-05	0.365796	Psmc3	Ncmap/Fam178b/Cldn19
3	MGC1	ENSMUSG00000052040	3.49861767849153e-09	0.404813	0.267	0.361	0.00019382	0.302246	Klf13	Ncmap/Fam178b/Cldn19
3	MGC1	ENSMUSG00000060743	3.97503707617408e-09	0.384029	0.545	0.599	0.000220213	0.349978	H3f3a	Ncmap/Fam178b/Cldn19
3	MGC1	ENSMUSG00000028333	4.35616987676102e-09	0.427109	0.207	0.28	0.000241327	0.319595	Anp32b	Ncmap/Fam178b/Cldn19
3	MGC1	ENSMUSG00000034647	6.4834142429937e-09	0.693861	0.185	0.25	0.000359175	0.520396	Ankrd12	Ncmap/Fam178b/Cldn19
3	MGC1	ENSMUSG00000014195	8.86013224020274e-09	0.456592	0.207	0.28	0.000490842	0.341657	Dnajc7	Ncmap/Fam178b/Cldn19
3	MGC1	ENSMUSG00000025875	1.00196579929635e-08	0.52904	0.386	0.405	0.000555079	0.504819	Tspan17	Ncmap/Fam178b/Cldn19
3	MGC1	ENSMUSG00000086503	1.43840138909252e-08	0.272701	0.235	0.286	0.00079686	0.225716	Xist	Ncmap/Fam178b/Cldn19
3	MGC1	ENSMUSG00000060904	1.44445838965831e-08	0.524295	0.191	0.258	0.000800216	0.393221	Arl1	Ncmap/Fam178b/Cldn19
3	MGC1	ENSMUSG00000068290	7.69066526424244e-08	0.391549	0.223	0.296	0.00426055	0.29814	Ddrgk1	Ncmap/Fam178b/Cldn19
3	MGC1	ENSMUSG00000033916	8.23358611168623e-08	0.384425	0.243	0.319	0.00456132	0.295622	Chmp2a	Ncmap/Fam178b/Cldn19
3	MGC1	ENSMUSG00000036503	8.89864861970087e-08	0.4175	0.197	0.262	0.00492976	0.31773	Rnf13	Ncmap/Fam178b/Cldn19
3	MGC1	ENSMUSG00000036372	1.79200857002988e-07	0.404969	0.279	0.373	0.00992755	0.305577	Tmem258	Ncmap/Fam178b/Cldn19
3	MGC1	ENSMUSG00000023495	2.10604720982212e-07	0.757443	0.343	0.373	0.0116673	0.698113	Pcbp4	Ncmap/Fam178b/Cldn19
3	MGC1	ENSMUSG00000040385	5.23848696368142e-07	0.372732	0.313	0.412	0.0290207	0.28529	Ppp1ca	Ncmap/Fam178b/Cldn19
3	MGC1	ENSMUSG00000091337	1.52272180346981e-06	0.392912	0.295	0.389	0.0843573	0.300346	Eid1	Ncmap/Fam178b/Cldn19
3	MGC1	ENSMUSG00000043445	1.60060540415676e-06	0.378194	0.248	0.323	0.0886719	0.293016	Pgp	Ncmap/Fam178b/Cldn19
3	MGC1	ENSMUSG00000025035	2.89802489005268e-06	0.385742	0.23	0.299	0.160548	0.299605	Arl3	Ncmap/Fam178b/Cldn19
3	MGC1	ENSMUSG00000004096	6.88120728256153e-06	0.52013	0.256	0.336	0.381212	0.399869	Cwc15	Ncmap/Fam178b/Cldn19
3	MGC1	ENSMUSG00000021606	7.95428442927147e-06	0.284657	0.369	0.475	0.440659	0.222443	Ndufs6	Ncmap/Fam178b/Cldn19
3	MGC1	ENSMUSG00000022234	8.93618422648824e-06	0.521399	0.197	0.254	0.495056	0.408824	Cct5	Ncmap/Fam178b/Cldn19
3	MGC1	ENSMUSG00000040681	1.27438508200803e-05	0.2693	0.333	0.419	0.705997	0.215314	Hmgn1	Ncmap/Fam178b/Cldn19
3	MGC1	ENSMUSG00000025137	2.3629110020966e-05	0.358108	0.198	0.255	1	0.281081	Pcyt2	Ncmap/Fam178b/Cldn19
3	MGC1	ENSMUSG00000094483	2.44002616732604e-05	0.468804	0.261	0.344	1	0.358886	Purb	Ncmap/Fam178b/Cldn19
3	MGC1	ENSMUSG00000033863	5.82213197681982e-05	0.576839	0.399	0.442	1	0.521963	Klf9	Ncmap/Fam178b/Cldn19
3	MGC1	ENSMUSG00000029166	0.000120487	0.511409	0.227	0.297	1	0.394801	Mapre3	Ncmap/Fam178b/Cldn19
3	MGC1	ENSMUSG00000054091	0.000127443	0.519923	0.513	0.599	1	0.446502	1810037I17Rik	Ncmap/Fam178b/Cldn19
3	MGC1	ENSMUSG00000047843	0.000148265	0.483821	0.47	0.547	1	0.416938	Bri3	Ncmap/Fam178b/Cldn19
3	MGC1	ENSMUSG00000018042	0.000223381	0.374641	0.324	0.413	1	0.295816	Cyb5r3	Ncmap/Fam178b/Cldn19
3	MGC1	ENSMUSG00000015092	0.000328596	0.289737	0.572	0.653	1	0.254339	Edf1	Ncmap/Fam178b/Cldn19
3	MGC1	ENSMUSG00000021458	0.00034421	0.378697	0.305	0.394	1	0.295271	Aopep	Ncmap/Fam178b/Cldn19
3	MGC1	ENSMUSG00000025410	0.000391672	0.390714	0.304	0.392	1	0.305184	Dctn2	Ncmap/Fam178b/Cldn19
3	MGC1	ENSMUSG00000022354	0.000621381	0.267962	0.535	0.603	1	0.238237	Ndufb9	Ncmap/Fam178b/Cldn19
3	MGC1	ENSMUSG00000073155	0.000702132	0.502326	0.304	0.395	1	0.389458	1810058I24Rik	Ncmap/Fam178b/Cldn19
3	MGC1	ENSMUSG00000037072	0.000759017	0.352049	0.419	0.528	1	0.280723	Selenof	Ncmap/Fam178b/Cldn19
3	MGC1	ENSMUSG00000043716	0.000821997	0.318029	0.467	0.573	1	0.260206	Rpl7	Ncmap/Fam178b/Cldn19
3	MGC1	ENSMUSG00000031431	0.00105325	0.512224	0.318	0.41	1	0.400022	Tsc22d3	Ncmap/Fam178b/Cldn19
3	MGC1	ENSMUSG00000009291	0.00123742	0.472023	0.233	0.293	1	0.378553	Pttg1ip	Ncmap/Fam178b/Cldn19
3	MGC1	ENSMUSG00000019179	0.00159385	0.274473	0.311	0.39	1	0.220264	Mdh2	Ncmap/Fam178b/Cldn19
3	MGC1	ENSMUSG00000038695	0.00223567	0.429123	0.256	0.322	1	0.343815	Josd2	Ncmap/Fam178b/Cldn19
3	MGC1	ENSMUSG00000000326	0.00537695	0.504619	0.211	0.259	1	0.414576	Comt	Ncmap/Fam178b/Cldn19
3	MGC1	ENSMUSG00000047187	0.00815773	0.410097	0.367	0.471	1	0.321427	Rab2a	Ncmap/Fam178b/Cldn19
3	MGC1	ENSMUSG00000027223	0.00892151	0.582254	0.226	0.281	1	0.472206	Mapk8ip1	Ncmap/Fam178b/Cldn19
4	SGC3	ENSMUSG00000019874	0	2.9174	0.986	0.507	0	5.62036	Fabp7	Bcan/Fbln2/Fbln5
4	SGC3	ENSMUSG00000002985	0	2.84576	0.999	0.787	0	3.60273	Apoe	Bcan/Fbln2/Fbln5
4	SGC3	ENSMUSG00000021186	0	2.60837	0.683	0.147	0	11.5134	Fbln5	Bcan/Fbln2/Fbln5
4	SGC3	ENSMUSG00000018822	0	2.59346	0.815	0.231	0	8.87801	Sfrp5	Bcan/Fbln2/Fbln5
4	SGC3	ENSMUSG00000064080	0	2.58968	0.62	0.123	0	12.2669	Fbln2	Bcan/Fbln2/Fbln5
4	SGC3	ENSMUSG00000039533	0	2.52329	0.826	0.205	0	9.81149	Mmd2	Bcan/Fbln2/Fbln5
4	SGC3	ENSMUSG00000022240	0	2.47678	0.521	0.215	0	5.8452	Ctnnd2	Bcan/Fbln2/Fbln5
4	SGC3	ENSMUSG00000004892	0	2.29512	0.543	0.091	0	12.5664	Bcan	Bcan/Fbln2/Fbln5
4	SGC3	ENSMUSG00000038400	0	2.29234	0.706	0.237	0	6.64499	Pmepa1	Bcan/Fbln2/Fbln5
4	SGC3	ENSMUSG00000029838	0	2.28339	0.97	0.497	0	4.41365	Ptn	Bcan/Fbln2/Fbln5
4	SGC3	ENSMUSG00000068748	0	2.22943	0.611	0.152	0	8.54616	Ptprz1	Bcan/Fbln2/Fbln5
4	SGC3	ENSMUSG00000099696	0	2.1991	0.404	0.059	0	13.1946	2900052N01Rik	Bcan/Fbln2/Fbln5
4	SGC3	ENSMUSG00000037071	0	2.16494	0.862	0.426	0	4.32987	Scd1	Bcan/Fbln2/Fbln5
4	SGC3	ENSMUSG00000030428	0	2.16127	0.686	0.177	0	8.04407	Ttyh1	Bcan/Fbln2/Fbln5
4	SGC3	ENSMUSG00000109143	0	2.15216	0.511	0.086	0	11.68	Gm10046	Bcan/Fbln2/Fbln5
4	SGC3	ENSMUSG00000032281	0	2.13761	0.569	0.114	0	9.98128	Acsbg1	Bcan/Fbln2/Fbln5
4	SGC3	ENSMUSG00000060961	0	2.10693	0.509	0.134	0	7.59372	Slc4a4	Bcan/Fbln2/Fbln5
4	SGC3	ENSMUSG00000022122	0	2.09675	0.761	0.223	0	6.93816	Ednrb	Bcan/Fbln2/Fbln5
4	SGC3	ENSMUSG00000090386	0	2.04811	0.377	0.145	0	5.11368	Mir99ahg	Bcan/Fbln2/Fbln5
4	SGC3	ENSMUSG00000024665	0	2.04435	0.689	0.286	0	4.82772	Fads2	Bcan/Fbln2/Fbln5
4	SGC3	ENSMUSG00000025203	0	2.01637	0.967	0.664	0	2.92284	Scd2	Bcan/Fbln2/Fbln5
4	SGC3	ENSMUSG00000024978	0	1.98689	0.5	0.113	0	8.23833	Gpam	Bcan/Fbln2/Fbln5
4	SGC3	ENSMUSG00000026385	0	1.97622	0.986	0.833	0	2.3349	Dbi	Bcan/Fbln2/Fbln5
4	SGC3	ENSMUSG00000020733	0	1.97485	0.685	0.219	0	5.99353	Slc9a3r1	Bcan/Fbln2/Fbln5
4	SGC3	ENSMUSG00000017493	0	1.96384	0.803	0.318	0	4.86769	Igfbp4	Bcan/Fbln2/Fbln5
4	SGC3	ENSMUSG00000038668	0	1.90671	0.727	0.255	0	5.30281	Lpar1	Bcan/Fbln2/Fbln5
4	SGC3	ENSMUSG00000007097	0	1.89872	0.848	0.378	0	4.19871	Atp1a2	Bcan/Fbln2/Fbln5
4	SGC3	ENSMUSG00000063856	0	1.88554	0.855	0.583	0	2.7504	Gpx1	Bcan/Fbln2/Fbln5
4	SGC3	ENSMUSG00000031425	0	1.84612	0.944	0.542	0	3.19058	Plp1	Bcan/Fbln2/Fbln5
4	SGC3	ENSMUSG00000040564	0	1.84081	0.281	0.046	0	9.56564	Apoc1	Bcan/Fbln2/Fbln5
4	SGC3	ENSMUSG00000026249	0	1.82879	0.584	0.193	0	5.35124	Serpine2	Bcan/Fbln2/Fbln5
4	SGC3	ENSMUSG00000024597	0	1.82344	0.631	0.256	0	4.39409	Slc12a2	Bcan/Fbln2/Fbln5
4	SGC3	ENSMUSG00000032291	0	1.81368	0.335	0.045	0	11.3767	Crabp1	Bcan/Fbln2/Fbln5
4	SGC3	ENSMUSG00000064351	0	1.81246	0.87	0.721	0	2.18189	mt-Co1	Bcan/Fbln2/Fbln5
4	SGC3	ENSMUSG00000022018	0	1.81069	0.825	0.372	0	3.95792	Rgcc	Bcan/Fbln2/Fbln5
4	SGC3	ENSMUSG00000019789	0	1.79148	0.473	0.098	0	8.01189	Hey2	Bcan/Fbln2/Fbln5
4	SGC3	ENSMUSG00000040997	0	1.76754	0.486	0.167	0	4.95312	Abhd4	Bcan/Fbln2/Fbln5
4	SGC3	ENSMUSG00000031983	0	1.76345	0.488	0.14	0	5.85467	2310022B05Rik	Bcan/Fbln2/Fbln5
4	SGC3	ENSMUSG00000022894	0	1.75891	0.493	0.147	0	5.63522	Adamts5	Bcan/Fbln2/Fbln5
4	SGC3	ENSMUSG00000066456	0	1.75298	0.666	0.33	0	3.48534	Hmgn3	Bcan/Fbln2/Fbln5
4	SGC3	ENSMUSG00000031342	0	1.7334	0.918	0.459	0	3.42984	Gpm6b	Bcan/Fbln2/Fbln5
4	SGC3	ENSMUSG00000031596	0	1.7251	0.445	0.103	0	6.94619	Slc7a2	Bcan/Fbln2/Fbln5
4	SGC3	ENSMUSG00000004558	0	1.72227	0.701	0.401	0	2.9794	Ndrg2	Bcan/Fbln2/Fbln5
4	SGC3	ENSMUSG00000064373	0	1.72193	0.893	0.511	0	2.98446	Selenop	Bcan/Fbln2/Fbln5
4	SGC3	ENSMUSG00000002274	0	1.70703	0.482	0.115	0	6.71888	Metrn	Bcan/Fbln2/Fbln5
4	SGC3	ENSMUSG00000044080	0	1.6927	0.626	0.253	0	4.09338	S100a1	Bcan/Fbln2/Fbln5
4	SGC3	ENSMUSG00000093930	0	1.69146	0.851	0.511	0	2.79529	Hmgcs1	Bcan/Fbln2/Fbln5
4	SGC3	ENSMUSG00000031673	0	1.6688	0.379	0.097	0	6.06693	Cdh11	Bcan/Fbln2/Fbln5
4	SGC3	ENSMUSG00000044708	0	1.63556	0.401	0.08	0	7.46903	Kcnj10	Bcan/Fbln2/Fbln5
4	SGC3	ENSMUSG00000017390	0	1.60779	0.501	0.247	0	3.19681	Aldoc	Bcan/Fbln2/Fbln5
4	SGC3	ENSMUSG00000048332	0	1.56515	0.434	0.108	0	5.8892	Lhfp	Bcan/Fbln2/Fbln5
4	SGC3	ENSMUSG00000025743	0	1.5551	0.532	0.288	0	2.8284	Sdc3	Bcan/Fbln2/Fbln5
4	SGC3	ENSMUSG00000036169	0	1.54393	0.626	0.205	0	4.56717	Sostdc1	Bcan/Fbln2/Fbln5
4	SGC3	ENSMUSG00000028583	0	1.53001	0.354	0.06	0	7.95606	Pdpn	Bcan/Fbln2/Fbln5
4	SGC3	ENSMUSG00000040181	0	1.52452	0.347	0.06	0	7.77505	Fmo1	Bcan/Fbln2/Fbln5
4	SGC3	ENSMUSG00000024140	0	1.51863	0.598	0.209	0	4.2161	Epas1	Bcan/Fbln2/Fbln5
4	SGC3	ENSMUSG00000022197	0	1.51777	0.443	0.165	0	3.92885	Pdzd2	Bcan/Fbln2/Fbln5
4	SGC3	ENSMUSG00000041828	0	1.51727	0.731	0.321	0	3.39668	Abca8a	Bcan/Fbln2/Fbln5
4	SGC3	ENSMUSG00000033491	0	1.51426	0.351	0.063	0	7.48835	Prss35	Bcan/Fbln2/Fbln5
4	SGC3	ENSMUSG00000020646	0	1.50616	0.485	0.167	0	4.21215	Mboat2	Bcan/Fbln2/Fbln5
4	SGC3	ENSMUSG00000032418	0	1.50482	0.496	0.261	0	2.80973	Me1	Bcan/Fbln2/Fbln5
4	SGC3	ENSMUSG00000028445	0	1.49091	0.539	0.303	0	2.61505	Enho	Bcan/Fbln2/Fbln5
4	SGC3	ENSMUSG00000025321	0	1.48118	0.562	0.171	0	4.68087	Itgb8	Bcan/Fbln2/Fbln5
4	SGC3	ENSMUSG00000041329	0	1.46465	0.524	0.157	0	4.68337	Atp1b2	Bcan/Fbln2/Fbln5
4	SGC3	ENSMUSG00000040653	0	1.45656	0.426	0.137	0	4.32013	Ppp1r14c	Bcan/Fbln2/Fbln5
4	SGC3	ENSMUSG00000060675	0	1.45494	0.594	0.225	0	3.73951	Plaat3	Bcan/Fbln2/Fbln5
4	SGC3	ENSMUSG00000050199	0	1.44839	0.361	0.104	0	4.71363	Lgr4	Bcan/Fbln2/Fbln5
4	SGC3	ENSMUSG00000032959	0	1.43552	0.801	0.651	0	1.76128	Pebp1	Bcan/Fbln2/Fbln5
4	SGC3	ENSMUSG00000031565	0	1.42585	0.461	0.221	0	2.90726	Fgfr1	Bcan/Fbln2/Fbln5
4	SGC3	ENSMUSG00000025350	0	1.41146	0.353	0.08	0	5.6929	Rdh5	Bcan/Fbln2/Fbln5
4	SGC3	ENSMUSG00000053398	0	1.40738	0.374	0.131	0	3.83288	Phgdh	Bcan/Fbln2/Fbln5
4	SGC3	ENSMUSG00000028444	0	1.40675	0.416	0.185	0	3.07322	Cntfr	Bcan/Fbln2/Fbln5
4	SGC3	ENSMUSG00000078202	0	1.40116	0.343	0.07	0	6.18261	Nrarp	Bcan/Fbln2/Fbln5
4	SGC3	ENSMUSG00000040759	0	1.38327	0.651	0.244	0	3.59978	Cmtm5	Bcan/Fbln2/Fbln5
4	SGC3	ENSMUSG00000021252	0	1.37388	0.433	0.193	0	2.99816	Erg28	Bcan/Fbln2/Fbln5
4	SGC3	ENSMUSG00000025351	0	1.37202	0.73	0.499	0	1.99468	Cd63	Bcan/Fbln2/Fbln5
4	SGC3	ENSMUSG00000031808	0	1.36674	0.447	0.166	0	3.54887	Slc27a1	Bcan/Fbln2/Fbln5
4	SGC3	ENSMUSG00000039542	0	1.34017	0.653	0.399	0	2.17244	Ncam1	Bcan/Fbln2/Fbln5
4	SGC3	ENSMUSG00000063297	0	1.33393	0.427	0.214	0	2.60236	Luzp2	Bcan/Fbln2/Fbln5
4	SGC3	ENSMUSG00000005125	0	1.33226	0.793	0.442	0	2.36683	Ndrg1	Bcan/Fbln2/Fbln5
4	SGC3	ENSMUSG00000068523	0	1.32647	0.836	0.598	0	1.84572	Gng5	Bcan/Fbln2/Fbln5
4	SGC3	ENSMUSG00000039385	0	1.32132	0.254	0.077	0	4.00952	Cdh6	Bcan/Fbln2/Fbln5
4	SGC3	ENSMUSG00000031785	0	1.31785	0.366	0.166	0	2.81542	Adgrg1	Bcan/Fbln2/Fbln5
4	SGC3	ENSMUSG00000027074	0	1.31205	0.413	0.143	0	3.62744	Slc43a3	Bcan/Fbln2/Fbln5
4	SGC3	ENSMUSG00000029723	0	1.31066	0.742	0.408	0	2.35794	Tsc22d4	Bcan/Fbln2/Fbln5
4	SGC3	ENSMUSG00000040260	0	1.30559	0.331	0.095	0	4.24005	Daam2	Bcan/Fbln2/Fbln5
4	SGC3	ENSMUSG00000045103	0	1.30464	0.398	0.179	0	2.81637	Dmd	Bcan/Fbln2/Fbln5
4	SGC3	ENSMUSG00000022108	0	1.29568	0.911	0.834	0	1.41389	Itm2b	Bcan/Fbln2/Fbln5
4	SGC3	ENSMUSG00000021379	0	1.29532	0.36	0.16	0	2.81923	Id4	Bcan/Fbln2/Fbln5
4	SGC3	ENSMUSG00000026728	0	1.29208	0.823	0.65	0	1.63077	Vim	Bcan/Fbln2/Fbln5
4	SGC3	ENSMUSG00000027217	0	1.28501	0.387	0.138	0	3.44695	Tspan18	Bcan/Fbln2/Fbln5
4	SGC3	ENSMUSG00000041889	0	1.28292	0.492	0.269	0	2.30835	Shisa4	Bcan/Fbln2/Fbln5
4	SGC3	ENSMUSG00000068794	0	1.27983	0.309	0.065	0	5.44356	Col28a1	Bcan/Fbln2/Fbln5
4	SGC3	ENSMUSG00000048022	0	1.27617	0.371	0.16	0	2.86012	Tmem229a	Bcan/Fbln2/Fbln5
4	SGC3	ENSMUSG00000027875	0	1.27256	0.413	0.134	0	3.73816	Hmgcs2	Bcan/Fbln2/Fbln5
4	SGC3	ENSMUSG00000021670	0	1.25669	0.494	0.291	0	2.10423	Hmgcr	Bcan/Fbln2/Fbln5
4	SGC3	ENSMUSG00000055435	0	1.25161	0.417	0.157	0	3.20022	Maf	Bcan/Fbln2/Fbln5
4	SGC3	ENSMUSG00000055254	0	1.24828	0.672	0.38	0	2.1829	Ntrk2	Bcan/Fbln2/Fbln5
4	SGC3	ENSMUSG00000040711	0	1.24347	0.323	0.099	0	3.79884	Sh3pxd2b	Bcan/Fbln2/Fbln5
4	SGC3	ENSMUSG00000026424	0	1.2353	0.544	0.215	0	3.04158	Gpr37l1	Bcan/Fbln2/Fbln5
4	SGC3	ENSMUSG00000022272	0	1.21447	0.308	0.1	0	3.51091	Myo10	Bcan/Fbln2/Fbln5
4	SGC3	ENSMUSG00000027574	0	1.21094	0.284	0.061	0	5.01432	Nkain4	Bcan/Fbln2/Fbln5
4	SGC3	ENSMUSG00000062078	0	1.19658	0.762	0.436	0	2.07121	Qk	Bcan/Fbln2/Fbln5
4	SGC3	ENSMUSG00000027239	0	1.18572	0.334	0.093	0	3.96009	Mdk	Bcan/Fbln2/Fbln5
4	SGC3	ENSMUSG00000050953	0	1.15367	0.261	0.06	0	4.46634	Gja1	Bcan/Fbln2/Fbln5
4	SGC3	ENSMUSG00000033685	0	1.15054	0.555	0.236	0	2.6425	Ucp2	Bcan/Fbln2/Fbln5
4	SGC3	ENSMUSG00000032667	0	1.1368	0.307	0.121	0	2.75089	Pon2	Bcan/Fbln2/Fbln5
4	SGC3	ENSMUSG00000033307	0	1.13299	0.71	0.512	0	1.56274	Mif	Bcan/Fbln2/Fbln5
4	SGC3	ENSMUSG00000027447	0	1.13146	0.968	0.834	0	1.3111	Cst3	Bcan/Fbln2/Fbln5
4	SGC3	ENSMUSG00000041423	0	1.12883	0.409	0.143	0	3.09136	Paqr6	Bcan/Fbln2/Fbln5
4	SGC3	ENSMUSG00000037031	0	1.1268	0.408	0.18	0	2.47895	Tspan15	Bcan/Fbln2/Fbln5
4	SGC3	ENSMUSG00000023175	0	1.10046	0.779	0.622	0	1.37384	Bsg	Bcan/Fbln2/Fbln5
4	SGC3	ENSMUSG00000032186	0	1.09493	0.664	0.44	0	1.63996	Tmod2	Bcan/Fbln2/Fbln5
4	SGC3	ENSMUSG00000079037	0	1.07471	0.708	0.464	0	1.62794	Prnp	Bcan/Fbln2/Fbln5
4	SGC3	ENSMUSG00000074457	0	1.06831	0.532	0.243	0	2.28863	S100a16	Bcan/Fbln2/Fbln5
4	SGC3	ENSMUSG00000029309	0	1.0675	0.653	0.347	0	1.98249	Sparcl1	Bcan/Fbln2/Fbln5
4	SGC3	ENSMUSG00000024924	0	1.0597	0.28	0.095	0	2.92679	Vldlr	Bcan/Fbln2/Fbln5
4	SGC3	ENSMUSG00000029446	0	1.04463	0.264	0.088	0	2.92069	Psph	Bcan/Fbln2/Fbln5
4	SGC3	ENSMUSG00000070348	0	1.03493	0.282	0.093	0	2.93397	Ccnd1	Bcan/Fbln2/Fbln5
4	SGC3	ENSMUSG00000022505	0	1.02427	0.411	0.185	0	2.21137	Emp2	Bcan/Fbln2/Fbln5
4	SGC3	ENSMUSG00000034412	0	1.02138	0.337	0.111	0	2.92907	Tbc1d10a	Bcan/Fbln2/Fbln5
4	SGC3	ENSMUSG00000069171	0	1.0098	0.34	0.135	0	2.43744	Nr2f1	Bcan/Fbln2/Fbln5
4	SGC3	ENSMUSG00000074637	0	1.00868	0.348	0.117	0	2.84337	Sox2	Bcan/Fbln2/Fbln5
4	SGC3	ENSMUSG00000023000	0	1.00471	0.355	0.119	0	2.84279	Dhh	Bcan/Fbln2/Fbln5
4	SGC3	ENSMUSG00000008540	0	0.986373	0.276	0.09	0	2.82103	Mgst1	Bcan/Fbln2/Fbln5
4	SGC3	ENSMUSG00000046402	0	0.96794	0.328	0.126	0	2.40562	Rbp1	Bcan/Fbln2/Fbln5
4	SGC3	ENSMUSG00000020422	0	0.928588	0.275	0.101	0	2.38421	Tns3	Bcan/Fbln2/Fbln5
4	SGC3	ENSMUSG00000020774	0	0.911017	0.386	0.158	0	2.1474	Aspa	Bcan/Fbln2/Fbln5
4	SGC3	ENSMUSG00000053062	0	0.899087	0.291	0.103	0	2.39491	Jam2	Bcan/Fbln2/Fbln5
4	SGC3	ENSMUSG00000033227	0	0.890678	0.309	0.101	0	2.5597	Wnt6	Bcan/Fbln2/Fbln5
4	SGC3	ENSMUSG00000097789	0	0.883727	0.252	0.078	0	2.6311	Gm2115	Bcan/Fbln2/Fbln5
4	SGC3	ENSMUSG00000007872	0	0.86856	0.846	0.529	0	1.37938	Id3	Bcan/Fbln2/Fbln5
4	SGC3	ENSMUSG00000009281	0	0.852559	0.538	0.263	0	1.71136	Rarres2	Bcan/Fbln2/Fbln5
4	SGC3	ENSMUSG00000027199	0	0.812008	0.724	0.458	0	1.27353	Gatm	Bcan/Fbln2/Fbln5
4	SGC3	ENSMUSG00000029761	0	0.773254	0.434	0.201	0	1.62713	Cald1	Bcan/Fbln2/Fbln5
4	SGC3	ENSMUSG00000005397	0	0.763549	0.306	0.118	0	1.88501	Nid1	Bcan/Fbln2/Fbln5
4	SGC3	ENSMUSG00000036570	0	0.71045	0.839	0.498	0	1.18735	Fxyd1	Bcan/Fbln2/Fbln5
4	SGC3	ENSMUSG00000064370	0	0.597026	0.984	0.963	0	0.609911	mt-Cytb	Bcan/Fbln2/Fbln5
4	SGC3	ENSMUSG00000018593	0	0.588048	0.879	0.651	0	0.790885	Sparc	Bcan/Fbln2/Fbln5
4	SGC3	ENSMUSG00000030701	9.37733909719886e-308	0.739366	0.477	0.233	5.1949520864572e-303	1.48177	Plekhb1	Bcan/Fbln2/Fbln5
4	SGC3	ENSMUSG00000073002	3.06202499256165e-302	0.795483	0.353	0.151	1.69633122562914e-297	1.79354	Vamp5	Bcan/Fbln2/Fbln5
4	SGC3	ENSMUSG00000052914	2.34047589844329e-301	0.929451	0.283	0.108	1.29660024494724e-296	2.30787	Cyp2j6	Bcan/Fbln2/Fbln5
4	SGC3	ENSMUSG00000053931	2.4020545899046e-294	1.06753	0.637	0.45	1.33071422226125e-289	1.5015	Cnn3	Bcan/Fbln2/Fbln5
4	SGC3	ENSMUSG00000042644	5.97514494267114e-292	0.854065	0.25	0.09	3.31017054679039e-287	2.22057	Itpr3	Bcan/Fbln2/Fbln5
4	SGC3	ENSMUSG00000049100	2.07455880690219e-290	1.16912	0.321	0.145	1.14928483343574e-285	2.49664	Pcdh10	Bcan/Fbln2/Fbln5
4	SGC3	ENSMUSG00000027797	2.63343632144278e-287	1.39362	0.379	0.199	1.45889738771609e-282	2.59387	Dclk1	Bcan/Fbln2/Fbln5
4	SGC3	ENSMUSG00000054863	1.86020058144142e-285	1.08022	0.384	0.195	1.03053252011273e-280	2.07613	Tafa5	Bcan/Fbln2/Fbln5
4	SGC3	ENSMUSG00000057969	2.98878610630497e-284	0.805086	0.379	0.17	1.65575761503189e-279	1.73988	Sema3b	Bcan/Fbln2/Fbln5
4	SGC3	ENSMUSG00000020388	3.69490309044089e-283	0.6526	0.332	0.135	2.04693936307335e-278	1.53924	Pdlim4	Bcan/Fbln2/Fbln5
4	SGC3	ENSMUSG00000010663	3.36124332904854e-282	1.24577	0.432	0.243	1.8620951918596e-277	2.1764	Fads1	Bcan/Fbln2/Fbln5
4	SGC3	ENSMUSG00000031604	5.85166247153199e-282	1.08957	0.56	0.374	3.24176249260401e-277	1.61733	Msmo1	Bcan/Fbln2/Fbln5
4	SGC3	ENSMUSG00000031827	9.64971564816581e-279	0.88793	0.259	0.095	5.34584597192738e-274	2.27479	Cotl1	Bcan/Fbln2/Fbln5
4	SGC3	ENSMUSG00000026923	4.90656205242803e-274	0.865208	0.29	0.119	2.7181863114246e-269	2.01211	Notch1	Bcan/Fbln2/Fbln5
4	SGC3	ENSMUSG00000030551	2.70413346630743e-273	0.847133	0.423	0.214	1.49806289899965e-268	1.63754	Nr2f2	Bcan/Fbln2/Fbln5
4	SGC3	ENSMUSG00000020044	7.8441160780871e-272	0.631458	0.773	0.528	4.34556186609947e-267	0.919018	Timp3	Bcan/Fbln2/Fbln5
4	SGC3	ENSMUSG00000064339	7.86447393469178e-270	0.879133	0.906	0.826	4.3568399150799e-265	0.963261	mt-Rnr2	Bcan/Fbln2/Fbln5
4	SGC3	ENSMUSG00000022174	1.27306277019359e-266	1.02646	0.704	0.561	7.05264044059549e-262	1.28352	Dad1	Bcan/Fbln2/Fbln5
4	SGC3	ENSMUSG00000051515	3.59873770299159e-265	0.8921	0.288	0.119	1.99366470008031e-260	2.06082	Fam181b	Bcan/Fbln2/Fbln5
4	SGC3	ENSMUSG00000025666	3.79046594662248e-262	1.06967	0.36	0.182	2.09988022976939e-257	2.06134	Tmem47	Bcan/Fbln2/Fbln5
4	SGC3	ENSMUSG00000033006	1.60906715147585e-260	0.666793	0.383	0.176	8.91407111246104e-256	1.40887	Sox10	Bcan/Fbln2/Fbln5
4	SGC3	ENSMUSG00000032324	5.99426424385134e-260	1.09419	0.584	0.406	3.32076244845121e-255	1.56238	Tspan3	Bcan/Fbln2/Fbln5
4	SGC3	ENSMUSG00000038602	8.68808895416581e-260	1.47349	0.254	0.099	4.81311439971831e-255	3.56882	Slc35f1	Bcan/Fbln2/Fbln5
4	SGC3	ENSMUSG00000053819	5.99689493957505e-259	1.15613	0.623	0.437	3.32221982757518e-254	1.63721	Camk2d	Bcan/Fbln2/Fbln5
4	SGC3	ENSMUSG00000064356	8.1823303958286e-258	1.28437	0.687	0.541	4.53292921598509e-253	1.62469	mt-Atp8	Bcan/Fbln2/Fbln5
4	SGC3	ENSMUSG00000059248	3.85258874245814e-251	0.956972	0.298	0.136	2.13429563743439e-246	2.01882	Septin9	Bcan/Fbln2/Fbln5
4	SGC3	ENSMUSG00000001467	1.92993911258072e-249	1.15967	0.38	0.208	1.06916696897859e-244	2.07464	Cyp51	Bcan/Fbln2/Fbln5
4	SGC3	ENSMUSG00000029311	2.28788330056908e-247	1.09515	0.281	0.122	1.26746446968226e-242	2.41431	Hsd17b11	Bcan/Fbln2/Fbln5
4	SGC3	ENSMUSG00000032349	1.11387744422617e-245	1.16817	0.461	0.293	6.17076965326857e-241	1.81587	Elovl5	Bcan/Fbln2/Fbln5
4	SGC3	ENSMUSG00000027087	2.35475325395908e-242	0.800807	0.29	0.126	1.30450975516079e-237	1.76649	Itgav	Bcan/Fbln2/Fbln5
4	SGC3	ENSMUSG00000064367	2.41942204080773e-238	0.403022	0.673	0.488	1.34033561638708e-233	0.552739	mt-Nd5	Bcan/Fbln2/Fbln5
4	SGC3	ENSMUSG00000024654	2.01807337462695e-237	0.889583	0.266	0.113	1.11799246880958e-232	1.99614	Asrgl1	Bcan/Fbln2/Fbln5
4	SGC3	ENSMUSG00000033763	7.03873612501351e-223	0.984644	0.295	0.143	3.89938942589623e-218	1.96285	Mtss2	Bcan/Fbln2/Fbln5
4	SGC3	ENSMUSG00000045294	2.78848040450372e-221	1.07986	0.406	0.239	1.54479025929101e-216	1.8041	Insig1	Bcan/Fbln2/Fbln5
4	SGC3	ENSMUSG00000028691	1.69985791418259e-217	0.842129	0.755	0.649	9.41704285878011e-213	0.977585	Prdx1	Bcan/Fbln2/Fbln5
4	SGC3	ENSMUSG00000022351	7.82940444826107e-210	1.034	0.412	0.254	4.33741177029215e-205	1.65283	Sqle	Bcan/Fbln2/Fbln5
4	SGC3	ENSMUSG00000002233	7.85181317358858e-207	0.882799	0.508	0.329	4.34982598003634e-202	1.34894	Rhoc	Bcan/Fbln2/Fbln5
4	SGC3	ENSMUSG00000025025	3.4296747785037e-203	0.924065	0.299	0.15	1.90000553054327e-198	1.7846	Mxi1	Bcan/Fbln2/Fbln5
4	SGC3	ENSMUSG00000019978	6.01633739466014e-203	0.922046	0.283	0.133	3.33299075326777e-198	1.88923	Epb41l2	Bcan/Fbln2/Fbln5
4	SGC3	ENSMUSG00000015994	2.64275135522352e-197	1.04395	0.429	0.266	1.46405782328028e-192	1.66048	Fnta	Bcan/Fbln2/Fbln5
4	SGC3	ENSMUSG00000028565	3.42756247978409e-197	0.97102	0.426	0.254	1.89883533817559e-192	1.60366	Nfia	Bcan/Fbln2/Fbln5
4	SGC3	ENSMUSG00000001240	7.07146803931216e-197	0.34713	0.375	0.185	3.91752257909854e-192	0.685358	Ramp2	Bcan/Fbln2/Fbln5
4	SGC3	ENSMUSG00000026473	1.03255886168299e-193	0.641102	0.564	0.401	5.72027283783759e-189	0.89536	Glul	Bcan/Fbln2/Fbln5
4	SGC3	ENSMUSG00000028517	2.05804243712346e-192	0.639902	0.463	0.27	1.14013492974203e-187	1.08098	Plpp3	Bcan/Fbln2/Fbln5
4	SGC3	ENSMUSG00000054091	2.22096295359256e-192	0.778843	0.703	0.59	1.23039126666074e-187	0.925525	1810037I17Rik	Bcan/Fbln2/Fbln5
4	SGC3	ENSMUSG00000026701	4.08580194876721e-192	0.828701	0.571	0.419	2.26349342159755e-187	1.12232	Prdx6	Bcan/Fbln2/Fbln5
4	SGC3	ENSMUSG00000022199	1.13898287287535e-191	1.08994	0.382	0.23	6.30985121744217e-187	1.78024	Slc22a17	Bcan/Fbln2/Fbln5
4	SGC3	ENSMUSG00000069769	2.11225282319998e-191	1.25304	0.328	0.18	1.17016694152456e-186	2.22909	Msi2	Bcan/Fbln2/Fbln5
4	SGC3	ENSMUSG00000051469	2.71374223005106e-189	0.871485	0.28	0.139	1.50338605802599e-184	1.69618	Zfp24	Bcan/Fbln2/Fbln5
4	SGC3	ENSMUSG00000025026	3.33153739951948e-187	0.782441	0.29	0.142	1.8456384039598e-182	1.54429	Add3	Bcan/Fbln2/Fbln5
4	SGC3	ENSMUSG00000044408	1.16568731680689e-185	0.865388	0.521	0.373	6.45779116637851e-181	1.19979	Sptssa	Bcan/Fbln2/Fbln5
4	SGC3	ENSMUSG00000022476	1.20581135238077e-180	0.892514	0.274	0.138	6.68007431105424e-176	1.71266	Polr3h	Bcan/Fbln2/Fbln5
4	SGC3	ENSMUSG00000032018	1.87347193975898e-179	1.03161	0.386	0.246	1.03788471990708e-174	1.59577	Sc5d	Bcan/Fbln2/Fbln5
4	SGC3	ENSMUSG00000058258	1.72242031871408e-175	0.944647	0.434	0.293	9.54203632364413e-171	1.38424	Idi1	Bcan/Fbln2/Fbln5
4	SGC3	ENSMUSG00000064345	4.14280009752271e-175	0.363678	0.86	0.793	2.29506982602661e-170	0.394022	mt-Nd2	Bcan/Fbln2/Fbln5
4	SGC3	ENSMUSG00000036611	1.06250285301296e-172	1.11941	0.27	0.141	5.88615955540651e-168	2.07573	Eepd1	Bcan/Fbln2/Fbln5
4	SGC3	ENSMUSG00000031760	1.15171602751407e-171	0.521788	0.848	0.674	6.38039162082517e-167	0.654524	Mt3	Bcan/Fbln2/Fbln5
4	SGC3	ENSMUSG00000024026	1.34473999582328e-167	1.08714	0.465	0.325	7.44972510286138e-163	1.54147	Glo1	Bcan/Fbln2/Fbln5
4	SGC3	ENSMUSG00000028673	9.82872366062105e-167	0.869976	0.289	0.152	5.44501462074746e-162	1.6057	Fuca1	Bcan/Fbln2/Fbln5
4	SGC3	ENSMUSG00000040681	1.56193301757227e-163	0.717296	0.56	0.409	8.65295272404864e-159	0.975797	Hmgn1	Bcan/Fbln2/Fbln5
4	SGC3	ENSMUSG00000015467	2.88809809702976e-163	0.45592	0.251	0.113	1.59997746477352e-158	0.96744	Egfl8	Bcan/Fbln2/Fbln5
4	SGC3	ENSMUSG00000024277	5.1579618023434e-160	0.962569	0.505	0.369	2.85745925888022e-155	1.30798	Mapre2	Bcan/Fbln2/Fbln5
4	SGC3	ENSMUSG00000036560	5.62125594198487e-160	0.492625	0.309	0.155	3.1141195793002e-155	0.952408	Lgi4	Bcan/Fbln2/Fbln5
4	SGC3	ENSMUSG00000021917	8.77608884431446e-158	0.745771	0.631	0.512	4.86186545886177e-153	0.915783	Spcs1	Bcan/Fbln2/Fbln5
4	SGC3	ENSMUSG00000027605	2.69834739236562e-155	1.04437	0.259	0.14	1.49485747189663e-150	1.87291	Acss2	Bcan/Fbln2/Fbln5
4	SGC3	ENSMUSG00000059743	3.67995602469424e-154	1.14096	0.409	0.266	2.03865883812036e-149	1.73212	Fdps	Bcan/Fbln2/Fbln5
4	SGC3	ENSMUSG00000015305	1.57290647710085e-153	0.710777	0.299	0.16	8.71374459249098e-149	1.29194	Sash1	Bcan/Fbln2/Fbln5
4	SGC3	ENSMUSG00000069662	4.87978580482374e-153	0.657153	0.676	0.549	2.7033525380143e-148	0.806452	Marcks	Bcan/Fbln2/Fbln5
4	SGC3	ENSMUSG00000025006	2.2551088482308e-149	0.722799	0.373	0.226	1.24930775083138e-144	1.17302	Sorbs1	Bcan/Fbln2/Fbln5
4	SGC3	ENSMUSG00000039952	5.35091757505921e-149	0.763283	0.448	0.297	2.96435482740705e-144	1.13871	Dag1	Bcan/Fbln2/Fbln5
4	SGC3	ENSMUSG00000031349	1.2474172544121e-145	0.976493	0.278	0.159	6.9105668477176e-141	1.66408	Nsdhl	Bcan/Fbln2/Fbln5
4	SGC3	ENSMUSG00000036199	1.13148927488711e-143	0.647341	0.782	0.672	6.26833743394711e-139	0.751751	Ndufa13	Bcan/Fbln2/Fbln5
4	SGC3	ENSMUSG00000037072	4.25400024928362e-142	0.722968	0.629	0.519	2.35667359810063e-137	0.873301	Selenof	Bcan/Fbln2/Fbln5
4	SGC3	ENSMUSG00000045664	1.4435328362299e-141	0.861146	0.25	0.133	7.99702755943004e-137	1.56572	Cdc42ep2	Bcan/Fbln2/Fbln5
4	SGC3	ENSMUSG00000058454	3.33629823951952e-139	0.959051	0.322	0.205	1.84827586171142e-134	1.48095	Dhcr7	Bcan/Fbln2/Fbln5
4	SGC3	ENSMUSG00000070394	9.74043676195607e-139	0.734826	0.632	0.519	5.39610456175604e-134	0.891793	Tmem256	Bcan/Fbln2/Fbln5
4	SGC3	ENSMUSG00000040428	4.70146506400143e-136	0.440878	0.334	0.182	2.60456463080615e-131	0.789906	Plekha4	Bcan/Fbln2/Fbln5
4	SGC3	ENSMUSG00000037706	7.45291250775845e-136	0.655287	0.707	0.603	4.1288390001731e-131	0.766461	Cd81	Bcan/Fbln2/Fbln5
4	SGC3	ENSMUSG00000027993	5.93436075731793e-134	0.998244	0.453	0.337	3.28757651594656e-129	1.33195	Trim2	Bcan/Fbln2/Fbln5
4	SGC3	ENSMUSG00000036880	1.02041071945091e-131	0.932025	0.284	0.161	5.65297334468609e-127	1.60243	Acaa2	Bcan/Fbln2/Fbln5
4	SGC3	ENSMUSG00000018102	3.04591205991189e-130	0.978267	0.441	0.305	1.68740482207059e-125	1.40063	H2bc4	Bcan/Fbln2/Fbln5
4	SGC3	ENSMUSG00000061080	3.6422314377953e-130	1.2682	0.256	0.141	2.01775979422422e-125	2.23405	Lsamp	Bcan/Fbln2/Fbln5
4	SGC3	ENSMUSG00000024911	5.62298636512068e-129	0.800517	0.334	0.207	3.11507821641321e-124	1.26902	Fibp	Bcan/Fbln2/Fbln5
4	SGC3	ENSMUSG00000032184	9.86271156199678e-128	0.773793	0.418	0.294	5.4638435782306e-123	1.08942	Lysmd2	Bcan/Fbln2/Fbln5
4	SGC3	ENSMUSG00000039157	7.49937643373295e-127	0.802396	0.275	0.16	4.15457955052372e-122	1.34519	Fam102a	Bcan/Fbln2/Fbln5
4	SGC3	ENSMUSG00000029622	1.17110024320283e-125	0.492109	0.79	0.699	6.48777823731934e-121	0.555272	Arpc1b	Bcan/Fbln2/Fbln5
4	SGC3	ENSMUSG00000064337	1.99963515642496e-125	0.83053	0.69	0.58	1.10777788030787e-120	0.985374	mt-Rnr1	Bcan/Fbln2/Fbln5
4	SGC3	ENSMUSG00000031990	1.37512964135137e-124	0.583737	0.285	0.158	7.61808070012245e-120	1.02501	Jam3	Bcan/Fbln2/Fbln5
4	SGC3	ENSMUSG00000030246	2.54713671184562e-124	0.857635	0.526	0.389	1.41108826699535e-119	1.15211	Ldhb	Bcan/Fbln2/Fbln5
4	SGC3	ENSMUSG00000021242	2.08614355973606e-122	0.823454	0.569	0.471	1.15570267065818e-117	0.991226	Npc2	Bcan/Fbln2/Fbln5
4	SGC3	ENSMUSG00000028603	2.06731117430605e-120	0.860155	0.357	0.235	1.14526971745381e-115	1.28848	Scp2	Bcan/Fbln2/Fbln5
4	SGC3	ENSMUSG00000040883	2.96235876954915e-119	0.823833	0.329	0.211	1.64111713474253e-114	1.26371	Tmem205	Bcan/Fbln2/Fbln5
4	SGC3	ENSMUSG00000029310	3.38162669472622e-118	0.727833	0.31	0.191	1.87338737261138e-113	1.15874	Nudt9	Bcan/Fbln2/Fbln5
4	SGC3	ENSMUSG00000073616	7.09090744161237e-118	0.583898	0.682	0.557	3.92829181357884e-113	0.712623	Cops9	Bcan/Fbln2/Fbln5
4	SGC3	ENSMUSG00000031447	2.81643582715849e-114	0.780778	0.645	0.567	1.56027728388753e-109	0.886326	Lamp1	Bcan/Fbln2/Fbln5
4	SGC3	ENSMUSG00000020163	8.74362991363394e-109	0.409781	0.83	0.728	4.84388353585407e-104	0.466417	Uqcr11	Bcan/Fbln2/Fbln5
4	SGC3	ENSMUSG00000067586	1.25703276416857e-108	0.558558	0.407	0.279	6.96383581021748e-104	0.805947	S1pr3	Bcan/Fbln2/Fbln5
4	SGC3	ENSMUSG00000022324	3.68646870207814e-108	0.499167	0.326	0.194	2.04226679626427e-103	0.822158	Matn2	Bcan/Fbln2/Fbln5
4	SGC3	ENSMUSG00000030876	1.33741813643177e-107	0.66791	0.28	0.168	7.40916273401837e-103	1.08817	Mettl9	Bcan/Fbln2/Fbln5
4	SGC3	ENSMUSG00000037815	3.44675347759014e-106	0.831049	0.4	0.29	1.90946695905016e-101	1.13577	Ctnna1	Bcan/Fbln2/Fbln5
4	SGC3	ENSMUSG00000060743	1.03092065943788e-104	0.489682	0.68	0.592	5.71119736121993e-100	0.561263	H3f3a	Bcan/Fbln2/Fbln5
4	SGC3	ENSMUSG00000003279	7.42995534394052e-104	1.18548	0.262	0.157	4.11612096098961e-99	1.93085	Dlgap1	Bcan/Fbln2/Fbln5
4	SGC3	ENSMUSG00000039470	7.80465168195014e-104	0.639476	0.452	0.335	4.32369898528356e-99	0.856342	Zdhhc2	Bcan/Fbln2/Fbln5
4	SGC3	ENSMUSG00000002107	9.49189147887576e-104	0.991846	0.401	0.287	5.25841296038238e-99	1.37255	Celf2	Bcan/Fbln2/Fbln5
4	SGC3	ENSMUSG00000028383	3.25135201692325e-103	0.840863	0.292	0.191	1.80121650385531e-98	1.26339	Hsdl2	Bcan/Fbln2/Fbln5
4	SGC3	ENSMUSG00000062397	4.31043530331995e-101	0.664363	0.558	0.475	2.38793805368622e-96	0.778058	Zfp706	Bcan/Fbln2/Fbln5
4	SGC3	ENSMUSG00000027952	7.81919205904372e-101	0.834631	0.455	0.355	4.33175420878963e-96	1.0633	Pmvk	Bcan/Fbln2/Fbln5
4	SGC3	ENSMUSG00000040111	1.6275280697297e-100	0.899771	0.327	0.229	9.01634275349559e-96	1.26871	Gramd1b	Bcan/Fbln2/Fbln5
4	SGC3	ENSMUSG00000033208	2.23561747765527e-99	0.371267	0.619	0.475	1.23850972644624e-94	0.481499	S100b	Bcan/Fbln2/Fbln5
4	SGC3	ENSMUSG00000058254	1.02033300288678e-98	0.76993	0.437	0.335	5.65254280269248e-94	0.997562	Tspan7	Bcan/Fbln2/Fbln5
4	SGC3	ENSMUSG00000025137	1.37971664698993e-98	0.881848	0.349	0.249	7.64349225265951e-94	1.22233	Pcyt2	Bcan/Fbln2/Fbln5
4	SGC3	ENSMUSG00000024208	8.49663128186133e-98	0.583121	0.628	0.523	4.70704876383836e-93	0.697995	Uqcc2	Bcan/Fbln2/Fbln5
4	SGC3	ENSMUSG00000058833	5.10754435034795e-94	0.584096	0.577	0.48	2.82952849464926e-89	0.699723	Rex1bd	Bcan/Fbln2/Fbln5
4	SGC3	ENSMUSG00000019370	6.48565833519802e-94	0.345919	0.646	0.554	3.59298986111635e-89	0.402346	Calm3	Bcan/Fbln2/Fbln5
4	SGC3	ENSMUSG00000007815	5.1235826224116e-91	0.560594	0.57	0.484	2.8384135369898e-86	0.658187	Rhoa	Bcan/Fbln2/Fbln5
4	SGC3	ENSMUSG00000041881	3.60332564226883e-90	0.419706	0.735	0.653	1.99620637256051e-85	0.471615	Ndufa7	Bcan/Fbln2/Fbln5
4	SGC3	ENSMUSG00000020108	8.05740718856479e-88	0.699917	0.315	0.213	4.46372300839301e-83	1.02006	Ddit4	Bcan/Fbln2/Fbln5
4	SGC3	ENSMUSG00000092341	2.31719729555875e-86	0.977211	0.996	0.969	1.28370412976659e-81	1.00416	Malat1	Bcan/Fbln2/Fbln5
4	SGC3	ENSMUSG00000025153	5.29535578896446e-84	0.814695	0.388	0.301	2.93357415352842e-79	1.0426	Fasn	Bcan/Fbln2/Fbln5
4	SGC3	ENSMUSG00000024953	1.11624276392192e-83	0.490149	0.605	0.515	6.18387328785107e-79	0.574174	Prdx5	Bcan/Fbln2/Fbln5
4	SGC3	ENSMUSG00000037697	1.9816324863119e-82	0.694987	0.263	0.169	1.09780458109193e-77	1.05995	Ddhd1	Bcan/Fbln2/Fbln5
4	SGC3	ENSMUSG00000042682	2.05521444634144e-79	0.478814	0.788	0.742	1.13856825112869e-74	0.508103	Selenok	Bcan/Fbln2/Fbln5
4	SGC3	ENSMUSG00000026568	2.7020600790887e-77	0.558856	0.522	0.437	1.49691426321435e-72	0.665126	Mpc2	Bcan/Fbln2/Fbln5
4	SGC3	ENSMUSG00000031708	8.87700998405379e-77	0.511159	0.601	0.523	4.91777476106596e-72	0.585963	Tecr	Bcan/Fbln2/Fbln5
4	SGC3	ENSMUSG00000075706	2.75484120024718e-75	0.381188	0.743	0.671	1.52615447652494e-70	0.42149	Gpx4	Bcan/Fbln2/Fbln5
4	SGC3	ENSMUSG00000020585	3.71503919630185e-75	0.701872	0.605	0.541	2.05809456435926e-70	0.783396	Laptm4a	Bcan/Fbln2/Fbln5
4	SGC3	ENSMUSG00000013698	1.53790856874277e-74	0.550779	0.538	0.455	8.51985967997805e-70	0.64909	Pea15a	Bcan/Fbln2/Fbln5
4	SGC3	ENSMUSG00000030629	8.04789498901758e-74	0.620306	0.436	0.356	4.45845334496585e-69	0.755892	Zfand6	Bcan/Fbln2/Fbln5
4	SGC3	ENSMUSG00000060032	3.46096760042382e-72	0.639803	0.471	0.4	1.91734144095879e-67	0.750599	H2aj	Bcan/Fbln2/Fbln5
4	SGC3	ENSMUSG00000025381	9.28448848147255e-72	0.628476	0.335	0.243	5.14351377385098e-67	0.857012	Cnpy2	Bcan/Fbln2/Fbln5
4	SGC3	ENSMUSG00000022708	1.15465729696604e-71	0.597727	0.599	0.513	6.39668595946217e-67	0.696015	Zbtb20	Bcan/Fbln2/Fbln5
4	SGC3	ENSMUSG00000060802	1.56855407851449e-70	0.568733	0.626	0.529	8.6896327395624e-66	0.671083	B2m	Bcan/Fbln2/Fbln5
4	SGC3	ENSMUSG00000029455	4.71432304744035e-70	0.805652	0.347	0.253	2.61168782505148e-65	1.0936	Aldh2	Bcan/Fbln2/Fbln5
4	SGC3	ENSMUSG00000037242	8.80292388935922e-69	0.474055	0.363	0.26	4.87673180546611e-64	0.654898	Clic4	Bcan/Fbln2/Fbln5
4	SGC3	ENSMUSG00000022474	3.62179067082965e-68	0.655356	0.454	0.377	2.00643581373292e-63	0.78575	Pmm1	Bcan/Fbln2/Fbln5
4	SGC3	ENSMUSG00000027195	4.10363342779201e-68	0.804298	0.301	0.221	2.27337188266249e-63	1.08284	Hsd17b12	Bcan/Fbln2/Fbln5
4	SGC3	ENSMUSG00000036503	1.33408518911965e-66	0.631559	0.337	0.256	7.39069853920393e-62	0.823876	Rnf13	Bcan/Fbln2/Fbln5
4	SGC3	ENSMUSG00000024232	8.87031162222165e-66	0.629969	0.275	0.191	4.91406393559457e-61	0.893239	Bambi	Bcan/Fbln2/Fbln5
4	SGC3	ENSMUSG00000038695	1.00889479661655e-65	0.623751	0.394	0.315	5.58917628377601e-61	0.775371	Josd2	Bcan/Fbln2/Fbln5
4	SGC3	ENSMUSG00000017778	1.38480201991835e-65	0.268419	0.871	0.765	7.67166471014566e-61	0.305131	Cox7c	Bcan/Fbln2/Fbln5
4	SGC3	ENSMUSG00000040158	2.83112314116931e-64	0.57377	0.317	0.223	1.56841390897639e-59	0.805248	Tax1bp3	Bcan/Fbln2/Fbln5
4	SGC3	ENSMUSG00000019873	5.84793267516107e-64	0.510844	0.281	0.193	3.23969622271248e-59	0.732294	Reep3	Bcan/Fbln2/Fbln5
4	SGC3	ENSMUSG00000015575	2.49826213726116e-61	0.528241	0.441	0.363	1.38401224142131e-56	0.638705	Atp6v0e	Bcan/Fbln2/Fbln5
4	SGC3	ENSMUSG00000037712	4.26768784353699e-61	0.534051	0.409	0.326	2.36425638844105e-56	0.665975	Fermt2	Bcan/Fbln2/Fbln5
4	SGC3	ENSMUSG00000023010	5.37911551627814e-60	0.642803	0.461	0.393	2.97997620486293e-55	0.751266	Tmbim6	Bcan/Fbln2/Fbln5
4	SGC3	ENSMUSG00000019689	7.63061066801896e-60	0.587412	0.339	0.258	4.22728200397583e-55	0.764951	Fmc1	Bcan/Fbln2/Fbln5
4	SGC3	ENSMUSG00000044550	2.41221363260673e-58	0.826529	0.265	0.198	1.3363422303278e-53	1.09277	Tceal3	Bcan/Fbln2/Fbln5
4	SGC3	ENSMUSG00000015341	9.11843623500277e-58	0.707597	0.304	0.235	5.05152248982919e-53	0.906879	Golga7	Bcan/Fbln2/Fbln5
4	SGC3	ENSMUSG00000016344	8.59885136107784e-56	0.6096	0.476	0.419	4.76367766552351e-51	0.690596	Ppdpf	Bcan/Fbln2/Fbln5
4	SGC3	ENSMUSG00000056629	2.4687408537205e-53	0.487942	0.52	0.459	1.36765774555262e-48	0.551405	Fkbp2	Bcan/Fbln2/Fbln5
4	SGC3	ENSMUSG00000025375	5.47881972148245e-51	0.513597	0.431	0.36	3.03521133750406e-46	0.612153	Aatk	Bcan/Fbln2/Fbln5
4	SGC3	ENSMUSG00000070436	9.50322043106577e-51	0.335511	0.362	0.262	5.26468908660612e-46	0.458861	Serpinh1	Bcan/Fbln2/Fbln5
4	SGC3	ENSMUSG00000013622	5.08761651711104e-49	0.563966	0.297	0.222	2.81848867431435e-44	0.746283	Atraid	Bcan/Fbln2/Fbln5
4	SGC3	ENSMUSG00000021273	6.45885288381061e-48	0.595733	0.395	0.336	3.57813990910224e-43	0.697318	Fdft1	Bcan/Fbln2/Fbln5
4	SGC3	ENSMUSG00000017466	3.6162163816993e-47	0.390919	0.616	0.538	2.00334771329759e-42	0.446561	Timp2	Bcan/Fbln2/Fbln5
4	SGC3	ENSMUSG00000020150	7.22254904978387e-47	0.533708	0.295	0.223	4.00121994808977e-42	0.69863	Gamt	Bcan/Fbln2/Fbln5
4	SGC3	ENSMUSG00000027187	7.94677794324891e-47	0.791473	0.265	0.204	4.40243551278047e-42	1.01708	Cat	Bcan/Fbln2/Fbln5
4	SGC3	ENSMUSG00000075701	4.2876042811417e-45	0.449871	0.268	0.197	2.37528989570969e-40	0.604175	Selenos	Bcan/Fbln2/Fbln5
4	SGC3	ENSMUSG00000024194	4.44638767754931e-45	0.446375	0.435	0.376	2.46325430948554e-40	0.514603	Cuta	Bcan/Fbln2/Fbln5
4	SGC3	ENSMUSG00000031839	3.38185062705981e-43	0.385868	0.596	0.543	1.87351142888486e-38	0.42285	Hsbp1	Bcan/Fbln2/Fbln5
4	SGC3	ENSMUSG00000053617	4.69318619318804e-43	0.748055	0.284	0.226	2.59997821916424e-38	0.9319	Sh3pxd2a	Bcan/Fbln2/Fbln5
4	SGC3	ENSMUSG00000032383	5.38073756535143e-42	0.451778	0.457	0.395	2.98087480382904e-37	0.520939	Ppib	Bcan/Fbln2/Fbln5
4	SGC3	ENSMUSG00000008035	1.59539831965821e-41	0.492297	0.413	0.363	8.83834715107453e-37	0.558289	Mid1ip1	Bcan/Fbln2/Fbln5
4	SGC3	ENSMUSG00000032181	1.79157831919301e-41	0.551171	0.314	0.252	9.92516473049734e-37	0.681601	Scg3	Bcan/Fbln2/Fbln5
4	SGC3	ENSMUSG00000050732	5.38616346269826e-40	0.346453	0.28	0.203	2.98388069670021e-35	0.471697	Vamp8	Bcan/Fbln2/Fbln5
4	SGC3	ENSMUSG00000020368	1.61886663410638e-39	0.369728	0.537	0.473	8.96835926628592e-35	0.418719	Canx	Bcan/Fbln2/Fbln5
4	SGC3	ENSMUSG00000033020	3.54396388738551e-39	0.563415	0.404	0.355	1.9633205539727e-34	0.639052	Polr2f	Bcan/Fbln2/Fbln5
4	SGC3	ENSMUSG00000074884	2.17111623355862e-38	0.426223	0.682	0.631	1.20277668222914e-33	0.460135	Serf2	Bcan/Fbln2/Fbln5
4	SGC3	ENSMUSG00000015149	8.7934108832835e-38	0.499379	0.351	0.295	4.87146169523023e-33	0.591068	Sirt2	Bcan/Fbln2/Fbln5
4	SGC3	ENSMUSG00000030934	1.23599660349095e-37	0.706935	0.326	0.271	6.84729758367951e-33	0.845303	Oat	Bcan/Fbln2/Fbln5
4	SGC3	ENSMUSG00000040212	7.41539214894833e-37	0.415971	0.374	0.304	4.10805309659589e-32	0.508704	Emp3	Bcan/Fbln2/Fbln5
4	SGC3	ENSMUSG00000041220	1.2813991147126e-34	0.680562	0.263	0.215	7.09882295559633e-30	0.825749	Elovl6	Bcan/Fbln2/Fbln5
4	SGC3	ENSMUSG00000046229	7.43185769470467e-34	0.346716	0.463	0.424	4.11717484428944e-29	0.377873	Scand1	Bcan/Fbln2/Fbln5
4	SGC3	ENSMUSG00000014856	3.29099742680949e-33	0.483829	0.311	0.261	1.82317966447819e-28	0.573097	Tmem208	Bcan/Fbln2/Fbln5
4	SGC3	ENSMUSG00000036299	4.00003190878924e-33	0.356219	0.465	0.425	2.21597767715015e-28	0.388975	BC031181	Bcan/Fbln2/Fbln5
4	SGC3	ENSMUSG00000023020	1.41191724440909e-31	0.37821	0.504	0.459	7.82188034230191e-27	0.414499	Cox14	Bcan/Fbln2/Fbln5
4	SGC3	ENSMUSG00000016534	5.06466769473913e-31	0.490783	0.339	0.293	2.80577525620853e-26	0.565291	Lamp2	Bcan/Fbln2/Fbln5
4	SGC3	ENSMUSG00000020671	7.23909531474458e-30	0.48574	0.401	0.367	4.01038641341535e-25	0.529547	Rab10	Bcan/Fbln2/Fbln5
4	SGC3	ENSMUSG00000037361	1.52304066801035e-29	0.418354	0.333	0.286	8.43749299671056e-25	0.484782	Sf3b6	Bcan/Fbln2/Fbln5
4	SGC3	ENSMUSG00000041417	1.41839304361932e-28	0.427463	0.369	0.322	7.85775562234666e-24	0.487978	Pik3r1	Bcan/Fbln2/Fbln5
4	SGC3	ENSMUSG00000018858	1.15905415823375e-27	0.440667	0.295	0.25	6.42104413119917e-23	0.516937	Mrpl58	Bcan/Fbln2/Fbln5
4	SGC3	ENSMUSG00000007039	1.06058253276593e-26	0.339227	0.252	0.195	5.87552117327e-22	0.433549	Ddah2	Bcan/Fbln2/Fbln5
4	SGC3	ENSMUSG00000068798	4.89006838722317e-26	0.337982	0.306	0.254	2.70904898583777e-21	0.404554	Rap1a	Bcan/Fbln2/Fbln5
4	SGC3	ENSMUSG00000041126	2.38522640905564e-25	0.30738	0.416	0.382	1.32139157835273e-20	0.33404	H2az2	Bcan/Fbln2/Fbln5
4	SGC3	ENSMUSG00000030335	6.77271814769357e-25	0.341747	0.4	0.364	3.75201812664076e-20	0.374642	Mrpl51	Bcan/Fbln2/Fbln5
4	SGC3	ENSMUSG00000042737	3.56672528330647e-24	0.526966	0.358	0.328	1.97593013969895e-19	0.573739	Dpm3	Bcan/Fbln2/Fbln5
4	SGC3	ENSMUSG00000034158	1.09440185404369e-22	0.506582	0.362	0.342	6.06287683121665e-18	0.535366	Lrrc58	Bcan/Fbln2/Fbln5
4	SGC3	ENSMUSG00000021957	8.78483989718442e-22	0.475683	0.353	0.318	4.8667134546412e-17	0.526442	Tkt	Bcan/Fbln2/Fbln5
4	SGC3	ENSMUSG00000030842	1.21648139463485e-21	0.477628	0.382	0.358	6.73918527813758e-17	0.508777	Lamtor1	Bcan/Fbln2/Fbln5
4	SGC3	ENSMUSG00000068290	1.9606904683265e-21	0.425279	0.328	0.291	1.0862029125482e-16	0.477556	Ddrgk1	Bcan/Fbln2/Fbln5
4	SGC3	ENSMUSG00000015536	6.01620184296163e-21	0.344076	0.361	0.327	3.33291565898232e-16	0.37879	Mocs2	Bcan/Fbln2/Fbln5
4	SGC3	ENSMUSG00000048388	7.21049507924105e-21	0.540316	0.265	0.236	3.99454216894875e-16	0.604011	Fam171b	Bcan/Fbln2/Fbln5
4	SGC3	ENSMUSG00000055943	7.31029638435637e-21	0.477818	0.336	0.303	4.04983109396959e-16	0.528195	Emc7	Bcan/Fbln2/Fbln5
4	SGC3	ENSMUSG00000035642	1.75832516961057e-20	0.465978	0.279	0.246	9.74094560712557e-16	0.526045	Aamdc	Bcan/Fbln2/Fbln5
4	SGC3	ENSMUSG00000001666	2.6723535206287e-20	0.429374	0.321	0.289	1.48045712689309e-15	0.475327	Ddt	Bcan/Fbln2/Fbln5
4	SGC3	ENSMUSG00000020029	4.00271152543349e-20	0.53536	0.283	0.254	2.2174621579749e-15	0.594169	Nudt4	Bcan/Fbln2/Fbln5
4	SGC3	ENSMUSG00000005881	1.18243414942933e-19	0.493931	0.279	0.242	6.55056694442354e-15	0.566453	Ergic3	Bcan/Fbln2/Fbln5
4	SGC3	ENSMUSG00000035048	3.83484435853464e-19	0.543876	0.319	0.292	2.12446542618461e-14	0.592501	Anapc13	Bcan/Fbln2/Fbln5
4	SGC3	ENSMUSG00000028988	5.59592825061214e-19	0.459249	0.38	0.365	3.10008829155662e-14	0.477619	Ctnnbip1	Bcan/Fbln2/Fbln5
4	SGC3	ENSMUSG00000035133	1.13719915063481e-18	0.497606	0.263	0.232	6.2999695746018e-14	0.561349	Arhgap5	Bcan/Fbln2/Fbln5
4	SGC3	ENSMUSG00000004032	1.44928853971563e-18	0.444197	0.311	0.278	8.0289135811706e-14	0.495095	Gstm5	Bcan/Fbln2/Fbln5
4	SGC3	ENSMUSG00000062762	9.00984366252649e-18	0.524315	0.288	0.266	4.99136329060305e-13	0.566108	Ei24	Bcan/Fbln2/Fbln5
4	SGC3	ENSMUSG00000001270	1.82611657951052e-17	0.27922	0.618	0.617	1.01165032388303e-12	0.279665	Ckb	Bcan/Fbln2/Fbln5
4	SGC3	ENSMUSG00000117924	2.68128534894154e-17	0.431406	0.289	0.261	1.48540527046013e-12	0.475979	Tmem223	Bcan/Fbln2/Fbln5
4	SGC3	ENSMUSG00000078348	2.74660121868012e-17	0.358589	0.35	0.324	1.5215896091366e-12	0.386503	Sf3b5	Bcan/Fbln2/Fbln5
4	SGC3	ENSMUSG00000027679	4.48622754721886e-17	0.443749	0.332	0.314	2.48532519888378e-12	0.468401	Dnajc19	Bcan/Fbln2/Fbln5
4	SGC3	ENSMUSG00000022255	9.42972117894677e-17	0.444775	0.338	0.314	5.22397123592472e-12	0.477721	Mtdh	Bcan/Fbln2/Fbln5
4	SGC3	ENSMUSG00000028837	9.06596210774727e-16	0.338463	0.386	0.359	5.02245234807091e-11	0.363229	Psmb2	Bcan/Fbln2/Fbln5
4	SGC3	ENSMUSG00000030120	3.74982154854872e-15	0.281372	0.467	0.456	2.07736363968051e-10	0.288014	Mlf2	Bcan/Fbln2/Fbln5
4	SGC3	ENSMUSG00000051989	4.65705240610391e-14	0.361959	0.269	0.241	2.5799604624575e-09	0.402337	Smim11	Bcan/Fbln2/Fbln5
4	SGC3	ENSMUSG00000020738	1.33936740439928e-13	0.271731	0.581	0.587	7.41996148363158e-09	0.269	Sumo2	Bcan/Fbln2/Fbln5
4	SGC3	ENSMUSG00000020048	1.51792091348959e-12	0.364677	0.414	0.406	8.40913006864097e-08	0.37169	Hsp90b1	Bcan/Fbln2/Fbln5
4	SGC3	ENSMUSG00000025035	6.85905632071378e-12	0.397656	0.313	0.295	3.79984861111223e-07	0.421124	Arl3	Bcan/Fbln2/Fbln5
4	SGC3	ENSMUSG00000042747	9.8988631935307e-12	0.353147	0.431	0.429	5.48387122058407e-07	0.354756	Krtcap2	Bcan/Fbln2/Fbln5
4	SGC3	ENSMUSG00000003062	1.51437230445178e-11	0.367574	0.393	0.391	8.38947112943239e-07	0.369407	Stard3nl	Bcan/Fbln2/Fbln5
4	SGC3	ENSMUSG00000011831	2.9582300880477e-11	0.386444	0.29	0.279	1.63882988647754e-06	0.401153	Evi5	Bcan/Fbln2/Fbln5
4	SGC3	ENSMUSG00000064215	1.05488310275288e-10	0.293788	0.479	0.471	5.84394690094068e-06	0.298674	Ifi27	Bcan/Fbln2/Fbln5
4	SGC3	ENSMUSG00000026223	1.23176744313084e-10	0.411018	0.409	0.408	6.82386845820052e-06	0.412001	Itm2c	Bcan/Fbln2/Fbln5
4	SGC3	ENSMUSG00000004980	3.77975697120889e-10	0.375021	0.424	0.427	2.09394756448001e-05	0.372447	Hnrnpa2b1	Bcan/Fbln2/Fbln5
4	SGC3	ENSMUSG00000051579	3.82674235205712e-10	0.465064	0.278	0.267	2.11997699561612e-05	0.483532	Tceal8	Bcan/Fbln2/Fbln5
4	SGC3	ENSMUSG00000026131	8.4691830197223e-10	0.332826	0.516	0.489	4.69184270109596e-05	0.350835	Dst	Bcan/Fbln2/Fbln5
4	SGC3	ENSMUSG00000053317	7.23660198723054e-09	0.305064	0.403	0.404	0.000400901	0.304327	Sec61b	Bcan/Fbln2/Fbln5
4	SGC3	ENSMUSG00000027011	9.65811513426702e-09	0.32525	0.274	0.261	0.00053505	0.340852	Ube2e3	Bcan/Fbln2/Fbln5
4	SGC3	ENSMUSG00000015478	1.55043512229557e-08	0.455644	0.258	0.251	0.000858926	0.467864	Rnf5	Bcan/Fbln2/Fbln5
4	SGC3	ENSMUSG00000041084	3.56543454893515e-08	0.330608	0.272	0.262	0.00197522	0.342763	Ostc	Bcan/Fbln2/Fbln5
4	SGC3	ENSMUSG00000025260	1.42118135012943e-07	0.303402	0.25	0.233	0.0078732	0.324628	Hsd17b10	Bcan/Fbln2/Fbln5
4	SGC3	ENSMUSG00000058267	1.55658586800524e-07	0.296858	0.326	0.322	0.00862333	0.300435	Mrps14	Bcan/Fbln2/Fbln5
4	SGC3	ENSMUSG00000019738	1.88632349837602e-07	0.363829	0.264	0.254	0.01045	0.377611	Polr2i	Bcan/Fbln2/Fbln5
4	SGC3	ENSMUSG00000022961	2.5863669802777e-07	0.417212	0.483	0.501	0.0143282	0.402516	Son	Bcan/Fbln2/Fbln5
4	SGC3	ENSMUSG00000062683	3.62850216461366e-07	0.264688	0.252	0.229	0.0201015	0.29016	Atp5g2	Bcan/Fbln2/Fbln5
4	SGC3	ENSMUSG00000041629	3.93709485517267e-07	0.333855	0.322	0.32	0.0218111	0.335878	Fam104a	Bcan/Fbln2/Fbln5
4	SGC3	ENSMUSG00000054312	8.79880691881785e-07	0.275654	0.417	0.424	0.0487445	0.271208	Mrps21	Bcan/Fbln2/Fbln5
4	SGC3	ENSMUSG00000025016	1.08477049732587e-06	0.418732	0.317	0.325	0.0600952	0.408733	Tm9sf3	Bcan/Fbln2/Fbln5
4	SGC3	ENSMUSG00000021361	1.6701317158481e-06	0.308258	0.289	0.285	0.0925236	0.312438	Tmem14c	Bcan/Fbln2/Fbln5
4	SGC3	ENSMUSG00000049960	1.79001324664271e-06	0.350767	0.269	0.265	0.0991649	0.355869	Mrps16	Bcan/Fbln2/Fbln5
4	SGC3	ENSMUSG00000036372	2.78805172543487e-06	0.299023	0.362	0.369	0.154455	0.2935	Tmem258	Bcan/Fbln2/Fbln5
4	SGC3	ENSMUSG00000036181	4.56622678626239e-06	0.427882	0.278	0.27	0.252964	0.440107	H1f2	Bcan/Fbln2/Fbln5
4	SGC3	ENSMUSG00000027248	6.08779351883809e-06	0.25758	0.269	0.257	0.337258	0.269157	Pdia3	Bcan/Fbln2/Fbln5
4	SGC3	ENSMUSG00000028618	1.48936213347718e-05	0.315681	0.413	0.426	0.825092	0.306269	Tmem59	Bcan/Fbln2/Fbln5
4	SGC3	ENSMUSG00000028643	6.20192109104932e-05	0.35811	0.262	0.265	1	0.354204	Svbp	Bcan/Fbln2/Fbln5
4	SGC3	ENSMUSG00000032526	0.00012011	0.276811	0.272	0.273	1	0.275833	Ss18l2	Bcan/Fbln2/Fbln5
4	SGC3	ENSMUSG00000026074	0.000180074	0.377909	0.281	0.285	1	0.372785	Map4k4	Bcan/Fbln2/Fbln5
4	SGC3	ENSMUSG00000032193	0.000184436	0.330652	0.294	0.299	1	0.325301	Ldlr	Bcan/Fbln2/Fbln5
4	SGC3	ENSMUSG00000026872	0.000190862	0.289578	0.373	0.372	1	0.290336	Zeb2	Bcan/Fbln2/Fbln5
4	SGC3	ENSMUSG00000000346	0.000264637	0.378371	0.294	0.304	1	0.366321	Dazap2	Bcan/Fbln2/Fbln5
4	SGC3	ENSMUSG00000046447	0.000338869	0.254175	0.281	0.281	1	0.254175	Camk2n1	Bcan/Fbln2/Fbln5
4	SGC3	ENSMUSG00000027706	0.000340344	0.316588	0.425	0.448	1	0.30069	Sec62	Bcan/Fbln2/Fbln5
4	SGC3	ENSMUSG00000031532	0.00189277	0.343796	0.335	0.349	1	0.330389	Saraf	Bcan/Fbln2/Fbln5
4	SGC3	ENSMUSG00000022463	0.00334467	0.310556	0.289	0.303	1	0.296665	Srebf2	Bcan/Fbln2/Fbln5
4	SGC3	ENSMUSG00000025871	0.00560597	0.430196	0.24	0.251	1	0.412065	4833439L19Rik	Bcan/Fbln2/Fbln5
4	SGC3	ENSMUSG00000057278	0.00635691	0.298514	0.33	0.348	1	0.283504	Snrpg	Bcan/Fbln2/Fbln5
4	SGC3	ENSMUSG00000022200	0.00772972	0.440076	0.245	0.26	1	0.415627	Golph3	Bcan/Fbln2/Fbln5
5	NGN1	ENSMUSG00000024256	0	2.80009	0.901	0.146	0	16.3518	Adcyap1	C1ql3/Adcyap1/St18
5	NGN1	ENSMUSG00000018451	0	2.2941	0.931	0.274	0	7.60122	6330403K07Rik	C1ql3/Adcyap1/St18
5	NGN1	ENSMUSG00000049630	0	2.28566	0.73	0.057	0	25.2446	C1ql3	C1ql3/Adcyap1/St18
5	NGN1	ENSMUSG00000022816	0	2.14942	0.988	0.453	0	4.6331	Fstl1	C1ql3/Adcyap1/St18
5	NGN1	ENSMUSG00000021268	0	2.07037	0.969	0.431	0	4.59613	Meg3	C1ql3/Adcyap1/St18
5	NGN1	ENSMUSG00000090223	0	2.06949	0.802	0.364	0	4.49312	Pcp4	C1ql3/Adcyap1/St18
5	NGN1	ENSMUSG00000029503	0	2.06819	0.881	0.174	0	10.015	P2rx2	C1ql3/Adcyap1/St18
5	NGN1	ENSMUSG00000031748	0	2.03943	0.947	0.32	0	5.91436	Gnao1	C1ql3/Adcyap1/St18
5	NGN1	ENSMUSG00000019986	0	1.95366	0.832	0.203	0	7.72294	Ahi1	C1ql3/Adcyap1/St18
5	NGN1	ENSMUSG00000024109	0	1.91712	0.854	0.228	0	6.95962	Nrxn1	C1ql3/Adcyap1/St18
5	NGN1	ENSMUSG00000008489	0	1.89832	0.965	0.354	0	5.08479	Elavl2	C1ql3/Adcyap1/St18
5	NGN1	ENSMUSG00000024268	0	1.87612	0.951	0.292	0	5.97003	Celf4	C1ql3/Adcyap1/St18
5	NGN1	ENSMUSG00000097451	0	1.86799	0.973	0.317	0	5.61541	Rian	C1ql3/Adcyap1/St18
5	NGN1	ENSMUSG00000044349	0	1.8653	0.947	0.306	0	5.64904	Snhg11	C1ql3/Adcyap1/St18
5	NGN1	ENSMUSG00000039278	0	1.86259	0.984	0.568	0	3.20314	Pcsk1n	C1ql3/Adcyap1/St18
5	NGN1	ENSMUSG00000047261	0	1.8484	0.966	0.408	0	4.31589	Gap43	C1ql3/Adcyap1/St18
5	NGN1	ENSMUSG00000024907	0	1.83912	0.445	0.066	0	11.0105	Gal	C1ql3/Adcyap1/St18
5	NGN1	ENSMUSG00000048644	0	1.83251	0.867	0.214	0	7.17459	Ctxn1	C1ql3/Adcyap1/St18
5	NGN1	ENSMUSG00000022208	0	1.75342	0.835	0.223	0	6.35897	Jph4	C1ql3/Adcyap1/St18
5	NGN1	ENSMUSG00000018339	0	1.7474	0.688	0.104	0	10.699	Gpx3	C1ql3/Adcyap1/St18
5	NGN1	ENSMUSG00000053825	0	1.73978	0.679	0.132	0	8.4416	Ppfia2	C1ql3/Adcyap1/St18
5	NGN1	ENSMUSG00000040339	0	1.72612	0.874	0.273	0	5.39183	Fam102b	C1ql3/Adcyap1/St18
5	NGN1	ENSMUSG00000041571	0	1.70027	0.997	0.89	0	1.90242	Selenow	C1ql3/Adcyap1/St18
5	NGN1	ENSMUSG00000075334	0	1.68406	0.765	0.148	0	8.26041	Rprm	C1ql3/Adcyap1/St18
5	NGN1	ENSMUSG00000067786	0	1.64867	0.561	0.149	0	5.92068	Nnat	C1ql3/Adcyap1/St18
5	NGN1	ENSMUSG00000056258	0	1.63212	0.714	0.139	0	7.93055	Kcnq3	C1ql3/Adcyap1/St18
5	NGN1	ENSMUSG00000020340	0	1.62401	0.928	0.288	0	5.11182	Cyfip2	C1ql3/Adcyap1/St18
5	NGN1	ENSMUSG00000050071	0	1.60844	0.847	0.224	0	5.89072	Bex1	C1ql3/Adcyap1/St18
5	NGN1	ENSMUSG00000021087	0	1.59795	0.969	0.396	0	3.85318	Rtn1	C1ql3/Adcyap1/St18
5	NGN1	ENSMUSG00000057098	0	1.59176	0.963	0.398	0	3.79604	Ebf1	C1ql3/Adcyap1/St18
5	NGN1	ENSMUSG00000003411	0	1.5841	0.625	0.074	0	11.9751	Rab3b	C1ql3/Adcyap1/St18
5	NGN1	ENSMUSG00000033740	0	1.57144	0.657	0.058	0	15.4139	St18	C1ql3/Adcyap1/St18
5	NGN1	ENSMUSG00000018411	0	1.55208	0.928	0.343	0	4.12422	Mapt	C1ql3/Adcyap1/St18
5	NGN1	ENSMUSG00000064341	0	1.55087	0.978	0.849	0	1.78377	mt-Nd1	C1ql3/Adcyap1/St18
5	NGN1	ENSMUSG00000034993	0	1.55027	0.938	0.381	0	3.7587	Vat1	C1ql3/Adcyap1/St18
5	NGN1	ENSMUSG00000026833	0	1.54353	0.93	0.332	0	4.24244	Olfm1	C1ql3/Adcyap1/St18
5	NGN1	ENSMUSG00000032076	0	1.50405	0.972	0.43	0	3.35677	Cadm1	C1ql3/Adcyap1/St18
5	NGN1	ENSMUSG00000036585	0	1.48401	0.907	0.316	0	4.17434	Fgf1	C1ql3/Adcyap1/St18
5	NGN1	ENSMUSG00000026463	0	1.48156	0.796	0.198	0	5.74103	Atp2b4	C1ql3/Adcyap1/St18
5	NGN1	ENSMUSG00000026797	0	1.47443	0.941	0.331	0	4.11197	Stxbp1	C1ql3/Adcyap1/St18
5	NGN1	ENSMUSG00000027834	0	1.47116	0.741	0.18	0	5.81495	Serpini1	C1ql3/Adcyap1/St18
5	NGN1	ENSMUSG00000022577	0	1.47091	0.554	0.062	0	11.5221	Ly6h	C1ql3/Adcyap1/St18
5	NGN1	ENSMUSG00000002265	0	1.46325	0.806	0.248	0	4.62797	Peg3	C1ql3/Adcyap1/St18
5	NGN1	ENSMUSG00000045763	0	1.45599	0.942	0.384	0	3.51803	Basp1	C1ql3/Adcyap1/St18
5	NGN1	ENSMUSG00000066705	0	1.44493	0.955	0.36	0	3.76853	Fxyd6	C1ql3/Adcyap1/St18
5	NGN1	ENSMUSG00000029499	0	1.44397	0.737	0.143	0	7.04997	Pxmp2	C1ql3/Adcyap1/St18
5	NGN1	ENSMUSG00000031144	0	1.43659	0.897	0.268	0	4.687	Syp	C1ql3/Adcyap1/St18
5	NGN1	ENSMUSG00000058756	0	1.40799	0.926	0.435	0	2.96152	Thra	C1ql3/Adcyap1/St18
5	NGN1	ENSMUSG00000043068	0	1.39981	0.84	0.259	0	4.42318	Fam89a	C1ql3/Adcyap1/St18
5	NGN1	ENSMUSG00000056222	0	1.39688	0.806	0.184	0	5.87554	Spock1	C1ql3/Adcyap1/St18
5	NGN1	ENSMUSG00000026389	0	1.38775	0.776	0.166	0	6.19757	Steap3	C1ql3/Adcyap1/St18
5	NGN1	ENSMUSG00000055430	0	1.38665	0.897	0.316	0	3.85794	Nap1l5	C1ql3/Adcyap1/St18
5	NGN1	ENSMUSG00000020917	0	1.3775	0.927	0.353	0	3.55569	Acly	C1ql3/Adcyap1/St18
5	NGN1	ENSMUSG00000037624	0	1.36826	0.717	0.156	0	5.99232	Kcnk2	C1ql3/Adcyap1/St18
5	NGN1	ENSMUSG00000020894	0	1.36684	0.973	0.47	0	2.79916	Vamp2	C1ql3/Adcyap1/St18
5	NGN1	ENSMUSG00000027438	0	1.35839	0.858	0.298	0	3.82819	Napb	C1ql3/Adcyap1/St18
5	NGN1	ENSMUSG00000038112	0	1.35386	0.612	0.058	0	12.3838	AW551984	C1ql3/Adcyap1/St18
5	NGN1	ENSMUSG00000032303	0	1.35099	0.692	0.114	0	7.64832	Chrna3	C1ql3/Adcyap1/St18
5	NGN1	ENSMUSG00000079598	0	1.34983	0.776	0.192	0	5.2523	Clec2l	C1ql3/Adcyap1/St18
5	NGN1	ENSMUSG00000032297	0	1.34924	0.734	0.18	0	5.28335	Celf6	C1ql3/Adcyap1/St18
5	NGN1	ENSMUSG00000035566	0	1.34806	0.694	0.197	0	4.58471	Pcdh17	C1ql3/Adcyap1/St18
5	NGN1	ENSMUSG00000041120	0	1.34766	0.879	0.3	0	3.86474	Nbl1	C1ql3/Adcyap1/St18
5	NGN1	ENSMUSG00000050875	0	1.34698	0.678	0.11	0	7.72267	Minar2	C1ql3/Adcyap1/St18
5	NGN1	ENSMUSG00000048070	0	1.34653	0.891	0.291	0	4.03064	Pirt	C1ql3/Adcyap1/St18
5	NGN1	ENSMUSG00000030638	0	1.34365	0.661	0.121	0	6.88234	Sh3gl3	C1ql3/Adcyap1/St18
5	NGN1	ENSMUSG00000020810	0	1.34091	0.713	0.184	0	4.99732	Cygb	C1ql3/Adcyap1/St18
5	NGN1	ENSMUSG00000030770	0	1.3387	0.765	0.228	0	4.35922	Parva	C1ql3/Adcyap1/St18
5	NGN1	ENSMUSG00000015291	0	1.33506	0.9	0.352	0	3.3561	Gdi1	C1ql3/Adcyap1/St18
5	NGN1	ENSMUSG00000029245	0	1.32901	0.707	0.153	0	5.84603	Epha5	C1ql3/Adcyap1/St18
5	NGN1	ENSMUSG00000024087	0	1.32712	0.668	0.116	0	7.14116	Cyp1b1	C1ql3/Adcyap1/St18
5	NGN1	ENSMUSG00000040037	0	1.32692	0.787	0.196	0	5.13376	Negr1	C1ql3/Adcyap1/St18
5	NGN1	ENSMUSG00000038059	0	1.32213	0.755	0.157	0	6.05646	Smim3	C1ql3/Adcyap1/St18
5	NGN1	ENSMUSG00000042429	0	1.31574	0.598	0.128	0	5.7969	Adora1	C1ql3/Adcyap1/St18
5	NGN1	ENSMUSG00000023945	0	1.31215	0.612	0.086	0	8.50166	Slc5a7	C1ql3/Adcyap1/St18
5	NGN1	ENSMUSG00000063063	0	1.30763	0.758	0.2	0	4.78218	Ctnna2	C1ql3/Adcyap1/St18
5	NGN1	ENSMUSG00000035640	0	1.30439	0.757	0.203	0	4.69702	Cbarp	C1ql3/Adcyap1/St18
5	NGN1	ENSMUSG00000035200	0	1.3011	0.596	0.072	0	9.61541	Chrnb4	C1ql3/Adcyap1/St18
5	NGN1	ENSMUSG00000038540	0	1.29967	0.517	0.049	0	11.6089	Tmc3	C1ql3/Adcyap1/St18
5	NGN1	ENSMUSG00000022285	0	1.29094	0.966	0.561	0	2.20658	Ywhaz	C1ql3/Adcyap1/St18
5	NGN1	ENSMUSG00000018474	0	1.29028	0.862	0.293	0	3.71329	Chd3	C1ql3/Adcyap1/St18
5	NGN1	ENSMUSG00000051391	0	1.28874	0.993	0.528	0	2.40262	Ywhag	C1ql3/Adcyap1/St18
5	NGN1	ENSMUSG00000029120	0	1.28447	0.855	0.265	0	4.04025	Ppp2r2c	C1ql3/Adcyap1/St18
5	NGN1	ENSMUSG00000024480	0	1.28202	0.875	0.317	0	3.46968	Ap3s1	C1ql3/Adcyap1/St18
5	NGN1	ENSMUSG00000039579	0	1.27157	0.553	0.072	0	8.73042	Grin3a	C1ql3/Adcyap1/St18
5	NGN1	ENSMUSG00000025889	0	1.27088	0.75	0.2	0	4.59937	Snca	C1ql3/Adcyap1/St18
5	NGN1	ENSMUSG00000024403	0	1.27044	0.845	0.254	0	4.11449	Atp6v1g2	C1ql3/Adcyap1/St18
5	NGN1	ENSMUSG00000021587	0	1.26635	0.656	0.119	0	6.5379	Pcsk1	C1ql3/Adcyap1/St18
5	NGN1	ENSMUSG00000028546	0	1.26582	0.88	0.296	0	3.68162	Elavl4	C1ql3/Adcyap1/St18
5	NGN1	ENSMUSG00000023328	0	1.25685	0.721	0.177	0	4.91313	Ache	C1ql3/Adcyap1/St18
5	NGN1	ENSMUSG00000024873	0	1.25567	0.674	0.123	0	6.45775	Cnih2	C1ql3/Adcyap1/St18
5	NGN1	ENSMUSG00000019775	0	1.25313	0.77	0.214	0	4.36357	Rgs17	C1ql3/Adcyap1/St18
5	NGN1	ENSMUSG00000102869	0	1.24995	0.932	0.401	0	2.86485	2900097C17Rik	C1ql3/Adcyap1/St18
5	NGN1	ENSMUSG00000043456	0	1.2414	0.73	0.179	0	4.86052	Zfp536	C1ql3/Adcyap1/St18
5	NGN1	ENSMUSG00000026576	0	1.23879	0.968	0.382	0	3.09065	Atp1b1	C1ql3/Adcyap1/St18
5	NGN1	ENSMUSG00000039607	0	1.23541	0.962	0.41	0	2.85908	Rbms3	C1ql3/Adcyap1/St18
5	NGN1	ENSMUSG00000038486	0	1.22793	0.71	0.168	0	4.9669	Sv2a	C1ql3/Adcyap1/St18
5	NGN1	ENSMUSG00000040035	0	1.22449	0.71	0.181	0	4.61587	Disp2	C1ql3/Adcyap1/St18
5	NGN1	ENSMUSG00000046844	0	1.21739	0.865	0.268	0	3.83172	Vat1l	C1ql3/Adcyap1/St18
5	NGN1	ENSMUSG00000058793	0	1.2166	0.851	0.297	0	3.41202	Cds2	C1ql3/Adcyap1/St18
5	NGN1	ENSMUSG00000046727	0	1.21629	0.875	0.394	0	2.6644	Cystm1	C1ql3/Adcyap1/St18
5	NGN1	ENSMUSG00000053192	0	1.20742	0.892	0.352	0	3.00854	Mllt11	C1ql3/Adcyap1/St18
5	NGN1	ENSMUSG00000038700	0	1.1986	0.906	0.258	0	4.09671	Hoxb5	C1ql3/Adcyap1/St18
5	NGN1	ENSMUSG00000028833	0	1.19835	0.852	0.275	0	3.62448	Ncdn	C1ql3/Adcyap1/St18
5	NGN1	ENSMUSG00000027500	0	1.19657	0.99	0.626	0	1.88139	Stmn2	C1ql3/Adcyap1/St18
5	NGN1	ENSMUSG00000009394	0	1.19339	0.813	0.236	0	3.99252	Syn2	C1ql3/Adcyap1/St18
5	NGN1	ENSMUSG00000028249	0	1.18975	0.948	0.461	0	2.41991	Sdcbp	C1ql3/Adcyap1/St18
5	NGN1	ENSMUSG00000019852	0	1.18901	0.711	0.214	0	3.82713	Arfgef3	C1ql3/Adcyap1/St18
5	NGN1	ENSMUSG00000070858	0	1.18357	0.935	0.381	0	2.86055	Gm1673	C1ql3/Adcyap1/St18
5	NGN1	ENSMUSG00000021557	0	1.17776	0.754	0.246	0	3.51487	Agtpbp1	C1ql3/Adcyap1/St18
5	NGN1	ENSMUSG00000042750	0	1.17719	0.908	0.414	0	2.54873	Bex2	C1ql3/Adcyap1/St18
5	NGN1	ENSMUSG00000006651	0	1.17456	0.713	0.199	0	4.06318	Aplp1	C1ql3/Adcyap1/St18
5	NGN1	ENSMUSG00000073433	0	1.17232	0.885	0.336	0	3.03244	Arhgdig	C1ql3/Adcyap1/St18
5	NGN1	ENSMUSG00000036907	0	1.17086	0.483	0.032	0	13.7436	C1ql2	C1ql3/Adcyap1/St18
5	NGN1	ENSMUSG00000048376	0	1.16973	0.753	0.151	0	5.54352	F2r	C1ql3/Adcyap1/St18
5	NGN1	ENSMUSG00000005045	0	1.16003	0.622	0.147	0	4.66969	Chd5	C1ql3/Adcyap1/St18
5	NGN1	ENSMUSG00000038539	0	1.16003	0.7	0.202	0	3.885	Atf5	C1ql3/Adcyap1/St18
5	NGN1	ENSMUSG00000079523	0	1.15937	0.998	0.899	0	1.28564	Tmsb10	C1ql3/Adcyap1/St18
5	NGN1	ENSMUSG00000030500	0	1.15707	0.739	0.21	0	3.93929	Slc17a6	C1ql3/Adcyap1/St18
[truncated: 53,702 more rows]
