# Supplementary material for: NodoMap: A single-cell and spatial transcriptomic atlas of the mouse nodose ganglion
Source: Cell Press Blue. 2026 Jul 20;1(4):None. doi: 10.1016/j.cpblue.2026.100072 (PMC13385471; doi:10.1016/j.cpblue.2026.100072)
Supplement: Table S4. Cluster cell [file mmc5.xlsx]

## Sheet: 3_Cluster_Cell
Cluster Number	Cluster Class	Cluster Label	Fed	Fast	Left	Right	Bai et al., 2019	Buchanan et al., 2022	Cheng et al., 2025	Kupari et al., 2019	Zhao et al., 2022
0	EC1	Cldn5/Ly6c1/Ly6a	27	13	733	455	112	1148	40	174	7300
1	SGC1	Mmd2/Ednrb/Fabp7	35	24	514	364	105	819	59	251	5289
2	SGC2	Cxcl10/Acsbg1/Phgdh	55	32	510	464	182	887	87	442	3800
3	MGC1	Ncmap/Fam178b/Cldn19	74	43	822	447	66	1152	117	169	3188
4	SGC3	Bcan/Fbln2/Fbln5	100	32	385	265	79	518	132	280	3563
5	NGN1	C1ql3/Adcyap1/St18	23	19	286	414	165	658	42	227	3320
6	HC1	C1qa/C1qc/C1qb	35	24	389	408	19	738	59	47	3465
7	SGC4	Atf3/Emp1/Cebpd	6	2	621	416	38	1029	8	121	3108
8	SGC5	Pou3f1/Col1a2/Gas7	8	2	561	240	25	791	10	65	3098
9	FB1	Lum/Ccl11/Smoc2	42	14	494	348	16	786	56	72	2939
10	SGC6	Ifit3/Cdh19/Isg15	42	22	461	318	28	715	64	152	2586
11	MGC2	Prx/Pllp/Bcas1	8	5	490	95	9	572	13	10	2923
12	FB2	Acta2/Myh11/Ndufa4l2	11	5	239	315	57	538	16	25	2642
13	NGN2	Htr3b/Htr3a/Gpr65	36	27	258	354	119	549	63	257	1989
14	GC1	Kcna1/Fxyd3/Mbp	5	6	405	359	15	753	11	26	2105
15	NGN3	Cysltr2/Chrnb3/Kcnip4	70	49	261	287	85	429	119	170	2074
16	MGC3	Slc36a2/Nr4a2/Ugt8a	4	16	350	179	76	509	20	85	1970
17	NGN4	Uts2b/Cckar/Vip	18	14	124	274	118	366	32	125	1683
18	SGC7	G0s2/Sdc4/Ccn1	NA	2	211	121	15	330	2	12	1778
19	MGC4	Mt2/Tcim/Drp2	1	7	446	205	1	643	8	10	1467
21	NGN5	Kcng1/Vmn1r85/Trpv1	14	7	137	140	82	256	21	83	1519
22	SGC8	Ttyh1/Ptprz1/Sfrp5	9	4	97	64	48	148	13	54	1615
23	JGN1	Mrgprd/Tmem45b/Grik1	67	37	133	98	5	127	104	151	1456
24	NGN6	Lypd1/Ddc/Tafa2	32	14	174	207	85	335	46	134	1118
25	GC2	Sostdc1/Plekhb1/Tsc22d4	7	3	133	82	25	205	10	21	1211
26	JGN2	Gfra3/Tac1/Tmem255a	27	20	79	64	22	96	47	76	1210
27	FB3	Igfbp6/Thbs4/Islr	74	27	170	181	4	250	101	40	992
28	NGN7	Rbp4/Gda/Kcnk9	11	9	106	215	66	301	20	106	879
29	NGN8	Trpa1/Efcab6/Nos1	9	7	102	103	58	189	16	79	955
30	EC2	Selp/Fabp4/Vwf	1	1	168	34	8	200	2	19	915
31	NGN9	Miat/Snhg11/Meg3	7	NA	101	114	22	208	7	66	678
32	NGN10	Olfm3/Tmem233/P2ry1	11	12	91	88	25	156	23	81	629
33	NGN11	Sprr1a/Ecel1/Ucn	2	3	10	7	5	12	5	1	891
34	NGN12	Slc18a3/Pappa2/Runx3	7	2	56	33	27	80	9	27	672
35	EC3	Podxl/Depp1/Ptprb	7	5	133	35	2	156	12	15	606
36	NGN13	Lox/Pkib/F2r	4	6	50	68	29	108	10	57	554
37	NGN14	Slc17a7/Hapln4/Lgi3	9	5	52	53	39	91	14	70	530
38	JGN3	Trappc3l/Nptx1/Tafa1	35	23	83	51	14	76	58	47	495
39	HC2	Cd52/Lsp1/Rac2	1	1	55	62	13	115	2	24	481
40	NGN15	Bmp3/Gal/Pcdh9	17	5	66	54	19	98	22	50	445
41	JGN4	Wfdc2/C1ql4/Rarres1	29	4	35	20	2	22	33	36	540
42	NGN16	Gabra1/Chodl/Gabrb2	13	2	70	39	7	94	15	32	432
43	NGN17	Thsd7b/Cacng5/Gata3	12	9	66	60	14	105	21	27	199
44	FB4	Hbb-bs/Bnc2/Ebf2	93	22	144	45	5	74	115	18	128
45	GC3	Tyrobp/Lyz2/Fcer1g	NA	1	6	7	0	12	1	2	273
46	NGN18	Chrm2/Col24a1/Lrp1b	10	2	37	18	13	43	12	31	184
47	JGN5	Trpm8/Foxp2/Cdh8	12	4	29	16	1	29	16	26	162
48	MGC5	Smoc2/Ccl11/Lum	NA	1	5	11	0	15	1	0	215
49	MGC6	Ifitm1/Kcnj8/Rgs5	NA	NA	7	10	0	17	0	0	213
50	NGN19	Slc6a2/Npy/Hand2	4	2	19	60	0	73	6	16	131
51	NGN20	Glp1r/Amigo2/Npy2r	NA	NA	20	18	2	38	0	2	163
52	NGN21	Olfr78/Runx3/Avpr1a	2	2	38	26	7	60	4	16	109
