# Supplementary material for: NodoMap: A single-cell and spatial transcriptomic atlas of the mouse nodose ganglion
Source: Cell Press Blue. 2026 Jul 20;1(4):None. doi: 10.1016/j.cpblue.2026.100072 (PMC13385471; doi:10.1016/j.cpblue.2026.100072)
Supplement: Table S5. Fed-fasted marker [file mmc6.xlsx]

## Sheet: 4_Fed_Fasted_Marker
Cluster Number	Cluster Class	Cluster Label	ENSID	p_val	avg_log2FC	pct.1	pct.2	p_val_adj	specificity	genesymbol
0	EC1	Cldn5/Ly6c1/Ly6a	ENSMUSG00000030265	0.000269408	3.11107	0.692	0.148	1	13.8226	Kras
0	EC1	Cldn5/Ly6c1/Ly6a	ENSMUSG00000034480	0.000377565	1.90272	0.923	0.556	1	3.13646	Diaph2
0	EC1	Cldn5/Ly6c1/Ly6a	ENSMUSG00000062604	0.000383118	-2.82529	0.231	0.778	1	-0.864079	Srpk2
0	EC1	Cldn5/Ly6c1/Ly6a	ENSMUSG00000021025	0.000984882	2.34191	0.615	0.148	1	9.26388	Nfkbia
0	EC1	Cldn5/Ly6c1/Ly6a	ENSMUSG00000037852	0.00177713	1.25978	0.923	0.407	1	2.81866	Cpe
0	EC1	Cldn5/Ly6c1/Ly6a	ENSMUSG00000020758	0.00356312	1.81463	0.615	0.185	1	5.81612	Itgb4
0	EC1	Cldn5/Ly6c1/Ly6a	ENSMUSG00000022836	0.00357178	2.73334	0.462	0.074	1	15.3588	Mylk
0	EC1	Cldn5/Ly6c1/Ly6a	ENSMUSG00000033059	0.00397981	1.99235	0.615	0.185	1	6.38573	Pygb
0	EC1	Cldn5/Ly6c1/Ly6a	ENSMUSG00000030168	0.00400785	1.72818	0.923	0.519	1	3.048	Adipor2
0	EC1	Cldn5/Ly6c1/Ly6a	ENSMUSG00000053062	0.00444028	1.63443	0.615	0.185	1	5.23857	Jam2
0	EC1	Cldn5/Ly6c1/Ly6a	ENSMUSG00000059534	0.00449756	1.82604	0.769	0.333	1	4.14719	Uqcr10
0	EC1	Cldn5/Ly6c1/Ly6a	ENSMUSG00000068373	0.00458111	1.77065	0.385	0.037	1	14.881	D430041D05Rik
0	EC1	Cldn5/Ly6c1/Ly6a	ENSMUSG00000016559	0.00475388	1.61502	0.769	0.259	1	4.67694	H3f3b
21	NGN5	Kcng1/Vmn1r85/Trpv1	ENSMUSG00000000792	0.0329118	-0.352635	0	0.5	1	-0.00691442	Slc5a5
24	NGN6	Lypd1/Ddc/Tafa2	ENSMUSG00000023945	0.0131903	-0.5371	0.071	0.438	1	-0.0971097	Slc5a7
0	EC1	Cldn5/Ly6c1/Ly6a	ENSMUSG00000003134	0.00516258	2.11041	0.615	0.222	1	5.68537	Tbc1d8
0	EC1	Cldn5/Ly6c1/Ly6a	ENSMUSG00000041921	0.005771	-2.15503	0	0.444	1	-0.0474677	Metap1d
0	EC1	Cldn5/Ly6c1/Ly6a	ENSMUSG00000063317	0.005771	-2.49897	0	0.444	1	-0.0550434	Usp31
0	EC1	Cldn5/Ly6c1/Ly6a	ENSMUSG00000020523	0.00591585	1.72042	0.538	0.148	1	5.96704	Fam114a2
0	EC1	Cldn5/Ly6c1/Ly6a	ENSMUSG00000020154	0.00748609	2.24256	0.846	0.444	1	4.22826	Ptprb
0	EC1	Cldn5/Ly6c1/Ly6a	ENSMUSG00000020585	0.00796241	1.85369	0.692	0.37	1	3.42444	Laptm4a
0	EC1	Cldn5/Ly6c1/Ly6a	ENSMUSG00000026102	0.00839273	1.72839	0.538	0.185	1	4.85723	Inpp1
0	EC1	Cldn5/Ly6c1/Ly6a	ENSMUSG00000030068	0.00839273	2.30136	0.538	0.185	1	6.46741	Gm20696
0	EC1	Cldn5/Ly6c1/Ly6a	ENSMUSG00000055013	0.00869994	-2.08591	0.231	0.63	1	-0.785475	Agap1
0	EC1	Cldn5/Ly6c1/Ly6a	ENSMUSG00000064138	0.00901833	-2.02611	0.308	0.741	1	-0.857928	Fam172a
0	EC1	Cldn5/Ly6c1/Ly6a	ENSMUSG00000021725	0.00915169	1.57915	0.462	0.111	1	6.15998	Parp8
0	EC1	Cldn5/Ly6c1/Ly6a	ENSMUSG00000032898	0.00917097	-1.84676	0	0.407	1	-0.0442869	Fbxo21
0	EC1	Cldn5/Ly6c1/Ly6a	ENSMUSG00000022175	0.00917097	-2.04068	0	0.407	1	-0.0489371	Lrp10
0	EC1	Cldn5/Ly6c1/Ly6a	ENSMUSG00000016087	0.00918214	2.05916	0.846	0.63	1	2.75413	Fli1
0	EC1	Cldn5/Ly6c1/Ly6a	ENSMUSG00000040339	0.00935836	-2.77276	0.154	0.556	1	-0.803416	Fam102b
0	EC1	Cldn5/Ly6c1/Ly6a	ENSMUSG00000040651	0.00958911	1.75123	0.615	0.259	1	4.06885	Tasor
0	EC1	Cldn5/Ly6c1/Ly6a	ENSMUSG00000045103	0.00999475	1.66604	0.692	0.259	1	4.34779	Dmd
0	EC1	Cldn5/Ly6c1/Ly6a	ENSMUSG00000016933	0.0113344	1.4719	0.538	0.148	1	5.10507	Plcg1
0	EC1	Cldn5/Ly6c1/Ly6a	ENSMUSG00000038463	0.011445	1.79381	0.231	0	1	43.2307	Olfml2b
0	EC1	Cldn5/Ly6c1/Ly6a	ENSMUSG00000103649	0.011445	0.622474	0.231	0	1	15.0016	Gm37768
0	EC1	Cldn5/Ly6c1/Ly6a	ENSMUSG00000047757	0.011445	1.07039	0.231	0	1	25.7964	Fancb
0	EC1	Cldn5/Ly6c1/Ly6a	ENSMUSG00000118504	0.011445	1.33071	0.231	0	1	32.07	4933434E20Rik
0	EC1	Cldn5/Ly6c1/Ly6a	ENSMUSG00000106317	0.011445	0.759288	0.231	0	1	18.2988	Gm43848
0	EC1	Cldn5/Ly6c1/Ly6a	ENSMUSG00000027962	0.011445	1.54374	0.231	0	1	37.2041	Vcam1
0	EC1	Cldn5/Ly6c1/Ly6a	ENSMUSG00000105637	0.011445	0.855388	0.231	0	1	20.6149	Gm42480
0	EC1	Cldn5/Ly6c1/Ly6a	ENSMUSG00000047963	0.011445	0.651972	0.231	0	1	15.7125	Stbd1
0	EC1	Cldn5/Ly6c1/Ly6a	ENSMUSG00000029263	0.011445	0.76597	0.231	0	1	18.4599	Pigg
0	EC1	Cldn5/Ly6c1/Ly6a	ENSMUSG00000106751	0.011445	1.18965	0.231	0	1	28.6706	Gm42467
0	EC1	Cldn5/Ly6c1/Ly6a	ENSMUSG00000008845	0.011445	0.846769	0.231	0	1	20.4071	Cd163
0	EC1	Cldn5/Ly6c1/Ly6a	ENSMUSG00000085945	0.011445	1.72663	0.231	0	1	41.6117	2310014F06Rik
0	EC1	Cldn5/Ly6c1/Ly6a	ENSMUSG00000111531	0.011445	1.03107	0.231	0	1	24.8487	Gm32688
0	EC1	Cldn5/Ly6c1/Ly6a	ENSMUSG00000060380	0.011445	1.41368	0.231	0	1	34.0697	C030014I23Rik
0	EC1	Cldn5/Ly6c1/Ly6a	ENSMUSG00000020275	0.011445	1.05363	0.231	0	1	25.3924	Rel
0	EC1	Cldn5/Ly6c1/Ly6a	ENSMUSG00000091712	0.011445	1.69852	0.231	0	1	40.9344	Sec14l5
0	EC1	Cldn5/Ly6c1/Ly6a	ENSMUSG00000108414	0.011445	1.40076	0.231	0	1	33.7584	Snhg1
0	EC1	Cldn5/Ly6c1/Ly6a	ENSMUSG00000020097	0.0114453	2.46171	0.385	0.074	1	11.5759	Sgpl1
0	EC1	Cldn5/Ly6c1/Ly6a	ENSMUSG00000044813	0.0115665	2.58588	0.462	0.148	1	7.7249	Shb
0	EC1	Cldn5/Ly6c1/Ly6a	ENSMUSG00000020642	0.0115665	2.69494	0.462	0.148	1	8.05072	Rnf144a
0	EC1	Cldn5/Ly6c1/Ly6a	ENSMUSG00000014668	0.0121223	-3.0123	0.077	0.481	1	-0.533748	Chfr
0	EC1	Cldn5/Ly6c1/Ly6a	ENSMUSG00000018076	0.0126537	1.69176	0.538	0.185	1	4.75429	Med13l
0	EC1	Cldn5/Ly6c1/Ly6a	ENSMUSG00000000378	0.0126537	1.78846	0.538	0.185	1	5.02602	Ccm2
0	EC1	Cldn5/Ly6c1/Ly6a	ENSMUSG00000042286	0.0128512	1.50135	0.462	0.111	1	5.85651	Stab1
0	EC1	Cldn5/Ly6c1/Ly6a	ENSMUSG00000052406	0.0129479	1.52734	0.385	0.074	1	7.18215	Rexo4
0	EC1	Cldn5/Ly6c1/Ly6a	ENSMUSG00000061898	0.0129479	1.14294	0.385	0.074	1	5.37454	Rbak
0	EC1	Cldn5/Ly6c1/Ly6a	ENSMUSG00000047454	0.0131709	1.32867	0.846	0.556	1	2.00943	Gphn
0	EC1	Cldn5/Ly6c1/Ly6a	ENSMUSG00000001120	0.0134982	-2.28442	0.154	0.556	1	-0.661918	Pcbp3
0	EC1	Cldn5/Ly6c1/Ly6a	ENSMUSG00000039419	0.0135704	-1.98152	0.615	0.852	1	-1.43672	Cntnap2
0	EC1	Cldn5/Ly6c1/Ly6a	ENSMUSG00000027611	0.0138033	1.3233	0.308	0.037	1	8.95337	Procr
0	EC1	Cldn5/Ly6c1/Ly6a	ENSMUSG00000002635	0.0138033	2.1531	0.308	0.037	1	14.5678	Pdcd2l
0	EC1	Cldn5/Ly6c1/Ly6a	ENSMUSG00000030619	0.0138033	1.53413	0.308	0.037	1	10.3798	Eed
0	EC1	Cldn5/Ly6c1/Ly6a	ENSMUSG00000071637	0.0138033	1.85727	0.308	0.037	1	12.5662	Cebpd
0	EC1	Cldn5/Ly6c1/Ly6a	ENSMUSG00000024816	0.0138033	1.56532	0.308	0.037	1	10.5909	Frmd8
0	EC1	Cldn5/Ly6c1/Ly6a	ENSMUSG00000061887	0.0138209	-2.14548	0.154	0.519	1	-0.665138	Ssbp3
0	EC1	Cldn5/Ly6c1/Ly6a	ENSMUSG00000024480	0.013992	0.856118	0.615	0.259	1	1.98912	Ap3s1
0	EC1	Cldn5/Ly6c1/Ly6a	ENSMUSG00000029561	0.014319	-1.48278	0	0.37	1	-0.0390207	Oasl2
0	EC1	Cldn5/Ly6c1/Ly6a	ENSMUSG00000025326	0.0145041	-1.75818	0.308	0.63	1	-0.873598	Ube3a
0	EC1	Cldn5/Ly6c1/Ly6a	ENSMUSG00000111375	0.0146223	1.40772	0.385	0.074	1	6.61963	Btbd8
0	EC1	Cldn5/Ly6c1/Ly6a	ENSMUSG00000029772	0.0147579	-2.53035	0.154	0.556	1	-0.733175	Ahcyl2
0	EC1	Cldn5/Ly6c1/Ly6a	ENSMUSG00000059588	0.0147684	1.49877	0.769	0.444	1	2.57168	Calcrl
0	EC1	Cldn5/Ly6c1/Ly6a	ENSMUSG00000056091	0.0151526	-2.32206	0.077	0.444	1	-0.444976	St3gal5
0	EC1	Cldn5/Ly6c1/Ly6a	ENSMUSG00000022443	0.0153931	0.860635	0.769	0.37	1	1.7643	Myh9
0	EC1	Cldn5/Ly6c1/Ly6a	ENSMUSG00000027550	0.0158613	1.03721	0.308	0.037	1	7.01773	Lrrcc1
0	EC1	Cldn5/Ly6c1/Ly6a	ENSMUSG00000039713	0.0158613	2.62116	0.308	0.037	1	17.7347	Plekhg5
0	EC1	Cldn5/Ly6c1/Ly6a	ENSMUSG00000039168	0.0158613	1.47725	0.308	0.037	1	9.99499	Dap
0	EC1	Cldn5/Ly6c1/Ly6a	ENSMUSG00000025151	0.0161202	-1.94657	0.154	0.556	1	-0.564024	Maged1
0	EC1	Cldn5/Ly6c1/Ly6a	ENSMUSG00000045092	0.0161202	0.716283	0.692	0.296	1	1.64324	S1pr1
0	EC1	Cldn5/Ly6c1/Ly6a	ENSMUSG00000092356	0.0164849	1.62793	0.385	0.074	1	7.65516	Gm20532
0	EC1	Cldn5/Ly6c1/Ly6a	ENSMUSG00000034757	0.0164849	1.59742	0.385	0.074	1	7.51165	Tmub2
0	EC1	Cldn5/Ly6c1/Ly6a	ENSMUSG00000024833	0.0164849	1.22173	0.385	0.074	1	5.74506	Pola2
0	EC1	Cldn5/Ly6c1/Ly6a	ENSMUSG00000055044	0.0164849	1.78205	0.385	0.074	1	8.3799	Pdlim1
0	EC1	Cldn5/Ly6c1/Ly6a	ENSMUSG00000049659	0.0168522	0.481301	0.615	0.222	1	1.29661	Aftph
0	EC1	Cldn5/Ly6c1/Ly6a	ENSMUSG00000021143	0.0168522	1.01219	0.615	0.222	1	2.72681	Pacs2
0	EC1	Cldn5/Ly6c1/Ly6a	ENSMUSG00000041187	0.0170091	1.68786	0.538	0.185	1	4.74331	Prkd2
0	EC1	Cldn5/Ly6c1/Ly6a	ENSMUSG00000040929	0.0170091	2.24712	0.538	0.185	1	6.31497	Rfx3
0	EC1	Cldn5/Ly6c1/Ly6a	ENSMUSG00000025085	0.0170486	0.604582	0.923	0.593	1	0.935448	Ablim1
0	EC1	Cldn5/Ly6c1/Ly6a	ENSMUSG00000061665	0.0174334	1.12988	0.769	0.444	1	1.93872	Cd2ap
0	EC1	Cldn5/Ly6c1/Ly6a	ENSMUSG00000035168	0.0176006	1.4867	0.769	0.481	1	2.35874	Tanc1
0	EC1	Cldn5/Ly6c1/Ly6a	ENSMUSG00000028436	0.017634	1.5371	0.462	0.148	1	4.59185	Dcaf12
0	EC1	Cldn5/Ly6c1/Ly6a	ENSMUSG00000049411	0.0178172	1.20177	0.462	0.111	1	4.6879	Tmem241
0	EC1	Cldn5/Ly6c1/Ly6a	ENSMUSG00000025324	0.0183085	-3.77428	0.077	0.444	1	-0.723265	Atp10a
0	EC1	Cldn5/Ly6c1/Ly6a	ENSMUSG00000032437	0.0183816	1.64821	0.615	0.259	1	3.82948	Stt3b
0	EC1	Cldn5/Ly6c1/Ly6a	ENSMUSG00000028098	0.0184721	1.35762	0.615	0.222	1	3.65738	Rnf115
0	EC1	Cldn5/Ly6c1/Ly6a	ENSMUSG00000027394	0.0187285	1.43302	0.538	0.185	1	4.02716	Ttl
0	EC1	Cldn5/Ly6c1/Ly6a	ENSMUSG00000066571	0.0190851	1.72044	0.769	0.481	1	2.72958	4931406P16Rik
0	EC1	Cldn5/Ly6c1/Ly6a	ENSMUSG00000033792	0.0195307	1.41438	0.462	0.148	1	4.22523	Atp7a
0	EC1	Cldn5/Ly6c1/Ly6a	ENSMUSG00000026223	0.0200921	-1.93423	0.077	0.444	1	-0.370656	Itm2c
0	EC1	Cldn5/Ly6c1/Ly6a	ENSMUSG00000034926	0.0200921	-2.3747	0.077	0.444	1	-0.455064	Dhcr24
0	EC1	Cldn5/Ly6c1/Ly6a	ENSMUSG00000040584	0.0206694	-1.78415	0.385	0.741	1	-0.9384	Abcb1a
0	EC1	Cldn5/Ly6c1/Ly6a	ENSMUSG00000066026	0.0208005	1.41857	0.308	0.037	1	9.598	Dhrs3
0	EC1	Cldn5/Ly6c1/Ly6a	ENSMUSG00000029769	0.0208439	-0.305326	0.385	0.074	1	-1.43576	Ccdc136
0	EC1	Cldn5/Ly6c1/Ly6a	ENSMUSG00000020700	0.0219389	1.24642	0.615	0.259	1	2.89596	Map3k3
0	EC1	Cldn5/Ly6c1/Ly6a	ENSMUSG00000038344	0.0219972	-1.63417	0	0.333	1	-0.0476434	Txlng
0	EC1	Cldn5/Ly6c1/Ly6a	ENSMUSG00000033790	0.0219972	-2.36867	0	0.333	1	-0.0690573	Tubgcp5
0	EC1	Cldn5/Ly6c1/Ly6a	ENSMUSG00000021374	0.0219972	-2.2631	0	0.333	1	-0.0659797	Nup153
0	EC1	Cldn5/Ly6c1/Ly6a	ENSMUSG00000030410	0.0220255	-1.92954	0.077	0.444	1	-0.369758	Dmwd
0	EC1	Cldn5/Ly6c1/Ly6a	ENSMUSG00000041936	0.0226283	0.568982	0.538	0.185	1	1.59899	Agrn
0	EC1	Cldn5/Ly6c1/Ly6a	ENSMUSG00000000374	0.0226283	1.15823	0.538	0.185	1	3.25492	Trappc10
0	EC1	Cldn5/Ly6c1/Ly6a	ENSMUSG00000025040	0.0230204	2.02398	0.385	0.111	1	6.60722	Fundc1
0	EC1	Cldn5/Ly6c1/Ly6a	ENSMUSG00000033319	0.0230204	1.26384	0.385	0.111	1	4.12576	Fem1c
0	EC1	Cldn5/Ly6c1/Ly6a	ENSMUSG00000085125	0.0234369	-1.69434	0.154	0.519	1	-0.525279	Gm16070
0	EC1	Cldn5/Ly6c1/Ly6a	ENSMUSG00000020166	0.0234369	0.546284	0.615	0.296	1	1.11578	Cnot2
0	EC1	Cldn5/Ly6c1/Ly6a	ENSMUSG00000028476	0.0237385	0.452457	0.308	0.037	1	3.06131	Reck
0	EC1	Cldn5/Ly6c1/Ly6a	ENSMUSG00000018845	0.0237385	0.548905	0.308	0.037	1	3.71387	Unc45b
0	EC1	Cldn5/Ly6c1/Ly6a	ENSMUSG00000031360	0.0238646	1.77226	0.462	0.148	1	5.29435	Ctps2
0	EC1	Cldn5/Ly6c1/Ly6a	ENSMUSG00000066621	0.0238646	1.71266	0.462	0.148	1	5.11629	Tecpr1
0	EC1	Cldn5/Ly6c1/Ly6a	ENSMUSG00000035545	0.0241762	0.981513	0.615	0.222	1	2.64416	Leng8
0	EC1	Cldn5/Ly6c1/Ly6a	ENSMUSG00000024420	0.024214	1.03943	0.846	0.444	1	1.95981	Zfp521
0	EC1	Cldn5/Ly6c1/Ly6a	ENSMUSG00000020180	0.0248303	-1.68043	0.077	0.407	1	-0.350594	Snrpd3
0	EC1	Cldn5/Ly6c1/Ly6a	ENSMUSG00000086693	0.0251802	2.39611	0.462	0.185	1	5.79982	A730081D07Rik
0	EC1	Cldn5/Ly6c1/Ly6a	ENSMUSG00000048897	0.0256304	1.4559	0.385	0.111	1	4.75272	Zfp710
0	EC1	Cldn5/Ly6c1/Ly6a	ENSMUSG00000041408	0.0260809	1.46472	0.615	0.259	1	3.40317	Wapl
0	EC1	Cldn5/Ly6c1/Ly6a	ENSMUSG00000041571	0.0260832	1.05423	0.846	0.519	1	1.7059	Selenow
0	EC1	Cldn5/Ly6c1/Ly6a	ENSMUSG00000031921	0.0263286	1.16309	0.462	0.148	1	3.47455	Terf2
0	EC1	Cldn5/Ly6c1/Ly6a	ENSMUSG00000055835	0.0263286	1.82394	0.462	0.148	1	5.44874	Zfp1
0	EC1	Cldn5/Ly6c1/Ly6a	ENSMUSG00000032353	0.0263286	1.3335	0.462	0.148	1	3.98362	Tmed3
0	EC1	Cldn5/Ly6c1/Ly6a	ENSMUSG00000042284	0.0272155	1.00161	0.538	0.185	1	2.81479	Itga1
0	EC1	Cldn5/Ly6c1/Ly6a	ENSMUSG00000041115	0.0277345	1.38062	0.615	0.296	1	2.81989	Iqsec2
0	EC1	Cldn5/Ly6c1/Ly6a	ENSMUSG00000015932	0.028862	0.808265	0.692	0.37	1	1.49316	Dstn
0	EC1	Cldn5/Ly6c1/Ly6a	ENSMUSG00000019977	0.0290094	1.17907	0.462	0.148	1	3.52229	Hbs1l
0	EC1	Cldn5/Ly6c1/Ly6a	ENSMUSG00000036990	0.0290094	1.00768	0.462	0.148	1	3.01028	Otud4
0	EC1	Cldn5/Ly6c1/Ly6a	ENSMUSG00000038145	0.0291126	1.02305	0.692	0.333	1	2.09383	Snrk
0	EC1	Cldn5/Ly6c1/Ly6a	ENSMUSG00000040506	0.0295503	-1.80599	0.308	0.593	1	-0.952415	Ambra1
0	EC1	Cldn5/Ly6c1/Ly6a	ENSMUSG00000066735	0.0297958	-2.16414	0.077	0.407	1	-0.451511	Vkorc1l1
0	EC1	Cldn5/Ly6c1/Ly6a	ENSMUSG00000036452	0.0304976	1.61033	0.769	0.481	1	2.55488	NA
0	EC1	Cldn5/Ly6c1/Ly6a	ENSMUSG00000027074	0.0316258	1.61393	0.385	0.111	1	5.26861	Slc43a3
0	EC1	Cldn5/Ly6c1/Ly6a	ENSMUSG00000022094	0.0316258	1.54788	0.385	0.111	1	5.05299	Slc39a14
0	EC1	Cldn5/Ly6c1/Ly6a	ENSMUSG00000041126	0.0316258	1.90971	0.385	0.111	1	6.23418	H2az2
0	EC1	Cldn5/Ly6c1/Ly6a	ENSMUSG00000038683	0.0316258	1.97262	0.385	0.111	1	6.43956	Pak1ip1
0	EC1	Cldn5/Ly6c1/Ly6a	ENSMUSG00000024456	0.0316258	1.37193	0.385	0.111	1	4.47862	Diaph1
0	EC1	Cldn5/Ly6c1/Ly6a	ENSMUSG00000046743	0.0325838	-1.98315	0.077	0.407	1	-0.413751	Fat4
0	EC1	Cldn5/Ly6c1/Ly6a	ENSMUSG00000029913	0.0325838	-1.78364	0.077	0.407	1	-0.372125	Prdm5
0	EC1	Cldn5/Ly6c1/Ly6a	ENSMUSG00000012422	0.0325838	-1.64457	0.077	0.407	1	-0.343111	Tmem167
0	EC1	Cldn5/Ly6c1/Ly6a	ENSMUSG00000020859	0.0326817	1.28671	0.769	0.556	1	1.77093	Spag9
0	EC1	Cldn5/Ly6c1/Ly6a	ENSMUSG00000055839	0.0326817	-1.01029	0.385	0.741	1	-0.531378	Elob
0	EC1	Cldn5/Ly6c1/Ly6a	ENSMUSG00000024548	0.0327063	1.98475	0.538	0.259	1	4.04329	Setbp1
0	EC1	Cldn5/Ly6c1/Ly6a	ENSMUSG00000033191	0.0332932	2.49509	0.462	0.185	1	6.03939	Tie1
0	EC1	Cldn5/Ly6c1/Ly6a	ENSMUSG00000032481	0.0332932	2.12798	0.462	0.185	1	5.15079	Smarcc1
0	EC1	Cldn5/Ly6c1/Ly6a	ENSMUSG00000026587	0.0333002	-1.20222	0	0.296	1	-0.0392882	Astn1
0	EC1	Cldn5/Ly6c1/Ly6a	ENSMUSG00000026918	0.0333002	-1.96534	0	0.296	1	-0.0642268	Brd3
0	EC1	Cldn5/Ly6c1/Ly6a	ENSMUSG00000064289	0.0333002	-1.93384	0	0.296	1	-0.0631975	Tank
0	EC1	Cldn5/Ly6c1/Ly6a	ENSMUSG00000016921	0.0333002	-1.0179	0	0.296	1	-0.0332647	Srsf6
0	EC1	Cldn5/Ly6c1/Ly6a	ENSMUSG00000038848	0.0333002	-1.54011	0	0.296	1	-0.0503303	Ythdf1
0	EC1	Cldn5/Ly6c1/Ly6a	ENSMUSG00000040253	0.0333002	-2.05294	0	0.296	1	-0.0670895	Gbp7
0	EC1	Cldn5/Ly6c1/Ly6a	ENSMUSG00000073144	0.0333002	-1.8022	0	0.296	1	-0.0588953	4930599N23Rik
0	EC1	Cldn5/Ly6c1/Ly6a	ENSMUSG00000045201	0.0333002	-1.686	0	0.296	1	-0.0550979	Lrrc3b
0	EC1	Cldn5/Ly6c1/Ly6a	ENSMUSG00000024479	0.0333002	-1.91706	0	0.296	1	-0.0626491	Mal2
0	EC1	Cldn5/Ly6c1/Ly6a	ENSMUSG00000067150	0.0333002	-1.17591	0	0.296	1	-0.0384285	Xpo5
0	EC1	Cldn5/Ly6c1/Ly6a	ENSMUSG00000056671	0.0333002	-2.18879	0	0.296	1	-0.071529	Prelid2
0	EC1	Cldn5/Ly6c1/Ly6a	ENSMUSG00000033871	0.0333002	-2.276	0	0.296	1	-0.074379	Ppargc1b
0	EC1	Cldn5/Ly6c1/Ly6a	ENSMUSG00000073514	0.0333002	-3.5056	0	0.296	1	-0.114562	Dok6
0	EC1	Cldn5/Ly6c1/Ly6a	ENSMUSG00000036561	0.0335551	-1.61054	0.154	0.481	1	-0.537938	Ppp6r2
0	EC1	Cldn5/Ly6c1/Ly6a	ENSMUSG00000014353	0.0343067	1.06551	0.538	0.222	1	2.5168	Tmem87b
0	EC1	Cldn5/Ly6c1/Ly6a	ENSMUSG00000004895	0.03505	1.79012	0.385	0.111	1	5.84379	Prcc
0	EC1	Cldn5/Ly6c1/Ly6a	ENSMUSG00000002944	0.03505	1.71654	0.385	0.111	1	5.60357	Cd36
0	EC1	Cldn5/Ly6c1/Ly6a	ENSMUSG00000030403	0.03505	0.997827	0.385	0.111	1	3.25737	Vasp
0	EC1	Cldn5/Ly6c1/Ly6a	ENSMUSG00000030643	0.03505	1.9976	0.385	0.111	1	6.52109	Rab30
0	EC1	Cldn5/Ly6c1/Ly6a	ENSMUSG00000003068	0.03505	2.8871	0.385	0.111	1	9.42484	Stk11
0	EC1	Cldn5/Ly6c1/Ly6a	ENSMUSG00000019768	0.0350816	1.55268	0.462	0.148	1	4.63838	Esr1
0	EC1	Cldn5/Ly6c1/Ly6a	ENSMUSG00000078429	0.0350816	0.488662	0.462	0.148	1	1.4598	Ctdsp2
0	EC1	Cldn5/Ly6c1/Ly6a	ENSMUSG00000022498	0.0350816	1.13214	0.462	0.148	1	3.38209	Txndc11
0	EC1	Cldn5/Ly6c1/Ly6a	ENSMUSG00000039959	0.0353777	2.05988	0.769	0.519	1	3.03336	Hip1
0	EC1	Cldn5/Ly6c1/Ly6a	ENSMUSG00000031536	0.0355734	1.36814	0.538	0.259	1	2.78715	Polb
0	EC1	Cldn5/Ly6c1/Ly6a	ENSMUSG00000039470	0.0355734	1.74358	0.538	0.259	1	3.55199	Zdhhc2
0	EC1	Cldn5/Ly6c1/Ly6a	ENSMUSG00000026634	0.0355923	-2.19602	0.077	0.407	1	-0.458162	Angel2
0	EC1	Cldn5/Ly6c1/Ly6a	ENSMUSG00000069049	0.0355923	-1.82862	0.077	0.407	1	-0.38151	Eif2s3y
0	EC1	Cldn5/Ly6c1/Ly6a	ENSMUSG00000026626	0.0364234	1.19549	0.615	0.259	1	2.77764	Ppp2r5a
0	EC1	Cldn5/Ly6c1/Ly6a	ENSMUSG00000026728	0.0364536	1.70758	0.462	0.185	1	4.13322	Vim
0	EC1	Cldn5/Ly6c1/Ly6a	ENSMUSG00000020108	0.0364536	2.36531	0.462	0.185	1	5.72526	Ddit4
0	EC1	Cldn5/Ly6c1/Ly6a	ENSMUSG00000021990	0.0364646	-1.5375	0.231	0.593	1	-0.614488	Spata13
0	EC1	Cldn5/Ly6c1/Ly6a	ENSMUSG00000026478	0.03688	0.602109	0.692	0.333	1	1.23231	Lamc1
0	EC1	Cldn5/Ly6c1/Ly6a	ENSMUSG00000039601	0.03688	-1.82826	0.231	0.556	1	-0.778466	Rcan2
0	EC1	Cldn5/Ly6c1/Ly6a	ENSMUSG00000022354	0.0370367	-1.77731	0.154	0.556	1	-0.514981	Ndufb9
0	EC1	Cldn5/Ly6c1/Ly6a	ENSMUSG00000027893	0.0373651	1.07821	0.538	0.222	1	2.5468	Ahcyl1
0	EC1	Cldn5/Ly6c1/Ly6a	ENSMUSG00000052539	0.0377232	-1.73584	0.308	0.63	1	-0.862494	Magi3
0	EC1	Cldn5/Ly6c1/Ly6a	ENSMUSG00000058317	0.0380256	1.17316	0.769	0.444	1	2.01298	Ube2e2
0	EC1	Cldn5/Ly6c1/Ly6a	ENSMUSG00000027333	0.0386184	2.40838	0.308	0.074	1	9.11746	Smox
0	EC1	Cldn5/Ly6c1/Ly6a	ENSMUSG00000031375	0.0386184	1.68996	0.308	0.074	1	6.3977	Bgn
0	EC1	Cldn5/Ly6c1/Ly6a	ENSMUSG00000041734	0.0386184	1.22391	0.308	0.074	1	4.63339	Kirrel
0	EC1	Cldn5/Ly6c1/Ly6a	ENSMUSG00000001418	0.0386184	1.43727	0.308	0.074	1	5.44108	Glmp
0	EC1	Cldn5/Ly6c1/Ly6a	ENSMUSG00000030086	0.0386184	2.04726	0.308	0.074	1	7.75036	Chchd6
0	EC1	Cldn5/Ly6c1/Ly6a	ENSMUSG00000030254	0.0386184	1.55202	0.308	0.074	1	5.8755	Rad18
0	EC1	Cldn5/Ly6c1/Ly6a	ENSMUSG00000059975	0.0386184	1.40946	0.308	0.074	1	5.3358	Zfp74
0	EC1	Cldn5/Ly6c1/Ly6a	ENSMUSG00000032000	0.0386184	0.986173	0.308	0.074	1	3.73337	Birc3
0	EC1	Cldn5/Ly6c1/Ly6a	ENSMUSG00000020538	0.0386184	1.26317	0.308	0.074	1	4.78198	Srebf1
0	EC1	Cldn5/Ly6c1/Ly6a	ENSMUSG00000024851	0.0386184	1.52923	0.308	0.074	1	5.78921	Pitpnm1
0	EC1	Cldn5/Ly6c1/Ly6a	ENSMUSG00000003226	0.0386522	1.7078	0.538	0.259	1	3.47908	Ranbp2
0	EC1	Cldn5/Ly6c1/Ly6a	ENSMUSG00000020705	0.0386522	1.57013	0.538	0.259	1	3.19862	Ddx42
0	EC1	Cldn5/Ly6c1/Ly6a	ENSMUSG00000043535	0.0398662	-2.73348	0.077	0.37	1	-0.625824	Setx
0	EC1	Cldn5/Ly6c1/Ly6a	ENSMUSG00000068742	0.0398662	-2.34365	0.077	0.37	1	-0.536572	Cry2
0	EC1	Cldn5/Ly6c1/Ly6a	ENSMUSG00000029777	0.0398662	-1.50121	0.077	0.37	1	-0.343698	Gars
0	EC1	Cldn5/Ly6c1/Ly6a	ENSMUSG00000058799	0.0398662	1.63563	0.462	0.185	1	3.95906	Nap1l1
0	EC1	Cldn5/Ly6c1/Ly6a	ENSMUSG00000021779	0.0398662	-2.3777	0.077	0.37	1	-0.544369	Thrb
0	EC1	Cldn5/Ly6c1/Ly6a	ENSMUSG00000022043	0.0398662	-2.16524	0.077	0.37	1	-0.495726	Trim35
0	EC1	Cldn5/Ly6c1/Ly6a	ENSMUSG00000032908	0.0400458	-1.81342	0.231	0.519	1	-0.82615	Sgpp2
0	EC1	Cldn5/Ly6c1/Ly6a	ENSMUSG00000004285	0.0400458	1.30383	0.615	0.333	1	2.37579	Atp6v1f
0	EC1	Cldn5/Ly6c1/Ly6a	ENSMUSG00000036893	0.0401113	-1.69156	0.308	0.593	1	-0.892069	Ehmt1
0	EC1	Cldn5/Ly6c1/Ly6a	ENSMUSG00000032468	0.0402746	-1.80822	0.154	0.444	1	-0.653189	Armc8
0	EC1	Cldn5/Ly6c1/Ly6a	ENSMUSG00000039114	0.0402746	-2.23862	0.154	0.444	1	-0.808666	Nrn1
0	EC1	Cldn5/Ly6c1/Ly6a	ENSMUSG00000039943	0.0409246	0.709501	0.769	0.444	1	1.2174	Plcb4
0	EC1	Cldn5/Ly6c1/Ly6a	ENSMUSG00000024259	0.0423245	-1.85022	0.077	0.407	1	-0.386017	Slc25a46
0	EC1	Cldn5/Ly6c1/Ly6a	ENSMUSG00000085400	0.0427812	0.433308	0.154	0	1	7.10626	Pard3bos3
0	EC1	Cldn5/Ly6c1/Ly6a	ENSMUSG00000026213	0.0427812	0.384353	0.154	0	1	6.30339	Stk11ip
0	EC1	Cldn5/Ly6c1/Ly6a	ENSMUSG00000026355	0.0427812	0.986365	0.154	0	1	16.1764	Mcm6
0	EC1	Cldn5/Ly6c1/Ly6a	ENSMUSG00000098206	0.0427812	1.36485	0.154	0	1	22.3836	Mir181a-1hg
0	EC1	Cldn5/Ly6c1/Ly6a	ENSMUSG00000078190	0.0427812	0.594942	0.154	0	1	9.75705	Dnm3os
0	EC1	Cldn5/Ly6c1/Ly6a	ENSMUSG00000026694	0.0427812	0.814486	0.154	0	1	13.3576	Eef1aknmt
0	EC1	Cldn5/Ly6c1/Ly6a	ENSMUSG00000103776	0.0427812	1.22603	0.154	0	1	20.1068	2900035J10Rik
0	EC1	Cldn5/Ly6c1/Ly6a	ENSMUSG00000026785	0.0427812	1.34072	0.154	0	1	21.9879	Pkn3
0	EC1	Cldn5/Ly6c1/Ly6a	ENSMUSG00000026840	0.0427812	2.45076	0.154	0	1	40.1925	Lamc3
0	EC1	Cldn5/Ly6c1/Ly6a	ENSMUSG00000026749	0.0427812	0.729584	0.154	0	1	11.9652	Nek6
0	EC1	Cldn5/Ly6c1/Ly6a	ENSMUSG00000027478	0.0427812	0.864087	0.154	0	1	14.171	Dnmt3b
0	EC1	Cldn5/Ly6c1/Ly6a	ENSMUSG00000031103	0.0427812	1.39783	0.154	0	1	22.9245	Elf4
0	EC1	Cldn5/Ly6c1/Ly6a	ENSMUSG00000073010	0.0427812	0.928447	0.154	0	1	15.2265	Gm5127
0	EC1	Cldn5/Ly6c1/Ly6a	ENSMUSG00000106166	0.0427812	0.384353	0.154	0	1	6.30339	Gm43484
0	EC1	Cldn5/Ly6c1/Ly6a	ENSMUSG00000028004	0.0427812	0.814486	0.154	0	1	13.3576	Npy2r
0	EC1	Cldn5/Ly6c1/Ly6a	ENSMUSG00000048039	0.0427812	0.490157	0.154	0	1	8.03857	Isg20l2
0	EC1	Cldn5/Ly6c1/Ly6a	ENSMUSG00000027959	0.0427812	0.419081	0.154	0	1	6.87293	Sass6
0	EC1	Cldn5/Ly6c1/Ly6a	ENSMUSG00000104969	0.0427812	1.05599	0.154	0	1	17.3182	Gm43445
0	EC1	Cldn5/Ly6c1/Ly6a	ENSMUSG00000003282	0.0427812	0.250146	0.154	0	1	4.10239	Plag1
0	EC1	Cldn5/Ly6c1/Ly6a	ENSMUSG00000028475	0.0427812	2.74318	0.154	0	1	44.9882	Spaar
0	EC1	Cldn5/Ly6c1/Ly6a	ENSMUSG00000028331	0.0427812	0.765904	0.154	0	1	12.5608	Trmo
0	EC1	Cldn5/Ly6c1/Ly6a	ENSMUSG00000028420	0.0427812	0.384353	0.154	0	1	6.30339	Tmem38b
0	EC1	Cldn5/Ly6c1/Ly6a	ENSMUSG00000048706	0.0427812	0.63654	0.154	0	1	10.4393	Lurap1l
0	EC1	Cldn5/Ly6c1/Ly6a	ENSMUSG00000028568	0.0427812	0.398925	0.154	0	1	6.54237	Btf3l4
0	EC1	Cldn5/Ly6c1/Ly6a	ENSMUSG00000085875	0.0427812	1.55276	0.154	0	1	25.4653	Gm12905
0	EC1	Cldn5/Ly6c1/Ly6a	ENSMUSG00000028909	0.0427812	0.384353	0.154	0	1	6.30339	Ptpru
0	EC1	Cldn5/Ly6c1/Ly6a	ENSMUSG00000085667	0.0427812	0.990975	0.154	0	1	16.252	Gm12992
0	EC1	Cldn5/Ly6c1/Ly6a	ENSMUSG00000028862	0.0427812	0.679074	0.154	0	1	11.1368	Map3k6
0	EC1	Cldn5/Ly6c1/Ly6a	ENSMUSG00000028860	0.0427812	1.67112	0.154	0	1	27.4064	Sytl1
0	EC1	Cldn5/Ly6c1/Ly6a	ENSMUSG00000084803	0.0427812	0.990975	0.154	0	1	16.252	5830444B04Rik
0	EC1	Cldn5/Ly6c1/Ly6a	ENSMUSG00000029082	0.0427812	0.986365	0.154	0	1	16.1764	Bst1
0	EC1	Cldn5/Ly6c1/Ly6a	ENSMUSG00000107009	0.0427812	0.745714	0.154	0	1	12.2297	6720475M21Rik
0	EC1	Cldn5/Ly6c1/Ly6a	ENSMUSG00000036285	0.0427812	1.42766	0.154	0	1	23.4136	Noa1
0	EC1	Cldn5/Ly6c1/Ly6a	ENSMUSG00000034687	0.0427812	0.966612	0.154	0	1	15.8524	Fras1
0	EC1	Cldn5/Ly6c1/Ly6a	ENSMUSG00000035456	0.0427812	0.679074	0.154	0	1	11.1368	Prdm8
0	EC1	Cldn5/Ly6c1/Ly6a	ENSMUSG00000086247	0.0427812	0.729584	0.154	0	1	11.9652	Gm15787
0	EC1	Cldn5/Ly6c1/Ly6a	ENSMUSG00000029346	0.0427812	1.94463	0.154	0	1	31.8919	Srrd
0	EC1	Cldn5/Ly6c1/Ly6a	ENSMUSG00000042249	0.0427812	0.63654	0.154	0	1	10.4393	Grk3
0	EC1	Cldn5/Ly6c1/Ly6a	ENSMUSG00000105434	0.0427812	0.490157	0.154	0	1	8.03857	Gm43359
0	EC1	Cldn5/Ly6c1/Ly6a	ENSMUSG00000107320	0.0427812	1.17873	0.154	0	1	19.3312	Gm42549
0	EC1	Cldn5/Ly6c1/Ly6a	ENSMUSG00000106676	0.0427812	0.490157	0.154	0	1	8.03857	Gm42895
0	EC1	Cldn5/Ly6c1/Ly6a	ENSMUSG00000029864	0.0427812	0.707449	0.154	0	1	11.6022	Gstk1
0	EC1	Cldn5/Ly6c1/Ly6a	ENSMUSG00000107749	0.0427812	1.78757	0.154	0	1	29.3161	Gm44321
0	EC1	Cldn5/Ly6c1/Ly6a	ENSMUSG00000108042	0.0427812	0.594942	0.154	0	1	9.75705	B130021K23Rik
0	EC1	Cldn5/Ly6c1/Ly6a	ENSMUSG00000107624	0.0427812	0.971588	0.154	0	1	15.934	Gm44005
0	EC1	Cldn5/Ly6c1/Ly6a	ENSMUSG00000107638	0.0427812	1.51882	0.154	0	1	24.9087	Gm30524
0	EC1	Cldn5/Ly6c1/Ly6a	ENSMUSG00000051768	0.0427812	0.679074	0.154	0	1	11.1368	Xrcc1
0	EC1	Cldn5/Ly6c1/Ly6a	ENSMUSG00000096916	0.0427812	1.28162	0.154	0	1	21.0185	Zfp850
0	EC1	Cldn5/Ly6c1/Ly6a	ENSMUSG00000030796	0.0427812	0.986365	0.154	0	1	16.1764	Tead2
0	EC1	Cldn5/Ly6c1/Ly6a	ENSMUSG00000002771	0.0427812	1.13689	0.154	0	1	18.645	Grin2d
0	EC1	Cldn5/Ly6c1/Ly6a	ENSMUSG00000010307	0.0427812	0.496809	0.154	0	1	8.14766	Tmem86a
0	EC1	Cldn5/Ly6c1/Ly6a	ENSMUSG00000055026	0.0427812	0.749166	0.154	0	1	12.2863	Gabrg3
0	EC1	Cldn5/Ly6c1/Ly6a	ENSMUSG00000108321	0.0427812	0.727837	0.154	0	1	11.9365	Gm44649
0	EC1	Cldn5/Ly6c1/Ly6a	ENSMUSG00000097162	0.0427812	0.496809	0.154	0	1	8.14766	2310010J17Rik
0	EC1	Cldn5/Ly6c1/Ly6a	ENSMUSG00000073940	0.0427812	1.40138	0.154	0	1	22.9826	Hbb-bt
0	EC1	Cldn5/Ly6c1/Ly6a	ENSMUSG00000063286	0.0427812	0.93167	0.154	0	1	15.2794	Gm8995
0	EC1	Cldn5/Ly6c1/Ly6a	ENSMUSG00000025489	0.0427812	0.849334	0.154	0	1	13.9291	Ifitm5
0	EC1	Cldn5/Ly6c1/Ly6a	ENSMUSG00000081497	0.0427812	0.966429	0.154	0	1	15.8494	Gm15560
0	EC1	Cldn5/Ly6c1/Ly6a	ENSMUSG00000112367	0.0427812	0.63654	0.154	0	1	10.4393	A230081H15Rik
0	EC1	Cldn5/Ly6c1/Ly6a	ENSMUSG00000020085	0.0427812	1.74545	0.154	0	1	28.6254	Aifm2
0	EC1	Cldn5/Ly6c1/Ly6a	ENSMUSG00000033416	0.0427812	0.834581	0.154	0	1	13.6871	Gucd1
0	EC1	Cldn5/Ly6c1/Ly6a	ENSMUSG00000054206	0.0427812	0.496809	0.154	0	1	8.14766	Gzmm
0	EC1	Cldn5/Ly6c1/Ly6a	ENSMUSG00000020228	0.0427812	0.490157	0.154	0	1	8.03857	Helb
0	EC1	Cldn5/Ly6c1/Ly6a	ENSMUSG00000039620	0.0427812	0.496809	0.154	0	1	8.14766	Trmt9b
0	EC1	Cldn5/Ly6c1/Ly6a	ENSMUSG00000036686	0.0427812	0.679074	0.154	0	1	11.1368	Cc2d1a
0	EC1	Cldn5/Ly6c1/Ly6a	ENSMUSG00000033579	0.0427812	1.29713	0.154	0	1	21.2729	Fa2h
0	EC1	Cldn5/Ly6c1/Ly6a	ENSMUSG00000041515	0.0427812	0.490157	0.154	0	1	8.03857	Irf8
0	EC1	Cldn5/Ly6c1/Ly6a	ENSMUSG00000090118	0.0427812	0.755278	0.154	0	1	12.3866	Gm16163
0	EC1	Cldn5/Ly6c1/Ly6a	ENSMUSG00000114624	0.0427812	1.06498	0.154	0	1	17.4657	Gm48267
0	EC1	Cldn5/Ly6c1/Ly6a	ENSMUSG00000022160	0.0427812	0.384353	0.154	0	1	6.30339	Mettl3
0	EC1	Cldn5/Ly6c1/Ly6a	ENSMUSG00000035235	0.0427812	0.490157	0.154	0	1	8.03857	Trim13
0	EC1	Cldn5/Ly6c1/Ly6a	ENSMUSG00000093954	0.0427812	0.783133	0.154	0	1	12.8434	Gm16867
0	EC1	Cldn5/Ly6c1/Ly6a	ENSMUSG00000033730	0.0427812	0.976683	0.154	0	1	16.0176	Egr3
0	EC1	Cldn5/Ly6c1/Ly6a	ENSMUSG00000098645	0.0427812	1.28985	0.154	0	1	21.1536	Gm27201
0	EC1	Cldn5/Ly6c1/Ly6a	ENSMUSG00000111345	0.0427812	0.490157	0.154	0	1	8.03857	Gm48562
0	EC1	Cldn5/Ly6c1/Ly6a	ENSMUSG00000032265	0.0427812	0.528962	0.154	0	1	8.67497	Tent5a
0	EC1	Cldn5/Ly6c1/Ly6a	ENSMUSG00000020536	0.0427812	0.384353	0.154	0	1	6.30339	Llgl1
0	EC1	Cldn5/Ly6c1/Ly6a	ENSMUSG00000001034	0.0427812	0.707449	0.154	0	1	11.6022	Mapk7
0	EC1	Cldn5/Ly6c1/Ly6a	ENSMUSG00000020811	0.0427812	0.679074	0.154	0	1	11.1368	Wscd1
0	EC1	Cldn5/Ly6c1/Ly6a	ENSMUSG00000085514	0.0427812	0.63654	0.154	0	1	10.4393	Bcas3os2
0	EC1	Cldn5/Ly6c1/Ly6a	ENSMUSG00000043857	0.0427812	0.917015	0.154	0	1	15.0391	Mgat5b
0	EC1	Cldn5/Ly6c1/Ly6a	ENSMUSG00000033909	0.0427812	0.755278	0.154	0	1	12.3866	Usp36
0	EC1	Cldn5/Ly6c1/Ly6a	ENSMUSG00000052551	0.0427812	2.23449	0.154	0	1	36.6456	Adarb2
0	EC1	Cldn5/Ly6c1/Ly6a	ENSMUSG00000042842	0.0427812	0.976683	0.154	0	1	16.0176	Serpinb6b
0	EC1	Cldn5/Ly6c1/Ly6a	ENSMUSG00000020956	0.0427812	0.250146	0.154	0	1	4.10239	Dtd2
0	EC1	Cldn5/Ly6c1/Ly6a	ENSMUSG00000045690	0.0427812	0.725889	0.154	0	1	11.9046	Wdr89
0	EC1	Cldn5/Ly6c1/Ly6a	ENSMUSG00000021265	0.0427812	1.84064	0.154	0	1	30.1865	Slc25a29
0	EC1	Cldn5/Ly6c1/Ly6a	ENSMUSG00000037617	0.0427812	0.970406	0.154	0	1	15.9147	Spag1
0	EC1	Cldn5/Ly6c1/Ly6a	ENSMUSG00000099034	0.0427812	0.496809	0.154	0	1	8.14766	2810039B14Rik
0	EC1	Cldn5/Ly6c1/Ly6a	ENSMUSG00000016758	0.0427812	1.06498	0.154	0	1	17.4657	Bik
0	EC1	Cldn5/Ly6c1/Ly6a	ENSMUSG00000022620	0.0427812	0.502312	0.154	0	1	8.23791	Arsa
0	EC1	Cldn5/Ly6c1/Ly6a	ENSMUSG00000053559	0.0427812	0.864087	0.154	0	1	14.171	Smagp
0	EC1	Cldn5/Ly6c1/Ly6a	ENSMUSG00000103149	0.0427812	0.990975	0.154	0	1	16.252	AA914427
0	EC1	Cldn5/Ly6c1/Ly6a	ENSMUSG00000022887	0.0427812	0.971613	0.154	0	1	15.9345	Masp1
0	EC1	Cldn5/Ly6c1/Ly6a	ENSMUSG00000080717	0.0427812	0.419081	0.154	0	1	6.87293	B230307C23Rik
0	EC1	Cldn5/Ly6c1/Ly6a	ENSMUSG00000063952	0.0427812	1.16767	0.154	0	1	19.1498	Brpf3
0	EC1	Cldn5/Ly6c1/Ly6a	ENSMUSG00000024019	0.0427812	1.21339	0.154	0	1	19.8996	Cmtr1
0	EC1	Cldn5/Ly6c1/Ly6a	ENSMUSG00000036594	0.0427812	0.496809	0.154	0	1	8.14766	H2-Aa
0	EC1	Cldn5/Ly6c1/Ly6a	ENSMUSG00000001227	0.0427812	1.78184	0.154	0	1	29.2221	Sema6b
0	EC1	Cldn5/Ly6c1/Ly6a	ENSMUSG00000117546	0.0427812	0.398925	0.154	0	1	6.54237	AC154542.1
0	EC1	Cldn5/Ly6c1/Ly6a	ENSMUSG00000024145	0.0427812	0.398925	0.154	0	1	6.54237	Pigf
0	EC1	Cldn5/Ly6c1/Ly6a	ENSMUSG00000005836	0.0427812	0.971613	0.154	0	1	15.9345	Gata6
0	EC1	Cldn5/Ly6c1/Ly6a	ENSMUSG00000024440	0.0427812	1.32418	0.154	0	1	21.7166	Pcdh12
0	EC1	Cldn5/Ly6c1/Ly6a	ENSMUSG00000024427	0.0427812	0.917015	0.154	0	1	15.0391	Spry4
0	EC1	Cldn5/Ly6c1/Ly6a	ENSMUSG00000024621	0.0427812	0.594942	0.154	0	1	9.75705	Csf1r
0	EC1	Cldn5/Ly6c1/Ly6a	ENSMUSG00000040663	0.0427812	0.384353	0.154	0	1	6.30339	Clcf1
0	EC1	Cldn5/Ly6c1/Ly6a	ENSMUSG00000034765	0.0427812	0.976683	0.154	0	1	16.0176	Dusp5
0	EC1	Cldn5/Ly6c1/Ly6a	ENSMUSG00000026083	0.0427903	-1.3964	0.154	0.481	1	-0.466415	Eif5b
0	EC1	Cldn5/Ly6c1/Ly6a	ENSMUSG00000037499	0.0427903	-1.71315	0.154	0.481	1	-0.572212	Nenf
0	EC1	Cldn5/Ly6c1/Ly6a	ENSMUSG00000041134	0.0431109	1.32186	0.923	0.667	1	1.8217	Cyyr1
0	EC1	Cldn5/Ly6c1/Ly6a	ENSMUSG00000034640	0.0432019	1.47386	0.308	0.074	1	5.57961	Tiparp
0	EC1	Cldn5/Ly6c1/Ly6a	ENSMUSG00000042447	0.0432019	2.24444	0.308	0.074	1	8.4968	Mios
0	EC1	Cldn5/Ly6c1/Ly6a	ENSMUSG00000064030	0.0432019	1.97017	0.308	0.074	1	7.4585	Pym1
0	EC1	Cldn5/Ly6c1/Ly6a	ENSMUSG00000026825	0.0435461	-1.83407	0.077	0.37	1	-0.419906	Dnm1
0	EC1	Cldn5/Ly6c1/Ly6a	ENSMUSG00000029478	0.0435461	-2.24307	0.077	0.37	1	-0.513545	Ncor2
0	EC1	Cldn5/Ly6c1/Ly6a	ENSMUSG00000054716	0.0435461	1.62877	0.462	0.185	1	3.94246	Zfp771
0	EC1	Cldn5/Ly6c1/Ly6a	ENSMUSG00000052632	0.0435461	1.21723	0.462	0.185	1	2.94632	Asap2
0	EC1	Cldn5/Ly6c1/Ly6a	ENSMUSG00000044117	0.0435461	-1.31973	0.077	0.37	1	-0.302149	Bmerb1
0	EC1	Cldn5/Ly6c1/Ly6a	ENSMUSG00000025423	0.0435461	1.34271	0.462	0.185	1	3.25004	Pias2
0	EC1	Cldn5/Ly6c1/Ly6a	ENSMUSG00000040761	0.0436933	-2.4089	0.154	0.444	1	-0.870177	Spen
0	EC1	Cldn5/Ly6c1/Ly6a	ENSMUSG00000023044	0.0436933	-2.6767	0.154	0.444	1	-0.966914	Csad
0	EC1	Cldn5/Ly6c1/Ly6a	ENSMUSG00000019302	0.0449229	1.54624	0.615	0.296	1	3.15816	Atp6v0a1
0	EC1	Cldn5/Ly6c1/Ly6a	ENSMUSG00000026004	0.0457113	0.881424	0.692	0.37	1	1.62832	Kansl1l
0	EC1	Cldn5/Ly6c1/Ly6a	ENSMUSG00000028194	0.0463467	-1.61458	0.231	0.556	1	-0.68748	Ddah1
0	EC1	Cldn5/Ly6c1/Ly6a	ENSMUSG00000040269	0.0472789	0.886394	0.385	0.111	1	2.8936	Mrps28
0	EC1	Cldn5/Ly6c1/Ly6a	ENSMUSG00000053110	0.0472789	0.891556	0.385	0.111	1	2.91045	Yap1
0	EC1	Cldn5/Ly6c1/Ly6a	ENSMUSG00000041361	0.0472789	1.15679	0.385	0.111	1	3.77628	Myzap
0	EC1	Cldn5/Ly6c1/Ly6a	ENSMUSG00000024163	0.0472869	-0.879577	0.308	0.667	1	-0.413155	Mapk8ip3
0	EC1	Cldn5/Ly6c1/Ly6a	ENSMUSG00000034189	0.0475089	-1.79133	0.077	0.37	1	-0.410121	Hsdl1
0	EC1	Cldn5/Ly6c1/Ly6a	ENSMUSG00000044167	0.0479665	1.39113	0.538	0.222	1	3.28594	Foxo1
0	EC1	Cldn5/Ly6c1/Ly6a	ENSMUSG00000052656	0.0479665	1.34997	0.538	0.222	1	3.18873	Rnf103
0	EC1	Cldn5/Ly6c1/Ly6a	ENSMUSG00000035877	0.0481082	1.71751	0.615	0.37	1	2.82485	Zhx3
0	EC1	Cldn5/Ly6c1/Ly6a	ENSMUSG00000079056	0.0482369	1.29799	0.308	0.074	1	4.91383	Kcnip3
0	EC1	Cldn5/Ly6c1/Ly6a	ENSMUSG00000056305	0.0482369	0.778451	0.308	0.074	1	2.94699	Usp39
0	EC1	Cldn5/Ly6c1/Ly6a	ENSMUSG00000007950	0.0482369	2.10085	0.308	0.074	1	7.95323	Abhd8
0	EC1	Cldn5/Ly6c1/Ly6a	ENSMUSG00000025280	0.0482369	1.16713	0.308	0.074	1	4.4184	Polr3a
0	EC1	Cldn5/Ly6c1/Ly6a	ENSMUSG00000020393	0.0482369	1.76409	0.308	0.074	1	6.67833	Kremen1
0	EC1	Cldn5/Ly6c1/Ly6a	ENSMUSG00000020952	0.0482369	1.67467	0.308	0.074	1	6.33984	Scfd1
0	EC1	Cldn5/Ly6c1/Ly6a	ENSMUSG00000063236	0.0482369	0.991053	0.308	0.074	1	3.75184	1110038F14Rik
0	EC1	Cldn5/Ly6c1/Ly6a	ENSMUSG00000022779	0.0482369	1.67047	0.308	0.074	1	6.32394	Top3b
0	EC1	Cldn5/Ly6c1/Ly6a	ENSMUSG00000024260	0.0482369	1.08256	0.308	0.074	1	4.09827	Sap130
0	EC1	Cldn5/Ly6c1/Ly6a	ENSMUSG00000048832	0.0482369	2.01286	0.308	0.074	1	7.6201	Vps37c
0	EC1	Cldn5/Ly6c1/Ly6a	ENSMUSG00000050192	0.0483253	1.7122	0.385	0.148	1	4.28049	Eif5a2
0	EC1	Cldn5/Ly6c1/Ly6a	ENSMUSG00000000600	0.048522	-1.22404	0.154	0.519	1	-0.379475	Krit1
0	EC1	Cldn5/Ly6c1/Ly6a	ENSMUSG00000013089	0.0492787	1.46457	0.538	0.259	1	2.98359	Etv5
0	EC1	Cldn5/Ly6c1/Ly6a	ENSMUSG00000026088	0.0497625	-0.957751	0	0.259	1	-0.0356041	Mitd1
0	EC1	Cldn5/Ly6c1/Ly6a	ENSMUSG00000002881	0.0497625	-1.38396	0	0.259	1	-0.0514483	Nab1
0	EC1	Cldn5/Ly6c1/Ly6a	ENSMUSG00000040836	0.0497625	-0.650026	0	0.259	1	-0.0241645	Gpr161
0	EC1	Cldn5/Ly6c1/Ly6a	ENSMUSG00000035778	0.0497625	-1.44552	0	0.259	1	-0.0537368	Ggta1
0	EC1	Cldn5/Ly6c1/Ly6a	ENSMUSG00000085631	0.0497625	-2.07979	0	0.259	1	-0.0773157	9630028H03Rik
0	EC1	Cldn5/Ly6c1/Ly6a	ENSMUSG00000040359	0.0497625	-1.2469	0	0.259	1	-0.0463531	Ufl1
0	EC1	Cldn5/Ly6c1/Ly6a	ENSMUSG00000046447	0.0497625	-0.822904	0	0.259	1	-0.0305912	Camk2n1
0	EC1	Cldn5/Ly6c1/Ly6a	ENSMUSG00000029007	0.0497625	-1.06807	0	0.259	1	-0.0397053	Agtrap
0	EC1	Cldn5/Ly6c1/Ly6a	ENSMUSG00000029563	0.0497625	-3.16059	0	0.259	1	-0.117494	Foxp2
0	EC1	Cldn5/Ly6c1/Ly6a	ENSMUSG00000051855	0.0497625	-1.52198	0	0.259	1	-0.056579	Mest
0	EC1	Cldn5/Ly6c1/Ly6a	ENSMUSG00000038388	0.0497625	-1.92791	0	0.259	1	-0.0716695	Mpp6
0	EC1	Cldn5/Ly6c1/Ly6a	ENSMUSG00000064293	0.0497625	-0.885757	0	0.259	1	-0.0329278	Cntn4
0	EC1	Cldn5/Ly6c1/Ly6a	ENSMUSG00000068250	0.0497625	-1.17481	0	0.259	1	-0.0436733	Amn1
0	EC1	Cldn5/Ly6c1/Ly6a	ENSMUSG00000025724	0.0497625	-0.99428	0	0.259	1	-0.0369621	Sec11a
0	EC1	Cldn5/Ly6c1/Ly6a	ENSMUSG00000110424	0.0497625	-1.94436	0	0.259	1	-0.072281	1700012D14Rik
0	EC1	Cldn5/Ly6c1/Ly6a	ENSMUSG00000031600	0.0497625	-1.66537	0	0.259	1	-0.0619098	Vps37a
0	EC1	Cldn5/Ly6c1/Ly6a	ENSMUSG00000097336	0.0497625	-1.56558	0	0.259	1	-0.0581999	Fendrr
0	EC1	Cldn5/Ly6c1/Ly6a	ENSMUSG00000043051	0.0497625	-1.1832	0	0.259	1	-0.0439851	Disc1
0	EC1	Cldn5/Ly6c1/Ly6a	ENSMUSG00000033111	0.0497625	-1.14993	0	0.259	1	-0.0427483	3830406C13Rik
0	EC1	Cldn5/Ly6c1/Ly6a	ENSMUSG00000021792	0.0497625	-0.872866	0	0.259	1	-0.0324485	Prxl2a
0	EC1	Cldn5/Ly6c1/Ly6a	ENSMUSG00000021947	0.0497625	-1.20972	0	0.259	1	-0.0449711	Cryl1
0	EC1	Cldn5/Ly6c1/Ly6a	ENSMUSG00000056579	0.0497625	-1.5605	0	0.259	1	-0.0580111	Tug1
0	EC1	Cldn5/Ly6c1/Ly6a	ENSMUSG00000034285	0.0497625	-1.35049	0	0.259	1	-0.0502042	Nipsnap1
0	EC1	Cldn5/Ly6c1/Ly6a	ENSMUSG00000020546	0.0497625	-0.920252	0	0.259	1	-0.0342101	Stxbp4
0	EC1	Cldn5/Ly6c1/Ly6a	ENSMUSG00000022237	0.0497625	-1.52677	0	0.259	1	-0.0567573	Ankrd33b
0	EC1	Cldn5/Ly6c1/Ly6a	ENSMUSG00000023046	0.0497625	-1.76149	0	0.259	1	-0.0654829	Igfbp6
0	EC1	Cldn5/Ly6c1/Ly6a	ENSMUSG00000033653	0.0497625	-1.30565	0	0.259	1	-0.0485371	Vps8
0	EC1	Cldn5/Ly6c1/Ly6a	ENSMUSG00000024256	0.0497625	-1.48516	0	0.259	1	-0.0552103	Adcyap1
0	EC1	Cldn5/Ly6c1/Ly6a	ENSMUSG00000021248	0.0499257	-2.04893	0.231	0.556	1	-0.872425	Tmed10
0	EC1	Cldn5/Ly6c1/Ly6a	ENSMUSG00000096929	0.0500738	-1.5751	0.154	0.481	1	-0.526103	A330023F24Rik
0	EC1	Cldn5/Ly6c1/Ly6a	ENSMUSG00000045180	0.0500738	1.71449	0.538	0.296	1	3.07039	Shroom2
0	EC1	Cldn5/Ly6c1/Ly6a	ENSMUSG00000054611	0.0500738	0.532266	0.615	0.259	1	1.23668	Kdm2a
0	EC1	Cldn5/Ly6c1/Ly6a	ENSMUSG00000090272	0.0501038	-1.8224	0.077	0.407	1	-0.380212	Mndal
0	EC1	Cldn5/Ly6c1/Ly6a	ENSMUSG00000017291	0.0505095	-1.24195	0.308	0.63	1	-0.617095	Taok1
0	EC1	Cldn5/Ly6c1/Ly6a	ENSMUSG00000002190	0.0517706	1.26853	0.462	0.185	1	3.07049	Clgn
0	EC1	Cldn5/Ly6c1/Ly6a	ENSMUSG00000036661	0.0517706	1.3317	0.462	0.185	1	3.2234	Dennd3
0	EC1	Cldn5/Ly6c1/Ly6a	ENSMUSG00000024780	0.0517706	-1.53003	0.077	0.37	1	-0.350296	Cdc37l1
0	EC1	Cldn5/Ly6c1/Ly6a	ENSMUSG00000062822	0.0520199	0.942453	0.538	0.222	1	2.22614	4833420G17Rik
0	EC1	Cldn5/Ly6c1/Ly6a	ENSMUSG00000030727	0.052081	0.521271	0.385	0.111	1	1.70167	Rabep2
0	EC1	Cldn5/Ly6c1/Ly6a	ENSMUSG00000004044	0.052081	1.1922	0.385	0.111	1	3.8919	Cavin1
0	EC1	Cldn5/Ly6c1/Ly6a	ENSMUSG00000026617	0.0522489	0.752756	0.231	0.037	1	3.85988	Bpnt1
0	EC1	Cldn5/Ly6c1/Ly6a	ENSMUSG00000039983	0.0522489	1.55426	0.231	0.037	1	7.96969	Ccdc32
0	EC1	Cldn5/Ly6c1/Ly6a	ENSMUSG00000031155	0.0522489	1.0013	0.231	0.037	1	5.13432	Pim2
0	EC1	Cldn5/Ly6c1/Ly6a	ENSMUSG00000073139	0.0522489	0.67118	0.231	0.037	1	3.44158	Tmem185a
0	EC1	Cldn5/Ly6c1/Ly6a	ENSMUSG00000042642	0.0522489	0.537367	0.231	0.037	1	2.75544	Flad1
0	EC1	Cldn5/Ly6c1/Ly6a	ENSMUSG00000028527	0.0522489	0.827527	0.231	0.037	1	4.24328	Ak4
0	EC1	Cldn5/Ly6c1/Ly6a	ENSMUSG00000030208	0.0522489	2.4012	0.231	0.037	1	12.3125	Emp1
0	EC1	Cldn5/Ly6c1/Ly6a	ENSMUSG00000035228	0.0522489	1.5473	0.231	0.037	1	7.93403	Ccdc106
0	EC1	Cldn5/Ly6c1/Ly6a	ENSMUSG00000054612	0.0522489	1.3617	0.231	0.037	1	6.98235	Mgmt
0	EC1	Cldn5/Ly6c1/Ly6a	ENSMUSG00000058298	0.0522489	1.34186	0.231	0.037	1	6.88059	Mcm9
0	EC1	Cldn5/Ly6c1/Ly6a	ENSMUSG00000020246	0.0522489	1.01391	0.231	0.037	1	5.19897	Hcfc2
0	EC1	Cldn5/Ly6c1/Ly6a	ENSMUSG00000092544	0.0522489	1.55931	0.231	0.037	1	7.99562	Gm20422
0	EC1	Cldn5/Ly6c1/Ly6a	ENSMUSG00000031953	0.0522489	1.73507	0.231	0.037	1	8.89683	Tmem170
0	EC1	Cldn5/Ly6c1/Ly6a	ENSMUSG00000035960	0.0522489	0.868429	0.231	0.037	1	4.45301	Apex1
0	EC1	Cldn5/Ly6c1/Ly6a	ENSMUSG00000032531	0.0522489	1.14613	0.231	0.037	1	5.87699	Amotl2
0	EC1	Cldn5/Ly6c1/Ly6a	ENSMUSG00000111605	0.0522489	1.04797	0.231	0.037	1	5.37363	4632418H02Rik
0	EC1	Cldn5/Ly6c1/Ly6a	ENSMUSG00000018861	0.0522489	0.505716	0.231	0.037	1	2.59314	Fdxr
0	EC1	Cldn5/Ly6c1/Ly6a	ENSMUSG00000025572	0.0522489	1.09691	0.231	0.037	1	5.62456	Tmc6
0	EC1	Cldn5/Ly6c1/Ly6a	ENSMUSG00000025575	0.0522489	1.22275	0.231	0.037	1	6.26985	Cant1
0	EC1	Cldn5/Ly6c1/Ly6a	ENSMUSG00000095930	0.0522489	0.99792	0.231	0.037	1	5.117	Nim1k
0	EC1	Cldn5/Ly6c1/Ly6a	ENSMUSG00000020648	0.0522489	1.44896	0.231	0.037	1	7.42977	Dus4l
0	EC1	Cldn5/Ly6c1/Ly6a	ENSMUSG00000022142	0.0522489	1.86114	0.231	0.037	1	9.5433	Nup155
0	EC1	Cldn5/Ly6c1/Ly6a	ENSMUSG00000041168	0.0522489	0.659042	0.231	0.037	1	3.37934	Lonp1
0	EC1	Cldn5/Ly6c1/Ly6a	ENSMUSG00000022092	0.0529154	-2.18743	0.308	0.556	1	-1.22898	Ppp3cc
0	EC1	Cldn5/Ly6c1/Ly6a	ENSMUSG00000060636	0.0529154	0.749135	0.692	0.37	1	1.38393	Rpl35a
0	EC1	Cldn5/Ly6c1/Ly6a	ENSMUSG00000051695	0.0529895	2.11065	0.385	0.148	1	5.27662	Pcbp1
0	EC1	Cldn5/Ly6c1/Ly6a	ENSMUSG00000096370	0.0529895	1.52511	0.385	0.148	1	3.81278	Gm21992
0	EC1	Cldn5/Ly6c1/Ly6a	ENSMUSG00000090394	0.0537559	1.34596	0.308	0.074	1	5.09543	4930523C07Rik
0	EC1	Cldn5/Ly6c1/Ly6a	ENSMUSG00000028072	0.0537559	1.24911	0.308	0.074	1	4.72876	Ntrk1
0	EC1	Cldn5/Ly6c1/Ly6a	ENSMUSG00000030889	0.0537559	1.85842	0.308	0.074	1	7.03546	Vwa3a
0	EC1	Cldn5/Ly6c1/Ly6a	ENSMUSG00000020019	0.0537559	2.01589	0.308	0.074	1	7.6316	Ntn4
0	EC1	Cldn5/Ly6c1/Ly6a	ENSMUSG00000022199	0.0537559	0.941365	0.308	0.074	1	3.56374	Slc22a17
0	EC1	Cldn5/Ly6c1/Ly6a	ENSMUSG00000032280	0.0537559	1.17101	0.308	0.074	1	4.4331	Tle3
0	EC1	Cldn5/Ly6c1/Ly6a	ENSMUSG00000071456	0.0537559	1.17883	0.308	0.074	1	4.4627	1110002L01Rik
0	EC1	Cldn5/Ly6c1/Ly6a	ENSMUSG00000038141	0.0537559	1.62102	0.308	0.074	1	6.13673	Tmem181a
0	EC1	Cldn5/Ly6c1/Ly6a	ENSMUSG00000040455	0.0540889	-1.23337	0.154	0.481	1	-0.411961	Usp45
0	EC1	Cldn5/Ly6c1/Ly6a	ENSMUSG00000025867	0.0540889	-1.58661	0.154	0.481	1	-0.529948	Cplx2
0	EC1	Cldn5/Ly6c1/Ly6a	ENSMUSG00000034040	0.055167	0.584289	0.462	0.148	1	1.74547	Galnt17
0	EC1	Cldn5/Ly6c1/Ly6a	ENSMUSG00000040351	0.0554513	-1.54511	0.154	0.444	1	-0.558144	Ankib1
0	EC1	Cldn5/Ly6c1/Ly6a	ENSMUSG00000024130	0.0554513	-2.23196	0.154	0.444	1	-0.806259	Abca3
0	EC1	Cldn5/Ly6c1/Ly6a	ENSMUSG00000058318	0.0561303	-1.7393	0.385	0.704	1	-0.962215	Phf21a
0	EC1	Cldn5/Ly6c1/Ly6a	ENSMUSG00000049327	0.0563476	0.455638	0.462	0.185	1	1.10288	Kmt5a
0	EC1	Cldn5/Ly6c1/Ly6a	ENSMUSG00000059182	0.0564491	0.57144	0.615	0.296	1	1.16716	Skap2
0	EC1	Cldn5/Ly6c1/Ly6a	ENSMUSG00000061080	0.0568593	-1.48218	0.308	0.556	1	-0.832745	Lsamp
0	EC1	Cldn5/Ly6c1/Ly6a	ENSMUSG00000020375	0.0572843	1.01544	0.385	0.111	1	3.31486	Rufy1
0	EC1	Cldn5/Ly6c1/Ly6a	ENSMUSG00000037936	0.0576469	0.674913	0.538	0.259	1	1.37492	Scarb1
0	EC1	Cldn5/Ly6c1/Ly6a	ENSMUSG00000032393	0.0576469	1.77476	0.538	0.259	1	3.6155	Dpp8
0	EC1	Cldn5/Ly6c1/Ly6a	ENSMUSG00000040738	0.058024	1.59081	0.385	0.148	1	3.97703	Ints8
0	EC1	Cldn5/Ly6c1/Ly6a	ENSMUSG00000019944	0.058024	1.55291	0.385	0.148	1	3.88227	Rhobtb1
0	EC1	Cldn5/Ly6c1/Ly6a	ENSMUSG00000031137	0.0581573	-1.82318	0.385	0.593	1	-1.19429	Fgf13
0	EC1	Cldn5/Ly6c1/Ly6a	ENSMUSG00000020580	0.0583417	1.11392	0.769	0.481	1	1.76729	Rock2
0	EC1	Cldn5/Ly6c1/Ly6a	ENSMUSG00000044250	0.0583692	1.70772	0.538	0.296	1	3.05826	Pced1b
0	EC1	Cldn5/Ly6c1/Ly6a	ENSMUSG00000015776	0.0593464	0.983303	0.231	0.037	1	5.04205	Med22
0	EC1	Cldn5/Ly6c1/Ly6a	ENSMUSG00000053552	0.0593464	0.806717	0.231	0.037	1	4.13657	Ebf4
0	EC1	Cldn5/Ly6c1/Ly6a	ENSMUSG00000031255	0.0593464	1.11816	0.231	0.037	1	5.73356	Sytl4
0	EC1	Cldn5/Ly6c1/Ly6a	ENSMUSG00000035069	0.0593464	1.10985	0.231	0.037	1	5.69093	Oma1
0	EC1	Cldn5/Ly6c1/Ly6a	ENSMUSG00000029171	0.0593464	0.771222	0.231	0.037	1	3.95456	Pgm2
0	EC1	Cldn5/Ly6c1/Ly6a	ENSMUSG00000029312	0.0593464	0.923395	0.231	0.037	1	4.73486	Klhl8
0	EC1	Cldn5/Ly6c1/Ly6a	ENSMUSG00000038074	0.0593464	1.33676	0.231	0.037	1	6.85447	Fkbp14
0	EC1	Cldn5/Ly6c1/Ly6a	ENSMUSG00000030339	0.0593464	0.806717	0.231	0.037	1	4.13657	Ltbr
0	EC1	Cldn5/Ly6c1/Ly6a	ENSMUSG00000049791	0.0593464	1.15732	0.231	0.037	1	5.93432	Fzd4
0	EC1	Cldn5/Ly6c1/Ly6a	ENSMUSG00000038173	0.0593464	1.41463	0.231	0.037	1	7.25376	Enpp6
0	EC1	Cldn5/Ly6c1/Ly6a	ENSMUSG00000053560	0.0593464	1.45274	0.231	0.037	1	7.44915	Ier2
0	EC1	Cldn5/Ly6c1/Ly6a	ENSMUSG00000031986	0.0593464	1.00669	0.231	0.037	1	5.16198	Sprtn
0	EC1	Cldn5/Ly6c1/Ly6a	ENSMUSG00000033998	0.0593464	1.28525	0.231	0.037	1	6.5903	Kcnk1
0	EC1	Cldn5/Ly6c1/Ly6a	ENSMUSG00000022109	0.0593464	1.16648	0.231	0.037	1	5.98131	Med4
0	EC1	Cldn5/Ly6c1/Ly6a	ENSMUSG00000020374	0.0593464	0.598652	0.231	0.037	1	3.06968	Rasgef1c
0	EC1	Cldn5/Ly6c1/Ly6a	ENSMUSG00000041598	0.0593464	0.586446	0.231	0.037	1	3.00709	Cdc42ep4
0	EC1	Cldn5/Ly6c1/Ly6a	ENSMUSG00000039065	0.0593464	1.16657	0.231	0.037	1	5.98176	Atpsckmt
0	EC1	Cldn5/Ly6c1/Ly6a	ENSMUSG00000023009	0.0593464	1.60384	0.231	0.037	1	8.22397	Nckap5l
0	EC1	Cldn5/Ly6c1/Ly6a	ENSMUSG00000045817	0.0593464	1.08408	0.231	0.037	1	5.55879	Zfp36l2
0	EC1	Cldn5/Ly6c1/Ly6a	ENSMUSG00000021013	0.0597924	1.02332	0.308	0.074	1	3.874	Ttc8
0	EC1	Cldn5/Ly6c1/Ly6a	ENSMUSG00000063268	0.0597924	1.16369	0.308	0.074	1	4.40539	Parp10
0	EC1	Cldn5/Ly6c1/Ly6a	ENSMUSG00000051341	0.0597924	-0.523787	0.308	0.074	1	-1.98291	Zfp52
0	EC1	Cldn5/Ly6c1/Ly6a	ENSMUSG00000026426	0.0599143	-1.59418	0.154	0.444	1	-0.57587	Arl8a
0	EC1	Cldn5/Ly6c1/Ly6a	ENSMUSG00000009927	0.0599143	-1.65278	0.154	0.444	1	-0.59704	Rps25
0	EC1	Cldn5/Ly6c1/Ly6a	ENSMUSG00000003992	0.0599143	-2.83535	0.154	0.444	1	-1.02423	Ssbp2
0	EC1	Cldn5/Ly6c1/Ly6a	ENSMUSG00000023484	0.0600994	-0.939924	0.692	0.926	1	-0.704943	Prph
0	EC1	Cldn5/Ly6c1/Ly6a	ENSMUSG00000027282	0.0608003	0.385006	0.615	0.296	1	0.786368	Mtch2
0	EC1	Cldn5/Ly6c1/Ly6a	ENSMUSG00000028514	0.0609887	0.461037	0.538	0.222	1	1.089	Usp24
0	EC1	Cldn5/Ly6c1/Ly6a	ENSMUSG00000018412	0.0610131	0.746677	0.846	0.63	1	0.998681	Kansl1
0	EC1	Cldn5/Ly6c1/Ly6a	ENSMUSG00000025939	0.0612566	-1.23194	0.077	0.37	1	-0.28205	Ube2w
0	EC1	Cldn5/Ly6c1/Ly6a	ENSMUSG00000034255	0.0612566	1.06266	0.462	0.185	1	2.57218	Arhgap27
0	EC1	Cldn5/Ly6c1/Ly6a	ENSMUSG00000051864	0.0612566	1.0283	0.462	0.185	1	2.48902	Tbc1d22a
0	EC1	Cldn5/Ly6c1/Ly6a	ENSMUSG00000026991	0.0616262	1.03161	0.769	0.556	1	1.41983	Pkp4
0	EC1	Cldn5/Ly6c1/Ly6a	ENSMUSG00000040054	0.0622552	1.73324	0.538	0.259	1	3.53091	Baz2a
0	EC1	Cldn5/Ly6c1/Ly6a	ENSMUSG00000020340	0.0625216	-1.20074	0.308	0.667	1	-0.56401	Cyfip2
0	EC1	Cldn5/Ly6c1/Ly6a	ENSMUSG00000041040	0.062775	1.00982	0.615	0.333	1	1.84006	Fam117b
0	EC1	Cldn5/Ly6c1/Ly6a	ENSMUSG00000015357	0.0628005	-1.36942	0.077	0.333	1	-0.347345	Clpx
0	EC1	Cldn5/Ly6c1/Ly6a	ENSMUSG00000038608	0.0634498	1.60107	0.385	0.148	1	4.00269	Dock10
0	EC1	Cldn5/Ly6c1/Ly6a	ENSMUSG00000026483	0.0634498	1.63538	0.385	0.148	1	4.08846	Fam129a
0	EC1	Cldn5/Ly6c1/Ly6a	ENSMUSG00000027347	0.0634498	1.91423	0.385	0.148	1	4.78558	Rasgrp1
0	EC1	Cldn5/Ly6c1/Ly6a	ENSMUSG00000035967	0.0634498	1.46033	0.385	0.148	1	3.65083	Ints6l
0	EC1	Cldn5/Ly6c1/Ly6a	ENSMUSG00000079317	0.0634498	2.1946	0.385	0.148	1	5.48651	Trappc2
0	EC1	Cldn5/Ly6c1/Ly6a	ENSMUSG00000047804	0.0634498	1.55921	0.385	0.148	1	3.89803	Akap10
0	EC1	Cldn5/Ly6c1/Ly6a	ENSMUSG00000024193	0.0634498	1.80116	0.385	0.148	1	4.50291	Phf1
0	EC1	Cldn5/Ly6c1/Ly6a	ENSMUSG00000042302	0.0654822	0.890347	0.615	0.407	1	1.33445	Ehbp1
0	EC1	Cldn5/Ly6c1/Ly6a	ENSMUSG00000048960	0.0658697	0.943639	0.769	0.556	1	1.29875	Prex2
0	EC1	Cldn5/Ly6c1/Ly6a	ENSMUSG00000033295	0.0659326	-1.85225	0.154	0.407	1	-0.728463	Ptprf
0	EC1	Cldn5/Ly6c1/Ly6a	ENSMUSG00000022855	0.0659326	-1.842	0.154	0.407	1	-0.724432	Senp2
0	EC1	Cldn5/Ly6c1/Ly6a	ENSMUSG00000068039	0.0659326	-1.41216	0.154	0.407	1	-0.555383	Tcp1
0	EC1	Cldn5/Ly6c1/Ly6a	ENSMUSG00000018865	0.0662781	-1.17574	0.308	0.593	1	-0.62004	Sult4a1
0	EC1	Cldn5/Ly6c1/Ly6a	ENSMUSG00000010936	0.0663806	0.938962	0.308	0.074	1	3.55464	Vac14
0	EC1	Cldn5/Ly6c1/Ly6a	ENSMUSG00000031985	0.0663806	0.409415	0.308	0.074	1	1.54993	Gnpat
0	EC1	Cldn5/Ly6c1/Ly6a	ENSMUSG00000032175	0.0663806	0.846401	0.308	0.074	1	3.20423	Tyk2
0	EC1	Cldn5/Ly6c1/Ly6a	ENSMUSG00000040605	0.0663806	1.31045	0.308	0.074	1	4.96098	Bace2
0	EC1	Cldn5/Ly6c1/Ly6a	ENSMUSG00000032875	0.0665146	-1.64246	0.077	0.37	1	-0.376037	Arhgef17
0	EC1	Cldn5/Ly6c1/Ly6a	ENSMUSG00000020522	0.0665146	0.660537	0.462	0.185	1	1.59884	Mfap3
0	EC1	Cldn5/Ly6c1/Ly6a	ENSMUSG00000052298	0.0665935	1.21289	0.462	0.222	1	2.4676	Cdc42se2
0	EC1	Cldn5/Ly6c1/Ly6a	ENSMUSG00000025616	0.0665935	2.28661	0.462	0.222	1	4.65208	Usp16
0	EC1	Cldn5/Ly6c1/Ly6a	ENSMUSG00000026421	0.0671641	1.34802	0.538	0.259	1	2.74615	Csrp1
0	EC1	Cldn5/Ly6c1/Ly6a	ENSMUSG00000024743	0.0671641	0.67649	0.538	0.259	1	1.37813	Syt7
0	EC1	Cldn5/Ly6c1/Ly6a	ENSMUSG00000023094	0.0672262	0.672636	0.231	0.037	1	3.44905	Msrb2
0	EC1	Cldn5/Ly6c1/Ly6a	ENSMUSG00000074622	0.0672262	0.874185	0.231	0.037	1	4.48252	Mafb
0	EC1	Cldn5/Ly6c1/Ly6a	ENSMUSG00000093672	0.0672262	1.32492	0.231	0.037	1	6.79376	Gm20655
0	EC1	Cldn5/Ly6c1/Ly6a	ENSMUSG00000097445	0.0672262	1.42564	0.231	0.037	1	7.3102	Gm26631
0	EC1	Cldn5/Ly6c1/Ly6a	ENSMUSG00000073073	0.0672262	0.637475	0.231	0.037	1	3.26876	Gm8098
0	EC1	Cldn5/Ly6c1/Ly6a	ENSMUSG00000091780	0.0672262	1.1885	0.231	0.037	1	6.09422	Sco2
0	EC1	Cldn5/Ly6c1/Ly6a	ENSMUSG00000022844	0.0672262	0.836081	0.231	0.037	1	4.28714	Pdia5
0	EC1	Cldn5/Ly6c1/Ly6a	ENSMUSG00000062866	0.0674447	1.84232	0.615	0.333	1	3.357	Phactr2
0	EC1	Cldn5/Ly6c1/Ly6a	ENSMUSG00000029642	0.0677755	0.844696	0.538	0.296	1	1.51272	Polr1d
0	EC1	Cldn5/Ly6c1/Ly6a	ENSMUSG00000012114	0.0677755	0.80657	0.538	0.296	1	1.44445	Med15
0	EC1	Cldn5/Ly6c1/Ly6a	ENSMUSG00000041670	0.0683595	-1.60076	0.077	0.333	1	-0.406022	Rims1
0	EC1	Cldn5/Ly6c1/Ly6a	ENSMUSG00000034813	0.0683595	-2.57628	0.077	0.333	1	-0.653458	Grip1
0	EC1	Cldn5/Ly6c1/Ly6a	ENSMUSG00000024357	0.0683595	-2.13044	0.077	0.333	1	-0.540374	Sil1
0	EC1	Cldn5/Ly6c1/Ly6a	ENSMUSG00000079641	0.0685909	1.0548	0.692	0.407	1	1.7757	Rpl39
0	EC1	Cldn5/Ly6c1/Ly6a	ENSMUSG00000027630	0.0685909	0.918617	0.692	0.407	1	1.54645	Tbl1xr1
0	EC1	Cldn5/Ly6c1/Ly6a	ENSMUSG00000027276	0.0689913	0.269058	0.385	0.111	1	0.878329	Jag1
0	EC1	Cldn5/Ly6c1/Ly6a	ENSMUSG00000028433	0.0690186	1.03106	0.615	0.37	1	1.69582	Ubap2
0	EC1	Cldn5/Ly6c1/Ly6a	ENSMUSG00000021629	0.0692881	0.562631	0.385	0.148	1	1.40658	Slc30a5
0	EC1	Cldn5/Ly6c1/Ly6a	ENSMUSG00000001627	0.0692881	1.84461	0.385	0.148	1	4.61152	Ifrd1
0	EC1	Cldn5/Ly6c1/Ly6a	ENSMUSG00000021113	0.0692881	1.29983	0.385	0.148	1	3.24956	Snapc1
0	EC1	Cldn5/Ly6c1/Ly6a	ENSMUSG00000020271	0.0709696	-1.4802	0.308	0.593	1	-0.780601	Fbxw11
0	EC1	Cldn5/Ly6c1/Ly6a	ENSMUSG00000021065	0.0714688	0.847549	0.231	0.556	1	0.360882	Fut8
0	EC1	Cldn5/Ly6c1/Ly6a	ENSMUSG00000037032	0.0721389	-0.902973	0.077	0.37	1	-0.206733	Apbb1
0	EC1	Cldn5/Ly6c1/Ly6a	ENSMUSG00000056268	0.0723873	0.972824	0.538	0.259	1	1.98181	Dennd1b
0	EC1	Cldn5/Ly6c1/Ly6a	ENSMUSG00000006276	0.0723873	1.2147	0.538	0.259	1	2.47456	Eps15l1
0	EC1	Cldn5/Ly6c1/Ly6a	ENSMUSG00000064373	0.0723873	0.558889	0.538	0.259	1	1.13855	Selenop
0	EC1	Cldn5/Ly6c1/Ly6a	ENSMUSG00000042439	0.0723873	0.90653	0.538	0.259	1	1.84676	Zfp532
0	EC1	Cldn5/Ly6c1/Ly6a	ENSMUSG00000028944	0.0723965	0.499344	0.615	0.333	1	0.909884	Prkag2
0	EC1	Cldn5/Ly6c1/Ly6a	ENSMUSG00000113902	0.0723965	-1.36428	0.231	0.519	1	-0.621536	Ndufb1-ps
0	EC1	Cldn5/Ly6c1/Ly6a	ENSMUSG00000052681	0.0729049	1.23342	0.538	0.333	1	1.9706	Rap1b
0	EC1	Cldn5/Ly6c1/Ly6a	ENSMUSG00000020315	0.0733444	0.297353	1	0.889	1	0.334067	Sptbn1
0	EC1	Cldn5/Ly6c1/Ly6a	ENSMUSG00000015305	0.0733501	1.87879	0.692	0.556	1	2.33023	Sash1
0	EC1	Cldn5/Ly6c1/Ly6a	ENSMUSG00000020671	0.0734156	1.21332	0.692	0.407	1	2.04257	Rab10
0	EC1	Cldn5/Ly6c1/Ly6a	ENSMUSG00000057715	0.0735556	-1.29937	0	0.222	1	-0.0560072	A830018L16Rik
0	EC1	Cldn5/Ly6c1/Ly6a	ENSMUSG00000026154	0.0735556	-1.26776	0	0.222	1	-0.054645	Sdhaf4
0	EC1	Cldn5/Ly6c1/Ly6a	ENSMUSG00000027035	0.0735556	-1.28703	0	0.222	1	-0.0554753	Cers6
0	EC1	Cldn5/Ly6c1/Ly6a	ENSMUSG00000023572	0.0735556	-1.27812	0	0.222	1	-0.0550912	Ccndbp1
0	EC1	Cldn5/Ly6c1/Ly6a	ENSMUSG00000051537	0.0735556	-0.628455	0	0.222	1	-0.0270886	Gm5124
0	EC1	Cldn5/Ly6c1/Ly6a	ENSMUSG00000036916	0.0735556	-1.63362	0	0.222	1	-0.0704145	Zfp280c
0	EC1	Cldn5/Ly6c1/Ly6a	ENSMUSG00000028037	0.0735556	-1.34776	0	0.222	1	-0.0580932	Ifi44
0	EC1	Cldn5/Ly6c1/Ly6a	ENSMUSG00000040016	0.0735556	-1.5208	0	0.222	1	-0.0655515	Ptger3
0	EC1	Cldn5/Ly6c1/Ly6a	ENSMUSG00000028494	0.0735556	-0.962428	0	0.222	1	-0.041484	Plin2
0	EC1	Cldn5/Ly6c1/Ly6a	ENSMUSG00000086782	0.0735556	-1.3183	0	0.222	1	-0.0568234	E130102H24Rik
0	EC1	Cldn5/Ly6c1/Ly6a	ENSMUSG00000107283	0.0735556	-1.66403	0	0.222	1	-0.0717254	Mpv17
0	EC1	Cldn5/Ly6c1/Ly6a	ENSMUSG00000029093	0.0735556	-1.32685	0	0.222	1	-0.0571918	Sorcs2
0	EC1	Cldn5/Ly6c1/Ly6a	ENSMUSG00000051674	0.0735556	-0.889171	0	0.222	1	-0.0383263	Dcun1d4
0	EC1	Cldn5/Ly6c1/Ly6a	ENSMUSG00000000058	0.0735556	-1.63921	0	0.222	1	-0.0706556	Cav2
0	EC1	Cldn5/Ly6c1/Ly6a	ENSMUSG00000069678	0.0735556	-1.27003	0	0.222	1	-0.0547428	Pcgf1
0	EC1	Cldn5/Ly6c1/Ly6a	ENSMUSG00000030096	0.0735556	-1.73047	0	0.222	1	-0.0745892	Slc6a6
0	EC1	Cldn5/Ly6c1/Ly6a	ENSMUSG00000002409	0.0735556	-1.17011	0	0.222	1	-0.0504359	Dyrk1b
0	EC1	Cldn5/Ly6c1/Ly6a	ENSMUSG00000046058	0.0735556	-0.58915	0	0.222	1	-0.0253944	Eid2
0	EC1	Cldn5/Ly6c1/Ly6a	ENSMUSG00000046574	0.0735556	-0.965033	0	0.222	1	-0.0415962	Prr12
0	EC1	Cldn5/Ly6c1/Ly6a	ENSMUSG00000039176	0.0735556	-1.09545	0	0.222	1	-0.0472175	Polg
0	EC1	Cldn5/Ly6c1/Ly6a	ENSMUSG00000001829	0.0735556	-2.11507	0	0.222	1	-0.0911669	Clpb
0	EC1	Cldn5/Ly6c1/Ly6a	ENSMUSG00000030990	0.0735556	-1.70685	0	0.222	1	-0.0735712	Pgap2
0	EC1	Cldn5/Ly6c1/Ly6a	ENSMUSG00000044921	0.0735556	-1.46883	0	0.222	1	-0.0633117	Rassf9
0	EC1	Cldn5/Ly6c1/Ly6a	ENSMUSG00000052302	0.0735556	-1.99474	0	0.222	1	-0.0859801	Tbc1d30
0	EC1	Cldn5/Ly6c1/Ly6a	ENSMUSG00000078908	0.0735556	-0.845572	0	0.222	1	-0.0364471	Mon1b
0	EC1	Cldn5/Ly6c1/Ly6a	ENSMUSG00000037526	0.0735556	-0.825107	0	0.222	1	-0.035565	Atg14
0	EC1	Cldn5/Ly6c1/Ly6a	ENSMUSG00000021852	0.0735556	-1.34935	0	0.222	1	-0.0581616	Slc35f4
0	EC1	Cldn5/Ly6c1/Ly6a	ENSMUSG00000096472	0.0735556	-1.53897	0	0.222	1	-0.0663349	Cdkn2d
0	EC1	Cldn5/Ly6c1/Ly6a	ENSMUSG00000034563	0.0735556	-1.29593	0	0.222	1	-0.055859	Ccpg1
0	EC1	Cldn5/Ly6c1/Ly6a	ENSMUSG00000007908	0.0735556	-1.53072	0	0.222	1	-0.0659795	Hmgcll1
0	EC1	Cldn5/Ly6c1/Ly6a	ENSMUSG00000032512	0.0735556	-0.503301	0	0.222	1	-0.021694	Wdr48
0	EC1	Cldn5/Ly6c1/Ly6a	ENSMUSG00000020273	0.0735556	-0.827955	0	0.222	1	-0.0356877	Papolg
0	EC1	Cldn5/Ly6c1/Ly6a	ENSMUSG00000085784	0.0735556	-0.73291	0	0.222	1	-0.031591	Gm12158
0	EC1	Cldn5/Ly6c1/Ly6a	ENSMUSG00000020441	0.0735556	-1.43523	0	0.222	1	-0.0618635	2310033P09Rik
0	EC1	Cldn5/Ly6c1/Ly6a	ENSMUSG00000020929	0.0735556	-1.01071	0	0.222	1	-0.0435651	Eftud2
0	EC1	Cldn5/Ly6c1/Ly6a	ENSMUSG00000047246	0.0735556	-1.44102	0	0.222	1	-0.062113	H2bc6
0	EC1	Cldn5/Ly6c1/Ly6a	ENSMUSG00000025451	0.0735556	-1.10698	0	0.222	1	-0.0477148	Paip1
0	EC1	Cldn5/Ly6c1/Ly6a	ENSMUSG00000042063	0.0735556	-1.642	0	0.222	1	-0.0707758	Zfp386
0	EC1	Cldn5/Ly6c1/Ly6a	ENSMUSG00000037075	0.0735556	-1.82948	0	0.222	1	-0.0788571	Rnf139
0	EC1	Cldn5/Ly6c1/Ly6a	ENSMUSG00000071632	0.0735556	-1.47068	0	0.222	1	-0.0633914	2510002D24Rik
0	EC1	Cldn5/Ly6c1/Ly6a	ENSMUSG00000035790	0.0735556	-1.03815	0	0.222	1	-0.044748	Cep19
0	EC1	Cldn5/Ly6c1/Ly6a	ENSMUSG00000035764	0.0735556	-0.758382	0	0.222	1	-0.0326889	Fbxo45
0	EC1	Cldn5/Ly6c1/Ly6a	ENSMUSG00000034064	0.0735556	-0.814679	0	0.222	1	-0.0351155	Poglut1
0	EC1	Cldn5/Ly6c1/Ly6a	ENSMUSG00000085169	0.0735556	-1.35171	0	0.222	1	-0.0582636	Gm10785
0	EC1	Cldn5/Ly6c1/Ly6a	ENSMUSG00000024537	0.0735556	-1.12135	0	0.222	1	-0.0483342	Psmg2
0	EC1	Cldn5/Ly6c1/Ly6a	ENSMUSG00000024776	0.0735556	-1.8219	0	0.222	1	-0.0785303	Stambpl1
0	EC1	Cldn5/Ly6c1/Ly6a	ENSMUSG00000034135	0.0739595	1.51984	0.692	0.481	1	2.17296	Sik3
0	EC1	Cldn5/Ly6c1/Ly6a	ENSMUSG00000026604	0.0739899	1.71085	0.615	0.37	1	2.8139	Ptpn14
0	EC1	Cldn5/Ly6c1/Ly6a	ENSMUSG00000022263	0.0741718	1.34323	0.769	0.593	1	1.73528	Trio
0	EC1	Cldn5/Ly6c1/Ly6a	ENSMUSG00000024059	0.0743168	-1.81892	0.077	0.333	1	-0.461359	Clip4
0	EC1	Cldn5/Ly6c1/Ly6a	ENSMUSG00000042211	0.0743168	-1.09291	0.077	0.333	1	-0.277212	Fbxo38
0	EC1	Cldn5/Ly6c1/Ly6a	ENSMUSG00000047261	0.0750798	-0.888179	0.462	0.704	1	-0.587144	Gap43
0	EC1	Cldn5/Ly6c1/Ly6a	ENSMUSG00000025092	0.075121	-1.35389	0.154	0.444	1	-0.48907	Hspa12a
0	EC1	Cldn5/Ly6c1/Ly6a	ENSMUSG00000030161	0.0751557	-1.14695	0.308	0.556	1	-0.644397	Gabarapl1
0	EC1	Cldn5/Ly6c1/Ly6a	ENSMUSG00000062515	0.0755606	3.38481	0.385	0.148	1	8.46203	Fabp4
0	EC1	Cldn5/Ly6c1/Ly6a	ENSMUSG00000028773	0.0755606	0.743138	0.385	0.148	1	1.85785	Fabp3
0	EC1	Cldn5/Ly6c1/Ly6a	ENSMUSG00000029640	0.0755606	1.02022	0.385	0.148	1	2.55055	Usp12
0	EC1	Cldn5/Ly6c1/Ly6a	ENSMUSG00000036273	0.0755606	1.35286	0.385	0.148	1	3.38216	Lrrk2
0	EC1	Cldn5/Ly6c1/Ly6a	ENSMUSG00000002372	0.0755606	1.16233	0.385	0.148	1	2.90582	Ranbp3
0	EC1	Cldn5/Ly6c1/Ly6a	ENSMUSG00000040570	0.07593	-2.14693	0.308	0.593	1	-1.13221	Rundc3b
0	EC1	Cldn5/Ly6c1/Ly6a	ENSMUSG00000042662	0.0759475	0.852392	0.231	0.037	1	4.37078	Dusp15
0	EC1	Cldn5/Ly6c1/Ly6a	ENSMUSG00000108238	0.0759475	0.25116	0.231	0.037	1	1.28786	Gm43984
0	EC1	Cldn5/Ly6c1/Ly6a	ENSMUSG00000046546	0.0759475	0.311408	0.231	0.037	1	1.5968	Fam43a
0	EC1	Cldn5/Ly6c1/Ly6a	ENSMUSG00000058571	0.0762414	-2.14891	0.385	0.667	1	-1.25379	Gpc6
0	EC1	Cldn5/Ly6c1/Ly6a	ENSMUSG00000069833	0.0763475	0.928959	0.692	0.444	1	1.43641	Ahnak
0	EC1	Cldn5/Ly6c1/Ly6a	ENSMUSG00000022961	0.0764829	-0.87494	0.692	0.815	1	-0.744494	Son
0	EC1	Cldn5/Ly6c1/Ly6a	ENSMUSG00000014226	0.0768122	-1.70729	0.154	0.407	1	-0.671452	Cacybp
0	EC1	Cldn5/Ly6c1/Ly6a	ENSMUSG00000031822	0.077872	1.57874	0.462	0.222	1	3.21192	Gse1
0	EC1	Cldn5/Ly6c1/Ly6a	ENSMUSG00000037465	0.077872	1.83396	0.462	0.222	1	3.73116	Klf10
0	EC1	Cldn5/Ly6c1/Ly6a	ENSMUSG00000015766	0.0781467	0.539128	0.462	0.185	1	1.30497	Eps8
0	EC1	Cldn5/Ly6c1/Ly6a	ENSMUSG00000032307	0.0781467	-0.793949	0.077	0.37	1	-0.181773	Ube2q2
0	EC1	Cldn5/Ly6c1/Ly6a	ENSMUSG00000037369	0.0782693	-2.01181	0.231	0.481	1	-0.987465	Kdm6a
0	EC1	Cldn5/Ly6c1/Ly6a	ENSMUSG00000057113	0.0782693	-1.37467	0.231	0.481	1	-0.674734	Npm1
0	EC1	Cldn5/Ly6c1/Ly6a	ENSMUSG00000030852	0.0792502	0.84204	0.615	0.37	1	1.38493	Tacc2
0	EC1	Cldn5/Ly6c1/Ly6a	ENSMUSG00000020594	0.0792502	1.12478	0.615	0.37	1	1.84997	Pum2
0	EC1	Cldn5/Ly6c1/Ly6a	ENSMUSG00000039087	0.0804132	0.952636	0.615	0.407	1	1.42781	Rreb1
0	EC1	Cldn5/Ly6c1/Ly6a	ENSMUSG00000025925	0.0806917	-2.37228	0.077	0.333	1	-0.601716	Terf1
0	EC1	Cldn5/Ly6c1/Ly6a	ENSMUSG00000034220	0.0806917	-1.30271	0.077	0.333	1	-0.330426	Gpc1
0	EC1	Cldn5/Ly6c1/Ly6a	ENSMUSG00000042737	0.0806917	-1.80415	0.077	0.333	1	-0.457611	Dpm3
0	EC1	Cldn5/Ly6c1/Ly6a	ENSMUSG00000056073	0.0806917	2.20157	0.385	0.185	1	4.45959	Grik2
0	EC1	Cldn5/Ly6c1/Ly6a	ENSMUSG00000032350	0.0806917	1.81123	0.385	0.185	1	3.66889	Gclc
0	EC1	Cldn5/Ly6c1/Ly6a	ENSMUSG00000069089	0.0806917	-1.98399	0.077	0.333	1	-0.503228	Cdk7
0	EC1	Cldn5/Ly6c1/Ly6a	ENSMUSG00000063480	0.0806917	-2.20019	0.077	0.333	1	-0.558065	Snu13
0	EC1	Cldn5/Ly6c1/Ly6a	ENSMUSG00000071649	0.0806917	-1.18224	0.077	0.333	1	-0.299868	B3gat3
0	EC1	Cldn5/Ly6c1/Ly6a	ENSMUSG00000062070	0.0808413	-1.55116	0.154	0.444	1	-0.56033	Pgk1
0	EC1	Cldn5/Ly6c1/Ly6a	ENSMUSG00000031446	0.0808413	-1.71246	0.154	0.444	1	-0.618597	Cul4a
0	EC1	Cldn5/Ly6c1/Ly6a	ENSMUSG00000061244	0.0808413	-1.25598	0.154	0.444	1	-0.453702	Exoc5
0	EC1	Cldn5/Ly6c1/Ly6a	ENSMUSG00000026842	0.0811591	1.51873	0.308	0.111	1	3.99138	Abl1
0	EC1	Cldn5/Ly6c1/Ly6a	ENSMUSG00000041560	0.0811591	2.41775	0.308	0.111	1	6.3541	Nop53
0	EC1	Cldn5/Ly6c1/Ly6a	ENSMUSG00000021018	0.0811591	1.16823	0.308	0.111	1	3.07023	Polr2h
0	EC1	Cldn5/Ly6c1/Ly6a	ENSMUSG00000032405	0.0813557	0.692532	0.769	0.481	1	1.09874	Pias1
0	EC1	Cldn5/Ly6c1/Ly6a	ENSMUSG00000028565	0.0814337	1.35236	0.846	0.741	1	1.54144	Nfia
0	EC1	Cldn5/Ly6c1/Ly6a	ENSMUSG00000027030	0.0815562	-0.417677	0.692	0.444	1	-0.645836	Stk39
0	EC1	Cldn5/Ly6c1/Ly6a	ENSMUSG00000040990	0.082289	1.43846	0.385	0.148	1	3.59614	Sh3kbp1
0	EC1	Cldn5/Ly6c1/Ly6a	ENSMUSG00000029101	0.082289	0.275529	0.385	0.148	1	0.688822	Rgs12
0	EC1	Cldn5/Ly6c1/Ly6a	ENSMUSG00000000276	0.082289	1.53434	0.385	0.148	1	3.83584	Dgke
0	EC1	Cldn5/Ly6c1/Ly6a	ENSMUSG00000024975	0.0827773	-1.42793	0.154	0.407	1	-0.561585	Pdcd4
0	EC1	Cldn5/Ly6c1/Ly6a	ENSMUSG00000024421	0.0838975	1.18679	0.692	0.407	1	1.9979	Lama3
0	EC1	Cldn5/Ly6c1/Ly6a	ENSMUSG00000025986	0.0839506	-2.09388	0.231	0.481	1	-1.02775	Slc39a10
0	EC1	Cldn5/Ly6c1/Ly6a	ENSMUSG00000028086	0.0840691	1.77088	0.462	0.222	1	3.60282	Fbxw7
0	EC1	Cldn5/Ly6c1/Ly6a	ENSMUSG00000040943	0.0840691	1.06273	0.462	0.222	1	2.1621	Tet2
0	EC1	Cldn5/Ly6c1/Ly6a	ENSMUSG00000035441	0.0842949	0.522501	0.692	0.481	1	0.747038	Myo1d
0	EC1	Cldn5/Ly6c1/Ly6a	ENSMUSG00000017418	0.0845557	-0.848035	0.077	0.37	1	-0.194155	Arl5b
0	EC1	Cldn5/Ly6c1/Ly6a	ENSMUSG00000031712	0.0845557	1.12871	0.462	0.185	1	2.73205	Il15
0	EC1	Cldn5/Ly6c1/Ly6a	ENSMUSG00000017843	0.0848107	1.19135	0.615	0.37	1	1.95946	Ppp2r5c
0	EC1	Cldn5/Ly6c1/Ly6a	ENSMUSG00000018501	0.0866414	0.762954	1	0.667	1	1.13823	Ncor1
0	EC1	Cldn5/Ly6c1/Ly6a	ENSMUSG00000056158	0.0869103	-1.96939	0.154	0.444	1	-0.71141	Car10
0	EC1	Cldn5/Ly6c1/Ly6a	ENSMUSG00000037601	0.0869103	-1.52383	0.154	0.444	1	-0.550459	Nme1
0	EC1	Cldn5/Ly6c1/Ly6a	ENSMUSG00000018567	0.0870496	1.38973	0.692	0.444	1	2.14887	Gabarap
0	EC1	Cldn5/Ly6c1/Ly6a	ENSMUSG00000023236	0.0875037	-1.53581	0.077	0.333	1	-0.389549	Scg5
0	EC1	Cldn5/Ly6c1/Ly6a	ENSMUSG00000037999	0.0875037	-1.53153	0.077	0.333	1	-0.388464	Arap2
0	EC1	Cldn5/Ly6c1/Ly6a	ENSMUSG00000030706	0.0875037	-1.86715	0.077	0.333	1	-0.473592	Mrpl48
0	EC1	Cldn5/Ly6c1/Ly6a	ENSMUSG00000020181	0.0875037	-1.84015	0.077	0.333	1	-0.466742	Nav3
0	EC1	Cldn5/Ly6c1/Ly6a	ENSMUSG00000058351	0.0875037	-1.32187	0.077	0.333	1	-0.335286	Smim4
0	EC1	Cldn5/Ly6c1/Ly6a	ENSMUSG00000064215	0.0875037	-1.45951	0.077	0.333	1	-0.370196	Ifi27
0	EC1	Cldn5/Ly6c1/Ly6a	ENSMUSG00000037326	0.0875037	-1.72234	0.077	0.333	1	-0.436861	Capn15
0	EC1	Cldn5/Ly6c1/Ly6a	ENSMUSG00000030067	0.0875977	0.713822	0.923	0.778	1	0.845172	Foxp1
0	EC1	Cldn5/Ly6c1/Ly6a	ENSMUSG00000026718	0.0890557	1.48541	0.308	0.111	1	3.90381	Stam
0	EC1	Cldn5/Ly6c1/Ly6a	ENSMUSG00000029501	0.0890557	1.19169	0.308	0.111	1	3.13189	Ankle2
0	EC1	Cldn5/Ly6c1/Ly6a	ENSMUSG00000030711	0.0890557	0.879917	0.308	0.111	1	2.31251	Sult1a1
0	EC1	Cldn5/Ly6c1/Ly6a	ENSMUSG00000045107	0.0890557	1.28312	0.308	0.111	1	3.37217	Saysd1
0	EC1	Cldn5/Ly6c1/Ly6a	ENSMUSG00000022451	0.0890557	1.29165	0.308	0.111	1	3.39457	Twf1
0	EC1	Cldn5/Ly6c1/Ly6a	ENSMUSG00000054823	0.0890615	1.37295	0.615	0.333	1	2.50173	Nsd3
0	EC1	Cldn5/Ly6c1/Ly6a	ENSMUSG00000031370	0.0891125	-1.60526	0.154	0.407	1	-0.631325	Zrsr2
0	EC1	Cldn5/Ly6c1/Ly6a	ENSMUSG00000028945	0.0891125	-1.28832	0.154	0.407	1	-0.506679	Rheb
0	EC1	Cldn5/Ly6c1/Ly6a	ENSMUSG00000053565	0.0891125	-1.63894	0.154	0.407	1	-0.644569	Eif3k
0	EC1	Cldn5/Ly6c1/Ly6a	ENSMUSG00000013495	0.0894952	0.938821	0.385	0.148	1	2.34705	Tmem175
0	EC1	Cldn5/Ly6c1/Ly6a	ENSMUSG00000021012	0.0894952	0.764211	0.385	0.148	1	1.91053	Zc3h14
0	EC1	Cldn5/Ly6c1/Ly6a	ENSMUSG00000018169	0.0898076	0.496918	0.308	0.074	1	1.88119	Mfng
0	EC1	Cldn5/Ly6c1/Ly6a	ENSMUSG00000003031	0.0899613	-1.48304	0.231	0.481	1	-0.72793	Cdkn1b
0	EC1	Cldn5/Ly6c1/Ly6a	ENSMUSG00000031167	0.09008	0.765024	0.538	0.259	1	1.55849	Rbm3
0	EC1	Cldn5/Ly6c1/Ly6a	ENSMUSG00000027293	0.0903298	1.62085	0.538	0.296	1	2.9027	Ehd4
0	EC1	Cldn5/Ly6c1/Ly6a	ENSMUSG00000019978	0.0903298	0.47014	0.538	0.296	1	0.84195	Epb41l2
0	EC1	Cldn5/Ly6c1/Ly6a	ENSMUSG00000022587	0.0903298	1.07861	0.538	0.296	1	1.93163	Ly6e
0	EC1	Cldn5/Ly6c1/Ly6a	ENSMUSG00000022193	0.0906594	1.37069	0.462	0.222	1	2.78865	Psmb5
0	EC1	Cldn5/Ly6c1/Ly6a	ENSMUSG00000031246	0.0906826	1.77304	0.615	0.37	1	2.91618	Sh3bgrl
0	EC1	Cldn5/Ly6c1/Ly6a	ENSMUSG00000021756	0.0906826	0.53387	0.615	0.37	1	0.878075	Il6st
0	EC1	Cldn5/Ly6c1/Ly6a	ENSMUSG00000021087	0.0914201	-1.22167	0.692	0.778	1	-1.08834	Rtn1
0	EC1	Cldn5/Ly6c1/Ly6a	ENSMUSG00000024985	0.0918238	1.25042	0.615	0.407	1	1.87412	Tcf7l2
0	EC1	Cldn5/Ly6c1/Ly6a	ENSMUSG00000049336	0.0928379	-1.22009	0.385	0.593	1	-0.799227	Tenm2
0	EC1	Cldn5/Ly6c1/Ly6a	ENSMUSG00000021687	0.0928379	-1.60721	0.385	0.593	1	-1.05282	Scamp1
0	EC1	Cldn5/Ly6c1/Ly6a	ENSMUSG00000061751	0.0928379	0.895518	0.692	0.444	1	1.3847	Kalrn
0	EC1	Cldn5/Ly6c1/Ly6a	ENSMUSG00000044791	0.093342	-0.828472	0.154	0.444	1	-0.299272	Setd2
0	EC1	Cldn5/Ly6c1/Ly6a	ENSMUSG00000033565	0.0939724	-0.826885	0.538	0.741	1	-0.603373	Rbfox2
0	EC1	Cldn5/Ly6c1/Ly6a	ENSMUSG00000040209	0.0947723	1.203	0.385	0.185	1	2.43684	Zfp704
0	EC1	Cldn5/Ly6c1/Ly6a	ENSMUSG00000045205	0.0947723	1.40598	0.385	0.185	1	2.848	Dpy19l4
0	EC1	Cldn5/Ly6c1/Ly6a	ENSMUSG00000029066	0.0947723	-1.25821	0.077	0.333	1	-0.319137	Mrpl20
0	EC1	Cldn5/Ly6c1/Ly6a	ENSMUSG00000046982	0.0947723	-1.13629	0.077	0.333	1	-0.288214	Tshz1
0	EC1	Cldn5/Ly6c1/Ly6a	ENSMUSG00000001525	0.0952171	-1.18978	0.692	0.704	1	-1.16978	Tubb5
0	EC1	Cldn5/Ly6c1/Ly6a	ENSMUSG00000029406	0.0952588	-1.0508	0.231	0.519	1	-0.478718	Pitpnm2
0	EC1	Cldn5/Ly6c1/Ly6a	ENSMUSG00000044471	0.0954151	0.811503	0.769	0.593	1	1.04836	Lncpint
0	EC1	Cldn5/Ly6c1/Ly6a	ENSMUSG00000022747	0.0954151	1.08278	0.769	0.593	1	1.39882	St3gal6
0	EC1	Cldn5/Ly6c1/Ly6a	ENSMUSG00000039195	0.0958325	1.24113	0.462	0.259	1	2.17774	1110008P14Rik
0	EC1	Cldn5/Ly6c1/Ly6a	ENSMUSG00000014077	0.0958325	-1.42921	0.154	0.407	1	-0.562088	Chp1
0	EC1	Cldn5/Ly6c1/Ly6a	ENSMUSG00000032097	0.0958325	1.49325	0.462	0.259	1	2.62013	Ddx6
0	EC1	Cldn5/Ly6c1/Ly6a	ENSMUSG00000020300	0.0958325	-1.56849	0.154	0.407	1	-0.616864	Cpeb4
0	EC1	Cldn5/Ly6c1/Ly6a	ENSMUSG00000085208	0.0958325	1.76075	0.462	0.259	1	3.0895	Brip1os
0	EC1	Cldn5/Ly6c1/Ly6a	ENSMUSG00000112437	0.0958325	-1.33429	0.154	0.407	1	-0.524757	Gm35188
0	EC1	Cldn5/Ly6c1/Ly6a	ENSMUSG00000024304	0.0958325	-1.81933	0.154	0.407	1	-0.715514	Cdh2
0	EC1	Cldn5/Ly6c1/Ly6a	ENSMUSG00000020121	0.0968236	-2.27084	0.231	0.444	1	-1.20545	Srgap1
0	EC1	Cldn5/Ly6c1/Ly6a	ENSMUSG00000046836	0.0972011	1.02059	0.385	0.148	1	2.55147	Brox
0	EC1	Cldn5/Ly6c1/Ly6a	ENSMUSG00000002546	0.0972011	-1.42509	0.077	0.296	1	-0.405174	Golga2
0	EC1	Cldn5/Ly6c1/Ly6a	ENSMUSG00000038400	0.0972011	-1.5037	0.077	0.296	1	-0.427522	Pmepa1
0	EC1	Cldn5/Ly6c1/Ly6a	ENSMUSG00000041220	0.0972011	-1.73037	0.077	0.296	1	-0.491967	Elovl6
0	EC1	Cldn5/Ly6c1/Ly6a	ENSMUSG00000027994	0.0972011	-1.79549	0.077	0.296	1	-0.510482	Mcub
0	EC1	Cldn5/Ly6c1/Ly6a	ENSMUSG00000061859	0.0972011	-1.12972	0.077	0.296	1	-0.321195	Patj
0	EC1	Cldn5/Ly6c1/Ly6a	ENSMUSG00000039178	0.0972011	-0.920811	0.077	0.296	1	-0.261799	Tbc1d19
0	EC1	Cldn5/Ly6c1/Ly6a	ENSMUSG00000059146	0.0972011	-2.06896	0.077	0.296	1	-0.588233	Ntrk3
0	EC1	Cldn5/Ly6c1/Ly6a	ENSMUSG00000021810	0.0972011	-1.32192	0.077	0.296	1	-0.37584	Ecd
0	EC1	Cldn5/Ly6c1/Ly6a	ENSMUSG00000009090	0.0972011	0.56814	0.385	0.148	1	1.42035	Ap1b1
0	EC1	Cldn5/Ly6c1/Ly6a	ENSMUSG00000036966	0.0972011	-1.42476	0.077	0.296	1	-0.405078	Spryd3
0	EC1	Cldn5/Ly6c1/Ly6a	ENSMUSG00000022967	0.0972011	-1.62841	0.077	0.296	1	-0.462978	Ifnar1
0	EC1	Cldn5/Ly6c1/Ly6a	ENSMUSG00000051375	0.0972011	-1.40355	0.077	0.296	1	-0.399049	Pcdh1
0	EC1	Cldn5/Ly6c1/Ly6a	ENSMUSG00000024778	0.0972011	1.48298	0.385	0.148	1	3.70745	Fas
0	EC1	Cldn5/Ly6c1/Ly6a	ENSMUSG00000025083	0.0972011	0.92594	0.385	0.148	1	2.31485	Afap1l2
0	EC1	Cldn5/Ly6c1/Ly6a	ENSMUSG00000042670	0.0975599	1.58115	0.308	0.111	1	4.15541	Immp1l
0	EC1	Cldn5/Ly6c1/Ly6a	ENSMUSG00000020063	0.0975599	2.10704	0.308	0.111	1	5.53751	Sirt1
0	EC1	Cldn5/Ly6c1/Ly6a	ENSMUSG00000033972	0.0975599	1.348	0.308	0.111	1	3.54267	Zfp944
0	EC1	Cldn5/Ly6c1/Ly6a	ENSMUSG00000027678	0.0976591	1.04503	0.462	0.222	1	2.1261	Ncoa3
0	EC1	Cldn5/Ly6c1/Ly6a	ENSMUSG00000007415	0.0976591	1.31708	0.462	0.222	1	2.67957	Gatad1
0	EC1	Cldn5/Ly6c1/Ly6a	ENSMUSG00000029622	0.0979986	0.94785	0.615	0.407	1	1.42064	Arpc1b
0	EC1	Cldn5/Ly6c1/Ly6a	ENSMUSG00000029635	0.0979986	-1.23016	0.308	0.556	1	-0.691152	Cdk8
0	EC1	Cldn5/Ly6c1/Ly6a	ENSMUSG00000005533	0.0983868	0.96079	0.692	0.519	1	1.275	Igf1r
0	EC1	Cldn5/Ly6c1/Ly6a	ENSMUSG00000055447	0.0989312	0.275743	0.692	0.444	1	0.426369	Cd47
0	EC1	Cldn5/Ly6c1/Ly6a	ENSMUSG00000069601	0.100709	-1.17496	0.385	0.704	1	-0.650014	Ank3
0	EC1	Cldn5/Ly6c1/Ly6a	ENSMUSG00000063358	0.101797	-0.934872	0.231	0.519	1	-0.425906	Mapk1
0	EC1	Cldn5/Ly6c1/Ly6a	ENSMUSG00000021557	0.101859	1.03719	0.692	0.407	1	1.74607	Agtpbp1
0	EC1	Cldn5/Ly6c1/Ly6a	ENSMUSG00000029103	0.102517	-0.851765	0.077	0.333	1	-0.216045	Lrpap1
0	EC1	Cldn5/Ly6c1/Ly6a	ENSMUSG00000060923	0.102517	1.70416	0.385	0.185	1	3.45202	Acyp2
0	EC1	Cldn5/Ly6c1/Ly6a	ENSMUSG00000024781	0.102517	-0.882674	0.077	0.333	1	-0.223885	Lipa
0	EC1	Cldn5/Ly6c1/Ly6a	ENSMUSG00000027109	0.102952	-0.953091	0.154	0.407	1	-0.374837	Sp3
0	EC1	Cldn5/Ly6c1/Ly6a	ENSMUSG00000009207	0.102952	1.54237	0.462	0.259	1	2.70632	Lnpk
0	EC1	Cldn5/Ly6c1/Ly6a	ENSMUSG00000049550	0.102952	-1.55549	0.154	0.407	1	-0.611751	Clip1
0	EC1	Cldn5/Ly6c1/Ly6a	ENSMUSG00000030890	0.102952	-1.78328	0.154	0.407	1	-0.701337	Ilk
0	EC1	Cldn5/Ly6c1/Ly6a	ENSMUSG00000034152	0.102952	-1.56921	0.154	0.407	1	-0.617146	Exoc3
0	EC1	Cldn5/Ly6c1/Ly6a	ENSMUSG00000054008	0.102952	-1.70991	0.154	0.407	1	-0.672484	Ndst1
0	EC1	Cldn5/Ly6c1/Ly6a	ENSMUSG00000022053	0.10302	-2.19216	0.231	0.481	1	-1.07599	Ebf2
0	EC1	Cldn5/Ly6c1/Ly6a	ENSMUSG00000014195	0.103686	0.716133	0.538	0.296	1	1.28249	Dnajc7
0	EC1	Cldn5/Ly6c1/Ly6a	ENSMUSG00000021108	0.10425	1.16593	0.769	0.667	1	1.3416	Prkch
0	EC1	Cldn5/Ly6c1/Ly6a	ENSMUSG00000030452	0.105084	0.760133	0.462	0.222	1	1.54648	Nipa2
0	EC1	Cldn5/Ly6c1/Ly6a	ENSMUSG00000110710	0.105084	-1.87743	0.154	0.37	1	-0.810257	C78859
0	EC1	Cldn5/Ly6c1/Ly6a	ENSMUSG00000005198	0.105084	0.419567	0.462	0.222	1	0.853602	Polr2a
0	EC1	Cldn5/Ly6c1/Ly6a	ENSMUSG00000024914	0.105084	1.11802	0.462	0.222	1	2.27459	Drap1
0	EC1	Cldn5/Ly6c1/Ly6a	ENSMUSG00000030126	0.10513	1.4545	0.615	0.444	1	2.00234	Tmcc1
0	EC1	Cldn5/Ly6c1/Ly6a	ENSMUSG00000026058	0.105429	-1.22531	0.077	0.296	1	-0.348373	Khdrbs2
0	EC1	Cldn5/Ly6c1/Ly6a	ENSMUSG00000060679	0.105429	-1.3069	0.077	0.296	1	-0.371571	Mrps9
0	EC1	Cldn5/Ly6c1/Ly6a	ENSMUSG00000038936	0.105429	-1.35508	0.077	0.296	1	-0.385267	Sccpdh
0	EC1	Cldn5/Ly6c1/Ly6a	ENSMUSG00000056004	0.105429	-0.898515	0.077	0.296	1	-0.25546	9330182L06Rik
0	EC1	Cldn5/Ly6c1/Ly6a	ENSMUSG00000036087	0.105429	-0.872267	0.077	0.296	1	-0.247997	Slain2
0	EC1	Cldn5/Ly6c1/Ly6a	ENSMUSG00000029608	0.105429	-1.54799	0.077	0.296	1	-0.440115	Rph3a
0	EC1	Cldn5/Ly6c1/Ly6a	ENSMUSG00000063171	0.105429	-1.32728	0.077	0.296	1	-0.377365	Rps4l
0	EC1	Cldn5/Ly6c1/Ly6a	ENSMUSG00000042502	0.105429	-1.6683	0.077	0.296	1	-0.47432	Cd2bp2
0	EC1	Cldn5/Ly6c1/Ly6a	ENSMUSG00000034974	0.105429	-0.826599	0.077	0.296	1	-0.235013	Dapk3
0	EC1	Cldn5/Ly6c1/Ly6a	ENSMUSG00000011832	0.105429	-1.30704	0.077	0.296	1	-0.37161	Evi5l
0	EC1	Cldn5/Ly6c1/Ly6a	ENSMUSG00000071064	0.105429	-1.06844	0.077	0.296	1	-0.303771	Zfp827
0	EC1	Cldn5/Ly6c1/Ly6a	ENSMUSG00000096210	0.105429	-1.30988	0.077	0.296	1	-0.372418	H1f0
0	EC1	Cldn5/Ly6c1/Ly6a	ENSMUSG00000054770	0.106701	1.1008	0.308	0.111	1	2.89301	Kctd18
0	EC1	Cldn5/Ly6c1/Ly6a	ENSMUSG00000026339	0.106701	1.0171	0.308	0.111	1	2.67304	Ccdc93
0	EC1	Cldn5/Ly6c1/Ly6a	ENSMUSG00000099881	0.106701	0.865372	0.308	0.111	1	2.27428	2810013P06Rik
0	EC1	Cldn5/Ly6c1/Ly6a	ENSMUSG00000040681	0.106701	0.799667	0.308	0.111	1	2.1016	Hmgn1
0	EC1	Cldn5/Ly6c1/Ly6a	ENSMUSG00000079477	0.106799	0.327513	0.692	0.333	1	0.670303	Rab7
0	EC1	Cldn5/Ly6c1/Ly6a	ENSMUSG00000025571	0.107732	1.10698	0.769	0.593	1	1.43007	Tnrc6c
0	EC1	Cldn5/Ly6c1/Ly6a	ENSMUSG00000090031	0.107822	-0.517976	0	0.185	1	-0.0265629	4732440D04Rik
0	EC1	Cldn5/Ly6c1/Ly6a	ENSMUSG00000028033	0.107822	-0.533635	0	0.185	1	-0.0273659	Kcnq5
0	EC1	Cldn5/Ly6c1/Ly6a	ENSMUSG00000041144	0.107822	-0.426729	0	0.185	1	-0.0218836	Dnah7b
0	EC1	Cldn5/Ly6c1/Ly6a	ENSMUSG00000103821	0.107822	-0.733334	0	0.185	1	-0.0376069	D430013B06Rik
0	EC1	Cldn5/Ly6c1/Ly6a	ENSMUSG00000026185	0.107822	-0.251824	0	0.185	1	-0.0129141	Igfbp5
0	EC1	Cldn5/Ly6c1/Ly6a	ENSMUSG00000104140	0.107822	-1.36992	0	0.185	1	-0.0702525	Gm37140
0	EC1	Cldn5/Ly6c1/Ly6a	ENSMUSG00000026687	0.107822	-0.406501	0	0.185	1	-0.0208462	Aldh9a1
0	EC1	Cldn5/Ly6c1/Ly6a	ENSMUSG00000026659	0.107822	-0.661086	0	0.185	1	-0.0339019	Dusp12
0	EC1	Cldn5/Ly6c1/Ly6a	ENSMUSG00000013973	0.107822	-0.865976	0	0.185	1	-0.044409	Dedd
0	EC1	Cldn5/Ly6c1/Ly6a	ENSMUSG00000097316	0.107822	-1.08139	0	0.185	1	-0.0554561	Gm10516
0	EC1	Cldn5/Ly6c1/Ly6a	ENSMUSG00000049630	0.107822	-1.58078	0	0.185	1	-0.0810657	C1ql3
0	EC1	Cldn5/Ly6c1/Ly6a	ENSMUSG00000057182	0.107822	-0.353045	0	0.185	1	-0.0181049	Scn3a
0	EC1	Cldn5/Ly6c1/Ly6a	ENSMUSG00000027253	0.107822	-1.28361	0	0.185	1	-0.065826	Lrp4
0	EC1	Cldn5/Ly6c1/Ly6a	ENSMUSG00000048482	0.107822	-0.454004	0	0.185	1	-0.0232822	Bdnf
0	EC1	Cldn5/Ly6c1/Ly6a	ENSMUSG00000070730	0.107822	-1.45603	0	0.185	1	-0.0746681	Rmdn3
0	EC1	Cldn5/Ly6c1/Ly6a	ENSMUSG00000037773	0.107822	-1.29116	0	0.185	1	-0.0662135	Pced1a
0	EC1	Cldn5/Ly6c1/Ly6a	ENSMUSG00000078862	0.107822	-0.462861	0	0.185	1	-0.0237364	Gm14326
0	EC1	Cldn5/Ly6c1/Ly6a	ENSMUSG00000047238	0.107822	-0.280843	0	0.185	1	-0.0144022	Mageh1
0	EC1	Cldn5/Ly6c1/Ly6a	ENSMUSG00000027671	0.107822	-0.607925	0	0.185	1	-0.0311756	Actl6a
0	EC1	Cldn5/Ly6c1/Ly6a	ENSMUSG00000027714	0.107822	-0.55099	0	0.185	1	-0.0282559	Exosc9
0	EC1	Cldn5/Ly6c1/Ly6a	ENSMUSG00000105842	0.107822	-1.22864	0	0.185	1	-0.0630073	Gm43329
0	EC1	Cldn5/Ly6c1/Ly6a	ENSMUSG00000000339	0.107822	-1.6517	0	0.185	1	-0.0847025	Rtca
0	EC1	Cldn5/Ly6c1/Ly6a	ENSMUSG00000089911	0.107822	-0.88256	0	0.185	1	-0.0452595	Mfsd14a
0	EC1	Cldn5/Ly6c1/Ly6a	ENSMUSG00000028024	0.107822	-1.02105	0	0.185	1	-0.0523615	Enpep
0	EC1	Cldn5/Ly6c1/Ly6a	ENSMUSG00000058897	0.107822	-5.41601	0	0.185	1	-0.277744	Col25a1
0	EC1	Cldn5/Ly6c1/Ly6a	ENSMUSG00000039037	0.107822	-1.15505	0	0.185	1	-0.0592331	St6galnac5
0	EC1	Cldn5/Ly6c1/Ly6a	ENSMUSG00000028457	0.107822	-1.42629	0	0.185	1	-0.0731432	Atp8b5
0	EC1	Cldn5/Ly6c1/Ly6a	ENSMUSG00000028710	0.107822	-0.434986	0	0.185	1	-0.022307	Atpaf1
0	EC1	Cldn5/Ly6c1/Ly6a	ENSMUSG00000042608	0.107822	-1.0701	0	0.185	1	-0.054877	Stk40
0	EC1	Cldn5/Ly6c1/Ly6a	ENSMUSG00000001334	0.107822	-0.707668	0	0.185	1	-0.0362906	Fndc5
0	EC1	Cldn5/Ly6c1/Ly6a	ENSMUSG00000040606	0.107822	-1.01936	0	0.185	1	-0.0522746	Kazn
0	EC1	Cldn5/Ly6c1/Ly6a	ENSMUSG00000029029	0.107822	-0.252271	0	0.185	1	-0.012937	Wrap73
0	EC1	Cldn5/Ly6c1/Ly6a	ENSMUSG00000029036	0.107822	-1.18023	0	0.185	1	-0.0605248	Atad3a
0	EC1	Cldn5/Ly6c1/Ly6a	ENSMUSG00000117286	0.107822	-1.14942	0	0.185	1	-0.0589448	Gm1043
0	EC1	Cldn5/Ly6c1/Ly6a	ENSMUSG00000039765	0.107822	-1.69998	0	0.185	1	-0.0871785	Cc2d2a
0	EC1	Cldn5/Ly6c1/Ly6a	ENSMUSG00000029265	0.107822	-1.03256	0	0.185	1	-0.0529516	Dr1
0	EC1	Cldn5/Ly6c1/Ly6a	ENSMUSG00000061578	0.107822	-1.53899	0	0.185	1	-0.0789228	Ksr2
0	EC1	Cldn5/Ly6c1/Ly6a	ENSMUSG00000029438	0.107822	-0.789122	0	0.185	1	-0.0404678	Bcl7a
0	EC1	Cldn5/Ly6c1/Ly6a	ENSMUSG00000029389	0.107822	-0.62283	0	0.185	1	-0.03194	Ddx55
0	EC1	Cldn5/Ly6c1/Ly6a	ENSMUSG00000058291	0.107822	-0.683092	0	0.185	1	-0.0350304	Zfp68
0	EC1	Cldn5/Ly6c1/Ly6a	ENSMUSG00000029782	0.107822	-0.686169	0	0.185	1	-0.0351882	Tmem209
0	EC1	Cldn5/Ly6c1/Ly6a	ENSMUSG00000033542	0.107822	-1.27991	0	0.185	1	-0.0656366	Arhgef5
0	EC1	Cldn5/Ly6c1/Ly6a	ENSMUSG00000005667	0.107822	-1.27234	0	0.185	1	-0.0652482	Mthfd2
0	EC1	Cldn5/Ly6c1/Ly6a	ENSMUSG00000034203	0.107822	-0.994403	0	0.185	1	-0.050995	Chchd4
0	EC1	Cldn5/Ly6c1/Ly6a	ENSMUSG00000090667	0.107822	-1.46583	0	0.185	1	-0.0751709	Gm765
0	EC1	Cldn5/Ly6c1/Ly6a	ENSMUSG00000030103	0.107822	-1.13493	0	0.185	1	-0.0582017	Bhlhe40
0	EC1	Cldn5/Ly6c1/Ly6a	ENSMUSG00000001632	0.107822	-1.46158	0	0.185	1	-0.0749529	Brpf1
0	EC1	Cldn5/Ly6c1/Ly6a	ENSMUSG00000030353	0.107822	-1.59669	0	0.185	1	-0.0818813	Tead4
0	EC1	Cldn5/Ly6c1/Ly6a	ENSMUSG00000097354	0.107822	-1.51125	0	0.185	1	-0.0774998	2310001H17Rik
0	EC1	Cldn5/Ly6c1/Ly6a	ENSMUSG00000057101	0.107822	-0.665871	0	0.185	1	-0.0341472	Zfp180
0	EC1	Cldn5/Ly6c1/Ly6a	ENSMUSG00000002068	0.107822	-0.964293	0	0.185	1	-0.0494509	Ccne1
0	EC1	Cldn5/Ly6c1/Ly6a	ENSMUSG00000109321	0.107822	-0.92507	0	0.185	1	-0.0474395	A330076H08Rik
0	EC1	Cldn5/Ly6c1/Ly6a	ENSMUSG00000062797	0.107822	-0.631156	0	0.185	1	-0.032367	Hikeshi
0	EC1	Cldn5/Ly6c1/Ly6a	ENSMUSG00000032812	0.107822	-0.570686	0	0.185	1	-0.0292659	Arap1
0	EC1	Cldn5/Ly6c1/Ly6a	ENSMUSG00000030671	0.107822	-0.933337	0	0.185	1	-0.0478635	Pde3b
0	EC1	Cldn5/Ly6c1/Ly6a	ENSMUSG00000030697	0.107822	-1.12965	0	0.185	1	-0.0579309	Ppp4c
0	EC1	Cldn5/Ly6c1/Ly6a	ENSMUSG00000000486	0.107822	-0.53285	0	0.185	1	-0.0273256	Septin1
0	EC1	Cldn5/Ly6c1/Ly6a	ENSMUSG00000045598	0.107822	-1.056	0	0.185	1	-0.0541537	Zfp553
0	EC1	Cldn5/Ly6c1/Ly6a	ENSMUSG00000030986	0.107822	-0.955918	0	0.185	1	-0.0490215	Dhx32
0	EC1	Cldn5/Ly6c1/Ly6a	ENSMUSG00000054555	0.107822	-1.651	0	0.185	1	-0.0846664	Adam12
0	EC1	Cldn5/Ly6c1/Ly6a	ENSMUSG00000045777	0.107822	-0.472596	0	0.185	1	-0.0242357	Ifitm10
0	EC1	Cldn5/Ly6c1/Ly6a	ENSMUSG00000019831	0.107822	-1.20706	0	0.185	1	-0.0619003	Wasf1
0	EC1	Cldn5/Ly6c1/Ly6a	ENSMUSG00000006498	0.107822	-0.918244	0	0.185	1	-0.0470895	Ptbp1
0	EC1	Cldn5/Ly6c1/Ly6a	ENSMUSG00000045969	0.107822	-0.582171	0	0.185	1	-0.0298549	Ing1
0	EC1	Cldn5/Ly6c1/Ly6a	ENSMUSG00000038482	0.107822	-0.935415	0	0.185	1	-0.04797	Tfdp1
0	EC1	Cldn5/Ly6c1/Ly6a	ENSMUSG00000047710	0.107822	-0.440194	0	0.185	1	-0.0225741	Champ1
0	EC1	Cldn5/Ly6c1/Ly6a	ENSMUSG00000050052	0.107822	-1.19043	0	0.185	1	-0.0610474	Tdrp
0	EC1	Cldn5/Ly6c1/Ly6a	ENSMUSG00000031568	0.107822	-0.375212	0	0.185	1	-0.0192416	Rwdd4a
0	EC1	Cldn5/Ly6c1/Ly6a	ENSMUSG00000031666	0.107822	-1.08744	0	0.185	1	-0.0557662	Rbl2
0	EC1	Cldn5/Ly6c1/Ly6a	ENSMUSG00000033249	0.107822	-0.461584	0	0.185	1	-0.023671	Hsf4
0	EC1	Cldn5/Ly6c1/Ly6a	ENSMUSG00000031903	0.107822	-0.529343	0	0.185	1	-0.0271458	Pla2g15
0	EC1	Cldn5/Ly6c1/Ly6a	ENSMUSG00000037993	0.107822	-0.99062	0	0.185	1	-0.050801	Dhx38
0	EC1	Cldn5/Ly6c1/Ly6a	ENSMUSG00000031772	0.107822	-0.659809	0	0.185	1	-0.0338364	Cntnap4
0	EC1	Cldn5/Ly6c1/Ly6a	ENSMUSG00000033862	0.107822	-0.816225	0	0.185	1	-0.0418577	Cdk10
0	EC1	Cldn5/Ly6c1/Ly6a	ENSMUSG00000006281	0.107822	-0.552791	0	0.185	1	-0.0283482	Tep1
0	EC1	Cldn5/Ly6c1/Ly6a	ENSMUSG00000022214	0.107822	-1.02607	0	0.185	1	-0.0526188	Dcaf11
0	EC1	Cldn5/Ly6c1/Ly6a	ENSMUSG00000002326	0.107822	-0.485093	0	0.185	1	-0.0248766	Gmpr2
0	EC1	Cldn5/Ly6c1/Ly6a	ENSMUSG00000115432	0.107822	-1.17939	0	0.185	1	-0.0604817	D130009I18Rik
0	EC1	Cldn5/Ly6c1/Ly6a	ENSMUSG00000031963	0.107822	-1.74463	0	0.185	1	-0.0894681	Bmper
0	EC1	Cldn5/Ly6c1/Ly6a	ENSMUSG00000032040	0.107822	-1.19085	0	0.185	1	-0.061069	Dcps
0	EC1	Cldn5/Ly6c1/Ly6a	ENSMUSG00000032119	0.107822	-0.777534	0	0.185	1	-0.0398735	Hinfp
0	EC1	Cldn5/Ly6c1/Ly6a	ENSMUSG00000063849	0.107822	-1.9039	0	0.185	1	-0.097636	Ppcdc
0	EC1	Cldn5/Ly6c1/Ly6a	ENSMUSG00000037206	0.107822	-1.47158	0	0.185	1	-0.0754656	Islr
0	EC1	Cldn5/Ly6c1/Ly6a	ENSMUSG00000032251	0.107822	-0.55723	0	0.185	1	-0.0285759	Irak1bp1
0	EC1	Cldn5/Ly6c1/Ly6a	ENSMUSG00000035941	0.107822	-1.17581	0	0.185	1	-0.060298	Ibtk
0	EC1	Cldn5/Ly6c1/Ly6a	ENSMUSG00000020182	0.107822	-1.12777	0	0.185	1	-0.0578345	Ddc
0	EC1	Cldn5/Ly6c1/Ly6a	ENSMUSG00000051650	0.107822	-0.515411	0	0.185	1	-0.0264313	B3gnt2
0	EC1	Cldn5/Ly6c1/Ly6a	ENSMUSG00000036545	0.107822	-0.89109	0	0.185	1	-0.0456969	Adamts2
0	EC1	Cldn5/Ly6c1/Ly6a	ENSMUSG00000020515	0.107822	-0.980684	0	0.185	1	-0.0502915	Cnot8
0	EC1	Cldn5/Ly6c1/Ly6a	ENSMUSG00000038351	0.107822	-1.23179	0	0.185	1	-0.0631686	Sgsm2
0	EC1	Cldn5/Ly6c1/Ly6a	ENSMUSG00000072582	0.107822	-0.338806	0	0.185	1	-0.0173747	Ptrh2
0	EC1	Cldn5/Ly6c1/Ly6a	ENSMUSG00000023723	0.107822	-0.973144	0	0.185	1	-0.0499048	Mrps23
0	EC1	Cldn5/Ly6c1/Ly6a	ENSMUSG00000078652	0.107822	-0.362172	0	0.185	1	-0.0185729	Psme3
0	EC1	Cldn5/Ly6c1/Ly6a	ENSMUSG00000085245	0.107822	-1.25464	0	0.185	1	-0.0643404	Gm11713
0	EC1	Cldn5/Ly6c1/Ly6a	ENSMUSG00000038025	0.107822	-1.34073	0	0.185	1	-0.0687552	Phf2
0	EC1	Cldn5/Ly6c1/Ly6a	ENSMUSG00000059839	0.107822	-1.02362	0	0.185	1	-0.0524932	Zfp874b
0	EC1	Cldn5/Ly6c1/Ly6a	ENSMUSG00000021760	0.107822	-0.686729	0	0.185	1	-0.0352169	Gpx8
0	EC1	Cldn5/Ly6c1/Ly6a	ENSMUSG00000034601	0.107822	-2.64629	0	0.185	1	-0.135707	2700049A03Rik
0	EC1	Cldn5/Ly6c1/Ly6a	ENSMUSG00000041481	0.107822	-0.813659	0	0.185	1	-0.0417261	Serpina3g
0	EC1	Cldn5/Ly6c1/Ly6a	ENSMUSG00000071711	0.107822	-0.601277	0	0.185	1	-0.0308347	Mpst
0	EC1	Cldn5/Ly6c1/Ly6a	ENSMUSG00000022414	0.107822	-0.475879	0	0.185	1	-0.0244041	Tab1
0	EC1	Cldn5/Ly6c1/Ly6a	ENSMUSG00000051786	0.107822	-0.642836	0	0.185	1	-0.0329659	Tubgcp6
0	EC1	Cldn5/Ly6c1/Ly6a	ENSMUSG00000075470	0.107822	-0.839556	0	0.185	1	-0.0430542	Alg10b
0	EC1	Cldn5/Ly6c1/Ly6a	ENSMUSG00000022529	0.107822	-0.432551	0	0.185	1	-0.0221821	Zfp263
0	EC1	Cldn5/Ly6c1/Ly6a	ENSMUSG00000039568	0.107822	-1.37744	0	0.185	1	-0.070638	Ubald1
0	EC1	Cldn5/Ly6c1/Ly6a	ENSMUSG00000099908	0.107822	-0.628006	0	0.185	1	-0.0322054	Gm28539
0	EC1	Cldn5/Ly6c1/Ly6a	ENSMUSG00000022664	0.107822	-0.999463	0	0.185	1	-0.0512545	Slc35a5
0	EC1	Cldn5/Ly6c1/Ly6a	ENSMUSG00000089941	0.107822	-0.768837	0	0.185	1	-0.0394275	Gm16168
0	EC1	Cldn5/Ly6c1/Ly6a	ENSMUSG00000014771	0.107822	-0.855012	0	0.185	1	-0.0438468	Pdcd2
0	EC1	Cldn5/Ly6c1/Ly6a	ENSMUSG00000024422	0.107822	-1.1556	0	0.185	1	-0.0592613	Dhx16
0	EC1	Cldn5/Ly6c1/Ly6a	ENSMUSG00000050705	0.107822	-0.251824	0	0.185	1	-0.0129141	2310061I04Rik
0	EC1	Cldn5/Ly6c1/Ly6a	ENSMUSG00000024064	0.107822	-1.11536	0	0.185	1	-0.057198	Galnt14
0	EC1	Cldn5/Ly6c1/Ly6a	ENSMUSG00000024234	0.107822	-1.22098	0	0.185	1	-0.0626142	Mtpap
0	EC1	Cldn5/Ly6c1/Ly6a	ENSMUSG00000118202	0.107822	-1.08856	0	0.185	1	-0.0558237	C030017B01Rik
0	EC1	Cldn5/Ly6c1/Ly6a	ENSMUSG00000023066	0.107822	-0.943186	0	0.185	1	-0.0483685	Rttn
0	EC1	Cldn5/Ly6c1/Ly6a	ENSMUSG00000024875	0.107822	-0.38071	0	0.185	1	-0.0195236	Yif1a
0	EC1	Cldn5/Ly6c1/Ly6a	ENSMUSG00000047787	0.107822	-0.633592	0	0.185	1	-0.0324919	Flrt1
0	EC1	Cldn5/Ly6c1/Ly6a	ENSMUSG00000071604	0.107822	-1.4278	0	0.185	1	-0.0732205	Fam189a2
0	EC1	Cldn5/Ly6c1/Ly6a	ENSMUSG00000024999	0.107822	-0.396017	0	0.185	1	-0.0203086	Noc3l
0	EC1	Cldn5/Ly6c1/Ly6a	ENSMUSG00000097785	0.107822	-1.23761	0	0.185	1	-0.0634672	B230217O12Rik
0	EC1	Cldn5/Ly6c1/Ly6a	ENSMUSG00000036890	0.108485	0.736252	0.692	0.407	1	1.23945	Gtdc1
0	EC1	Cldn5/Ly6c1/Ly6a	ENSMUSG00000039145	0.108525	1.15867	0.846	0.667	1	1.46502	Camk1d
0	EC1	Cldn5/Ly6c1/Ly6a	ENSMUSG00000075702	0.108687	0.494778	0.615	0.333	1	0.901563	Selenom
0	EC1	Cldn5/Ly6c1/Ly6a	ENSMUSG00000001240	0.110092	1.16047	0.538	0.333	1	1.85405	Ramp2
0	EC1	Cldn5/Ly6c1/Ly6a	ENSMUSG00000027309	0.110279	-1.73306	0.308	0.519	1	-1.0418	4930402H24Rik
0	EC1	Cldn5/Ly6c1/Ly6a	ENSMUSG00000062202	0.110279	0.484672	0.615	0.37	1	0.797157	Btbd9
0	EC1	Cldn5/Ly6c1/Ly6a	ENSMUSG00000008200	0.110486	1.33702	0.462	0.259	1	2.346	Fnbp4
0	EC1	Cldn5/Ly6c1/Ly6a	ENSMUSG00000031207	0.110486	1.96408	0.462	0.259	1	3.44626	Msn
0	EC1	Cldn5/Ly6c1/Ly6a	ENSMUSG00000063273	0.110486	-1.18619	0.154	0.407	1	-0.46651	Naa15
0	EC1	Cldn5/Ly6c1/Ly6a	ENSMUSG00000028648	0.110486	1.52191	0.462	0.259	1	2.67042	Ndufs5
0	EC1	Cldn5/Ly6c1/Ly6a	ENSMUSG00000025576	0.110486	-1.47718	0.154	0.407	1	-0.580952	Rbfox3
0	EC1	Cldn5/Ly6c1/Ly6a	ENSMUSG00000026399	0.110757	1.59561	0.385	0.185	1	3.23214	Cd55
0	EC1	Cldn5/Ly6c1/Ly6a	ENSMUSG00000033585	0.110757	-1.08597	0.077	0.333	1	-0.27545	Ndn
0	EC1	Cldn5/Ly6c1/Ly6a	ENSMUSG00000030782	0.110757	1.50381	0.385	0.185	1	3.04618	Tgfb1i1
0	EC1	Cldn5/Ly6c1/Ly6a	ENSMUSG00000034707	0.110757	1.24246	0.385	0.185	1	2.51678	Gns
0	EC1	Cldn5/Ly6c1/Ly6a	ENSMUSG00000031508	0.110757	-0.864304	0.077	0.333	1	-0.219226	Ankrd10
0	EC1	Cldn5/Ly6c1/Ly6a	ENSMUSG00000014856	0.110757	1.13618	0.385	0.185	1	2.30149	Tmem208
0	EC1	Cldn5/Ly6c1/Ly6a	ENSMUSG00000022749	0.110757	1.9012	0.385	0.185	1	3.85115	Tbc1d23
0	EC1	Cldn5/Ly6c1/Ly6a	ENSMUSG00000029407	0.110929	-1.43773	0.231	0.444	1	-0.763201	Uso1
0	EC1	Cldn5/Ly6c1/Ly6a	ENSMUSG00000057554	0.110929	-1.39831	0.231	0.444	1	-0.742274	Lgals8
0	EC1	Cldn5/Ly6c1/Ly6a	ENSMUSG00000039278	0.111295	-1.11419	0.846	0.815	1	-1.15606	Pcsk1n
0	EC1	Cldn5/Ly6c1/Ly6a	ENSMUSG00000058297	0.112718	-1.07717	0.615	0.815	1	-0.816039	Spock2
0	EC1	Cldn5/Ly6c1/Ly6a	ENSMUSG00000026527	0.11295	-2.25749	0.154	0.37	1	-0.974285	Rgs7
0	EC1	Cldn5/Ly6c1/Ly6a	ENSMUSG00000038718	0.11295	-2.22718	0.154	0.37	1	-0.961204	Pbx3
0	EC1	Cldn5/Ly6c1/Ly6a	ENSMUSG00000019194	0.11295	0.941668	0.462	0.222	1	1.91581	Scn1b
0	EC1	Cldn5/Ly6c1/Ly6a	ENSMUSG00000032612	0.11295	-1.46494	0.154	0.37	1	-0.632236	Usp4
0	EC1	Cldn5/Ly6c1/Ly6a	ENSMUSG00000022283	0.11295	0.839941	0.462	0.222	1	1.70885	Pabpc1
0	EC1	Cldn5/Ly6c1/Ly6a	ENSMUSG00000023868	0.11295	0.392679	0.462	0.222	1	0.798898	Pde10a
0	EC1	Cldn5/Ly6c1/Ly6a	ENSMUSG00000018196	0.114199	-1.29285	0.077	0.296	1	-0.367574	Glrx2
0	EC1	Cldn5/Ly6c1/Ly6a	ENSMUSG00000050043	0.114199	-1.37139	0.077	0.296	1	-0.389906	Tmx2
0	EC1	Cldn5/Ly6c1/Ly6a	ENSMUSG00000039033	0.114199	-2.08867	0.077	0.296	1	-0.593837	Tasp1
0	EC1	Cldn5/Ly6c1/Ly6a	ENSMUSG00000037364	0.114199	-1.51894	0.077	0.296	1	-0.431856	Srrt
0	EC1	Cldn5/Ly6c1/Ly6a	ENSMUSG00000074364	0.114199	-1.74187	0.077	0.296	1	-0.495236	Ehd2
0	EC1	Cldn5/Ly6c1/Ly6a	ENSMUSG00000015341	0.114199	-1.11452	0.077	0.296	1	-0.316872	Golga7
0	EC1	Cldn5/Ly6c1/Ly6a	ENSMUSG00000037260	0.114199	-0.908629	0.077	0.296	1	-0.258336	Hgsnat
0	EC1	Cldn5/Ly6c1/Ly6a	ENSMUSG00000058833	0.114199	-1.42201	0.077	0.296	1	-0.404296	Rex1bd
0	EC1	Cldn5/Ly6c1/Ly6a	ENSMUSG00000006288	0.114199	-1.63346	0.077	0.296	1	-0.464416	Ttc5
0	EC1	Cldn5/Ly6c1/Ly6a	ENSMUSG00000038957	0.114199	-1.38355	0.077	0.296	1	-0.393362	Edc3
0	EC1	Cldn5/Ly6c1/Ly6a	ENSMUSG00000035910	0.114199	-1.15227	0.077	0.296	1	-0.327605	Dcdc2a
0	EC1	Cldn5/Ly6c1/Ly6a	ENSMUSG00000049148	0.114199	-1.83191	0.077	0.296	1	-0.520838	Plcxd3
0	EC1	Cldn5/Ly6c1/Ly6a	ENSMUSG00000022469	0.114199	1.21361	0.385	0.148	1	3.03403	Rapgef3
0	EC1	Cldn5/Ly6c1/Ly6a	ENSMUSG00000009733	0.114199	-1.78546	0.077	0.296	1	-0.507632	Tfcp2
0	EC1	Cldn5/Ly6c1/Ly6a	ENSMUSG00000034681	0.114199	-0.760071	0.077	0.296	1	-0.216099	Rnps1
0	EC1	Cldn5/Ly6c1/Ly6a	ENSMUSG00000044477	0.114345	0.502144	0.769	0.593	1	0.648707	Zfand3
0	EC1	Cldn5/Ly6c1/Ly6a	ENSMUSG00000006333	0.115447	-0.319274	0.692	0.407	1	-0.537483	Rps9
0	EC1	Cldn5/Ly6c1/Ly6a	ENSMUSG00000026921	0.115878	1.06603	0.769	0.556	1	1.46721	Egfl7
0	EC1	Cldn5/Ly6c1/Ly6a	ENSMUSG00000039156	0.115941	0.839717	0.615	0.333	1	1.5301	Stim2
0	EC1	Cldn5/Ly6c1/Ly6a	ENSMUSG00000032006	0.115941	1.82061	0.538	0.37	1	2.62551	Pdgfd
0	EC1	Cldn5/Ly6c1/Ly6a	ENSMUSG00000020894	0.115941	1.10429	0.538	0.37	1	1.5925	Vamp2
0	EC1	Cldn5/Ly6c1/Ly6a	ENSMUSG00000027087	0.116508	1.12694	0.308	0.111	1	2.96171	Itgav
0	EC1	Cldn5/Ly6c1/Ly6a	ENSMUSG00000025314	0.116508	1.25166	0.308	0.111	1	3.28949	Ptprj
0	EC1	Cldn5/Ly6c1/Ly6a	ENSMUSG00000105552	0.116508	1.67163	0.308	0.111	1	4.39321	Gm19710
0	EC1	Cldn5/Ly6c1/Ly6a	ENSMUSG00000028643	0.116508	1.37874	0.308	0.111	1	3.62346	Svbp
0	EC1	Cldn5/Ly6c1/Ly6a	ENSMUSG00000038970	0.116508	0.931933	0.308	0.111	1	2.44921	Lmtk2
0	EC1	Cldn5/Ly6c1/Ly6a	ENSMUSG00000016128	0.116508	1.19549	0.308	0.111	1	3.14185	Stard13
0	EC1	Cldn5/Ly6c1/Ly6a	ENSMUSG00000090019	0.116508	1.41192	0.308	0.111	1	3.71068	Gimap1
0	EC1	Cldn5/Ly6c1/Ly6a	ENSMUSG00000041741	0.116508	0.903951	0.308	0.111	1	2.37567	Pde3a
0	EC1	Cldn5/Ly6c1/Ly6a	ENSMUSG00000040488	0.116508	0.98822	0.308	0.111	1	2.59714	Ltbp4
0	EC1	Cldn5/Ly6c1/Ly6a	ENSMUSG00000032526	0.116508	0.444845	0.308	0.111	1	1.1691	Ss18l2
0	EC1	Cldn5/Ly6c1/Ly6a	ENSMUSG00000020961	0.116508	1.29107	0.308	0.111	1	3.39306	Ston2
0	EC1	Cldn5/Ly6c1/Ly6a	ENSMUSG00000009739	0.116508	0.912042	0.308	0.111	1	2.39694	Pou6f1
0	EC1	Cldn5/Ly6c1/Ly6a	ENSMUSG00000042099	0.117508	0.697769	0.615	0.37	1	1.14765	Kank3
0	EC1	Cldn5/Ly6c1/Ly6a	ENSMUSG00000028833	0.117543	-1.76468	0.231	0.481	1	-0.866168	Ncdn
0	EC1	Cldn5/Ly6c1/Ly6a	ENSMUSG00000053768	0.117543	1.15242	0.538	0.333	1	1.84118	Chchd3
0	EC1	Cldn5/Ly6c1/Ly6a	ENSMUSG00000057193	0.11845	-1.16657	0.154	0.407	1	-0.458793	Slc44a2
0	EC1	Cldn5/Ly6c1/Ly6a	ENSMUSG00000024491	0.11845	-1.38922	0.154	0.407	1	-0.546361	Rbm27
0	EC1	Cldn5/Ly6c1/Ly6a	ENSMUSG00000058239	0.118565	-1.63133	0.231	0.444	1	-0.86597	Usf2
0	EC1	Cldn5/Ly6c1/Ly6a	ENSMUSG00000025369	0.118565	0.534612	0.538	0.296	1	0.95741	Smarcc2
0	EC1	Cldn5/Ly6c1/Ly6a	ENSMUSG00000017421	0.118565	-1.77436	0.231	0.444	1	-0.941894	Zfp207
0	EC1	Cldn5/Ly6c1/Ly6a	ENSMUSG00000045767	0.118565	1.3214	0.538	0.296	1	2.36643	B230219D22Rik
0	EC1	Cldn5/Ly6c1/Ly6a	ENSMUSG00000029647	0.119405	-0.960695	0.538	0.741	1	-0.701013	Pan3
0	EC1	Cldn5/Ly6c1/Ly6a	ENSMUSG00000004110	0.119511	1.76281	0.385	0.185	1	3.57081	Cacna1e
0	EC1	Cldn5/Ly6c1/Ly6a	ENSMUSG00000031059	0.119511	1.42692	0.385	0.185	1	2.89043	Ndufb11
0	EC1	Cldn5/Ly6c1/Ly6a	ENSMUSG00000036009	0.119511	1.16797	0.385	0.185	1	2.36589	Mettl25
0	EC1	Cldn5/Ly6c1/Ly6a	ENSMUSG00000039680	0.119511	1.70539	0.385	0.185	1	3.45452	Mrps6
0	EC1	Cldn5/Ly6c1/Ly6a	ENSMUSG00000038872	0.120688	-0.291628	0.385	0.704	1	-0.161335	Zfhx3
0	EC1	Cldn5/Ly6c1/Ly6a	ENSMUSG00000026439	0.121273	-1.41811	0.154	0.37	1	-0.612025	Rbbp5
0	EC1	Cldn5/Ly6c1/Ly6a	ENSMUSG00000048271	0.121273	0.728658	0.462	0.222	1	1.48244	Rbm33
0	EC1	Cldn5/Ly6c1/Ly6a	ENSMUSG00000032028	0.121273	-2.3147	0.154	0.37	1	-0.998977	Nxpe2
0	EC1	Cldn5/Ly6c1/Ly6a	ENSMUSG00000020794	0.121273	1.42434	0.462	0.222	1	2.89779	Ube2g1
0	EC1	Cldn5/Ly6c1/Ly6a	ENSMUSG00000035762	0.121273	-1.55633	0.154	0.37	1	-0.671681	Tmem161b
0	EC1	Cldn5/Ly6c1/Ly6a	ENSMUSG00000022661	0.122917	1.25623	0.769	0.556	1	1.72898	Cd200
0	EC1	Cldn5/Ly6c1/Ly6a	ENSMUSG00000062963	0.12297	0.586747	0.154	0.444	1	0.211953	Ufc1
0	EC1	Cldn5/Ly6c1/Ly6a	ENSMUSG00000026193	0.123534	-3.4294	0.077	0.296	1	-0.975027	Fn1
0	EC1	Cldn5/Ly6c1/Ly6a	ENSMUSG00000026496	0.123534	-1.61476	0.077	0.296	1	-0.459098	Parp1
0	EC1	Cldn5/Ly6c1/Ly6a	ENSMUSG00000040591	0.123534	-0.746055	0.077	0.296	1	-0.212114	1110051M20Rik
0	EC1	Cldn5/Ly6c1/Ly6a	ENSMUSG00000016319	0.123534	-0.8664	0.077	0.296	1	-0.24633	Slc25a5
0	EC1	Cldn5/Ly6c1/Ly6a	ENSMUSG00000025531	0.123534	-1.82797	0.077	0.296	1	-0.519716	Chm
0	EC1	Cldn5/Ly6c1/Ly6a	ENSMUSG00000031353	0.123534	-0.899184	0.077	0.296	1	-0.25565	Rbbp7
0	EC1	Cldn5/Ly6c1/Ly6a	ENSMUSG00000037652	0.123534	-1.8425	0.077	0.296	1	-0.523847	Phc3
0	EC1	Cldn5/Ly6c1/Ly6a	ENSMUSG00000033900	0.123534	-1.63777	0.077	0.296	1	-0.46564	Map9
0	EC1	Cldn5/Ly6c1/Ly6a	ENSMUSG00000029190	0.123534	-1.666	0.077	0.296	1	-0.473665	D5Ertd579e
0	EC1	Cldn5/Ly6c1/Ly6a	ENSMUSG00000037049	0.123534	-1.41433	0.077	0.296	1	-0.402112	Smpd1
0	EC1	Cldn5/Ly6c1/Ly6a	ENSMUSG00000035754	0.123534	-1.93125	0.077	0.296	1	-0.54908	Wdr18
0	EC1	Cldn5/Ly6c1/Ly6a	ENSMUSG00000063626	0.123534	-1.62483	0.077	0.296	1	-0.461962	Unc5d
0	EC1	Cldn5/Ly6c1/Ly6a	ENSMUSG00000037287	0.123534	-1.16594	0.077	0.296	1	-0.331492	Tbcel
0	EC1	Cldn5/Ly6c1/Ly6a	ENSMUSG00000020770	0.123534	-1.20752	0.077	0.296	1	-0.343313	Unk
0	EC1	Cldn5/Ly6c1/Ly6a	ENSMUSG00000055762	0.123534	-1.68632	0.077	0.296	1	-0.479445	Eef1d
0	EC1	Cldn5/Ly6c1/Ly6a	ENSMUSG00000023018	0.123534	-1.28186	0.077	0.296	1	-0.364452	Smarcd1
0	EC1	Cldn5/Ly6c1/Ly6a	ENSMUSG00000024993	0.123534	-1.16518	0.077	0.296	1	-0.331276	Fam45a
0	EC1	Cldn5/Ly6c1/Ly6a	ENSMUSG00000034187	0.123571	-0.928544	0.231	0.519	1	-0.423023	Nsf
0	EC1	Cldn5/Ly6c1/Ly6a	ENSMUSG00000024425	0.1243	-0.9943	0.462	0.667	1	-0.693219	Ndfip1
0	EC1	Cldn5/Ly6c1/Ly6a	ENSMUSG00000029763	0.12486	-0.84441	0.538	0.704	1	-0.64809	Exoc4
0	EC1	Cldn5/Ly6c1/Ly6a	ENSMUSG00000054387	0.125105	-1.26727	0.308	0.519	1	-0.761801	Mdm4
0	EC1	Cldn5/Ly6c1/Ly6a	ENSMUSG00000028842	0.125383	-0.93955	0.231	0.481	1	-0.461164	Ago3
0	EC1	Cldn5/Ly6c1/Ly6a	ENSMUSG00000101970	0.126077	-1.41033	0.308	0.556	1	-0.792376	1810026B05Rik
0	EC1	Cldn5/Ly6c1/Ly6a	ENSMUSG00000022353	0.126077	0.95255	0.615	0.407	1	1.42768	Mtss1
0	EC1	Cldn5/Ly6c1/Ly6a	ENSMUSG00000037062	0.126555	-1.64967	0.385	0.593	1	-1.08063	Sh3glb1
0	EC1	Cldn5/Ly6c1/Ly6a	ENSMUSG00000046709	0.126856	-0.524218	0.154	0.407	1	-0.206167	Mapk10
0	EC1	Cldn5/Ly6c1/Ly6a	ENSMUSG00000039031	0.126856	0.758538	0.462	0.259	1	1.33097	Arhgap18
0	EC1	Cldn5/Ly6c1/Ly6a	ENSMUSG00000040524	0.126856	-0.299669	0.154	0.407	1	-0.117855	Zfp609
0	EC1	Cldn5/Ly6c1/Ly6a	ENSMUSG00000039115	0.126856	1.32678	0.462	0.259	1	2.32803	Itga9
0	EC1	Cldn5/Ly6c1/Ly6a	ENSMUSG00000018585	0.126856	-0.943017	0.154	0.407	1	-0.370875	Atox1
0	EC1	Cldn5/Ly6c1/Ly6a	ENSMUSG00000035614	0.126856	-1.33634	0.154	0.407	1	-0.525565	Togaram1
0	EC1	Cldn5/Ly6c1/Ly6a	ENSMUSG00000022723	0.126856	0.925553	0.462	0.259	1	1.62402	Crybg3
0	EC1	Cldn5/Ly6c1/Ly6a	ENSMUSG00000039701	0.12701	1.02197	0.308	0.111	1	2.68583	Usp53
0	EC1	Cldn5/Ly6c1/Ly6a	ENSMUSG00000029798	0.12701	0.941849	0.308	0.111	1	2.47527	Herc6
0	EC1	Cldn5/Ly6c1/Ly6a	ENSMUSG00000036989	0.12701	0.830504	0.308	0.111	1	2.18265	Trim3
0	EC1	Cldn5/Ly6c1/Ly6a	ENSMUSG00000031520	0.12701	2.60505	0.308	0.111	1	6.84633	Vegfc
0	EC1	Cldn5/Ly6c1/Ly6a	ENSMUSG00000021835	0.12701	1.02836	0.308	0.111	1	2.70264	Bmp4
0	EC1	Cldn5/Ly6c1/Ly6a	ENSMUSG00000039461	0.12701	0.645187	0.308	0.111	1	1.69561	Tcta
0	EC1	Cldn5/Ly6c1/Ly6a	ENSMUSG00000039656	0.12701	0.553205	0.308	0.111	1	1.45388	Rxrb
0	EC1	Cldn5/Ly6c1/Ly6a	ENSMUSG00000056602	0.127975	1.03807	0.846	0.63	1	1.38842	Fry
0	EC1	Cldn5/Ly6c1/Ly6a	ENSMUSG00000078515	0.128798	1.23373	0.385	0.185	1	2.4991	Ddi2
0	EC1	Cldn5/Ly6c1/Ly6a	ENSMUSG00000001098	0.128798	0.782293	0.385	0.185	1	1.58465	Kctd10
0	EC1	Cldn5/Ly6c1/Ly6a	ENSMUSG00000031543	0.128798	1.51007	0.385	0.185	1	3.05887	Ank1
0	EC1	Cldn5/Ly6c1/Ly6a	ENSMUSG00000032060	0.128798	1.2414	0.385	0.185	1	2.51464	Cryab
0	EC1	Cldn5/Ly6c1/Ly6a	ENSMUSG00000022306	0.128798	2.07882	0.385	0.185	1	4.21094	Zfpm2
0	EC1	Cldn5/Ly6c1/Ly6a	ENSMUSG00000035929	0.128798	0.957238	0.385	0.185	1	1.93902	H2-Q4
0	EC1	Cldn5/Ly6c1/Ly6a	ENSMUSG00000028525	0.130069	0.738264	0.462	0.222	1	1.50198	Pde4b
0	EC1	Cldn5/Ly6c1/Ly6a	ENSMUSG00000020484	0.130069	-1.59534	0.154	0.37	1	-0.688515	Xbp1
0	EC1	Cldn5/Ly6c1/Ly6a	ENSMUSG00000037750	0.130069	1.38353	0.462	0.222	1	2.81477	Fam222b
0	EC1	Cldn5/Ly6c1/Ly6a	ENSMUSG00000014074	0.130069	-1.28429	0.154	0.37	1	-0.554273	Rnf168
0	EC1	Cldn5/Ly6c1/Ly6a	ENSMUSG00000103032	0.131668	1.03879	0.231	0.074	1	2.98034	Gm37121
0	EC1	Cldn5/Ly6c1/Ly6a	ENSMUSG00000034216	0.131668	2.81188	0.231	0.074	1	8.06741	Vps18
0	EC1	Cldn5/Ly6c1/Ly6a	ENSMUSG00000039304	0.131668	1.43978	0.231	0.074	1	4.13079	Tnfsf10
0	EC1	Cldn5/Ly6c1/Ly6a	ENSMUSG00000042404	0.131668	1.49373	0.231	0.074	1	4.28557	Dennd4b
0	EC1	Cldn5/Ly6c1/Ly6a	ENSMUSG00000028108	0.131668	0.728861	0.231	0.074	1	2.09114	Ecm1
0	EC1	Cldn5/Ly6c1/Ly6a	ENSMUSG00000097911	0.131668	0.727166	0.231	0.074	1	2.08627	Gm26691
0	EC1	Cldn5/Ly6c1/Ly6a	ENSMUSG00000040842	0.131668	1.03281	0.231	0.074	1	2.96319	Szrd1
0	EC1	Cldn5/Ly6c1/Ly6a	ENSMUSG00000034663	0.131668	1.85104	0.231	0.074	1	5.31073	Bmp2k
0	EC1	Cldn5/Ly6c1/Ly6a	ENSMUSG00000029499	0.131668	0.615004	0.231	0.074	1	1.76448	Pxmp2
0	EC1	Cldn5/Ly6c1/Ly6a	ENSMUSG00000004952	0.131668	1.00343	0.231	0.074	1	2.87889	Rasa4
0	EC1	Cldn5/Ly6c1/Ly6a	ENSMUSG00000060601	0.131668	0.628364	0.231	0.074	1	1.80281	Nr1h2
0	EC1	Cldn5/Ly6c1/Ly6a	ENSMUSG00000019971	0.131668	1.27336	0.231	0.074	1	3.65334	Cep290
0	EC1	Cldn5/Ly6c1/Ly6a	ENSMUSG00000021928	0.131668	1.82573	0.231	0.074	1	5.23811	Ebpl
0	EC1	Cldn5/Ly6c1/Ly6a	ENSMUSG00000038967	0.131668	1.72413	0.231	0.074	1	4.94661	Pdk2
0	EC1	Cldn5/Ly6c1/Ly6a	ENSMUSG00000042029	0.131668	1.27453	0.231	0.074	1	3.65668	Ncapg2
0	EC1	Cldn5/Ly6c1/Ly6a	ENSMUSG00000033020	0.131668	0.986855	0.231	0.074	1	2.83133	Polr2f
0	EC1	Cldn5/Ly6c1/Ly6a	ENSMUSG00000075555	0.131668	1.25215	0.231	0.074	1	3.59247	Gm10863
0	EC1	Cldn5/Ly6c1/Ly6a	ENSMUSG00000096433	0.131668	2.09168	0.231	0.074	1	6.00112	Zfp994
0	EC1	Cldn5/Ly6c1/Ly6a	ENSMUSG00000043079	0.131668	1.07991	0.231	0.074	1	3.09832	Synpo
0	EC1	Cldn5/Ly6c1/Ly6a	ENSMUSG00000082848	0.131668	1.31227	0.231	0.074	1	3.76497	Gm16066
0	EC1	Cldn5/Ly6c1/Ly6a	ENSMUSG00000024735	0.131668	1.3133	0.231	0.074	1	3.76792	Prpf19
0	EC1	Cldn5/Ly6c1/Ly6a	ENSMUSG00000030275	0.131778	1.34084	0.769	0.519	1	1.97451	Etnk1
0	EC1	Cldn5/Ly6c1/Ly6a	ENSMUSG00000022031	0.132414	1.37262	0.385	0.222	1	2.337	Elp3
0	EC1	Cldn5/Ly6c1/Ly6a	ENSMUSG00000040913	0.132414	2.01239	0.385	0.222	1	3.42627	Fbxw4
0	EC1	Cldn5/Ly6c1/Ly6a	ENSMUSG00000027080	0.133455	-0.913085	0.077	0.296	1	-0.259602	Med19
0	EC1	Cldn5/Ly6c1/Ly6a	ENSMUSG00000019087	0.133455	-0.81356	0.077	0.296	1	-0.231306	Atp6ap1
0	EC1	Cldn5/Ly6c1/Ly6a	ENSMUSG00000028232	0.133455	-1.46735	0.077	0.296	1	-0.417189	Tmem68
0	EC1	Cldn5/Ly6c1/Ly6a	ENSMUSG00000029616	0.133455	-0.839218	0.077	0.296	1	-0.238601	Erp29
0	EC1	Cldn5/Ly6c1/Ly6a	ENSMUSG00000015189	0.133455	-0.891702	0.077	0.296	1	-0.253523	Casd1
0	EC1	Cldn5/Ly6c1/Ly6a	ENSMUSG00000050732	0.133455	-1.28826	0.077	0.296	1	-0.366271	Vamp8
0	EC1	Cldn5/Ly6c1/Ly6a	ENSMUSG00000068327	0.133455	-1.25942	0.077	0.296	1	-0.358069	Tlx2
0	EC1	Cldn5/Ly6c1/Ly6a	ENSMUSG00000035642	0.133455	-0.964254	0.077	0.296	1	-0.274151	Aamdc
0	EC1	Cldn5/Ly6c1/Ly6a	ENSMUSG00000005952	0.133455	-1.29688	0.077	0.296	1	-0.368722	Trpv1
0	EC1	Cldn5/Ly6c1/Ly6a	ENSMUSG00000024902	0.133455	-1.1384	0.077	0.296	1	-0.323664	Mrpl11
0	EC1	Cldn5/Ly6c1/Ly6a	ENSMUSG00000024966	0.133455	-1.38741	0.077	0.296	1	-0.39446	Stip1
0	EC1	Cldn5/Ly6c1/Ly6a	ENSMUSG00000063524	0.133626	-1.33249	0.231	0.481	1	-0.654033	Eno1
0	EC1	Cldn5/Ly6c1/Ly6a	ENSMUSG00000022521	0.133994	0.932943	0.615	0.407	1	1.3983	Crebbp
0	EC1	Cldn5/Ly6c1/Ly6a	ENSMUSG00000024524	0.133994	-1.40984	0.308	0.556	1	-0.792099	Gnal
0	EC1	Cldn5/Ly6c1/Ly6a	ENSMUSG00000027422	0.134322	0.535377	0.692	0.444	1	0.827829	Rrbp1
0	EC1	Cldn5/Ly6c1/Ly6a	ENSMUSG00000027805	0.135069	-1.87873	0.231	0.444	1	-0.997299	Pfn2
0	EC1	Cldn5/Ly6c1/Ly6a	ENSMUSG00000116305	0.135069	-1.53599	0.231	0.444	1	-0.815363	Lncppara
0	EC1	Cldn5/Ly6c1/Ly6a	ENSMUSG00000033228	0.135069	1.45262	0.538	0.296	1	2.60143	Scaf11
0	EC1	Cldn5/Ly6c1/Ly6a	ENSMUSG00000022674	0.135069	0.499582	0.538	0.296	1	0.894677	Ube2v2
0	EC1	Cldn5/Ly6c1/Ly6a	ENSMUSG00000028063	0.135719	1.23336	0.462	0.259	1	2.16411	Lmna
0	EC1	Cldn5/Ly6c1/Ly6a	ENSMUSG00000035227	0.135719	0.648573	0.462	0.259	1	1.13802	Spcs2
0	EC1	Cldn5/Ly6c1/Ly6a	ENSMUSG00000020841	0.135719	1.04964	0.462	0.259	1	1.84174	Cpd
0	EC1	Cldn5/Ly6c1/Ly6a	ENSMUSG00000022378	0.135719	2.02893	0.462	0.259	1	3.56006	Fam49b
0	EC1	Cldn5/Ly6c1/Ly6a	ENSMUSG00000041607	0.135719	1.95753	0.462	0.259	1	3.43478	Mbp
0	EC1	Cldn5/Ly6c1/Ly6a	ENSMUSG00000057738	0.137991	0.546184	0.692	0.593	1	0.635856	Sptan1
0	EC1	Cldn5/Ly6c1/Ly6a	ENSMUSG00000078247	0.137991	0.344146	0.769	0.556	1	0.473657	Airn
0	EC1	Cldn5/Ly6c1/Ly6a	ENSMUSG00000033365	0.138234	0.606873	0.308	0.111	1	1.59492	Ipo13
0	EC1	Cldn5/Ly6c1/Ly6a	ENSMUSG00000031770	0.138234	0.308215	0.308	0.111	1	0.81002	Herpud1
0	EC1	Cldn5/Ly6c1/Ly6a	ENSMUSG00000022204	0.138234	0.95854	0.308	0.111	1	2.51914	Ngdn
0	EC1	Cldn5/Ly6c1/Ly6a	ENSMUSG00000054733	0.138234	0.959929	0.308	0.111	1	2.52279	Msra
0	EC1	Cldn5/Ly6c1/Ly6a	ENSMUSG00000006134	0.138234	0.681764	0.308	0.111	1	1.79174	Crkl
0	EC1	Cldn5/Ly6c1/Ly6a	ENSMUSG00000034297	0.138453	0.753687	0.692	0.407	1	1.2688	Med13
0	EC1	Cldn5/Ly6c1/Ly6a	ENSMUSG00000017677	0.138637	1.09787	0.385	0.185	1	2.22388	Wsb1
0	EC1	Cldn5/Ly6c1/Ly6a	ENSMUSG00000022517	0.138637	0.759874	0.385	0.185	1	1.53923	Mgrn1
0	EC1	Cldn5/Ly6c1/Ly6a	ENSMUSG00000034820	0.138637	0.825	0.385	0.185	1	1.67115	Cpsf7
0	EC1	Cldn5/Ly6c1/Ly6a	ENSMUSG00000026309	0.139351	-1.34373	0.154	0.37	1	-0.579926	Ilkap
0	EC1	Cldn5/Ly6c1/Ly6a	ENSMUSG00000026374	0.139351	-1.23506	0.154	0.37	1	-0.533025	Tsn
0	EC1	Cldn5/Ly6c1/Ly6a	ENSMUSG00000027435	0.139351	0.979781	0.462	0.222	1	1.99335	Cd93
0	EC1	Cldn5/Ly6c1/Ly6a	ENSMUSG00000040242	0.139351	-1.79323	0.154	0.37	1	-0.77392	Fgfr1op2
0	EC1	Cldn5/Ly6c1/Ly6a	ENSMUSG00000022548	0.139351	-1.94232	0.154	0.37	1	-0.838265	Apod
0	EC1	Cldn5/Ly6c1/Ly6a	ENSMUSG00000024194	0.139351	0.8475	0.462	0.222	1	1.72422	Cuta
0	EC1	Cldn5/Ly6c1/Ly6a	ENSMUSG00000024381	0.139351	-1.92739	0.154	0.37	1	-0.831822	Bin1
0	EC1	Cldn5/Ly6c1/Ly6a	ENSMUSG00000024639	0.139786	0.34127	0.923	0.778	1	0.404067	Gnaq
0	EC1	Cldn5/Ly6c1/Ly6a	ENSMUSG00000027993	0.14144	0.747932	0.615	0.37	1	1.23015	Trim2
0	EC1	Cldn5/Ly6c1/Ly6a	ENSMUSG00000029430	0.14144	0.889798	0.615	0.37	1	1.46348	Ran
0	EC1	Cldn5/Ly6c1/Ly6a	ENSMUSG00000044991	0.142117	-2.05182	0.154	0.333	1	-0.981044	Shld1
0	EC1	Cldn5/Ly6c1/Ly6a	ENSMUSG00000045954	0.142281	0.984062	0.538	0.333	1	1.5722	Cavin2
0	EC1	Cldn5/Ly6c1/Ly6a	ENSMUSG00000036199	0.14229	0.97826	0.615	0.407	1	1.46622	Ndufa13
0	EC1	Cldn5/Ly6c1/Ly6a	ENSMUSG00000024268	0.14229	-1.35844	0.308	0.556	1	-0.76322	Celf4
0	EC1	Cldn5/Ly6c1/Ly6a	ENSMUSG00000036570	0.142327	1.51611	0.308	0.148	1	3.05141	Fxyd1
0	EC1	Cldn5/Ly6c1/Ly6a	ENSMUSG00000038696	0.143961	-1.08458	0.231	0.444	1	-0.575734	Mapkap1
0	EC1	Cldn5/Ly6c1/Ly6a	ENSMUSG00000028926	0.143961	-1.49215	0.231	0.444	1	-0.792088	Cdk14
0	EC1	Cldn5/Ly6c1/Ly6a	ENSMUSG00000043259	0.143961	-2.72	0.231	0.444	1	-1.44388	Fam13c
0	EC1	Cldn5/Ly6c1/Ly6a	ENSMUSG00000040896	0.143981	-1.10637	0.077	0.296	1	-0.314557	Kcnd3
0	EC1	Cldn5/Ly6c1/Ly6a	ENSMUSG00000096719	0.143981	-0.962131	0.077	0.296	1	-0.273547	Mrgpra2b
0	EC1	Cldn5/Ly6c1/Ly6a	ENSMUSG00000021975	0.143981	-0.768882	0.077	0.296	1	-0.218604	Ints9
0	EC1	Cldn5/Ly6c1/Ly6a	ENSMUSG00000049299	0.143981	-1.25428	0.077	0.296	1	-0.356609	Trappc1
0	EC1	Cldn5/Ly6c1/Ly6a	ENSMUSG00000026648	0.145032	0.567767	0.231	0.074	1	1.62895	Dclre1c
0	EC1	Cldn5/Ly6c1/Ly6a	ENSMUSG00000089824	0.145032	0.583196	0.231	0.074	1	1.67322	Rbm12
0	EC1	Cldn5/Ly6c1/Ly6a	ENSMUSG00000079418	0.145032	1.01021	0.231	0.074	1	2.89834	Atg4a
0	EC1	Cldn5/Ly6c1/Ly6a	ENSMUSG00000049265	0.145032	0.940748	0.231	0.074	1	2.69905	Kcnk3
0	EC1	Cldn5/Ly6c1/Ly6a	ENSMUSG00000079562	0.145032	1.0972	0.231	0.074	1	3.14792	Maea
0	EC1	Cldn5/Ly6c1/Ly6a	ENSMUSG00000016503	0.145032	1.12957	0.231	0.074	1	3.2408	Gtf3a
0	EC1	Cldn5/Ly6c1/Ly6a	ENSMUSG00000086429	0.145032	0.743081	0.231	0.074	1	2.13193	Gt(ROSA)26Sor
0	EC1	Cldn5/Ly6c1/Ly6a	ENSMUSG00000030748	0.145032	1.64608	0.231	0.074	1	4.72268	Il4ra
0	EC1	Cldn5/Ly6c1/Ly6a	ENSMUSG00000022122	0.145032	1.32288	0.231	0.074	1	3.79542	Ednrb
0	EC1	Cldn5/Ly6c1/Ly6a	ENSMUSG00000011114	0.145032	0.949604	0.231	0.074	1	2.72446	Tbrg1
0	EC1	Cldn5/Ly6c1/Ly6a	ENSMUSG00000020471	0.145032	0.833392	0.231	0.074	1	2.39104	Pold2
0	EC1	Cldn5/Ly6c1/Ly6a	ENSMUSG00000037966	0.145032	1.22677	0.231	0.074	1	3.51966	Ninj1
0	EC1	Cldn5/Ly6c1/Ly6a	ENSMUSG00000021023	0.145032	0.757805	0.231	0.074	1	2.17418	Prorp
0	EC1	Cldn5/Ly6c1/Ly6a	ENSMUSG00000033039	0.145032	1.21375	0.231	0.074	1	3.4823	Micall1
0	EC1	Cldn5/Ly6c1/Ly6a	ENSMUSG00000116903	0.145032	0.913203	0.231	0.074	1	2.62002	Gm19522
0	EC1	Cldn5/Ly6c1/Ly6a	ENSMUSG00000090101	0.145032	0.905965	0.231	0.074	1	2.59926	Snhg9
0	EC1	Cldn5/Ly6c1/Ly6a	ENSMUSG00000117943	0.145032	1.2057	0.231	0.074	1	3.45921	Gm50403
0	EC1	Cldn5/Ly6c1/Ly6a	ENSMUSG00000057561	0.145032	0.840901	0.231	0.074	1	2.41259	Eif1a
0	EC1	Cldn5/Ly6c1/Ly6a	ENSMUSG00000009549	0.145054	-1.03161	0.154	0.407	1	-0.405717	Srp14
0	EC1	Cldn5/Ly6c1/Ly6a	ENSMUSG00000008036	0.145054	-0.883566	0.154	0.407	1	-0.347494	Ap2s1
0	EC1	Cldn5/Ly6c1/Ly6a	ENSMUSG00000067586	0.145054	-1.02258	0.154	0.407	1	-0.402166	S1pr3
0	EC1	Cldn5/Ly6c1/Ly6a	ENSMUSG00000025868	0.145054	-1.27853	0.154	0.407	1	-0.502827	Higd2a
0	EC1	Cldn5/Ly6c1/Ly6a	ENSMUSG00000024091	0.145054	1.0293	0.462	0.259	1	1.80605	Vapa
0	EC1	Cldn5/Ly6c1/Ly6a	ENSMUSG00000071042	0.145054	-1.30051	0.154	0.407	1	-0.511471	Rasgrp3
0	EC1	Cldn5/Ly6c1/Ly6a	ENSMUSG00000024395	0.145054	0.901331	0.462	0.259	1	1.58152	Lims2
0	EC1	Cldn5/Ly6c1/Ly6a	ENSMUSG00000051285	0.146024	-0.969724	0.385	0.63	1	-0.598502	Pcmtd1
0	EC1	Cldn5/Ly6c1/Ly6a	ENSMUSG00000042807	0.14686	0.325728	0.692	0.407	1	0.548348	Hecw2
0	EC1	Cldn5/Ly6c1/Ly6a	ENSMUSG00000092083	0.147349	-1.21247	0.615	0.741	1	-1.00904	Kcnb2
0	EC1	Cldn5/Ly6c1/Ly6a	ENSMUSG00000024109	0.147349	-1.42364	0.615	0.741	1	-1.18478	Nrxn1
0	EC1	Cldn5/Ly6c1/Ly6a	ENSMUSG00000073643	0.148033	-1.66097	0.077	0.259	1	-0.53719	Wdfy1
0	EC1	Cldn5/Ly6c1/Ly6a	ENSMUSG00000044768	0.148033	-1.14772	0.077	0.259	1	-0.371196	D1Ertd622e
0	EC1	Cldn5/Ly6c1/Ly6a	ENSMUSG00000043241	0.148033	-0.987505	0.077	0.259	1	-0.319379	Upf2
0	EC1	Cldn5/Ly6c1/Ly6a	ENSMUSG00000039678	0.148033	-1.54218	0.077	0.259	1	-0.498772	Tbc1d13
0	EC1	Cldn5/Ly6c1/Ly6a	ENSMUSG00000026817	0.148033	-0.887161	0.077	0.259	1	-0.286926	Ak1
0	EC1	Cldn5/Ly6c1/Ly6a	ENSMUSG00000056900	0.148033	-1.3886	0.077	0.259	1	-0.4491	Usp13
0	EC1	Cldn5/Ly6c1/Ly6a	ENSMUSG00000028013	0.148033	-1.0239	0.077	0.259	1	-0.33115	Ppa2
0	EC1	Cldn5/Ly6c1/Ly6a	ENSMUSG00000028278	0.148033	-1.46863	0.077	0.259	1	-0.474983	Rragd
0	EC1	Cldn5/Ly6c1/Ly6a	ENSMUSG00000029095	0.148033	-0.813465	0.077	0.259	1	-0.263091	Ablim2
0	EC1	Cldn5/Ly6c1/Ly6a	ENSMUSG00000029125	0.148033	-1.18947	0.077	0.259	1	-0.384697	Stx18
0	EC1	Cldn5/Ly6c1/Ly6a	ENSMUSG00000029861	0.148033	-1.25466	0.077	0.259	1	-0.405782	Fam131b
0	EC1	Cldn5/Ly6c1/Ly6a	ENSMUSG00000052214	0.148033	-0.912299	0.077	0.259	1	-0.295056	Opa3
0	EC1	Cldn5/Ly6c1/Ly6a	ENSMUSG00000109394	0.148033	-2.28133	0.077	0.259	1	-0.737829	A230057D06Rik
0	EC1	Cldn5/Ly6c1/Ly6a	ENSMUSG00000090112	0.148033	-1.19441	0.077	0.259	1	-0.386295	Shprh
0	EC1	Cldn5/Ly6c1/Ly6a	ENSMUSG00000013033	0.148033	-1.70565	0.077	0.259	1	-0.551642	Adgrl1
0	EC1	Cldn5/Ly6c1/Ly6a	ENSMUSG00000115186	0.148033	-1.6634	0.077	0.259	1	-0.537976	Gm49417
0	EC1	Cldn5/Ly6c1/Ly6a	ENSMUSG00000034997	0.148033	-1.35528	0.077	0.259	1	-0.438326	Htr2a
0	EC1	Cldn5/Ly6c1/Ly6a	ENSMUSG00000059475	0.148033	-1.09948	0.077	0.259	1	-0.355593	Zfp426
0	EC1	Cldn5/Ly6c1/Ly6a	ENSMUSG00000018287	0.148033	-1.49178	0.077	0.259	1	-0.482473	Spag7
0	EC1	Cldn5/Ly6c1/Ly6a	ENSMUSG00000069255	0.148033	-1.16607	0.077	0.259	1	-0.37713	Dusp22
0	EC1	Cldn5/Ly6c1/Ly6a	ENSMUSG00000022472	0.148033	-1.16274	0.077	0.259	1	-0.376052	Desi1
0	EC1	Cldn5/Ly6c1/Ly6a	ENSMUSG00000005262	0.148033	-1.33492	0.077	0.259	1	-0.431742	Ufd1
0	EC1	Cldn5/Ly6c1/Ly6a	ENSMUSG00000024293	0.148033	-1.05607	0.077	0.259	1	-0.341555	Esco1
0	EC1	Cldn5/Ly6c1/Ly6a	ENSMUSG00000056999	0.148033	-0.995712	0.077	0.259	1	-0.322033	Ide
0	EC1	Cldn5/Ly6c1/Ly6a	ENSMUSG00000029088	0.148135	-2.41713	0.538	0.704	1	-1.85517	Kcnip4
0	EC1	Cldn5/Ly6c1/Ly6a	ENSMUSG00000026867	0.148821	-0.874099	0.615	0.333	1	-1.59275	Gapvd1
0	EC1	Cldn5/Ly6c1/Ly6a	ENSMUSG00000028180	0.149044	0.765427	0.385	0.185	1	1.55048	Zranb2
0	EC1	Cldn5/Ly6c1/Ly6a	ENSMUSG00000031749	0.149044	1.31665	0.385	0.185	1	2.66705	St3gal2
0	EC1	Cldn5/Ly6c1/Ly6a	ENSMUSG00000079017	0.149044	1.38672	0.385	0.185	1	2.809	Ifi27l2a
0	EC1	Cldn5/Ly6c1/Ly6a	ENSMUSG00000007036	0.149044	2.19098	0.385	0.185	1	4.43814	Abhd16a
0	EC1	Cldn5/Ly6c1/Ly6a	ENSMUSG00000025027	0.149044	1.32947	0.385	0.185	1	2.69304	Xpnpep1
0	EC1	Cldn5/Ly6c1/Ly6a	ENSMUSG00000041757	0.149135	-1.17665	0.154	0.37	1	-0.507817	Plekha6
0	EC1	Cldn5/Ly6c1/Ly6a	ENSMUSG00000033014	0.149135	-1.33319	0.154	0.37	1	-0.575378	Trim33
0	EC1	Cldn5/Ly6c1/Ly6a	ENSMUSG00000027895	0.149135	-1.08239	0.154	0.37	1	-0.467135	Kcnc4
0	EC1	Cldn5/Ly6c1/Ly6a	ENSMUSG00000006599	0.149135	0.528921	0.462	0.222	1	1.07608	Gtf2h1
0	EC1	Cldn5/Ly6c1/Ly6a	ENSMUSG00000032199	0.149135	-1.25655	0.154	0.37	1	-0.542302	Polr2m
0	EC1	Cldn5/Ly6c1/Ly6a	ENSMUSG00000038013	0.149135	-0.978486	0.154	0.37	1	-0.422294	Wipf2
0	EC1	Cldn5/Ly6c1/Ly6a	ENSMUSG00000021114	0.149135	-1.43863	0.154	0.37	1	-0.620883	Atp6v1d
0	EC1	Cldn5/Ly6c1/Ly6a	ENSMUSG00000110185	0.149135	-1.19485	0.154	0.37	1	-0.515674	Igip
0	EC1	Cldn5/Ly6c1/Ly6a	ENSMUSG00000030557	0.149196	0.912896	0.692	0.519	1	1.21144	Mef2a
0	EC1	Cldn5/Ly6c1/Ly6a	ENSMUSG00000025066	0.149661	1.48638	0.462	0.296	1	2.29272	Sfr1
0	EC1	Cldn5/Ly6c1/Ly6a	ENSMUSG00000021939	0.14994	-0.989383	0.538	0.741	1	-0.721947	Ctsb
0	EC1	Cldn5/Ly6c1/Ly6a	ENSMUSG00000030257	0.150199	-1.05089	0.308	0.519	1	-0.631726	Srgap3
0	EC1	Cldn5/Ly6c1/Ly6a	ENSMUSG00000015095	0.150207	0.936067	0.308	0.111	1	2.46008	Fbxw5
0	EC1	Cldn5/Ly6c1/Ly6a	ENSMUSG00000085334	0.150207	0.665024	0.308	0.111	1	1.74775	Gm12940
0	EC1	Cldn5/Ly6c1/Ly6a	ENSMUSG00000026571	0.150957	0.867582	0.615	0.481	1	1.10436	Dcaf6
0	EC1	Cldn5/Ly6c1/Ly6a	ENSMUSG00000031229	0.150974	0.762469	0.615	0.407	1	1.14279	Atrx
0	EC1	Cldn5/Ly6c1/Ly6a	ENSMUSG00000025855	0.151361	1.09663	0.538	0.333	1	1.75205	Prkar1b
0	EC1	Cldn5/Ly6c1/Ly6a	ENSMUSG00000029833	0.151361	1.23123	0.538	0.333	1	1.96709	Trim24
0	EC1	Cldn5/Ly6c1/Ly6a	ENSMUSG00000048076	0.151361	1.01699	0.538	0.333	1	1.62481	Arf1
0	EC1	Cldn5/Ly6c1/Ly6a	ENSMUSG00000054404	0.151361	0.870424	0.538	0.333	1	1.39065	Slfn5
0	EC1	Cldn5/Ly6c1/Ly6a	ENSMUSG00000008859	0.151361	-0.297662	0.231	0.481	1	-0.146103	Rala
0	EC1	Cldn5/Ly6c1/Ly6a	ENSMUSG00000005871	0.151996	0.611842	0.692	0.556	1	0.758856	Apc
0	EC1	Cldn5/Ly6c1/Ly6a	ENSMUSG00000022103	0.152358	-1.4425	0.154	0.333	1	-0.689707	Gfra2
0	EC1	Cldn5/Ly6c1/Ly6a	ENSMUSG00000045589	0.153911	1.35426	0.308	0.148	1	2.72566	Frrs1l
0	EC1	Cldn5/Ly6c1/Ly6a	ENSMUSG00000074211	0.153911	1.06103	0.308	0.148	1	2.1355	Sdhaf1
0	EC1	Cldn5/Ly6c1/Ly6a	ENSMUSG00000020079	0.153911	1.15676	0.308	0.148	1	2.32816	Supv3l1
0	EC1	Cldn5/Ly6c1/Ly6a	ENSMUSG00000041629	0.153911	1.34156	0.308	0.148	1	2.7001	Fam104a
0	EC1	Cldn5/Ly6c1/Ly6a	ENSMUSG00000022186	0.15451	-1.57479	0.231	0.407	1	-0.910128	Oxct1
0	EC1	Cldn5/Ly6c1/Ly6a	ENSMUSG00000027111	0.15461	-1.06926	0.385	0.63	1	-0.659932	Itga6
0	EC1	Cldn5/Ly6c1/Ly6a	ENSMUSG00000016349	0.15461	-1.12816	0.385	0.63	1	-0.696289	Eef1a2
0	EC1	Cldn5/Ly6c1/Ly6a	ENSMUSG00000039126	0.154741	-1.09492	0.769	0.778	1	-1.08241	Prune2
0	EC1	Cldn5/Ly6c1/Ly6a	ENSMUSG00000025907	0.154872	1.01757	0.462	0.259	1	1.78548	Rb1cc1
0	EC1	Cldn5/Ly6c1/Ly6a	ENSMUSG00000029169	0.154872	1.20854	0.462	0.259	1	2.12056	Dhx15
0	EC1	Cldn5/Ly6c1/Ly6a	ENSMUSG00000031885	0.154872	-0.467663	0.154	0.407	1	-0.183925	Cbfb
0	EC1	Cldn5/Ly6c1/Ly6a	ENSMUSG00000021892	0.154872	0.982963	0.462	0.259	1	1.72475	Sh3bp5
0	EC1	Cldn5/Ly6c1/Ly6a	ENSMUSG00000041777	0.155132	-0.715608	0.077	0.296	1	-0.203457	Cir1
0	EC1	Cldn5/Ly6c1/Ly6a	ENSMUSG00000059447	0.155132	-0.921975	0.077	0.296	1	-0.26213	Hadhb
0	EC1	Cldn5/Ly6c1/Ly6a	ENSMUSG00000052584	0.155132	-1.62386	0.077	0.296	1	-0.461687	Serp2
0	EC1	Cldn5/Ly6c1/Ly6a	ENSMUSG00000062760	0.155132	-0.546886	0.077	0.296	1	-0.155487	Shisal1
0	EC1	Cldn5/Ly6c1/Ly6a	ENSMUSG00000004980	0.155653	-1.23813	0.385	0.556	1	-0.864064	Hnrnpa2b1
0	EC1	Cldn5/Ly6c1/Ly6a	ENSMUSG00000030002	0.155653	-1.58746	0.385	0.556	1	-1.10786	Dusp11
0	EC1	Cldn5/Ly6c1/Ly6a	ENSMUSG00000019820	0.155992	0.590633	0.846	0.815	1	0.612826	Utrn
0	EC1	Cldn5/Ly6c1/Ly6a	ENSMUSG00000042215	0.157299	-0.845993	0	0.148	1	-0.0535438	Bag2
0	EC1	Cldn5/Ly6c1/Ly6a	ENSMUSG00000026095	0.157299	-1.20075	0	0.148	1	-0.0759966	Asnsd1
0	EC1	Cldn5/Ly6c1/Ly6a	ENSMUSG00000102009	0.157299	-0.667081	0	0.148	1	-0.0422203	4933400F21Rik
0	EC1	Cldn5/Ly6c1/Ly6a	ENSMUSG00000038702	0.157299	-0.858961	0	0.148	1	-0.0543646	Dsel
0	EC1	Cldn5/Ly6c1/Ly6a	ENSMUSG00000026377	0.157299	-0.456913	0	0.148	1	-0.0289185	Nifk
0	EC1	Cldn5/Ly6c1/Ly6a	ENSMUSG00000102014	0.157299	-0.870345	0	0.148	1	-0.0550852	2900009J06Rik
0	EC1	Cldn5/Ly6c1/Ly6a	ENSMUSG00000026458	0.157299	-0.314005	0	0.148	1	-0.0198737	Ppfia4
0	EC1	Cldn5/Ly6c1/Ly6a	ENSMUSG00000033964	0.157299	-1.18163	0	0.148	1	-0.0747869	Zbtb41
0	EC1	Cldn5/Ly6c1/Ly6a	ENSMUSG00000050565	0.157299	-0.687854	0	0.148	1	-0.0435351	Tor1aip2
0	EC1	Cldn5/Ly6c1/Ly6a	ENSMUSG00000026678	0.157299	-0.806793	0	0.148	1	-0.0510628	Rgs5
0	EC1	Cldn5/Ly6c1/Ly6a	ENSMUSG00000037860	0.157299	-0.648805	0	0.148	1	-0.0410636	Aim2
0	EC1	Cldn5/Ly6c1/Ly6a	ENSMUSG00000103435	0.157299	-0.271636	0	0.148	1	-0.0171922	Gm36992
0	EC1	Cldn5/Ly6c1/Ly6a	ENSMUSG00000086350	0.157299	-0.728222	0	0.148	1	-0.04609	B230369F24Rik
0	EC1	Cldn5/Ly6c1/Ly6a	ENSMUSG00000026610	0.157299	-1.65792	0	0.148	1	-0.104932	Esrrg
0	EC1	Cldn5/Ly6c1/Ly6a	ENSMUSG00000092353	0.157299	-0.959943	0	0.148	1	-0.0607559	Gm20539
0	EC1	Cldn5/Ly6c1/Ly6a	ENSMUSG00000026972	0.157299	-0.85006	0	0.148	1	-0.0538013	Arrdc1
0	EC1	Cldn5/Ly6c1/Ly6a	ENSMUSG00000026857	0.157299	-0.377043	0	0.148	1	-0.0238635	Ntmt1
0	EC1	Cldn5/Ly6c1/Ly6a	ENSMUSG00000026820	0.157299	-1.19039	0	0.148	1	-0.075341	Ptges2
0	EC1	Cldn5/Ly6c1/Ly6a	ENSMUSG00000008226	0.157299	-0.624026	0	0.148	1	-0.0394953	Scrn3
0	EC1	Cldn5/Ly6c1/Ly6a	ENSMUSG00000002733	0.157299	-0.695704	0	0.148	1	-0.0440319	Plekha3
0	EC1	Cldn5/Ly6c1/Ly6a	ENSMUSG00000075224	0.157299	-0.547521	0	0.148	1	-0.0346533	Lrrc55
0	EC1	Cldn5/Ly6c1/Ly6a	ENSMUSG00000085417	0.157299	-0.710345	0	0.148	1	-0.0449585	Gm13919
0	EC1	Cldn5/Ly6c1/Ly6a	ENSMUSG00000027286	0.157299	-1.15617	0	0.148	1	-0.073175	Lrrc57
0	EC1	Cldn5/Ly6c1/Ly6a	ENSMUSG00000027316	0.157299	-0.39654	0	0.148	1	-0.0250975	Gfra4
0	EC1	Cldn5/Ly6c1/Ly6a	ENSMUSG00000085709	0.157299	-1.47902	0	0.148	1	-0.0936091	Gm14211
0	EC1	Cldn5/Ly6c1/Ly6a	ENSMUSG00000027423	0.157299	-0.533962	0	0.148	1	-0.0337951	Snx5
0	EC1	Cldn5/Ly6c1/Ly6a	ENSMUSG00000060257	0.157299	-0.252517	0	0.148	1	-0.0159821	Scrt2
0	EC1	Cldn5/Ly6c1/Ly6a	ENSMUSG00000027472	0.157299	-0.291977	0	0.148	1	-0.0184796	Pdrg1
0	EC1	Cldn5/Ly6c1/Ly6a	ENSMUSG00000038375	0.157299	-0.251914	0	0.148	1	-0.0159439	Trp53inp2
0	EC1	Cldn5/Ly6c1/Ly6a	ENSMUSG00000074578	0.157299	-0.617239	0	0.148	1	-0.0390657	Zfas1
0	EC1	Cldn5/Ly6c1/Ly6a	ENSMUSG00000084843	0.157299	-1.24282	0	0.148	1	-0.0786598	B230312C02Rik
0	EC1	Cldn5/Ly6c1/Ly6a	ENSMUSG00000031174	0.157299	-1.02556	0	0.148	1	-0.0649087	Rpgr
0	EC1	Cldn5/Ly6c1/Ly6a	ENSMUSG00000004221	0.157299	-0.86165	0	0.148	1	-0.0545348	Ikbkg
0	EC1	Cldn5/Ly6c1/Ly6a	ENSMUSG00000031327	0.157299	-0.562402	0	0.148	1	-0.0355951	Chic1
0	EC1	Cldn5/Ly6c1/Ly6a	ENSMUSG00000087368	0.157299	-0.853358	0	0.148	1	-0.05401	BC065397
0	EC1	Cldn5/Ly6c1/Ly6a	ENSMUSG00000027534	0.157299	-0.387897	0	0.148	1	-0.0245505	Snx16
0	EC1	Cldn5/Ly6c1/Ly6a	ENSMUSG00000102590	0.157299	-1.39814	0	0.148	1	-0.0884902	Mannr
0	EC1	Cldn5/Ly6c1/Ly6a	ENSMUSG00000105176	0.157299	-1.40081	0	0.148	1	-0.0886591	Gm43668
0	EC1	Cldn5/Ly6c1/Ly6a	ENSMUSG00000097583	0.157299	-1.16293	0	0.148	1	-0.073603	6430590A07Rik
0	EC1	Cldn5/Ly6c1/Ly6a	ENSMUSG00000056306	0.157299	-0.471164	0	0.148	1	-0.0298205	Sertm1
0	EC1	Cldn5/Ly6c1/Ly6a	ENSMUSG00000027822	0.157299	-1.33121	0	0.148	1	-0.0842536	Slc33a1
0	EC1	Cldn5/Ly6c1/Ly6a	ENSMUSG00000064068	0.157299	-1.01962	0	0.148	1	-0.0645328	Mtx1
0	EC1	Cldn5/Ly6c1/Ly6a	ENSMUSG00000047824	0.157299	-0.41365	0	0.148	1	-0.0261804	Pygo2
0	EC1	Cldn5/Ly6c1/Ly6a	ENSMUSG00000027944	0.157299	-0.431818	0	0.148	1	-0.0273303	Hax1
0	EC1	Cldn5/Ly6c1/Ly6a	ENSMUSG00000028107	0.157299	-0.484873	0	0.148	1	-0.0306882	Tars2
0	EC1	Cldn5/Ly6c1/Ly6a	ENSMUSG00000106446	0.157299	-1.17625	0	0.148	1	-0.0744459	Gm42970
0	EC1	Cldn5/Ly6c1/Ly6a	ENSMUSG00000037994	0.157299	-1.94426	0	0.148	1	-0.123055	Slc9b2
0	EC1	Cldn5/Ly6c1/Ly6a	ENSMUSG00000028268	0.157299	-0.762696	0	0.148	1	-0.0482719	Gbp3
0	EC1	Cldn5/Ly6c1/Ly6a	ENSMUSG00000078161	0.157299	-0.763914	0	0.148	1	-0.048349	Erich3
0	EC1	Cldn5/Ly6c1/Ly6a	ENSMUSG00000050323	0.157299	-1.20182	0	0.148	1	-0.0760645	Ndufaf6
0	EC1	Cldn5/Ly6c1/Ly6a	ENSMUSG00000028224	0.157299	-0.791075	0	0.148	1	-0.050068	Nbn
0	EC1	Cldn5/Ly6c1/Ly6a	ENSMUSG00000040520	0.157299	-0.608771	0	0.148	1	-0.0385298	Manea
0	EC1	Cldn5/Ly6c1/Ly6a	ENSMUSG00000036822	0.157299	-1.1417	0	0.148	1	-0.0722592	Topors
0	EC1	Cldn5/Ly6c1/Ly6a	ENSMUSG00000066148	0.157299	-1.55101	0	0.148	1	-0.098165	Prpf4
0	EC1	Cldn5/Ly6c1/Ly6a	ENSMUSG00000035212	0.157299	-0.632879	0	0.148	1	-0.0400556	Leprot
0	EC1	Cldn5/Ly6c1/Ly6a	ENSMUSG00000078612	0.157299	-1.27071	0	0.148	1	-0.0804248	Fyb2
0	EC1	Cldn5/Ly6c1/Ly6a	ENSMUSG00000046861	0.157299	-0.889965	0	0.148	1	-0.0563269	Hectd3
0	EC1	Cldn5/Ly6c1/Ly6a	ENSMUSG00000048772	0.157299	-0.425466	0	0.148	1	-0.0269282	Tmem53
0	EC1	Cldn5/Ly6c1/Ly6a	ENSMUSG00000006442	0.157299	-0.99913	0	0.148	1	-0.0632361	Srm
0	EC1	Cldn5/Ly6c1/Ly6a	ENSMUSG00000097207	0.157299	-0.35004	0	0.148	1	-0.0221544	6030443J06Rik
0	EC1	Cldn5/Ly6c1/Ly6a	ENSMUSG00000029192	0.157299	-1.18025	0	0.148	1	-0.0746996	Tbc1d14
0	EC1	Cldn5/Ly6c1/Ly6a	ENSMUSG00000029173	0.157299	-0.996624	0	0.148	1	-0.0630775	Sepsecs
0	EC1	Cldn5/Ly6c1/Ly6a	ENSMUSG00000029213	0.157299	-0.398714	0	0.148	1	-0.0252351	Commd8
0	EC1	Cldn5/Ly6c1/Ly6a	ENSMUSG00000042328	0.157299	-0.924476	0	0.148	1	-0.0585111	Hps4
0	EC1	Cldn5/Ly6c1/Ly6a	ENSMUSG00000018974	0.157299	-0.316803	0	0.148	1	-0.0200508	Sart3
0	EC1	Cldn5/Ly6c1/Ly6a	ENSMUSG00000029359	0.157299	-1.06639	0	0.148	1	-0.0674932	Tesc
0	EC1	Cldn5/Ly6c1/Ly6a	ENSMUSG00000044017	0.157299	-0.286873	0	0.148	1	-0.0181565	Adgrd1
0	EC1	Cldn5/Ly6c1/Ly6a	ENSMUSG00000029554	0.157299	-0.565758	0	0.148	1	-0.0358075	Mad1l1
0	EC1	Cldn5/Ly6c1/Ly6a	ENSMUSG00000032766	0.157299	-0.273887	0	0.148	1	-0.0173346	Gng11
0	EC1	Cldn5/Ly6c1/Ly6a	ENSMUSG00000042505	0.157299	-0.759384	0	0.148	1	-0.0480623	Sdhaf3
0	EC1	Cldn5/Ly6c1/Ly6a	ENSMUSG00000097616	0.157299	-0.71437	0	0.148	1	-0.0452133	1110019D14Rik
0	EC1	Cldn5/Ly6c1/Ly6a	ENSMUSG00000009376	0.157299	-0.75472	0	0.148	1	-0.0477671	Met
0	EC1	Cldn5/Ly6c1/Ly6a	ENSMUSG00000057691	0.157299	-0.318392	0	0.148	1	-0.0201514	Zfp746
0	EC1	Cldn5/Ly6c1/Ly6a	ENSMUSG00000003476	0.157299	-0.799002	0	0.148	1	-0.0505698	Crhr2
0	EC1	Cldn5/Ly6c1/Ly6a	ENSMUSG00000030089	0.157299	-0.441808	0	0.148	1	-0.0279625	Slc41a3
0	EC1	Cldn5/Ly6c1/Ly6a	ENSMUSG00000034648	0.157299	-0.577186	0	0.148	1	-0.0365308	Lrrn1
0	EC1	Cldn5/Ly6c1/Ly6a	ENSMUSG00000030116	0.157299	-0.696979	0	0.148	1	-0.0441126	Mfap5
0	EC1	Cldn5/Ly6c1/Ly6a	ENSMUSG00000048668	0.157299	-0.737178	0	0.148	1	-0.0466568	Rhno1
0	EC1	Cldn5/Ly6c1/Ly6a	ENSMUSG00000040102	0.157299	-0.513581	0	0.148	1	-0.0325051	Klhl42
0	EC1	Cldn5/Ly6c1/Ly6a	ENSMUSG00000039985	0.157299	-1.06948	0	0.148	1	-0.0676886	Sinhcaf
0	EC1	Cldn5/Ly6c1/Ly6a	ENSMUSG00000008435	0.157299	-0.608401	0	0.148	1	-0.0385064	Rdh13
0	EC1	Cldn5/Ly6c1/Ly6a	ENSMUSG00000091177	0.157299	-1.01385	0	0.148	1	-0.0641677	Gm15494
0	EC1	Cldn5/Ly6c1/Ly6a	ENSMUSG00000003099	0.157299	-1.0673	0	0.148	1	-0.0675503	Ppp5c
0	EC1	Cldn5/Ly6c1/Ly6a	ENSMUSG00000002603	0.157299	-0.3149	0	0.148	1	-0.0199304	Tgfb1
0	EC1	Cldn5/Ly6c1/Ly6a	ENSMUSG00000042831	0.157299	-0.443391	0	0.148	1	-0.0280627	Alkbh6
0	EC1	Cldn5/Ly6c1/Ly6a	ENSMUSG00000023072	0.157299	-0.496222	0	0.148	1	-0.0314064	Cep89
0	EC1	Cldn5/Ly6c1/Ly6a	ENSMUSG00000074165	0.157299	-0.328361	0	0.148	1	-0.0207823	Zfp788
0	EC1	Cldn5/Ly6c1/Ly6a	ENSMUSG00000013367	0.157299	-0.934279	0	0.148	1	-0.0591316	Iglon5
0	EC1	Cldn5/Ly6c1/Ly6a	ENSMUSG00000062785	0.157299	-0.691323	0	0.148	1	-0.0437546	Kcnc3
0	EC1	Cldn5/Ly6c1/Ly6a	ENSMUSG00000002963	0.157299	-1.20969	0	0.148	1	-0.0765625	Pnkp
0	EC1	Cldn5/Ly6c1/Ly6a	ENSMUSG00000030515	0.157299	-1.00351	0	0.148	1	-0.0635132	Tarsl2
0	EC1	Cldn5/Ly6c1/Ly6a	ENSMUSG00000083774	0.157299	-0.772297	0	0.148	1	-0.0488796	Gm7180
0	EC1	Cldn5/Ly6c1/Ly6a	ENSMUSG00000089847	0.157299	-1.05529	0	0.148	1	-0.0667902	Timm10b
0	EC1	Cldn5/Ly6c1/Ly6a	ENSMUSG00000031028	0.157299	-2.13777	0	0.148	1	-0.135302	Tub
0	EC1	Cldn5/Ly6c1/Ly6a	ENSMUSG00000073805	0.157299	-0.736961	0	0.148	1	-0.0466431	Insyn2a
0	EC1	Cldn5/Ly6c1/Ly6a	ENSMUSG00000060260	0.157299	-1.10576	0	0.148	1	-0.0699846	Pwwp2b
0	EC1	Cldn5/Ly6c1/Ly6a	ENSMUSG00000051207	0.157299	-0.368955	0	0.148	1	-0.0233516	Mrgprd
0	EC1	Cldn5/Ly6c1/Ly6a	ENSMUSG00000040006	0.157299	-0.467423	0	0.148	1	-0.0295837	Ginm1
0	EC1	Cldn5/Ly6c1/Ly6a	ENSMUSG00000019779	0.157299	-1.59889	0	0.148	1	-0.101196	Frk
0	EC1	Cldn5/Ly6c1/Ly6a	ENSMUSG00000075232	0.157299	-1.00857	0	0.148	1	-0.0638334	Amd1
0	EC1	Cldn5/Ly6c1/Ly6a	ENSMUSG00000020086	0.157299	-0.326648	0	0.148	1	-0.0206739	Macroh2a2
0	EC1	Cldn5/Ly6c1/Ly6a	ENSMUSG00000075000	0.157299	-0.668272	0	0.148	1	-0.0422957	Nrbf2
0	EC1	Cldn5/Ly6c1/Ly6a	ENSMUSG00000014329	0.157299	-1.58473	0	0.148	1	-0.100299	Bicc1
0	EC1	Cldn5/Ly6c1/Ly6a	ENSMUSG00000013833	0.157299	-0.361139	0	0.148	1	-0.0228569	Med16
0	EC1	Cldn5/Ly6c1/Ly6a	ENSMUSG00000036446	0.157299	-1.24181	0	0.148	1	-0.0785956	Lum
0	EC1	Cldn5/Ly6c1/Ly6a	ENSMUSG00000063334	0.157299	-0.88884	0	0.148	1	-0.0562557	Krr1
0	EC1	Cldn5/Ly6c1/Ly6a	ENSMUSG00000060181	0.157299	-0.300729	0	0.148	1	-0.0190335	Slc35e3
0	EC1	Cldn5/Ly6c1/Ly6a	ENSMUSG00000025354	0.157299	-0.608244	0	0.148	1	-0.0384964	Dnajc14
0	EC1	Cldn5/Ly6c1/Ly6a	ENSMUSG00000023235	0.157299	-0.686964	0	0.148	1	-0.0434787	Ccl25
0	EC1	Cldn5/Ly6c1/Ly6a	ENSMUSG00000037316	0.157299	-0.913968	0	0.148	1	-0.0578461	Bag4
0	EC1	Cldn5/Ly6c1/Ly6a	ENSMUSG00000048967	0.157299	-0.279991	0	0.148	1	-0.0177209	Yjefn3
0	EC1	Cldn5/Ly6c1/Ly6a	ENSMUSG00000034518	0.157299	-0.650401	0	0.148	1	-0.0411646	Hmgxb4
0	EC1	Cldn5/Ly6c1/Ly6a	ENSMUSG00000074194	0.157299	-0.361598	0	0.148	1	-0.022886	Zfp791
0	EC1	Cldn5/Ly6c1/Ly6a	ENSMUSG00000033192	0.157299	-0.36907	0	0.148	1	-0.0233588	Lpcat2
0	EC1	Cldn5/Ly6c1/Ly6a	ENSMUSG00000031787	0.157299	-0.40986	0	0.148	1	-0.0259405	Katnb1
0	EC1	Cldn5/Ly6c1/Ly6a	ENSMUSG00000118519	0.157299	-0.701233	0	0.148	1	-0.0443819	AC163638.2
0	EC1	Cldn5/Ly6c1/Ly6a	ENSMUSG00000046753	0.157299	-0.375347	0	0.148	1	-0.0237561	Ccdc66
0	EC1	Cldn5/Ly6c1/Ly6a	ENSMUSG00000071531	0.157299	-0.859947	0	0.148	1	-0.054427	Gprin2
0	EC1	Cldn5/Ly6c1/Ly6a	ENSMUSG00000002325	0.157299	-0.495068	0	0.148	1	-0.0313334	Irf9
0	EC1	Cldn5/Ly6c1/Ly6a	ENSMUSG00000034463	0.157299	-0.357947	0	0.148	1	-0.0226549	Scara3
0	EC1	Cldn5/Ly6c1/Ly6a	ENSMUSG00000046204	0.157299	-0.510294	0	0.148	1	-0.0322971	Pnma2
0	EC1	Cldn5/Ly6c1/Ly6a	ENSMUSG00000034248	0.157299	-1.08302	0	0.148	1	-0.0685453	Slc25a37
0	EC1	Cldn5/Ly6c1/Ly6a	ENSMUSG00000067973	0.157299	-1.18761	0	0.148	1	-0.0751651	Gm6994
0	EC1	Cldn5/Ly6c1/Ly6a	ENSMUSG00000115363	0.157299	-0.535837	0	0.148	1	-0.0339137	Gm49003
0	EC1	Cldn5/Ly6c1/Ly6a	ENSMUSG00000115263	0.157299	-0.269075	0	0.148	1	-0.0170301	Gm5089
0	EC1	Cldn5/Ly6c1/Ly6a	ENSMUSG00000075463	0.157299	-1.28889	0	0.148	1	-0.0815754	4930594M22Rik
0	EC1	Cldn5/Ly6c1/Ly6a	ENSMUSG00000002820	0.157299	-0.890791	0	0.148	1	-0.0563792	Atg4d
0	EC1	Cldn5/Ly6c1/Ly6a	ENSMUSG00000032180	0.157299	-0.495197	0	0.148	1	-0.0313416	Tmed1
0	EC1	Cldn5/Ly6c1/Ly6a	ENSMUSG00000038119	0.157299	-0.262706	0	0.148	1	-0.016627	Cdon
0	EC1	Cldn5/Ly6c1/Ly6a	ENSMUSG00000111128	0.157299	-0.775931	0	0.148	1	-0.0491095	Gm49338
0	EC1	Cldn5/Ly6c1/Ly6a	ENSMUSG00000034487	0.157299	-1.69681	0	0.148	1	-0.107393	Poglut3
0	EC1	Cldn5/Ly6c1/Ly6a	ENSMUSG00000049556	0.157299	-1.72969	0	0.148	1	-0.109474	Lingo1
0	EC1	Cldn5/Ly6c1/Ly6a	ENSMUSG00000036986	0.157299	-0.646956	0	0.148	1	-0.0409466	Pml
0	EC1	Cldn5/Ly6c1/Ly6a	ENSMUSG00000090626	0.157299	-0.800908	0	0.148	1	-0.0506904	Tex9
0	EC1	Cldn5/Ly6c1/Ly6a	ENSMUSG00000032179	0.157299	-1.37185	0	0.148	1	-0.0868257	Bmp5
0	EC1	Cldn5/Ly6c1/Ly6a	ENSMUSG00000056131	0.157299	-0.456913	0	0.148	1	-0.0289185	Pgm3
0	EC1	Cldn5/Ly6c1/Ly6a	ENSMUSG00000032553	0.157299	-0.533962	0	0.148	1	-0.0337951	Srprb
0	EC1	Cldn5/Ly6c1/Ly6a	ENSMUSG00000032555	0.157299	-1.02972	0	0.148	1	-0.0651723	Topbp1
0	EC1	Cldn5/Ly6c1/Ly6a	ENSMUSG00000032498	0.157299	-1.66257	0	0.148	1	-0.105226	Mlh1
0	EC1	Cldn5/Ly6c1/Ly6a	ENSMUSG00000066235	0.157299	-0.522317	0	0.148	1	-0.033058	Pomgnt2
0	EC1	Cldn5/Ly6c1/Ly6a	ENSMUSG00000032540	0.157299	-0.516921	0	0.148	1	-0.0327165	Abhd5
0	EC1	Cldn5/Ly6c1/Ly6a	ENSMUSG00000016984	0.157299	-0.844273	0	0.148	1	-0.053435	Etaa1
0	EC1	Cldn5/Ly6c1/Ly6a	ENSMUSG00000097887	0.157299	-0.982577	0	0.148	1	-0.0621884	Gm26542
0	EC1	Cldn5/Ly6c1/Ly6a	ENSMUSG00000020524	0.157299	-1.2441	0	0.148	1	-0.0787402	Gria1
0	EC1	Cldn5/Ly6c1/Ly6a	ENSMUSG00000018449	0.157299	-1.14844	0	0.148	1	-0.0726859	Rpain
0	EC1	Cldn5/Ly6c1/Ly6a	ENSMUSG00000040599	0.157299	-0.655064	0	0.148	1	-0.0414597	Mis12
0	EC1	Cldn5/Ly6c1/Ly6a	ENSMUSG00000020783	0.157299	-0.407113	0	0.148	1	-0.0257666	Ncbp3
0	EC1	Cldn5/Ly6c1/Ly6a	ENSMUSG00000038188	0.157299	-1.19189	0	0.148	1	-0.0754364	Scarf1
0	EC1	Cldn5/Ly6c1/Ly6a	ENSMUSG00000020521	0.157299	-1.23082	0	0.148	1	-0.0778998	Rnft1
0	EC1	Cldn5/Ly6c1/Ly6a	ENSMUSG00000034177	0.157299	-0.857153	0	0.148	1	-0.0542502	Rnf43
0	EC1	Cldn5/Ly6c1/Ly6a	ENSMUSG00000001506	0.157299	-0.518333	0	0.148	1	-0.0328059	Col1a1
0	EC1	Cldn5/Ly6c1/Ly6a	ENSMUSG00000018659	0.157299	-0.456913	0	0.148	1	-0.0289185	Pnpo
0	EC1	Cldn5/Ly6c1/Ly6a	ENSMUSG00000055805	0.157299	-0.407938	0	0.148	1	-0.0258189	Fmnl1
0	EC1	Cldn5/Ly6c1/Ly6a	ENSMUSG00000044749	0.157299	-0.626337	0	0.148	1	-0.0396416	Abca6
0	EC1	Cldn5/Ly6c1/Ly6a	ENSMUSG00000020747	0.157299	-0.958494	0	0.148	1	-0.0606642	Tmem94
0	EC1	Cldn5/Ly6c1/Ly6a	ENSMUSG00000021311	0.157299	-0.369486	0	0.148	1	-0.0233852	Mtr
0	EC1	Cldn5/Ly6c1/Ly6a	ENSMUSG00000052374	0.157299	-0.605277	0	0.148	1	-0.0383087	Actn2
0	EC1	Cldn5/Ly6c1/Ly6a	ENSMUSG00000063894	0.157299	-0.921359	0	0.148	1	-0.0583139	Zkscan8
0	EC1	Cldn5/Ly6c1/Ly6a	ENSMUSG00000021368	0.157299	-0.672896	0	0.148	1	-0.0425883	Tbc1d7
0	EC1	Cldn5/Ly6c1/Ly6a	ENSMUSG00000021379	0.157299	-0.616185	0	0.148	1	-0.0389991	Id4
0	EC1	Cldn5/Ly6c1/Ly6a	ENSMUSG00000037989	0.157299	-1.15109	0	0.148	1	-0.0728537	Wnk2
0	EC1	Cldn5/Ly6c1/Ly6a	ENSMUSG00000025870	0.157299	-0.590616	0	0.148	1	-0.0373808	Arl10
0	EC1	Cldn5/Ly6c1/Ly6a	ENSMUSG00000052981	0.157299	-1.14653	0	0.148	1	-0.0725653	Ube2ql1
0	EC1	Cldn5/Ly6c1/Ly6a	ENSMUSG00000007617	0.157299	-0.337359	0	0.148	1	-0.0213518	Homer1
0	EC1	Cldn5/Ly6c1/Ly6a	ENSMUSG00000041817	0.157299	-0.431967	0	0.148	1	-0.0273397	Fam169a
0	EC1	Cldn5/Ly6c1/Ly6a	ENSMUSG00000078302	0.157299	-1.14332	0	0.148	1	-0.0723621	Foxd1
0	EC1	Cldn5/Ly6c1/Ly6a	ENSMUSG00000071180	0.157299	-1.21613	0	0.148	1	-0.0769702	Smim15
0	EC1	Cldn5/Ly6c1/Ly6a	ENSMUSG00000113586	0.157299	-0.64928	0	0.148	1	-0.0410937	Gm48606
0	EC1	Cldn5/Ly6c1/Ly6a	ENSMUSG00000021098	0.157299	-1.18506	0	0.148	1	-0.0750038	4930447C04Rik
0	EC1	Cldn5/Ly6c1/Ly6a	ENSMUSG00000087700	0.157299	-0.440628	0	0.148	1	-0.0278879	Gm15283
0	EC1	Cldn5/Ly6c1/Ly6a	ENSMUSG00000066438	0.157299	-0.266106	0	0.148	1	-0.0168421	Plekhd1
0	EC1	Cldn5/Ly6c1/Ly6a	ENSMUSG00000021236	0.157299	-0.348659	0	0.148	1	-0.022067	Entpd5
0	EC1	Cldn5/Ly6c1/Ly6a	ENSMUSG00000034126	0.157299	-0.26151	0	0.148	1	-0.0165513	Pomt2
0	EC1	Cldn5/Ly6c1/Ly6a	ENSMUSG00000097391	0.157299	-0.675684	0	0.148	1	-0.0427648	Mirg
0	EC1	Cldn5/Ly6c1/Ly6a	ENSMUSG00000002803	0.157299	-0.450008	0	0.148	1	-0.0284815	Btbd6
0	EC1	Cldn5/Ly6c1/Ly6a	ENSMUSG00000022184	0.157299	-0.883089	0	0.148	1	-0.0558917	Fbxo4
0	EC1	Cldn5/Ly6c1/Ly6a	ENSMUSG00000022300	0.157299	-1.13667	0	0.148	1	-0.0719414	Dcaf13
0	EC1	Cldn5/Ly6c1/Ly6a	ENSMUSG00000036760	0.157299	-0.543773	0	0.148	1	-0.034416	Kcnk9
0	EC1	Cldn5/Ly6c1/Ly6a	ENSMUSG00000033819	0.157299	-1.29633	0	0.148	1	-0.082046	Ppp1r16a
0	EC1	Cldn5/Ly6c1/Ly6a	ENSMUSG00000015377	0.157299	-1.22444	0	0.148	1	-0.0774961	Dennd6b
0	EC1	Cldn5/Ly6c1/Ly6a	ENSMUSG00000022621	0.157299	-0.761767	0	0.148	1	-0.0482131	Rabl2
0	EC1	Cldn5/Ly6c1/Ly6a	ENSMUSG00000022994	0.157299	-0.59865	0	0.148	1	-0.0378892	Adcy6
0	EC1	Cldn5/Ly6c1/Ly6a	ENSMUSG00000045665	0.157299	-1.13942	0	0.148	1	-0.0721153	Mfsd5
0	EC1	Cldn5/Ly6c1/Ly6a	ENSMUSG00000087526	0.157299	-0.629763	0	0.148	1	-0.0398584	Gm15738
0	EC1	Cldn5/Ly6c1/Ly6a	ENSMUSG00000022684	0.157299	-0.303764	0	0.148	1	-0.0192256	Bfar
0	EC1	Cldn5/Ly6c1/Ly6a	ENSMUSG00000000884	0.157299	-1.01546	0	0.148	1	-0.0642693	Gnb1l
0	EC1	Cldn5/Ly6c1/Ly6a	ENSMUSG00000002846	0.157299	-1.40793	0	0.148	1	-0.0891096	Timmdc1
0	EC1	Cldn5/Ly6c1/Ly6a	ENSMUSG00000032932	0.157299	-0.593326	0	0.148	1	-0.0375522	Hspa13
0	EC1	Cldn5/Ly6c1/Ly6a	ENSMUSG00000116995	0.157299	-0.899436	0	0.148	1	-0.0569263	Gm21926
0	EC1	Cldn5/Ly6c1/Ly6a	ENSMUSG00000097350	0.157299	-1.62492	0	0.148	1	-0.102843	4732491K20Rik
0	EC1	Cldn5/Ly6c1/Ly6a	ENSMUSG00000116564	0.157299	-0.396364	0	0.148	1	-0.0250863	Riok2
0	EC1	Cldn5/Ly6c1/Ly6a	ENSMUSG00000024191	0.157299	-0.510526	0	0.148	1	-0.0323117	Bnip1
0	EC1	Cldn5/Ly6c1/Ly6a	ENSMUSG00000118642	0.157299	-0.995273	0	0.148	1	-0.062992	CT010467.2
0	EC1	Cldn5/Ly6c1/Ly6a	ENSMUSG00000036430	0.157299	-0.387522	0	0.148	1	-0.0245267	Tbcc
0	EC1	Cldn5/Ly6c1/Ly6a	ENSMUSG00000039154	0.157299	-0.583429	0	0.148	1	-0.0369259	Shd
0	EC1	Cldn5/Ly6c1/Ly6a	ENSMUSG00000085492	0.157299	-1.07921	0	0.148	1	-0.0683044	Trmt61b
0	EC1	Cldn5/Ly6c1/Ly6a	ENSMUSG00000117393	0.157299	-0.736372	0	0.148	1	-0.0466058	Gm36279
0	EC1	Cldn5/Ly6c1/Ly6a	ENSMUSG00000024253	0.157299	-0.775596	0	0.148	1	-0.0490884	Dync2li1
0	EC1	Cldn5/Ly6c1/Ly6a	ENSMUSG00000005370	0.157299	-1.01021	0	0.148	1	-0.0639376	Msh6
0	EC1	Cldn5/Ly6c1/Ly6a	ENSMUSG00000024410	0.157299	-0.328568	0	0.148	1	-0.0207954	Rmc1
0	EC1	Cldn5/Ly6c1/Ly6a	ENSMUSG00000054321	0.157299	-1.329	0	0.148	1	-0.084114	Taf4b
0	EC1	Cldn5/Ly6c1/Ly6a	ENSMUSG00000042834	0.157299	-0.515264	0	0.148	1	-0.0326116	Nrep
0	EC1	Cldn5/Ly6c1/Ly6a	ENSMUSG00000069378	0.157299	-1.58222	0	0.148	1	-0.10014	Prdm6
0	EC1	Cldn5/Ly6c1/Ly6a	ENSMUSG00000008301	0.157299	-0.72311	0	0.148	1	-0.0457665	Phax
0	EC1	Cldn5/Ly6c1/Ly6a	ENSMUSG00000058152	0.157299	-0.997142	0	0.148	1	-0.0631103	Chsy3
0	EC1	Cldn5/Ly6c1/Ly6a	ENSMUSG00000024610	0.157299	-0.273447	0	0.148	1	-0.0173068	Cd74
0	EC1	Cldn5/Ly6c1/Ly6a	ENSMUSG00000062526	0.157299	-0.711791	0	0.148	1	-0.0450501	Mppe1
0	EC1	Cldn5/Ly6c1/Ly6a	ENSMUSG00000036941	0.157299	-0.265852	0	0.148	1	-0.0168261	Elac1
0	EC1	Cldn5/Ly6c1/Ly6a	ENSMUSG00000024561	0.157299	-1.36981	0	0.148	1	-0.0866969	Mbd1
0	EC1	Cldn5/Ly6c1/Ly6a	ENSMUSG00000097141	0.157299	-0.500706	0	0.148	1	-0.0316903	Gm10524
0	EC1	Cldn5/Ly6c1/Ly6a	ENSMUSG00000045045	0.157299	-1.41037	0	0.148	1	-0.0892642	Lrfn4
0	EC1	Cldn5/Ly6c1/Ly6a	ENSMUSG00000024807	0.157299	-0.674315	0	0.148	1	-0.0426782	Syvn1
0	EC1	Cldn5/Ly6c1/Ly6a	ENSMUSG00000024790	0.157299	-0.336637	0	0.148	1	-0.0213062	Sac3d1
0	EC1	Cldn5/Ly6c1/Ly6a	ENSMUSG00000053080	0.157299	-0.499257	0	0.148	1	-0.0315985	2700081O15Rik
0	EC1	Cldn5/Ly6c1/Ly6a	ENSMUSG00000114220	0.157299	-0.800293	0	0.148	1	-0.0506515	Gm10353
0	EC1	Cldn5/Ly6c1/Ly6a	ENSMUSG00000052942	0.157299	-0.384585	0	0.148	1	-0.0243408	Glis3
0	EC1	Cldn5/Ly6c1/Ly6a	ENSMUSG00000071573	0.157299	-0.82101	0	0.148	1	-0.0519627	Rnls
0	EC1	Cldn5/Ly6c1/Ly6a	ENSMUSG00000031627	0.157853	0.86575	0.692	0.519	1	1.14888	Irf2
0	EC1	Cldn5/Ly6c1/Ly6a	ENSMUSG00000027602	0.158433	-0.93848	0.615	0.704	1	-0.821499	Map1lc3a
0	EC1	Cldn5/Ly6c1/Ly6a	ENSMUSG00000014355	0.159367	0.802763	0.615	0.37	1	1.32033	Anapc1
0	EC1	Cldn5/Ly6c1/Ly6a	ENSMUSG00000026048	0.159412	1.88608	0.231	0.074	1	5.41124	Ercc5
0	EC1	Cldn5/Ly6c1/Ly6a	ENSMUSG00000062169	0.159412	1.7821	0.231	0.074	1	5.11293	Cnih4
0	EC1	Cldn5/Ly6c1/Ly6a	ENSMUSG00000027332	0.159412	1.42812	0.231	0.074	1	4.09736	Ivd
0	EC1	Cldn5/Ly6c1/Ly6a	ENSMUSG00000039834	0.159412	0.794007	0.231	0.074	1	2.27805	Zfp335
0	EC1	Cldn5/Ly6c1/Ly6a	ENSMUSG00000073910	0.159412	0.897703	0.231	0.074	1	2.57555	Mob3b
0	EC1	Cldn5/Ly6c1/Ly6a	ENSMUSG00000006392	0.159412	0.843879	0.231	0.074	1	2.42113	Med8
0	EC1	Cldn5/Ly6c1/Ly6a	ENSMUSG00000028914	0.159412	0.784018	0.231	0.074	1	2.24938	Casp9
0	EC1	Cldn5/Ly6c1/Ly6a	ENSMUSG00000028990	0.159412	0.653239	0.231	0.074	1	1.87417	Lzic
0	EC1	Cldn5/Ly6c1/Ly6a	ENSMUSG00000029599	0.159412	0.900752	0.231	0.074	1	2.5843	Ddx54
0	EC1	Cldn5/Ly6c1/Ly6a	ENSMUSG00000029408	0.159412	0.857388	0.231	0.074	1	2.45989	Abcb9
0	EC1	Cldn5/Ly6c1/Ly6a	ENSMUSG00000016510	0.159412	0.465285	0.231	0.074	1	1.33492	Mtif3
0	EC1	Cldn5/Ly6c1/Ly6a	ENSMUSG00000030595	0.159412	0.808179	0.231	0.074	1	2.3187	Nfkbib
0	EC1	Cldn5/Ly6c1/Ly6a	ENSMUSG00000009291	0.159412	1.19579	0.231	0.074	1	3.43079	Pttg1ip
0	EC1	Cldn5/Ly6c1/Ly6a	ENSMUSG00000002396	0.159412	0.66197	0.231	0.074	1	1.89922	Ocel1
0	EC1	Cldn5/Ly6c1/Ly6a	ENSMUSG00000044600	0.159412	1.25694	0.231	0.074	1	3.60622	Smim7
0	EC1	Cldn5/Ly6c1/Ly6a	ENSMUSG00000071302	0.159412	0.465285	0.231	0.074	1	1.33492	2610044O15Rik8
0	EC1	Cldn5/Ly6c1/Ly6a	ENSMUSG00000052395	0.159412	0.71168	0.231	0.074	1	2.04184	Rft1
0	EC1	Cldn5/Ly6c1/Ly6a	ENSMUSG00000114797	0.159412	0.459526	0.231	0.074	1	1.3184	Gm49336
0	EC1	Cldn5/Ly6c1/Ly6a	ENSMUSG00000067995	0.159412	1.38845	0.231	0.074	1	3.98354	Gtf2f2
0	EC1	Cldn5/Ly6c1/Ly6a	ENSMUSG00000035878	0.159412	0.76619	0.231	0.074	1	2.19824	Hykk
0	EC1	Cldn5/Ly6c1/Ly6a	ENSMUSG00000063564	0.159412	2.03397	0.231	0.074	1	5.83557	Col23a1
0	EC1	Cldn5/Ly6c1/Ly6a	ENSMUSG00000010086	0.159412	0.699664	0.231	0.074	1	2.00737	Rnf112
0	EC1	Cldn5/Ly6c1/Ly6a	ENSMUSG00000020941	0.159412	0.928914	0.231	0.074	1	2.6651	Map3k14
0	EC1	Cldn5/Ly6c1/Ly6a	ENSMUSG00000047022	0.159412	0.903034	0.231	0.074	1	2.59085	Mipol1
0	EC1	Cldn5/Ly6c1/Ly6a	ENSMUSG00000034460	0.159412	1.59157	0.231	0.074	1	4.5663	Six4
0	EC1	Cldn5/Ly6c1/Ly6a	ENSMUSG00000022575	0.159412	1.72318	0.231	0.074	1	4.94388	Gsdmd
0	EC1	Cldn5/Ly6c1/Ly6a	ENSMUSG00000097267	0.159412	1.17534	0.231	0.074	1	3.37211	1700109K24Rik
0	EC1	Cldn5/Ly6c1/Ly6a	ENSMUSG00000052384	0.159412	1.61784	0.231	0.074	1	4.64165	Nrros
0	EC1	Cldn5/Ly6c1/Ly6a	ENSMUSG00000063576	0.159412	0.776972	0.231	0.074	1	2.22917	Klhdc3
0	EC1	Cldn5/Ly6c1/Ly6a	ENSMUSG00000024174	0.159412	0.907024	0.231	0.074	1	2.6023	Pot1b
0	EC1	Cldn5/Ly6c1/Ly6a	ENSMUSG00000024613	0.159412	0.470799	0.231	0.074	1	1.35074	Tcof1
0	EC1	Cldn5/Ly6c1/Ly6a	ENSMUSG00000032657	0.159435	-0.869112	0.154	0.37	1	-0.37509	Fam189b
0	EC1	Cldn5/Ly6c1/Ly6a	ENSMUSG00000059713	0.159435	-1.38314	0.154	0.37	1	-0.596933	Rcan3
0	EC1	Cldn5/Ly6c1/Ly6a	ENSMUSG00000028756	0.159435	-1.22288	0.154	0.37	1	-0.52777	Pink1
0	EC1	Cldn5/Ly6c1/Ly6a	ENSMUSG00000054280	0.159435	-1.55359	0.154	0.37	1	-0.670497	Prr14l
0	EC1	Cldn5/Ly6c1/Ly6a	ENSMUSG00000030000	0.159435	-1.45645	0.154	0.37	1	-0.628575	Add2
0	EC1	Cldn5/Ly6c1/Ly6a	ENSMUSG00000062014	0.159435	-1.51842	0.154	0.37	1	-0.655317	Gmfb
0	EC1	Cldn5/Ly6c1/Ly6a	ENSMUSG00000022762	0.159435	-1.23936	0.154	0.37	1	-0.534882	Ncam2
0	EC1	Cldn5/Ly6c1/Ly6a	ENSMUSG00000000441	0.159842	0.614698	0.692	0.444	1	0.95048	Raf1
0	EC1	Cldn5/Ly6c1/Ly6a	ENSMUSG00000058761	0.159842	0.443732	0.692	0.444	1	0.686124	Rnf169
0	EC1	Cldn5/Ly6c1/Ly6a	ENSMUSG00000070695	0.159966	-0.972954	0.077	0.259	1	-0.314673	Cntnap5a
0	EC1	Cldn5/Ly6c1/Ly6a	ENSMUSG00000034780	0.159966	-1.5098	0.077	0.259	1	-0.4883	B3galt1
0	EC1	Cldn5/Ly6c1/Ly6a	ENSMUSG00000056486	0.159966	-1.76795	0.077	0.259	1	-0.571789	Chn1
0	EC1	Cldn5/Ly6c1/Ly6a	ENSMUSG00000033955	0.159966	-1.0197	0.077	0.259	1	-0.329793	Tnks1bp1
0	EC1	Cldn5/Ly6c1/Ly6a	ENSMUSG00000016256	0.159966	-1.50921	0.077	0.259	1	-0.48811	Ctsz
0	EC1	Cldn5/Ly6c1/Ly6a	ENSMUSG00000042572	0.159966	-1.41846	0.077	0.259	1	-0.458758	Ube2q1
0	EC1	Cldn5/Ly6c1/Ly6a	ENSMUSG00000028470	0.159966	-1.7024	0.077	0.259	1	-0.550591	Hint2
0	EC1	Cldn5/Ly6c1/Ly6a	ENSMUSG00000028910	0.159966	-1.61866	0.077	0.259	1	-0.523508	Mecr
0	EC1	Cldn5/Ly6c1/Ly6a	ENSMUSG00000002221	0.159966	-1.45736	0.077	0.259	1	-0.47134	Paxip1
0	EC1	Cldn5/Ly6c1/Ly6a	ENSMUSG00000029234	0.159966	-1.57588	0.077	0.259	1	-0.509671	Tmem165
0	EC1	Cldn5/Ly6c1/Ly6a	ENSMUSG00000036817	0.159966	-1.40015	0.077	0.259	1	-0.452836	Sun1
0	EC1	Cldn5/Ly6c1/Ly6a	ENSMUSG00000073155	0.159966	-1.66884	0.077	0.259	1	-0.539736	1810058I24Rik
0	EC1	Cldn5/Ly6c1/Ly6a	ENSMUSG00000030591	0.159966	-1.23236	0.077	0.259	1	-0.398569	Psmd8
0	EC1	Cldn5/Ly6c1/Ly6a	ENSMUSG00000078591	0.159966	-1.79622	0.077	0.259	1	-0.580932	Hs3st4
0	EC1	Cldn5/Ly6c1/Ly6a	ENSMUSG00000025139	0.159966	-1.19668	0.077	0.259	1	-0.387031	Tollip
0	EC1	Cldn5/Ly6c1/Ly6a	ENSMUSG00000038417	0.159966	-1.02665	0.077	0.259	1	-0.332039	Fig4
0	EC1	Cldn5/Ly6c1/Ly6a	ENSMUSG00000018796	0.159966	-2.03585	0.077	0.259	1	-0.658434	Acsl1
0	EC1	Cldn5/Ly6c1/Ly6a	ENSMUSG00000052926	0.159966	-0.849933	0.077	0.259	1	-0.274885	Rnaseh2a
0	EC1	Cldn5/Ly6c1/Ly6a	ENSMUSG00000033470	0.159966	-1.56585	0.077	0.259	1	-0.506427	Cysltr2
0	EC1	Cldn5/Ly6c1/Ly6a	ENSMUSG00000004096	0.159966	-1.27008	0.077	0.259	1	-0.41077	Cwc15
0	EC1	Cldn5/Ly6c1/Ly6a	ENSMUSG00000018339	0.159966	-1.98143	0.077	0.259	1	-0.640834	Gpx3
0	EC1	Cldn5/Ly6c1/Ly6a	ENSMUSG00000018476	0.159966	-0.851833	0.077	0.259	1	-0.2755	Kdm6b
0	EC1	Cldn5/Ly6c1/Ly6a	ENSMUSG00000078695	0.159966	-1.81029	0.077	0.259	1	-0.585486	Cisd3
0	EC1	Cldn5/Ly6c1/Ly6a	ENSMUSG00000008855	0.159966	-1.85436	0.077	0.259	1	-0.599738	Hdac5
0	EC1	Cldn5/Ly6c1/Ly6a	ENSMUSG00000018800	0.159966	-1.50955	0.077	0.259	1	-0.488218	Abca5
0	EC1	Cldn5/Ly6c1/Ly6a	ENSMUSG00000018012	0.159966	-0.905461	0.077	0.259	1	-0.292844	Rac3
0	EC1	Cldn5/Ly6c1/Ly6a	ENSMUSG00000056222	0.159966	-1.08107	0.077	0.259	1	-0.34964	Spock1
0	EC1	Cldn5/Ly6c1/Ly6a	ENSMUSG00000033102	0.159966	-1.63913	0.077	0.259	1	-0.530126	Cdc14b
0	EC1	Cldn5/Ly6c1/Ly6a	ENSMUSG00000021666	0.159966	-1.27864	0.077	0.259	1	-0.413539	Gfm2
0	EC1	Cldn5/Ly6c1/Ly6a	ENSMUSG00000107002	0.159966	-2.19298	0.077	0.259	1	-0.709254	0610012G03Rik
0	EC1	Cldn5/Ly6c1/Ly6a	ENSMUSG00000056124	0.159966	-1.22531	0.077	0.259	1	-0.396289	B4galt6
0	EC1	Cldn5/Ly6c1/Ly6a	ENSMUSG00000050875	0.159966	-2.01106	0.077	0.259	1	-0.650417	Minar2
0	EC1	Cldn5/Ly6c1/Ly6a	ENSMUSG00000068267	0.160038	1.10678	0.385	0.185	1	2.24194	Cenpb
0	EC1	Cldn5/Ly6c1/Ly6a	ENSMUSG00000052921	0.160038	1.47774	0.385	0.185	1	2.99337	Arhgef15
0	EC1	Cldn5/Ly6c1/Ly6a	ENSMUSG00000022957	0.160038	0.733412	0.385	0.185	1	1.48563	Itsn1
0	EC1	Cldn5/Ly6c1/Ly6a	ENSMUSG00000022377	0.160714	-0.860708	0.538	0.63	1	-0.736982	Asap1
0	EC1	Cldn5/Ly6c1/Ly6a	ENSMUSG00000038495	0.160876	0.822205	0.538	0.333	1	1.31361	Otud7b
0	EC1	Cldn5/Ly6c1/Ly6a	ENSMUSG00000020458	0.161333	0.880948	0.846	0.667	1	1.11387	Rtn4
0	EC1	Cldn5/Ly6c1/Ly6a	ENSMUSG00000010609	0.162956	1.3725	0.308	0.111	1	3.60706	Psen2
0	EC1	Cldn5/Ly6c1/Ly6a	ENSMUSG00000085180	0.162956	-0.492889	0.308	0.111	1	-1.29536	AI838599
0	EC1	Cldn5/Ly6c1/Ly6a	ENSMUSG00000022150	0.162956	0.333293	0.308	0.111	1	0.875926	Dab2
0	EC1	Cldn5/Ly6c1/Ly6a	ENSMUSG00000027674	0.163082	-1.52537	0.231	0.444	1	-0.809721	Pex5l
0	EC1	Cldn5/Ly6c1/Ly6a	ENSMUSG00000031447	0.163082	1.44173	0.462	0.333	1	1.98395	Lamp1
0	EC1	Cldn5/Ly6c1/Ly6a	ENSMUSG00000021957	0.163082	1.28697	0.538	0.296	1	2.30477	Tkt
0	EC1	Cldn5/Ly6c1/Ly6a	ENSMUSG00000035325	0.16315	-1.66154	0.154	0.333	1	-0.794441	Sec31a
0	EC1	Cldn5/Ly6c1/Ly6a	ENSMUSG00000032185	0.16315	-1.75	0.154	0.333	1	-0.836733	Carm1
0	EC1	Cldn5/Ly6c1/Ly6a	ENSMUSG00000009073	0.16315	1.58898	0.385	0.222	1	2.70537	Nf2
0	EC1	Cldn5/Ly6c1/Ly6a	ENSMUSG00000024095	0.16315	1.13738	0.385	0.222	1	1.93648	Hnrnpll
0	EC1	Cldn5/Ly6c1/Ly6a	ENSMUSG00000025035	0.16315	-1.43238	0.154	0.333	1	-0.684869	Arl3
0	EC1	Cldn5/Ly6c1/Ly6a	ENSMUSG00000034127	0.164565	-1.7268	0.231	0.407	1	-0.997981	Tspan8
0	EC1	Cldn5/Ly6c1/Ly6a	ENSMUSG00000027620	0.164611	1.05319	0.846	0.815	1	1.09277	Rbm39
0	EC1	Cldn5/Ly6c1/Ly6a	ENSMUSG00000030306	0.164839	0.327412	0.692	0.407	1	0.551183	Tmtc1
0	EC1	Cldn5/Ly6c1/Ly6a	ENSMUSG00000028106	0.165187	0.824408	0.462	0.259	1	1.44654	Rprd2
0	EC1	Cldn5/Ly6c1/Ly6a	ENSMUSG00000052144	0.165187	0.637329	0.462	0.259	1	1.11829	Ppp4r2
0	EC1	Cldn5/Ly6c1/Ly6a	ENSMUSG00000052707	0.165187	1.56545	0.462	0.259	1	2.74682	Tnrc6a
0	EC1	Cldn5/Ly6c1/Ly6a	ENSMUSG00000020917	0.165187	-1.31006	0.154	0.407	1	-0.515228	Acly
0	EC1	Cldn5/Ly6c1/Ly6a	ENSMUSG00000035864	0.165799	-1.71668	0.308	0.444	1	-1.20243	Syt1
0	EC1	Cldn5/Ly6c1/Ly6a	ENSMUSG00000044475	0.166199	1.60015	0.308	0.148	1	3.22055	Ascc1
0	EC1	Cldn5/Ly6c1/Ly6a	ENSMUSG00000032252	0.166199	1.71882	0.308	0.148	1	3.4594	Glce
0	EC1	Cldn5/Ly6c1/Ly6a	ENSMUSG00000019943	0.166886	0.852811	0.692	0.519	1	1.13171	Atp2b1
0	EC1	Cldn5/Ly6c1/Ly6a	ENSMUSG00000003039	0.166926	-0.363206	0.077	0.296	1	-0.103264	Fam32a
0	EC1	Cldn5/Ly6c1/Ly6a	ENSMUSG00000029465	0.167727	0.327963	0.538	0.37	1	0.472957	Arpc3
0	EC1	Cldn5/Ly6c1/Ly6a	ENSMUSG00000021282	0.167727	-1.86598	0.308	0.481	1	-1.20851	Eif5
0	EC1	Cldn5/Ly6c1/Ly6a	ENSMUSG00000018474	0.168202	-1.26899	0.462	0.593	1	-0.993308	Chd3
0	EC1	Cldn5/Ly6c1/Ly6a	ENSMUSG00000020376	0.168951	0.336964	0.615	0.37	1	0.554217	Rnf130
0	EC1	Cldn5/Ly6c1/Ly6a	ENSMUSG00000026915	0.169117	-1.76864	0.385	0.593	1	-1.15856	Strbp
0	EC1	Cldn5/Ly6c1/Ly6a	ENSMUSG00000019889	0.169117	1.5984	0.615	0.481	1	2.03463	Ptprk
0	EC1	Cldn5/Ly6c1/Ly6a	ENSMUSG00000021520	0.169774	0.98969	0.462	0.296	1	1.52658	Uqcrb
0	EC1	Cldn5/Ly6c1/Ly6a	ENSMUSG00000025228	0.169774	0.991425	0.462	0.296	1	1.52926	Actr1a
0	EC1	Cldn5/Ly6c1/Ly6a	ENSMUSG00000000194	0.170265	-1.36648	0.154	0.37	1	-0.589746	Gpr107
0	EC1	Cldn5/Ly6c1/Ly6a	ENSMUSG00000066324	0.170265	0.567668	0.462	0.222	1	1.15491	Impad1
0	EC1	Cldn5/Ly6c1/Ly6a	ENSMUSG00000048142	0.170265	-0.798063	0.154	0.37	1	-0.344427	Nat8l
0	EC1	Cldn5/Ly6c1/Ly6a	ENSMUSG00000034573	0.170265	-1.08825	0.154	0.37	1	-0.469666	Ptpn13
0	EC1	Cldn5/Ly6c1/Ly6a	ENSMUSG00000029447	0.170265	-1.05191	0.154	0.37	1	-0.453981	Cct6a
0	EC1	Cldn5/Ly6c1/Ly6a	ENSMUSG00000038264	0.170265	-1.11983	0.154	0.37	1	-0.483297	Sema7a
0	EC1	Cldn5/Ly6c1/Ly6a	ENSMUSG00000025579	0.170265	-0.98801	0.154	0.37	1	-0.426404	Gaa
0	EC1	Cldn5/Ly6c1/Ly6a	ENSMUSG00000024457	0.170265	-0.993953	0.154	0.37	1	-0.428969	Trim26
0	EC1	Cldn5/Ly6c1/Ly6a	ENSMUSG00000024695	0.170265	-0.926676	0.154	0.37	1	-0.399934	Zfp91
0	EC1	Cldn5/Ly6c1/Ly6a	ENSMUSG00000028646	0.171634	0.63374	0.385	0.185	1	1.28373	Rragc
0	EC1	Cldn5/Ly6c1/Ly6a	ENSMUSG00000030980	0.171634	0.689072	0.385	0.185	1	1.39581	Knop1
0	EC1	Cldn5/Ly6c1/Ly6a	ENSMUSG00000031631	0.171634	0.610238	0.385	0.185	1	1.23612	Cfap97
0	EC1	Cldn5/Ly6c1/Ly6a	ENSMUSG00000022146	0.171634	0.761488	0.385	0.185	1	1.5425	Osmr
0	EC1	Cldn5/Ly6c1/Ly6a	ENSMUSG00000057363	0.172612	-1.29767	0.077	0.259	1	-0.419693	Uxs1
0	EC1	Cldn5/Ly6c1/Ly6a	ENSMUSG00000005501	0.172612	-1.24904	0.077	0.259	1	-0.403964	Usp40
0	EC1	Cldn5/Ly6c1/Ly6a	ENSMUSG00000045967	0.172612	-0.773662	0.077	0.259	1	-0.250218	Gpr158
0	EC1	Cldn5/Ly6c1/Ly6a	ENSMUSG00000041975	0.172612	-1.26814	0.077	0.259	1	-0.410141	Mettl8
0	EC1	Cldn5/Ly6c1/Ly6a	ENSMUSG00000033526	0.172612	-1.42796	0.077	0.259	1	-0.461831	Ppip5k1
0	EC1	Cldn5/Ly6c1/Ly6a	ENSMUSG00000031380	0.172612	-1.69317	0.077	0.259	1	-0.547605	Vegfd
0	EC1	Cldn5/Ly6c1/Ly6a	ENSMUSG00000058709	0.172612	-1.22154	0.077	0.259	1	-0.395072	Egln2
0	EC1	Cldn5/Ly6c1/Ly6a	ENSMUSG00000069539	0.172612	-1.17806	0.077	0.259	1	-0.381007	Scyl2
0	EC1	Cldn5/Ly6c1/Ly6a	ENSMUSG00000021877	0.172612	-0.771755	0.077	0.259	1	-0.249601	Arf4
0	EC1	Cldn5/Ly6c1/Ly6a	ENSMUSG00000050730	0.172612	-1.87714	0.077	0.259	1	-0.607105	Arhgap42
0	EC1	Cldn5/Ly6c1/Ly6a	ENSMUSG00000042496	0.172612	-1.28298	0.077	0.259	1	-0.41494	Prdm10
0	EC1	Cldn5/Ly6c1/Ly6a	ENSMUSG00000040610	0.172612	-1.80955	0.077	0.259	1	-0.585246	Tlx3
0	EC1	Cldn5/Ly6c1/Ly6a	ENSMUSG00000034533	0.172926	0.685323	0.692	0.481	1	0.97983	Scn10a
0	EC1	Cldn5/Ly6c1/Ly6a	ENSMUSG00000033943	0.173334	-1.68523	0.231	0.444	1	-0.894583	Mga
0	EC1	Cldn5/Ly6c1/Ly6a	ENSMUSG00000019428	0.173334	0.521728	0.538	0.296	1	0.934337	Fkbp8
0	EC1	Cldn5/Ly6c1/Ly6a	ENSMUSG00000060036	0.173334	-0.932289	0.231	0.444	1	-0.494894	Rpl3
0	EC1	Cldn5/Ly6c1/Ly6a	ENSMUSG00000052387	0.173334	-4.28362	0.231	0.444	1	-2.2739	Trpm3
0	EC1	Cldn5/Ly6c1/Ly6a	ENSMUSG00000073557	0.17451	-1.44647	0.154	0.333	1	-0.691606	Ppp1r12b
0	EC1	Cldn5/Ly6c1/Ly6a	ENSMUSG00000043019	0.17451	-1.52725	0.154	0.333	1	-0.730229	Edem3
0	EC1	Cldn5/Ly6c1/Ly6a	ENSMUSG00000039704	0.17451	-1.39125	0.154	0.333	1	-0.665203	Lmbrd2
0	EC1	Cldn5/Ly6c1/Ly6a	ENSMUSG00000023020	0.17451	1.32299	0.385	0.222	1	2.25251	Cox14
0	EC1	Cldn5/Ly6c1/Ly6a	ENSMUSG00000051146	0.17451	1.55816	0.385	0.222	1	2.65291	Camk2n2
0	EC1	Cldn5/Ly6c1/Ly6a	ENSMUSG00000003458	0.174844	0.48185	0.231	0.074	1	1.38245	Ncstn
0	EC1	Cldn5/Ly6c1/Ly6a	ENSMUSG00000068479	0.174844	0.689338	0.231	0.074	1	1.97774	Mfap1a
0	EC1	Cldn5/Ly6c1/Ly6a	ENSMUSG00000037902	0.174844	0.584397	0.231	0.074	1	1.67666	Sirpa
0	EC1	Cldn5/Ly6c1/Ly6a	ENSMUSG00000043929	0.174844	0.852591	0.231	0.074	1	2.44612	Klhl15
0	EC1	Cldn5/Ly6c1/Ly6a	ENSMUSG00000039813	0.174844	0.363222	0.231	0.074	1	1.0421	Tbc1d2
0	EC1	Cldn5/Ly6c1/Ly6a	ENSMUSG00000028607	0.174844	1.34522	0.231	0.074	1	3.8595	Cpt2
0	EC1	Cldn5/Ly6c1/Ly6a	ENSMUSG00000028631	0.174844	1.14869	0.231	0.074	1	3.29564	Kcnq4
0	EC1	Cldn5/Ly6c1/Ly6a	ENSMUSG00000068551	0.174844	0.762373	0.231	0.074	1	2.18728	Zfp467
0	EC1	Cldn5/Ly6c1/Ly6a	ENSMUSG00000030347	0.174844	0.927499	0.231	0.074	1	2.66104	D6Wsu163e
0	EC1	Cldn5/Ly6c1/Ly6a	ENSMUSG00000061028	0.174844	0.56294	0.231	0.074	1	1.6151	Clasrp
0	EC1	Cldn5/Ly6c1/Ly6a	ENSMUSG00000030774	0.174844	1.33469	0.231	0.074	1	3.82929	Pak1
0	EC1	Cldn5/Ly6c1/Ly6a	ENSMUSG00000005897	0.174844	0.337018	0.231	0.074	1	0.96692	Nr2c1
0	EC1	Cldn5/Ly6c1/Ly6a	ENSMUSG00000018166	0.174844	0.764818	0.231	0.074	1	2.1943	Erbb3
0	EC1	Cldn5/Ly6c1/Ly6a	ENSMUSG00000031465	0.174844	1.11475	0.231	0.074	1	3.19828	Angpt2
0	EC1	Cldn5/Ly6c1/Ly6a	ENSMUSG00000033446	0.174844	1.28962	0.231	0.074	1	3.69998	Lpar6
0	EC1	Cldn5/Ly6c1/Ly6a	ENSMUSG00000032359	0.174844	0.686453	0.231	0.074	1	1.96947	Ctsh
0	EC1	Cldn5/Ly6c1/Ly6a	ENSMUSG00000061650	0.174844	0.88365	0.231	0.074	1	2.53523	Med9
0	EC1	Cldn5/Ly6c1/Ly6a	ENSMUSG00000020605	0.174844	0.319405	0.231	0.074	1	0.916388	Hs1bp3
0	EC1	Cldn5/Ly6c1/Ly6a	ENSMUSG00000036061	0.174844	1.16977	0.231	0.074	1	3.35612	Smug1
0	EC1	Cldn5/Ly6c1/Ly6a	ENSMUSG00000046324	0.174844	0.749563	0.231	0.074	1	2.15053	Ermp1
0	EC1	Cldn5/Ly6c1/Ly6a	ENSMUSG00000025034	0.174844	0.725255	0.231	0.074	1	2.08079	Trim8
0	EC1	Cldn5/Ly6c1/Ly6a	ENSMUSG00000021559	0.176011	0.818385	0.462	0.259	1	1.43598	Dapk1
0	EC1	Cldn5/Ly6c1/Ly6a	ENSMUSG00000028149	0.176302	0.750716	0.692	0.519	1	0.996225	Rap1gds1
0	EC1	Cldn5/Ly6c1/Ly6a	ENSMUSG00000025413	0.176503	0.312805	0.308	0.111	1	0.822084	Ttc4
0	EC1	Cldn5/Ly6c1/Ly6a	ENSMUSG00000038168	0.176503	0.663119	0.308	0.111	1	1.74274	P3h2
0	EC1	Cldn5/Ly6c1/Ly6a	ENSMUSG00000062949	0.177831	1.14668	0.538	0.37	1	1.65363	Atp11c
0	EC1	Cldn5/Ly6c1/Ly6a	ENSMUSG00000018909	0.177831	1.24354	0.538	0.37	1	1.79331	Arrb1
0	EC1	Cldn5/Ly6c1/Ly6a	ENSMUSG00000021981	0.177831	-1.82651	0.308	0.481	1	-1.18295	Cab39l
0	EC1	Cldn5/Ly6c1/Ly6a	ENSMUSG00000054843	0.178139	0.734744	0.846	0.63	1	0.98272	Atrnl1
0	EC1	Cldn5/Ly6c1/Ly6a	ENSMUSG00000040940	0.178961	-1.572	0.308	0.519	1	-0.944982	Arhgef1
0	EC1	Cldn5/Ly6c1/Ly6a	ENSMUSG00000033364	0.179209	1.33832	0.308	0.148	1	2.69359	Usp37
0	EC1	Cldn5/Ly6c1/Ly6a	ENSMUSG00000027953	0.179209	1.29124	0.308	0.148	1	2.59882	Slc50a1
0	EC1	Cldn5/Ly6c1/Ly6a	ENSMUSG00000019979	0.179209	1.27723	0.308	0.148	1	2.57062	Apaf1
0	EC1	Cldn5/Ly6c1/Ly6a	ENSMUSG00000038497	0.179209	1.43529	0.308	0.148	1	2.88876	Tmco3
0	EC1	Cldn5/Ly6c1/Ly6a	ENSMUSG00000005142	0.179209	1.31899	0.308	0.148	1	2.65467	Man2b1
0	EC1	Cldn5/Ly6c1/Ly6a	ENSMUSG00000003299	0.179209	1.20633	0.308	0.148	1	2.42793	Mrpl4
0	EC1	Cldn5/Ly6c1/Ly6a	ENSMUSG00000031990	0.179209	1.03319	0.308	0.148	1	2.07945	Jam3
0	EC1	Cldn5/Ly6c1/Ly6a	ENSMUSG00000059278	0.179209	0.836263	0.308	0.148	1	1.68311	Naa38
0	EC1	Cldn5/Ly6c1/Ly6a	ENSMUSG00000056899	0.179376	0.898459	0.615	0.444	1	1.23687	Immp2l
0	EC1	Cldn5/Ly6c1/Ly6a	ENSMUSG00000035357	0.179383	-0.485319	0.077	0.296	1	-0.137983	Pdzrn3
0	EC1	Cldn5/Ly6c1/Ly6a	ENSMUSG00000036752	0.179453	-0.928889	0.308	0.556	1	-0.521885	Tubb4b
0	EC1	Cldn5/Ly6c1/Ly6a	ENSMUSG00000053580	0.179453	0.731384	0.615	0.407	1	1.0962	Tanc2
0	EC1	Cldn5/Ly6c1/Ly6a	ENSMUSG00000022801	0.179453	0.487798	0.615	0.407	1	0.731112	Lrch3
0	EC1	Cldn5/Ly6c1/Ly6a	ENSMUSG00000036707	0.180561	1.47054	0.462	0.296	1	2.26829	Cab39
0	EC1	Cldn5/Ly6c1/Ly6a	ENSMUSG00000025266	0.180561	0.622077	0.462	0.296	1	0.959543	Gnl3l
0	EC1	Cldn5/Ly6c1/Ly6a	ENSMUSG00000037400	0.180561	2.09861	0.462	0.296	1	3.23708	Atp11b
0	EC1	Cldn5/Ly6c1/Ly6a	ENSMUSG00000013160	0.180561	0.888547	0.462	0.296	1	1.37057	Atp6v0d1
0	EC1	Cldn5/Ly6c1/Ly6a	ENSMUSG00000039952	0.180561	1.00195	0.462	0.296	1	1.54549	Dag1
0	EC1	Cldn5/Ly6c1/Ly6a	ENSMUSG00000022110	0.18125	-1.06166	0.231	0.481	1	-0.5211	Sucla2
0	EC1	Cldn5/Ly6c1/Ly6a	ENSMUSG00000032186	0.18125	1.25173	0.538	0.333	1	1.99984	Tmod2
0	EC1	Cldn5/Ly6c1/Ly6a	ENSMUSG00000024587	0.18125	1.40253	0.538	0.333	1	2.24077	Nars
0	EC1	Cldn5/Ly6c1/Ly6a	ENSMUSG00000028062	0.181636	-1.14168	0.154	0.37	1	-0.492727	Lamtor2
0	EC1	Cldn5/Ly6c1/Ly6a	ENSMUSG00000027882	0.181636	-0.292253	0.154	0.37	1	-0.12613	Stxbp3
0	EC1	Cldn5/Ly6c1/Ly6a	ENSMUSG00000028277	0.181636	-0.846821	0.154	0.37	1	-0.36547	Ube2j1
0	EC1	Cldn5/Ly6c1/Ly6a	ENSMUSG00000030555	0.181636	-0.847421	0.154	0.37	1	-0.365729	Ttc23
0	EC1	Cldn5/Ly6c1/Ly6a	ENSMUSG00000022680	0.181636	-0.47536	0.154	0.37	1	-0.205155	Pdxdc1
0	EC1	Cldn5/Ly6c1/Ly6a	ENSMUSG00000021357	0.183848	0.424407	0.385	0.185	1	0.859696	Exoc2
0	EC1	Cldn5/Ly6c1/Ly6a	ENSMUSG00000027583	0.184059	1.77898	0.462	0.333	1	2.44804	Zbtb46
0	EC1	Cldn5/Ly6c1/Ly6a	ENSMUSG00000063142	0.184059	-0.579667	0.231	0.444	1	-0.307709	Kcnma1
0	EC1	Cldn5/Ly6c1/Ly6a	ENSMUSG00000035765	0.184059	-1.03121	0.231	0.444	1	-0.547403	Dym
0	EC1	Cldn5/Ly6c1/Ly6a	ENSMUSG00000006932	0.184129	0.749353	0.538	0.407	1	0.984761	Ctnnb1
0	EC1	Cldn5/Ly6c1/Ly6a	ENSMUSG00000026270	0.184302	1.50032	0.154	0.037	1	5.23518	Capn10
0	EC1	Cldn5/Ly6c1/Ly6a	ENSMUSG00000026427	0.184302	0.726411	0.154	0.037	1	2.53471	Eif2d
0	EC1	Cldn5/Ly6c1/Ly6a	ENSMUSG00000104436	0.184302	0.711864	0.154	0.037	1	2.48395	Gm37423
0	EC1	Cldn5/Ly6c1/Ly6a	ENSMUSG00000015316	0.184302	1.55009	0.154	0.037	1	5.40882	Slamf1
0	EC1	Cldn5/Ly6c1/Ly6a	ENSMUSG00000016262	0.184302	1.05465	0.154	0.037	1	3.68005	Sertad4
0	EC1	Cldn5/Ly6c1/Ly6a	ENSMUSG00000109946	0.184302	0.488286	0.154	0.037	1	1.70381	Brd3os
0	EC1	Cldn5/Ly6c1/Ly6a	ENSMUSG00000048911	0.184302	0.388491	0.154	0.037	1	1.35559	Rnf24
0	EC1	Cldn5/Ly6c1/Ly6a	ENSMUSG00000059361	0.184302	0.667695	0.154	0.037	1	2.32983	Nrsn2
0	EC1	Cldn5/Ly6c1/Ly6a	ENSMUSG00000045503	0.184302	0.622515	0.154	0.037	1	2.17218	Sys1
0	EC1	Cldn5/Ly6c1/Ly6a	ENSMUSG00000052056	0.184302	1.43971	0.154	0.037	1	5.02366	Zfp217
0	EC1	Cldn5/Ly6c1/Ly6a	ENSMUSG00000009406	0.184302	1.36724	0.154	0.037	1	4.77081	Elk1
0	EC1	Cldn5/Ly6c1/Ly6a	ENSMUSG00000031298	0.184302	1.94793	0.154	0.037	1	6.79705	Adgrg2
0	EC1	Cldn5/Ly6c1/Ly6a	ENSMUSG00000027808	0.184302	0.266719	0.154	0.037	1	0.930678	Serp1
0	EC1	Cldn5/Ly6c1/Ly6a	ENSMUSG00000027777	0.184302	1.27724	0.154	0.037	1	4.45677	Schip1
0	EC1	Cldn5/Ly6c1/Ly6a	ENSMUSG00000028019	0.184302	1.66067	0.154	0.037	1	5.79467	Pdgfc
0	EC1	Cldn5/Ly6c1/Ly6a	ENSMUSG00000027860	0.184302	1.31016	0.154	0.037	1	4.57161	Vangl1
0	EC1	Cldn5/Ly6c1/Ly6a	ENSMUSG00000033554	0.184302	0.726411	0.154	0.037	1	2.53471	Dph5
0	EC1	Cldn5/Ly6c1/Ly6a	ENSMUSG00000106475	0.184302	0.405055	0.154	0.037	1	1.41338	Gm43011
0	EC1	Cldn5/Ly6c1/Ly6a	ENSMUSG00000046688	0.184302	0.85652	0.154	0.037	1	2.98871	Tifa
0	EC1	Cldn5/Ly6c1/Ly6a	ENSMUSG00000106139	0.184302	0.833497	0.154	0.037	1	2.90837	Gm30648
0	EC1	Cldn5/Ly6c1/Ly6a	ENSMUSG00000036873	0.184302	0.309099	0.154	0.037	1	1.07856	2410004B18Rik
0	EC1	Cldn5/Ly6c1/Ly6a	ENSMUSG00000035561	0.184302	0.622515	0.154	0.037	1	2.17218	Aldh1b1
0	EC1	Cldn5/Ly6c1/Ly6a	ENSMUSG00000028567	0.184302	1.0205	0.154	0.037	1	3.56088	Txndc12
0	EC1	Cldn5/Ly6c1/Ly6a	ENSMUSG00000042677	0.184302	0.972339	0.154	0.037	1	3.39284	Zc3h12a
0	EC1	Cldn5/Ly6c1/Ly6a	ENSMUSG00000041241	0.184302	0.823437	0.154	0.037	1	2.87327	Mul1
0	EC1	Cldn5/Ly6c1/Ly6a	ENSMUSG00000019055	0.184302	1.74922	0.154	0.037	1	6.10365	Plod1
0	EC1	Cldn5/Ly6c1/Ly6a	ENSMUSG00000104894	0.184302	1.09206	0.154	0.037	1	3.81059	Gm43507
0	EC1	Cldn5/Ly6c1/Ly6a	ENSMUSG00000029193	0.184302	1.33939	0.154	0.037	1	4.67361	Cckar
0	EC1	Cldn5/Ly6c1/Ly6a	ENSMUSG00000029279	0.184302	1.07272	0.154	0.037	1	3.74312	Brdt
0	EC1	Cldn5/Ly6c1/Ly6a	ENSMUSG00000029575	0.184302	0.850061	0.154	0.037	1	2.96617	Mmab
0	EC1	Cldn5/Ly6c1/Ly6a	ENSMUSG00000032754	0.184302	0.580916	0.154	0.037	1	2.02703	Slc8b1
0	EC1	Cldn5/Ly6c1/Ly6a	ENSMUSG00000042647	0.184302	1.04196	0.154	0.037	1	3.63579	Acad12
0	EC1	Cldn5/Ly6c1/Ly6a	ENSMUSG00000039747	0.184302	0.709894	0.154	0.037	1	2.47708	Orai2
0	EC1	Cldn5/Ly6c1/Ly6a	ENSMUSG00000037007	0.184302	0.459566	0.154	0.037	1	1.60359	Zfp113
0	EC1	Cldn5/Ly6c1/Ly6a	ENSMUSG00000035125	0.184302	0.845035	0.154	0.037	1	2.94863	Gcfc2
0	EC1	Cldn5/Ly6c1/Ly6a	ENSMUSG00000108120	0.184302	1.11675	0.154	0.037	1	3.89675	9930120I10Rik
0	EC1	Cldn5/Ly6c1/Ly6a	ENSMUSG00000030056	0.184302	0.769107	0.154	0.037	1	2.68369	Isy1
0	EC1	Cldn5/Ly6c1/Ly6a	ENSMUSG00000045100	0.184302	0.73514	0.154	0.037	1	2.56517	Slc25a26
0	EC1	Cldn5/Ly6c1/Ly6a	ENSMUSG00000109136	0.184302	1.54959	0.154	0.037	1	5.40709	Gm45114
0	EC1	Cldn5/Ly6c1/Ly6a	ENSMUSG00000030598	0.184302	2.26998	0.154	0.037	1	7.92079	Fbxo17
0	EC1	Cldn5/Ly6c1/Ly6a	ENSMUSG00000062040	0.184302	0.966601	0.154	0.037	1	3.37282	Zfp27
0	EC1	Cldn5/Ly6c1/Ly6a	ENSMUSG00000097178	0.184302	0.953568	0.154	0.037	1	3.32734	2310002F09Rik
0	EC1	Cldn5/Ly6c1/Ly6a	ENSMUSG00000045411	0.184302	0.841682	0.154	0.037	1	2.93693	2410002F23Rik
0	EC1	Cldn5/Ly6c1/Ly6a	ENSMUSG00000019539	0.184302	0.736586	0.154	0.037	1	2.57021	Rcn3
0	EC1	Cldn5/Ly6c1/Ly6a	ENSMUSG00000042659	0.184302	0.872226	0.154	0.037	1	3.04351	Arrdc4
0	EC1	Cldn5/Ly6c1/Ly6a	ENSMUSG00000045795	0.184302	0.988828	0.154	0.037	1	3.45038	Whamm
0	EC1	Cldn5/Ly6c1/Ly6a	ENSMUSG00000030560	0.184302	2.3811	0.154	0.037	1	8.30851	Ctsc
0	EC1	Cldn5/Ly6c1/Ly6a	ENSMUSG00000039405	0.184302	0.370327	0.154	0.037	1	1.2922	Prss23
0	EC1	Cldn5/Ly6c1/Ly6a	ENSMUSG00000040331	0.184302	1.05788	0.154	0.037	1	3.69133	Nsmce4a
0	EC1	Cldn5/Ly6c1/Ly6a	ENSMUSG00000030946	0.184302	0.384899	0.154	0.037	1	1.34305	Lhpp
0	EC1	Cldn5/Ly6c1/Ly6a	ENSMUSG00000083396	0.184302	0.90299	0.154	0.037	1	3.15086	Gm15542
0	EC1	Cldn5/Ly6c1/Ly6a	ENSMUSG00000045752	0.184302	0.794367	0.154	0.037	1	2.77183	Tssc4
0	EC1	Cldn5/Ly6c1/Ly6a	ENSMUSG00000037455	0.184302	1.13708	0.154	0.037	1	3.96768	Slc18b1
0	EC1	Cldn5/Ly6c1/Ly6a	ENSMUSG00000019823	0.184302	0.672188	0.154	0.037	1	2.34551	Mical1
0	EC1	Cldn5/Ly6c1/Ly6a	ENSMUSG00000052613	0.184302	0.482783	0.154	0.037	1	1.6846	Pcdh15
0	EC1	Cldn5/Ly6c1/Ly6a	ENSMUSG00000061371	0.184302	0.90108	0.154	0.037	1	3.14419	Zfp873
0	EC1	Cldn5/Ly6c1/Ly6a	ENSMUSG00000110869	0.184302	0.476131	0.154	0.037	1	1.66139	Gm49628
0	EC1	Cldn5/Ly6c1/Ly6a	ENSMUSG00000040354	0.184302	0.704299	0.154	0.037	1	2.45755	Mars1
0	EC1	Cldn5/Ly6c1/Ly6a	ENSMUSG00000025348	0.184302	0.937745	0.154	0.037	1	3.27213	Itga7
0	EC1	Cldn5/Ly6c1/Ly6a	ENSMUSG00000031483	0.184302	0.709894	0.154	0.037	1	2.47708	Erlin2
0	EC1	Cldn5/Ly6c1/Ly6a	ENSMUSG00000091154	0.184302	0.548771	0.154	0.037	1	1.91486	Proscos
0	EC1	Cldn5/Ly6c1/Ly6a	ENSMUSG00000031755	0.184302	0.553869	0.154	0.037	1	1.93265	Bbs2
0	EC1	Cldn5/Ly6c1/Ly6a	ENSMUSG00000041438	0.184302	0.665048	0.154	0.037	1	2.32059	Utp4
0	EC1	Cldn5/Ly6c1/Ly6a	ENSMUSG00000100162	0.184302	0.78749	0.154	0.037	1	2.74784	Gm20687
0	EC1	Cldn5/Ly6c1/Ly6a	ENSMUSG00000033589	0.184302	0.713812	0.154	0.037	1	2.49075	Reep4
0	EC1	Cldn5/Ly6c1/Ly6a	ENSMUSG00000085253	0.184302	0.778961	0.154	0.037	1	2.71808	Gm16833
0	EC1	Cldn5/Ly6c1/Ly6a	ENSMUSG00000036777	0.184302	0.526981	0.154	0.037	1	1.83883	Anln
0	EC1	Cldn5/Ly6c1/Ly6a	ENSMUSG00000032101	0.184302	1.07139	0.154	0.037	1	3.73847	Ddx25
0	EC1	Cldn5/Ly6c1/Ly6a	ENSMUSG00000091908	0.184302	1.64194	0.154	0.037	1	5.72932	Gm17231
0	EC1	Cldn5/Ly6c1/Ly6a	ENSMUSG00000032380	0.184302	1.2647	0.154	0.037	1	4.41299	Dapk2
0	EC1	Cldn5/Ly6c1/Ly6a	ENSMUSG00000032565	0.184302	0.622515	0.154	0.037	1	2.17218	Nudt16
0	EC1	Cldn5/Ly6c1/Ly6a	ENSMUSG00000048852	0.184302	1.15436	0.154	0.037	1	4.02797	Gm12185
0	EC1	Cldn5/Ly6c1/Ly6a	ENSMUSG00000020388	0.184302	0.661527	0.154	0.037	1	2.30831	Pdlim4
0	EC1	Cldn5/Ly6c1/Ly6a	ENSMUSG00000036964	0.184302	0.465783	0.154	0.037	1	1.62528	Trim17
0	EC1	Cldn5/Ly6c1/Ly6a	ENSMUSG00000020899	0.184302	0.370327	0.154	0.037	1	1.2922	Pfas
0	EC1	Cldn5/Ly6c1/Ly6a	ENSMUSG00000018809	0.184302	0.555658	0.154	0.037	1	1.93889	Smyd4
0	EC1	Cldn5/Ly6c1/Ly6a	ENSMUSG00000039096	0.184302	0.834567	0.154	0.037	1	2.91211	Rsad1
0	EC1	Cldn5/Ly6c1/Ly6a	ENSMUSG00000034227	0.184302	1.84523	0.154	0.037	1	6.43868	Foxj1
0	EC1	Cldn5/Ly6c1/Ly6a	ENSMUSG00000039850	0.184302	0.897857	0.154	0.037	1	3.13295	Endov
0	EC1	Cldn5/Ly6c1/Ly6a	ENSMUSG00000034617	0.184302	0.920127	0.154	0.037	1	3.21065	Mtrr
0	EC1	Cldn5/Ly6c1/Ly6a	ENSMUSG00000021684	0.184302	0.370327	0.154	0.037	1	1.2922	Pde8b
0	EC1	Cldn5/Ly6c1/Ly6a	ENSMUSG00000041747	0.184302	0.713812	0.154	0.037	1	2.49075	Utp15
0	EC1	Cldn5/Ly6c1/Ly6a	ENSMUSG00000020638	0.184302	0.769107	0.154	0.037	1	2.68369	Cmpk2
0	EC1	Cldn5/Ly6c1/Ly6a	ENSMUSG00000052609	0.184302	0.993813	0.154	0.037	1	3.46777	Plekhg3
0	EC1	Cldn5/Ly6c1/Ly6a	ENSMUSG00000021271	0.184302	0.981508	0.154	0.037	1	3.42484	Zfp839
0	EC1	Cldn5/Ly6c1/Ly6a	ENSMUSG00000113831	0.184302	0.482783	0.154	0.037	1	1.6846	Gm49602
0	EC1	Cldn5/Ly6c1/Ly6a	ENSMUSG00000034259	0.184302	1.72916	0.154	0.037	1	6.03368	Exosc4
0	EC1	Cldn5/Ly6c1/Ly6a	ENSMUSG00000022394	0.184302	1.61138	0.154	0.037	1	5.6227	L3mbtl2
0	EC1	Cldn5/Ly6c1/Ly6a	ENSMUSG00000022454	0.184302	0.986001	0.154	0.037	1	3.44051	Nell2
0	EC1	Cldn5/Ly6c1/Ly6a	ENSMUSG00000054855	0.184302	0.962657	0.154	0.037	1	3.35906	Rnd1
0	EC1	Cldn5/Ly6c1/Ly6a	ENSMUSG00000023051	0.184302	1.1433	0.154	0.037	1	3.98937	Tarbp2
0	EC1	Cldn5/Ly6c1/Ly6a	ENSMUSG00000039789	0.184302	0.388491	0.154	0.037	1	1.35559	Zfp597
0	EC1	Cldn5/Ly6c1/Ly6a	ENSMUSG00000036196	0.184302	0.488286	0.154	0.037	1	1.70381	Slc26a8
0	EC1	Cldn5/Ly6c1/Ly6a	ENSMUSG00000024055	0.184302	0.90299	0.154	0.037	1	3.15086	Cyp4f13
0	EC1	Cldn5/Ly6c1/Ly6a	ENSMUSG00000060586	0.184302	1.11329	0.154	0.037	1	3.88466	H2-Eb1
0	EC1	Cldn5/Ly6c1/Ly6a	ENSMUSG00000087443	0.184302	0.78749	0.154	0.037	1	2.74784	Ppp1r18os
0	EC1	Cldn5/Ly6c1/Ly6a	ENSMUSG00000016206	0.184302	0.520318	0.154	0.037	1	1.81558	H2-M3
0	EC1	Cldn5/Ly6c1/Ly6a	ENSMUSG00000036368	0.184302	0.917644	0.154	0.037	1	3.20199	Rmdn2
0	EC1	Cldn5/Ly6c1/Ly6a	ENSMUSG00000097330	0.184302	1.03809	0.154	0.037	1	3.62225	Gm26672
0	EC1	Cldn5/Ly6c1/Ly6a	ENSMUSG00000090942	0.184302	1.02165	0.154	0.037	1	3.56491	F830016B08Rik
0	EC1	Cldn5/Ly6c1/Ly6a	ENSMUSG00000024560	0.184302	0.835308	0.154	0.037	1	2.91469	Cxxc1
0	EC1	Cldn5/Ly6c1/Ly6a	ENSMUSG00000050321	0.184302	0.917644	0.154	0.037	1	3.20199	Neto1
0	EC1	Cldn5/Ly6c1/Ly6a	ENSMUSG00000058267	0.185992	-0.559538	0.077	0.259	1	-0.180966	Mrps14
0	EC1	Cldn5/Ly6c1/Ly6a	ENSMUSG00000026819	0.185992	-1.76439	0.077	0.259	1	-0.570641	Slc25a25
0	EC1	Cldn5/Ly6c1/Ly6a	ENSMUSG00000031227	0.185992	-1.58564	0.077	0.259	1	-0.512827	Magee1
0	EC1	Cldn5/Ly6c1/Ly6a	ENSMUSG00000051579	0.185992	-1.09316	0.077	0.259	1	-0.35355	Tceal8
0	EC1	Cldn5/Ly6c1/Ly6a	ENSMUSG00000030062	0.185992	-1.26697	0.077	0.259	1	-0.409764	Rpn1
0	EC1	Cldn5/Ly6c1/Ly6a	ENSMUSG00000038886	0.185992	-1.00906	0.077	0.259	1	-0.32635	Man2a2
0	EC1	Cldn5/Ly6c1/Ly6a	ENSMUSG00000031479	0.185992	-1.26017	0.077	0.259	1	-0.407563	Vps36
0	EC1	Cldn5/Ly6c1/Ly6a	ENSMUSG00000045594	0.185992	-0.763975	0.077	0.259	1	-0.247085	Glb1
0	EC1	Cldn5/Ly6c1/Ly6a	ENSMUSG00000001056	0.185992	-1.67598	0.077	0.259	1	-0.542044	Nhp2
0	EC1	Cldn5/Ly6c1/Ly6a	ENSMUSG00000019373	0.185992	-1.33834	0.077	0.259	1	-0.432846	Cops3
0	EC1	Cldn5/Ly6c1/Ly6a	ENSMUSG00000020776	0.185992	-1.39939	0.077	0.259	1	-0.45259	Fbf1
0	EC1	Cldn5/Ly6c1/Ly6a	ENSMUSG00000020608	0.185992	-1.24951	0.077	0.259	1	-0.404116	Smc6
0	EC1	Cldn5/Ly6c1/Ly6a	ENSMUSG00000035171	0.185992	-1.43244	0.077	0.259	1	-0.463279	1110059E24Rik
0	EC1	Cldn5/Ly6c1/Ly6a	ENSMUSG00000020023	0.186097	1.01033	0.769	0.63	1	1.22976	Tmcc3
0	EC1	Cldn5/Ly6c1/Ly6a	ENSMUSG00000025902	0.186449	-1.57605	0.154	0.333	1	-0.753562	Sox17
0	EC1	Cldn5/Ly6c1/Ly6a	ENSMUSG00000097392	0.186449	-2.03276	0.154	0.333	1	-0.971933	Thoc2l
0	EC1	Cldn5/Ly6c1/Ly6a	ENSMUSG00000041390	0.186449	1.37222	0.385	0.222	1	2.33632	Mdfic
0	EC1	Cldn5/Ly6c1/Ly6a	ENSMUSG00000041037	0.186449	0.902506	0.385	0.222	1	1.5366	Irgq
0	EC1	Cldn5/Ly6c1/Ly6a	ENSMUSG00000025723	0.186449	-1.72495	0.154	0.333	1	-0.824758	Nmb
0	EC1	Cldn5/Ly6c1/Ly6a	ENSMUSG00000074024	0.186449	-2.00245	0.154	0.333	1	-0.957441	4632427E13Rik
0	EC1	Cldn5/Ly6c1/Ly6a	ENSMUSG00000021983	0.186449	-1.58499	0.154	0.333	1	-0.757837	Atp8a2
0	EC1	Cldn5/Ly6c1/Ly6a	ENSMUSG00000063253	0.187355	0.460709	0.462	0.259	1	0.808382	Scoc
0	EC1	Cldn5/Ly6c1/Ly6a	ENSMUSG00000021242	0.187355	0.406974	0.462	0.259	1	0.714096	Npc2
0	EC1	Cldn5/Ly6c1/Ly6a	ENSMUSG00000039202	0.188382	1.39193	0.538	0.37	1	2.00731	Abhd2
0	EC1	Cldn5/Ly6c1/Ly6a	ENSMUSG00000017404	0.188868	1.36923	0.615	0.481	1	1.74292	Rpl19
0	EC1	Cldn5/Ly6c1/Ly6a	ENSMUSG00000068015	0.189161	0.893259	0.846	0.667	1	1.12944	Lrch1
0	EC1	Cldn5/Ly6c1/Ly6a	ENSMUSG00000034252	0.189406	-0.678113	0.308	0.519	1	-0.407637	Senp6
0	EC1	Cldn5/Ly6c1/Ly6a	ENSMUSG00000002997	0.189406	-1.24176	0.308	0.519	1	-0.746463	Prkar2b
0	EC1	Cldn5/Ly6c1/Ly6a	ENSMUSG00000001270	0.189406	-0.745604	0.308	0.519	1	-0.448208	Ckb
0	EC1	Cldn5/Ly6c1/Ly6a	ENSMUSG00000026872	0.189583	1.1612	0.615	0.444	1	1.59857	Zeb2
0	EC1	Cldn5/Ly6c1/Ly6a	ENSMUSG00000031661	0.190873	0.402573	0.308	0.111	1	1.058	Nkd1
0	EC1	Cldn5/Ly6c1/Ly6a	ENSMUSG00000040250	0.191366	0.73603	0.231	0.074	1	2.11171	Ints13
0	EC1	Cldn5/Ly6c1/Ly6a	ENSMUSG00000046792	0.191366	0.799816	0.231	0.074	1	2.29471	Zfp787
0	EC1	Cldn5/Ly6c1/Ly6a	ENSMUSG00000070426	0.191366	0.387833	0.231	0.074	1	1.11271	Rnf121
0	EC1	Cldn5/Ly6c1/Ly6a	ENSMUSG00000020205	0.191366	0.551814	0.231	0.074	1	1.58318	Phlda1
0	EC1	Cldn5/Ly6c1/Ly6a	ENSMUSG00000033214	0.191366	0.435954	0.231	0.074	1	1.25077	Slitrk5
0	EC1	Cldn5/Ly6c1/Ly6a	ENSMUSG00000040219	0.191366	0.63382	0.231	0.074	1	1.81846	Ttc12
0	EC1	Cldn5/Ly6c1/Ly6a	ENSMUSG00000021694	0.191366	0.347931	0.231	0.074	1	0.998232	Ercc8
0	EC1	Cldn5/Ly6c1/Ly6a	ENSMUSG00000035021	0.191366	0.974029	0.231	0.074	1	2.79454	Baz1a
0	EC1	Cldn5/Ly6c1/Ly6a	ENSMUSG00000022456	0.191366	0.348397	0.231	0.074	1	0.999568	Septin3
0	EC1	Cldn5/Ly6c1/Ly6a	ENSMUSG00000071659	0.191848	1.19128	0.462	0.296	1	1.83753	Hnrnpul2
0	EC1	Cldn5/Ly6c1/Ly6a	ENSMUSG00000038143	0.192031	0.660249	0.846	0.778	1	0.717225	Stox2
0	EC1	Cldn5/Ly6c1/Ly6a	ENSMUSG00000093930	0.192128	0.727537	0.538	0.333	1	1.16236	Hmgcs1
0	EC1	Cldn5/Ly6c1/Ly6a	ENSMUSG00000020823	0.192817	0.474374	0.692	0.481	1	0.67823	Sec14l1
0	EC1	Cldn5/Ly6c1/Ly6a	ENSMUSG00000085526	0.192963	1.82334	0.308	0.148	1	3.66976	Gm16083
0	EC1	Cldn5/Ly6c1/Ly6a	ENSMUSG00000047909	0.192963	0.935127	0.308	0.148	1	1.88209	Ankrd16
0	EC1	Cldn5/Ly6c1/Ly6a	ENSMUSG00000026707	0.192963	0.353969	0.308	0.148	1	0.712418	Nsun6
0	EC1	Cldn5/Ly6c1/Ly6a	ENSMUSG00000046020	0.192963	1.33009	0.308	0.148	1	2.67702	Pofut1
0	EC1	Cldn5/Ly6c1/Ly6a	ENSMUSG00000027649	0.192963	1.21484	0.308	0.148	1	2.44505	Ctnnbl1
0	EC1	Cldn5/Ly6c1/Ly6a	ENSMUSG00000001416	0.192963	0.770098	0.308	0.148	1	1.54994	Cct3
0	EC1	Cldn5/Ly6c1/Ly6a	ENSMUSG00000074457	0.192963	1.08139	0.308	0.148	1	2.17646	S100a16
0	EC1	Cldn5/Ly6c1/Ly6a	ENSMUSG00000036078	0.192963	0.366206	0.308	0.148	1	0.737047	Sigmar1
0	EC1	Cldn5/Ly6c1/Ly6a	ENSMUSG00000075703	0.192963	1.08105	0.308	0.148	1	2.17579	Selenoi
0	EC1	Cldn5/Ly6c1/Ly6a	ENSMUSG00000029121	0.192963	1.49565	0.308	0.148	1	3.01024	Crmp1
0	EC1	Cldn5/Ly6c1/Ly6a	ENSMUSG00000029270	0.192963	1.6569	0.308	0.148	1	3.33476	Dipk1a
0	EC1	Cldn5/Ly6c1/Ly6a	ENSMUSG00000008153	0.192963	1.11627	0.308	0.148	1	2.24668	Clstn3
0	EC1	Cldn5/Ly6c1/Ly6a	ENSMUSG00000030189	0.192963	0.973732	0.308	0.148	1	1.95979	Ybx3
0	EC1	Cldn5/Ly6c1/Ly6a	ENSMUSG00000003378	0.192963	0.775479	0.308	0.148	1	1.56077	Grik5
0	EC1	Cldn5/Ly6c1/Ly6a	ENSMUSG00000070003	0.192963	0.929722	0.308	0.148	1	1.87121	Ssbp4
0	EC1	Cldn5/Ly6c1/Ly6a	ENSMUSG00000021962	0.192963	0.838092	0.308	0.148	1	1.68679	Dcp1a
0	EC1	Cldn5/Ly6c1/Ly6a	ENSMUSG00000021903	0.192963	1.61493	0.308	0.148	1	3.25031	Galnt15
0	EC1	Cldn5/Ly6c1/Ly6a	ENSMUSG00000001100	0.192963	1.15584	0.308	0.148	1	2.32631	Poldip2
0	EC1	Cldn5/Ly6c1/Ly6a	ENSMUSG00000038453	0.192963	1.21856	0.308	0.148	1	2.45255	Srcin1
0	EC1	Cldn5/Ly6c1/Ly6a	ENSMUSG00000025142	0.192963	1.05581	0.308	0.148	1	2.12499	Aspscr1
0	EC1	Cldn5/Ly6c1/Ly6a	ENSMUSG00000023913	0.192963	0.698386	0.308	0.148	1	1.40561	Pla2g7
0	EC1	Cldn5/Ly6c1/Ly6a	ENSMUSG00000040035	0.193562	-1.01663	0.154	0.37	1	-0.438757	Disp2
0	EC1	Cldn5/Ly6c1/Ly6a	ENSMUSG00000041556	0.193562	-0.885165	0.154	0.37	1	-0.382019	Fbxo2
0	EC1	Cldn5/Ly6c1/Ly6a	ENSMUSG00000031715	0.193562	-0.888619	0.154	0.37	1	-0.383509	Smarca5
0	EC1	Cldn5/Ly6c1/Ly6a	ENSMUSG00000034269	0.194087	0.946038	0.692	0.63	1	1.03769	Setd5
0	EC1	Cldn5/Ly6c1/Ly6a	ENSMUSG00000025104	0.194794	1.13015	0.538	0.407	1	1.48519	Hdgfl3
0	EC1	Cldn5/Ly6c1/Ly6a	ENSMUSG00000023307	0.195268	-0.917094	0.231	0.444	1	-0.486827	Marchf5
0	EC1	Cldn5/Ly6c1/Ly6a	ENSMUSG00000027712	0.196312	0.607037	0.692	0.519	1	0.805557	Anxa5
0	EC1	Cldn5/Ly6c1/Ly6a	ENSMUSG00000028776	0.196694	0.69805	0.385	0.185	1	1.414	Tinagl1
0	EC1	Cldn5/Ly6c1/Ly6a	ENSMUSG00000017978	0.196694	0.72669	0.385	0.185	1	1.47201	Cadps2
0	EC1	Cldn5/Ly6c1/Ly6a	ENSMUSG00000024339	0.196694	0.729788	0.385	0.185	1	1.47829	Tap2
0	EC1	Cldn5/Ly6c1/Ly6a	ENSMUSG00000024927	0.196694	0.486608	0.385	0.185	1	0.985692	Rela
0	EC1	Cldn5/Ly6c1/Ly6a	ENSMUSG00000062901	0.197683	-1.95539	0.231	0.407	1	-1.13009	Klhl24
0	EC1	Cldn5/Ly6c1/Ly6a	ENSMUSG00000051331	0.197744	-0.452263	0.615	0.296	1	-0.92374	Cacna1c
0	EC1	Cldn5/Ly6c1/Ly6a	ENSMUSG00000032846	0.198043	1.11103	0.615	0.519	1	1.31266	Zswim6
0	EC1	Cldn5/Ly6c1/Ly6a	ENSMUSG00000037470	0.198982	-1.15681	0.154	0.333	1	-0.553111	Uggt1
0	EC1	Cldn5/Ly6c1/Ly6a	ENSMUSG00000026239	0.198982	-0.95807	0.154	0.333	1	-0.458086	Pde6d
0	EC1	Cldn5/Ly6c1/Ly6a	ENSMUSG00000070866	0.198982	1.43339	0.385	0.222	1	2.44047	Zfp804a
0	EC1	Cldn5/Ly6c1/Ly6a	ENSMUSG00000020088	0.198982	-1.23485	0.154	0.333	1	-0.590425	Sar1a
0	EC1	Cldn5/Ly6c1/Ly6a	ENSMUSG00000020027	0.198982	-1.27222	0.154	0.333	1	-0.608294	Socs2
0	EC1	Cldn5/Ly6c1/Ly6a	ENSMUSG00000034163	0.198982	-1.49837	0.154	0.333	1	-0.716421	Zfc3h1
0	EC1	Cldn5/Ly6c1/Ly6a	ENSMUSG00000048661	0.198982	-1.63738	0.154	0.333	1	-0.782885	Lemd3
0	EC1	Cldn5/Ly6c1/Ly6a	ENSMUSG00000050079	0.198982	-1.03388	0.154	0.333	1	-0.494334	Rspry1
0	EC1	Cldn5/Ly6c1/Ly6a	ENSMUSG00000032803	0.198982	-1.4698	0.154	0.333	1	-0.702763	Cdv3
0	EC1	Cldn5/Ly6c1/Ly6a	ENSMUSG00000020476	0.198982	1.12561	0.385	0.222	1	1.91645	Dbnl
0	EC1	Cldn5/Ly6c1/Ly6a	ENSMUSG00000032705	0.198982	1.55359	0.385	0.222	1	2.64512	Exd2
0	EC1	Cldn5/Ly6c1/Ly6a	ENSMUSG00000037458	0.198982	-1.09996	0.154	0.333	1	-0.525926	Azin1
0	EC1	Cldn5/Ly6c1/Ly6a	ENSMUSG00000022710	0.198982	-1.66528	0.154	0.333	1	-0.796228	Usp7
0	EC1	Cldn5/Ly6c1/Ly6a	ENSMUSG00000015243	0.19923	1.13865	0.462	0.259	1	1.99794	Abca1
0	EC1	Cldn5/Ly6c1/Ly6a	ENSMUSG00000061436	0.19923	0.900872	0.462	0.259	1	1.58071	Hipk2
0	EC1	Cldn5/Ly6c1/Ly6a	ENSMUSG00000078671	0.19923	0.441669	0.462	0.259	1	0.774972	Chd2
0	EC1	Cldn5/Ly6c1/Ly6a	ENSMUSG00000021730	0.19923	0.949002	0.154	0.407	1	0.373229	Hcn1
0	EC1	Cldn5/Ly6c1/Ly6a	ENSMUSG00000019907	0.19936	-0.834565	0.385	0.593	1	-0.546688	Ppp1r12a
0	EC1	Cldn5/Ly6c1/Ly6a	ENSMUSG00000027751	0.199388	-1.27868	0.308	0.481	1	-0.828148	Supt20
0	EC1	Cldn5/Ly6c1/Ly6a	ENSMUSG00000028410	0.199388	-0.986315	0.308	0.481	1	-0.638795	Dnaja1
0	EC1	Cldn5/Ly6c1/Ly6a	ENSMUSG00000061576	0.199388	-1.46368	0.308	0.481	1	-0.947964	Dpp6
0	EC1	Cldn5/Ly6c1/Ly6a	ENSMUSG00000030432	0.199388	0.373087	0.538	0.37	1	0.538031	Rpl28
0	EC1	Cldn5/Ly6c1/Ly6a	ENSMUSG00000063457	0.199388	-1.30888	0.308	0.481	1	-0.847709	Rps15
0	EC1	Cldn5/Ly6c1/Ly6a	ENSMUSG00000032518	0.199388	0.807382	0.538	0.37	1	1.16433	Rpsa
0	EC1	Cldn5/Ly6c1/Ly6a	ENSMUSG00000041794	0.199388	0.469893	0.615	0.333	1	0.856219	Myrip
0	EC1	Cldn5/Ly6c1/Ly6a	ENSMUSG00000003949	0.199388	0.753382	0.538	0.37	1	1.08646	Hlf
0	EC1	Cldn5/Ly6c1/Ly6a	ENSMUSG00000021285	0.199388	0.860507	0.538	0.37	1	1.24094	Ppp1r13b
0	EC1	Cldn5/Ly6c1/Ly6a	ENSMUSG00000053617	0.199388	0.619482	0.538	0.37	1	0.893359	Sh3pxd2a
0	EC1	Cldn5/Ly6c1/Ly6a	ENSMUSG00000030237	0.199388	-2.21641	0.538	0.63	1	-1.89781	Slco1a4
0	EC1	Cldn5/Ly6c1/Ly6a	ENSMUSG00000033502	0.199736	1.38105	0.385	0.259	1	2.02793	Cdc14a
0	EC1	Cldn5/Ly6c1/Ly6a	ENSMUSG00000041889	0.200124	-0.732515	0.077	0.259	1	-0.23691	Shisa4
0	EC1	Cldn5/Ly6c1/Ly6a	ENSMUSG00000027287	0.200124	-0.885861	0.077	0.259	1	-0.286505	Snap23
0	EC1	Cldn5/Ly6c1/Ly6a	ENSMUSG00000018209	0.200124	-0.589515	0.077	0.259	1	-0.190661	Stk4
0	EC1	Cldn5/Ly6c1/Ly6a	ENSMUSG00000031066	0.200124	-1.37855	0.077	0.259	1	-0.445849	Usp11
0	EC1	Cldn5/Ly6c1/Ly6a	ENSMUSG00000031403	0.200124	-1.02894	0.077	0.259	1	-0.332779	Dkc1
0	EC1	Cldn5/Ly6c1/Ly6a	ENSMUSG00000015668	0.200124	-1.66754	0.077	0.259	1	-0.539315	Pdzd11
0	EC1	Cldn5/Ly6c1/Ly6a	ENSMUSG00000028497	0.200124	-1.09108	0.077	0.259	1	-0.352877	Hacd4
0	EC1	Cldn5/Ly6c1/Ly6a	ENSMUSG00000005299	0.200124	-0.853147	0.077	0.259	1	-0.275925	Letm1
0	EC1	Cldn5/Ly6c1/Ly6a	ENSMUSG00000029185	0.200124	-1.09107	0.077	0.259	1	-0.352873	Fam114a1
0	EC1	Cldn5/Ly6c1/Ly6a	ENSMUSG00000029475	0.200124	-1.30331	0.077	0.259	1	-0.421516	Kdm2b
0	EC1	Cldn5/Ly6c1/Ly6a	ENSMUSG00000023328	0.200124	-0.670036	0.077	0.259	1	-0.216703	Ache
0	EC1	Cldn5/Ly6c1/Ly6a	ENSMUSG00000030930	0.200124	-1.20416	0.077	0.259	1	-0.389448	Chst15
0	EC1	Cldn5/Ly6c1/Ly6a	ENSMUSG00000078566	0.200124	-1.03531	0.077	0.259	1	-0.334839	Bnip3
0	EC1	Cldn5/Ly6c1/Ly6a	ENSMUSG00000031590	0.200124	-1.26047	0.077	0.259	1	-0.407662	Frg1
0	EC1	Cldn5/Ly6c1/Ly6a	ENSMUSG00000031974	0.200124	-0.781548	0.077	0.259	1	-0.252768	Abcb10
0	EC1	Cldn5/Ly6c1/Ly6a	ENSMUSG00000018239	0.200124	-0.974869	0.077	0.259	1	-0.315292	Zcchc10
0	EC1	Cldn5/Ly6c1/Ly6a	ENSMUSG00000046756	0.200124	-1.3653	0.077	0.259	1	-0.441564	Mrps7
0	EC1	Cldn5/Ly6c1/Ly6a	ENSMUSG00000024442	0.200124	-1.31327	0.077	0.259	1	-0.424738	Dele1
0	EC1	Cldn5/Ly6c1/Ly6a	ENSMUSG00000024960	0.200124	-0.853452	0.077	0.259	1	-0.276023	Plcb3
0	EC1	Cldn5/Ly6c1/Ly6a	ENSMUSG00000026553	0.200294	-0.472256	0.615	0.37	1	-0.776737	Copa
0	EC1	Cldn5/Ly6c1/Ly6a	ENSMUSG00000053141	0.200294	-0.987989	0.308	0.519	1	-0.593914	Ptprt
0	EC1	Cldn5/Ly6c1/Ly6a	ENSMUSG00000031701	0.200294	-1.03164	0.308	0.519	1	-0.620154	Dnaja2
0	EC1	Cldn5/Ly6c1/Ly6a	ENSMUSG00000022010	0.200294	-1.08692	0.308	0.519	1	-0.653387	Tsc22d1
0	EC1	Cldn5/Ly6c1/Ly6a	ENSMUSG00000003352	0.200294	-1.16656	0.308	0.519	1	-0.70126	Cacnb3
0	EC1	Cldn5/Ly6c1/Ly6a	ENSMUSG00000030744	0.200545	1.18999	0.538	0.444	1	1.43638	Rps3
0	EC1	Cldn5/Ly6c1/Ly6a	ENSMUSG00000058793	0.202079	-1.3009	0.538	0.667	1	-1.05302	Cds2
0	EC1	Cldn5/Ly6c1/Ly6a	ENSMUSG00000048874	0.203479	-0.618375	0.231	0.481	1	-0.30352	Phf3
0	EC1	Cldn5/Ly6c1/Ly6a	ENSMUSG00000004698	0.203479	1.13187	0.538	0.333	1	1.80834	Hdac9
0	EC1	Cldn5/Ly6c1/Ly6a	ENSMUSG00000024213	0.203479	0.610701	0.538	0.333	1	0.975697	Nudt3
0	EC1	Cldn5/Ly6c1/Ly6a	ENSMUSG00000015222	0.204664	0.620697	0.769	0.519	1	0.914032	Map2
0	EC1	Cldn5/Ly6c1/Ly6a	ENSMUSG00000059005	0.205687	-0.981031	0.385	0.556	1	-0.684641	Hnrnpa3
0	EC1	Cldn5/Ly6c1/Ly6a	ENSMUSG00000034723	0.206053	-0.2825	0.154	0.37	1	-0.121921	Tmx4
0	EC1	Cldn5/Ly6c1/Ly6a	ENSMUSG00000067847	0.206053	-0.664259	0.154	0.37	1	-0.28668	Romo1
0	EC1	Cldn5/Ly6c1/Ly6a	ENSMUSG00000025499	0.206053	-0.771297	0.154	0.37	1	-0.332875	Hras
0	EC1	Cldn5/Ly6c1/Ly6a	ENSMUSG00000025981	0.206085	0.793639	0.154	0.037	1	2.76929	Coq10b
0	EC1	Cldn5/Ly6c1/Ly6a	ENSMUSG00000033124	0.206085	0.732217	0.154	0.037	1	2.55497	Atg9a
0	EC1	Cldn5/Ly6c1/Ly6a	ENSMUSG00000094638	0.206085	0.353763	0.154	0.037	1	1.23441	Gm21972
0	EC1	Cldn5/Ly6c1/Ly6a	ENSMUSG00000045968	0.206085	0.686764	0.154	0.037	1	2.39637	Teddm2
0	EC1	Cldn5/Ly6c1/Ly6a	ENSMUSG00000027102	0.206085	0.354692	0.154	0.037	1	1.23765	Hoxd8
0	EC1	Cldn5/Ly6c1/Ly6a	ENSMUSG00000032841	0.206085	0.439652	0.154	0.037	1	1.5341	Prr5l
0	EC1	Cldn5/Ly6c1/Ly6a	ENSMUSG00000044145	0.206085	0.886425	0.154	0.037	1	3.09306	1810024B03Rik
0	EC1	Cldn5/Ly6c1/Ly6a	ENSMUSG00000048970	0.206085	0.942721	0.154	0.037	1	3.28949	C1galt1c1
0	EC1	Cldn5/Ly6c1/Ly6a	ENSMUSG00000006678	0.206085	0.318471	0.154	0.037	1	1.11126	Pola1
0	EC1	Cldn5/Ly6c1/Ly6a	ENSMUSG00000042997	0.206085	0.676921	0.154	0.037	1	2.36202	Nhlrc3
0	EC1	Cldn5/Ly6c1/Ly6a	ENSMUSG00000054351	0.206085	1.59482	0.154	0.037	1	5.5649	4930553M12Rik
0	EC1	Cldn5/Ly6c1/Ly6a	ENSMUSG00000015224	0.206085	0.461238	0.154	0.037	1	1.60943	Cyp2j9
0	EC1	Cldn5/Ly6c1/Ly6a	ENSMUSG00000028701	0.206085	0.461238	0.154	0.037	1	1.60943	Lurap1
0	EC1	Cldn5/Ly6c1/Ly6a	ENSMUSG00000041000	0.206085	0.638001	0.154	0.037	1	2.22622	Trim62
0	EC1	Cldn5/Ly6c1/Ly6a	ENSMUSG00000003038	0.206085	0.355486	0.154	0.037	1	1.24042	Hmgn2
0	EC1	Cldn5/Ly6c1/Ly6a	ENSMUSG00000085714	0.206085	0.703463	0.154	0.037	1	2.45464	Gm13008
0	EC1	Cldn5/Ly6c1/Ly6a	ENSMUSG00000063656	0.206085	0.550743	0.154	0.037	1	1.92174	Gm10135
0	EC1	Cldn5/Ly6c1/Ly6a	ENSMUSG00000029469	0.206085	0.43795	0.154	0.037	1	1.52816	Ift81
0	EC1	Cldn5/Ly6c1/Ly6a	ENSMUSG00000037017	0.206085	2.78859	0.154	0.037	1	9.73041	Zscan21
0	EC1	Cldn5/Ly6c1/Ly6a	ENSMUSG00000025856	0.206085	0.661889	0.154	0.037	1	2.30957	Pdgfa
0	EC1	Cldn5/Ly6c1/Ly6a	ENSMUSG00000029570	0.206085	1.06917	0.154	0.037	1	3.73071	Lfng
0	EC1	Cldn5/Ly6c1/Ly6a	ENSMUSG00000038859	0.206085	0.351349	0.154	0.037	1	1.22598	Baiap2l1
0	EC1	Cldn5/Ly6c1/Ly6a	ENSMUSG00000019577	0.206085	0.333437	0.154	0.037	1	1.16348	Pdk4
0	EC1	Cldn5/Ly6c1/Ly6a	ENSMUSG00000106904	0.206085	0.6547	0.154	0.037	1	2.28449	Gm43029
0	EC1	Cldn5/Ly6c1/Ly6a	ENSMUSG00000029687	0.206085	0.346031	0.154	0.037	1	1.20743	Ezh2
0	EC1	Cldn5/Ly6c1/Ly6a	ENSMUSG00000107736	0.206085	1.23209	0.154	0.037	1	4.29921	Gm44148
0	EC1	Cldn5/Ly6c1/Ly6a	ENSMUSG00000030350	0.206085	0.417586	0.154	0.037	1	1.45711	Prmt8
0	EC1	Cldn5/Ly6c1/Ly6a	ENSMUSG00000063838	0.206085	0.353763	0.154	0.037	1	1.23441	Cdc42ep5
0	EC1	Cldn5/Ly6c1/Ly6a	ENSMUSG00000051527	0.206085	0.67999	0.154	0.037	1	2.37273	Usp29
0	EC1	Cldn5/Ly6c1/Ly6a	ENSMUSG00000006019	0.206085	0.628158	0.154	0.037	1	2.19187	Dhx34
0	EC1	Cldn5/Ly6c1/Ly6a	ENSMUSG00000070802	0.206085	1.71486	0.154	0.037	1	5.98377	Pnmal2
0	EC1	Cldn5/Ly6c1/Ly6a	ENSMUSG00000003872	0.206085	1.71658	0.154	0.037	1	5.98979	Lin7b
0	EC1	Cldn5/Ly6c1/Ly6a	ENSMUSG00000030612	0.206085	0.732217	0.154	0.037	1	2.55497	Mrpl46
0	EC1	Cldn5/Ly6c1/Ly6a	ENSMUSG00000031026	0.206085	0.353763	0.154	0.037	1	1.23441	Trim66
0	EC1	Cldn5/Ly6c1/Ly6a	ENSMUSG00000051007	0.206085	0.456959	0.154	0.037	1	1.59449	Gatd1
0	EC1	Cldn5/Ly6c1/Ly6a	ENSMUSG00000048200	0.206085	0.549483	0.154	0.037	1	1.91734	Cracr2b
0	EC1	Cldn5/Ly6c1/Ly6a	ENSMUSG00000061759	0.206085	0.467286	0.154	0.037	1	1.63053	Armt1
0	EC1	Cldn5/Ly6c1/Ly6a	ENSMUSG00000057337	0.206085	1.66598	0.154	0.037	1	5.81322	Chst3
0	EC1	Cldn5/Ly6c1/Ly6a	ENSMUSG00000020083	0.206085	0.634648	0.154	0.037	1	2.21452	Fam241b
0	EC1	Cldn5/Ly6c1/Ly6a	ENSMUSG00000070000	0.206085	0.452382	0.154	0.037	1	1.57853	Fcho1
0	EC1	Cldn5/Ly6c1/Ly6a	ENSMUSG00000053399	0.206085	0.343279	0.154	0.037	1	1.19783	Adamts18
0	EC1	Cldn5/Ly6c1/Ly6a	ENSMUSG00000042293	0.206085	0.607673	0.154	0.037	1	2.12039	Gm5617
0	EC1	Cldn5/Ly6c1/Ly6a	ENSMUSG00000053716	0.206085	0.831165	0.154	0.037	1	2.90023	Dusp7
0	EC1	Cldn5/Ly6c1/Ly6a	ENSMUSG00000020436	0.206085	0.634648	0.154	0.037	1	2.21452	Gabrg2
0	EC1	Cldn5/Ly6c1/Ly6a	ENSMUSG00000081769	0.206085	1.48041	0.154	0.037	1	5.16568	Gm12216
0	EC1	Cldn5/Ly6c1/Ly6a	ENSMUSG00000063652	0.206085	1.25863	0.154	0.037	1	4.39183	Slc22a21
0	EC1	Cldn5/Ly6c1/Ly6a	ENSMUSG00000069808	0.206085	0.757156	0.154	0.037	1	2.64199	Fam57a
0	EC1	Cldn5/Ly6c1/Ly6a	ENSMUSG00000020604	0.206085	0.663475	0.154	0.037	1	2.31511	Arsg
0	EC1	Cldn5/Ly6c1/Ly6a	ENSMUSG00000039670	0.206085	0.670549	0.154	0.037	1	2.33979	Oxld1
0	EC1	Cldn5/Ly6c1/Ly6a	ENSMUSG00000090758	0.206085	0.451396	0.154	0.037	1	1.57508	Gm17178
0	EC1	Cldn5/Ly6c1/Ly6a	ENSMUSG00000097715	0.206085	0.758759	0.154	0.037	1	2.64759	Gpr137b-ps
0	EC1	Cldn5/Ly6c1/Ly6a	ENSMUSG00000103373	0.206085	0.262989	0.154	0.037	1	0.917664	Gm37238
0	EC1	Cldn5/Ly6c1/Ly6a	ENSMUSG00000021692	0.206085	0.60595	0.154	0.037	1	2.11438	Dimt1
0	EC1	Cldn5/Ly6c1/Ly6a	ENSMUSG00000097494	0.206085	0.779861	0.154	0.037	1	2.72122	4933406C10Rik
0	EC1	Cldn5/Ly6c1/Ly6a	ENSMUSG00000035329	0.206085	0.451396	0.154	0.037	1	1.57508	Fbxo33
0	EC1	Cldn5/Ly6c1/Ly6a	ENSMUSG00000013846	0.206085	3.43357	0.154	0.037	1	11.981	St3gal1
0	EC1	Cldn5/Ly6c1/Ly6a	ENSMUSG00000071713	0.206085	1.112	0.154	0.037	1	3.88015	Csf2rb
0	EC1	Cldn5/Ly6c1/Ly6a	ENSMUSG00000116226	0.206085	0.360195	0.154	0.037	1	1.25685	Gm49502
0	EC1	Cldn5/Ly6c1/Ly6a	ENSMUSG00000037570	0.206085	0.650207	0.154	0.037	1	2.26881	Mcrs1
0	EC1	Cldn5/Ly6c1/Ly6a	ENSMUSG00000023034	0.206085	0.716863	0.154	0.037	1	2.50139	Nr4a1
0	EC1	Cldn5/Ly6c1/Ly6a	ENSMUSG00000033581	0.206085	0.494424	0.154	0.037	1	1.72522	Igf2bp2
0	EC1	Cldn5/Ly6c1/Ly6a	ENSMUSG00000014773	0.206085	1.47018	0.154	0.037	1	5.13	Dll1
0	EC1	Cldn5/Ly6c1/Ly6a	ENSMUSG00000057409	0.206085	0.359979	0.154	0.037	1	1.2561	Zfp53
0	EC1	Cldn5/Ly6c1/Ly6a	ENSMUSG00000073434	0.206085	0.359979	0.154	0.037	1	1.2561	Wdr90
0	EC1	Cldn5/Ly6c1/Ly6a	ENSMUSG00000024186	0.206085	0.368165	0.154	0.037	1	1.28466	Rgs11
0	EC1	Cldn5/Ly6c1/Ly6a	ENSMUSG00000117182	0.206085	0.49207	0.154	0.037	1	1.71701	Gm18068
0	EC1	Cldn5/Ly6c1/Ly6a	ENSMUSG00000073599	0.206085	1.20209	0.154	0.037	1	4.19454	Ecscr
0	EC1	Cldn5/Ly6c1/Ly6a	ENSMUSG00000117745	0.206085	0.703463	0.154	0.037	1	2.45464	Gm50410
0	EC1	Cldn5/Ly6c1/Ly6a	ENSMUSG00000033323	0.206085	0.739494	0.154	0.037	1	2.58036	Ctdp1
0	EC1	Cldn5/Ly6c1/Ly6a	ENSMUSG00000048572	0.206085	0.6547	0.154	0.037	1	2.28449	Tmem252
0	EC1	Cldn5/Ly6c1/Ly6a	ENSMUSG00000031748	0.20692	0.930061	0.692	0.519	1	1.23422	Gnao1
0	EC1	Cldn5/Ly6c1/Ly6a	ENSMUSG00000016494	0.206969	-2.00186	0.231	0.444	1	-1.06266	Cd34
0	EC1	Cldn5/Ly6c1/Ly6a	ENSMUSG00000028416	0.206969	-1.13398	0.231	0.444	1	-0.601958	Bag1
0	EC1	Cldn5/Ly6c1/Ly6a	ENSMUSG00000021124	0.206969	-1.24573	0.231	0.444	1	-0.661281	Vti1b
0	EC1	Cldn5/Ly6c1/Ly6a	ENSMUSG00000040181	0.207476	0.618768	0.308	0.148	1	1.24537	Fmo1
0	EC1	Cldn5/Ly6c1/Ly6a	ENSMUSG00000004880	0.207476	0.914612	0.308	0.148	1	1.8408	Lbr
0	EC1	Cldn5/Ly6c1/Ly6a	ENSMUSG00000033902	0.207476	0.639204	0.308	0.148	1	1.2865	Mapkbp1
0	EC1	Cldn5/Ly6c1/Ly6a	ENSMUSG00000027651	0.207476	0.846403	0.308	0.148	1	1.70352	Rprd1b
0	EC1	Cldn5/Ly6c1/Ly6a	ENSMUSG00000031133	0.207476	0.985609	0.308	0.148	1	1.98369	Arhgef6
0	EC1	Cldn5/Ly6c1/Ly6a	ENSMUSG00000028252	0.207476	0.827327	0.308	0.148	1	1.66513	Ccnc
0	EC1	Cldn5/Ly6c1/Ly6a	ENSMUSG00000053470	0.207476	0.819677	0.308	0.148	1	1.64973	Kdm3a
0	EC1	Cldn5/Ly6c1/Ly6a	ENSMUSG00000071176	0.207476	0.974254	0.308	0.148	1	1.96084	Arhgef10
0	EC1	Cldn5/Ly6c1/Ly6a	ENSMUSG00000015994	0.207476	0.966757	0.308	0.148	1	1.94575	Fnta
0	EC1	Cldn5/Ly6c1/Ly6a	ENSMUSG00000022337	0.207476	0.818268	0.308	0.148	1	1.64689	Emc2
0	EC1	Cldn5/Ly6c1/Ly6a	ENSMUSG00000022426	0.207476	1.06302	0.308	0.148	1	2.1395	Josd1
0	EC1	Cldn5/Ly6c1/Ly6a	ENSMUSG00000035900	0.207476	1.23104	0.308	0.148	1	2.47766	Gramd4
0	EC1	Cldn5/Ly6c1/Ly6a	ENSMUSG00000022656	0.207476	2.23235	0.308	0.148	1	4.49296	Nectin3
0	EC1	Cldn5/Ly6c1/Ly6a	ENSMUSG00000024654	0.207476	1.57485	0.308	0.148	1	3.16964	Asrgl1
0	EC1	Cldn5/Ly6c1/Ly6a	ENSMUSG00000041272	0.210185	0.661393	0.385	0.185	1	1.33975	Tox
0	EC1	Cldn5/Ly6c1/Ly6a	ENSMUSG00000061119	0.210185	0.477412	0.385	0.185	1	0.967065	Prcp
0	EC1	Cldn5/Ly6c1/Ly6a	ENSMUSG00000024384	0.210185	0.488772	0.385	0.185	1	0.990076	Iws1
0	EC1	Cldn5/Ly6c1/Ly6a	ENSMUSG00000070544	0.210271	0.349728	0.615	0.481	1	0.445173	Top1
0	EC1	Cldn5/Ly6c1/Ly6a	ENSMUSG00000028053	0.210271	0.586385	0.692	0.444	1	0.906701	Ash1l
0	EC1	Cldn5/Ly6c1/Ly6a	ENSMUSG00000050708	0.210271	0.952585	0.615	0.481	1	1.21256	Ftl1
0	EC1	Cldn5/Ly6c1/Ly6a	ENSMUSG00000026234	0.210856	1.06457	0.538	0.37	1	1.53522	Ncl
0	EC1	Cldn5/Ly6c1/Ly6a	ENSMUSG00000024251	0.210856	0.9226	0.538	0.37	1	1.33049	Thada
0	EC1	Cldn5/Ly6c1/Ly6a	ENSMUSG00000029810	0.21127	1.13099	0.615	0.444	1	1.55697	Tmem176b
0	EC1	Cldn5/Ly6c1/Ly6a	ENSMUSG00000034903	0.211631	-1.92383	0.308	0.519	1	-1.15648	Cobll1
0	EC1	Cldn5/Ly6c1/Ly6a	ENSMUSG00000037234	0.211631	-0.896945	0.308	0.519	1	-0.539184	Hook3
0	EC1	Cldn5/Ly6c1/Ly6a	ENSMUSG00000042700	0.211631	-0.635248	0.308	0.519	1	-0.38187	Sipa1l1
0	EC1	Cldn5/Ly6c1/Ly6a	ENSMUSG00000022956	0.211631	-1.12323	0.308	0.519	1	-0.675214	Atp5o
0	EC1	Cldn5/Ly6c1/Ly6a	ENSMUSG00000037415	0.211646	0.611678	0.462	0.259	1	1.07328	Ranbp10
0	EC1	Cldn5/Ly6c1/Ly6a	ENSMUSG00000018340	0.211646	0.707877	0.462	0.259	1	1.24207	Anxa6
0	EC1	Cldn5/Ly6c1/Ly6a	ENSMUSG00000037138	0.211745	0.740736	0.615	0.407	1	1.11022	Aff3
0	EC1	Cldn5/Ly6c1/Ly6a	ENSMUSG00000027002	0.211745	-0.285347	0.308	0.556	1	-0.160318	Nckap1
0	EC1	Cldn5/Ly6c1/Ly6a	ENSMUSG00000047866	0.211745	0.386079	0.615	0.407	1	0.578655	Lonp2
0	EC1	Cldn5/Ly6c1/Ly6a	ENSMUSG00000074733	0.211745	-1.27325	0.385	0.519	1	-0.950726	Zfp950
0	EC1	Cldn5/Ly6c1/Ly6a	ENSMUSG00000013593	0.212119	-1.65947	0.154	0.333	1	-0.793451	Ndufs2
0	EC1	Cldn5/Ly6c1/Ly6a	ENSMUSG00000062647	0.212119	0.859123	0.385	0.222	1	1.46273	Rpl7a
0	EC1	Cldn5/Ly6c1/Ly6a	ENSMUSG00000026753	0.212119	-1.47723	0.154	0.333	1	-0.706316	Ppp6c
0	EC1	Cldn5/Ly6c1/Ly6a	ENSMUSG00000040274	0.212119	-1.16129	0.154	0.333	1	-0.555251	Cdk6
0	EC1	Cldn5/Ly6c1/Ly6a	ENSMUSG00000020135	0.212119	1.48803	0.385	0.222	1	2.5335	Apc2
0	EC1	Cldn5/Ly6c1/Ly6a	ENSMUSG00000114304	0.212119	-2.00027	0.154	0.333	1	-0.956396	Gm48099
0	EC1	Cldn5/Ly6c1/Ly6a	ENSMUSG00000035919	0.212119	-1.48997	0.154	0.333	1	-0.712405	Bbs9
0	EC1	Cldn5/Ly6c1/Ly6a	ENSMUSG00000032386	0.212119	0.646581	0.385	0.222	1	1.10086	Trip4
0	EC1	Cldn5/Ly6c1/Ly6a	ENSMUSG00000020457	0.212119	-0.973084	0.154	0.333	1	-0.465265	Drg1
0	EC1	Cldn5/Ly6c1/Ly6a	ENSMUSG00000073563	0.212119	-1.49679	0.154	0.333	1	-0.715667	Csnk1g3
0	EC1	Cldn5/Ly6c1/Ly6a	ENSMUSG00000024943	0.212119	-0.62371	0.154	0.333	1	-0.298217	Smc5
0	EC1	Cldn5/Ly6c1/Ly6a	ENSMUSG00000030849	0.21277	-0.901162	0.538	0.667	1	-0.729449	Fgfr2
0	EC1	Cldn5/Ly6c1/Ly6a	ENSMUSG00000003380	0.21434	-0.538919	0.385	0.63	1	-0.332614	Rabac1
0	EC1	Cldn5/Ly6c1/Ly6a	ENSMUSG00000025777	0.215023	-0.724189	0.077	0.259	1	-0.234217	Gdap1
0	EC1	Cldn5/Ly6c1/Ly6a	ENSMUSG00000040383	0.215023	-0.764928	0.077	0.259	1	-0.247393	Aqr
0	EC1	Cldn5/Ly6c1/Ly6a	ENSMUSG00000028381	0.215023	-0.590829	0.077	0.259	1	-0.191086	Ugcg
0	EC1	Cldn5/Ly6c1/Ly6a	ENSMUSG00000029199	0.215023	-0.783662	0.077	0.259	1	-0.253452	Lias
0	EC1	Cldn5/Ly6c1/Ly6a	ENSMUSG00000079363	0.215023	-0.536591	0.077	0.259	1	-0.173544	Gbp4
0	EC1	Cldn5/Ly6c1/Ly6a	ENSMUSG00000054708	0.215023	-0.714854	0.077	0.259	1	-0.231198	Ankrd24
[truncated: 229,111+ more rows]
