# Supplementary material for: NodoMap: A single-cell and spatial transcriptomic atlas of the mouse nodose ganglion
Source: Cell Press Blue. 2026 Jul 20;1(4):None. doi: 10.1016/j.cpblue.2026.100072 (PMC13385471; doi:10.1016/j.cpblue.2026.100072)
Supplement: Table S6. Left-right marker [file mmc7.xlsx]

## Sheet: 5_Left_Right_Marker
Cluster Number	Cluster Class	Cluster Label	ENSID	p_val	avg_log2FC	pct.1	pct.2	p_val_adj	specificity	genesymbol
7	SGC4	Atf3/Emp1/Cebpd	ENSMUSG00000064370	4.74294e-129	-2.65763	0.743	0.994	2.62754298043978e-124	-1.99322	mt-Cytb
3	MGC1	Ncmap/Fam178b/Cldn19	ENSMUSG00000064370	6.3577e-127	-2.25053	0.861	0.983	3.52210487797205e-122	-1.97403	mt-Cytb
0	EC1	Cldn5/Ly6c1/Ly6a	ENSMUSG00000064370	3.10054e-125	-3.211	0.765	0.981	1.71766658201883e-120	-2.51113	mt-Cytb
0	EC1	Cldn5/Ly6c1/Ly6a	ENSMUSG00000064341	1.98214e-123	-2.92455	0.822	0.993	1.09808650668099e-118	-2.42595	mt-Nd1
7	SGC4	Atf3/Emp1/Cebpd	ENSMUSG00000064341	4.77738e-120	-2.37305	0.791	0.994	2.64662326603953e-115	-1.89324	mt-Nd1
3	MGC1	Ncmap/Fam178b/Cldn19	ENSMUSG00000064341	3.94315e-119	-2.21513	0.77	0.971	2.18446512749245e-114	-1.76127	mt-Nd1
0	EC1	Cldn5/Ly6c1/Ly6a	ENSMUSG00000064363	3.12888e-100	-2.82309	0.527	0.933	1.7333708456507e-95	-1.60763	mt-Nd4
3	MGC1	Ncmap/Fam178b/Cldn19	ENSMUSG00000064363	5.62192e-95	-1.99467	0.66	0.95	3.11448953625011e-90	-1.39212	mt-Nd4
8	SGC5	Pou3f1/Col1a2/Gas7	ENSMUSG00000064370	5.45553e-94	-2.67824	0.808	0.998	3.0223085115277e-89	-2.17341	mt-Cytb
7	SGC4	Atf3/Emp1/Cebpd	ENSMUSG00000064363	7.68219e-91	-2.17196	0.572	0.953	4.25585881043665e-86	-1.31265	mt-Nd4
6	HC1	C1qa/C1qc/C1qb	ENSMUSG00000064370	3.10202e-90	-2.60233	0.782	0.959	1.71848649603933e-85	-2.12698	mt-Cytb
10	SGC6	Ifit3/Cdh19/Isg15	ENSMUSG00000064341	2.42936e-89	-2.66368	0.664	0.976	1.34584138315198e-84	-1.82081	mt-Nd1
8	SGC5	Pou3f1/Col1a2/Gas7	ENSMUSG00000064341	4.71393e-88	-2.70965	0.783	0.993	2.61146822564912e-83	-2.14232	mt-Nd1
1	SGC1	Mmd2/Ednrb/Fabp7	ENSMUSG00000064370	1.32691e-84	-2.05581	0.887	0.988	7.35095091862333e-80	-1.84776	mt-Cytb
9	FB1	Lum/Ccl11/Smoc2	ENSMUSG00000064341	4.47002e-84	-2.21087	0.727	0.976	2.47634852076324e-79	-1.65255	mt-Nd1
10	SGC6	Ifit3/Cdh19/Isg15	ENSMUSG00000064370	1.09122e-81	-2.59563	0.767	0.967	6.04523267827134e-77	-2.06428	mt-Cytb
6	HC1	C1qa/C1qc/C1qb	ENSMUSG00000064341	1.68637e-81	-2.30187	0.775	0.951	9.34231054693388e-77	-1.8803	mt-Nd1
19	MGC4	Mt2/Tcim/Drp2	ENSMUSG00000064341	3.56131e-81	-2.87419	0.746	0.996	1.9729313296925e-76	-2.15993	mt-Nd1
1	SGC1	Mmd2/Ednrb/Fabp7	ENSMUSG00000064341	4.52304e-80	-1.92878	0.876	0.982	2.50571894902733e-75	-1.72268	mt-Nd1
19	MGC4	Mt2/Tcim/Drp2	ENSMUSG00000064370	1.29636e-79	-3.02011	0.751	0.996	7.18168636340344e-75	-2.28459	mt-Cytb
14	GC1	Kcna1/Fxyd3/Mbp	ENSMUSG00000064370	1.98767e-79	-2.07248	0.861	0.993	1.10114844745477e-74	-1.79973	mt-Cytb
14	GC1	Kcna1/Fxyd3/Mbp	ENSMUSG00000064341	4.72203e-79	-2.04812	0.794	0.995	2.61595922017547e-74	-1.6385	mt-Nd1
2	SGC2	Cxcl10/Acsbg1/Phgdh	ENSMUSG00000064370	4.37398e-77	-1.90307	0.862	0.976	2.42313869110738e-72	-1.68304	mt-Cytb
8	SGC5	Pou3f1/Col1a2/Gas7	ENSMUSG00000064363	2.39675e-76	-2.64227	0.546	0.97	1.32777657556438e-71	-1.49909	mt-Nd4
10	SGC6	Ifit3/Cdh19/Isg15	ENSMUSG00000064363	2.49554e-75	-2.41044	0.522	0.952	1.38250627001232e-70	-1.33301	mt-Nd4
9	FB1	Lum/Ccl11/Smoc2	ENSMUSG00000064370	3.37693e-73	-2.00906	0.802	0.976	1.8707858482247e-68	-1.65452	mt-Cytb
2	SGC2	Cxcl10/Acsbg1/Phgdh	ENSMUSG00000064341	1.90718e-72	-1.86167	0.845	0.965	1.05655701288156e-67	-1.63254	mt-Nd1
7	SGC4	Atf3/Emp1/Cebpd	ENSMUSG00000092341	3.09669e-72	0.996215	1	1	1.71553476757318e-67	0.996215	Malat1
1	SGC1	Mmd2/Ednrb/Fabp7	ENSMUSG00000064363	1.52231e-69	-1.89633	0.731	0.975	8.43345850955108e-65	-1.42658	mt-Nd4
12	FB2	Acta2/Myh11/Ndufa4l2	ENSMUSG00000064341	4.37524e-67	-2.56002	0.711	0.987	2.42383785015047e-62	-1.85133	mt-Nd1
6	HC1	C1qa/C1qc/C1qb	ENSMUSG00000064363	9.4772e-67	-1.93618	0.574	0.943	5.2502717822806e-62	-1.18649	mt-Nd4
9	FB1	Lum/Ccl11/Smoc2	ENSMUSG00000064363	2.75274e-62	-2.06859	0.483	0.935	1.52499007112449e-57	-1.07917	mt-Nd4
12	FB2	Acta2/Myh11/Ndufa4l2	ENSMUSG00000064370	7.91394e-62	-2.3477	0.746	0.992	4.3842417614631e-57	-1.77132	mt-Cytb
19	MGC4	Mt2/Tcim/Drp2	ENSMUSG00000064363	8.84106e-62	-2.48311	0.532	0.969	4.89785816922958e-57	-1.37472	mt-Nd4
2	SGC2	Cxcl10/Acsbg1/Phgdh	ENSMUSG00000064363	4.04266e-58	-1.73395	0.7	0.965	2.23959473486503e-53	-1.26267	mt-Nd4
14	GC1	Kcna1/Fxyd3/Mbp	ENSMUSG00000064363	4.58049e-56	-1.64813	0.657	0.965	2.53754482516675e-51	-1.12749	mt-Nd4
16	MGC3	Slc36a2/Nr4a2/Ugt8a	ENSMUSG00000064370	7.27705e-56	-2.33414	0.838	0.994	4.03141309523431e-51	-1.97147	mt-Cytb
16	MGC3	Slc36a2/Nr4a2/Ugt8a	ENSMUSG00000064341	9.37455e-56	-2.46323	0.827	0.991	5.19340971072706e-51	-2.05967	mt-Nd1
12	FB2	Acta2/Myh11/Ndufa4l2	ENSMUSG00000064363	9.85216e-54	-2.22883	0.508	0.962	5.4579996239278e-49	-1.18779	mt-Nd4
0	EC1	Cldn5/Ly6c1/Ly6a	ENSMUSG00000062515	1.78205e-53	-4.78705	0.015	0.424	9.87235142969347e-49	-0.275751	Fabp4
0	EC1	Cldn5/Ly6c1/Ly6a	ENSMUSG00000092341	3.73794e-52	0.763736	1	1	2.07078241694459e-47	0.763736	Malat1
14	GC1	Kcna1/Fxyd3/Mbp	ENSMUSG00000056569	9.2812e-46	-1.22025	0.989	1	5.14168987403651e-41	-1.20696	Mpz
0	EC1	Cldn5/Ly6c1/Ly6a	ENSMUSG00000090733	2.9007e-44	0.852714	0.963	0.955	1.60696110005882e-39	0.859783	Rps27
16	MGC3	Slc36a2/Nr4a2/Ugt8a	ENSMUSG00000064363	2.94203e-42	-1.8852	0.631	0.98	1.62985731008572e-37	-1.22062	mt-Nd4
19	MGC4	Mt2/Tcim/Drp2	ENSMUSG00000092341	4.43422e-42	0.860903	1	1	2.45651212451189e-37	0.860903	Malat1
0	EC1	Cldn5/Ly6c1/Ly6a	ENSMUSG00000031765	6.52729e-42	1.20195	0.938	0.821	3.61605109838458e-37	1.37117	Mt1
11	MGC2	Prx/Pllp/Bcas1	ENSMUSG00000064370	9.04995e-42	-2.43805	0.821	1	5.01358348538368e-37	-2.00596	mt-Cytb
11	MGC2	Prx/Pllp/Bcas1	ENSMUSG00000064341	9.42072e-42	-2.51591	0.821	0.998	5.21898616631261e-37	-2.07413	mt-Nd1
0	EC1	Cldn5/Ly6c1/Ly6a	ENSMUSG00000002944	7.38561e-41	-2.10141	0.02	0.359	4.09155161808784e-36	-0.170847	Cd36
3	MGC1	Ncmap/Fam178b/Cldn19	ENSMUSG00000056569	7.40539e-41	-0.593995	0.998	0.995	4.10251441047346e-36	-0.595768	Mpz
0	EC1	Cldn5/Ly6c1/Ly6a	ENSMUSG00000064345	4.56848e-40	-1.51332	0.492	0.776	2.53089493405969e-35	-0.966521	mt-Nd2
18	SGC7	G0s2/Sdc4/Ccn1	ENSMUSG00000064370	7.81364e-40	-2.59558	0.785	0.995	4.32867977011078e-35	-2.05322	mt-Cytb
18	SGC7	G0s2/Sdc4/Ccn1	ENSMUSG00000064341	4.90249e-39	-2.39754	0.719	0.991	2.71593006981323e-34	-1.74606	mt-Nd1
0	EC1	Cldn5/Ly6c1/Ly6a	ENSMUSG00000040952	1.66375e-38	0.82365	0.958	0.915	9.21699946728934e-34	0.861939	Rps19
8	SGC5	Pou3f1/Col1a2/Gas7	ENSMUSG00000064345	9.09428e-38	-1.7892	0.417	0.811	5.03813787407631e-33	-0.930556	mt-Nd2
7	SGC4	Atf3/Emp1/Cebpd	ENSMUSG00000064351	2.7414e-36	-1.70697	0.171	0.557	1.51870980869724e-31	-0.544906	mt-Co1
0	EC1	Cldn5/Ly6c1/Ly6a	ENSMUSG00000064351	5.48262e-36	-1.47516	0.277	0.614	3.03731536131537e-31	-0.678478	mt-Co1
6	HC1	C1qa/C1qc/C1qb	ENSMUSG00000064345	6.51446e-36	-1.39759	0.453	0.833	3.60894828616919e-31	-0.767596	mt-Nd2
0	EC1	Cldn5/Ly6c1/Ly6a	ENSMUSG00000031762	3.91752e-35	1.0401	0.886	0.607	2.17026440811825e-30	1.51043	Mt2
0	EC1	Cldn5/Ly6c1/Ly6a	ENSMUSG00000049775	8.92368e-35	-1.04172	0.985	0.997	4.94362922912198e-30	-1.02931	Tmsb4x
11	MGC2	Prx/Pllp/Bcas1	ENSMUSG00000064363	4.2474e-34	-2.38952	0.663	0.973	2.35301909663857e-29	-1.63596	mt-Nd4
10	SGC6	Ifit3/Cdh19/Isg15	ENSMUSG00000092341	6.31301e-34	0.730582	1	1	3.49734582645327e-29	0.730582	Malat1
4	SGC3	Bcan/Fbln2/Fbln5	ENSMUSG00000064363	9.12807e-33	-1.58588	0.702	0.922	5.05686089079796e-28	-1.21153	mt-Nd4
0	EC1	Cldn5/Ly6c1/Ly6a	ENSMUSG00000034892	1.2548e-32	0.60156	0.985	0.967	6.95149046502135e-28	0.612643	Rps29
19	MGC4	Mt2/Tcim/Drp2	ENSMUSG00000064345	3.86289e-32	-1.71951	0.459	0.854	2.14000169168369e-27	-0.933389	mt-Nd2
9	FB1	Lum/Ccl11/Smoc2	ENSMUSG00000026043	1.20833e-31	-1.78546	0.598	0.83	6.69400602493159e-27	-1.29233	Col3a1
0	EC1	Cldn5/Ly6c1/Ly6a	ENSMUSG00000041841	3.96941e-31	0.655475	0.971	0.924	2.19901514102957e-26	0.68846	Rpl37
8	SGC5	Pou3f1/Col1a2/Gas7	ENSMUSG00000092341	1.22347e-30	0.880055	1	1	6.77789825545847e-26	0.880055	Malat1
0	EC1	Cldn5/Ly6c1/Ly6a	ENSMUSG00000046330	1.30591e-30	0.618424	0.969	0.944	7.23459389865351e-26	0.63463	Rpl37a
3	MGC1	Ncmap/Fam178b/Cldn19	ENSMUSG00000092341	2.94541e-30	0.498814	1	1	1.63172875890843e-25	0.498814	Malat1
13	NGN2	Htr3b/Htr3a/Gpr65	ENSMUSG00000064341	3.29608e-30	-1.35072	0.98	0.992	1.82599700289953e-25	-1.33454	mt-Nd1
14	GC1	Kcna1/Fxyd3/Mbp	ENSMUSG00000092341	3.598e-30	0.620024	1	1	1.993255068019e-25	0.620024	Malat1
12	FB2	Acta2/Myh11/Ndufa4l2	ENSMUSG00000092341	7.11017e-29	0.789616	1	1	3.93896330276254e-24	0.789616	Malat1
19	MGC4	Mt2/Tcim/Drp2	ENSMUSG00000056569	1.30609e-28	-0.907051	0.995	0.998	7.23559782093825e-24	-0.904351	Mpz
5	NGN1	C1ql3/Adcyap1/St18	ENSMUSG00000064370	1.64808e-27	-0.828942	0.988	0.99	9.13018267932807e-23	-0.827285	mt-Cytb
18	SGC7	G0s2/Sdc4/Ccn1	ENSMUSG00000064363	1.71066e-27	-2.04768	0.57	0.972	9.47686068921496e-23	-1.20943	mt-Nd4
9	FB1	Lum/Ccl11/Smoc2	ENSMUSG00000029661	1.99289e-27	-1.1545	0.77	0.927	1.10404282211103e-22	-0.961055	Col1a2
5	NGN1	C1ql3/Adcyap1/St18	ENSMUSG00000064363	2.03906e-27	-0.803086	0.959	0.986	1.12961756322014e-22	-0.781315	mt-Nd4
13	NGN2	Htr3b/Htr3a/Gpr65	ENSMUSG00000064370	2.1551e-27	-1.11167	0.977	0.996	1.19390561705624e-22	-1.09067	mt-Cytb
3	MGC1	Ncmap/Fam178b/Cldn19	ENSMUSG00000064345	5.42688e-27	-0.939229	0.66	0.844	3.00643765408488e-22	-0.736866	mt-Nd2
8	SGC5	Pou3f1/Col1a2/Gas7	ENSMUSG00000064351	1.25318e-26	-1.90379	0.167	0.56	6.94251417375817e-22	-0.591176	mt-Co1
4	SGC3	Bcan/Fbln2/Fbln5	ENSMUSG00000064341	1.71854e-26	-1.63159	0.834	0.912	9.52053716998443e-22	-1.49356	mt-Nd1
5	NGN1	C1ql3/Adcyap1/St18	ENSMUSG00000064341	1.92101e-26	-0.872772	0.99	0.997	1.06421842926483e-21	-0.866705	mt-Nd1
0	EC1	Cldn5/Ly6c1/Ly6a	ENSMUSG00000064339	2.11989e-26	-0.909342	0.523	0.741	1.17439832607231e-21	-0.645379	mt-Rnr2
0	EC1	Cldn5/Ly6c1/Ly6a	ENSMUSG00000067288	3.24802e-26	0.72397	0.919	0.813	1.79936849310369e-21	0.817215	Rps28
7	SGC4	Atf3/Emp1/Cebpd	ENSMUSG00000002985	3.24991e-26	1.1327	0.969	0.907	1.8004184409499e-21	1.20929	Apoe
0	EC1	Cldn5/Ly6c1/Ly6a	ENSMUSG00000029838	3.69461e-26	0.695405	0.903	0.573	2.04677885140917e-21	1.08903	Ptn
5	NGN1	C1ql3/Adcyap1/St18	ENSMUSG00000093674	3.78252e-26	0.60147	0.998	0.997	2.09548006063668e-21	0.602068	Rpl41
2	SGC2	Cxcl10/Acsbg1/Phgdh	ENSMUSG00000064345	3.78448e-26	-1.08466	0.504	0.804	2.09656562555693e-21	-0.684909	mt-Nd2
1	SGC1	Mmd2/Ednrb/Fabp7	ENSMUSG00000064345	4.50432e-26	-1.1919	0.525	0.802	2.49534887679765e-21	-0.785307	mt-Nd2
10	SGC6	Ifit3/Cdh19/Isg15	ENSMUSG00000064351	4.56365e-26	-1.76153	0.16	0.529	2.52821854574642e-21	-0.555583	mt-Co1
4	SGC3	Bcan/Fbln2/Fbln5	ENSMUSG00000064370	6.27965e-26	-1.45303	0.891	0.925	3.47886302597243e-21	-1.40019	mt-Cytb
9	FB1	Lum/Ccl11/Smoc2	ENSMUSG00000092341	6.66026e-26	0.545768	1	1	3.6897190039862e-21	0.545768	Malat1
6	HC1	C1qa/C1qc/C1qb	ENSMUSG00000064351	1.74063e-25	-1.424	0.194	0.558	9.64290303049053e-21	-0.511436	mt-Co1
1	SGC1	Mmd2/Ednrb/Fabp7	ENSMUSG00000064351	2.22345e-25	-1.36157	0.324	0.656	1.23176879318184e-20	-0.68283	mt-Co1
7	SGC4	Atf3/Emp1/Cebpd	ENSMUSG00000064345	2.27225e-25	-1.26502	0.399	0.681	1.25880326310107e-20	-0.748759	mt-Nd2
9	FB1	Lum/Ccl11/Smoc2	ENSMUSG00000064351	4.29736e-25	-1.39881	0.17	0.538	2.38069275046939e-20	-0.459464	mt-Co1
17	NGN4	Uts2b/Cckar/Vip	ENSMUSG00000064370	2.41319e-24	-1.02917	0.982	0.992	1.33688327664588e-19	-1.0189	mt-Cytb
2	SGC2	Cxcl10/Acsbg1/Phgdh	ENSMUSG00000064351	2.69271e-24	-1.21454	0.317	0.643	1.4917323468395e-19	-0.608199	mt-Co1
12	FB2	Acta2/Myh11/Ndufa4l2	ENSMUSG00000064351	3.75441e-24	-1.74623	0.162	0.565	2.07990754356706e-19	-0.522351	mt-Co1
14	GC1	Kcna1/Fxyd3/Mbp	ENSMUSG00000093674	4.63827e-24	0.657369	0.997	0.988	2.56955288928376e-19	0.663297	Rpl41
12	FB2	Acta2/Myh11/Ndufa4l2	ENSMUSG00000064345	6.55616e-24	-1.43791	0.413	0.812	3.63204439900364e-19	-0.739948	mt-Nd2
10	SGC6	Ifit3/Cdh19/Isg15	ENSMUSG00000064345	8.86665e-24	-1.46991	0.365	0.662	4.91203669765584e-19	-0.82026	mt-Nd2
0	EC1	Cldn5/Ly6c1/Ly6a	ENSMUSG00000038370	1.83591e-23	0.708393	0.802	0.532	1.01707478205767e-18	1.06128	Pcp4l1
14	GC1	Kcna1/Fxyd3/Mbp	ENSMUSG00000064351	6.17789e-23	-1.33359	0.228	0.583	3.42248831011311e-18	-0.535234	mt-Co1
0	EC1	Cldn5/Ly6c1/Ly6a	ENSMUSG00000093674	1.04318e-22	0.445941	0.982	0.997	5.77909468652732e-18	0.439299	Rpl41
14	GC1	Kcna1/Fxyd3/Mbp	ENSMUSG00000025203	2.39484e-22	-1.11784	0.423	0.748	1.32671908987503e-17	-0.638553	Scd2
13	NGN2	Htr3b/Htr3a/Gpr65	ENSMUSG00000030729	3.75485e-22	-0.593678	0.921	0.973	2.08014722054396e-17	-0.562273	Pgm2l1
13	NGN2	Htr3b/Htr3a/Gpr65	ENSMUSG00000064363	3.78097e-22	-0.871641	0.949	0.988	2.09461810130212e-17	-0.837578	mt-Nd4
0	EC1	Cldn5/Ly6c1/Ly6a	ENSMUSG00000024608	4.71333e-22	0.535898	0.978	0.956	2.61113775915185e-17	0.548103	Rps14
16	MGC3	Slc36a2/Nr4a2/Ugt8a	ENSMUSG00000064345	1.32612e-21	-1.14126	0.598	0.886	7.34656962839676e-17	-0.774428	mt-Nd2
9	FB1	Lum/Ccl11/Smoc2	ENSMUSG00000064345	1.37453e-21	-1.13996	0.391	0.741	7.61476867151612e-17	-0.60869	mt-Nd2
9	FB1	Lum/Ccl11/Smoc2	ENSMUSG00000001506	1.4297e-21	-1.29818	0.681	0.85	7.92041767028302e-17	-1.04307	Col1a1
3	MGC1	Ncmap/Fam178b/Cldn19	ENSMUSG00000064351	1.60761e-21	-0.921925	0.28	0.562	8.90602485434159e-17	-0.46741	mt-Co1
5	NGN1	C1ql3/Adcyap1/St18	ENSMUSG00000067288	1.271e-20	0.574239	0.947	0.965	7.04122001146236e-16	0.563638	Rps28
4	SGC3	Bcan/Fbln2/Fbln5	ENSMUSG00000025203	1.52031e-20	-0.966339	0.758	0.948	8.42235215335404e-16	-0.774685	Scd2
7	SGC4	Atf3/Emp1/Cebpd	ENSMUSG00000034810	1.52284e-20	-1.16966	0.421	0.684	8.43639734829765e-16	-0.7264	Scn7a
0	EC1	Cldn5/Ly6c1/Ly6a	ENSMUSG00000068079	3.76807e-20	-1.34623	0.037	0.235	2.08747220856543e-15	-0.258256	Tcf15
6	HC1	C1qa/C1qc/C1qb	ENSMUSG00000064339	3.7931e-20	-0.905115	0.36	0.676	2.10134166148681e-15	-0.488181	mt-Rnr2
2	SGC2	Cxcl10/Acsbg1/Phgdh	ENSMUSG00000092341	1.28376e-19	0.431558	1	1	7.1119085934799e-15	0.431558	Malat1
25	GC2	Sostdc1/Plekhb1/Tsc22d4	ENSMUSG00000064370	1.41646e-19	-1.78451	0.89	0.992	7.84704331016926e-15	-1.60285	mt-Cytb
8	SGC5	Pou3f1/Col1a2/Gas7	ENSMUSG00000086503	1.52062e-19	1.57	0.496	0.203	8.42408846284301e-15	3.72968	Xist
18	SGC7	G0s2/Sdc4/Ccn1	ENSMUSG00000092341	1.71096e-19	0.82859	1	1	9.47854553148237e-15	0.82859	Malat1
0	EC1	Cldn5/Ly6c1/Ly6a	ENSMUSG00000007872	3.70519e-19	0.841357	0.897	0.779	2.05263869971295e-14	0.967187	Id3
13	NGN2	Htr3b/Htr3a/Gpr65	ENSMUSG00000054428	7.63987e-19	0.930463	0.949	0.926	4.23241041361961e-14	0.953327	Atpif1
0	EC1	Cldn5/Ly6c1/Ly6a	ENSMUSG00000008668	7.67639e-19	0.549194	0.938	0.889	4.25264158771117e-14	0.579128	Rps18
14	GC1	Kcna1/Fxyd3/Mbp	ENSMUSG00000062078	9.4891e-19	-0.884416	0.599	0.849	5.25686642709444e-14	-0.627019	Qk
2	SGC2	Cxcl10/Acsbg1/Phgdh	ENSMUSG00000064339	1.27421e-18	-0.513488	0.304	0.614	7.059001153623e-14	-0.25839	mt-Rnr2
19	MGC4	Mt2/Tcim/Drp2	ENSMUSG00000064351	3.91092e-18	-1.71685	0.18	0.538	2.16660934063791e-13	-0.595257	mt-Co1
0	EC1	Cldn5/Ly6c1/Ly6a	ENSMUSG00000050105	4.03658e-18	0.59054	0.655	0.383	2.23622378865224e-13	0.99926	Grrp1
16	MGC3	Slc36a2/Nr4a2/Ugt8a	ENSMUSG00000092341	4.69068e-18	0.616525	1	1	2.59859144788128e-13	0.616525	Malat1
13	NGN2	Htr3b/Htr3a/Gpr65	ENSMUSG00000063077	5.41745e-18	-0.633659	0.921	0.969	3.00121531466699e-13	-0.602591	Kif1b
9	FB1	Lum/Ccl11/Smoc2	ENSMUSG00000064339	8.08234e-18	-0.591364	0.239	0.557	4.47753502382356e-13	-0.2597	mt-Rnr2
25	GC2	Sostdc1/Plekhb1/Tsc22d4	ENSMUSG00000064341	1.29707e-17	-1.73549	0.927	1	7.18564094042722e-13	-1.61005	mt-Nd1
24	NGN6	Lypd1/Ddc/Tafa2	ENSMUSG00000064370	3.16923e-17	-0.781424	0.971	0.983	1.75572327808189e-12	-0.771981	mt-Cytb
39	HC2	Cd52/Lsp1/Rac2	ENSMUSG00000064370	4.29409e-17	-2.71091	0.597	1	2.37888098595446e-12	-1.62923	mt-Cytb
0	EC1	Cldn5/Ly6c1/Ly6a	ENSMUSG00000000740	5.74963e-17	0.471032	0.958	0.952	3.18523733398859e-12	0.473969	Rpl13
17	NGN4	Uts2b/Cckar/Vip	ENSMUSG00000064363	5.88971e-17	-0.941083	0.985	0.992	3.26283953376206e-12	-0.934509	mt-Nd4
3	MGC1	Ncmap/Fam178b/Cldn19	ENSMUSG00000086503	6.53652e-17	0.977872	0.423	0.206	3.62116483844836e-12	1.96027	Xist
14	GC1	Kcna1/Fxyd3/Mbp	ENSMUSG00000031425	7.86248e-17	-0.730339	0.811	0.936	4.35573555901625e-12	-0.633835	Plp1
13	NGN2	Htr3b/Htr3a/Gpr65	ENSMUSG00000050856	1.09106e-16	0.88784	0.929	0.88	6.04435208111706e-12	0.936722	Atp5k
0	EC1	Cldn5/Ly6c1/Ly6a	ENSMUSG00000057863	1.14317e-16	0.473292	0.919	0.797	6.33302571070566e-12	0.544843	Rpl36
18	SGC7	G0s2/Sdc4/Ccn1	ENSMUSG00000064351	1.51949e-16	-2.198	0.14	0.607	8.41781637734621e-12	-0.534359	mt-Co1
9	FB1	Lum/Ccl11/Smoc2	ENSMUSG00000005397	1.63145e-16	-0.972881	0.299	0.603	9.03807172377531e-12	-0.490408	Nid1
7	SGC4	Atf3/Emp1/Cebpd	ENSMUSG00000025203	1.95088e-16	-0.985406	0.293	0.536	1.08076606815984e-11	-0.546846	Scd2
13	NGN2	Htr3b/Htr3a/Gpr65	ENSMUSG00000064351	2.34409e-16	-0.895186	0.833	0.95	1.29860465086327e-11	-0.786085	mt-Co1
10	SGC6	Ifit3/Cdh19/Isg15	ENSMUSG00000086503	2.39992e-16	1.31008	0.462	0.187	1.32953112233266e-11	3.13888	Xist
13	NGN2	Htr3b/Htr3a/Gpr65	ENSMUSG00000024038	2.90488e-16	0.852058	0.853	0.76	1.60927286498765e-11	0.954969	Ndufv3
13	NGN2	Htr3b/Htr3a/Gpr65	ENSMUSG00000033470	3.12104e-16	-0.629152	0.37	0.694	1.72902599695651e-11	-0.339599	Cysltr2
0	EC1	Cldn5/Ly6c1/Ly6a	ENSMUSG00000058297	3.14157e-16	0.416255	0.809	0.518	1.74039738915711e-11	0.645669	Spock2
0	EC1	Cldn5/Ly6c1/Ly6a	ENSMUSG00000023034	4.19409e-16	0.638199	0.67	0.419	2.3234863226572e-11	1.0116	Nr4a1
27	FB3	Igfbp6/Thbs4/Islr	ENSMUSG00000064363	6.09393e-16	-1.43209	0.669	0.888	3.37597900986679e-11	-1.08284	mt-Nd4
0	EC1	Cldn5/Ly6c1/Ly6a	ENSMUSG00000028427	6.23335e-16	-0.957286	0.002	0.138	3.4532144391397e-11	-0.0776178	Aqp7
30	EC2	Selp/Fabp4/Vwf	ENSMUSG00000064341	8.59624e-16	-2.92923	0.588	1	4.76223367877846e-11	-1.73434	mt-Nd1
13	NGN2	Htr3b/Htr3a/Gpr65	ENSMUSG00000070858	1.03726e-15	0.733561	0.915	0.833	5.74632382712253e-11	0.804916	Gm1673
0	EC1	Cldn5/Ly6c1/Ly6a	ENSMUSG00000071347	1.67828e-15	-1.14254	0.013	0.156	9.29748960820815e-11	-0.158303	C1qtnf9
14	GC1	Kcna1/Fxyd3/Mbp	ENSMUSG00000018217	1.83925e-15	-0.610192	0.933	0.978	1.01892391012071e-10	-0.5824	Pmp22
9	FB1	Lum/Ccl11/Smoc2	ENSMUSG00000041828	2.34772e-15	-0.857847	0.359	0.654	1.30061210627981e-10	-0.476725	Abca8a
2	SGC2	Cxcl10/Acsbg1/Phgdh	ENSMUSG00000002985	2.52366e-15	0.583753	0.998	0.998	1.39808079828011e-10	0.583753	Apoe
7	SGC4	Atf3/Emp1/Cebpd	ENSMUSG00000064339	2.63241e-15	-0.665348	0.236	0.473	1.45832622722363e-10	-0.338873	mt-Rnr2
1	SGC1	Mmd2/Ednrb/Fabp7	ENSMUSG00000092341	2.85183e-15	0.528013	1	1	1.57988514272671e-10	0.528013	Malat1
5	NGN1	C1ql3/Adcyap1/St18	ENSMUSG00000019877	3.62285e-15	-0.393633	0.696	0.941	2.00702090439587e-10	-0.292224	Serinc1
13	NGN2	Htr3b/Htr3a/Gpr65	ENSMUSG00000019877	3.64526e-15	-0.76083	0.881	0.95	2.01943700968457e-10	-0.706145	Serinc1
0	EC1	Cldn5/Ly6c1/Ly6a	ENSMUSG00000045128	4.09079e-15	0.456162	0.96	0.95	2.26625927717928e-10	0.460914	Rpl18a
39	HC2	Cd52/Lsp1/Rac2	ENSMUSG00000064341	4.68735e-15	-2.23071	0.774	1	2.59674375937378e-10	-1.73156	mt-Nd1
7	SGC4	Atf3/Emp1/Cebpd	ENSMUSG00000086503	5.11685e-15	0.951298	0.474	0.238	2.83468377077629e-10	1.85657	Xist
1	SGC1	Mmd2/Ednrb/Fabp7	ENSMUSG00000020044	5.12532e-15	-0.988232	0.379	0.625	2.83937622835401e-10	-0.605389	Timp3
13	NGN2	Htr3b/Htr3a/Gpr65	ENSMUSG00000041697	5.24606e-15	0.864635	0.91	0.907	2.90626365087982e-10	0.867464	Cox6a1
9	FB1	Lum/Ccl11/Smoc2	ENSMUSG00000036446	6.29898e-15	-1.08143	0.684	0.83	3.48956969594455e-10	-0.893465	Lum
0	EC1	Cldn5/Ly6c1/Ly6a	ENSMUSG00000063316	6.32344e-15	0.466973	0.76	0.561	3.50312519598716e-10	0.629718	Rpl27
29	NGN8	Trpa1/Efcab6/Nos1	ENSMUSG00000064341	6.54666e-15	-1.27182	0.981	0.99	3.62678214949689e-10	-1.26037	mt-Nd1
0	EC1	Cldn5/Ly6c1/Ly6a	ENSMUSG00000012848	8.0004e-15	0.490328	0.941	0.888	4.43214249429602e-10	0.519267	Rps5
30	EC2	Selp/Fabp4/Vwf	ENSMUSG00000062515	8.98774e-15	-1.43864	0.029	0.893	4.97911853950689e-10	-0.0621341	Fabp4
1	SGC1	Mmd2/Ednrb/Fabp7	ENSMUSG00000086503	9.07318e-15	1.15002	0.451	0.212	5.02645190044706e-10	2.38811	Xist
13	NGN2	Htr3b/Htr3a/Gpr65	ENSMUSG00000044894	9.07761e-15	0.781462	0.91	0.915	5.02890617222339e-10	0.777238	Uqcrq
35	EC3	Podxl/Depp1/Ptprb	ENSMUSG00000064370	1.007e-14	-3.31704	0.629	0.977	5.57865374057272e-10	-2.1475	mt-Cytb
24	NGN6	Lypd1/Ddc/Tafa2	ENSMUSG00000064363	1.10321e-14	-0.613543	0.903	0.971	6.11169407041375e-10	-0.571014	mt-Nd4
7	SGC4	Atf3/Emp1/Cebpd	ENSMUSG00000069662	1.17297e-14	-0.926229	0.454	0.652	6.49815788558933e-10	-0.6492	Marcks
5	NGN1	C1ql3/Adcyap1/St18	ENSMUSG00000067586	1.20306e-14	-0.392963	0.357	0.685	6.66480748464864e-10	-0.207507	S1pr3
7	SGC4	Atf3/Emp1/Cebpd	ENSMUSG00000003545	1.49642e-14	-0.790602	0.512	0.7	8.2900160730395e-10	-0.581259	Fosb
30	EC2	Selp/Fabp4/Vwf	ENSMUSG00000064370	1.64922e-14	-2.7142	0.647	0.988	9.13653378787527e-10	-1.78681	mt-Cytb
12	FB2	Acta2/Myh11/Ndufa4l2	ENSMUSG00000064339	1.80939e-14	-0.597791	0.273	0.615	1.0023859890919e-09	-0.27068	mt-Rnr2
0	EC1	Cldn5/Ly6c1/Ly6a	ENSMUSG00000022010	1.8894e-14	0.598161	0.809	0.63	1.04671112408447e-09	0.76546	Tsc22d1
0	EC1	Cldn5/Ly6c1/Ly6a	ENSMUSG00000007655	1.90861e-14	-0.793641	0.525	0.655	1.05735175339038e-09	-0.638493	Cav1
0	EC1	Cldn5/Ly6c1/Ly6a	ENSMUSG00000033174	1.9836e-14	-1.26385	0.125	0.297	1.098894073981e-09	-0.555763	Mgll
1	SGC1	Mmd2/Ednrb/Fabp7	ENSMUSG00000002985	2.07748e-14	0.709322	1	0.992	1.15090584430973e-09	0.714985	Apoe
0	EC1	Cldn5/Ly6c1/Ly6a	ENSMUSG00000001025	2.08331e-14	-0.977752	0.251	0.446	1.15413341322592e-09	-0.559634	S100a6
27	FB3	Igfbp6/Thbs4/Islr	ENSMUSG00000064341	2.15057e-14	-1.9539	0.779	0.876	1.19139456388088e-09	-1.73998	mt-Nd1
0	EC1	Cldn5/Ly6c1/Ly6a	ENSMUSG00000010095	2.41365e-14	0.546902	0.697	0.471	1.33713782930007e-09	0.803866	Slc3a2
13	NGN2	Htr3b/Htr3a/Gpr65	ENSMUSG00000062380	3.0353e-14	0.502885	0.997	0.996	1.68152359237594e-09	0.503385	Tubb3
7	SGC4	Atf3/Emp1/Cebpd	ENSMUSG00000026043	3.19773e-14	-1.24907	0.062	0.243	1.77151237586003e-09	-0.355468	Col3a1
0	EC1	Cldn5/Ly6c1/Ly6a	ENSMUSG00000004655	4.56756e-14	-1.93428	0.244	0.411	2.53038446119288e-09	-1.167	Aqp1
32	NGN10	Olfm3/Tmem233/P2ry1	ENSMUSG00000064370	4.87876e-14	-1.63737	0.932	1	2.70278668123762e-09	-1.52713	mt-Cytb
10	SGC6	Ifit3/Cdh19/Isg15	ENSMUSG00000034810	5.76103e-14	-0.813182	0.506	0.757	3.19155487610295e-09	-0.547069	Scn7a
1	SGC1	Mmd2/Ednrb/Fabp7	ENSMUSG00000049775	5.80006e-14	-0.660899	0.926	0.975	3.21317313781806e-09	-0.628022	Tmsb4x
13	NGN2	Htr3b/Htr3a/Gpr65	ENSMUSG00000034127	5.81279e-14	-0.794548	0.723	0.911	3.22022525873785e-09	-0.63236	Tspan8
3	MGC1	Ncmap/Fam178b/Cldn19	ENSMUSG00000025203	5.89636e-14	-0.429218	0.503	0.68	3.26652711691277e-09	-0.319114	Scd2
13	NGN2	Htr3b/Htr3a/Gpr65	ENSMUSG00000059534	5.97241e-14	0.787416	0.932	0.903	3.30865802802874e-09	0.812427	Uqcr10
17	NGN4	Uts2b/Cckar/Vip	ENSMUSG00000064341	6.29342e-14	-1.13671	0.993	1	3.48649096253744e-09	-1.12883	mt-Nd1
5	NGN1	C1ql3/Adcyap1/St18	ENSMUSG00000009418	7.23566e-14	-0.399378	0.44	0.752	4.00848398599811e-09	-0.235853	Nav1
15	NGN3	Cysltr2/Chrnb3/Kcnip4	ENSMUSG00000064370	9.14089e-14	-0.892164	0.937	0.973	5.0639593665052e-09	-0.859491	mt-Cytb
0	EC1	Cldn5/Ly6c1/Ly6a	ENSMUSG00000027985	1.10009e-13	0.380706	0.475	0.255	6.09440492970729e-09	0.696763	Lef1
13	NGN2	Htr3b/Htr3a/Gpr65	ENSMUSG00000033379	1.17262e-13	0.559248	0.955	0.934	6.49621160211682e-09	0.571689	Atp6v0b
0	EC1	Cldn5/Ly6c1/Ly6a	ENSMUSG00000040010	1.30935e-13	0.495017	0.626	0.378	7.25367379845018e-09	0.811419	Slc7a5
0	EC1	Cldn5/Ly6c1/Ly6a	ENSMUSG00000040488	1.57036e-13	-0.928867	0.051	0.201	8.69964519280037e-09	-0.268535	Ltbp4
9	FB1	Lum/Ccl11/Smoc2	ENSMUSG00000020719	1.59798e-13	-0.840487	0.287	0.575	8.85266491291383e-09	-0.426709	Ddx5
5	NGN1	C1ql3/Adcyap1/St18	ENSMUSG00000005873	1.62844e-13	-0.384985	0.814	0.962	9.0213730737877e-09	-0.326366	Reep5
4	SGC3	Bcan/Fbln2/Fbln5	ENSMUSG00000064345	1.67467e-13	-0.938669	0.547	0.764	9.27752431783096e-09	-0.675502	mt-Nd2
5	NGN1	C1ql3/Adcyap1/St18	ENSMUSG00000089706	1.82136e-13	-0.485281	0.266	0.559	1.00901290298905e-08	-0.235391	B230216N24Rik
15	NGN3	Cysltr2/Chrnb3/Kcnip4	ENSMUSG00000064341	1.87914e-13	-1.03936	0.941	0.95	1.0410229849017e-08	-1.02962	mt-Nd1
31	NGN9	Miat/Snhg11/Meg3	ENSMUSG00000019877	1.89172e-13	-1.36456	0.43	0.871	1.04799288715124e-08	-0.681507	Serinc1
13	NGN2	Htr3b/Htr3a/Gpr65	ENSMUSG00000038690	2.05813e-13	0.696749	0.895	0.857	1.14018497465581e-08	0.727287	Atp5j2
14	GC1	Kcna1/Fxyd3/Mbp	ENSMUSG00000019820	2.17908e-13	-1.05206	0.295	0.575	1.20718803229846e-08	-0.548507	Utrn
5	NGN1	C1ql3/Adcyap1/St18	ENSMUSG00000091264	2.45076e-13	-0.301405	0.343	0.706	1.35769916295948e-08	-0.148598	Smim13
12	FB2	Acta2/Myh11/Ndufa4l2	ENSMUSG00000029135	2.49597e-13	-1.14555	0.222	0.523	1.38274217052846e-08	-0.498626	Fosl2
13	NGN2	Htr3b/Htr3a/Gpr65	ENSMUSG00000034810	2.59037e-13	-0.568987	0.576	0.81	1.43503905821157e-08	-0.406617	Scn7a
7	SGC4	Atf3/Emp1/Cebpd	ENSMUSG00000021250	2.67703e-13	-0.676488	0.928	0.958	1.48304912636944e-08	-0.655522	Fos
2	SGC2	Cxcl10/Acsbg1/Phgdh	ENSMUSG00000025203	2.84214e-13	-0.558505	0.593	0.786	1.5745182154691e-08	-0.423088	Scd2
0	EC1	Cldn5/Ly6c1/Ly6a	ENSMUSG00000047907	2.99379e-13	0.525351	0.829	0.633	1.65852803831248e-08	0.685488	Tshz2
13	NGN2	Htr3b/Htr3a/Gpr65	ENSMUSG00000002379	3.00618e-13	0.873287	0.847	0.806	1.66539416722482e-08	0.917166	Ndufa11
12	FB2	Acta2/Myh11/Ndufa4l2	ENSMUSG00000000787	3.80605e-13	-1.27234	0.152	0.435	2.10851288970047e-08	-0.46319	Ddx3x
27	FB3	Igfbp6/Thbs4/Islr	ENSMUSG00000064370	4.00729e-13	-1.79689	0.845	0.876	2.21999806361016e-08	-1.73402	mt-Cytb
13	NGN2	Htr3b/Htr3a/Gpr65	ENSMUSG00000022995	4.09786e-13	-0.700879	0.816	0.934	2.27017253586384e-08	-0.613269	Enah
0	EC1	Cldn5/Ly6c1/Ly6a	ENSMUSG00000030744	4.14199e-13	0.439675	0.899	0.81	2.29462257744426e-08	0.487396	Rps3
21	NGN5	Kcng1/Vmn1r85/Trpv1	ENSMUSG00000093674	4.64233e-13	0.49505	0.993	0.993	2.57180467762842e-08	0.49505	Rpl41
6	HC1	C1qa/C1qc/C1qb	ENSMUSG00000062997	4.8162e-13	0.759834	0.892	0.812	2.6681241945639e-08	0.833784	Rpl35
13	NGN2	Htr3b/Htr3a/Gpr65	ENSMUSG00000068923	5.26986e-13	-0.39306	0.929	0.973	2.91945166053672e-08	-0.375466	Syt11
9	FB1	Lum/Ccl11/Smoc2	ENSMUSG00000090733	5.34748e-13	0.670636	0.925	0.881	2.96245263301584e-08	0.703754	Rps27
9	FB1	Lum/Ccl11/Smoc2	ENSMUSG00000000787	5.66207e-13	-0.959114	0.244	0.508	3.13673276925385e-08	-0.470299	Ddx3x
13	NGN2	Htr3b/Htr3a/Gpr65	ENSMUSG00000020163	7.37432e-13	0.738841	0.887	0.884	4.08530050399199e-08	0.74132	Uqcr11
11	MGC2	Prx/Pllp/Bcas1	ENSMUSG00000064345	7.72287e-13	-1.24329	0.537	0.845	4.27839157842378e-08	-0.795416	mt-Nd2
28	NGN7	Rbp4/Gda/Kcnk9	ENSMUSG00000064370	7.74692e-13	-0.693805	0.986	1	4.29171700725257e-08	-0.684188	mt-Cytb
2	SGC2	Cxcl10/Acsbg1/Phgdh	ENSMUSG00000033730	8.08921e-13	-0.858118	0.06	0.224	4.48134127266327e-08	-0.256702	Egr3
0	EC1	Cldn5/Ly6c1/Ly6a	ENSMUSG00000027533	8.76418e-13	-1.01027	0.167	0.338	4.8552699422259e-08	-0.513846	Fabp5
13	NGN2	Htr3b/Htr3a/Gpr65	ENSMUSG00000059751	8.81519e-13	-0.286388	0.034	0.217	4.88352883717916e-08	-0.0555113	Rps3a3
5	NGN1	C1ql3/Adcyap1/St18	ENSMUSG00000102869	1.10161e-12	-0.344973	0.867	0.965	6.10278626035713e-08	-0.310299	2900097C17Rik
35	EC3	Podxl/Depp1/Ptprb	ENSMUSG00000064341	1.13472e-12	-2.5592	0.8	0.97	6.28624296159405e-08	-2.11526	mt-Nd1
32	NGN10	Olfm3/Tmem233/P2ry1	ENSMUSG00000064341	1.17759e-12	-1.66633	0.966	1	6.52372935147806e-08	-1.61024	mt-Nd1
14	GC1	Kcna1/Fxyd3/Mbp	ENSMUSG00000064345	1.18625e-12	-0.783539	0.543	0.785	6.57170732840455e-08	-0.545028	mt-Nd2
13	NGN2	Htr3b/Htr3a/Gpr65	ENSMUSG00000035885	1.38941e-12	0.619793	0.975	0.961	7.69720521199536e-08	0.628729	Cox8a
0	EC1	Cldn5/Ly6c1/Ly6a	ENSMUSG00000062997	1.41296e-12	0.460417	0.927	0.876	7.82763022200281e-08	0.486919	Rpl35
0	EC1	Cldn5/Ly6c1/Ly6a	ENSMUSG00000000787	1.42869e-12	-0.620201	0.501	0.638	7.9147795353881e-08	-0.489078	Ddx3x
5	NGN1	C1ql3/Adcyap1/St18	ENSMUSG00000024261	1.53382e-12	-0.408083	0.944	0.983	8.49721070754388e-08	-0.392056	Syt4
2	SGC2	Cxcl10/Acsbg1/Phgdh	ENSMUSG00000020044	1.59641e-12	-0.752432	0.407	0.625	8.84394764212133e-08	-0.494117	Timp3
5	NGN1	C1ql3/Adcyap1/St18	ENSMUSG00000026547	1.60192e-12	-0.406054	0.263	0.549	8.87446838459476e-08	-0.198305	Tagln2
13	NGN2	Htr3b/Htr3a/Gpr65	ENSMUSG00000056296	1.88086e-12	-0.757866	0.353	0.616	1.04197985904221e-07	-0.439465	Synpr
0	EC1	Cldn5/Ly6c1/Ly6a	ENSMUSG00000015568	2.02752e-12	-0.808137	0.018	0.139	1.12322849721485e-07	-0.151865	Lpl
24	NGN6	Lypd1/Ddc/Tafa2	ENSMUSG00000093674	2.50831e-12	0.5717	0.99	0.983	1.38957741488145e-07	0.57573	Rpl41
5	NGN1	C1ql3/Adcyap1/St18	ENSMUSG00000041757	2.52142e-12	-0.335596	0.266	0.556	1.39684037713464e-07	-0.163648	Plekha6
13	NGN2	Htr3b/Htr3a/Gpr65	ENSMUSG00000024758	2.52144e-12	-0.330397	0.952	0.973	1.39685125139682e-07	-0.323339	Rtn3
24	NGN6	Lypd1/Ddc/Tafa2	ENSMUSG00000064341	2.5406e-12	-0.799947	0.986	0.954	1.40746816544303e-07	-0.826501	mt-Nd1
8	SGC5	Pou3f1/Col1a2/Gas7	ENSMUSG00000002985	2.72813e-12	1.23523	0.825	0.718	1.51135945883297e-07	1.41678	Apoe
13	NGN2	Htr3b/Htr3a/Gpr65	ENSMUSG00000014313	2.75454e-12	0.704074	0.955	0.934	1.5259858085902e-07	0.719737	Cox6c
13	NGN2	Htr3b/Htr3a/Gpr65	ENSMUSG00000037071	2.8501e-12	-0.68671	0.881	0.922	1.57892853389202e-07	-0.656501	Scd1
28	NGN7	Rbp4/Gda/Kcnk9	ENSMUSG00000093674	2.92196e-12	0.656866	0.986	0.981	1.6187367783851e-07	0.66018	Rpl41
15	NGN3	Cysltr2/Chrnb3/Kcnip4	ENSMUSG00000044894	2.98105e-12	0.835209	0.882	0.847	1.65147194973991e-07	0.86932	Uqcrq
5	NGN1	C1ql3/Adcyap1/St18	ENSMUSG00000048376	3.09368e-12	-0.434593	0.713	0.899	1.71386573807568e-07	-0.345666	F2r
13	NGN2	Htr3b/Htr3a/Gpr65	ENSMUSG00000032437	3.20457e-12	-0.502245	0.441	0.725	1.77529736843065e-07	-0.30818	Stt3b
14	GC1	Kcna1/Fxyd3/Mbp	ENSMUSG00000086503	3.34993e-12	0.990359	0.56	0.343	1.85582580177885e-07	1.59916	Xist
21	NGN5	Kcng1/Vmn1r85/Trpv1	ENSMUSG00000022816	3.60542e-12	-0.361815	0.993	0.993	1.99736730365387e-07	-0.361815	Fstl1
5	NGN1	C1ql3/Adcyap1/St18	ENSMUSG00000024404	3.68042e-12	-0.275638	0.215	0.493	2.03891601613828e-07	-0.123297	Riok3
0	EC1	Cldn5/Ly6c1/Ly6a	ENSMUSG00000042712	3.73855e-12	0.474211	0.618	0.404	2.07111849859497e-07	0.719335	Tceal9
21	NGN5	Kcng1/Vmn1r85/Trpv1	ENSMUSG00000020719	3.98835e-12	-0.517428	0.85	0.978	2.2095061641353e-07	-0.450393	Ddx5
31	NGN9	Miat/Snhg11/Meg3	ENSMUSG00000027248	4.34815e-12	-0.958414	0.096	0.554	2.40883074587798e-07	-0.180127	Pdia3
7	SGC4	Atf3/Emp1/Cebpd	ENSMUSG00000020315	4.56272e-12	-0.714357	0.255	0.47	2.52769874417113e-07	-0.394385	Sptbn1
5	NGN1	C1ql3/Adcyap1/St18	ENSMUSG00000029775	4.67057e-12	-0.257494	0.21	0.5	2.58744857028344e-07	-0.111076	Klhdc10
30	EC2	Selp/Fabp4/Vwf	ENSMUSG00000049775	5.01098e-12	-1.54926	0.912	1	2.77603387057291e-07	-1.41427	Tmsb4x
6	HC1	C1qa/C1qc/C1qb	ENSMUSG00000044786	5.36684e-12	-1.20621	0.311	0.535	2.97317769621163e-07	-0.710446	Zfp36
17	NGN4	Uts2b/Cckar/Vip	ENSMUSG00000052727	5.38701e-12	-0.442083	0.985	1	2.98434923223915e-07	-0.435517	Map1b
30	EC2	Selp/Fabp4/Vwf	ENSMUSG00000064363	5.52709e-12	-2.51787	0.382	0.929	3.06195435661288e-07	-1.05112	mt-Nd4
12	FB2	Acta2/Myh11/Ndufa4l2	ENSMUSG00000038418	6.43257e-12	-1.285	0.438	0.678	3.56357956826031e-07	-0.836744	Egr1
13	NGN2	Htr3b/Htr3a/Gpr65	ENSMUSG00000028780	6.65994e-12	-0.603399	0.362	0.628	3.68953947110509e-07	-0.351825	Sema3c
14	GC1	Kcna1/Fxyd3/Mbp	ENSMUSG00000029661	6.66646e-12	-0.83263	0.262	0.506	3.69315373259732e-07	-0.438906	Col1a2
0	EC1	Cldn5/Ly6c1/Ly6a	ENSMUSG00000026475	6.93267e-12	0.33729	0.73	0.488	3.84062815905858e-07	0.501194	Rgs16
0	EC1	Cldn5/Ly6c1/Ly6a	ENSMUSG00000087006	7.02876e-12	0.300758	0.578	0.36	3.89386248354448e-07	0.477961	Gm13889
0	EC1	Cldn5/Ly6c1/Ly6a	ENSMUSG00000071076	7.1759e-12	0.494575	0.938	0.913	3.97537674052284e-07	0.507971	Jund
0	EC1	Cldn5/Ly6c1/Ly6a	ENSMUSG00000073002	7.42332e-12	0.347201	0.446	0.248	4.11244618224765e-07	0.613658	Vamp5
31	NGN9	Miat/Snhg11/Meg3	ENSMUSG00000064363	7.44307e-12	-1.18448	0.798	0.98	4.12338823823981e-07	-0.966725	mt-Nd4
0	EC1	Cldn5/Ly6c1/Ly6a	ENSMUSG00000031503	8.58153e-12	-0.992391	0.288	0.441	4.75407946139195e-07	-0.655726	Col4a2
7	SGC4	Atf3/Emp1/Cebpd	ENSMUSG00000041828	9.14058e-12	-0.943764	0.231	0.428	5.0637887439296e-07	-0.519285	Abca8a
13	NGN2	Htr3b/Htr3a/Gpr65	ENSMUSG00000016427	9.22921e-12	0.615611	0.814	0.775	5.11289025906627e-07	0.646195	Ndufa1
0	EC1	Cldn5/Ly6c1/Ly6a	ENSMUSG00000030317	9.33193e-12	-0.785372	0.007	0.111	5.1697973039833e-07	-0.110341	Timp4
21	NGN5	Kcng1/Vmn1r85/Trpv1	ENSMUSG00000102869	9.63934e-12	-0.385248	0.943	0.978	5.340099768865e-07	-0.371601	2900097C17Rik
13	NGN2	Htr3b/Htr3a/Gpr65	ENSMUSG00000022103	1.01686e-11	-0.433187	0.257	0.531	5.6332755636249e-07	-0.213791	Gfra2
14	GC1	Kcna1/Fxyd3/Mbp	ENSMUSG00000064339	1.10636e-11	-0.916395	0.354	0.612	6.12912215515592e-07	-0.536282	mt-Rnr2
7	SGC4	Atf3/Emp1/Cebpd	ENSMUSG00000026385	1.1191e-11	0.542973	0.988	0.965	6.19969663748699e-07	0.555782	Dbi
10	SGC6	Ifit3/Cdh19/Isg15	ENSMUSG00000064339	1.21524e-11	-0.737621	0.318	0.564	6.73231690771834e-07	-0.421498	mt-Rnr2
0	EC1	Cldn5/Ly6c1/Ly6a	ENSMUSG00000021250	1.22434e-11	0.437434	0.936	0.883	6.78273921911895e-07	0.463396	Fos
7	SGC4	Atf3/Emp1/Cebpd	ENSMUSG00000021127	1.22813e-11	-1.07272	0.344	0.53	6.80370227562019e-07	-0.703229	Zfp36l1
3	MGC1	Ncmap/Fam178b/Cldn19	ENSMUSG00000053198	1.22936e-11	-0.445455	0.526	0.684	6.81051943310425e-07	-0.34404	Prx
13	NGN2	Htr3b/Htr3a/Gpr65	ENSMUSG00000014592	1.24723e-11	-0.34094	0.59	0.806	6.90951165269815e-07	-0.250692	Camta1
13	NGN2	Htr3b/Htr3a/Gpr65	ENSMUSG00000067847	1.28153e-11	0.520044	0.85	0.829	7.09954996921722e-07	0.533061	Romo1
4	SGC3	Bcan/Fbln2/Fbln5	ENSMUSG00000064339	1.36221e-11	-0.90109	0.442	0.727	7.54651436139299e-07	-0.552636	mt-Rnr2
13	NGN2	Htr3b/Htr3a/Gpr65	ENSMUSG00000024261	1.40435e-11	-0.568285	0.98	0.996	7.77997052474587e-07	-0.559247	Syt4
7	SGC4	Atf3/Emp1/Cebpd	ENSMUSG00000038418	1.49561e-11	-0.785277	0.606	0.758	8.28551906425326e-07	-0.629857	Egr1
12	FB2	Acta2/Myh11/Ndufa4l2	ENSMUSG00000003545	1.5069e-11	-1.15128	0.378	0.657	8.34807397907915e-07	-0.669709	Fosb
13	NGN2	Htr3b/Htr3a/Gpr65	ENSMUSG00000033295	1.55179e-11	-0.25315	0.562	0.833	8.5967737087271e-07	-0.17177	Ptprf
31	NGN9	Miat/Snhg11/Meg3	ENSMUSG00000005873	1.55279e-11	-1.31743	0.43	0.842	8.60230882020549e-07	-0.680361	Reep5
13	NGN2	Htr3b/Htr3a/Gpr65	ENSMUSG00000031703	1.6608e-11	-0.401175	0.746	0.884	9.20065454690255e-07	-0.339249	Itfg1
7	SGC4	Atf3/Emp1/Cebpd	ENSMUSG00000064358	1.67446e-11	-0.982164	0.058	0.211	9.27633266386482e-07	-0.302204	mt-Co3
13	NGN2	Htr3b/Htr3a/Gpr65	ENSMUSG00000025576	1.67743e-11	-0.493821	0.328	0.593	9.29276991461221e-07	-0.276802	Rbfox3
5	NGN1	C1ql3/Adcyap1/St18	ENSMUSG00000034892	1.74483e-11	0.404419	0.959	0.965	9.66617648615576e-07	0.40193	Rps29
21	NGN5	Kcng1/Vmn1r85/Trpv1	ENSMUSG00000026932	1.85473e-11	-0.541372	0.879	0.971	1.02750017631173e-06	-0.490601	Nacc2
13	NGN2	Htr3b/Htr3a/Gpr65	ENSMUSG00000071866	2.03989e-11	0.683146	0.952	0.957	1.13007709128981e-06	0.679614	Ppia
13	NGN2	Htr3b/Htr3a/Gpr65	ENSMUSG00000021062	2.15756e-11	-0.313707	0.593	0.798	1.19526894368262e-06	-0.234115	Rab15
13	NGN2	Htr3b/Htr3a/Gpr65	ENSMUSG00000110185	2.19473e-11	-0.266345	0.364	0.655	1.21585817868334e-06	-0.149794	Igip
0	EC1	Cldn5/Ly6c1/Ly6a	ENSMUSG00000091971	2.34169e-11	-1.42716	0.242	0.402	1.2972731369547e-06	-0.872922	Hspa1a
31	NGN9	Miat/Snhg11/Meg3	ENSMUSG00000024425	2.3742e-11	-1.35813	0.465	0.832	1.31528100554762e-06	-0.766164	Ndfip1
5	NGN1	C1ql3/Adcyap1/St18	ENSMUSG00000092083	2.49745e-11	-0.269779	0.531	0.825	1.38356241305838e-06	-0.174791	Kcnb2
21	NGN5	Kcng1/Vmn1r85/Trpv1	ENSMUSG00000064370	2.52239e-11	-0.610334	1	1	1.3973791293024e-06	-0.610334	mt-Cytb
13	NGN2	Htr3b/Htr3a/Gpr65	ENSMUSG00000071796	2.52353e-11	-0.258528	0.463	0.733	1.39801038444075e-06	-0.164581	6820431F20Rik
13	NGN2	Htr3b/Htr3a/Gpr65	ENSMUSG00000021360	2.58508e-11	-0.401686	0.373	0.667	1.43210896398911e-06	-0.227246	Gcnt2
10	SGC6	Ifit3/Cdh19/Isg15	ENSMUSG00000025203	2.64561e-11	-0.753627	0.34	0.579	1.46564301298292e-06	-0.447826	Scd2
4	SGC3	Bcan/Fbln2/Fbln5	ENSMUSG00000064351	2.86587e-11	-0.98918	0.408	0.66	1.58766247755645e-06	-0.61713	mt-Co1
13	NGN2	Htr3b/Htr3a/Gpr65	ENSMUSG00000057322	2.87257e-11	0.350338	0.915	0.895	1.59137697190499e-06	0.358081	Rpl38
17	NGN4	Uts2b/Cckar/Vip	ENSMUSG00000067586	2.96663e-11	-0.641244	0.241	0.573	1.6434860620289e-06	-0.276076	S1pr3
8	SGC5	Pou3f1/Col1a2/Gas7	ENSMUSG00000026043	3.03589e-11	-1.31909	0.117	0.34	1.68185093809466e-06	-0.478643	Col3a1
30	EC2	Selp/Fabp4/Vwf	ENSMUSG00000002944	3.11415e-11	-2.60931	0.029	0.756	1.72520688837808e-06	-0.13285	Cd36
13	NGN2	Htr3b/Htr3a/Gpr65	ENSMUSG00000005610	3.18006e-11	-0.295143	0.87	0.938	1.76172261254638e-06	-0.273973	Eif4g2
13	NGN2	Htr3b/Htr3a/Gpr65	ENSMUSG00000000197	3.62816e-11	-0.504913	0.206	0.481	2.0099665323439e-06	-0.22212	Nalcn
5	NGN1	C1ql3/Adcyap1/St18	ENSMUSG00000041571	3.73245e-11	0.332572	0.99	0.986	2.0677414557288e-06	0.333908	Selenow
5	NGN1	C1ql3/Adcyap1/St18	ENSMUSG00000064351	3.93073e-11	-0.394484	0.821	0.948	2.17758386973765e-06	-0.342188	mt-Co1
13	NGN2	Htr3b/Htr3a/Gpr65	ENSMUSG00000068220	4.09971e-11	0.687261	0.881	0.857	2.27119790345269e-06	0.706286	Lgals1
15	NGN3	Cysltr2/Chrnb3/Kcnip4	ENSMUSG00000035885	4.24111e-11	0.458073	0.941	0.95	2.34952997095116e-06	0.453779	Cox8a
31	NGN9	Miat/Snhg11/Meg3	ENSMUSG00000034810	4.28223e-11	-1.08903	0.43	0.861	2.37231427385066e-06	-0.550144	Scn7a
13	NGN2	Htr3b/Htr3a/Gpr65	ENSMUSG00000032328	4.48561e-11	-0.660432	0.749	0.915	2.48498353381849e-06	-0.541911	Tmem30a
13	NGN2	Htr3b/Htr3a/Gpr65	ENSMUSG00000022892	4.74754e-11	-0.619262	0.958	0.977	2.63009228028777e-06	-0.607341	App
25	GC2	Sostdc1/Plekhb1/Tsc22d4	ENSMUSG00000056569	4.84049e-11	-0.882478	1	1	2.68158516424305e-06	-0.882478	Mpz
0	EC1	Cldn5/Ly6c1/Ly6a	ENSMUSG00000043505	4.90754e-11	0.356588	0.477	0.28	2.71872966163304e-06	0.598822	Gimap5
6	HC1	C1qa/C1qc/C1qb	ENSMUSG00000064360	5.27292e-11	-0.864618	0.01	0.126	2.92114297996662e-06	-0.12715	mt-Nd3
15	NGN3	Cysltr2/Chrnb3/Kcnip4	ENSMUSG00000031601	5.29097e-11	-0.298172	0.202	0.483	2.93114623501733e-06	-0.12822	Cnot7
0	EC1	Cldn5/Ly6c1/Ly6a	ENSMUSG00000057322	6.48075e-11	0.408116	0.919	0.801	3.59026907129538e-06	0.467497	Rpl38
1	SGC1	Mmd2/Ednrb/Fabp7	ENSMUSG00000025203	6.50488e-11	-0.647511	0.67	0.79	3.60363914106188e-06	-0.550385	Scd2
5	NGN1	C1ql3/Adcyap1/St18	ENSMUSG00000049470	7.0378e-11	-0.370633	0.324	0.619	3.89886892864237e-06	-0.196807	Aff4
13	NGN2	Htr3b/Htr3a/Gpr65	ENSMUSG00000001175	7.13134e-11	0.486117	0.989	0.988	3.95069035005453e-06	0.486604	Calm1
11	MGC2	Prx/Pllp/Bcas1	ENSMUSG00000056569	7.16451e-11	-0.706642	0.968	0.994	3.96906861080872e-06	-0.688343	Mpz
5	NGN1	C1ql3/Adcyap1/St18	ENSMUSG00000020917	7.49206e-11	-0.419554	0.845	0.951	4.15052724325551e-06	-0.373276	Acly
31	NGN9	Miat/Snhg11/Meg3	ENSMUSG00000064341	7.83453e-11	-1.21615	0.904	0.98	4.34025006527238e-06	-1.12279	mt-Nd1
16	MGC3	Slc36a2/Nr4a2/Ugt8a	ENSMUSG00000064351	8.13098e-11	-1.37777	0.212	0.486	4.50448158665339e-06	-0.616663	mt-Co1
31	NGN9	Miat/Snhg11/Meg3	ENSMUSG00000064351	8.19682e-11	-1.15127	0.588	0.941	4.54095590803659e-06	-0.723935	mt-Co1
29	NGN8	Trpa1/Efcab6/Nos1	ENSMUSG00000064363	8.8109e-11	-0.87179	1	0.99	4.88114823076187e-06	-0.880508	mt-Nd4
13	NGN2	Htr3b/Htr3a/Gpr65	ENSMUSG00000061518	9.66436e-11	0.591171	0.898	0.88	5.35395890964947e-06	0.603127	Cox5b
31	NGN9	Miat/Snhg11/Meg3	ENSMUSG00000014602	9.9875e-11	-1.04994	0.57	0.891	5.53297423778523e-06	-0.675876	Kif1a
0	EC1	Cldn5/Ly6c1/Ly6a	ENSMUSG00000041378	1.01353e-10	0.395974	0.804	0.622	5.61484056075436e-06	0.510005	Cldn5
0	EC1	Cldn5/Ly6c1/Ly6a	ENSMUSG00000026473	1.07655e-10	0.401355	0.765	0.553	5.96396358230765e-06	0.552487	Glul
0	EC1	Cldn5/Ly6c1/Ly6a	ENSMUSG00000006360	1.13497e-10	-1.05622	0.719	0.778	6.28762541329984e-06	-0.977133	Crip1
17	NGN4	Uts2b/Cckar/Vip	ENSMUSG00000022280	1.14442e-10	-0.707873	0.201	0.556	6.33997882369956e-06	-0.263889	Rnf19a
13	NGN2	Htr3b/Htr3a/Gpr65	ENSMUSG00000037152	1.16882e-10	0.719646	0.867	0.845	6.47513969878328e-06	0.738163	Ndufc1
13	NGN2	Htr3b/Htr3a/Gpr65	ENSMUSG00000027438	1.19989e-10	-0.391845	0.831	0.888	6.6472879723526e-06	-0.366973	Napb
9	FB1	Lum/Ccl11/Smoc2	ENSMUSG00000001119	1.23291e-10	-0.798467	0.164	0.381	6.83019428619594e-06	-0.355328	Col6a1
21	NGN5	Kcng1/Vmn1r85/Trpv1	ENSMUSG00000064363	1.24666e-10	-0.690665	0.971	1	6.90639549496955e-06	-0.670834	mt-Nd4
13	NGN2	Htr3b/Htr3a/Gpr65	ENSMUSG00000042682	1.25576e-10	0.56162	0.946	0.977	6.95681125262387e-06	0.54398	Selenok
14	GC1	Kcna1/Fxyd3/Mbp	ENSMUSG00000041828	1.34301e-10	-0.94849	0.242	0.472	7.44014457793873e-06	-0.495891	Abca8a
13	NGN2	Htr3b/Htr3a/Gpr65	ENSMUSG00000029632	1.39958e-10	0.732811	0.924	0.919	7.75354027806495e-06	0.736755	Ndufa4
17	NGN4	Uts2b/Cckar/Vip	ENSMUSG00000064339	1.40219e-10	-0.537208	0.693	0.952	7.76799996067856e-06	-0.392575	mt-Rnr2
15	NGN3	Cysltr2/Chrnb3/Kcnip4	ENSMUSG00000026458	1.59065e-10	-0.351519	0.164	0.429	8.81201572100571e-06	-0.139326	Ppfia4
28	NGN7	Rbp4/Gda/Kcnk9	ENSMUSG00000064341	1.70827e-10	-0.658554	1	1	9.46362869025063e-06	-0.658554	mt-Nd1
12	FB2	Acta2/Myh11/Ndufa4l2	ENSMUSG00000064358	1.71913e-10	-0.962842	0.054	0.247	9.52379128469451e-06	-0.239774	mt-Co3
0	EC1	Cldn5/Ly6c1/Ly6a	ENSMUSG00000015656	1.75589e-10	-0.641759	0.813	0.881	9.72743121319719e-06	-0.592781	Hspa8
28	NGN7	Rbp4/Gda/Kcnk9	ENSMUSG00000034300	1.82805e-10	-0.268952	0.121	0.462	1.01272064911425e-05	-0.0746456	Fam53c
21	NGN5	Kcng1/Vmn1r85/Trpv1	ENSMUSG00000064341	1.83832e-10	-0.787104	0.993	0.993	1.0184102552496e-05	-0.787104	mt-Nd1
4	SGC3	Bcan/Fbln2/Fbln5	ENSMUSG00000093674	1.9892e-10	0.674487	0.943	0.925	1.10199793961818e-05	0.687472	Rpl41
19	MGC4	Mt2/Tcim/Drp2	ENSMUSG00000002985	2.04514e-10	1.29944	0.663	0.451	1.13298928862279e-05	1.89702	Apoe
13	NGN2	Htr3b/Htr3a/Gpr65	ENSMUSG00000028530	2.06233e-10	-0.467303	0.898	0.965	1.14251180760499e-05	-0.435191	Jak1
3	MGC1	Ncmap/Fam178b/Cldn19	ENSMUSG00000093674	2.07095e-10	0.346762	0.964	0.964	1.14728712872959e-05	0.346762	Rpl41
0	EC1	Cldn5/Ly6c1/Ly6a	ENSMUSG00000041959	2.09979e-10	-0.999159	0.36	0.51	1.1632638483716e-05	-0.71094	S100a10
5	NGN1	C1ql3/Adcyap1/St18	ENSMUSG00000034390	2.188e-10	-0.493721	0.437	0.738	1.21213252432985e-05	-0.295045	Cmip
31	NGN9	Miat/Snhg11/Meg3	ENSMUSG00000063077	2.2746e-10	-1.39919	0.614	0.921	1.26010762370753e-05	-0.937802	Kif1b
9	FB1	Lum/Ccl11/Smoc2	ENSMUSG00000028763	2.396e-10	-0.681595	0.305	0.543	1.32735855547713e-05	-0.38825	Hspg2
13	NGN2	Htr3b/Htr3a/Gpr65	ENSMUSG00000025089	2.40431e-10	-0.430823	0.076	0.264	1.33196336608661e-05	-0.135222	Gfra1
9	FB1	Lum/Ccl11/Smoc2	ENSMUSG00000028339	2.53532e-10	-0.755513	0.474	0.684	1.40454269519573e-05	-0.5269	Col15a1
17	NGN4	Uts2b/Cckar/Vip	ENSMUSG00000024758	2.53625e-10	-0.473177	0.931	0.992	1.40505476193056e-05	-0.444371	Rtn3
7	SGC4	Atf3/Emp1/Cebpd	ENSMUSG00000033730	2.56169e-10	-0.875072	0.084	0.237	1.41914816851515e-05	-0.333023	Egr3
0	EC1	Cldn5/Ly6c1/Ly6a	ENSMUSG00000025780	2.57409e-10	0.25235	0.695	0.446	1.42602079029512e-05	0.390147	Itih5
13	NGN2	Htr3b/Htr3a/Gpr65	ENSMUSG00000071528	2.65862e-10	0.626643	0.898	0.888	1.47284656745245e-05	0.633622	Atp5md
0	EC1	Cldn5/Ly6c1/Ly6a	ENSMUSG00000053560	2.6659e-10	0.467248	0.844	0.72	1.47688134731212e-05	0.546616	Ier2
31	NGN9	Miat/Snhg11/Meg3	ENSMUSG00000024261	2.67821e-10	-1.09131	0.588	0.911	1.48370186797918e-05	-0.708578	Syt4
18	SGC7	G0s2/Sdc4/Ccn1	ENSMUSG00000064345	2.73568e-10	-1.35502	0.421	0.711	1.51553690163571e-05	-0.810004	mt-Nd2
5	NGN1	C1ql3/Adcyap1/St18	ENSMUSG00000067851	2.78632e-10	-0.337205	0.242	0.514	1.54359390151586e-05	-0.162167	Arfgef1
13	NGN2	Htr3b/Htr3a/Gpr65	ENSMUSG00000069072	2.8355e-10	-0.376762	0.777	0.915	1.57083632571941e-05	-0.320553	Slc7a14
13	NGN2	Htr3b/Htr3a/Gpr65	ENSMUSG00000023064	2.84047e-10	0.54003	0.98	0.977	1.5735915900336e-05	0.541671	Sncg
13	NGN2	Htr3b/Htr3a/Gpr65	ENSMUSG00000026452	2.86381e-10	-0.299137	0.494	0.736	1.58652045123131e-05	-0.202098	Syt2
5	NGN1	C1ql3/Adcyap1/St18	ENSMUSG00000062997	2.94101e-10	0.425835	0.954	0.937	1.6292919062415e-05	0.433479	Rpl35
5	NGN1	C1ql3/Adcyap1/St18	ENSMUSG00000031441	3.1014e-10	-0.335053	0.386	0.668	1.71814267285041e-05	-0.195695	Atp11a
0	EC1	Cldn5/Ly6c1/Ly6a	ENSMUSG00000029614	3.10205e-10	0.389045	0.916	0.85	1.71850643109106e-05	0.418902	Rpl6
0	EC1	Cldn5/Ly6c1/Ly6a	ENSMUSG00000028655	3.11628e-10	0.367782	0.477	0.281	1.72638686181798e-05	0.615497	Mfsd2a
0	EC1	Cldn5/Ly6c1/Ly6a	ENSMUSG00000049517	3.30003e-10	0.344038	0.925	0.906	1.82818152064202e-05	0.351174	Rps23
13	NGN2	Htr3b/Htr3a/Gpr65	ENSMUSG00000070493	3.39764e-10	0.528302	0.952	0.907	1.88225664291548e-05	0.554227	Chchd2
13	NGN2	Htr3b/Htr3a/Gpr65	ENSMUSG00000041881	3.45797e-10	0.601778	0.808	0.76	1.91568172720195e-05	0.639292	Ndufa7
13	NGN2	Htr3b/Htr3a/Gpr65	ENSMUSG00000025203	3.47981e-10	-0.468111	0.989	0.988	1.92777856826763e-05	-0.46858	Scd2
13	NGN2	Htr3b/Htr3a/Gpr65	ENSMUSG00000106404	3.5189e-10	-0.279272	0.155	0.391	1.94943383433666e-05	-0.114912	Gm42919
18	SGC7	G0s2/Sdc4/Ccn1	ENSMUSG00000086503	3.55492e-10	1.13917	0.57	0.227	1.96938837240656e-05	2.78784	Xist
5	NGN1	C1ql3/Adcyap1/St18	ENSMUSG00000036333	3.60061e-10	-0.276247	0.428	0.717	1.99470302280891e-05	-0.166432	Kidins220
18	SGC7	G0s2/Sdc4/Ccn1	ENSMUSG00000034810	3.60899e-10	-1.43194	0.405	0.697	1.99934272705006e-05	-0.840528	Scn7a
16	MGC3	Slc36a2/Nr4a2/Ugt8a	ENSMUSG00000049775	3.70418e-10	-0.654015	0.961	0.974	2.0520788938808e-05	-0.645374	Tmsb4x
2	SGC2	Cxcl10/Acsbg1/Phgdh	ENSMUSG00000093674	3.72639e-10	0.524216	0.959	0.975	2.0643837806927e-05	0.515701	Rpl41
8	SGC5	Pou3f1/Col1a2/Gas7	ENSMUSG00000064339	3.82714e-10	-0.932045	0.288	0.519	2.12019816352162e-05	-0.525046	mt-Rnr2
15	NGN3	Cysltr2/Chrnb3/Kcnip4	ENSMUSG00000070858	3.85126e-10	0.727788	0.801	0.766	2.13356049400227e-05	0.760614	Gm1673
13	NGN2	Htr3b/Htr3a/Gpr65	ENSMUSG00000028931	3.86989e-10	-0.413908	0.362	0.624	2.14387817800351e-05	-0.242861	Kcnab2
0	EC1	Cldn5/Ly6c1/Ly6a	ENSMUSG00000064080	4.18508e-10	-0.681331	0.024	0.13	2.31849471893415e-05	-0.165466	Fbln2
5	NGN1	C1ql3/Adcyap1/St18	ENSMUSG00000039601	4.30776e-10	-0.252758	0.237	0.507	2.38645713939499e-05	-0.120757	Rcan2
7	SGC4	Atf3/Emp1/Cebpd	ENSMUSG00000027806	4.37144e-10	-1.0236	0.192	0.367	2.42173288277898e-05	-0.548454	Tsc22d2
13	NGN2	Htr3b/Htr3a/Gpr65	ENSMUSG00000000600	4.53417e-10	-0.461441	0.325	0.585	2.51188251992834e-05	-0.259803	Krit1
5	NGN1	C1ql3/Adcyap1/St18	ENSMUSG00000038037	4.70609e-10	-0.289698	0.164	0.385	2.60712793030077e-05	-0.127614	Socs1
9	FB1	Lum/Ccl11/Smoc2	ENSMUSG00000018593	4.74233e-10	-0.645613	0.779	0.891	2.62720551201029e-05	-0.565359	Sparc
7	SGC4	Atf3/Emp1/Cebpd	ENSMUSG00000000787	4.7807e-10	-0.924673	0.216	0.385	2.64845811965303e-05	-0.529053	Ddx3x
5	NGN1	C1ql3/Adcyap1/St18	ENSMUSG00000046434	4.81593e-10	-0.357975	0.611	0.839	2.6679788476985e-05	-0.261841	Hnrnpa1
9	FB1	Lum/Ccl11/Smoc2	ENSMUSG00000002985	4.81805e-10	0.406206	0.911	0.834	2.66915236437379e-05	0.443265	Apoe
0	EC1	Cldn5/Ly6c1/Ly6a	ENSMUSG00000035692	5.00907e-10	-0.898941	0.552	0.649	2.77497439904357e-05	-0.766623	Isg15
5	NGN1	C1ql3/Adcyap1/St18	ENSMUSG00000004364	5.33681e-10	-0.255788	0.273	0.556	2.95653816664513e-05	-0.127894	Cul3
31	NGN9	Miat/Snhg11/Meg3	ENSMUSG00000030105	5.47175e-10	-0.829692	0.14	0.574	3.03129647087291e-05	-0.213106	Arl8b
13	NGN2	Htr3b/Htr3a/Gpr65	ENSMUSG00000019943	5.71701e-10	-0.612274	0.653	0.876	3.16716515966385e-05	-0.458169	Atp2b1
9	FB1	Lum/Ccl11/Smoc2	ENSMUSG00000020053	5.72112e-10	-0.782323	0.092	0.271	3.16944565818504e-05	-0.283975	Igf1
5	NGN1	C1ql3/Adcyap1/St18	ENSMUSG00000028426	5.77039e-10	-0.399731	0.372	0.671	3.19673705828316e-05	-0.224225	Rad23b
31	NGN9	Miat/Snhg11/Meg3	ENSMUSG00000007021	5.97883e-10	-0.816122	0.219	0.673	3.31221199842935e-05	-0.273634	Syngr3
14	GC1	Kcna1/Fxyd3/Mbp	ENSMUSG00000040428	6.09536e-10	-0.554962	0.379	0.617	3.37676895860577e-05	-0.344306	Plekha4
13	NGN2	Htr3b/Htr3a/Gpr65	ENSMUSG00000027827	6.12285e-10	-0.421329	0.621	0.806	3.39200014047954e-05	-0.325807	Kcnab1
31	NGN9	Miat/Snhg11/Meg3	ENSMUSG00000064370	6.12695e-10	-1.08216	0.912	0.99	3.39426768444699e-05	-0.997753	mt-Cytb
13	NGN2	Htr3b/Htr3a/Gpr65	ENSMUSG00000020936	6.28166e-10	0.506192	0.757	0.698	3.47997482828075e-05	0.548374	Nmt1
3	MGC1	Ncmap/Fam178b/Cldn19	ENSMUSG00000035093	6.43324e-10	-0.482728	0.642	0.765	3.56394875252108e-05	-0.406115	Secisbp2l
13	NGN2	Htr3b/Htr3a/Gpr65	ENSMUSG00000069045	6.45636e-10	-0.273492	0.189	0.415	3.57675814401411e-05	-0.128059	Ddx3y
21	NGN5	Kcng1/Vmn1r85/Trpv1	ENSMUSG00000047126	6.5272e-10	-0.438062	0.929	1	3.61600361761084e-05	-0.407267	Cltc
6	HC1	C1qa/C1qc/C1qb	ENSMUSG00000034892	6.78044e-10	0.485518	0.961	0.949	3.75629415792288e-05	0.491593	Rps29
28	NGN7	Rbp4/Gda/Kcnk9	ENSMUSG00000025085	6.83577e-10	-0.424029	0.163	0.519	3.78695053021985e-05	-0.138671	Ablim1
13	NGN2	Htr3b/Htr3a/Gpr65	ENSMUSG00000027784	6.88741e-10	-1.02938	0.446	0.721	3.81555533447415e-05	-0.642132	Ppm1l
14	GC1	Kcna1/Fxyd3/Mbp	ENSMUSG00000035093	7.13297e-10	-0.778518	0.457	0.686	3.95159419220299e-05	-0.522368	Secisbp2l
11	MGC2	Prx/Pllp/Bcas1	ENSMUSG00000064351	7.30488e-10	-1.42191	0.284	0.608	4.04682846621454e-05	-0.676444	mt-Co1
31	NGN9	Miat/Snhg11/Meg3	ENSMUSG00000044308	7.48181e-10	-0.957175	0.096	0.475	4.14484901767892e-05	-0.209197	Ubr3
0	EC1	Cldn5/Ly6c1/Ly6a	ENSMUSG00000064358	7.57613e-10	-0.7056	0.057	0.179	4.1971016970633e-05	-0.250133	mt-Co3
3	MGC1	Ncmap/Fam178b/Cldn19	ENSMUSG00000064358	7.66382e-10	-0.738221	0.069	0.201	4.24568176707465e-05	-0.276396	mt-Co3
17	NGN4	Uts2b/Cckar/Vip	ENSMUSG00000020659	7.80276e-10	-0.289647	0.055	0.282	4.32265020154032e-05	-0.0644761	Cbll1
21	NGN5	Kcng1/Vmn1r85/Trpv1	ENSMUSG00000067288	8.35608e-10	0.507779	0.979	0.985	4.62918253347091e-05	0.504717	Rps28
15	NGN3	Cysltr2/Chrnb3/Kcnip4	ENSMUSG00000110185	8.50309e-10	-0.363	0.258	0.536	4.71062875708714e-05	-0.178176	Igip
9	FB1	Lum/Ccl11/Smoc2	ENSMUSG00000021390	8.57593e-10	-0.756166	0.095	0.273	4.75098020714623e-05	-0.280556	Ogn
31	NGN9	Miat/Snhg11/Meg3	ENSMUSG00000039611	8.58178e-10	-0.680033	0.079	0.455	4.75422173040683e-05	-0.130157	Tmem246
31	NGN9	Miat/Snhg11/Meg3	ENSMUSG00000025016	9.05543e-10	-0.921258	0.272	0.743	5.01661898438411e-05	-0.345013	Tm9sf3
21	NGN5	Kcng1/Vmn1r85/Trpv1	ENSMUSG00000094483	9.12835e-10	-0.411954	0.743	0.949	5.05701315795214e-05	-0.323464	Purb
31	NGN9	Miat/Snhg11/Meg3	ENSMUSG00000019894	9.15786e-10	-0.901518	0.184	0.604	5.07336299134849e-05	-0.284844	Slc6a15
17	NGN4	Uts2b/Cckar/Vip	ENSMUSG00000035885	9.42851e-10	0.602624	0.985	0.984	5.22330178019938e-05	0.603231	Cox8a
5	NGN1	C1ql3/Adcyap1/St18	ENSMUSG00000024500	1.03011e-09	-0.3332	0.587	0.822	5.70673039773708e-05	-0.239087	Ppp2r2b
9	FB1	Lum/Ccl11/Smoc2	ENSMUSG00000026042	1.04601e-09	-0.679561	0.138	0.338	5.79476832092773e-05	-0.289009	Col5a2
31	NGN9	Miat/Snhg11/Meg3	ENSMUSG00000026864	1.08773e-09	-0.897462	0.132	0.535	6.02592163163867e-05	-0.233834	Hspa5
1	SGC1	Mmd2/Ednrb/Fabp7	ENSMUSG00000064358	1.09328e-09	-0.925941	0.082	0.241	6.0566533015466e-05	-0.339389	mt-Co3
1	SGC1	Mmd2/Ednrb/Fabp7	ENSMUSG00000064339	1.1089e-09	-0.616976	0.385	0.601	6.14320843680466e-05	-0.398863	mt-Rnr2
13	NGN2	Htr3b/Htr3a/Gpr65	ENSMUSG00000031391	1.11004e-09	-0.358979	0.709	0.884	6.14953018647746e-05	-0.288709	L1cam
18	SGC7	G0s2/Sdc4/Ccn1	ENSMUSG00000002985	1.1397e-09	0.879297	0.992	0.929	6.31384240768591e-05	0.938291	Apoe
13	NGN2	Htr3b/Htr3a/Gpr65	ENSMUSG00000049470	1.16864e-09	-0.295487	0.381	0.651	6.47417402816837e-05	-0.174789	Aff4
0	EC1	Cldn5/Ly6c1/Ly6a	ENSMUSG00000036438	1.24408e-09	-0.654619	0.703	0.769	6.89210363584799e-05	-0.599157	Calm2
2	SGC2	Cxcl10/Acsbg1/Phgdh	ENSMUSG00000038418	1.25551e-09	-0.768025	0.737	0.825	6.95538937040498e-05	-0.687084	Egr1
31	NGN9	Miat/Snhg11/Meg3	ENSMUSG00000029120	1.26211e-09	-0.762806	0.149	0.584	6.99195502273884e-05	-0.204185	Ppp2r2c
3	MGC1	Ncmap/Fam178b/Cldn19	ENSMUSG00000031425	1.27111e-09	-0.55021	0.765	0.845	7.04180244757539e-05	-0.498728	Plp1
29	NGN8	Trpa1/Efcab6/Nos1	ENSMUSG00000064370	1.2848e-09	-0.728557	1	0.971	7.11767864337547e-05	-0.750094	mt-Cytb
31	NGN9	Miat/Snhg11/Meg3	ENSMUSG00000021270	1.28614e-09	-1.11987	0.377	0.772	7.12507266231675e-05	-0.554205	Hsp90aa1
0	EC1	Cldn5/Ly6c1/Ly6a	ENSMUSG00000020889	1.28685e-09	0.306625	0.207	0.085	7.12903106773793e-05	0.700397	Nr1d1
19	MGC4	Mt2/Tcim/Drp2	ENSMUSG00000031765	1.29172e-09	0.355684	0.995	1	7.15600545178056e-05	0.353923	Mt1
5	NGN1	C1ql3/Adcyap1/St18	ENSMUSG00000067336	1.31624e-09	-0.270241	0.568	0.832	7.29186447731584e-05	-0.18551	Bmpr2
13	NGN2	Htr3b/Htr3a/Gpr65	ENSMUSG00000022400	1.31825e-09	0.447606	0.87	0.833	7.30296696612124e-05	0.467252	Rbx1
15	NGN3	Cysltr2/Chrnb3/Kcnip4	ENSMUSG00000106469	1.32985e-09	-0.396349	0.216	0.464	7.36725420183919e-05	-0.188977	C030015E24Rik
11	MGC2	Prx/Pllp/Bcas1	ENSMUSG00000092341	1.35129e-09	0.602418	1	1	7.48603828275738e-05	0.602418	Malat1
24	NGN6	Lypd1/Ddc/Tafa2	ENSMUSG00000025428	1.38218e-09	-0.52967	0.783	0.937	7.65711776920025e-05	-0.443535	Atp5a1
28	NGN7	Rbp4/Gda/Kcnk9	ENSMUSG00000035725	1.38629e-09	-0.2822	0.084	0.377	7.67990285763907e-05	-0.0685448	Prkx
12	FB2	Acta2/Myh11/Ndufa4l2	ENSMUSG00000019132	1.40419e-09	-0.919919	0.133	0.356	7.77906019703417e-05	-0.359422	BC005537
13	NGN2	Htr3b/Htr3a/Gpr65	ENSMUSG00000035674	1.41912e-09	0.601535	0.782	0.767	7.86176196120332e-05	0.613148	Ndufa3
0	EC1	Cldn5/Ly6c1/Ly6a	ENSMUSG00000021270	1.49906e-09	-0.544436	0.345	0.501	8.30463780268327e-05	-0.378229	Hsp90aa1
31	NGN9	Miat/Snhg11/Meg3	ENSMUSG00000067336	1.54326e-09	-1.00194	0.263	0.693	8.54952125079391e-05	-0.38909	Bmpr2
13	NGN2	Htr3b/Htr3a/Gpr65	ENSMUSG00000019505	1.5758e-09	0.489885	0.881	0.88	8.72978743336369e-05	0.490435	Ubb
31	NGN9	Miat/Snhg11/Meg3	ENSMUSG00000022892	1.58621e-09	-1.04292	0.596	0.911	8.78745436942868e-05	-0.686223	App
9	FB1	Lum/Ccl11/Smoc2	ENSMUSG00000019132	1.60788e-09	-0.609659	0.193	0.417	8.90749930599102e-05	-0.289838	BC005537
3	MGC1	Ncmap/Fam178b/Cldn19	ENSMUSG00000006782	1.61582e-09	-0.464616	0.631	0.759	8.95146070799526e-05	-0.387281	Cnp
5	NGN1	C1ql3/Adcyap1/St18	ENSMUSG00000019124	1.63331e-09	-0.375747	0.333	0.629	9.04836222395709e-05	-0.201692	Scrn1
14	GC1	Kcna1/Fxyd3/Mbp	ENSMUSG00000003545	1.66104e-09	-0.782838	0.54	0.716	9.20201058492692e-05	-0.593059	Fosb
13	NGN2	Htr3b/Htr3a/Gpr65	ENSMUSG00000047126	1.67438e-09	-0.474979	0.766	0.891	9.27592254696281e-05	-0.409083	Cltc
14	GC1	Kcna1/Fxyd3/Mbp	ENSMUSG00000000787	1.67933e-09	-0.825677	0.242	0.449	9.30331566765206e-05	-0.453313	Ddx3x
15	NGN3	Cysltr2/Chrnb3/Kcnip4	ENSMUSG00000039275	1.68781e-09	-0.413934	0.084	0.291	9.35028629507765e-05	-0.129268	Foxk2
13	NGN2	Htr3b/Htr3a/Gpr65	ENSMUSG00000021268	1.69366e-09	-0.456921	0.952	0.973	9.38268990587838e-05	-0.44716	Meg3
5	NGN1	C1ql3/Adcyap1/St18	ENSMUSG00000024639	1.8008e-09	-0.342549	0.681	0.895	9.97623765529331e-05	-0.261548	Gnaq
23	JGN1	Mrgprd/Tmem45b/Grik1	ENSMUSG00000064363	1.8616e-09	-1.373	0.918	0.977	0.000103131	-1.29093	mt-Nd4
2	SGC2	Cxcl10/Acsbg1/Phgdh	ENSMUSG00000086503	1.87332e-09	0.867469	0.476	0.306	0.00010378	1.33414	Xist
10	SGC6	Ifit3/Cdh19/Isg15	ENSMUSG00000002985	1.94727e-09	0.929169	0.962	0.905	0.000107877	0.987052	Apoe
17	NGN4	Uts2b/Cckar/Vip	ENSMUSG00000024639	1.99539e-09	-0.618895	0.642	0.911	0.000110543	-0.438132	Gnaq
7	SGC4	Atf3/Emp1/Cebpd	ENSMUSG00000031342	1.99968e-09	-0.739505	0.45	0.622	0.00011078	-0.538247	Gpm6b
0	EC1	Cldn5/Ly6c1/Ly6a	ENSMUSG00000026678	2.02321e-09	-1.22033	0.119	0.254	0.000112084	-0.596299	Rgs5
15	NGN3	Cysltr2/Chrnb3/Kcnip4	ENSMUSG00000105791	2.06055e-09	-0.469401	0.146	0.379	0.000114152	-0.188243	Gm43341
13	NGN2	Htr3b/Htr3a/Gpr65	ENSMUSG00000067336	2.08994e-09	-0.345166	0.732	0.884	0.00011578	-0.28648	Bmpr2
31	NGN9	Miat/Snhg11/Meg3	ENSMUSG00000027177	2.10099e-09	-0.762132	0.105	0.515	0.000116393	-0.166943	Hipk3
13	NGN2	Htr3b/Htr3a/Gpr65	ENSMUSG00000039470	2.11499e-09	-0.371771	0.853	0.957	0.000117168	-0.331788	Zdhhc2
25	GC2	Sostdc1/Plekhb1/Tsc22d4	ENSMUSG00000064363	2.1529e-09	-1.38929	0.78	0.962	0.000119269	-1.12915	mt-Nd4
31	NGN9	Miat/Snhg11/Meg3	ENSMUSG00000031703	2.15485e-09	-1.64294	0.316	0.723	0.000119376	-0.730694	Itfg1
7	SGC4	Atf3/Emp1/Cebpd	ENSMUSG00000064367	2.17682e-09	-1.00103	0.096	0.243	0.000120594	-0.419403	mt-Nd5
5	NGN1	C1ql3/Adcyap1/St18	ENSMUSG00000032502	2.2913e-09	0.346252	0.126	0.325	0.000126936	0.140568	Stac
19	MGC4	Mt2/Tcim/Drp2	ENSMUSG00000064339	2.30454e-09	-0.603355	0.341	0.581	0.000127669	-0.358338	mt-Rnr2
13	NGN2	Htr3b/Htr3a/Gpr65	ENSMUSG00000052852	2.35399e-09	-0.39753	0.876	0.934	0.000130409	-0.373106	Reep1
2	SGC2	Cxcl10/Acsbg1/Phgdh	ENSMUSG00000027806	2.35501e-09	-0.777569	0.116	0.271	0.000130465	-0.348661	Tsc22d2
13	NGN2	Htr3b/Htr3a/Gpr65	ENSMUSG00000021133	2.48259e-09	-0.272625	0.565	0.795	0.000137533	-0.194732	Susd6
13	NGN2	Htr3b/Htr3a/Gpr65	ENSMUSG00000074656	2.50856e-09	0.365361	0.763	0.698	0.000138972	0.398904	Eif2s2
0	EC1	Cldn5/Ly6c1/Ly6a	ENSMUSG00000035530	2.51648e-09	-0.496159	0.908	0.92	0.000139411	-0.489757	Eif1
13	NGN2	Htr3b/Htr3a/Gpr65	ENSMUSG00000093930	2.53913e-09	-0.369293	0.935	0.977	0.000140665	-0.353579	Hmgcs1
31	NGN9	Miat/Snhg11/Meg3	ENSMUSG00000035653	2.56909e-09	-1.49143	0.079	0.446	0.000142325	-0.291091	Lrfn5
31	NGN9	Miat/Snhg11/Meg3	ENSMUSG00000054843	2.5876e-09	-1.44288	0.132	0.525	0.00014335	-0.382971	Atrnl1
1	SGC1	Mmd2/Ednrb/Fabp7	ENSMUSG00000093674	2.68294e-09	0.445777	0.975	0.955	0.000148632	0.455015	Rpl41
0	EC1	Cldn5/Ly6c1/Ly6a	ENSMUSG00000073702	2.73644e-09	0.328276	0.862	0.73	0.000151596	0.386834	Rpl31
9	FB1	Lum/Ccl11/Smoc2	ENSMUSG00000007850	2.73893e-09	-0.579384	0.149	0.354	0.000151734	-0.253083	Hnrnph1
6	HC1	C1qa/C1qc/C1qb	ENSMUSG00000000787	2.81507e-09	-0.848849	0.125	0.298	0.000155952	-0.37206	Ddx3x
5	NGN1	C1ql3/Adcyap1/St18	ENSMUSG00000022708	2.8191e-09	-0.642964	0.78	0.92	0.000156175	-0.546173	Zbtb20
5	NGN1	C1ql3/Adcyap1/St18	ENSMUSG00000044349	2.89007e-09	-0.264198	0.94	0.962	0.000160107	-0.258218	Snhg11
0	EC1	Cldn5/Ly6c1/Ly6a	ENSMUSG00000047446	2.95929e-09	0.468072	0.481	0.304	0.000163942	0.731922	Arl4a
31	NGN9	Miat/Snhg11/Meg3	ENSMUSG00000026463	2.9943e-09	-1.0841	0.193	0.604	0.000165881	-0.358425	Atp2b4
7	SGC4	Atf3/Emp1/Cebpd	ENSMUSG00000092274	3.12486e-09	-1.05169	0.238	0.39	0.000173114	-0.652049	Neat1
4	SGC3	Bcan/Fbln2/Fbln5	ENSMUSG00000022122	3.14748e-09	-0.746485	0.415	0.623	0.000174367	-0.501194	Ednrb
5	NGN1	C1ql3/Adcyap1/St18	ENSMUSG00000039943	3.19158e-09	-0.256242	0.258	0.517	0.00017681	-0.130309	Plcb4
31	NGN9	Miat/Snhg11/Meg3	ENSMUSG00000022744	3.21087e-09	-0.663739	0.123	0.515	0.000177879	-0.168147	Cldnd1
0	EC1	Cldn5/Ly6c1/Ly6a	ENSMUSG00000020076	3.21785e-09	0.449628	0.473	0.302	0.000178266	0.696059	Ddx50
31	NGN9	Miat/Snhg11/Meg3	ENSMUSG00000028803	3.26438e-09	-0.864506	0.167	0.584	0.000180843	-0.257605	Nipal3
6	HC1	C1qa/C1qc/C1qb	ENSMUSG00000000078	3.33526e-09	-0.816611	0.451	0.643	0.00018477	-0.576505	Klf6
13	NGN2	Htr3b/Htr3a/Gpr65	ENSMUSG00000070733	3.34036e-09	-0.560536	0.653	0.849	0.000185053	-0.432637	Fryl
0	EC1	Cldn5/Ly6c1/Ly6a	ENSMUSG00000004044	3.41665e-09	-1.12624	0.264	0.386	0.000189279	-0.779269	Cavin1
0	EC1	Cldn5/Ly6c1/Ly6a	ENSMUSG00000075010	3.43379e-09	-0.898076	0.07	0.188	0.000190228	-0.362859	AW112010
0	EC1	Cldn5/Ly6c1/Ly6a	ENSMUSG00000037664	3.45961e-09	-0.81116	0.068	0.186	0.000191659	-0.322809	Cdkn1c
9	FB1	Lum/Ccl11/Smoc2	ENSMUSG00000022816	3.48713e-09	-0.727441	0.264	0.476	0.000193183	-0.410121	Fstl1
14	GC1	Kcna1/Fxyd3/Mbp	ENSMUSG00000031765	3.52302e-09	0.66093	0.983	0.96	0.000195172	0.676601	Mt1
0	EC1	Cldn5/Ly6c1/Ly6a	ENSMUSG00000009687	3.64105e-09	0.412355	0.347	0.19	0.00020171	0.736054	Fxyd5
19	MGC4	Mt2/Tcim/Drp2	ENSMUSG00000064358	3.94027e-09	-1.34583	0.039	0.22	0.000218287	-0.28672	mt-Co3
31	NGN9	Miat/Snhg11/Meg3	ENSMUSG00000017707	3.97143e-09	-0.799706	0.219	0.663	0.000220013	-0.272114	Serinc3
2	SGC2	Cxcl10/Acsbg1/Phgdh	ENSMUSG00000064367	4.00778e-09	-0.611991	0.147	0.32	0.000222027	-0.29116	mt-Nd5
13	NGN2	Htr3b/Htr3a/Gpr65	ENSMUSG00000037852	4.19123e-09	-0.270881	0.48	0.733	0.00023219	-0.178643	Cpe
9	FB1	Lum/Ccl11/Smoc2	ENSMUSG00000003814	4.19491e-09	-0.70841	0.296	0.51	0.000232394	-0.416872	Calr
13	NGN2	Htr3b/Htr3a/Gpr65	ENSMUSG00000093674	4.23233e-09	0.452524	0.977	0.973	0.000234467	0.454365	Rpl41
8	SGC5	Pou3f1/Col1a2/Gas7	ENSMUSG00000029661	4.30552e-09	-1.0362	0.371	0.579	0.000238521	-0.670278	Col1a2
28	NGN7	Rbp4/Gda/Kcnk9	ENSMUSG00000064363	4.31704e-09	-0.560155	0.949	1	0.000239159	-0.53187	mt-Nd4
13	NGN2	Htr3b/Htr3a/Gpr65	ENSMUSG00000022890	4.32587e-09	0.498168	0.862	0.829	0.000239649	0.517762	Atp5j
31	NGN9	Miat/Snhg11/Meg3	ENSMUSG00000048070	4.33506e-09	-1.03196	0.325	0.752	0.000240158	-0.453683	Pirt
31	NGN9	Miat/Snhg11/Meg3	ENSMUSG00000026131	4.39097e-09	-1.19997	0.579	0.941	0.000243255	-0.743196	Dst
14	GC1	Kcna1/Fxyd3/Mbp	ENSMUSG00000025375	4.42049e-09	-0.862846	0.279	0.481	0.000244891	-0.507867	Aatk
5	NGN1	C1ql3/Adcyap1/St18	ENSMUSG00000028552	4.47494e-09	-0.276633	0.531	0.811	0.000247907	-0.182288	Eps15
14	GC1	Kcna1/Fxyd3/Mbp	ENSMUSG00000005125	4.56615e-09	-0.659747	0.526	0.709	0.00025296	-0.491828	Ndrg1
5	NGN1	C1ql3/Adcyap1/St18	ENSMUSG00000063142	4.57011e-09	-0.269449	0.169	0.388	0.000253179	-0.121184	Kcnma1
31	NGN9	Miat/Snhg11/Meg3	ENSMUSG00000052727	4.71483e-09	-1.02675	0.711	0.95	0.000261197	-0.771132	Map1b
31	NGN9	Miat/Snhg11/Meg3	ENSMUSG00000031007	4.71554e-09	-0.905209	0.298	0.743	0.000261236	-0.370258	Atp6ap2
0	EC1	Cldn5/Ly6c1/Ly6a	ENSMUSG00000014846	4.91526e-09	-0.374722	0.295	0.443	0.000272301	-0.252296	Tppp3
15	NGN3	Cysltr2/Chrnb3/Kcnip4	ENSMUSG00000004631	4.93559e-09	-0.396594	0.035	0.192	0.000273427	-0.0883501	Sgce
7	SGC4	Atf3/Emp1/Cebpd	ENSMUSG00000007850	4.9714e-09	-0.787958	0.099	0.246	0.00027541	-0.335498	Hnrnph1
21	NGN5	Kcng1/Vmn1r85/Trpv1	ENSMUSG00000051391	5.029e-09	-0.318567	0.993	0.993	0.000278602	-0.318567	Ywhag
4	SGC3	Bcan/Fbln2/Fbln5	ENSMUSG00000020044	5.07727e-09	-0.629052	0.457	0.691	0.000281276	-0.419069	Timp3
15	NGN3	Cysltr2/Chrnb3/Kcnip4	ENSMUSG00000031714	5.10082e-09	-0.293507	0.111	0.322	0.000282581	-0.106971	Gab1
31	NGN9	Miat/Snhg11/Meg3	ENSMUSG00000020458	5.1622e-09	-1.19916	0.447	0.772	0.000285981	-0.700785	Rtn4
5	NGN1	C1ql3/Adcyap1/St18	ENSMUSG00000032418	5.25493e-09	-0.275185	0.343	0.608	0.000291118	-0.157185	Me1
5	NGN1	C1ql3/Adcyap1/St18	ENSMUSG00000052305	5.29116e-09	-2.28155	0.048	0.192	0.000293125	-0.655099	Hbb-bs
31	NGN9	Miat/Snhg11/Meg3	ENSMUSG00000026219	5.29451e-09	-1.0477	0.123	0.495	0.000293311	-0.27593	Trip12
6	HC1	C1qa/C1qc/C1qb	ENSMUSG00000090733	5.29495e-09	0.536779	0.946	0.897	0.000293335	0.565778	Rps27
5	NGN1	C1ql3/Adcyap1/St18	ENSMUSG00000024425	5.37514e-09	-0.250216	0.889	0.969	0.000297778	-0.22977	Ndfip1
9	FB1	Lum/Ccl11/Smoc2	ENSMUSG00000022892	5.38745e-09	-0.586925	0.282	0.496	0.000298459	-0.3387	App
15	NGN3	Cysltr2/Chrnb3/Kcnip4	ENSMUSG00000040455	5.56651e-09	-0.561234	0.195	0.441	0.000308379	-0.255106	Usp45
13	NGN2	Htr3b/Htr3a/Gpr65	ENSMUSG00000032336	5.64193e-09	-0.475925	0.842	0.942	0.000312557	-0.425933	Nptn
13	NGN2	Htr3b/Htr3a/Gpr65	ENSMUSG00000113902	5.65196e-09	0.297146	0.802	0.795	0.000313113	0.29973	Ndufb1-ps
21	NGN5	Kcng1/Vmn1r85/Trpv1	ENSMUSG00000063077	5.65288e-09	-0.290392	0.979	0.993	0.000313164	-0.286339	Kif1b
7	SGC4	Atf3/Emp1/Cebpd	ENSMUSG00000027447	5.7087e-09	0.836078	0.74	0.639	0.000316256	0.966192	Cst3
13	NGN2	Htr3b/Htr3a/Gpr65	ENSMUSG00000025757	5.86484e-09	-0.269337	0.472	0.721	0.000324907	-0.177593	Hspa4l
13	NGN2	Htr3b/Htr3a/Gpr65	ENSMUSG00000054871	5.87956e-09	-0.380979	0.435	0.647	0.000325722	-0.258045	Tmem158
5	NGN1	C1ql3/Adcyap1/St18	ENSMUSG00000030772	5.91615e-09	-0.252695	0.29	0.549	0.000327749	-0.135614	Dkk3
32	NGN10	Olfm3/Tmem233/P2ry1	ENSMUSG00000064363	5.92972e-09	-1.15745	0.932	0.956	0.0003285	-1.12869	mt-Nd4
21	NGN5	Kcng1/Vmn1r85/Trpv1	ENSMUSG00000021360	5.98067e-09	-0.605194	0.893	0.964	0.000331323	-0.561079	Gcnt2
13	NGN2	Htr3b/Htr3a/Gpr65	ENSMUSG00000005873	6.05211e-09	-0.469356	0.91	0.95	0.000335281	-0.4498	Reep5
14	GC1	Kcna1/Fxyd3/Mbp	ENSMUSG00000027087	6.07401e-09	-0.730232	0.128	0.311	0.000336494	-0.313931	Itgav
0	EC1	Cldn5/Ly6c1/Ly6a	ENSMUSG00000063049	6.11828e-09	0.343803	0.385	0.225	0.000338947	0.577882	Ing2
13	NGN2	Htr3b/Htr3a/Gpr65	ENSMUSG00000025432	6.20447e-09	-0.458596	0.497	0.709	0.000343721	-0.323377	Avil
0	EC1	Cldn5/Ly6c1/Ly6a	ENSMUSG00000064360	6.32459e-09	-0.619941	0.02	0.112	0.000350376	-0.152444	mt-Nd3
14	GC1	Kcna1/Fxyd3/Mbp	ENSMUSG00000060743	6.46145e-09	-0.586491	0.248	0.467	0.000357958	-0.317222	H3f3a
31	NGN9	Miat/Snhg11/Meg3	ENSMUSG00000026594	6.52429e-09	-0.656104	0.053	0.386	0.000361439	-0.10438	Ralgps2
5	NGN1	C1ql3/Adcyap1/St18	ENSMUSG00000030110	6.55067e-09	-0.320935	0.271	0.514	0.0003629	-0.172104	Ret
21	NGN5	Kcng1/Vmn1r85/Trpv1	ENSMUSG00000025203	6.55467e-09	-0.411564	0.993	1	0.000363122	-0.408712	Scd2
13	NGN2	Htr3b/Htr3a/Gpr65	ENSMUSG00000035585	6.56563e-09	0.47995	0.726	0.651	0.000363729	0.534407	Tsen34
15	NGN3	Cysltr2/Chrnb3/Kcnip4	ENSMUSG00000033444	6.612e-09	-0.464008	0.202	0.444	0.000366298	-0.216673	Specc1l
0	EC1	Cldn5/Ly6c1/Ly6a	ENSMUSG00000027907	6.66387e-09	-0.990035	0.138	0.269	0.000369172	-0.52518	S100a11
13	NGN2	Htr3b/Htr3a/Gpr65	ENSMUSG00000014294	6.73899e-09	0.594637	0.85	0.853	0.000373333	0.59257	Ndufa2
13	NGN2	Htr3b/Htr3a/Gpr65	ENSMUSG00000105983	6.75364e-09	-0.297151	0.153	0.36	0.000374145	-0.130907	Gm42770
13	NGN2	Htr3b/Htr3a/Gpr65	ENSMUSG00000060143	6.75778e-09	-0.393014	0.582	0.744	0.000374374	-0.308573	Gm10076
35	EC3	Podxl/Depp1/Ptprb	ENSMUSG00000064363	6.84846e-09	-2.39056	0.486	0.902	0.000379398	-1.30013	mt-Nd4
31	NGN9	Miat/Snhg11/Meg3	ENSMUSG00000023845	6.98938e-09	-1.09401	0.518	0.861	0.000387205	-0.663191	Lnpep
31	NGN9	Miat/Snhg11/Meg3	ENSMUSG00000021577	6.99767e-09	-0.795317	0.114	0.495	0.000387664	-0.195286	Sdha
13	NGN2	Htr3b/Htr3a/Gpr65	ENSMUSG00000002416	7.05927e-09	0.609387	0.828	0.783	0.000391076	0.643968	Ndufb2
28	NGN7	Rbp4/Gda/Kcnk9	ENSMUSG00000053141	7.24691e-09	-0.679887	0.33	0.755	0.000401471	-0.302172	Ptprt
17	NGN4	Uts2b/Cckar/Vip	ENSMUSG00000022708	7.49624e-09	-0.909414	0.566	0.863	0.000415284	-0.600026	Zbtb20
6	HC1	C1qa/C1qc/C1qb	ENSMUSG00000064358	7.50359e-09	-0.844342	0.088	0.242	0.000415692	-0.328355	mt-Co3
5	NGN1	C1ql3/Adcyap1/St18	ENSMUSG00000020315	7.52502e-09	-0.558308	0.814	0.923	0.000416879	-0.493083	Sptbn1
21	NGN5	Kcng1/Vmn1r85/Trpv1	ENSMUSG00000046516	7.55483e-09	0.492246	0.921	0.912	0.00041853	0.497051	Cox17
8	SGC5	Pou3f1/Col1a2/Gas7	ENSMUSG00000064367	7.6387e-09	-1.02725	0.117	0.31	0.000423176	-0.407691	mt-Nd5
7	SGC4	Atf3/Emp1/Cebpd	ENSMUSG00000029661	7.65634e-09	-0.968955	0.161	0.317	0.000424154	-0.506701	Col1a2
21	NGN5	Kcng1/Vmn1r85/Trpv1	ENSMUSG00000050856	7.80075e-09	0.507395	0.979	0.993	0.000432154	0.500312	Atp5k
7	SGC4	Atf3/Emp1/Cebpd	ENSMUSG00000069833	7.88357e-09	-0.656897	0.375	0.541	0.000436742	-0.458993	Ahnak
31	NGN9	Miat/Snhg11/Meg3	ENSMUSG00000027834	7.93672e-09	-1.11033	0.219	0.644	0.000439686	-0.388784	Serpini1
13	NGN2	Htr3b/Htr3a/Gpr65	ENSMUSG00000025204	8.06883e-09	0.576934	0.853	0.845	0.000447005	0.582333	Ndufb8
14	GC1	Kcna1/Fxyd3/Mbp	ENSMUSG00000034810	8.1545e-09	-0.717316	0.376	0.583	0.000451751	-0.466921	Scn7a
15	NGN3	Cysltr2/Chrnb3/Kcnip4	ENSMUSG00000041439	8.18664e-09	-0.429507	0.307	0.571	0.000453532	-0.234344	Mfsd6
5	NGN1	C1ql3/Adcyap1/St18	ENSMUSG00000001127	8.19646e-09	-0.320828	0.51	0.776	0.000454076	-0.212252	Araf
9	FB1	Lum/Ccl11/Smoc2	ENSMUSG00000026478	8.19847e-09	-0.709415	0.241	0.464	0.000454187	-0.375661	Lamc1
17	NGN4	Uts2b/Cckar/Vip	ENSMUSG00000021143	8.21758e-09	-0.55755	0.212	0.532	0.000455246	-0.228369	Pacs2
7	SGC4	Atf3/Emp1/Cebpd	ENSMUSG00000042453	8.30631e-09	-0.765032	0.029	0.135	0.000460161	-0.205767	Reln
0	EC1	Cldn5/Ly6c1/Ly6a	ENSMUSG00000025608	8.43292e-09	-0.735108	0.211	0.344	0.000467175	-0.458924	Podxl
0	EC1	Cldn5/Ly6c1/Ly6a	ENSMUSG00000022799	8.45906e-09	0.57853	0.692	0.488	0.000468624	0.815518	Arhgap31
13	NGN2	Htr3b/Htr3a/Gpr65	ENSMUSG00000059005	8.55128e-09	-0.274422	0.472	0.713	0.000473732	-0.182948	Hnrnpa3
13	NGN2	Htr3b/Htr3a/Gpr65	ENSMUSG00000102869	8.61365e-09	-0.307073	0.873	0.942	0.000477188	-0.284817	2900097C17Rik
21	NGN5	Kcng1/Vmn1r85/Trpv1	ENSMUSG00000031137	8.64124e-09	-0.382852	0.993	1	0.000478716	-0.380199	Fgf13
13	NGN2	Htr3b/Htr3a/Gpr65	ENSMUSG00000021939	8.74553e-09	-0.460914	0.904	0.95	0.000484494	-0.438828	Ctsb
31	NGN9	Miat/Snhg11/Meg3	ENSMUSG00000069072	8.74756e-09	-0.9773	0.298	0.733	0.000484606	-0.405126	Slc7a14
13	NGN2	Htr3b/Htr3a/Gpr65	ENSMUSG00000031696	8.75151e-09	-0.424771	0.545	0.771	0.000484825	-0.301854	Vps35
24	NGN6	Lypd1/Ddc/Tafa2	ENSMUSG00000067288	8.83959e-09	0.567579	0.942	0.908	0.000489705	0.5886	Rps28
14	GC1	Kcna1/Fxyd3/Mbp	ENSMUSG00000028763	8.86486e-09	-0.560062	0.201	0.415	0.000491104	-0.278054	Hspg2
31	NGN9	Miat/Snhg11/Meg3	ENSMUSG00000054263	8.93809e-09	-1.05294	0.289	0.713	0.000495161	-0.435448	Lifr
31	NGN9	Miat/Snhg11/Meg3	ENSMUSG00000021087	8.99844e-09	-0.964585	0.509	0.851	0.000498504	-0.58144	Rtn1
14	GC1	Kcna1/Fxyd3/Mbp	ENSMUSG00000037815	9.34846e-09	-0.587919	0.145	0.336	0.000517895	-0.263374	Ctnna1
5	NGN1	C1ql3/Adcyap1/St18	ENSMUSG00000025432	9.40959e-09	-0.278142	0.077	0.238	0.000521282	-0.0975739	Avil
5	NGN1	C1ql3/Adcyap1/St18	ENSMUSG00000042429	9.4525e-09	-0.377094	0.447	0.699	0.000523659	-0.243063	Adora1
13	NGN2	Htr3b/Htr3a/Gpr65	ENSMUSG00000041757	9.50263e-09	-0.310078	0.489	0.733	0.000526436	-0.208249	Plekha6
31	NGN9	Miat/Snhg11/Meg3	ENSMUSG00000030729	9.7934e-09	-1.02432	0.272	0.683	0.000542544	-0.416821	Pgm2l1
31	NGN9	Miat/Snhg11/Meg3	ENSMUSG00000039530	9.83682e-09	-1.03972	0.211	0.624	0.00054495	-0.362427	Tusc3
7	SGC4	Atf3/Emp1/Cebpd	ENSMUSG00000020719	9.93143e-09	-0.648203	0.305	0.472	0.000550192	-0.423618	Ddx5
0	EC1	Cldn5/Ly6c1/Ly6a	ENSMUSG00000062825	1.00311e-08	0.304433	0.954	0.914	0.000555716	0.317612	Actg1
5	NGN1	C1ql3/Adcyap1/St18	ENSMUSG00000034825	1.00628e-08	-0.323986	0.471	0.769	0.000557472	-0.200048	Nrip3
28	NGN7	Rbp4/Gda/Kcnk9	ENSMUSG00000069255	1.01496e-08	-0.375896	0.233	0.585	0.00056228	-0.153517	Dusp22
13	NGN2	Htr3b/Htr3a/Gpr65	ENSMUSG00000019996	1.02667e-08	-0.317469	0.534	0.744	0.000568764	-0.229049	Map7
29	NGN8	Trpa1/Efcab6/Nos1	ENSMUSG00000022139	1.033e-08	-0.634626	0.893	0.971	0.000572274	-0.584167	Mbnl2
5	NGN1	C1ql3/Adcyap1/St18	ENSMUSG00000062542	1.04586e-08	-0.332197	0.261	0.507	0.000579394	-0.174131	Syt9
0	EC1	Cldn5/Ly6c1/Ly6a	ENSMUSG00000039349	1.05018e-08	0.352447	0.591	0.4	0.000581787	0.516636	C130074G19Rik
0	EC1	Cldn5/Ly6c1/Ly6a	ENSMUSG00000079523	1.05644e-08	0.425569	0.974	0.958	0.000585258	0.432603	Tmsb10
21	NGN5	Kcng1/Vmn1r85/Trpv1	ENSMUSG00000020340	1.05932e-08	-0.269467	0.986	0.993	0.000586853	-0.267586	Cyfip2
9	FB1	Lum/Ccl11/Smoc2	ENSMUSG00000034892	1.05986e-08	0.481031	0.948	0.897	0.00058715	0.508079	Rps29
13	NGN2	Htr3b/Htr3a/Gpr65	ENSMUSG00000003380	1.09134e-08	0.514189	0.895	0.872	0.000604589	0.527598	Rabac1
0	EC1	Cldn5/Ly6c1/Ly6a	ENSMUSG00000018899	1.0921e-08	-0.85446	0.503	0.602	0.000605015	-0.716238	Irf1
31	NGN9	Miat/Snhg11/Meg3	ENSMUSG00000022055	1.10342e-08	-0.896054	0.465	0.861	0.000611283	-0.488663	Nefl
5	NGN1	C1ql3/Adcyap1/St18	ENSMUSG00000063626	1.10356e-08	-0.361548	0.42	0.699	0.000611361	-0.219275	Unc5d
14	GC1	Kcna1/Fxyd3/Mbp	ENSMUSG00000043004	1.10763e-08	-0.668369	0.267	0.489	0.000613615	-0.371019	Gng2
13	NGN2	Htr3b/Htr3a/Gpr65	ENSMUSG00000027273	1.12051e-08	-0.337612	0.977	0.984	0.000620753	-0.335234	Snap25
17	NGN4	Uts2b/Cckar/Vip	ENSMUSG00000022656	1.12356e-08	-0.295358	0.073	0.298	0.000622443	-0.0795932	Nectin3
30	EC2	Selp/Fabp4/Vwf	ENSMUSG00000064345	1.14084e-08	-2.35995	0.265	0.768	0.000632014	-0.834171	mt-Nd2
9	FB1	Lum/Ccl11/Smoc2	ENSMUSG00000093674	1.15208e-08	0.480828	0.986	0.968	0.000638241	0.489678	Rpl41
0	EC1	Cldn5/Ly6c1/Ly6a	ENSMUSG00000021453	1.16547e-08	0.453477	0.8	0.667	0.000645656	0.542564	Gadd45g
24	NGN6	Lypd1/Ddc/Tafa2	ENSMUSG00000063077	1.16628e-08	-0.441122	0.913	0.96	0.000646107	-0.419748	Kif1b
8	SGC5	Pou3f1/Col1a2/Gas7	ENSMUSG00000049775	1.16791e-08	-0.51048	0.929	0.973	0.000647012	-0.487631	Tmsb4x
7	SGC4	Atf3/Emp1/Cebpd	ENSMUSG00000018593	1.21064e-08	-0.500382	0.736	0.823	0.000670683	-0.448122	Sparc
13	NGN2	Htr3b/Htr3a/Gpr65	ENSMUSG00000000088	1.22416e-08	0.507182	0.856	0.868	0.000678172	0.50025	Cox5a
15	NGN3	Cysltr2/Chrnb3/Kcnip4	ENSMUSG00000045636	1.2597e-08	-0.399005	0.223	0.487	0.000697862	-0.187059	Mtus1
0	EC1	Cldn5/Ly6c1/Ly6a	ENSMUSG00000052684	1.29047e-08	0.405152	0.89	0.82	0.000714909	0.439321	Jun
5	NGN1	C1ql3/Adcyap1/St18	ENSMUSG00000027200	1.29196e-08	-0.452247	0.229	0.462	0.00071573	-0.228998	Sema6d
0	EC1	Cldn5/Ly6c1/Ly6a	ENSMUSG00000031626	1.31319e-08	1.09996	0.609	0.408	0.000727494	1.62889	Sorbs2
13	NGN2	Htr3b/Htr3a/Gpr65	ENSMUSG00000005732	1.38961e-08	0.617026	0.754	0.709	0.00076983	0.655644	Ranbp1
13	NGN2	Htr3b/Htr3a/Gpr65	ENSMUSG00000002265	1.39191e-08	-0.40969	0.684	0.876	0.000771102	-0.320908	Peg3
31	NGN9	Miat/Snhg11/Meg3	ENSMUSG00000052712	1.41941e-08	-0.377098	0.018	0.297	0.000786339	-0.0343933	BC004004
5	NGN1	C1ql3/Adcyap1/St18	ENSMUSG00000030077	1.42887e-08	-0.262526	0.304	0.563	0.000791578	-0.143863	Chl1
13	NGN2	Htr3b/Htr3a/Gpr65	ENSMUSG00000022973	1.43149e-08	-0.320629	0.435	0.667	0.000793033	-0.210753	Synj1
13	NGN2	Htr3b/Htr3a/Gpr65	ENSMUSG00000020315	1.44772e-08	-0.264873	0.898	0.942	0.000802023	-0.252631	Sptbn1
13	NGN2	Htr3b/Htr3a/Gpr65	ENSMUSG00000047459	1.45547e-08	0.51611	0.825	0.81	0.000806314	0.525552	Dynlrb1
5	NGN1	C1ql3/Adcyap1/St18	ENSMUSG00000059751	1.47362e-08	-0.310379	0.077	0.231	0.000816371	-0.112045	Rps3a3
31	NGN9	Miat/Snhg11/Meg3	ENSMUSG00000037720	1.48862e-08	-0.651467	0.088	0.455	0.000824679	-0.137298	Tmem33
5	NGN1	C1ql3/Adcyap1/St18	ENSMUSG00000047284	1.50951e-08	-0.402801	0.143	0.346	0.000836255	-0.173114	Neurl4
31	NGN9	Miat/Snhg11/Meg3	ENSMUSG00000029467	1.51042e-08	-0.917812	0.272	0.703	0.000836759	-0.363005	Atp2a2
13	NGN2	Htr3b/Htr3a/Gpr65	ENSMUSG00000055839	1.54747e-08	0.430723	0.907	0.888	0.000857282	0.439837	Elob
17	NGN4	Uts2b/Cckar/Vip	ENSMUSG00000003134	1.55807e-08	-0.280237	0.161	0.468	0.000863154	-0.100252	Tbc1d8
2	SGC2	Cxcl10/Acsbg1/Phgdh	ENSMUSG00000001627	1.56329e-08	-0.693811	0.248	0.424	0.000866048	-0.41245	Ifrd1
17	NGN4	Uts2b/Cckar/Vip	ENSMUSG00000021027	1.57113e-08	-0.33235	0.241	0.589	0.000870391	-0.139265	Ralgapa1
14	GC1	Kcna1/Fxyd3/Mbp	ENSMUSG00000039270	1.57826e-08	-0.699313	0.12	0.296	0.000874339	-0.297094	Megf9
7	SGC4	Atf3/Emp1/Cebpd	ENSMUSG00000026872	1.5789e-08	-0.565373	0.255	0.42	0.000874696	-0.348427	Zeb2
39	HC2	Cd52/Lsp1/Rac2	ENSMUSG00000064345	1.58453e-08	-1.60778	0.419	0.909	0.000877813	-0.750529	mt-Nd2
9	FB1	Lum/Ccl11/Smoc2	ENSMUSG00000038418	1.59921e-08	-0.876159	0.664	0.757	0.000885946	-0.769924	Egr1
13	NGN2	Htr3b/Htr3a/Gpr65	ENSMUSG00000021577	1.60032e-08	-0.348387	0.641	0.841	0.000886559	-0.26651	Sdha
21	NGN5	Kcng1/Vmn1r85/Trpv1	ENSMUSG00000030729	1.60402e-08	-0.306646	0.921	0.978	0.000888613	-0.288955	Pgm2l1
13	NGN2	Htr3b/Htr3a/Gpr65	ENSMUSG00000042323	1.60769e-08	-0.273881	0.492	0.721	0.000890647	-0.188082	Pbrm1
14	GC1	Kcna1/Fxyd3/Mbp	ENSMUSG00000038418	1.62176e-08	-0.624538	0.554	0.728	0.000898437	-0.477289	Egr1
13	NGN2	Htr3b/Htr3a/Gpr65	ENSMUSG00000026657	1.63556e-08	-0.909677	0.511	0.76	0.000906082	-0.615509	Frmd4a
7	SGC4	Atf3/Emp1/Cebpd	ENSMUSG00000000078	1.64254e-08	-0.760101	0.531	0.673	0.000909948	-0.602072	Klf6
21	NGN5	Kcng1/Vmn1r85/Trpv1	ENSMUSG00000022820	1.66005e-08	0.489451	0.8	0.686	0.000919649	0.56962	Ndufb4
5	NGN1	C1ql3/Adcyap1/St18	ENSMUSG00000058835	1.74228e-08	-0.31993	0.249	0.493	0.000965207	-0.164735	Abi1
13	NGN2	Htr3b/Htr3a/Gpr65	ENSMUSG00000030647	1.74805e-08	0.531724	0.72	0.663	0.000968405	0.576758	Ndufc2
2	SGC2	Cxcl10/Acsbg1/Phgdh	ENSMUSG00000017677	1.75027e-08	-0.60706	0.078	0.21	0.000969629	-0.242824	Wsb1
21	NGN5	Kcng1/Vmn1r85/Trpv1	ENSMUSG00000017776	1.77873e-08	-0.292165	0.45	0.832	0.000985401	-0.159615	Crk
13	NGN2	Htr3b/Htr3a/Gpr65	ENSMUSG00000027002	1.78794e-08	-0.334982	0.672	0.829	0.000990499	-0.272297	Nckap1
2	SGC2	Cxcl10/Acsbg1/Phgdh	ENSMUSG00000000787	1.80996e-08	-0.608742	0.246	0.424	0.0010027	-0.359074	Ddx3x
9	FB1	Lum/Ccl11/Smoc2	ENSMUSG00000027806	1.8501e-08	-0.7234	0.075	0.227	0.00102494	-0.259447	Tsc22d2
0	EC1	Cldn5/Ly6c1/Ly6a	ENSMUSG00000048489	1.86706e-08	0.629467	0.505	0.341	0.00103433	0.923577	Depp1
28	NGN7	Rbp4/Gda/Kcnk9	ENSMUSG00000042359	1.87642e-08	-0.435973	0.153	0.472	0.00103952	-0.147435	Osbpl6
13	NGN2	Htr3b/Htr3a/Gpr65	ENSMUSG00000026463	1.88317e-08	-0.42113	0.576	0.783	0.00104326	-0.311201	Atp2b4
0	EC1	Cldn5/Ly6c1/Ly6a	ENSMUSG00000060036	1.88862e-08	0.399084	0.888	0.808	0.00104627	0.438114	Rpl3
13	NGN2	Htr3b/Htr3a/Gpr65	ENSMUSG00000027245	1.89049e-08	0.49352	0.78	0.713	0.00104731	0.539254	Hypk
21	NGN5	Kcng1/Vmn1r85/Trpv1	ENSMUSG00000005610	1.90337e-08	-0.409856	0.943	0.985	0.00105445	-0.392556	Eif4g2
15	NGN3	Cysltr2/Chrnb3/Kcnip4	ENSMUSG00000037270	1.90569e-08	-0.421497	0.3	0.548	0.00105573	-0.234165	4932438A13Rik
3	MGC1	Ncmap/Fam178b/Cldn19	ENSMUSG00000064367	1.95467e-08	-0.722255	0.154	0.294	0.00108287	-0.389638	mt-Nd5
1	SGC1	Mmd2/Ednrb/Fabp7	ENSMUSG00000025321	1.9712e-08	-0.798184	0.162	0.34	0.00109202	-0.39225	Itgb8
28	NGN7	Rbp4/Gda/Kcnk9	ENSMUSG00000039860	1.99479e-08	-0.37709	0.14	0.453	0.0011051	-0.122167	Srrm3
21	NGN5	Kcng1/Vmn1r85/Trpv1	ENSMUSG00000027993	2.00662e-08	-0.358486	0.75	0.934	0.00111165	-0.288612	Trim2
8	SGC5	Pou3f1/Col1a2/Gas7	ENSMUSG00000000787	2.01687e-08	-1.00216	0.129	0.319	0.00111732	-0.423407	Ddx3x
15	NGN3	Cysltr2/Chrnb3/Kcnip4	ENSMUSG00000071528	2.10965e-08	0.350994	0.889	0.862	0.00116872	0.361862	Atp5md
0	EC1	Cldn5/Ly6c1/Ly6a	ENSMUSG00000059291	2.11758e-08	0.315653	0.895	0.805	0.00117312	0.35051	Rpl11
13	NGN2	Htr3b/Htr3a/Gpr65	ENSMUSG00000006057	2.12771e-08	0.6206	0.873	0.888	0.00117873	0.610234	Atp5g1
35	EC3	Podxl/Depp1/Ptprb	ENSMUSG00000092341	2.18444e-08	1.1709	1	1	0.00121016	1.1709	Malat1
13	NGN2	Htr3b/Htr3a/Gpr65	ENSMUSG00000005034	2.18538e-08	-0.250881	0.537	0.764	0.00121068	-0.177302	Prkacb
5	NGN1	C1ql3/Adcyap1/St18	ENSMUSG00000040731	2.18628e-08	-0.257465	0.447	0.724	0.00121117	-0.160302	Eif4h
17	NGN4	Uts2b/Cckar/Vip	ENSMUSG00000108077	2.18745e-08	-0.506535	0.157	0.452	0.00121182	-0.183098	6330415B21Rik
31	NGN9	Miat/Snhg11/Meg3	ENSMUSG00000021756	2.18779e-08	-0.903835	0.167	0.564	0.00121201	-0.278709	Il6st
13	NGN2	Htr3b/Htr3a/Gpr65	ENSMUSG00000003992	2.1899e-08	-0.431091	0.48	0.725	0.00121318	-0.287394	Ssbp2
31	NGN9	Miat/Snhg11/Meg3	ENSMUSG00000037270	2.22105e-08	-0.722769	0.237	0.663	0.00123044	-0.265266	4932438A13Rik
9	FB1	Lum/Ccl11/Smoc2	ENSMUSG00000036545	2.28196e-08	-0.800859	0.089	0.247	0.00126418	-0.308502	Adamts2
13	NGN2	Htr3b/Htr3a/Gpr65	ENSMUSG00000048349	2.29065e-08	-0.369707	0.257	0.481	0.001269	-0.201042	Pou4f1
13	NGN2	Htr3b/Htr3a/Gpr65	ENSMUSG00000042750	2.37548e-08	0.320753	0.898	0.891	0.00131599	0.323245	Bex2
16	MGC3	Slc36a2/Nr4a2/Ugt8a	ENSMUSG00000093674	2.38428e-08	0.436084	0.978	0.983	0.00132087	0.433888	Rpl41
13	NGN2	Htr3b/Htr3a/Gpr65	ENSMUSG00000037601	2.38789e-08	0.469195	0.782	0.752	0.00132286	0.487667	Nme1
31	NGN9	Miat/Snhg11/Meg3	ENSMUSG00000039270	2.42263e-08	-0.529541	0.018	0.287	0.00134211	-0.0499231	Megf9
31	NGN9	Miat/Snhg11/Meg3	ENSMUSG00000059005	2.42527e-08	-0.674557	0.105	0.465	0.00134358	-0.163314	Hnrnpa3
5	NGN1	C1ql3/Adcyap1/St18	ENSMUSG00000097736	2.44355e-08	-0.459979	0.271	0.531	0.0013537	-0.238917	9530059O14Rik
27	FB3	Igfbp6/Thbs4/Islr	ENSMUSG00000093674	2.45291e-08	0.849765	0.939	0.876	0.00135889	0.910188	Rpl41
12	FB2	Acta2/Myh11/Ndufa4l2	ENSMUSG00000053907	2.46241e-08	-0.891313	0.073	0.247	0.00136415	-0.287856	Mat2a
2	SGC2	Cxcl10/Acsbg1/Phgdh	ENSMUSG00000021127	2.47093e-08	-0.695254	0.334	0.512	0.00136887	-0.458175	Zfp36l1
19	MGC4	Mt2/Tcim/Drp2	ENSMUSG00000064367	2.48092e-08	-1.18201	0.068	0.256	0.0013744	-0.346603	mt-Nd5
0	EC1	Cldn5/Ly6c1/Ly6a	ENSMUSG00000054364	2.48641e-08	0.395132	0.738	0.578	0.00137745	0.502651	Rhob
28	NGN7	Rbp4/Gda/Kcnk9	ENSMUSG00000045671	2.53482e-08	-0.337646	0.274	0.689	0.00140426	-0.137184	Spred2
31	NGN9	Miat/Snhg11/Meg3	ENSMUSG00000050556	2.55196e-08	-0.70791	0.132	0.525	0.00141376	-0.187894	Kcnb1
28	NGN7	Rbp4/Gda/Kcnk9	ENSMUSG00000036825	2.55653e-08	-0.291825	0.177	0.528	0.00141629	-0.101434	Ssx2ip
4	SGC3	Bcan/Fbln2/Fbln5	ENSMUSG00000004980	2.61867e-08	-1.01163	0.294	0.501	0.00145072	-0.601833	Hnrnpa2b1
13	NGN2	Htr3b/Htr3a/Gpr65	ENSMUSG00000031231	2.64151e-08	0.407483	0.763	0.698	0.00146337	0.444893	Cox7b
21	NGN5	Kcng1/Vmn1r85/Trpv1	ENSMUSG00000000826	2.66416e-08	-0.402382	0.771	0.949	0.00147592	-0.327696	Dnajc5
14	GC1	Kcna1/Fxyd3/Mbp	ENSMUSG00000002985	2.66425e-08	0.766148	0.916	0.889	0.00147597	0.789158	Apoe
0	EC1	Cldn5/Ly6c1/Ly6a	ENSMUSG00000022579	2.67928e-08	-1.32712	0.253	0.359	0.00148429	-0.945891	Gpihbp1
15	NGN3	Cysltr2/Chrnb3/Kcnip4	ENSMUSG00000064363	2.76483e-08	-0.346896	0.906	0.943	0.00153169	-0.333428	mt-Nd4
13	NGN2	Htr3b/Htr3a/Gpr65	ENSMUSG00000043940	2.77763e-08	-0.43621	0.619	0.833	0.00153878	-0.325476	Wdfy3
6	HC1	C1qa/C1qc/C1qb	ENSMUSG00000067288	2.77855e-08	0.523497	0.902	0.851	0.00153929	0.554506	Rps28
31	NGN9	Miat/Snhg11/Meg3	ENSMUSG00000024758	2.79311e-08	-1.08167	0.544	0.802	0.00154735	-0.737987	Rtn3
31	NGN9	Miat/Snhg11/Meg3	ENSMUSG00000039100	2.81786e-08	-0.885747	0.246	0.663	0.00156107	-0.336926	Marchf6
13	NGN2	Htr3b/Htr3a/Gpr65	ENSMUSG00000026116	2.82638e-08	-0.253487	0.127	0.322	0.00156579	-0.104601	Tmem131
7	SGC4	Atf3/Emp1/Cebpd	ENSMUSG00000037242	2.86286e-08	-0.842829	0.125	0.261	0.001586	-0.419859	Clic4
15	NGN3	Cysltr2/Chrnb3/Kcnip4	ENSMUSG00000054428	2.91016e-08	0.444343	0.895	0.935	0.0016122	0.425535	Atpif1
5	NGN1	C1ql3/Adcyap1/St18	ENSMUSG00000021301	2.91413e-08	-0.409233	0.273	0.51	0.0016144	-0.222717	Hecw1
13	NGN2	Htr3b/Htr3a/Gpr65	ENSMUSG00000021687	2.92435e-08	-0.26839	0.78	0.903	0.00162006	-0.232233	Scamp1
13	NGN2	Htr3b/Htr3a/Gpr65	ENSMUSG00000032657	2.96151e-08	-0.350096	0.757	0.907	0.00164064	-0.292828	Fam189b
13	NGN2	Htr3b/Htr3a/Gpr65	ENSMUSG00000030869	2.9907e-08	0.615022	0.689	0.632	0.00165682	0.669627	Ndufab1
18	SGC7	G0s2/Sdc4/Ccn1	ENSMUSG00000064339	3.00928e-08	-1.29747	0.24	0.555	0.00166711	-0.574102	mt-Rnr2
13	NGN2	Htr3b/Htr3a/Gpr65	ENSMUSG00000056201	3.01964e-08	0.523125	0.921	0.911	0.00167285	0.528805	Cfl1
17	NGN4	Uts2b/Cckar/Vip	ENSMUSG00000069045	3.04823e-08	-0.322513	0.161	0.427	0.00168869	-0.126201	Ddx3y
0	EC1	Cldn5/Ly6c1/Ly6a	ENSMUSG00000020423	3.04948e-08	0.312119	0.824	0.663	0.00168938	0.386786	Btg2
29	NGN8	Trpa1/Efcab6/Nos1	ENSMUSG00000037742	3.0928e-08	-0.740725	0.951	0.971	0.00171338	-0.725623	Eef1a1
31	NGN9	Miat/Snhg11/Meg3	ENSMUSG00000057193	3.10507e-08	-0.668306	0.14	0.525	0.00172017	-0.187375	Slc44a2
21	NGN5	Kcng1/Vmn1r85/Trpv1	ENSMUSG00000034892	3.11363e-08	0.423719	0.993	0.985	0.00172492	0.427125	Rps29
5	NGN1	C1ql3/Adcyap1/St18	ENSMUSG00000075376	3.12724e-08	-0.25702	0.246	0.486	0.00173246	-0.132655	Rc3h2
7	SGC4	Atf3/Emp1/Cebpd	ENSMUSG00000062825	3.12727e-08	-0.621361	0.632	0.758	0.00173247	-0.519419	Actg1
5	NGN1	C1ql3/Adcyap1/St18	ENSMUSG00000027206	3.18535e-08	-0.291976	0.203	0.43	0.00176465	-0.141343	Cops2
5	NGN1	C1ql3/Adcyap1/St18	ENSMUSG00000026509	3.2592e-08	-0.276386	0.186	0.402	0.00180556	-0.131485	Capn2
24	NGN6	Lypd1/Ddc/Tafa2	ENSMUSG00000057230	3.38706e-08	-0.578749	0.43	0.753	0.0018764	-0.333748	Aak1
31	NGN9	Miat/Snhg11/Meg3	ENSMUSG00000006651	3.42352e-08	-0.748412	0.263	0.683	0.0018966	-0.294829	Aplp1
13	NGN2	Htr3b/Htr3a/Gpr65	ENSMUSG00000031701	3.45605e-08	-0.288401	0.545	0.756	0.00191461	-0.208959	Dnaja2
29	NGN8	Trpa1/Efcab6/Nos1	ENSMUSG00000062380	3.49288e-08	0.671466	0.99	0.99	0.00193502	0.671466	Tubb3
7	SGC4	Atf3/Emp1/Cebpd	ENSMUSG00000047604	3.561e-08	-0.994009	0.115	0.25	0.00197276	-0.477889	Frat2
5	NGN1	C1ql3/Adcyap1/St18	ENSMUSG00000000120	3.59519e-08	-0.277327	0.804	0.93	0.0019917	-0.240154	Ngfr
14	GC1	Kcna1/Fxyd3/Mbp	ENSMUSG00000026043	3.6252e-08	-0.760332	0.086	0.237	0.00200832	-0.295514	Col3a1
10	SGC6	Ifit3/Cdh19/Isg15	ENSMUSG00000000787	3.62704e-08	-0.719349	0.154	0.33	0.00200934	-0.34698	Ddx3x
31	NGN9	Miat/Snhg11/Meg3	ENSMUSG00000024294	3.66751e-08	-0.40286	0.114	0.505	0.00203176	-0.0969994	Mib1
13	NGN2	Htr3b/Htr3a/Gpr65	ENSMUSG00000038717	3.74116e-08	0.451481	0.732	0.702	0.00207256	0.470504	Atp5l
2	SGC2	Cxcl10/Acsbg1/Phgdh	ENSMUSG00000035673	3.75286e-08	-0.796295	0.185	0.339	0.00207905	-0.444922	Sbno2
17	NGN4	Uts2b/Cckar/Vip	ENSMUSG00000037855	3.75518e-08	-0.30981	0.088	0.315	0.00208033	-0.0934197	Zfp365
5	NGN1	C1ql3/Adcyap1/St18	ENSMUSG00000024030	3.76478e-08	-0.26115	0.184	0.392	0.00208565	-0.126028	Abcg1
2	SGC2	Cxcl10/Acsbg1/Phgdh	ENSMUSG00000079037	3.77448e-08	-0.640167	0.31	0.494	0.00209103	-0.406456	Prnp
15	NGN3	Cysltr2/Chrnb3/Kcnip4	ENSMUSG00000041763	3.77754e-08	-0.598483	0.098	0.291	0.00209272	-0.214738	Tpp2
7	SGC4	Atf3/Emp1/Cebpd	ENSMUSG00000014905	3.8422e-08	-0.708567	0.055	0.172	0.00212854	-0.25306	Dnajb9
15	NGN3	Cysltr2/Chrnb3/Kcnip4	ENSMUSG00000002222	3.86162e-08	-0.284479	0.15	0.364	0.0021393	-0.121702	Rmnd5a
13	NGN2	Htr3b/Htr3a/Gpr65	ENSMUSG00000090698	3.90539e-08	-0.333211	0.379	0.593	0.00216355	-0.214957	Apold1
1	SGC1	Mmd2/Ednrb/Fabp7	ENSMUSG00000067288	3.90883e-08	0.596254	0.69	0.572	0.00216545	0.717145	Rps28
5	NGN1	C1ql3/Adcyap1/St18	ENSMUSG00000040952	3.98427e-08	0.33227	0.92	0.941	0.00220725	0.324933	Rps19
2	SGC2	Cxcl10/Acsbg1/Phgdh	ENSMUSG00000034810	3.98648e-08	-0.886105	0.183	0.333	0.00220847	-0.498595	Scn7a
0	EC1	Cldn5/Ly6c1/Ly6a	ENSMUSG00000019132	4.02352e-08	-0.536822	0.319	0.452	0.00222899	-0.382282	BC005537
5	NGN1	C1ql3/Adcyap1/St18	ENSMUSG00000027273	4.14772e-08	-0.349137	0.92	0.972	0.00229779	-0.330649	Snap25
31	NGN9	Miat/Snhg11/Meg3	ENSMUSG00000027184	4.15311e-08	-0.380013	0.237	0.693	0.00230078	-0.133518	Caprin1
5	NGN1	C1ql3/Adcyap1/St18	ENSMUSG00000025203	4.17709e-08	-0.34152	0.957	0.993	0.00231406	-0.329262	Scd2
0	EC1	Cldn5/Ly6c1/Ly6a	ENSMUSG00000045954	4.33922e-08	-0.762629	0.396	0.497	0.00240389	-0.610705	Cavin2
5	NGN1	C1ql3/Adcyap1/St18	ENSMUSG00000036707	4.3602e-08	-0.27379	0.582	0.839	0.00241551	-0.190911	Cab39
9	FB1	Lum/Ccl11/Smoc2	ENSMUSG00000046330	4.36175e-08	0.529329	0.897	0.87	0.00241637	0.54557	Rpl37a
0	EC1	Cldn5/Ly6c1/Ly6a	ENSMUSG00000020719	4.38458e-08	-0.350756	0.657	0.679	0.00242901	-0.339556	Ddx5
9	FB1	Lum/Ccl11/Smoc2	ENSMUSG00000003617	4.41086e-08	-0.573582	0.359	0.571	0.00244357	-0.364289	Cp
5	NGN1	C1ql3/Adcyap1/St18	ENSMUSG00000028788	4.41585e-08	-0.279197	0.473	0.755	0.00244633	-0.176277	Ptp4a2
31	NGN9	Miat/Snhg11/Meg3	ENSMUSG00000040029	4.43684e-08	-0.538714	0.035	0.327	0.00245796	-0.0719351	Ipo8
9	FB1	Lum/Ccl11/Smoc2	ENSMUSG00000022708	4.45059e-08	-0.650252	0.595	0.759	0.00246558	-0.511577	Zbtb20
21	NGN5	Kcng1/Vmn1r85/Trpv1	ENSMUSG00000057322	4.452e-08	0.478612	1	0.985	0.00246636	0.485827	Rpl38
31	NGN9	Miat/Snhg11/Meg3	ENSMUSG00000022280	4.51043e-08	-0.509692	0.079	0.416	0.00249873	-0.106485	Rnf19a
0	EC1	Cldn5/Ly6c1/Ly6a	ENSMUSG00000040584	4.53085e-08	0.415675	0.582	0.402	0.00251005	0.59728	Abcb1a
24	NGN6	Lypd1/Ddc/Tafa2	ENSMUSG00000041571	4.53932e-08	0.397801	0.986	0.966	0.00251474	0.405953	Selenow
13	NGN2	Htr3b/Htr3a/Gpr65	ENSMUSG00000038412	4.55245e-08	0.517088	0.822	0.833	0.00252201	0.510341	Higd1a
5	NGN1	C1ql3/Adcyap1/St18	ENSMUSG00000053617	4.5642e-08	-0.301483	0.29	0.556	0.00252852	-0.159797	Sh3pxd2a
3	MGC1	Ncmap/Fam178b/Cldn19	ENSMUSG00000028763	4.57601e-08	-0.335914	0.201	0.358	0.00253507	-0.192603	Hspg2
2	SGC2	Cxcl10/Acsbg1/Phgdh	ENSMUSG00000041828	4.5954e-08	-0.31665	0.435	0.647	0.00254581	-0.214474	Abca8a
13	NGN2	Htr3b/Htr3a/Gpr65	ENSMUSG00000074968	4.6911e-08	-0.320757	0.554	0.767	0.00259882	-0.232827	Ano3
8	SGC5	Pou3f1/Col1a2/Gas7	ENSMUSG00000028763	4.7184e-08	-1.02869	0.133	0.314	0.00261395	-0.454023	Hspg2
13	NGN2	Htr3b/Htr3a/Gpr65	ENSMUSG00000035864	4.74847e-08	-0.416113	0.867	0.93	0.0026306	-0.388225	Syt1
13	NGN2	Htr3b/Htr3a/Gpr65	ENSMUSG00000010376	4.78649e-08	0.428984	0.901	0.853	0.00265167	0.452844	Nedd8
31	NGN9	Miat/Snhg11/Meg3	ENSMUSG00000027546	4.79835e-08	-0.692921	0.421	0.832	0.00265824	-0.35469	Atp9a
31	NGN9	Miat/Snhg11/Meg3	ENSMUSG00000060988	4.84228e-08	-1.09604	0.114	0.455	0.00268257	-0.292278	Galnt13
10	SGC6	Ifit3/Cdh19/Isg15	ENSMUSG00000049775	4.95156e-08	-0.497609	0.925	0.959	0.00274311	-0.480149	Tmsb4x
0	EC1	Cldn5/Ly6c1/Ly6a	ENSMUSG00000023064	4.9612e-08	-0.533187	0.637	0.708	0.00274846	-0.480462	Sncg
13	NGN2	Htr3b/Htr3a/Gpr65	ENSMUSG00000030105	4.9716e-08	-0.260872	0.607	0.81	0.00275421	-0.19629	Arl8b
13	NGN2	Htr3b/Htr3a/Gpr65	ENSMUSG00000044647	5.00982e-08	-0.326127	0.302	0.535	0.00277539	-0.1867	Csrnp3
31	NGN9	Miat/Snhg11/Meg3	ENSMUSG00000063362	5.05803e-08	-0.492656	0.026	0.297	0.0028021	-0.0577707	Alg11
17	NGN4	Uts2b/Cckar/Vip	ENSMUSG00000000168	5.10647e-08	-0.347383	0.347	0.685	0.00282893	-0.17844	Dlat
14	GC1	Kcna1/Fxyd3/Mbp	ENSMUSG00000002900	5.15139e-08	-0.68198	0.092	0.244	0.00285382	-0.273866	Lamb1
0	EC1	Cldn5/Ly6c1/Ly6a	ENSMUSG00000024486	5.16778e-08	0.381167	0.646	0.461	0.0028629	0.530882	Hbegf
31	NGN9	Miat/Snhg11/Meg3	ENSMUSG00000036275	5.31784e-08	-0.765189	0.114	0.465	0.00294603	-0.199755	9530068E07Rik
7	SGC4	Atf3/Emp1/Cebpd	ENSMUSG00000022884	5.36392e-08	-0.671548	0.214	0.377	0.00297156	-0.3887	Eif4a2
31	NGN9	Miat/Snhg11/Meg3	ENSMUSG00000033676	5.47568e-08	-0.87026	0.105	0.455	0.00303347	-0.215226	Gabrb3
6	HC1	C1qa/C1qc/C1qb	ENSMUSG00000019132	5.48844e-08	-0.749586	0.184	0.355	0.00304054	-0.39841	BC005537
31	NGN9	Miat/Snhg11/Meg3	ENSMUSG00000022365	5.52302e-08	-0.482528	0.061	0.376	0.0030597	-0.0887551	Derl1
17	NGN4	Uts2b/Cckar/Vip	ENSMUSG00000044221	5.62208e-08	-0.337168	0.193	0.484	0.00311457	-0.138553	Grsf1
7	SGC4	Atf3/Emp1/Cebpd	ENSMUSG00000020368	5.67003e-08	-0.730301	0.125	0.266	0.00314114	-0.357213	Canx
0	EC1	Cldn5/Ly6c1/Ly6a	ENSMUSG00000095098	5.70633e-08	0.361289	0.648	0.471	0.00316125	0.494237	Ccdc85b
13	NGN2	Htr3b/Htr3a/Gpr65	ENSMUSG00000058258	5.80235e-08	-0.345809	0.562	0.764	0.00321445	-0.255559	Idi1
31	NGN9	Miat/Snhg11/Meg3	ENSMUSG00000050043	5.91312e-08	-0.636665	0.246	0.693	0.00327581	-0.231844	Tmx2
3	MGC1	Ncmap/Fam178b/Cldn19	ENSMUSG00000049775	5.93073e-08	-0.272343	0.971	0.982	0.00328556	-0.269323	Tmsb4x
17	NGN4	Uts2b/Cckar/Vip	ENSMUSG00000049775	6.04759e-08	-0.484681	0.989	0.992	0.00335031	-0.48323	Tmsb4x
13	NGN2	Htr3b/Htr3a/Gpr65	ENSMUSG00000031807	6.09071e-08	0.500105	0.619	0.488	0.00337419	0.631658	Pgls
5	NGN1	C1ql3/Adcyap1/St18	ENSMUSG00000054843	6.09499e-08	-0.328476	0.324	0.58	0.00337656	-0.185951	Atrnl1
29	NGN8	Trpa1/Efcab6/Nos1	ENSMUSG00000022708	6.11678e-08	-1.18187	0.883	0.99	0.00338864	-1.05541	Zbtb20
31	NGN9	Miat/Snhg11/Meg3	ENSMUSG00000032336	6.14919e-08	-0.856244	0.351	0.752	0.00340659	-0.405648	Nptn
31	NGN9	Miat/Snhg11/Meg3	ENSMUSG00000021000	6.2039e-08	-0.625864	0.053	0.356	0.0034369	-0.107731	Mia2
31	NGN9	Miat/Snhg11/Meg3	ENSMUSG00000028412	6.22682e-08	-0.971793	0.149	0.515	0.0034496	-0.294315	Slc44a1
0	EC1	Cldn5/Ly6c1/Ly6a	ENSMUSG00000054072	6.30438e-08	-0.84346	0.624	0.67	0.00349256	-0.786403	Iigp1
15	NGN3	Cysltr2/Chrnb3/Kcnip4	ENSMUSG00000055737	6.32404e-08	-0.553399	0.108	0.295	0.00350345	-0.214102	Ghr
6	HC1	C1qa/C1qc/C1qb	ENSMUSG00000038612	6.33465e-08	-0.855317	0.221	0.388	0.00350933	-0.496428	Mcl1
21	NGN5	Kcng1/Vmn1r85/Trpv1	ENSMUSG00000052852	6.54687e-08	-0.53479	0.929	0.978	0.0036269	-0.508267	Reep1
13	NGN2	Htr3b/Htr3a/Gpr65	ENSMUSG00000018770	6.55214e-08	0.494047	0.904	0.88	0.00362982	0.50737	Atp5g3
21	NGN5	Kcng1/Vmn1r85/Trpv1	ENSMUSG00000059534	6.61153e-08	0.462548	0.993	0.971	0.00366272	0.472921	Uqcr10
18	SGC7	G0s2/Sdc4/Ccn1	ENSMUSG00000038418	6.6509e-08	-1.18358	0.603	0.777	0.00368453	-0.921902	Egr1
28	NGN7	Rbp4/Gda/Kcnk9	ENSMUSG00000114282	6.71792e-08	-0.283718	0.126	0.415	0.00372166	-0.0907898	5330431K02Rik
13	NGN2	Htr3b/Htr3a/Gpr65	ENSMUSG00000026159	6.74126e-08	-0.337709	0.497	0.736	0.00373459	-0.229516	Agfg1
5	NGN1	C1ql3/Adcyap1/St18	ENSMUSG00000037742	6.74277e-08	-0.347686	0.93	0.962	0.00373543	-0.33624	Eef1a1
7	SGC4	Atf3/Emp1/Cebpd	ENSMUSG00000022708	6.74416e-08	-0.622655	0.281	0.444	0.0037362	-0.399103	Zbtb20
31	NGN9	Miat/Snhg11/Meg3	ENSMUSG00000019852	6.75143e-08	-0.696449	0.175	0.564	0.00374023	-0.224465	Arfgef3
17	NGN4	Uts2b/Cckar/Vip	ENSMUSG00000030729	6.82143e-08	-0.586782	0.825	0.944	0.00377901	-0.513588	Pgm2l1
5	NGN1	C1ql3/Adcyap1/St18	ENSMUSG00000024998	6.85182e-08	-0.34558	0.198	0.406	0.00379584	-0.17279	Plce1
15	NGN3	Cysltr2/Chrnb3/Kcnip4	ENSMUSG00000000168	6.8846e-08	-0.385892	0.307	0.552	0.003814	-0.217665	Dlat
31	NGN9	Miat/Snhg11/Meg3	ENSMUSG00000021939	6.94085e-08	-0.922556	0.482	0.861	0.00384516	-0.521122	Ctsb
31	NGN9	Miat/Snhg11/Meg3	ENSMUSG00000034127	6.95945e-08	-1.27552	0.395	0.733	0.00385547	-0.69527	Tspan8
15	NGN3	Cysltr2/Chrnb3/Kcnip4	ENSMUSG00000025584	7.06588e-08	-0.422539	0.146	0.349	0.00391443	-0.18361	Pde8a
13	NGN2	Htr3b/Htr3a/Gpr65	ENSMUSG00000029223	7.07902e-08	0.341525	0.992	1	0.00392171	0.33882	Uchl1
30	EC2	Selp/Fabp4/Vwf	ENSMUSG00000041841	7.08204e-08	1.29335	1	0.887	0.00392338	1.45628	Rpl37
0	EC1	Cldn5/Ly6c1/Ly6a	ENSMUSG00000031502	7.09431e-08	-0.901889	0.365	0.465	0.00393018	-0.712017	Col4a1
13	NGN2	Htr3b/Htr3a/Gpr65	ENSMUSG00000022816	7.16028e-08	-0.541034	0.963	0.996	0.00396672	-0.523286	Fstl1
13	NGN2	Htr3b/Htr3a/Gpr65	ENSMUSG00000014602	7.21193e-08	-0.389466	0.89	0.946	0.00399534	-0.366652	Kif1a
13	NGN2	Htr3b/Htr3a/Gpr65	ENSMUSG00000028007	7.33426e-08	-0.546625	0.754	0.88	0.00406311	-0.469237	Snx7
5	NGN1	C1ql3/Adcyap1/St18	ENSMUSG00000050711	7.4049e-08	-0.311106	0.657	0.843	0.00410224	-0.243268	Scg2
0	EC1	Cldn5/Ly6c1/Ly6a	ENSMUSG00000057841	7.46784e-08	0.325364	0.934	0.903	0.00413711	0.336412	Rpl32
2	SGC2	Cxcl10/Acsbg1/Phgdh	ENSMUSG00000016534	7.52617e-08	-0.533003	0.136	0.286	0.00416942	-0.2629	Lamp2
13	NGN2	Htr3b/Htr3a/Gpr65	ENSMUSG00000028843	7.59454e-08	0.449755	0.941	0.942	0.0042073	0.449283	Sh3bgrl3
28	NGN7	Rbp4/Gda/Kcnk9	ENSMUSG00000020458	7.62252e-08	-0.294511	0.777	0.972	0.0042228	-0.236028	Rtn4
13	NGN2	Htr3b/Htr3a/Gpr65	ENSMUSG00000032330	7.85678e-08	0.428232	0.91	0.891	0.00435258	0.437263	Cox7a2
31	NGN9	Miat/Snhg11/Meg3	ENSMUSG00000020590	8.00225e-08	-0.548609	0.044	0.327	0.00443317	-0.0879076	Snx13
31	NGN9	Miat/Snhg11/Meg3	ENSMUSG00000013921	8.0366e-08	-0.643832	0.079	0.406	0.0044522	-0.137743	Clip3
5	NGN1	C1ql3/Adcyap1/St18	ENSMUSG00000022270	8.07386e-08	-0.268517	0.592	0.843	0.00447284	-0.189504	Retreg1
6	HC1	C1qa/C1qc/C1qb	ENSMUSG00000047126	8.07516e-08	-0.80334	0.238	0.414	0.00447356	-0.469878	Cltc
31	NGN9	Miat/Snhg11/Meg3	ENSMUSG00000032328	8.10891e-08	-0.892354	0.395	0.752	0.00449226	-0.474283	Tmem30a
2	SGC2	Cxcl10/Acsbg1/Phgdh	ENSMUSG00000092274	8.19261e-08	-0.763947	0.261	0.416	0.00453862	-0.485985	Neat1
2	SGC2	Cxcl10/Acsbg1/Phgdh	ENSMUSG00000064358	8.28636e-08	-0.57301	0.088	0.216	0.00459056	-0.248473	mt-Co3
31	NGN9	Miat/Snhg11/Meg3	ENSMUSG00000020954	8.31073e-08	-0.815215	0.096	0.436	0.00460406	-0.193751	Strn3
15	NGN3	Cysltr2/Chrnb3/Kcnip4	ENSMUSG00000018076	8.33992e-08	-0.49425	0.15	0.36	0.00462023	-0.21373	Med13l
0	EC1	Cldn5/Ly6c1/Ly6a	ENSMUSG00000032698	8.48786e-08	0.326286	0.501	0.337	0.00470219	0.480495	Lmo2
1	SGC1	Mmd2/Ednrb/Fabp7	ENSMUSG00000000787	8.58469e-08	-0.80568	0.143	0.298	0.00475583	-0.400224	Ddx3x
2	SGC2	Cxcl10/Acsbg1/Phgdh	ENSMUSG00000062825	8.60084e-08	-0.298127	0.627	0.824	0.00476478	-0.227706	Actg1
31	NGN9	Miat/Snhg11/Meg3	ENSMUSG00000032826	8.83512e-08	-1.29194	0.877	0.96	0.00489457	-1.18139	Ank2
13	NGN2	Htr3b/Htr3a/Gpr65	ENSMUSG00000026797	8.8439e-08	-0.252296	0.856	0.93	0.00489943	-0.232434	Stxbp1
0	EC1	Cldn5/Ly6c1/Ly6a	ENSMUSG00000047139	8.95981e-08	-0.581981	0.051	0.15	0.00496364	-0.22188	Cd24a
10	SGC6	Ifit3/Cdh19/Isg15	ENSMUSG00000026043	9.00996e-08	-0.917582	0.123	0.28	0.00499143	-0.420822	Col3a1
17	NGN4	Uts2b/Cckar/Vip	ENSMUSG00000020647	9.01555e-08	-0.437532	0.212	0.516	0.00499453	-0.184662	Ncoa1
21	NGN5	Kcng1/Vmn1r85/Trpv1	ENSMUSG00000018398	9.16452e-08	-0.251248	0.464	0.861	0.00507705	-0.13673	Septin8
7	SGC4	Atf3/Emp1/Cebpd	ENSMUSG00000026131	9.19007e-08	-0.44143	0.26	0.414	0.00509121	-0.281099	Dst
5	NGN1	C1ql3/Adcyap1/St18	ENSMUSG00000030058	9.31589e-08	-0.307467	0.324	0.601	0.00516091	-0.168075	Copg1
12	FB2	Acta2/Myh11/Ndufa4l2	ENSMUSG00000052305	9.32605e-08	-4.12129	0.06	0.213	0.00516654	-1.29368	Hbb-bs
17	NGN4	Uts2b/Cckar/Vip	ENSMUSG00000032328	9.34022e-08	-0.382674	0.628	0.855	0.00517439	-0.28225	Tmem30a
17	NGN4	Uts2b/Cckar/Vip	ENSMUSG00000036241	9.39917e-08	-0.5622	0.347	0.694	0.00520705	-0.285093	Ube2r2
7	SGC4	Atf3/Emp1/Cebpd	ENSMUSG00000039270	9.43662e-08	-0.660891	0.058	0.171	0.0052278	-0.24829	Megf9
13	NGN2	Htr3b/Htr3a/Gpr65	ENSMUSG00000018171	9.66885e-08	-0.289367	0.271	0.496	0.00535645	-0.160696	Vmp1
28	NGN7	Rbp4/Gda/Kcnk9	ENSMUSG00000064115	9.77932e-08	-0.923776	0.13	0.406	0.00541764	-0.310886	Cadm2
9	FB1	Lum/Ccl11/Smoc2	ENSMUSG00000032440	9.81608e-08	-0.620303	0.043	0.166	0.00543801	-0.186796	Tgfbr2
9	FB1	Lum/Ccl11/Smoc2	ENSMUSG00000039630	9.83399e-08	-0.713529	0.118	0.281	0.00544793	-0.313855	Hnrnpu
31	NGN9	Miat/Snhg11/Meg3	ENSMUSG00000029152	9.94092e-08	-0.490353	0.149	0.525	0.00550717	-0.145731	Ociad1
5	NGN1	C1ql3/Adcyap1/St18	ENSMUSG00000026131	9.96035e-08	-0.382546	0.833	0.944	0.00551793	-0.338036	Dst
13	NGN2	Htr3b/Htr3a/Gpr65	ENSMUSG00000053641	9.96501e-08	-0.343503	0.333	0.578	0.00552051	-0.200377	Dennd4a
13	NGN2	Htr3b/Htr3a/Gpr65	ENSMUSG00000021840	1.00803e-07	-0.250333	0.588	0.775	0.00558437	-0.190699	Mapk1ip1l
17	NGN4	Uts2b/Cckar/Vip	ENSMUSG00000026494	1.01161e-07	-1.29874	0.223	0.516	0.00560421	-0.575296	Kif26b
13	NGN2	Htr3b/Htr3a/Gpr65	ENSMUSG00000040536	1.01613e-07	-0.254301	0.542	0.783	0.00562925	-0.177017	Necab1
6	HC1	C1qa/C1qc/C1qb	ENSMUSG00000092341	1.01823e-07	0.315471	1	1	0.00564091	0.315471	Malat1
21	NGN5	Kcng1/Vmn1r85/Trpv1	ENSMUSG00000035674	1.02598e-07	0.526759	0.971	0.949	0.00568385	0.538843	Ndufa3
5	NGN1	C1ql3/Adcyap1/St18	ENSMUSG00000006373	1.02855e-07	-0.250736	0.341	0.608	0.00569807	-0.142408	Pgrmc1
10	SGC6	Ifit3/Cdh19/Isg15	ENSMUSG00000064360	1.04127e-07	-0.910238	0.019	0.126	0.00576852	-0.194095	mt-Nd3
15	NGN3	Cysltr2/Chrnb3/Kcnip4	ENSMUSG00000020166	1.04898e-07	-0.506081	0.077	0.245	0.00581127	-0.172663	Cnot2
4	SGC3	Bcan/Fbln2/Fbln5	ENSMUSG00000037071	1.06508e-07	-0.601403	0.532	0.73	0.00590043	-0.440487	Scd1
18	SGC7	G0s2/Sdc4/Ccn1	ENSMUSG00000020315	1.06933e-07	-1.47878	0.248	0.521	0.00592398	-0.718502	Sptbn1
0	EC1	Cldn5/Ly6c1/Ly6a	ENSMUSG00000039202	1.07099e-07	0.476204	0.297	0.168	0.00593316	0.821318	Abhd2
28	NGN7	Rbp4/Gda/Kcnk9	ENSMUSG00000030795	1.07824e-07	-0.544908	0.335	0.689	0.00597332	-0.268946	Fus
24	NGN6	Lypd1/Ddc/Tafa2	ENSMUSG00000069045	1.07864e-07	-0.50348	0.155	0.402	0.00597554	-0.201636	Ddx3y
36	NGN13	Lox/Pkib/F2r	ENSMUSG00000064341	1.08088e-07	-1.23502	1	1	0.00598795	-1.23502	mt-Nd1
19	MGC4	Mt2/Tcim/Drp2	ENSMUSG00000062825	1.08164e-07	-0.803599	0.502	0.67	0.0059922	-0.605063	Actg1
13	NGN2	Htr3b/Htr3a/Gpr65	ENSMUSG00000029571	1.08383e-07	-0.253922	0.251	0.481	0.0060043	-0.134977	Tmem106b
31	NGN9	Miat/Snhg11/Meg3	ENSMUSG00000061603	1.11172e-07	-1.21271	0.193	0.584	0.00615884	-0.414446	Akap6
13	NGN2	Htr3b/Htr3a/Gpr65	ENSMUSG00000032011	1.1336e-07	-0.606674	0.588	0.764	0.00628003	-0.468723	Thy1
17	NGN4	Uts2b/Cckar/Vip	ENSMUSG00000064351	1.14415e-07	-0.519985	0.869	0.927	0.00633849	-0.487798	mt-Co1
13	NGN2	Htr3b/Htr3a/Gpr65	ENSMUSG00000028524	1.14942e-07	-0.360744	0.271	0.488	0.00636768	-0.203553	Sgip1
0	EC1	Cldn5/Ly6c1/Ly6a	ENSMUSG00000060126	1.15748e-07	-0.427278	0.818	0.808	0.00641231	-0.432502	Tpt1
7	SGC4	Atf3/Emp1/Cebpd	ENSMUSG00000028763	1.16876e-07	-0.701723	0.084	0.211	0.0064748	-0.29847	Hspg2
0	EC1	Cldn5/Ly6c1/Ly6a	ENSMUSG00000058254	1.19263e-07	-0.354845	0.07	0.175	0.00660706	-0.153447	Tspan7
28	NGN7	Rbp4/Gda/Kcnk9	ENSMUSG00000019877	1.19358e-07	-0.58461	0.767	0.981	0.00661229	-0.458367	Serinc1
9	FB1	Lum/Ccl11/Smoc2	ENSMUSG00000026103	1.20291e-07	-0.699627	0.106	0.263	0.00666402	-0.297277	Gls
17	NGN4	Uts2b/Cckar/Vip	ENSMUSG00000030279	1.20461e-07	-0.462537	0.179	0.46	0.00667345	-0.185999	C2cd5
30	EC2	Selp/Fabp4/Vwf	ENSMUSG00000050370	1.20473e-07	1.45952	0.353	0.054	0.00667407	8.27823	Ch25h
13	NGN2	Htr3b/Htr3a/Gpr65	ENSMUSG00000036242	1.20691e-07	-0.339976	0.559	0.767	0.00668614	-0.248965	Armh4
0	EC1	Cldn5/Ly6c1/Ly6a	ENSMUSG00000106106	1.21093e-07	1.31307	0.358	0.471	0.00670846	1.00459	CT010467.1
28	NGN7	Rbp4/Gda/Kcnk9	ENSMUSG00000104677	1.22072e-07	-0.514524	0.098	0.358	0.00676267	-0.151002	Gm43376
13	NGN2	Htr3b/Htr3a/Gpr65	ENSMUSG00000027602	1.23588e-07	0.336099	0.949	0.95	0.00684668	0.335749	Map1lc3a
15	NGN3	Cysltr2/Chrnb3/Kcnip4	ENSMUSG00000050856	1.24409e-07	0.466299	0.909	0.9	0.00689211	0.470911	Atp5k
13	NGN2	Htr3b/Htr3a/Gpr65	ENSMUSG00000054423	1.24679e-07	-0.848739	0.822	0.919	0.00690708	-0.76012	Cadps
28	NGN7	Rbp4/Gda/Kcnk9	ENSMUSG00000033389	1.25246e-07	-0.37828	0.153	0.453	0.00693851	-0.133174	Arhgap44
5	NGN1	C1ql3/Adcyap1/St18	ENSMUSG00000033352	1.25885e-07	-0.433281	0.452	0.689	0.00697389	-0.286375	Map2k4
14	GC1	Kcna1/Fxyd3/Mbp	ENSMUSG00000020368	1.25927e-07	-0.595228	0.195	0.38	0.00697622	-0.312876	Canx
13	NGN2	Htr3b/Htr3a/Gpr65	ENSMUSG00000032135	1.26752e-07	-0.339537	0.285	0.508	0.00702195	-0.193366	Mcam
15	NGN3	Cysltr2/Chrnb3/Kcnip4	ENSMUSG00000030465	1.27982e-07	-0.445014	0.275	0.51	0.00709006	-0.243902	Psd3
6	HC1	C1qa/C1qc/C1qb	ENSMUSG00000093674	1.28337e-07	0.437216	0.961	0.949	0.00710971	0.442687	Rpl41
13	NGN2	Htr3b/Htr3a/Gpr65	ENSMUSG00000022452	1.31161e-07	0.481339	0.912	0.876	0.00726619	0.500897	Smdt1
13	NGN2	Htr3b/Htr3a/Gpr65	ENSMUSG00000071014	1.31841e-07	0.681212	0.737	0.729	0.00730386	0.688586	Ndufb6
13	NGN2	Htr3b/Htr3a/Gpr65	ENSMUSG00000027303	1.31928e-07	-0.32687	0.525	0.748	0.00730871	-0.230707	Ptpra
13	NGN2	Htr3b/Htr3a/Gpr65	ENSMUSG00000067288	1.31958e-07	0.450568	0.898	0.876	0.00731036	0.461756	Rps28
14	GC1	Kcna1/Fxyd3/Mbp	ENSMUSG00000020315	1.32111e-07	-0.347008	0.337	0.543	0.00731881	-0.217743	Sptbn1
21	NGN5	Kcng1/Vmn1r85/Trpv1	ENSMUSG00000040339	1.32304e-07	-0.280635	0.714	0.942	0.0073295	-0.213424	Fam102b
13	NGN2	Htr3b/Htr3a/Gpr65	ENSMUSG00000046785	1.32474e-07	-0.350889	0.602	0.81	0.0073389	-0.261883	Epm2aip1
9	FB1	Lum/Ccl11/Smoc2	ENSMUSG00000026553	1.32508e-07	-0.719585	0.069	0.204	0.00734081	-0.265641	Copa
17	NGN4	Uts2b/Cckar/Vip	ENSMUSG00000040782	1.32802e-07	-0.33794	0.15	0.411	0.00735708	-0.128433	Cop1
31	NGN9	Miat/Snhg11/Meg3	ENSMUSG00000030110	1.3376e-07	-1.22632	0.298	0.653	0.00741019	-0.569691	Ret
0	EC1	Cldn5/Ly6c1/Ly6a	ENSMUSG00000036295	1.33793e-07	0.386551	0.218	0.106	0.00741199	0.759772	Lrrn3
0	EC1	Cldn5/Ly6c1/Ly6a	ENSMUSG00000061477	1.33895e-07	0.317932	0.862	0.768	0.00741767	0.356345	Rps7
5	NGN1	C1ql3/Adcyap1/St18	ENSMUSG00000049148	1.35588e-07	-0.547786	0.15	0.329	0.00751146	-0.258542	Plcxd3
0	EC1	Cldn5/Ly6c1/Ly6a	ENSMUSG00000023944	1.36359e-07	-0.409092	0.89	0.876	0.00755415	-0.415556	Hsp90ab1
13	NGN2	Htr3b/Htr3a/Gpr65	ENSMUSG00000020440	1.36548e-07	0.444652	0.876	0.891	0.00756462	0.43725	Arf5
14	GC1	Kcna1/Fxyd3/Mbp	ENSMUSG00000034994	1.36612e-07	-0.649547	0.401	0.6	0.00756816	-0.437646	Eef2
3	MGC1	Ncmap/Fam178b/Cldn19	ENSMUSG00000024661	1.36636e-07	0.471887	0.984	0.987	0.00756949	0.470467	Fth1
5	NGN1	C1ql3/Adcyap1/St18	ENSMUSG00000064302	1.38723e-07	-0.281477	0.372	0.633	0.00768511	-0.167223	Clasp1
30	EC2	Selp/Fabp4/Vwf	ENSMUSG00000027677	1.39168e-07	1.47647	0.324	0.042	0.00770976	9.48349	Ttc14
17	NGN4	Uts2b/Cckar/Vip	ENSMUSG00000024242	1.39445e-07	-0.399221	0.142	0.403	0.00772513	-0.146929	Map4k3
13	NGN2	Htr3b/Htr3a/Gpr65	ENSMUSG00000019894	1.41409e-07	-0.354858	0.653	0.81	0.00783391	-0.286916	Slc6a15
5	NGN1	C1ql3/Adcyap1/St18	ENSMUSG00000097311	1.42916e-07	-0.509109	0.524	0.783	0.00791743	-0.34283	Gm26871
13	NGN2	Htr3b/Htr3a/Gpr65	ENSMUSG00000031839	1.42996e-07	0.462078	0.751	0.698	0.00792185	0.496669	Hsbp1
15	NGN3	Cysltr2/Chrnb3/Kcnip4	ENSMUSG00000056004	1.43578e-07	-0.726022	0.251	0.464	0.00795409	-0.399772	9330182L06Rik
0	EC1	Cldn5/Ly6c1/Ly6a	ENSMUSG00000028639	1.43703e-07	-0.864911	0.767	0.753	0.00796102	-0.880781	Ybx1
2	SGC2	Cxcl10/Acsbg1/Phgdh	ENSMUSG00000033863	1.44149e-07	-0.555308	0.295	0.461	0.0079857	-0.359594	Klf9
31	NGN9	Miat/Snhg11/Meg3	ENSMUSG00000067586	1.44697e-07	-0.713855	0.246	0.644	0.00801606	-0.27943	S1pr3
6	HC1	C1qa/C1qc/C1qb	ENSMUSG00000026712	1.45334e-07	0.369483	0.157	0.319	0.00805135	0.187549	Mrc1
13	NGN2	Htr3b/Htr3a/Gpr65	ENSMUSG00000053024	1.46808e-07	-0.488375	0.421	0.643	0.00813302	-0.322343	Cntn2
0	EC1	Cldn5/Ly6c1/Ly6a	ENSMUSG00000086503	1.48539e-07	1.01345	0.495	0.431	0.0082289	1.16052	Xist
21	NGN5	Kcng1/Vmn1r85/Trpv1	ENSMUSG00000064351	1.48933e-07	-0.299412	0.886	0.971	0.00825076	-0.273469	mt-Co1
28	NGN7	Rbp4/Gda/Kcnk9	ENSMUSG00000092083	1.50304e-07	-0.851524	0.707	0.915	0.00832668	-0.660046	Kcnb2
14	GC1	Kcna1/Fxyd3/Mbp	ENSMUSG00000092274	1.5056e-07	-0.586148	0.487	0.669	0.00834089	-0.429036	Neat1
21	NGN5	Kcng1/Vmn1r85/Trpv1	ENSMUSG00000022892	1.52181e-07	-0.362278	0.979	0.985	0.00843066	-0.360094	App
10	SGC6	Ifit3/Cdh19/Isg15	ENSMUSG00000031342	1.52275e-07	-0.588472	0.538	0.703	0.00843586	-0.45229	Gpm6b
17	NGN4	Uts2b/Cckar/Vip	ENSMUSG00000027893	1.5278e-07	-0.288768	0.245	0.565	0.00846388	-0.128062	Ahcyl1
30	EC2	Selp/Fabp4/Vwf	ENSMUSG00000090733	1.53145e-07	1.33701	0.971	0.952	0.00848408	1.36341	Rps27
27	FB3	Igfbp6/Thbs4/Islr	ENSMUSG00000064339	1.53265e-07	-0.858662	0.519	0.776	0.00849072	-0.577903	mt-Rnr2
13	NGN2	Htr3b/Htr3a/Gpr65	ENSMUSG00000021557	1.53653e-07	-0.304437	0.613	0.795	0.00851222	-0.235608	Agtpbp1
31	NGN9	Miat/Snhg11/Meg3	ENSMUSG00000028931	1.55256e-07	-0.55324	0.14	0.505	0.00860105	-0.161138	Kcnab2
13	NGN2	Htr3b/Htr3a/Gpr65	ENSMUSG00000006356	1.55782e-07	0.348849	0.921	0.919	0.00863017	0.3496	Crip2
9	FB1	Lum/Ccl11/Smoc2	ENSMUSG00000031740	1.5661e-07	-0.61952	0.417	0.613	0.00867601	-0.424615	Mmp2
5	NGN1	C1ql3/Adcyap1/St18	ENSMUSG00000055421	1.56677e-07	-1.57492	0.254	0.472	0.00867975	-0.862614	Pcdh9
24	NGN6	Lypd1/Ddc/Tafa2	ENSMUSG00000002625	1.58593e-07	-0.54022	0.135	0.385	0.00878591	-0.198309	Akap8l
5	NGN1	C1ql3/Adcyap1/St18	ENSMUSG00000034484	1.59709e-07	-0.298251	0.157	0.346	0.00884772	-0.13991	Snx2
31	NGN9	Miat/Snhg11/Meg3	ENSMUSG00000057738	1.59745e-07	-1.10563	0.237	0.653	0.00884972	-0.411902	Sptan1
21	NGN5	Kcng1/Vmn1r85/Trpv1	ENSMUSG00000047714	1.60819e-07	-0.364742	0.914	0.985	0.0089092	-0.338715	Ppp1r2
31	NGN9	Miat/Snhg11/Meg3	ENSMUSG00000041112	1.61687e-07	-1.13741	0.079	0.386	0.00895732	-0.255631	Elmo1
31	NGN9	Miat/Snhg11/Meg3	ENSMUSG00000047714	1.62534e-07	-0.796785	0.211	0.604	0.00900423	-0.286791	Ppp1r2
7	SGC4	Atf3/Emp1/Cebpd	ENSMUSG00000027111	1.62733e-07	-0.825555	0.041	0.14	0.00901524	-0.280689	Itga6
31	NGN9	Miat/Snhg11/Meg3	ENSMUSG00000038587	1.63267e-07	-0.775283	0.447	0.822	0.00904481	-0.425846	Akap12
32	NGN10	Olfm3/Tmem233/P2ry1	ENSMUSG00000005873	1.64422e-07	-0.541782	0.875	0.912	0.00910882	-0.52004	Reep5
31	NGN9	Miat/Snhg11/Meg3	ENSMUSG00000092341	1.64457e-07	0.937981	1	0.99	0.00911075	0.947361	Malat1
17	NGN4	Uts2b/Cckar/Vip	ENSMUSG00000035623	1.65635e-07	-0.349653	0.139	0.403	0.00917603	-0.126146	Rsf1
5	NGN1	C1ql3/Adcyap1/St18	ENSMUSG00000068039	1.66464e-07	-0.265105	0.336	0.605	0.00922192	-0.149149	Tcp1
16	MGC3	Slc36a2/Nr4a2/Ugt8a	ENSMUSG00000021250	1.66552e-07	-0.629187	0.888	0.974	0.00922682	-0.574197	Fos
15	NGN3	Cysltr2/Chrnb3/Kcnip4	ENSMUSG00000026399	1.68025e-07	-0.34409	0.303	0.556	0.00930842	-0.190283	Cd55
7	SGC4	Atf3/Emp1/Cebpd	ENSMUSG00000004980	1.68968e-07	-0.621214	0.151	0.296	0.00936068	-0.326848	Hnrnpa2b1
13	NGN2	Htr3b/Htr3a/Gpr65	ENSMUSG00000035215	1.70067e-07	0.47542	0.636	0.523	0.00942153	0.576212	Lsm7
13	NGN2	Htr3b/Htr3a/Gpr65	ENSMUSG00000110710	1.71907e-07	-0.514829	0.525	0.713	0.00952347	-0.380959	C78859
14	GC1	Kcna1/Fxyd3/Mbp	ENSMUSG00000034892	1.74846e-07	0.524914	0.953	0.928	0.00968632	0.538904	Rps29
24	NGN6	Lypd1/Ddc/Tafa2	ENSMUSG00000032959	1.74983e-07	-0.524632	0.787	0.914	0.00969386	-0.452524	Pebp1
32	NGN10	Olfm3/Tmem233/P2ry1	ENSMUSG00000044033	1.75865e-07	-0.745403	0.261	0.67	0.00974275	-0.297065	Ccdc141
2	SGC2	Cxcl10/Acsbg1/Phgdh	ENSMUSG00000014905	1.76615e-07	-0.589226	0.06	0.169	0.00978432	-0.230424	Dnajb9
28	NGN7	Rbp4/Gda/Kcnk9	ENSMUSG00000037742	1.79826e-07	-0.558341	0.874	0.962	0.00996218	-0.507792	Eef1a1
31	NGN9	Miat/Snhg11/Meg3	ENSMUSG00000040265	1.81142e-07	-1.10877	0.316	0.723	0.0100351	-0.493124	Dnm3
13	NGN2	Htr3b/Htr3a/Gpr65	ENSMUSG00000015597	1.82176e-07	-0.301303	0.136	0.314	0.0100924	-0.135772	Zfp318
8	SGC5	Pou3f1/Col1a2/Gas7	ENSMUSG00000064360	1.83847e-07	-0.976011	0.013	0.13	0.0101849	-0.160345	mt-Nd3
15	NGN3	Cysltr2/Chrnb3/Kcnip4	ENSMUSG00000014313	1.84746e-07	0.472076	0.92	0.912	0.0102347	0.476172	Cox6c
14	GC1	Kcna1/Fxyd3/Mbp	ENSMUSG00000042453	1.86094e-07	-0.697348	0.117	0.277	0.0103094	-0.308583	Reln
13	NGN2	Htr3b/Htr3a/Gpr65	ENSMUSG00000021728	1.88163e-07	-0.419497	0.621	0.81	0.010424	-0.322808	Emb
28	NGN7	Rbp4/Gda/Kcnk9	ENSMUSG00000036779	1.89008e-07	-0.292663	0.079	0.321	0.0104709	-0.0786919	Tent4b
14	GC1	Kcna1/Fxyd3/Mbp	ENSMUSG00000022462	1.91759e-07	-0.44349	0.17	0.353	0.0106232	-0.219912	Slc38a2
13	NGN2	Htr3b/Htr3a/Gpr65	ENSMUSG00000050043	1.92982e-07	-0.338919	0.573	0.791	0.010691	-0.246679	Tmx2
0	EC1	Cldn5/Ly6c1/Ly6a	ENSMUSG00000079435	1.9432e-07	0.330602	0.842	0.718	0.0107651	0.386913	Rpl36a
5	NGN1	C1ql3/Adcyap1/St18	ENSMUSG00000022816	1.94982e-07	-0.260743	0.978	0.986	0.0108018	-0.258649	Fstl1
17	NGN4	Uts2b/Cckar/Vip	ENSMUSG00000015002	1.95258e-07	-0.323764	0.387	0.734	0.0108171	-0.172761	Efr3a
31	NGN9	Miat/Snhg11/Meg3	ENSMUSG00000092083	1.9535e-07	-2.65513	0.263	0.634	0.0108222	-1.12555	Kcnb2
13	NGN2	Htr3b/Htr3a/Gpr65	ENSMUSG00000032193	1.96628e-07	-0.310035	0.723	0.853	0.010893	-0.263332	Ldlr
28	NGN7	Rbp4/Gda/Kcnk9	ENSMUSG00000003452	1.96941e-07	-0.593266	0.312	0.689	0.0109103	-0.273293	Bicd1
31	NGN9	Miat/Snhg11/Meg3	ENSMUSG00000026617	1.98771e-07	-0.605296	0.079	0.376	0.0110117	-0.139563	Bpnt1
13	NGN2	Htr3b/Htr3a/Gpr65	ENSMUSG00000022139	2.00635e-07	-0.544142	0.862	0.938	0.011115	-0.500519	Mbnl2
5	NGN1	C1ql3/Adcyap1/St18	ENSMUSG00000024524	2.01307e-07	-0.299928	0.403	0.64	0.0111522	-0.190569	Gnal
29	NGN8	Trpa1/Efcab6/Nos1	ENSMUSG00000064351	2.0263e-07	-0.695738	0.883	0.961	0.0112255	-0.63985	mt-Co1
24	NGN6	Lypd1/Ddc/Tafa2	ENSMUSG00000024924	2.03624e-07	-0.263474	0.121	0.356	0.0112806	-0.0943037	Vldlr
5	NGN1	C1ql3/Adcyap1/St18	ENSMUSG00000036093	2.0381e-07	-0.381116	0.304	0.552	0.0112909	-0.212937	Arl5a
5	NGN1	C1ql3/Adcyap1/St18	ENSMUSG00000028530	2.05628e-07	-0.297697	0.553	0.79	0.0113916	-0.209504	Jak1
9	FB1	Lum/Ccl11/Smoc2	ENSMUSG00000020315	2.07744e-07	-0.434649	0.241	0.451	0.0115088	-0.236652	Sptbn1
31	NGN9	Miat/Snhg11/Meg3	ENSMUSG00000068923	2.08735e-07	-0.875001	0.579	0.832	0.0115637	-0.612085	Syt11
28	NGN7	Rbp4/Gda/Kcnk9	ENSMUSG00000020741	2.10628e-07	-0.313891	0.251	0.594	0.0116686	-0.135638	Cluh
13	NGN2	Htr3b/Htr3a/Gpr65	ENSMUSG00000032269	2.11661e-07	-0.393857	0.952	0.984	0.0117258	-0.381178	Htr3a
24	NGN6	Lypd1/Ddc/Tafa2	ENSMUSG00000036834	2.13176e-07	-0.475345	0.14	0.391	0.0118097	-0.17781	Plch1
28	NGN7	Rbp4/Gda/Kcnk9	ENSMUSG00000035681	2.1327e-07	-0.570923	0.247	0.594	0.0118149	-0.242926	Kcnc2
0	EC1	Cldn5/Ly6c1/Ly6a	ENSMUSG00000003970	2.13984e-07	0.309197	0.91	0.835	0.0118545	0.33664	Rpl8
24	NGN6	Lypd1/Ddc/Tafa2	ENSMUSG00000055065	2.16715e-07	-0.504284	0.56	0.862	0.0120058	-0.329635	Ddx17
31	NGN9	Miat/Snhg11/Meg3	ENSMUSG00000024270	2.1842e-07	-0.65084	0.158	0.525	0.0121002	-0.204376	Slc39a6
17	NGN4	Uts2b/Cckar/Vip	ENSMUSG00000028412	2.19338e-07	-0.400911	0.208	0.5	0.0121511	-0.17137	Slc44a1
14	GC1	Kcna1/Fxyd3/Mbp	ENSMUSG00000045962	2.19338e-07	-0.494104	0.089	0.237	0.0121511	-0.198042	Wnk1
3	MGC1	Ncmap/Fam178b/Cldn19	ENSMUSG00000041841	2.25314e-07	0.32969	0.85	0.802	0.0124822	0.349179	Rpl37
13	NGN2	Htr3b/Htr3a/Gpr65	ENSMUSG00000064358	2.26315e-07	-0.329618	0.379	0.605	0.0125376	-0.20849	mt-Co3
15	NGN3	Cysltr2/Chrnb3/Kcnip4	ENSMUSG00000028402	2.30457e-07	-0.685532	0.178	0.383	0.0127671	-0.327939	Mpdz
17	NGN4	Uts2b/Cckar/Vip	ENSMUSG00000005610	2.30861e-07	-0.410473	0.85	0.944	0.0127895	-0.370028	Eif4g2
0	EC1	Cldn5/Ly6c1/Ly6a	ENSMUSG00000038274	2.31824e-07	0.257831	0.954	0.913	0.0128428	0.269284	Fau
12	FB2	Acta2/Myh11/Ndufa4l2	ENSMUSG00000022200	2.33373e-07	-0.644032	0.032	0.159	0.0129286	-0.160055	Golph3
5	NGN1	C1ql3/Adcyap1/St18	ENSMUSG00000041841	2.33471e-07	0.372206	0.947	0.958	0.0129341	0.367976	Rpl37
13	NGN2	Htr3b/Htr3a/Gpr65	ENSMUSG00000051111	2.34533e-07	-0.329288	0.935	0.961	0.0129929	-0.320471	Sv2c
31	NGN9	Miat/Snhg11/Meg3	ENSMUSG00000052852	2.37498e-07	-0.884842	0.404	0.782	0.0131571	-0.462531	Reep1
21	NGN5	Kcng1/Vmn1r85/Trpv1	ENSMUSG00000027797	2.38309e-07	-0.333615	0.25	0.562	0.0132021	-0.151643	Dclk1
5	NGN1	C1ql3/Adcyap1/St18	ENSMUSG00000025959	2.38342e-07	-0.275099	0.906	0.958	0.0132039	-0.260321	Klf7
5	NGN1	C1ql3/Adcyap1/St18	ENSMUSG00000019876	2.38784e-07	-0.260276	0.039	0.15	0.0132284	-0.0797094	Pkib
28	NGN7	Rbp4/Gda/Kcnk9	ENSMUSG00000028842	2.39899e-07	-0.508748	0.158	0.453	0.0132902	-0.1846	Ago3
7	SGC4	Atf3/Emp1/Cebpd	ENSMUSG00000037742	2.41613e-07	-0.668072	0.469	0.614	0.0133851	-0.512831	Eef1a1
15	NGN3	Cysltr2/Chrnb3/Kcnip4	ENSMUSG00000066232	2.41673e-07	-0.302387	0.157	0.368	0.0133885	-0.133594	Ipo7
5	NGN1	C1ql3/Adcyap1/St18	ENSMUSG00000047126	2.42451e-07	-0.25798	0.821	0.913	0.0134315	-0.232266	Cltc
31	NGN9	Miat/Snhg11/Meg3	ENSMUSG00000038623	2.42793e-07	-0.508869	0.053	0.337	0.0134505	-0.0923883	Tm6sf1
31	NGN9	Miat/Snhg11/Meg3	ENSMUSG00000020315	2.43757e-07	-0.916426	0.553	0.871	0.0135039	-0.585639	Sptbn1
5	NGN1	C1ql3/Adcyap1/St18	ENSMUSG00000029772	2.46481e-07	-0.270715	0.28	0.507	0.0136548	-0.151852	Ahcyl2
13	NGN2	Htr3b/Htr3a/Gpr65	ENSMUSG00000033938	2.46715e-07	0.482705	0.768	0.725	0.0136678	0.510944	Ndufb7
31	NGN9	Miat/Snhg11/Meg3	ENSMUSG00000037852	2.47746e-07	-0.8232	0.281	0.663	0.0137249	-0.355945	Cpe
3	MGC1	Ncmap/Fam178b/Cldn19	ENSMUSG00000002985	2.49068e-07	0.844078	0.62	0.499	0.0137981	1.04473	Apoe
17	NGN4	Uts2b/Cckar/Vip	ENSMUSG00000057113	2.49803e-07	-0.428274	0.387	0.718	0.0138388	-0.233551	Npm1
16	MGC3	Slc36a2/Nr4a2/Ugt8a	ENSMUSG00000031765	2.50009e-07	0.668101	0.978	0.983	0.0138502	0.664737	Mt1
22	SGC8	Ttyh1/Ptprz1/Sfrp5	ENSMUSG00000064341	2.50561e-07	-0.918358	0.953	0.99	0.0138808	-0.884379	mt-Nd1
5	NGN1	C1ql3/Adcyap1/St18	ENSMUSG00000028522	2.51327e-07	-0.33308	0.118	0.283	0.0139232	-0.145509	Mier1
0	EC1	Cldn5/Ly6c1/Ly6a	ENSMUSG00000066842	2.52802e-07	0.751732	0.224	0.113	0.014005	1.43013	Hmcn1
0	EC1	Cldn5/Ly6c1/Ly6a	ENSMUSG00000027500	2.54018e-07	-0.492083	0.371	0.486	0.0140724	-0.377991	Stmn2
9	FB1	Lum/Ccl11/Smoc2	ENSMUSG00000056596	2.56005e-07	-0.602198	0.092	0.237	0.0141824	-0.248681	Trnp1
13	NGN2	Htr3b/Htr3a/Gpr65	ENSMUSG00000008590	2.56339e-07	-0.284294	0.585	0.791	0.0142009	-0.21118	Htr3b
31	NGN9	Miat/Snhg11/Meg3	ENSMUSG00000022636	2.56666e-07	-1.23165	0.404	0.713	0.014219	-0.705261	Alcam
9	FB1	Lum/Ccl11/Smoc2	ENSMUSG00000020368	2.58267e-07	-0.461402	0.161	0.344	0.0143077	-0.222881	Canx
31	NGN9	Miat/Snhg11/Meg3	ENSMUSG00000017466	2.59231e-07	-0.782508	0.421	0.832	0.0143611	-0.400548	Timp2
31	NGN9	Miat/Snhg11/Meg3	ENSMUSG00000103364	2.60852e-07	-0.439936	0.009	0.238	0.014451	-0.0337048	Gm38157
13	NGN2	Htr3b/Htr3a/Gpr65	ENSMUSG00000063142	2.62947e-07	-0.418169	0.294	0.516	0.014567	-0.241679	Kcnma1
24	NGN6	Lypd1/Ddc/Tafa2	ENSMUSG00000064339	2.62977e-07	-0.461242	0.43	0.747	0.0145687	-0.268093	mt-Rnr2
13	NGN2	Htr3b/Htr3a/Gpr65	ENSMUSG00000002028	2.66599e-07	-0.309897	0.359	0.597	0.0147693	-0.188389	Kmt2a
1	SGC1	Mmd2/Ednrb/Fabp7	ENSMUSG00000062825	2.6956e-07	-0.506214	0.591	0.722	0.0149333	-0.415621	Actg1
0	EC1	Cldn5/Ly6c1/Ly6a	ENSMUSG00000001289	2.71661e-07	0.286851	0.767	0.595	0.0150498	0.368402	Pfdn5
16	MGC3	Slc36a2/Nr4a2/Ugt8a	ENSMUSG00000041607	2.73505e-07	0.453195	1	0.997	0.0151519	0.454545	Mbp
15	NGN3	Cysltr2/Chrnb3/Kcnip4	ENSMUSG00000020642	2.73786e-07	-0.312245	0.084	0.253	0.0151675	-0.111601	Rnf144a
13	NGN2	Htr3b/Htr3a/Gpr65	ENSMUSG00000005952	2.74016e-07	-0.40277	0.22	0.411	0.0151802	-0.220041	Trpv1
9	FB1	Lum/Ccl11/Smoc2	ENSMUSG00000019978	2.79832e-07	-0.603801	0.075	0.209	0.0155024	-0.234352	Epb41l2
15	NGN3	Cysltr2/Chrnb3/Kcnip4	ENSMUSG00000033102	2.80898e-07	-0.333921	0.094	0.268	0.0155615	-0.12492	Cdc14b
31	NGN9	Miat/Snhg11/Meg3	ENSMUSG00000036186	2.81693e-07	-0.525978	0.088	0.406	0.0156055	-0.123908	Dipk1b
9	FB1	Lum/Ccl11/Smoc2	ENSMUSG00000019970	2.82974e-07	-0.640651	0.106	0.257	0.0156765	-0.278335	Sgk1
15	NGN3	Cysltr2/Chrnb3/Kcnip4	ENSMUSG00000061911	2.83559e-07	-0.770162	0.519	0.72	0.0157089	-0.558104	Myt1l
17	NGN4	Uts2b/Cckar/Vip	ENSMUSG00000057406	2.85989e-07	-0.495457	0.237	0.516	0.0158435	-0.232658	Nsd2
2	SGC2	Cxcl10/Acsbg1/Phgdh	ENSMUSG00000038301	2.86609e-07	-0.535898	0.131	0.269	0.0158778	-0.27083	Snx10
31	NGN9	Miat/Snhg11/Meg3	ENSMUSG00000018171	2.87194e-07	-0.542079	0.061	0.356	0.0159102	-0.105157	Vmp1
30	EC2	Selp/Fabp4/Vwf	ENSMUSG00000029838	2.89585e-07	2.2931	0.529	0.161	0.0160427	7.22795	Ptn
13	NGN2	Htr3b/Htr3a/Gpr65	ENSMUSG00000079523	2.95618e-07	0.453354	0.977	0.977	0.016377	0.453354	Tmsb10
9	FB1	Lum/Ccl11/Smoc2	ENSMUSG00000002602	2.97017e-07	-0.60217	0.086	0.225	0.0164545	-0.245993	Axl
31	NGN9	Miat/Snhg11/Meg3	ENSMUSG00000020390	2.97086e-07	-0.390002	0.202	0.604	0.0164582	-0.134659	Ube2b
19	MGC4	Mt2/Tcim/Drp2	ENSMUSG00000049775	2.98349e-07	-0.424311	0.951	0.982	0.0165282	-0.411051	Tmsb4x
14	GC1	Kcna1/Fxyd3/Mbp	ENSMUSG00000033730	3.02752e-07	-0.665483	0.081	0.217	0.0167722	-0.266779	Egr3
2	SGC2	Cxcl10/Acsbg1/Phgdh	ENSMUSG00000049775	3.06633e-07	-0.379826	0.916	0.978	0.0169872	-0.355991	Tmsb4x
15	NGN3	Cysltr2/Chrnb3/Kcnip4	ENSMUSG00000031561	3.07339e-07	-0.560161	0.192	0.41	0.0170263	-0.269411	Tenm3
0	EC1	Cldn5/Ly6c1/Ly6a	ENSMUSG00000075254	3.07795e-07	-0.326071	0.136	0.255	0.0170516	-0.179647	Heg1
15	NGN3	Cysltr2/Chrnb3/Kcnip4	ENSMUSG00000036792	3.08566e-07	-0.694037	0.098	0.268	0.0170943	-0.269626	Mbd5
1	SGC1	Mmd2/Ednrb/Fabp7	ENSMUSG00000062997	3.08971e-07	0.475257	0.788	0.64	0.0171167	0.58347	Rpl35
10	SGC6	Ifit3/Cdh19/Isg15	ENSMUSG00000064358	3.14019e-07	-0.941282	0.044	0.161	0.0173963	-0.297247	mt-Co3
13	NGN2	Htr3b/Htr3a/Gpr65	ENSMUSG00000040774	3.15646e-07	-0.251261	0.308	0.519	0.0174865	-0.151042	Cept1
13	NGN2	Htr3b/Htr3a/Gpr65	ENSMUSG00000036564	3.15755e-07	-0.323665	0.96	0.973	0.0174925	-0.319385	Ndrg4
24	NGN6	Lypd1/Ddc/Tafa2	ENSMUSG00000042751	3.16582e-07	-0.452147	0.401	0.695	0.0175383	-0.263592	Nmnat2
5	NGN1	C1ql3/Adcyap1/St18	ENSMUSG00000026743	3.20102e-07	-0.316768	0.123	0.29	0.0177333	-0.140434	Mllt10
21	NGN5	Kcng1/Vmn1r85/Trpv1	ENSMUSG00000066324	3.24668e-07	-0.337564	0.421	0.723	0.0179863	-0.198486	Impad1
0	EC1	Cldn5/Ly6c1/Ly6a	ENSMUSG00000049606	3.27712e-07	0.340387	0.295	0.166	0.0181549	0.589876	Zfp644
13	NGN2	Htr3b/Htr3a/Gpr65	ENSMUSG00000047181	3.31242e-07	-0.303111	0.78	0.891	0.0183505	-0.265768	Samd14
19	MGC4	Mt2/Tcim/Drp2	ENSMUSG00000093674	3.3362e-07	0.438028	0.985	0.969	0.0184822	0.445187	Rpl41
28	NGN7	Rbp4/Gda/Kcnk9	ENSMUSG00000052572	3.34987e-07	-0.869169	0.167	0.453	0.0185579	-0.332274	Dlg2
31	NGN9	Miat/Snhg11/Meg3	ENSMUSG00000000600	3.35259e-07	-0.674764	0.237	0.653	0.018573	-0.251383	Krit1
31	NGN9	Miat/Snhg11/Meg3	ENSMUSG00000034075	3.35597e-07	-0.409992	0	0.208	0.0185918	-0.018807	Zdhhc5
31	NGN9	Miat/Snhg11/Meg3	ENSMUSG00000038141	3.35597e-07	-0.344713	0	0.208	0.0185918	-0.0158125	Tmem181a
21	NGN5	Kcng1/Vmn1r85/Trpv1	ENSMUSG00000026667	3.39166e-07	-0.331837	0.914	0.978	0.0187895	-0.310341	Uhmk1
0	EC1	Cldn5/Ly6c1/Ly6a	ENSMUSG00000097589	3.39721e-07	0.372895	0.404	0.256	0.0188202	0.580371	Dleu2
2	SGC2	Cxcl10/Acsbg1/Phgdh	ENSMUSG00000031626	3.39863e-07	-0.433334	0.093	0.22	0.018828	-0.194058	Sorbs2
5	NGN1	C1ql3/Adcyap1/St18	ENSMUSG00000027002	3.4224e-07	-0.290157	0.633	0.839	0.0189597	-0.219754	Nckap1
31	NGN9	Miat/Snhg11/Meg3	ENSMUSG00000020577	3.42553e-07	-0.930664	0.289	0.653	0.0189771	-0.419711	Tspan13
5	NGN1	C1ql3/Adcyap1/St18	ENSMUSG00000025950	3.43032e-07	-0.261099	0.553	0.797	0.0190036	-0.182155	Idh1
13	NGN2	Htr3b/Htr3a/Gpr65	ENSMUSG00000039716	3.44708e-07	-0.377969	0.232	0.442	0.0190965	-0.202364	Dock3
13	NGN2	Htr3b/Htr3a/Gpr65	ENSMUSG00000028648	3.46654e-07	0.475872	0.729	0.655	0.0192043	0.528826	Ndufs5
17	NGN4	Uts2b/Cckar/Vip	ENSMUSG00000027419	3.47744e-07	-0.50556	0.325	0.621	0.0192647	-0.268404	Pcsk2
7	SGC4	Atf3/Emp1/Cebpd	ENSMUSG00000093674	3.49216e-07	0.357526	0.964	0.984	0.0193462	0.350332	Rpl41
13	NGN2	Htr3b/Htr3a/Gpr65	ENSMUSG00000047714	3.51209e-07	-0.345517	0.819	0.919	0.0194566	-0.308325	Ppp1r2
15	NGN3	Cysltr2/Chrnb3/Kcnip4	ENSMUSG00000036199	3.53508e-07	0.48176	0.784	0.785	0.019584	0.481154	Ndufa13
28	NGN7	Rbp4/Gda/Kcnk9	ENSMUSG00000028559	3.54677e-07	-0.649413	0.167	0.462	0.0196487	-0.24353	Osbpl9
5	NGN1	C1ql3/Adcyap1/St18	ENSMUSG00000032289	3.58103e-07	-0.305052	0.077	0.213	0.0198386	-0.119011	Thsd4
15	NGN3	Cysltr2/Chrnb3/Kcnip4	ENSMUSG00000047921	3.619e-07	-0.45829	0.223	0.444	0.0200489	-0.235201	Trappc9
31	NGN9	Miat/Snhg11/Meg3	ENSMUSG00000002015	3.64615e-07	-0.484169	0.114	0.446	0.0201993	-0.13166	Bcap31
15	NGN3	Cysltr2/Chrnb3/Kcnip4	ENSMUSG00000035620	3.65478e-07	-0.287819	0.118	0.299	0.0202471	-0.119226	Ric8b
5	NGN1	C1ql3/Adcyap1/St18	ENSMUSG00000000197	3.67127e-07	-0.290856	0.3	0.538	0.0203385	-0.164535	Nalcn
13	NGN2	Htr3b/Htr3a/Gpr65	ENSMUSG00000050608	3.6836e-07	0.529622	0.876	0.853	0.0204068	0.543737	Micos10
4	SGC3	Bcan/Fbln2/Fbln5	ENSMUSG00000031342	3.69403e-07	-0.552369	0.774	0.894	0.0204646	-0.479046	Gpm6b
31	NGN9	Miat/Snhg11/Meg3	ENSMUSG00000093904	3.71256e-07	-0.64141	0.211	0.624	0.0205672	-0.223583	Tomm20
2	SGC2	Cxcl10/Acsbg1/Phgdh	ENSMUSG00000027533	3.71457e-07	-0.511956	0.304	0.482	0.0205783	-0.326736	Fabp5
4	SGC3	Bcan/Fbln2/Fbln5	ENSMUSG00000041828	3.71889e-07	-0.289965	0.502	0.732	0.0206023	-0.200084	Abca8a
17	NGN4	Uts2b/Cckar/Vip	ENSMUSG00000048078	3.74439e-07	-0.537455	0.168	0.411	0.0207435	-0.227238	Tenm4
0	EC1	Cldn5/Ly6c1/Ly6a	ENSMUSG00000028152	3.76906e-07	0.601371	0.424	0.27	0.0208802	0.932124	Tspan5
6	HC1	C1qa/C1qc/C1qb	ENSMUSG00000024190	3.787e-07	-0.885477	0.461	0.602	0.0209796	-0.68147	Dusp1
7	SGC4	Atf3/Emp1/Cebpd	ENSMUSG00000044786	3.79687e-07	-0.529487	0.413	0.572	0.0210343	-0.384834	Zfp36
4	SGC3	Bcan/Fbln2/Fbln5	ENSMUSG00000090733	3.81006e-07	0.710354	0.815	0.738	0.0211074	0.783478	Rps27
0	EC1	Cldn5/Ly6c1/Ly6a	ENSMUSG00000069662	3.81361e-07	-0.605583	0.332	0.439	0.021127	-0.461268	Marcks
31	NGN9	Miat/Snhg11/Meg3	ENSMUSG00000027030	3.81793e-07	-0.882399	0.07	0.356	0.021151	-0.192874	Stk39
12	FB2	Acta2/Myh11/Ndufa4l2	ENSMUSG00000032135	3.82161e-07	-0.746715	0.057	0.201	0.0211713	-0.237109	Mcam
13	NGN2	Htr3b/Htr3a/Gpr65	ENSMUSG00000030275	3.828e-07	-0.31553	0.929	0.965	0.0212067	-0.30388	Etnk1
31	NGN9	Miat/Snhg11/Meg3	ENSMUSG00000064345	3.83068e-07	-0.741072	0.693	0.97	0.0212216	-0.531606	mt-Nd2
5	NGN1	C1ql3/Adcyap1/St18	ENSMUSG00000022340	3.83753e-07	-0.310568	0.316	0.573	0.0212595	-0.173663	Sybu
31	NGN9	Miat/Snhg11/Meg3	ENSMUSG00000032011	3.84299e-07	-1.00671	0.167	0.515	0.0212898	-0.339404	Thy1
28	NGN7	Rbp4/Gda/Kcnk9	ENSMUSG00000024423	3.84626e-07	-0.282412	0.493	0.868	0.0213079	-0.161792	Impact
13	NGN2	Htr3b/Htr3a/Gpr65	ENSMUSG00000030500	3.84935e-07	-0.37067	0.692	0.86	0.021325	-0.299093	Slc17a6
15	NGN3	Cysltr2/Chrnb3/Kcnip4	ENSMUSG00000028030	3.87848e-07	-0.562143	0.108	0.276	0.0214864	-0.231933	Tbck
5	NGN1	C1ql3/Adcyap1/St18	ENSMUSG00000021767	3.88795e-07	-0.367611	0.109	0.262	0.0215389	-0.16083	Kat6b
13	NGN2	Htr3b/Htr3a/Gpr65	ENSMUSG00000035093	3.93817e-07	-0.291564	0.347	0.562	0.0218171	-0.181972	Secisbp2l
29	NGN8	Trpa1/Efcab6/Nos1	ENSMUSG00000063626	3.98604e-07	-0.256285	0.534	0.853	0.0220823	-0.161552	Unc5d
5	NGN1	C1ql3/Adcyap1/St18	ENSMUSG00000041846	3.98985e-07	-0.359647	0.106	0.266	0.0221034	-0.151156	Ppp4r3a
13	NGN2	Htr3b/Htr3a/Gpr65	ENSMUSG00000034981	4.01065e-07	-0.290639	0.675	0.845	0.0222186	-0.232851	Parm1
5	NGN1	C1ql3/Adcyap1/St18	ENSMUSG00000021703	4.02566e-07	-0.323485	0.297	0.545	0.0223018	-0.178937	Serinc5
21	NGN5	Kcng1/Vmn1r85/Trpv1	ENSMUSG00000030275	4.04416e-07	-0.49079	0.986	0.993	0.0224042	-0.487365	Etnk1
31	NGN9	Miat/Snhg11/Meg3	ENSMUSG00000030172	4.04706e-07	-0.955124	0.14	0.485	0.0224203	-0.289431	Erc1
15	NGN3	Cysltr2/Chrnb3/Kcnip4	ENSMUSG00000037487	4.05817e-07	-0.437306	0.275	0.506	0.0224819	-0.241535	Ubr5
21	NGN5	Kcng1/Vmn1r85/Trpv1	ENSMUSG00000054428	4.06017e-07	0.585231	0.993	0.993	0.0224929	0.585231	Atpif1
17	NGN4	Uts2b/Cckar/Vip	ENSMUSG00000023011	4.08009e-07	-0.346789	0.401	0.71	0.0226033	-0.197959	Faim2
4	SGC3	Bcan/Fbln2/Fbln5	ENSMUSG00000049775	4.08351e-07	-0.47469	0.902	0.948	0.0226222	-0.451897	Tmsb4x
15	NGN3	Cysltr2/Chrnb3/Kcnip4	ENSMUSG00000035776	4.09871e-07	-0.454939	0.324	0.536	0.0227064	-0.278296	Cd99l2
15	NGN3	Cysltr2/Chrnb3/Kcnip4	ENSMUSG00000106404	4.11621e-07	-0.551548	0.167	0.356	0.0228034	-0.266732	Gm42919
23	JGN1	Mrgprd/Tmem45b/Grik1	ENSMUSG00000064370	4.12643e-07	-1.78915	0.929	0.985	0.02286	-1.68845	mt-Cytb
15	NGN3	Cysltr2/Chrnb3/Kcnip4	ENSMUSG00000037896	4.14796e-07	-0.31368	0.143	0.33	0.0229793	-0.141156	Rcor1
8	SGC5	Pou3f1/Col1a2/Gas7	ENSMUSG00000003545	4.17036e-07	-1.02612	0.246	0.426	0.0231034	-0.602494	Fosb
21	NGN5	Kcng1/Vmn1r85/Trpv1	ENSMUSG00000070858	4.17307e-07	0.441337	0.971	0.985	0.0231184	0.435127	Gm1673
17	NGN4	Uts2b/Cckar/Vip	ENSMUSG00000049470	4.29942e-07	-0.458951	0.336	0.653	0.0238184	-0.239513	Aff4
21	NGN5	Kcng1/Vmn1r85/Trpv1	ENSMUSG00000068823	4.31944e-07	-0.457092	0.871	0.985	0.0239293	-0.404721	Csde1
28	NGN7	Rbp4/Gda/Kcnk9	ENSMUSG00000041439	4.38437e-07	-0.312559	0.316	0.698	0.024289	-0.143918	Mfsd6
31	NGN9	Miat/Snhg11/Meg3	ENSMUSG00000047126	4.40686e-07	-0.873738	0.368	0.723	0.0244136	-0.450577	Cltc
13	NGN2	Htr3b/Htr3a/Gpr65	ENSMUSG00000105939	4.42864e-07	-0.291877	0.093	0.248	0.0245342	-0.116525	Gm43322
8	SGC5	Pou3f1/Col1a2/Gas7	ENSMUSG00000001506	4.4434e-07	-0.799499	0.129	0.301	0.024616	-0.357332	Col1a1
9	FB1	Lum/Ccl11/Smoc2	ENSMUSG00000067288	4.44683e-07	0.641567	0.833	0.804	0.024635	0.664424	Rps28
28	NGN7	Rbp4/Gda/Kcnk9	ENSMUSG00000037652	4.46714e-07	-0.284778	0.098	0.34	0.0247475	-0.0878744	Phc3
2	SGC2	Cxcl10/Acsbg1/Phgdh	ENSMUSG00000030208	4.47001e-07	-0.78891	0.088	0.204	0.0247634	-0.361277	Emp1
2	SGC2	Cxcl10/Acsbg1/Phgdh	ENSMUSG00000043252	4.47268e-07	-0.500348	0.028	0.114	0.0247782	-0.153332	Tmem64
9	FB1	Lum/Ccl11/Smoc2	ENSMUSG00000014956	4.49338e-07	-0.503388	0.17	0.342	0.0248929	-0.257414	Ppp1cb
22	SGC8	Ttyh1/Ptprz1/Sfrp5	ENSMUSG00000064370	4.53397e-07	-0.610422	0.953	0.979	0.0251177	-0.594374	mt-Cytb
5	NGN1	C1ql3/Adcyap1/St18	ENSMUSG00000018217	4.56164e-07	-0.349224	0.64	0.857	0.025271	-0.261818	Pmp22
31	NGN9	Miat/Snhg11/Meg3	ENSMUSG00000059495	4.56678e-07	-0.491999	0.105	0.426	0.0252995	-0.12977	Arhgef12
13	NGN2	Htr3b/Htr3a/Gpr65	ENSMUSG00000033184	4.59244e-07	-0.25883	0.308	0.519	0.0254417	-0.155592	Tmed7
31	NGN9	Miat/Snhg11/Meg3	ENSMUSG00000039347	4.59895e-07	-0.534394	0.219	0.614	0.0254777	-0.196116	Atp6v0e2
15	NGN3	Cysltr2/Chrnb3/Kcnip4	ENSMUSG00000024500	4.60026e-07	-0.394375	0.54	0.728	0.025485	-0.293911	Ppp2r2b
13	NGN2	Htr3b/Htr3a/Gpr65	ENSMUSG00000030016	4.60205e-07	-0.283652	0.223	0.43	0.0254949	-0.150207	Zfp638
5	NGN1	C1ql3/Adcyap1/St18	ENSMUSG00000024777	4.62422e-07	-0.256249	0.601	0.836	0.0256177	-0.185069	Ppp2r5b
13	NGN2	Htr3b/Htr3a/Gpr65	ENSMUSG00000091264	4.63812e-07	-0.271754	0.452	0.663	0.0256947	-0.186553	Smim13
31	NGN9	Miat/Snhg11/Meg3	ENSMUSG00000058254	4.71324e-07	-0.686732	0.246	0.663	0.0261109	-0.261223	Tspan7
17	NGN4	Uts2b/Cckar/Vip	ENSMUSG00000001173	4.76884e-07	-0.486444	0.23	0.5	0.0264189	-0.228915	Ocrl
13	NGN2	Htr3b/Htr3a/Gpr65	ENSMUSG00000034342	4.78952e-07	-0.287469	0.477	0.694	0.0265335	-0.19886	Cbl
13	NGN2	Htr3b/Htr3a/Gpr65	ENSMUSG00000048616	4.79591e-07	-0.252925	0.144	0.322	0.0265689	-0.117321	Nog
13	NGN2	Htr3b/Htr3a/Gpr65	ENSMUSG00000024953	4.83086e-07	0.477196	0.737	0.709	0.0267625	0.495779	Prdx5
15	NGN3	Cysltr2/Chrnb3/Kcnip4	ENSMUSG00000025656	4.85591e-07	-0.340733	0.136	0.326	0.0269012	-0.148057	Arhgef9
5	NGN1	C1ql3/Adcyap1/St18	ENSMUSG00000032878	4.86403e-07	-0.323437	0.099	0.252	0.0269463	-0.13456	Ccdc85a
13	NGN2	Htr3b/Htr3a/Gpr65	ENSMUSG00000035910	4.89219e-07	-0.48215	0.624	0.779	0.0271022	-0.387431	Dcdc2a
31	NGN9	Miat/Snhg11/Meg3	ENSMUSG00000018042	4.92113e-07	-0.718294	0.263	0.653	0.0272626	-0.295768	Cyb5r3
12	FB2	Acta2/Myh11/Ndufa4l2	ENSMUSG00000021823	4.94946e-07	-0.801591	0.06	0.205	0.0274195	-0.260983	Vcl
13	NGN2	Htr3b/Htr3a/Gpr65	ENSMUSG00000047721	4.95552e-07	0.483805	0.782	0.798	0.0274531	0.474225	Bola2
31	NGN9	Miat/Snhg11/Meg3	ENSMUSG00000022905	4.96158e-07	-0.592425	0.079	0.386	0.0274867	-0.133146	Kpna1
5	NGN1	C1ql3/Adcyap1/St18	ENSMUSG00000026344	4.96833e-07	-0.408733	0.162	0.329	0.0275241	-0.207381	Lypd1
17	NGN4	Uts2b/Cckar/Vip	ENSMUSG00000037742	4.98329e-07	-0.459087	0.898	0.96	0.0276069	-0.429743	Eef1a1
5	NGN1	C1ql3/Adcyap1/St18	ENSMUSG00000032511	4.99496e-07	-0.254559	0.263	0.479	0.0276716	-0.142116	Scn5a
29	NGN8	Trpa1/Efcab6/Nos1	ENSMUSG00000030105	5.00082e-07	-0.50817	0.573	0.873	0.027704	-0.335518	Arl8b
5	NGN1	C1ql3/Adcyap1/St18	ENSMUSG00000063253	5.01159e-07	-0.297996	0.737	0.916	0.0277637	-0.240392	Scoc
21	NGN5	Kcng1/Vmn1r85/Trpv1	ENSMUSG00000054693	5.09393e-07	-0.291588	0.314	0.672	0.0282198	-0.138526	Adam10
24	NGN6	Lypd1/Ddc/Tafa2	ENSMUSG00000032020	5.11711e-07	-0.508659	0.232	0.5	0.0283483	-0.241364	Ubash3b
31	NGN9	Miat/Snhg11/Meg3	ENSMUSG00000039917	5.19199e-07	-0.448156	0.026	0.267	0.0287631	-0.0582441	Rhbdd2
14	GC1	Kcna1/Fxyd3/Mbp	ENSMUSG00000006782	5.22183e-07	-0.484821	0.613	0.756	0.0289284	-0.394312	Cnp
28	NGN7	Rbp4/Gda/Kcnk9	ENSMUSG00000029397	5.23094e-07	-0.281252	0.149	0.434	0.0289789	-0.100719	Rchy1
15	NGN3	Cysltr2/Chrnb3/Kcnip4	ENSMUSG00000037486	5.37983e-07	-0.529229	0.129	0.307	0.0298037	-0.232059	Asxl2
13	NGN2	Htr3b/Htr3a/Gpr65	ENSMUSG00000046516	5.39605e-07	0.483623	0.734	0.705	0.0298936	0.503238	Cox17
9	FB1	Lum/Ccl11/Smoc2	ENSMUSG00000026864	5.41127e-07	-0.622539	0.152	0.316	0.0299779	-0.30936	Hspa5
24	NGN6	Lypd1/Ddc/Tafa2	ENSMUSG00000109536	5.44075e-07	-0.719905	0.097	0.31	0.0301412	-0.240718	9330162G02Rik
31	NGN9	Miat/Snhg11/Meg3	ENSMUSG00000029426	5.45425e-07	-0.541487	0.158	0.525	0.030216	-0.170037	Scarb2
13	NGN2	Htr3b/Htr3a/Gpr65	ENSMUSG00000043004	5.47741e-07	0.444167	0.949	0.969	0.0303443	0.435093	Gng2
24	NGN6	Lypd1/Ddc/Tafa2	ENSMUSG00000027499	5.53671e-07	-0.342025	0.227	0.517	0.0306728	-0.153814	Pkia
13	NGN2	Htr3b/Htr3a/Gpr65	ENSMUSG00000031059	5.53752e-07	0.450207	0.706	0.64	0.0306773	0.49592	Ndufb11
2	SGC2	Cxcl10/Acsbg1/Phgdh	ENSMUSG00000051391	5.54663e-07	-0.340996	0.235	0.404	0.0307278	-0.201797	Ywhag
31	NGN9	Miat/Snhg11/Meg3	ENSMUSG00000034040	5.55306e-07	-1.94596	0.07	0.356	0.0307634	-0.425347	Galnt17
31	NGN9	Miat/Snhg11/Meg3	ENSMUSG00000037419	5.57392e-07	-0.635912	0.211	0.594	0.030879	-0.232676	Endod1
28	NGN7	Rbp4/Gda/Kcnk9	ENSMUSG00000033382	5.59248e-07	-0.332631	0.186	0.491	0.0309818	-0.130131	Trappc8
14	GC1	Kcna1/Fxyd3/Mbp	ENSMUSG00000020719	5.61285e-07	-0.567402	0.354	0.531	0.0310947	-0.381764	Ddx5
21	NGN5	Kcng1/Vmn1r85/Trpv1	ENSMUSG00000046785	5.66332e-07	-0.261667	0.607	0.839	0.0313742	-0.190163	Epm2aip1
15	NGN3	Cysltr2/Chrnb3/Kcnip4	ENSMUSG00000070733	5.71928e-07	-0.403412	0.547	0.716	0.0316842	-0.309505	Fryl
13	NGN2	Htr3b/Htr3a/Gpr65	ENSMUSG00000039100	5.73986e-07	-0.336073	0.588	0.783	0.0317982	-0.253432	Marchf6
37	NGN14	Slc17a7/Hapln4/Lgi3	ENSMUSG00000064341	5.85447e-07	-1.42761	0.943	1	0.0324332	-1.34704	mt-Nd1
15	NGN3	Cysltr2/Chrnb3/Kcnip4	ENSMUSG00000109162	5.92135e-07	0.270464	0.063	0.215	0.0328037	0.0877507	2900027M19Rik
17	NGN4	Uts2b/Cckar/Vip	ENSMUSG00000027540	6.00448e-07	-0.547168	0.142	0.379	0.0332642	-0.213804	Ptpn1
15	NGN3	Cysltr2/Chrnb3/Kcnip4	ENSMUSG00000039270	6.01054e-07	-0.551598	0.153	0.341	0.0332978	-0.256155	Megf9
31	NGN9	Miat/Snhg11/Meg3	ENSMUSG00000035969	6.01968e-07	-0.358035	0.044	0.307	0.0333484	-0.0609901	Rusc2
13	NGN2	Htr3b/Htr3a/Gpr65	ENSMUSG00000018293	6.07457e-07	0.491793	0.791	0.748	0.0336525	0.519692	Pfn1
24	NGN6	Lypd1/Ddc/Tafa2	ENSMUSG00000019877	6.11616e-07	-0.470924	0.812	0.908	0.0338829	-0.421677	Serinc1
31	NGN9	Miat/Snhg11/Meg3	ENSMUSG00000015094	6.13834e-07	-0.669911	0.386	0.782	0.0340058	-0.334955	Npdc1
13	NGN2	Htr3b/Htr3a/Gpr65	ENSMUSG00000031007	6.14485e-07	-0.470393	0.596	0.775	0.0340418	-0.363131	Atp6ap2
28	NGN7	Rbp4/Gda/Kcnk9	ENSMUSG00000039943	6.17563e-07	-0.454961	0.163	0.434	0.0342124	-0.177271	Plcb4
17	NGN4	Uts2b/Cckar/Vip	ENSMUSG00000021796	6.18627e-07	-0.667369	0.241	0.54	0.0342713	-0.304563	Bmpr1a
31	NGN9	Miat/Snhg11/Meg3	ENSMUSG00000064360	6.20229e-07	-0.564058	0.079	0.376	0.0343601	-0.130055	mt-Nd3
31	NGN9	Miat/Snhg11/Meg3	ENSMUSG00000028833	6.21333e-07	-0.702114	0.263	0.644	0.0344212	-0.293084	Ncdn
17	NGN4	Uts2b/Cckar/Vip	ENSMUSG00000041415	6.2206e-07	-0.40568	0.23	0.476	0.0344615	-0.200336	Dicer1
21	NGN5	Kcng1/Vmn1r85/Trpv1	ENSMUSG00000075700	6.28308e-07	-0.352151	0.786	0.934	0.0348077	-0.296941	Selenot
31	NGN9	Miat/Snhg11/Meg3	ENSMUSG00000037458	6.28678e-07	-0.631809	0.105	0.416	0.0348281	-0.170559	Azin1
9	FB1	Lum/Ccl11/Smoc2	ENSMUSG00000053907	6.29162e-07	-0.586478	0.149	0.308	0.034855	-0.293239	Mat2a
31	NGN9	Miat/Snhg11/Meg3	ENSMUSG00000021076	6.34361e-07	-0.560591	0.044	0.307	0.035143	-0.0954949	Actr10
15	NGN3	Cysltr2/Chrnb3/Kcnip4	ENSMUSG00000030126	6.35352e-07	-0.797307	0.209	0.421	0.0351979	-0.405128	Tmcc1
31	NGN9	Miat/Snhg11/Meg3	ENSMUSG00000025203	6.37211e-07	-0.777461	0.623	0.941	0.0353008	-0.51749	Scd2
24	NGN6	Lypd1/Ddc/Tafa2	ENSMUSG00000027834	6.38448e-07	-0.480008	0.879	0.925	0.0353694	-0.456392	Serpini1
14	GC1	Kcna1/Fxyd3/Mbp	ENSMUSG00000031342	6.46023e-07	-0.434286	0.585	0.758	0.035789	-0.336458	Gpm6b
17	NGN4	Uts2b/Cckar/Vip	ENSMUSG00000027797	6.46502e-07	-0.368446	0.38	0.702	0.0358156	-0.201817	Dclk1
9	FB1	Lum/Ccl11/Smoc2	ENSMUSG00000064360	6.46532e-07	-0.544303	0.014	0.101	0.0358172	-0.117687	mt-Nd3
17	NGN4	Uts2b/Cckar/Vip	ENSMUSG00000025892	6.48391e-07	-0.491215	0.248	0.548	0.0359202	-0.227121	Gria4
28	NGN7	Rbp4/Gda/Kcnk9	ENSMUSG00000021268	6.52357e-07	-0.83878	0.991	0.991	0.0361399	-0.83878	Meg3
27	FB3	Igfbp6/Thbs4/Islr	ENSMUSG00000034892	6.53544e-07	0.611792	0.901	0.829	0.0362057	0.664294	Rps29
3	MGC1	Ncmap/Fam178b/Cldn19	ENSMUSG00000000787	6.55343e-07	-0.408681	0.159	0.288	0.0363054	-0.231768	Ddx3x
9	FB1	Lum/Ccl11/Smoc2	ENSMUSG00000042364	6.57694e-07	-0.453625	0.043	0.156	0.0364356	-0.144832	Snx18
2	SGC2	Cxcl10/Acsbg1/Phgdh	ENSMUSG00000026238	6.59545e-07	-0.456163	0.606	0.755	0.0365381	-0.367315	Ptma
17	NGN4	Uts2b/Cckar/Vip	ENSMUSG00000004394	6.62631e-07	-0.368168	0.201	0.46	0.0367091	-0.165284	Tmed4
28	NGN7	Rbp4/Gda/Kcnk9	ENSMUSG00000064351	6.70129e-07	-0.447231	0.726	0.953	0.0371245	-0.341809	mt-Co1
31	NGN9	Miat/Snhg11/Meg3	ENSMUSG00000074785	6.7901e-07	-0.485088	0	0.198	0.0376165	-0.0233215	Plxnc1
9	FB1	Lum/Ccl11/Smoc2	ENSMUSG00000047714	6.79435e-07	-0.511361	0.172	0.34	0.03764	-0.265908	Ppp1r2
17	NGN4	Uts2b/Cckar/Vip	ENSMUSG00000022105	6.79678e-07	-0.369281	0.204	0.468	0.0376535	-0.165327	Rb1
15	NGN3	Cysltr2/Chrnb3/Kcnip4	ENSMUSG00000072704	6.80139e-07	-0.34555	0.328	0.529	0.037679	-0.21669	Smim10l1
28	NGN7	Rbp4/Gda/Kcnk9	ENSMUSG00000063296	6.81101e-07	-0.534177	0.177	0.462	0.0377323	-0.211634	Tmem117
13	NGN2	Htr3b/Htr3a/Gpr65	ENSMUSG00000038664	6.81956e-07	-0.406056	0.548	0.748	0.0377797	-0.298917	Herc1
16	MGC3	Slc36a2/Nr4a2/Ugt8a	ENSMUSG00000090125	6.82658e-07	-0.648996	0.682	0.834	0.0378186	-0.532115	Pou3f1
13	NGN2	Htr3b/Htr3a/Gpr65	ENSMUSG00000090000	6.84273e-07	0.405969	0.814	0.798	0.0379081	0.414008	Ier3ip1
13	NGN2	Htr3b/Htr3a/Gpr65	ENSMUSG00000074884	6.90973e-07	0.478753	0.918	0.86	0.0382792	0.51067	Serf2
17	NGN4	Uts2b/Cckar/Vip	ENSMUSG00000067288	7.03022e-07	0.514267	0.927	0.935	0.0389467	0.509913	Rps28
31	NGN9	Miat/Snhg11/Meg3	ENSMUSG00000052928	7.08131e-07	-1.05158	0.105	0.416	0.0392298	-0.283878	Ctif
21	NGN5	Kcng1/Vmn1r85/Trpv1	ENSMUSG00000034160	7.11286e-07	-0.382143	0.507	0.832	0.0394045	-0.234641	Ogt
15	NGN3	Cysltr2/Chrnb3/Kcnip4	ENSMUSG00000027834	7.12504e-07	-0.80231	0.383	0.59	0.039472	-0.525513	Serpini1
13	NGN2	Htr3b/Htr3a/Gpr65	ENSMUSG00000037138	7.19175e-07	-0.281289	0.376	0.581	0.0398416	-0.183719	Aff3
21	NGN5	Kcng1/Vmn1r85/Trpv1	ENSMUSG00000024087	7.22171e-07	-0.301426	0.486	0.796	0.0400076	-0.185493	Cyp1b1
31	NGN9	Miat/Snhg11/Meg3	ENSMUSG00000033161	7.25482e-07	-0.770986	0.842	0.921	0.040191	-0.705564	Atp1a1
17	NGN4	Uts2b/Cckar/Vip	ENSMUSG00000028524	7.25628e-07	-0.633642	0.332	0.661	0.0401991	-0.322959	Sgip1
13	NGN2	Htr3b/Htr3a/Gpr65	ENSMUSG00000027108	7.32223e-07	-0.267751	0.254	0.45	0.0405644	-0.153666	Ola1
0	EC1	Cldn5/Ly6c1/Ly6a	ENSMUSG00000008683	7.36175e-07	0.34762	0.846	0.739	0.0407833	0.39728	Rps15a
2	SGC2	Cxcl10/Acsbg1/Phgdh	ENSMUSG00000021703	7.37685e-07	-0.587819	0.084	0.198	0.040867	-0.265649	Serinc5
9	FB1	Lum/Ccl11/Smoc2	ENSMUSG00000051391	7.44869e-07	-0.549835	0.236	0.421	0.041265	-0.313827	Ywhag
10	SGC6	Ifit3/Cdh19/Isg15	ENSMUSG00000007850	7.44976e-07	-0.885055	0.116	0.256	0.0412709	-0.419237	Hnrnph1
5	NGN1	C1ql3/Adcyap1/St18	ENSMUSG00000026657	7.46404e-07	0.277956	0.345	0.601	0.04135	0.161496	Frmd4a
7	SGC4	Atf3/Emp1/Cebpd	ENSMUSG00000094483	7.4831e-07	-0.707148	0.082	0.193	0.0414556	-0.320481	Purb
13	NGN2	Htr3b/Htr3a/Gpr65	ENSMUSG00000004285	7.48967e-07	0.41062	0.859	0.841	0.041492	0.419306	Atp6v1f
31	NGN9	Miat/Snhg11/Meg3	ENSMUSG00000040451	7.52067e-07	-0.712527	0.061	0.337	0.0416638	-0.145791	Sgms1
5	NGN1	C1ql3/Adcyap1/St18	ENSMUSG00000049775	7.57277e-07	-0.361062	0.983	0.983	0.0419524	-0.361062	Tmsb4x
17	NGN4	Uts2b/Cckar/Vip	ENSMUSG00000040536	7.58784e-07	-0.782358	0.449	0.75	0.0420359	-0.472503	Necab1
21	NGN5	Kcng1/Vmn1r85/Trpv1	ENSMUSG00000037742	7.6007e-07	-0.416347	0.986	1	0.0421071	-0.410576	Eef1a1
0	EC1	Cldn5/Ly6c1/Ly6a	ENSMUSG00000098098	7.60104e-07	0.259289	0.437	0.288	0.042109	0.388934	Bvht
15	NGN3	Cysltr2/Chrnb3/Kcnip4	ENSMUSG00000030064	7.6226e-07	0.484787	0.153	0.352	0.0422284	0.218288	Frmd4b
5	NGN1	C1ql3/Adcyap1/St18	ENSMUSG00000028228	7.63062e-07	-0.302406	0.486	0.762	0.0422729	-0.194292	Cpne3
15	NGN3	Cysltr2/Chrnb3/Kcnip4	ENSMUSG00000040387	7.67025e-07	0.273687	0.118	0.295	0.0424924	0.114859	Klhl32
5	NGN1	C1ql3/Adcyap1/St18	ENSMUSG00000032393	7.6767e-07	-0.256918	0.121	0.28	0.0425281	-0.116056	Dpp8
28	NGN7	Rbp4/Gda/Kcnk9	ENSMUSG00000056004	7.70544e-07	-0.351963	0.177	0.472	0.0426874	-0.13655	9330182L06Rik
31	NGN9	Miat/Snhg11/Meg3	ENSMUSG00000027674	7.73309e-07	-2.00453	0.096	0.386	0.0428406	-0.536566	Pex5l
15	NGN3	Cysltr2/Chrnb3/Kcnip4	ENSMUSG00000033379	7.76051e-07	0.508557	0.843	0.801	0.0429925	0.534894	Atp6v0b
14	GC1	Kcna1/Fxyd3/Mbp	ENSMUSG00000005397	7.79868e-07	-0.567493	0.058	0.178	0.0432039	-0.205263	Nid1
15	NGN3	Cysltr2/Chrnb3/Kcnip4	ENSMUSG00000002416	7.82112e-07	0.607356	0.746	0.682	0.0433282	0.663527	Ndufb2
17	NGN4	Uts2b/Cckar/Vip	ENSMUSG00000020704	7.84916e-07	-0.544392	0.336	0.629	0.0434836	-0.294772	Asic2
10	SGC6	Ifit3/Cdh19/Isg15	ENSMUSG00000030208	7.86362e-07	-0.960012	0.167	0.325	0.0435637	-0.50723	Emp1
10	SGC6	Ifit3/Cdh19/Isg15	ENSMUSG00000020315	7.91208e-07	-0.606664	0.318	0.495	0.0438321	-0.394031	Sptbn1
7	SGC4	Atf3/Emp1/Cebpd	ENSMUSG00000024335	7.92824e-07	-0.771783	0.106	0.225	0.0439217	-0.380965	Brd2
13	NGN2	Htr3b/Htr3a/Gpr65	ENSMUSG00000019796	7.9913e-07	-0.276313	0.718	0.853	0.044271	-0.233089	Lrp11
17	NGN4	Uts2b/Cckar/Vip	ENSMUSG00000050856	8.10095e-07	0.519657	0.927	0.968	0.0448784	0.497872	Atp5k
12	FB2	Acta2/Myh11/Ndufa4l2	ENSMUSG00000055322	8.10124e-07	-0.447881	0.149	0.347	0.0448801	-0.199476	Tns1
3	MGC1	Ncmap/Fam178b/Cldn19	ENSMUSG00000064360	8.1494e-07	-0.639865	0.047	0.135	0.0451469	-0.251533	mt-Nd3
31	NGN9	Miat/Snhg11/Meg3	ENSMUSG00000075478	8.15381e-07	-0.428475	0.053	0.327	0.0451713	-0.0801006	Slitrk1
31	NGN9	Miat/Snhg11/Meg3	ENSMUSG00000026223	8.19318e-07	-0.655186	0.307	0.693	0.0453894	-0.29544	Itm2c
6	HC1	C1qa/C1qc/C1qb	ENSMUSG00000064367	8.20091e-07	-0.587441	0.145	0.288	0.0454322	-0.305548	mt-Nd5
14	GC1	Kcna1/Fxyd3/Mbp	ENSMUSG00000090733	8.20525e-07	0.552992	0.886	0.896	0.0454563	0.546888	Rps27
13	NGN2	Htr3b/Htr3a/Gpr65	ENSMUSG00000024500	8.22298e-07	-0.292764	0.675	0.787	0.0455545	-0.251623	Ppp2r2b
13	NGN2	Htr3b/Htr3a/Gpr65	ENSMUSG00000046727	8.23909e-07	0.40585	0.853	0.802	0.0456437	0.43134	Cystm1
24	NGN6	Lypd1/Ddc/Tafa2	ENSMUSG00000074415	8.23944e-07	-0.597768	0.382	0.684	0.0456457	-0.337644	Mir100hg
31	NGN9	Miat/Snhg11/Meg3	ENSMUSG00000059146	8.3022e-07	-1.58815	0.018	0.238	0.0459934	-0.179307	Ntrk3
7	SGC4	Atf3/Emp1/Cebpd	ENSMUSG00000054364	8.37436e-07	-0.678863	0.091	0.208	0.0463931	-0.314519	Rhob
13	NGN2	Htr3b/Htr3a/Gpr65	ENSMUSG00000025950	8.42262e-07	-0.259229	0.686	0.849	0.0466604	-0.210039	Idh1
14	GC1	Kcna1/Fxyd3/Mbp	ENSMUSG00000004980	8.43569e-07	-0.466039	0.223	0.395	0.0467329	-0.268116	Hnrnpa2b1
1	SGC1	Mmd2/Ednrb/Fabp7	ENSMUSG00000037458	8.4386e-07	-0.677922	0.08	0.202	0.046749	-0.287797	Azin1
13	NGN2	Htr3b/Htr3a/Gpr65	ENSMUSG00000041571	8.46348e-07	0.408143	0.989	0.961	0.0468868	0.419913	Selenow
2	SGC2	Cxcl10/Acsbg1/Phgdh	ENSMUSG00000037242	8.46551e-07	-0.529921	0.142	0.275	0.0468981	-0.282624	Clic4
31	NGN9	Miat/Snhg11/Meg3	ENSMUSG00000032042	8.52143e-07	-0.326991	0.044	0.307	0.0472079	-0.055702	Srpr
30	EC2	Selp/Fabp4/Vwf	ENSMUSG00000000740	8.63773e-07	1.04888	1	0.988	0.0478521	1.06149	Rpl13
28	NGN7	Rbp4/Gda/Kcnk9	ENSMUSG00000049148	8.67302e-07	-0.562956	0.13	0.387	0.0480476	-0.198524	Plcxd3
13	NGN2	Htr3b/Htr3a/Gpr65	ENSMUSG00000030110	8.70357e-07	-0.453129	0.825	0.911	0.0482169	-0.410817	Ret
15	NGN3	Cysltr2/Chrnb3/Kcnip4	ENSMUSG00000054942	8.74028e-07	-0.30914	0.237	0.46	0.0484203	-0.162463	Miga1
17	NGN4	Uts2b/Cckar/Vip	ENSMUSG00000032549	8.78696e-07	-0.392941	0.818	0.944	0.0486789	-0.341043	Rab6b
17	NGN4	Uts2b/Cckar/Vip	ENSMUSG00000018411	8.80585e-07	-0.636962	0.774	0.935	0.0487835	-0.528442	Mapt
21	NGN5	Kcng1/Vmn1r85/Trpv1	ENSMUSG00000017778	8.82868e-07	0.35815	0.993	0.993	0.04891	0.35815	Cox7c
42	NGN16	Gabra1/Chodl/Gabrb2	ENSMUSG00000064363	8.85459e-07	-0.798837	0.872	0.971	0.0490535	-0.71822	mt-Nd4
31	NGN9	Miat/Snhg11/Meg3	ENSMUSG00000029657	8.88095e-07	-0.624905	0.132	0.465	0.0491996	-0.186814	Hsph1
4	SGC3	Bcan/Fbln2/Fbln5	ENSMUSG00000031425	8.88265e-07	-0.635869	0.762	0.852	0.049209	-0.569479	Plp1
24	NGN6	Lypd1/Ddc/Tafa2	ENSMUSG00000032349	8.90099e-07	-0.367728	0.585	0.833	0.0493106	-0.259547	Elovl5
13	NGN2	Htr3b/Htr3a/Gpr65	ENSMUSG00000024109	8.90917e-07	-0.508161	0.698	0.876	0.0493559	-0.40607	Nrxn1
13	NGN2	Htr3b/Htr3a/Gpr65	ENSMUSG00000022884	8.94377e-07	-0.355444	0.898	0.95	0.0495476	-0.336191	Eif4a2
21	NGN5	Kcng1/Vmn1r85/Trpv1	ENSMUSG00000041685	8.97104e-07	-0.342166	0.1	0.372	0.0496986	-0.0985295	Fcho2
0	EC1	Cldn5/Ly6c1/Ly6a	ENSMUSG00000035268	8.97139e-07	0.309391	0.521	0.353	0.0497006	0.452581	Pkig
6	HC1	C1qa/C1qc/C1qb	ENSMUSG00000109429	8.97247e-07	-0.679447	0.056	0.165	0.0497066	-0.256248	Gm45223
0	EC1	Cldn5/Ly6c1/Ly6a	ENSMUSG00000028081	9.00919e-07	0.317316	0.818	0.724	0.04991	0.357953	Rps3a1
1	SGC1	Mmd2/Ednrb/Fabp7	ENSMUSG00000041828	9.01162e-07	-0.32357	0.387	0.57	0.0499235	-0.221478	Abca8a
0	EC1	Cldn5/Ly6c1/Ly6a	ENSMUSG00000022858	9.0454e-07	0.351819	0.662	0.492	0.0501106	0.470961	Tra2b
2	SGC2	Cxcl10/Acsbg1/Phgdh	ENSMUSG00000022884	9.12252e-07	-0.471444	0.256	0.425	0.0505379	-0.288285	Eif4a2
32	NGN10	Olfm3/Tmem233/P2ry1	ENSMUSG00000047789	9.15783e-07	-0.428546	0.159	0.538	0.0507334	-0.132161	Slc38a9
14	GC1	Kcna1/Fxyd3/Mbp	ENSMUSG00000024608	9.16055e-07	0.407886	0.928	0.911	0.0507485	0.415415	Rps14
31	NGN9	Miat/Snhg11/Meg3	ENSMUSG00000059921	9.25981e-07	-1.28589	0.228	0.584	0.0512984	-0.515222	Unc5c
30	EC2	Selp/Fabp4/Vwf	ENSMUSG00000018899	9.35372e-07	-1.58571	0.353	0.786	0.0518186	-0.723134	Irf1
31	NGN9	Miat/Snhg11/Meg3	ENSMUSG00000005442	9.36419e-07	-0.489711	0.14	0.485	0.0518767	-0.148397	Cic
0	EC1	Cldn5/Ly6c1/Ly6a	ENSMUSG00000059796	9.37645e-07	-0.616301	0.488	0.563	0.0519446	-0.535633	Eif4a1
28	NGN7	Rbp4/Gda/Kcnk9	ENSMUSG00000078676	9.40584e-07	-0.356156	0.158	0.425	0.0521074	-0.13755	Casc3
0	EC1	Cldn5/Ly6c1/Ly6a	ENSMUSG00000022312	9.42466e-07	0.264266	0.503	0.352	0.0522117	0.374499	Eif3h
31	NGN9	Miat/Snhg11/Meg3	ENSMUSG00000000627	9.44838e-07	-0.534114	0.079	0.376	0.0523431	-0.123151	Sema4f
14	GC1	Kcna1/Fxyd3/Mbp	ENSMUSG00000067288	9.51247e-07	0.597338	0.772	0.716	0.0526981	0.643414	Rps28
31	NGN9	Miat/Snhg11/Meg3	ENSMUSG00000031441	9.52487e-07	-0.857392	0.175	0.515	0.0527668	-0.302129	Atp11a
9	FB1	Lum/Ccl11/Smoc2	ENSMUSG00000034158	9.53246e-07	-0.641804	0.092	0.229	0.0528089	-0.273908	Lrrc58
35	EC3	Podxl/Depp1/Ptprb	ENSMUSG00000062515	9.5334e-07	-1.67264	0.171	0.729	0.0528141	-0.409673	Fabp4
24	NGN6	Lypd1/Ddc/Tafa2	ENSMUSG00000037503	9.6063e-07	-0.255963	0.353	0.661	0.0532179	-0.138472	Fam168b
0	EC1	Cldn5/Ly6c1/Ly6a	ENSMUSG00000058672	9.60737e-07	-0.533377	0.171	0.292	0.0532239	-0.319673	Tubb2a
32	NGN10	Olfm3/Tmem233/P2ry1	ENSMUSG00000067288	9.61385e-07	0.871402	0.875	0.857	0.0532598	0.889493	Rps28
14	GC1	Kcna1/Fxyd3/Mbp	ENSMUSG00000062014	9.65375e-07	-0.644574	0.072	0.198	0.0534808	-0.254111	Gmfb
15	NGN3	Cysltr2/Chrnb3/Kcnip4	ENSMUSG00000020385	9.66312e-07	-0.371216	0.111	0.28	0.0535327	-0.154887	Clk4
17	NGN4	Uts2b/Cckar/Vip	ENSMUSG00000026027	9.86452e-07	-0.368105	0.047	0.21	0.0546484	-0.0953726	Stradb
31	NGN9	Miat/Snhg11/Meg3	ENSMUSG00000017721	9.87667e-07	-0.412508	0.035	0.277	0.0547158	-0.0646789	Pigt
10	SGC6	Ifit3/Cdh19/Isg15	ENSMUSG00000027447	9.90136e-07	0.734725	0.77	0.679	0.0548525	0.831764	Cst3
32	NGN10	Olfm3/Tmem233/P2ry1	ENSMUSG00000068823	9.90772e-07	-0.585019	0.761	0.901	0.0548878	-0.495115	Csde1
31	NGN9	Miat/Snhg11/Meg3	ENSMUSG00000052040	9.92199e-07	-0.604932	0.114	0.436	0.0549668	-0.168187	Klf13
7	SGC4	Atf3/Emp1/Cebpd	ENSMUSG00000062078	9.96036e-07	-0.549369	0.325	0.475	0.0551794	-0.379461	Qk
7	SGC4	Atf3/Emp1/Cebpd	ENSMUSG00000047976	9.97944e-07	-0.468527	0.49	0.617	0.0552851	-0.373626	Kcna1
15	NGN3	Cysltr2/Chrnb3/Kcnip4	ENSMUSG00000066151	1.00249e-06	-0.293489	0.164	0.352	0.0555369	-0.141069	Fkbp15
28	NGN7	Rbp4/Gda/Kcnk9	ENSMUSG00000038170	1.00722e-06	-0.406428	0.251	0.566	0.0557989	-0.184163	Pde4dip
15	NGN3	Cysltr2/Chrnb3/Kcnip4	ENSMUSG00000002006	1.00844e-06	-0.288699	0.23	0.429	0.0558668	-0.157831	Pdzd4
13	NGN2	Htr3b/Htr3a/Gpr65	ENSMUSG00000079562	1.00868e-06	-0.252155	0.446	0.636	0.0558799	-0.177991	Maea
35	EC3	Podxl/Depp1/Ptprb	ENSMUSG00000049775	1.00879e-06	-1.50431	0.886	0.985	0.055886	-1.35464	Tmsb4x
0	EC1	Cldn5/Ly6c1/Ly6a	ENSMUSG00000037805	1.01372e-06	0.282602	0.754	0.611	0.056159	0.347677	Rpl10a
12	FB2	Acta2/Myh11/Ndufa4l2	ENSMUSG00000007850	1.01454e-06	-0.740882	0.102	0.272	0.0562047	-0.294251	Hnrnph1
31	NGN9	Miat/Snhg11/Meg3	ENSMUSG00000032625	1.01605e-06	-1.1267	0.096	0.376	0.0562881	-0.309404	Thsd7a
13	NGN2	Htr3b/Htr3a/Gpr65	ENSMUSG00000015759	1.0169e-06	-0.301098	0.528	0.721	0.0563351	-0.221602	Cnih1
21	NGN5	Kcng1/Vmn1r85/Trpv1	ENSMUSG00000089715	1.02313e-06	-0.298183	0.886	0.934	0.0566805	-0.283022	Cbx6
5	NGN1	C1ql3/Adcyap1/St18	ENSMUSG00000050856	1.02456e-06	0.286381	0.932	0.937	0.0567595	0.284869	Atp5k
13	NGN2	Htr3b/Htr3a/Gpr65	ENSMUSG00000032908	1.02741e-06	-0.341019	0.647	0.791	0.0569177	-0.279713	Sgpp2
31	NGN9	Miat/Snhg11/Meg3	ENSMUSG00000027523	1.02782e-06	-0.945265	0.798	0.95	0.0569404	-0.795598	Gnas
13	NGN2	Htr3b/Htr3a/Gpr65	ENSMUSG00000032228	1.03159e-06	-0.352488	0.209	0.407	0.0571492	-0.18512	Tcf12
28	NGN7	Rbp4/Gda/Kcnk9	ENSMUSG00000027347	1.03578e-06	-0.358755	0.34	0.698	0.0573812	-0.177351	Rasgrp1
0	EC1	Cldn5/Ly6c1/Ly6a	ENSMUSG00000031320	1.04484e-06	0.287249	0.844	0.749	0.0578833	0.323203	Rps4x
14	GC1	Kcna1/Fxyd3/Mbp	ENSMUSG00000029840	1.0466e-06	-0.473362	0.103	0.244	0.0579807	-0.21059	Mtpn
29	NGN8	Trpa1/Efcab6/Nos1	ENSMUSG00000035885	1.05989e-06	0.477116	0.99	0.961	0.0587168	0.491365	Cox8a
31	NGN9	Miat/Snhg11/Meg3	ENSMUSG00000022914	1.06441e-06	-0.450456	0.053	0.327	0.058967	-0.0842099	Brwd1
28	NGN7	Rbp4/Gda/Kcnk9	ENSMUSG00000020817	1.07127e-06	-0.651651	0.298	0.613	0.0593471	-0.322165	Rabep1
30	EC2	Selp/Fabp4/Vwf	ENSMUSG00000004655	1.0783e-06	-1.26877	0.794	0.94	0.0597366	-1.07378	Aqp1
17	NGN4	Uts2b/Cckar/Vip	ENSMUSG00000074657	1.08265e-06	-0.45688	0.723	0.879	0.0599777	-0.376707	Kif5a
9	FB1	Lum/Ccl11/Smoc2	ENSMUSG00000026193	1.08529e-06	-0.905896	0.152	0.296	0.0601239	-0.479592	Fn1
17	NGN4	Uts2b/Cckar/Vip	ENSMUSG00000039270	1.09357e-06	-0.384228	0.117	0.339	0.0605825	-0.139819	Megf9
7	SGC4	Atf3/Emp1/Cebpd	ENSMUSG00000064357	1.0959e-06	-0.79036	0.07	0.174	0.0607115	-0.343635	mt-Atp6
31	NGN9	Miat/Snhg11/Meg3	ENSMUSG00000064339	1.0974e-06	-1.19886	0.377	0.723	0.0607948	-0.63296	mt-Rnr2
31	NGN9	Miat/Snhg11/Meg3	ENSMUSG00000017631	1.1014e-06	-0.578528	0.105	0.416	0.0610163	-0.156175	Abr
17	NGN4	Uts2b/Cckar/Vip	ENSMUSG00000024261	1.10276e-06	-0.629521	0.942	0.992	0.0610917	-0.598108	Syt4
13	NGN2	Htr3b/Htr3a/Gpr65	ENSMUSG00000034160	1.1032e-06	-0.255924	0.455	0.655	0.0611162	-0.178954	Ogt
0	EC1	Cldn5/Ly6c1/Ly6a	ENSMUSG00000037211	1.10495e-06	0.363449	0.477	0.326	0.0612134	0.526785	Spry1
7	SGC4	Atf3/Emp1/Cebpd	ENSMUSG00000027199	1.10759e-06	-0.543847	0.478	0.607	0.0613594	-0.430142	Gatm
14	GC1	Kcna1/Fxyd3/Mbp	ENSMUSG00000022710	1.10801e-06	-0.483301	0.022	0.114	0.0613824	-0.124723	Usp7
5	NGN1	C1ql3/Adcyap1/St18	ENSMUSG00000029765	1.13311e-06	-0.263131	0.169	0.35	0.0627729	-0.130834	Plxna4
2	SGC2	Cxcl10/Acsbg1/Phgdh	ENSMUSG00000041483	1.13575e-06	-0.566687	0.06	0.161	0.0629194	-0.231977	Zfp281
29	NGN8	Trpa1/Efcab6/Nos1	ENSMUSG00000028931	1.13759e-06	-0.542475	0.718	0.922	0.0630212	-0.423736	Kcnab2
13	NGN2	Htr3b/Htr3a/Gpr65	ENSMUSG00000054455	1.143e-06	-0.328934	0.686	0.837	0.0633211	-0.270292	Vapb
8	SGC5	Pou3f1/Col1a2/Gas7	ENSMUSG00000026385	1.14836e-06	0.449089	0.933	0.909	0.0636178	0.460817	Dbi
2	SGC2	Cxcl10/Acsbg1/Phgdh	ENSMUSG00000032515	1.15584e-06	-0.512189	0.116	0.243	0.0640324	-0.255082	Csrnp1
13	NGN2	Htr3b/Htr3a/Gpr65	ENSMUSG00000029467	1.16022e-06	-0.292408	0.729	0.857	0.0642748	-0.249238	Atp2a2
24	NGN6	Lypd1/Ddc/Tafa2	ENSMUSG00000032743	1.16117e-06	-0.272795	0.048	0.213	0.0643274	-0.0709511	D430042O09Rik
13	NGN2	Htr3b/Htr3a/Gpr65	ENSMUSG00000055430	1.1614e-06	-0.278458	0.706	0.822	0.0643402	-0.239634	Nap1l5
14	GC1	Kcna1/Fxyd3/Mbp	ENSMUSG00000055065	1.16142e-06	-0.6402	0.103	0.24	0.0643414	-0.28937	Ddx17
31	NGN9	Miat/Snhg11/Meg3	ENSMUSG00000004798	1.17441e-06	-0.657899	0.096	0.396	0.0650613	-0.171767	Ulk2
21	NGN5	Kcng1/Vmn1r85/Trpv1	ENSMUSG00000035885	1.17481e-06	0.394262	1	0.985	0.0650831	0.400206	Cox8a
6	HC1	C1qa/C1qc/C1qb	ENSMUSG00000005610	1.17577e-06	-0.706812	0.142	0.28	0.0651366	-0.370467	Eif4g2
9	FB1	Lum/Ccl11/Smoc2	ENSMUSG00000027087	1.18095e-06	-0.575424	0.086	0.215	0.0654232	-0.245514	Itgav
17	NGN4	Uts2b/Cckar/Vip	ENSMUSG00000024038	1.18385e-06	0.621468	0.836	0.831	0.0655843	0.625163	Ndufv3
14	GC1	Kcna1/Fxyd3/Mbp	ENSMUSG00000056966	1.19066e-06	-0.566547	0.237	0.41	0.0659613	-0.333184	Gjc3
31	NGN9	Miat/Snhg11/Meg3	ENSMUSG00000026782	1.19747e-06	-0.373417	0.114	0.446	0.0663384	-0.101543	Abi2
13	NGN2	Htr3b/Htr3a/Gpr65	ENSMUSG00000040479	1.20994e-06	-0.51211	0.833	0.907	0.0670293	-0.470784	Dgkz
6	HC1	C1qa/C1qc/C1qb	ENSMUSG00000028945	1.21704e-06	-0.633348	0.098	0.221	0.0674229	-0.296111	Rheb
31	NGN9	Miat/Snhg11/Meg3	ENSMUSG00000002808	1.21714e-06	-0.86662	0.333	0.683	0.0674284	-0.428933	Epdr1
13	NGN2	Htr3b/Htr3a/Gpr65	ENSMUSG00000039195	1.22107e-06	0.352513	0.799	0.748	0.0676458	0.376231	1110008P14Rik
17	NGN4	Uts2b/Cckar/Vip	ENSMUSG00000093674	1.23134e-06	0.44007	1	1	0.0682149	0.44007	Rpl41
24	NGN6	Lypd1/Ddc/Tafa2	ENSMUSG00000036667	1.23572e-06	-0.533665	0.295	0.575	0.0684575	-0.278235	Tcaf1
2	SGC2	Cxcl10/Acsbg1/Phgdh	ENSMUSG00000069833	1.23827e-06	-0.44366	0.384	0.543	0.068599	-0.316098	Ahnak
15	NGN3	Cysltr2/Chrnb3/Kcnip4	ENSMUSG00000057133	1.244e-06	-0.274587	0.244	0.471	0.0689165	-0.145	Chd6
12	FB2	Acta2/Myh11/Ndufa4l2	ENSMUSG00000021282	1.245e-06	-0.427794	0.095	0.255	0.0689719	-0.169503	Eif5
9	FB1	Lum/Ccl11/Smoc2	ENSMUSG00000003545	1.2469e-06	-0.772323	0.583	0.696	0.0690769	-0.648708	Fosb
9	FB1	Lum/Ccl11/Smoc2	ENSMUSG00000004044	1.2488e-06	-0.449226	0.075	0.202	0.0691824	-0.180114	Cavin1
3	MGC1	Ncmap/Fam178b/Cldn19	ENSMUSG00000005125	1.2552e-06	-0.473964	0.66	0.762	0.0695368	-0.411342	Ndrg1
17	NGN4	Uts2b/Cckar/Vip	ENSMUSG00000070469	1.25936e-06	-1.13844	0.215	0.492	0.0697672	-0.510256	Adamtsl3
31	NGN9	Miat/Snhg11/Meg3	ENSMUSG00000041608	1.26942e-06	-0.728305	0.14	0.465	0.0703245	-0.229991	Entpd3
15	NGN3	Cysltr2/Chrnb3/Kcnip4	ENSMUSG00000026782	1.27131e-06	-0.390869	0.286	0.498	0.0704294	-0.22775	Abi2
9	FB1	Lum/Ccl11/Smoc2	ENSMUSG00000059412	1.27572e-06	-0.262388	0.247	0.433	0.0706736	-0.152221	Fxyd2
28	NGN7	Rbp4/Gda/Kcnk9	ENSMUSG00000042446	1.27783e-06	-0.365695	0.163	0.434	0.0707905	-0.142489	Zmym4
15	NGN3	Cysltr2/Chrnb3/Kcnip4	ENSMUSG00000026034	1.28208e-06	-0.309868	0.105	0.272	0.0710261	-0.126365	Clk1
31	NGN9	Miat/Snhg11/Meg3	ENSMUSG00000107643	1.30455e-06	-0.549054	0.026	0.257	0.0722709	-0.0740298	Gm43885
17	NGN4	Uts2b/Cckar/Vip	ENSMUSG00000102937	1.31145e-06	-0.581671	0.117	0.331	0.0726529	-0.216634	Gm38116
29	NGN8	Trpa1/Efcab6/Nos1	ENSMUSG00000054428	1.31247e-06	0.60749	0.961	0.971	0.0727097	0.601297	Atpif1
7	SGC4	Atf3/Emp1/Cebpd	ENSMUSG00000049775	1.31264e-06	-0.406157	0.918	0.966	0.0727188	-0.386182	Tmsb4x
31	NGN9	Miat/Snhg11/Meg3	ENSMUSG00000026623	1.31305e-06	-0.291301	0.096	0.416	0.0727415	-0.0724833	Lpgat1
13	NGN2	Htr3b/Htr3a/Gpr65	ENSMUSG00000046096	1.31701e-06	-0.269202	0.429	0.651	0.0729609	-0.178789	Mosmo
5	NGN1	C1ql3/Adcyap1/St18	ENSMUSG00000037072	1.31752e-06	-0.502174	0.341	0.594	0.0729895	-0.291826	Selenof
31	NGN9	Miat/Snhg11/Meg3	ENSMUSG00000023944	1.3194e-06	-0.772464	0.684	0.921	0.0730935	-0.575821	Hsp90ab1
31	NGN9	Miat/Snhg11/Meg3	ENSMUSG00000039740	1.32286e-06	-0.515964	0.14	0.465	0.0732852	-0.162936	Alg2
14	GC1	Kcna1/Fxyd3/Mbp	ENSMUSG00000032854	1.33079e-06	-0.707314	0.123	0.262	0.0737242	-0.345856	Ugt8a
0	EC1	Cldn5/Ly6c1/Ly6a	ENSMUSG00000026335	1.33277e-06	0.592194	0.424	0.284	0.0738343	0.874191	Pam
32	NGN10	Olfm3/Tmem233/P2ry1	ENSMUSG00000090667	1.33474e-06	-1.57775	0.398	0.736	0.0739434	-0.862899	Gm765
31	NGN9	Miat/Snhg11/Meg3	ENSMUSG00000052698	1.34106e-06	-1.16317	0.123	0.436	0.0742932	-0.346864	Tln2
17	NGN4	Uts2b/Cckar/Vip	ENSMUSG00000021268	1.35002e-06	-0.468509	0.967	0.976	0.0747896	-0.464232	Meg3
14	GC1	Kcna1/Fxyd3/Mbp	ENSMUSG00000051391	1.35092e-06	-0.36367	0.242	0.415	0.0748395	-0.215635	Ywhag
7	SGC4	Atf3/Emp1/Cebpd	ENSMUSG00000038612	1.35727e-06	-0.76365	0.106	0.219	0.0751911	-0.386827	Mcl1
15	NGN3	Cysltr2/Chrnb3/Kcnip4	ENSMUSG00000052299	1.36549e-06	-0.338625	0.129	0.303	0.0756465	-0.15038	Ltn1
21	NGN5	Kcng1/Vmn1r85/Trpv1	ENSMUSG00000028552	1.37257e-06	-0.486985	0.664	0.876	0.0760389	-0.37046	Eps15
42	NGN16	Gabra1/Chodl/Gabrb2	ENSMUSG00000055407	1.37508e-06	-1.03633	0.333	0.829	0.076178	-0.423673	Map6
15	NGN3	Cysltr2/Chrnb3/Kcnip4	ENSMUSG00000059534	1.37631e-06	0.421303	0.857	0.851	0.0762462	0.424238	Uqcr10
24	NGN6	Lypd1/Ddc/Tafa2	ENSMUSG00000021188	1.37696e-06	-0.310429	0.155	0.397	0.0762824	-0.12585	Trip11
2	SGC2	Cxcl10/Acsbg1/Phgdh	ENSMUSG00000064360	1.38439e-06	-0.449829	0.024	0.1	0.0766941	-0.139038	mt-Nd3
24	NGN6	Lypd1/Ddc/Tafa2	ENSMUSG00000034892	1.38658e-06	0.463982	0.971	0.966	0.0768154	0.466359	Rps29
31	NGN9	Miat/Snhg11/Meg3	ENSMUSG00000006711	1.38833e-06	-0.425125	0.035	0.277	0.0769119	-0.0666572	D130043K22Rik
17	NGN4	Uts2b/Cckar/Vip	ENSMUSG00000053192	1.39374e-06	-0.394091	0.708	0.895	0.077212	-0.31266	Mllt11
28	NGN7	Rbp4/Gda/Kcnk9	ENSMUSG00000068923	1.39982e-06	-0.539693	0.874	0.962	0.0775484	-0.490832	Syt11
0	EC1	Cldn5/Ly6c1/Ly6a	ENSMUSG00000037563	1.40357e-06	0.332828	0.901	0.839	0.0777564	0.357134	Rps16
35	EC3	Podxl/Depp1/Ptprb	ENSMUSG00000026473	1.41268e-06	1.2415	0.829	0.466	0.078261	2.18827	Glul
15	NGN3	Cysltr2/Chrnb3/Kcnip4	ENSMUSG00000029640	1.41568e-06	-0.470031	0.23	0.429	0.0784273	-0.256965	Usp12
15	NGN3	Cysltr2/Chrnb3/Kcnip4	ENSMUSG00000039463	1.41665e-06	-0.368166	0.132	0.307	0.0784808	-0.16492	Slc9a8
31	NGN9	Miat/Snhg11/Meg3	ENSMUSG00000032883	1.42034e-06	-0.339776	0.211	0.604	0.0786854	-0.122297	Acsl3
15	NGN3	Cysltr2/Chrnb3/Kcnip4	ENSMUSG00000075316	1.43108e-06	-0.617688	0.575	0.747	0.0792805	-0.477342	Scn9a
12	FB2	Acta2/Myh11/Ndufa4l2	ENSMUSG00000039630	1.44e-06	-0.80628	0.092	0.247	0.0797748	-0.320002	Hnrnpu
31	NGN9	Miat/Snhg11/Meg3	ENSMUSG00000023169	1.44106e-06	-0.445405	0.061	0.337	0.0798331	-0.0911348	Slc38a1
27	FB3	Igfbp6/Thbs4/Islr	ENSMUSG00000090733	1.44704e-06	0.865667	0.818	0.718	0.0801648	0.984578	Rps27
0	EC1	Cldn5/Ly6c1/Ly6a	ENSMUSG00000059412	1.44896e-06	-0.62819	0.308	0.415	0.0802709	-0.470034	Fxyd2
9	FB1	Lum/Ccl11/Smoc2	ENSMUSG00000031246	1.44923e-06	-0.600848	0.06	0.176	0.0802859	-0.226126	Sh3bgrl
39	HC2	Cd52/Lsp1/Rac2	ENSMUSG00000064363	1.46306e-06	-1.45685	0.597	0.964	0.0810519	-0.907917	mt-Nd4
35	EC3	Podxl/Depp1/Ptprb	ENSMUSG00000021552	1.46594e-06	1.45073	0.343	0.06	0.0812117	7.31582	Gkap1
31	NGN9	Miat/Snhg11/Meg3	ENSMUSG00000051920	1.46954e-06	-0.483683	0.053	0.317	0.0814108	-0.0931866	Rspo2
13	NGN2	Htr3b/Htr3a/Gpr65	ENSMUSG00000069601	1.47755e-06	-0.449975	0.379	0.593	0.0818545	-0.290282	Ank3
0	EC1	Cldn5/Ly6c1/Ly6a	ENSMUSG00000017493	1.48024e-06	0.442487	0.492	0.341	0.0820036	0.632845	Igfbp4
13	NGN2	Htr3b/Htr3a/Gpr65	ENSMUSG00000034295	1.48162e-06	-0.387999	0.415	0.616	0.0820804	-0.263418	Fhod3
14	GC1	Kcna1/Fxyd3/Mbp	ENSMUSG00000019132	1.48737e-06	-0.542301	0.187	0.36	0.0823989	-0.288739	BC005537
30	EC2	Selp/Fabp4/Vwf	ENSMUSG00000046330	1.48862e-06	1.0864	0.971	0.958	0.0824679	1.10099	Rpl37a
31	NGN9	Miat/Snhg11/Meg3	ENSMUSG00000020220	1.48905e-06	-1.32608	0.079	0.356	0.0824917	-0.322462	Vps13d
8	SGC5	Pou3f1/Col1a2/Gas7	ENSMUSG00000037458	1.49027e-06	-0.700145	0.058	0.194	0.0825595	-0.233382	Azin1
28	NGN7	Rbp4/Gda/Kcnk9	ENSMUSG00000020326	1.49473e-06	-0.26133	0.088	0.302	0.0828066	-0.0820843	Ccng1
31	NGN9	Miat/Snhg11/Meg3	ENSMUSG00000037012	1.50168e-06	-0.645253	0.237	0.604	0.0831913	-0.259573	Hk1
14	GC1	Kcna1/Fxyd3/Mbp	ENSMUSG00000093930	1.50646e-06	-0.618534	0.24	0.407	0.0834566	-0.370824	Hmgcs1
31	NGN9	Miat/Snhg11/Meg3	ENSMUSG00000048482	1.50761e-06	-0.632952	0.184	0.525	0.08352	-0.229519	Bdnf
25	GC2	Sostdc1/Plekhb1/Tsc22d4	ENSMUSG00000006782	1.5084e-06	-0.752199	0.488	0.85	0.0835638	-0.435576	Cnp
17	NGN4	Uts2b/Cckar/Vip	ENSMUSG00000018199	1.51628e-06	-0.324988	0.204	0.468	0.0840002	-0.145497	Ro60
12	FB2	Acta2/Myh11/Ndufa4l2	ENSMUSG00000035621	1.51697e-06	-0.653209	0.102	0.259	0.0840387	-0.271968	Midn
31	NGN9	Miat/Snhg11/Meg3	ENSMUSG00000028851	1.52399e-06	-0.382929	0.044	0.297	0.0844274	-0.0673556	Nudc
0	EC1	Cldn5/Ly6c1/Ly6a	ENSMUSG00000006333	1.53045e-06	0.274863	0.895	0.823	0.0847852	0.298621	Rps9
29	NGN8	Trpa1/Efcab6/Nos1	ENSMUSG00000027827	1.5313e-06	-0.915229	0.612	0.912	0.0848324	-0.617432	Kcnab1
17	NGN4	Uts2b/Cckar/Vip	ENSMUSG00000090698	1.53578e-06	-0.410423	0.128	0.331	0.0850806	-0.166095	Apold1
21	NGN5	Kcng1/Vmn1r85/Trpv1	ENSMUSG00000030536	1.54213e-06	-1.49352	0.307	0.606	0.0854327	-0.76858	Iqgap1
31	NGN9	Miat/Snhg11/Meg3	ENSMUSG00000020048	1.54266e-06	-0.618377	0.316	0.713	0.0854621	-0.278826	Hsp90b1
17	NGN4	Uts2b/Cckar/Vip	ENSMUSG00000051111	1.54369e-06	-0.434825	0.697	0.927	0.0855189	-0.328091	Sv2c
13	NGN2	Htr3b/Htr3a/Gpr65	ENSMUSG00000036438	1.54835e-06	0.299247	0.992	0.992	0.0857771	0.299247	Calm2
39	HC2	Cd52/Lsp1/Rac2	ENSMUSG00000064351	1.55292e-06	-1.19343	0.161	0.618	0.08603	-0.324963	mt-Co1
24	NGN6	Lypd1/Ddc/Tafa2	ENSMUSG00000036333	1.55553e-06	-0.670896	0.44	0.73	0.0861748	-0.407977	Kidins220
24	NGN6	Lypd1/Ddc/Tafa2	ENSMUSG00000054843	1.56524e-06	-0.412145	0.242	0.517	0.0867127	-0.197079	Atrnl1
3	MGC1	Ncmap/Fam178b/Cldn19	ENSMUSG00000018217	1.58398e-06	-0.25823	0.982	0.987	0.0877508	-0.256935	Pmp22
17	NGN4	Uts2b/Cckar/Vip	ENSMUSG00000052920	1.58653e-06	0.462495	0.464	0.815	0.087892	0.265724	Prkg1
28	NGN7	Rbp4/Gda/Kcnk9	ENSMUSG00000098202	1.59225e-06	-0.614363	0.195	0.462	0.0882092	-0.266832	B830012L14Rik
0	EC1	Cldn5/Ly6c1/Ly6a	ENSMUSG00000032330	1.59963e-06	-0.639188	0.578	0.658	0.0886178	-0.562639	Cox7a2
5	NGN1	C1ql3/Adcyap1/St18	ENSMUSG00000026872	1.60643e-06	0.541316	0.408	0.654	0.0889944	0.340768	Zeb2
13	NGN2	Htr3b/Htr3a/Gpr65	ENSMUSG00000020134	1.61062e-06	-0.269943	0.492	0.686	0.0892269	-0.1947	Peli1
31	NGN9	Miat/Snhg11/Meg3	ENSMUSG00000027581	1.61515e-06	-0.825146	0.579	0.871	0.0894778	-0.551658	Stmn3
31	NGN9	Miat/Snhg11/Meg3	ENSMUSG00000022016	1.61655e-06	-0.742214	0.254	0.624	0.089555	-0.309061	Akap11
15	NGN3	Cysltr2/Chrnb3/Kcnip4	ENSMUSG00000029763	1.62004e-06	-0.637959	0.233	0.437	0.0897488	-0.34681	Exoc4
28	NGN7	Rbp4/Gda/Kcnk9	ENSMUSG00000021669	1.6239e-06	-0.299111	0.242	0.557	0.0899626	-0.132938	Col4a3bp
24	NGN6	Lypd1/Ddc/Tafa2	ENSMUSG00000033102	1.63061e-06	-0.317856	0.121	0.339	0.0903343	-0.11931	Cdc14b
28	NGN7	Rbp4/Gda/Kcnk9	ENSMUSG00000021587	1.63124e-06	-0.502821	0.535	0.802	0.0903689	-0.337484	Pcsk1
24	NGN6	Lypd1/Ddc/Tafa2	ENSMUSG00000002017	1.63564e-06	-0.30667	0.135	0.362	0.0906126	-0.119535	Fam98a
31	NGN9	Miat/Snhg11/Meg3	ENSMUSG00000040536	1.6371e-06	-0.819618	0.158	0.465	0.090694	-0.289886	Necab1
31	NGN9	Miat/Snhg11/Meg3	ENSMUSG00000005952	1.63789e-06	-0.989195	0.158	0.475	0.0907376	-0.342649	Trpv1
4	SGC3	Bcan/Fbln2/Fbln5	ENSMUSG00000086503	1.65527e-06	0.994092	0.389	0.223	0.0917004	1.70233	Xist
14	GC1	Kcna1/Fxyd3/Mbp	ENSMUSG00000024083	1.65694e-06	-0.445862	0.123	0.272	0.0917926	-0.210282	Pja2
13	NGN2	Htr3b/Htr3a/Gpr65	ENSMUSG00000053617	1.65826e-06	-0.266851	0.421	0.643	0.091866	-0.17613	Sh3pxd2a
31	NGN9	Miat/Snhg11/Meg3	ENSMUSG00000015759	1.66252e-06	-0.470199	0.158	0.505	0.0921017	-0.153385	Cnih1
13	NGN2	Htr3b/Htr3a/Gpr65	ENSMUSG00000027894	1.67097e-06	-0.355642	0.444	0.663	0.0925701	-0.239913	Slc6a17
31	NGN9	Miat/Snhg11/Meg3	ENSMUSG00000052516	1.67647e-06	-1.47177	0.114	0.406	0.0928746	-0.4387	Robo2
28	NGN7	Rbp4/Gda/Kcnk9	ENSMUSG00000068457	1.67976e-06	-0.331616	0.06	0.255	0.0930568	-0.0875967	Uty
28	NGN7	Rbp4/Gda/Kcnk9	ENSMUSG00000033444	1.68845e-06	-0.374306	0.195	0.481	0.0935382	-0.156278	Specc1l
13	NGN2	Htr3b/Htr3a/Gpr65	ENSMUSG00000040785	1.6925e-06	-0.464852	0.658	0.833	0.0937628	-0.368353	Ttc3
28	NGN7	Rbp4/Gda/Kcnk9	ENSMUSG00000038482	1.69627e-06	-0.309647	0.098	0.33	0.0939719	-0.0983584	Tfdp1
17	NGN4	Uts2b/Cckar/Vip	ENSMUSG00000014592	1.70174e-06	-0.510236	0.562	0.831	0.0942746	-0.347033	Camta1
1	SGC1	Mmd2/Ednrb/Fabp7	ENSMUSG00000031425	1.70788e-06	-0.58233	0.72	0.827	0.0946147	-0.507887	Plp1
2	SGC2	Cxcl10/Acsbg1/Phgdh	ENSMUSG00000071637	1.72059e-06	-0.648588	0.623	0.745	0.0953188	-0.543783	Cebpd
28	NGN7	Rbp4/Gda/Kcnk9	ENSMUSG00000022186	1.72073e-06	-0.487714	0.479	0.811	0.0953266	-0.29049	Oxct1
6	HC1	C1qa/C1qc/C1qb	ENSMUSG00000022150	1.7228e-06	-0.521192	0.208	0.368	0.0954411	-0.300582	Dab2
15	NGN3	Cysltr2/Chrnb3/Kcnip4	ENSMUSG00000001909	1.73533e-06	-0.257249	0.098	0.261	0.0961357	-0.10252	Trmt1
15	NGN3	Cysltr2/Chrnb3/Kcnip4	ENSMUSG00000030556	1.75935e-06	-0.262491	0.091	0.249	0.0974664	-0.102361	Lrrc28
31	NGN9	Miat/Snhg11/Meg3	ENSMUSG00000073725	1.75974e-06	-0.480028	0.123	0.455	0.0974877	-0.137298	Lmbrd1
2	SGC2	Cxcl10/Acsbg1/Phgdh	ENSMUSG00000033538	1.76042e-06	-0.507874	0.084	0.192	0.0975253	-0.236337	Casp4
29	NGN8	Trpa1/Efcab6/Nos1	ENSMUSG00000026797	1.76631e-06	-0.351378	0.913	0.951	0.0978518	-0.337484	Stxbp1
24	NGN6	Lypd1/Ddc/Tafa2	ENSMUSG00000047879	1.76764e-06	-0.256035	0.507	0.793	0.0979255	-0.164844	Usp14
28	NGN7	Rbp4/Gda/Kcnk9	ENSMUSG00000074968	1.76923e-06	-0.666122	0.205	0.491	0.0980135	-0.285861	Ano3
25	GC2	Sostdc1/Plekhb1/Tsc22d4	ENSMUSG00000044533	1.76928e-06	-0.88488	0.537	0.82	0.0980162	-0.583168	Rps2
21	NGN5	Kcng1/Vmn1r85/Trpv1	ENSMUSG00000066551	1.77422e-06	0.394565	0.95	0.956	0.0982901	0.392114	Hmgb1
31	NGN9	Miat/Snhg11/Meg3	ENSMUSG00000040813	1.77741e-06	-0.459205	0.114	0.436	0.0984665	-0.127671	Tex264
8	SGC5	Pou3f1/Col1a2/Gas7	ENSMUSG00000026131	1.78901e-06	-0.783365	0.208	0.376	0.0991093	-0.442418	Dst
21	NGN5	Kcng1/Vmn1r85/Trpv1	ENSMUSG00000071528	1.79631e-06	0.410384	0.979	0.993	0.0995136	0.404655	Atp5md
28	NGN7	Rbp4/Gda/Kcnk9	ENSMUSG00000049504	1.79634e-06	-0.285321	0.047	0.226	0.0995152	-0.0689124	Proser1
31	NGN9	Miat/Snhg11/Meg3	ENSMUSG00000024109	1.81358e-06	-2.30517	0.421	0.772	0.10047	-1.2705	Nrxn1
0	EC1	Cldn5/Ly6c1/Ly6a	ENSMUSG00000075706	1.81419e-06	-0.668034	0.455	0.543	0.100504	-0.561728	Gpx4
2	SGC2	Cxcl10/Acsbg1/Phgdh	ENSMUSG00000039630	1.82446e-06	-0.43643	0.142	0.275	0.101073	-0.232762	Hnrnpu
17	NGN4	Uts2b/Cckar/Vip	ENSMUSG00000029772	1.82652e-06	-0.433053	0.325	0.613	0.101187	-0.232862	Ahcyl2
5	NGN1	C1ql3/Adcyap1/St18	ENSMUSG00000025892	1.8283e-06	-0.635969	0.244	0.448	0.101286	-0.352699	Gria4
28	NGN7	Rbp4/Gda/Kcnk9	ENSMUSG00000060988	1.82978e-06	-0.860802	0.214	0.509	0.101368	-0.371521	Galnt13
28	NGN7	Rbp4/Gda/Kcnk9	ENSMUSG00000036585	1.83444e-06	-0.310571	0.6	0.849	0.101626	-0.220545	Fgf1
21	NGN5	Kcng1/Vmn1r85/Trpv1	ENSMUSG00000022016	1.83505e-06	-0.374439	0.829	0.971	0.10166	-0.320239	Akap11
32	NGN10	Olfm3/Tmem233/P2ry1	ENSMUSG00000042751	1.8392e-06	-0.43679	0.307	0.703	0.10189	-0.194197	Nmnat2
7	SGC4	Atf3/Emp1/Cebpd	ENSMUSG00000059005	1.84027e-06	-0.641451	0.075	0.18	0.101949	-0.286965	Hnrnpa3
31	NGN9	Miat/Snhg11/Meg3	ENSMUSG00000018474	1.84894e-06	-0.590487	0.395	0.762	0.102429	-0.309776	Chd3
8	SGC5	Pou3f1/Col1a2/Gas7	ENSMUSG00000025203	1.86285e-06	-0.700414	0.2	0.378	0.1032	-0.37909	Scd2
9	FB1	Lum/Ccl11/Smoc2	ENSMUSG00000003847	1.86669e-06	-0.513648	0.08	0.209	0.103413	-0.211088	Nfat5
28	NGN7	Rbp4/Gda/Kcnk9	ENSMUSG00000028426	1.87323e-06	-0.434372	0.335	0.651	0.103775	-0.226715	Rad23b
21	NGN5	Kcng1/Vmn1r85/Trpv1	ENSMUSG00000060743	1.8981e-06	-0.282685	0.486	0.81	0.105153	-0.17099	H3f3a
24	NGN6	Lypd1/Ddc/Tafa2	ENSMUSG00000055254	1.89834e-06	-0.430282	0.87	0.966	0.105166	-0.387959	Ntrk2
16	MGC3	Slc36a2/Nr4a2/Ugt8a	ENSMUSG00000003545	1.90882e-06	-0.763293	0.648	0.763	0.105747	-0.649737	Fosb
31	NGN9	Miat/Snhg11/Meg3	ENSMUSG00000075316	1.91307e-06	-0.737577	0.404	0.752	0.105982	-0.400731	Scn9a
13	NGN2	Htr3b/Htr3a/Gpr65	ENSMUSG00000025092	1.91579e-06	-0.267964	0.263	0.465	0.106133	-0.154009	Hspa12a
17	NGN4	Uts2b/Cckar/Vip	ENSMUSG00000011831	1.91926e-06	-0.40651	0.496	0.782	0.106325	-0.259715	Evi5
2	SGC2	Cxcl10/Acsbg1/Phgdh	ENSMUSG00000029661	1.92031e-06	-0.464305	0.129	0.259	0.106383	-0.23992	Col1a2
17	NGN4	Uts2b/Cckar/Vip	ENSMUSG00000048279	1.92205e-06	-0.268565	0.31	0.597	0.10648	-0.141583	Sacs
31	NGN9	Miat/Snhg11/Meg3	ENSMUSG00000029822	1.92906e-06	-0.847803	0.228	0.554	0.106868	-0.357761	Osbpl3
29	NGN8	Trpa1/Efcab6/Nos1	ENSMUSG00000049775	1.93539e-06	-0.309722	1	1	0.107219	-0.309722	Tmsb4x
28	NGN7	Rbp4/Gda/Kcnk9	ENSMUSG00000031176	1.93983e-06	-0.410127	0.712	0.934	0.107465	-0.313678	Dynlt3
13	NGN2	Htr3b/Htr3a/Gpr65	ENSMUSG00000015501	1.9421e-06	-0.438403	0.263	0.469	0.10759	-0.249862	Hivep2
31	NGN9	Miat/Snhg11/Meg3	ENSMUSG00000021745	1.95097e-06	-1.27985	0.149	0.455	0.108082	-0.437625	Ptprg
15	NGN3	Cysltr2/Chrnb3/Kcnip4	ENSMUSG00000043885	1.95457e-06	-0.307188	0.174	0.379	0.108281	-0.145302	Slc36a4
15	NGN3	Cysltr2/Chrnb3/Kcnip4	ENSMUSG00000046434	1.95832e-06	-0.398944	0.456	0.621	0.108489	-0.294624	Hnrnpa1
5	NGN1	C1ql3/Adcyap1/St18	ENSMUSG00000041852	1.96678e-06	-0.268089	0.169	0.35	0.108958	-0.1333	Tcf20
0	EC1	Cldn5/Ly6c1/Ly6a	ENSMUSG00000024975	1.98358e-06	0.359744	0.292	0.175	0.109888	0.587258	Pdcd4
13	NGN2	Htr3b/Htr3a/Gpr65	ENSMUSG00000048814	1.98712e-06	-0.30403	0.531	0.744	0.110084	-0.218143	Lonrf2
9	FB1	Lum/Ccl11/Smoc2	ENSMUSG00000004098	1.9927e-06	-0.356665	0.152	0.31	0.110394	-0.180562	Col5a3
6	HC1	C1qa/C1qc/C1qb	ENSMUSG00000052305	1.99474e-06	-0.800548	0.037	0.131	0.110506	-0.266849	Hbb-bs
28	NGN7	Rbp4/Gda/Kcnk9	ENSMUSG00000058571	1.99766e-06	-0.796892	0.088	0.302	0.110668	-0.250306	Gpc6
15	NGN3	Cysltr2/Chrnb3/Kcnip4	ENSMUSG00000021244	2.00208e-06	-0.352065	0.216	0.406	0.110913	-0.191266	Ylpm1
14	GC1	Kcna1/Fxyd3/Mbp	ENSMUSG00000014956	2.00502e-06	-0.519344	0.189	0.353	0.111076	-0.28471	Ppp1cb
16	MGC3	Slc36a2/Nr4a2/Ugt8a	ENSMUSG00000024661	2.01521e-06	0.843642	0.994	0.994	0.111641	0.843642	Fth1
31	NGN9	Miat/Snhg11/Meg3	ENSMUSG00000032018	2.01574e-06	-0.637101	0.202	0.564	0.11167	-0.235306	Sc5d
3	MGC1	Ncmap/Fam178b/Cldn19	ENSMUSG00000067288	2.01794e-06	0.443858	0.736	0.646	0.111792	0.504753	Rps28
31	NGN9	Miat/Snhg11/Meg3	ENSMUSG00000016534	2.02442e-06	-0.596299	0.237	0.614	0.112151	-0.236035	Lamp2
31	NGN9	Miat/Snhg11/Meg3	ENSMUSG00000026490	2.02445e-06	-0.677959	0.202	0.535	0.112152	-0.26372	Cdc42bpa
31	NGN9	Miat/Snhg11/Meg3	ENSMUSG00000041488	2.02952e-06	-0.754219	0.044	0.287	0.112433	-0.137131	Stx3
17	NGN4	Uts2b/Cckar/Vip	ENSMUSG00000089706	2.0297e-06	-0.475936	0.303	0.581	0.112444	-0.252061	B230216N24Rik
13	NGN2	Htr3b/Htr3a/Gpr65	ENSMUSG00000020458	2.03326e-06	-0.307949	0.893	0.957	0.11264	-0.287568	Rtn4
31	NGN9	Miat/Snhg11/Meg3	ENSMUSG00000049252	2.04445e-06	-1.70151	0.088	0.356	0.11326	-0.455595	Lrp1b
15	NGN3	Cysltr2/Chrnb3/Kcnip4	ENSMUSG00000006057	2.04978e-06	0.498147	0.829	0.816	0.113556	0.505987	Atp5g1
17	NGN4	Uts2b/Cckar/Vip	ENSMUSG00000028530	2.05421e-06	-0.723953	0.814	0.911	0.113801	-0.647706	Jak1
7	SGC4	Atf3/Emp1/Cebpd	ENSMUSG00000019132	2.06103e-06	-0.588092	0.159	0.29	0.114179	-0.331292	BC005537
9	FB1	Lum/Ccl11/Smoc2	ENSMUSG00000056429	2.06249e-06	-0.584306	0.08	0.204	0.11426	-0.245736	Tgoln1
12	FB2	Acta2/Myh11/Ndufa4l2	ENSMUSG00000021877	2.06462e-06	-0.869195	0.127	0.289	0.114378	-0.39826	Arf4
9	FB1	Lum/Ccl11/Smoc2	ENSMUSG00000049775	2.06705e-06	-0.391085	0.842	0.937	0.114512	-0.351853	Tmsb4x
42	NGN16	Gabra1/Chodl/Gabrb2	ENSMUSG00000015094	2.06831e-06	-0.869879	0.487	0.886	0.114582	-0.482511	Npdc1
31	NGN9	Miat/Snhg11/Meg3	ENSMUSG00000034189	2.07764e-06	-0.351934	0.061	0.327	0.115099	-0.0741463	Hsdl1
5	NGN1	C1ql3/Adcyap1/St18	ENSMUSG00000004071	2.07908e-06	-0.39353	0.396	0.619	0.115179	-0.254012	Cdip1
2	SGC2	Cxcl10/Acsbg1/Phgdh	ENSMUSG00000028063	2.10276e-06	-0.506532	0.308	0.459	0.116491	-0.343448	Lmna
15	NGN3	Cysltr2/Chrnb3/Kcnip4	ENSMUSG00000037605	2.10988e-06	-0.37623	0.289	0.517	0.116885	-0.213459	Adgrl3
15	NGN3	Cysltr2/Chrnb3/Kcnip4	ENSMUSG00000028496	2.1231e-06	-0.282093	0.251	0.467	0.117618	-0.154353	Mllt3
15	NGN3	Cysltr2/Chrnb3/Kcnip4	ENSMUSG00000024290	2.13553e-06	-0.557246	0.153	0.333	0.118306	-0.264813	Rock1
17	NGN4	Uts2b/Cckar/Vip	ENSMUSG00000068923	2.13686e-06	-0.656303	0.876	0.952	0.11838	-0.604453	Syt11
24	NGN6	Lypd1/Ddc/Tafa2	ENSMUSG00000028354	2.13838e-06	-0.473288	0.159	0.385	0.118464	-0.202495	Fmn2
19	MGC4	Mt2/Tcim/Drp2	ENSMUSG00000025203	2.15365e-06	-0.558515	0.293	0.471	0.11931	-0.35183	Scd2
21	NGN5	Kcng1/Vmn1r85/Trpv1	ENSMUSG00000019132	2.17007e-06	-0.408775	0.936	1	0.12022	-0.382872	BC005537
15	NGN3	Cysltr2/Chrnb3/Kcnip4	ENSMUSG00000050017	2.18261e-06	-0.505024	0.146	0.33	0.120915	-0.231717	Pitpnb
0	EC1	Cldn5/Ly6c1/Ly6a	ENSMUSG00000028495	2.19428e-06	0.312197	0.859	0.734	0.121561	0.364649	Rps6
31	NGN9	Miat/Snhg11/Meg3	ENSMUSG00000021051	2.20776e-06	-0.592015	0.018	0.228	0.122308	-0.0696488	Ppp2r5e
13	NGN2	Htr3b/Htr3a/Gpr65	ENSMUSG00000020859	2.21575e-06	-0.314166	0.667	0.826	0.12275	-0.254415	Spag9
14	GC1	Kcna1/Fxyd3/Mbp	ENSMUSG00000018593	2.22265e-06	-0.349798	0.816	0.919	0.123133	-0.311015	Sparc
12	FB2	Acta2/Myh11/Ndufa4l2	ENSMUSG00000062515	2.22383e-06	-1.31121	0.016	0.109	0.123198	-0.286482	Fabp4
15	NGN3	Cysltr2/Chrnb3/Kcnip4	ENSMUSG00000036257	2.22539e-06	-0.451415	0.289	0.51	0.123284	-0.259564	Pnpla8
31	NGN9	Miat/Snhg11/Meg3	ENSMUSG00000053825	2.23108e-06	-0.938203	0.114	0.406	0.1236	-0.279657	Ppfia2
28	NGN7	Rbp4/Gda/Kcnk9	ENSMUSG00000026740	2.23836e-06	-0.364168	0.028	0.179	0.124003	-0.073219	Dnajc1
7	SGC4	Atf3/Emp1/Cebpd	ENSMUSG00000020044	2.24077e-06	-0.664221	0.385	0.512	0.124137	-0.502619	Timp3
15	NGN3	Cysltr2/Chrnb3/Kcnip4	ENSMUSG00000029432	2.24378e-06	-0.338341	0.223	0.41	0.124303	-0.187699	Nipsnap2
5	NGN1	C1ql3/Adcyap1/St18	ENSMUSG00000008489	2.24617e-06	-0.306304	0.981	0.979	0.124436	-0.306924	Elavl2
31	NGN9	Miat/Snhg11/Meg3	ENSMUSG00000031751	2.24677e-06	-0.587253	0.175	0.535	0.124469	-0.199343	Amfr
17	NGN4	Uts2b/Cckar/Vip	ENSMUSG00000086503	2.25803e-06	0.853342	0.482	0.226	0.125093	1.779	Xist
4	SGC3	Bcan/Fbln2/Fbln5	ENSMUSG00000005610	2.26101e-06	-0.693922	0.242	0.421	0.125258	-0.405727	Eif4g2
17	NGN4	Uts2b/Cckar/Vip	ENSMUSG00000042751	2.26322e-06	-0.420523	0.405	0.702	0.12538	-0.245108	Nmnat2
31	NGN9	Miat/Snhg11/Meg3	ENSMUSG00000026833	2.27143e-06	-0.661461	0.342	0.723	0.125835	-0.317646	Olfm1
12	FB2	Acta2/Myh11/Ndufa4l2	ENSMUSG00000031503	2.28511e-06	-0.597481	0.168	0.356	0.126593	-0.290578	Col4a2
13	NGN2	Htr3b/Htr3a/Gpr65	ENSMUSG00000055254	2.2893e-06	-0.442807	0.895	0.93	0.126825	-0.42632	Ntrk2
31	NGN9	Miat/Snhg11/Meg3	ENSMUSG00000056429	2.30149e-06	-0.703195	0.36	0.723	0.1275	-0.354955	Tgoln1
31	NGN9	Miat/Snhg11/Meg3	ENSMUSG00000020647	2.30724e-06	-0.741868	0.07	0.347	0.127819	-0.166245	Ncoa1
36	NGN13	Lox/Pkib/F2r	ENSMUSG00000038539	2.3119e-06	-0.633172	0.353	0.84	0.128077	-0.270402	Atf5
31	NGN9	Miat/Snhg11/Meg3	ENSMUSG00000023175	2.31461e-06	-0.444976	0.456	0.832	0.128227	-0.246269	Bsg
31	NGN9	Miat/Snhg11/Meg3	ENSMUSG00000033295	2.32625e-06	-0.804044	0.202	0.535	0.128872	-0.312766	Ptprf
13	NGN2	Htr3b/Htr3a/Gpr65	ENSMUSG00000022858	2.33667e-06	-0.261174	0.333	0.527	0.129449	-0.16682	Tra2b
15	NGN3	Cysltr2/Chrnb3/Kcnip4	ENSMUSG00000035530	2.33961e-06	-0.344705	0.798	0.9	0.129612	-0.306068	Eif1
5	NGN1	C1ql3/Adcyap1/St18	ENSMUSG00000049800	2.33964e-06	-0.29193	0.188	0.378	0.129614	-0.148975	Sertad2
36	NGN13	Lox/Pkib/F2r	ENSMUSG00000027438	2.34197e-06	-0.345609	0.824	1	0.129743	-0.285384	Napb
31	NGN9	Miat/Snhg11/Meg3	ENSMUSG00000033096	2.34655e-06	-0.385574	0.053	0.307	0.129996	-0.0766283	Apmap
13	NGN2	Htr3b/Htr3a/Gpr65	ENSMUSG00000074212	2.35391e-06	-0.364285	0.605	0.818	0.130404	-0.270574	Dnajb14
15	NGN3	Cysltr2/Chrnb3/Kcnip4	ENSMUSG00000074264	2.35962e-06	-0.673218	0.042	0.165	0.130721	-0.200042	Amy1
42	NGN16	Gabra1/Chodl/Gabrb2	ENSMUSG00000064370	2.37085e-06	-0.800114	0.949	1	0.131343	-0.759712	mt-Cytb
24	NGN6	Lypd1/Ddc/Tafa2	ENSMUSG00000037492	2.37875e-06	-0.623008	0.188	0.431	0.13178	-0.279718	Zmat4
31	NGN9	Miat/Snhg11/Meg3	ENSMUSG00000024524	2.38204e-06	-0.683437	0.219	0.564	0.131963	-0.27266	Gnal
15	NGN3	Cysltr2/Chrnb3/Kcnip4	ENSMUSG00000052981	2.38886e-06	-0.399937	0.24	0.437	0.132341	-0.223678	Ube2ql1
19	MGC4	Mt2/Tcim/Drp2	ENSMUSG00000053198	2.39061e-06	-0.805799	0.288	0.475	0.132437	-0.495109	Prx
2	SGC2	Cxcl10/Acsbg1/Phgdh	ENSMUSG00000007836	2.39347e-06	-0.416274	0.095	0.21	0.132596	-0.198676	Hnrnpa0
5	NGN1	C1ql3/Adcyap1/St18	ENSMUSG00000022285	2.40243e-06	0.271385	0.949	0.962	0.133092	0.267755	Ywhaz
17	NGN4	Uts2b/Cckar/Vip	ENSMUSG00000036461	2.42001e-06	-0.301684	0.047	0.202	0.134066	-0.081113	Elf1
15	NGN3	Cysltr2/Chrnb3/Kcnip4	ENSMUSG00000019877	2.4613e-06	-0.425496	0.756	0.816	0.136354	-0.394588	Serinc1
5	NGN1	C1ql3/Adcyap1/St18	ENSMUSG00000016386	2.47267e-06	-0.272319	0.585	0.818	0.136983	-0.195688	Mpped2
2	SGC2	Cxcl10/Acsbg1/Phgdh	ENSMUSG00000031342	2.47746e-06	-0.253832	0.662	0.8	0.137249	-0.210587	Gpm6b
13	NGN2	Htr3b/Htr3a/Gpr65	ENSMUSG00000060988	2.49313e-06	0.398771	0.15	0.326	0.138117	0.189891	Galnt13
24	NGN6	Lypd1/Ddc/Tafa2	ENSMUSG00000029823	2.49407e-06	-0.550176	0.546	0.776	0.138169	-0.389183	Luc7l2
21	NGN5	Kcng1/Vmn1r85/Trpv1	ENSMUSG00000061518	2.49749e-06	0.374818	0.971	0.993	0.138358	0.366596	Cox5b
13	NGN2	Htr3b/Htr3a/Gpr65	ENSMUSG00000063253	2.50208e-06	-0.404426	0.859	0.911	0.138613	-0.381592	Scoc
7	SGC4	Atf3/Emp1/Cebpd	ENSMUSG00000013663	2.50634e-06	-0.804527	0.099	0.211	0.138849	-0.396803	Pten
15	NGN3	Cysltr2/Chrnb3/Kcnip4	ENSMUSG00000025246	2.50754e-06	-0.661414	0.341	0.563	0.138915	-0.405159	Tbl1x
15	NGN3	Cysltr2/Chrnb3/Kcnip4	ENSMUSG00000037110	2.50951e-06	-0.466825	0.098	0.253	0.139025	-0.1917	Ralgapa2
5	NGN1	C1ql3/Adcyap1/St18	ENSMUSG00000011752	2.51378e-06	-0.267655	0.79	0.941	0.139261	-0.225157	Pgam1
7	SGC4	Atf3/Emp1/Cebpd	ENSMUSG00000025375	2.52372e-06	-0.573442	0.103	0.216	0.139811	-0.286721	Aatk
13	NGN2	Htr3b/Htr3a/Gpr65	ENSMUSG00000064367	2.53469e-06	-0.478407	0.605	0.779	0.140419	-0.372903	mt-Nd5
9	FB1	Lum/Ccl11/Smoc2	ENSMUSG00000047126	2.53501e-06	-0.559401	0.135	0.285	0.140437	-0.27496	Cltc
17	NGN4	Uts2b/Cckar/Vip	ENSMUSG00000022051	2.53762e-06	-0.33756	0.281	0.597	0.140582	-0.161829	Bnip3l
7	SGC4	Atf3/Emp1/Cebpd	ENSMUSG00000029135	2.53796e-06	-0.654629	0.132	0.25	0.1406	-0.357528	Fosl2
31	NGN9	Miat/Snhg11/Meg3	ENSMUSG00000052915	2.53884e-06	-0.532101	0.035	0.267	0.140649	-0.0864424	Msl1
31	NGN9	Miat/Snhg11/Meg3	ENSMUSG00000037996	2.54717e-06	-0.769951	0.026	0.248	0.141111	-0.107435	Slc24a2
24	NGN6	Lypd1/Ddc/Tafa2	ENSMUSG00000024758	2.56014e-06	-0.325515	0.957	0.96	0.141829	-0.324509	Rtn3
32	NGN10	Olfm3/Tmem233/P2ry1	ENSMUSG00000020396	2.56425e-06	-0.378363	0.739	0.934	0.142057	-0.300205	Nefh
8	SGC5	Pou3f1/Col1a2/Gas7	ENSMUSG00000007850	2.57398e-06	-0.786239	0.071	0.209	0.142596	-0.290801	Hnrnph1
8	SGC5	Pou3f1/Col1a2/Gas7	ENSMUSG00000059412	2.59495e-06	-0.713959	0.25	0.426	0.143758	-0.425755	Fxyd2
31	NGN9	Miat/Snhg11/Meg3	ENSMUSG00000009207	2.60886e-06	-0.609099	0.123	0.426	0.144528	-0.185803	Lnpk
9	FB1	Lum/Ccl11/Smoc2	ENSMUSG00000048126	2.61294e-06	-0.599616	0.103	0.241	0.144754	-0.269947	Col6a3
17	NGN4	Uts2b/Cckar/Vip	ENSMUSG00000028760	2.6162e-06	-0.646302	0.325	0.605	0.144935	-0.352051	Eif4g3
13	NGN2	Htr3b/Htr3a/Gpr65	ENSMUSG00000037062	2.6196e-06	-0.395813	0.367	0.574	0.145123	-0.255516	Sh3glb1
14	GC1	Kcna1/Fxyd3/Mbp	ENSMUSG00000070733	2.62382e-06	-0.557603	0.145	0.284	0.145357	-0.293974	Fryl
35	EC3	Podxl/Depp1/Ptprb	ENSMUSG00000058297	2.62616e-06	1.2474	0.6	0.203	0.145486	3.57238	Spock2
24	NGN6	Lypd1/Ddc/Tafa2	ENSMUSG00000064351	2.63128e-06	-0.496294	0.758	0.902	0.14577	-0.417932	mt-Co1
31	NGN9	Miat/Snhg11/Meg3	ENSMUSG00000038172	2.64262e-06	-0.666265	0.026	0.248	0.146399	-0.0929673	Ttc39b
4	SGC3	Bcan/Fbln2/Fbln5	ENSMUSG00000020585	2.64523e-06	-0.661994	0.309	0.501	0.146543	-0.41326	Laptm4a
13	NGN2	Htr3b/Htr3a/Gpr65	ENSMUSG00000034187	2.66479e-06	-0.284784	0.605	0.771	0.147627	-0.224254	Nsf
14	GC1	Kcna1/Fxyd3/Mbp	ENSMUSG00000026385	2.68892e-06	0.43657	0.967	0.948	0.148963	0.445228	Dbi
30	EC2	Selp/Fabp4/Vwf	ENSMUSG00000006360	2.70087e-06	-0.846298	0.382	0.792	0.149625	-0.413652	Crip1
9	FB1	Lum/Ccl11/Smoc2	ENSMUSG00000028820	2.70174e-06	-0.363795	0.086	0.217	0.149674	-0.153852	Sfpq
29	NGN8	Trpa1/Efcab6/Nos1	ENSMUSG00000052852	2.70671e-06	-1.19883	0.922	1	0.149949	-1.10624	Reep1
15	NGN3	Cysltr2/Chrnb3/Kcnip4	ENSMUSG00000107779	2.70701e-06	-0.308537	0.035	0.149	0.149966	-0.0873218	Gm43874
12	FB2	Acta2/Myh11/Ndufa4l2	ENSMUSG00000033306	2.71021e-06	-0.283716	0.079	0.226	0.150143	-0.106995	Lpp
9	FB1	Lum/Ccl11/Smoc2	ENSMUSG00000017677	2.71846e-06	-0.510348	0.095	0.225	0.1506	-0.228028	Wsb1
31	NGN9	Miat/Snhg11/Meg3	ENSMUSG00000020149	2.73655e-06	-0.505153	0.149	0.475	0.151602	-0.165607	Rab1a
13	NGN2	Htr3b/Htr3a/Gpr65	ENSMUSG00000004383	2.73968e-06	-0.574318	0.203	0.391	0.151776	-0.305062	Large1
15	NGN3	Cysltr2/Chrnb3/Kcnip4	ENSMUSG00000031367	2.7402e-06	-0.507326	0.498	0.67	0.151804	-0.379002	Ap1s2
17	NGN4	Uts2b/Cckar/Vip	ENSMUSG00000020664	2.76563e-06	-0.289263	0.182	0.419	0.153213	-0.129461	Dld
36	NGN13	Lox/Pkib/F2r	ENSMUSG00000060143	2.77e-06	-0.617843	0.632	0.96	0.153455	-0.408923	Gm10076
31	NGN9	Miat/Snhg11/Meg3	ENSMUSG00000021427	2.77321e-06	-0.631646	0.202	0.535	0.153633	-0.245705	Ssr1
13	NGN2	Htr3b/Htr3a/Gpr65	ENSMUSG00000002808	2.81496e-06	-0.449012	0.777	0.884	0.155946	-0.395272	Epdr1
31	NGN9	Miat/Snhg11/Meg3	ENSMUSG00000008140	2.81825e-06	-0.53328	0.316	0.713	0.156128	-0.240455	Emc10
15	NGN3	Cysltr2/Chrnb3/Kcnip4	ENSMUSG00000023064	2.82059e-06	0.321231	0.972	0.969	0.156258	0.322216	Sncg
31	NGN9	Miat/Snhg11/Meg3	ENSMUSG00000046844	2.82249e-06	-0.90021	0.263	0.624	0.156363	-0.38763	Vat1l
15	NGN3	Cysltr2/Chrnb3/Kcnip4	ENSMUSG00000037852	2.8254e-06	-0.57643	0.512	0.705	0.156524	-0.420834	Cpe
13	NGN2	Htr3b/Htr3a/Gpr65	ENSMUSG00000035620	2.82954e-06	-0.340357	0.169	0.341	0.156754	-0.173572	Ric8b
28	NGN7	Rbp4/Gda/Kcnk9	ENSMUSG00000040111	2.8304e-06	-0.867492	0.33	0.651	0.156801	-0.446214	Gramd1b
28	NGN7	Rbp4/Gda/Kcnk9	ENSMUSG00000034088	2.84492e-06	-0.448587	0.256	0.585	0.157606	-0.200545	Hdlbp
31	NGN9	Miat/Snhg11/Meg3	ENSMUSG00000032504	2.87542e-06	-0.289341	0.088	0.366	0.159295	-0.0754134	Pdcd6ip
24	NGN6	Lypd1/Ddc/Tafa2	ENSMUSG00000041073	2.88254e-06	-0.407853	0.309	0.598	0.15969	-0.213989	Nacad
31	NGN9	Miat/Snhg11/Meg3	ENSMUSG00000040760	2.9141e-06	-0.381457	0.079	0.356	0.161439	-0.0927588	Appl1
24	NGN6	Lypd1/Ddc/Tafa2	ENSMUSG00000024293	2.92478e-06	-0.294369	0.063	0.236	0.16203	-0.0873533	Esco1
31	NGN9	Miat/Snhg11/Meg3	ENSMUSG00000055567	2.92565e-06	-0.430942	0.132	0.455	0.162078	-0.131599	Unc80
24	NGN6	Lypd1/Ddc/Tafa2	ENSMUSG00000051285	2.95826e-06	-0.526958	0.43	0.684	0.163885	-0.334094	Pcmtd1
29	NGN8	Trpa1/Efcab6/Nos1	ENSMUSG00000024038	2.96028e-06	0.7056	0.874	0.863	0.163996	0.714491	Ndufv3
15	NGN3	Cysltr2/Chrnb3/Kcnip4	ENSMUSG00000057230	2.96307e-06	-0.539863	0.362	0.571	0.164151	-0.345661	Aak1
2	SGC2	Cxcl10/Acsbg1/Phgdh	ENSMUSG00000039220	2.96706e-06	-0.562099	0.093	0.202	0.164372	-0.273095	Ppp1r10
10	SGC6	Ifit3/Cdh19/Isg15	ENSMUSG00000020936	2.97277e-06	0.593872	0.179	0.069	0.164689	1.42078	Nmt1
15	NGN3	Cysltr2/Chrnb3/Kcnip4	ENSMUSG00000028886	2.9782e-06	0.4063	0.125	0.295	0.164989	0.179838	Eya3
50	NGN19	Slc6a2/Npy/Hand2	ENSMUSG00000022774	2.98057e-06	-0.375279	0.05	0.526	0.165121	-0.0420088	Ncbp2
13	NGN2	Htr3b/Htr3a/Gpr65	ENSMUSG00000038530	2.99834e-06	-0.335544	0.946	0.953	0.166105	-0.333105	Rgs4
9	FB1	Lum/Ccl11/Smoc2	ENSMUSG00000064367	3.01719e-06	-0.570791	0.098	0.227	0.167149	-0.260108	mt-Nd5
31	NGN9	Miat/Snhg11/Meg3	ENSMUSG00000024639	3.03033e-06	-1.29441	0.263	0.624	0.167877	-0.55737	Gnaq
15	NGN3	Cysltr2/Chrnb3/Kcnip4	ENSMUSG00000031446	3.03344e-06	-0.252036	0.244	0.452	0.16805	-0.138565	Cul4a
24	NGN6	Lypd1/Ddc/Tafa2	ENSMUSG00000040389	3.03817e-06	-0.448779	0.319	0.609	0.168311	-0.238527	Wdr47
3	MGC1	Ncmap/Fam178b/Cldn19	ENSMUSG00000058258	3.04484e-06	-0.471854	0.078	0.175	0.168681	-0.22445	Idi1
31	NGN9	Miat/Snhg11/Meg3	ENSMUSG00000036242	3.05824e-06	-0.82412	0.167	0.475	0.169423	-0.300761	Armh4
28	NGN7	Rbp4/Gda/Kcnk9	ENSMUSG00000022951	3.06539e-06	-0.298032	0.149	0.415	0.16982	-0.111499	Rcan1
9	FB1	Lum/Ccl11/Smoc2	ENSMUSG00000060743	3.07321e-06	-0.522084	0.195	0.366	0.170253	-0.284647	H3f3a
15	NGN3	Cysltr2/Chrnb3/Kcnip4	ENSMUSG00000022762	3.08463e-06	-1.01994	0.39	0.617	0.170885	-0.650679	Ncam2
28	NGN7	Rbp4/Gda/Kcnk9	ENSMUSG00000023106	3.08535e-06	-0.305154	0.233	0.519	0.170925	-0.140174	Denr
39	HC2	Cd52/Lsp1/Rac2	ENSMUSG00000022708	3.11155e-06	-0.748598	0.032	0.382	0.172377	-0.0802069	Zbtb20
6	HC1	C1qa/C1qc/C1qb	ENSMUSG00000003032	3.13068e-06	-0.840155	0.118	0.244	0.173436	-0.423385	Klf4
21	NGN5	Kcng1/Vmn1r85/Trpv1	ENSMUSG00000042626	3.13222e-06	-0.256347	0.571	0.847	0.173522	-0.173789	Shc1
15	NGN3	Cysltr2/Chrnb3/Kcnip4	ENSMUSG00000026737	3.13833e-06	-0.320968	0.185	0.368	0.17386	-0.165579	Pip4k2a
17	NGN4	Uts2b/Cckar/Vip	ENSMUSG00000047139	3.14473e-06	-0.684352	0.467	0.726	0.174215	-0.443527	Cd24a
31	NGN9	Miat/Snhg11/Meg3	ENSMUSG00000056296	3.15196e-06	-0.959703	0.184	0.505	0.174615	-0.361519	Synpr
42	NGN16	Gabra1/Chodl/Gabrb2	ENSMUSG00000037270	3.15659e-06	-1.01027	0.256	0.757	0.174872	-0.350367	4932438A13Rik
2	SGC2	Cxcl10/Acsbg1/Phgdh	ENSMUSG00000024486	3.1574e-06	-0.680633	0.067	0.161	0.174917	-0.306484	Hbegf
3	MGC1	Ncmap/Fam178b/Cldn19	ENSMUSG00000014956	3.1618e-06	-0.356014	0.19	0.309	0.175161	-0.223206	Ppp1cb
24	NGN6	Lypd1/Ddc/Tafa2	ENSMUSG00000033444	3.19821e-06	-0.438439	0.227	0.483	0.177177	-0.210771	Specc1l
15	NGN3	Cysltr2/Chrnb3/Kcnip4	ENSMUSG00000021555	3.2031e-06	-0.311209	0.136	0.303	0.177448	-0.145164	Naa35
28	NGN7	Rbp4/Gda/Kcnk9	ENSMUSG00000037747	3.20719e-06	-0.286088	0.084	0.292	0.177675	-0.0890472	Phyhipl
6	HC1	C1qa/C1qc/C1qb	ENSMUSG00000054364	3.23074e-06	-0.656264	0.225	0.375	0.17898	-0.400577	Rhob
17	NGN4	Uts2b/Cckar/Vip	ENSMUSG00000070858	3.2327e-06	0.52883	0.839	0.887	0.179088	0.500532	Gm1673
31	NGN9	Miat/Snhg11/Meg3	ENSMUSG00000029403	3.23354e-06	-0.367202	0.061	0.317	0.179135	-0.0797289	Cdkl2
12	FB2	Acta2/Myh11/Ndufa4l2	ENSMUSG00000062078	3.23932e-06	-0.550094	0.117	0.285	0.179455	-0.23682	Qk
5	NGN1	C1ql3/Adcyap1/St18	ENSMUSG00000078578	3.24635e-06	-0.28143	0.7	0.878	0.179845	-0.225017	Ube2d3
31	NGN9	Miat/Snhg11/Meg3	ENSMUSG00000024846	3.24849e-06	-0.36375	0.035	0.257	0.179963	-0.0613062	Cst6
21	NGN5	Kcng1/Vmn1r85/Trpv1	ENSMUSG00000023064	3.25061e-06	0.456298	1	1	0.18008	0.456298	Sncg
28	NGN7	Rbp4/Gda/Kcnk9	ENSMUSG00000070565	3.25347e-06	-0.40136	0.27	0.594	0.180239	-0.186061	Rasal2
28	NGN7	Rbp4/Gda/Kcnk9	ENSMUSG00000003382	3.26376e-06	-0.251871	0.047	0.217	0.180809	-0.0632452	Etv3
9	FB1	Lum/Ccl11/Smoc2	ENSMUSG00000064080	3.26915e-06	-0.534848	0.101	0.229	0.181108	-0.248402	Fbln2
21	NGN5	Kcng1/Vmn1r85/Trpv1	ENSMUSG00000021728	3.30815e-06	-0.345317	0.729	0.92	0.183268	-0.274397	Emb
29	NGN8	Trpa1/Efcab6/Nos1	ENSMUSG00000075325	3.32543e-06	-0.409703	0.35	0.657	0.184225	-0.221129	Gm13582
31	NGN9	Miat/Snhg11/Meg3	ENSMUSG00000022351	3.33311e-06	-0.594195	0.281	0.653	0.184651	-0.260801	Sqle
15	NGN3	Cysltr2/Chrnb3/Kcnip4	ENSMUSG00000039976	3.3417e-06	0.290477	0.101	0.272	0.185127	0.114337	Tbc1d16
21	NGN5	Kcng1/Vmn1r85/Trpv1	ENSMUSG00000020802	3.34305e-06	-0.27562	0.564	0.869	0.185201	-0.179984	Ube2o
28	NGN7	Rbp4/Gda/Kcnk9	ENSMUSG00000097311	3.34909e-06	-1.192	0.456	0.764	0.185536	-0.717664	Gm26871
8	SGC5	Pou3f1/Col1a2/Gas7	ENSMUSG00000064358	3.37005e-06	-0.958478	0.067	0.198	0.186697	-0.354821	mt-Co3
28	NGN7	Rbp4/Gda/Kcnk9	ENSMUSG00000021301	3.37316e-06	-0.347631	0.209	0.491	0.18687	-0.151958	Hecw1
2	SGC2	Cxcl10/Acsbg1/Phgdh	ENSMUSG00000034832	3.38268e-06	-0.472212	0.028	0.104	0.187397	-0.157404	Tet3
0	EC1	Cldn5/Ly6c1/Ly6a	ENSMUSG00000029380	3.39493e-06	-0.765702	0.149	0.259	0.188076	-0.45259	Cxcl1
24	NGN6	Lypd1/Ddc/Tafa2	ENSMUSG00000049680	3.41586e-06	-0.431922	0.184	0.42	0.189235	-0.194867	Urgcp
0	EC1	Cldn5/Ly6c1/Ly6a	ENSMUSG00000036533	3.42251e-06	0.35679	0.495	0.347	0.189604	0.504703	Cdc42ep3
9	FB1	Lum/Ccl11/Smoc2	ENSMUSG00000040249	3.42905e-06	-0.492541	0.239	0.415	0.189966	-0.288571	Lrp1
36	NGN13	Lox/Pkib/F2r	ENSMUSG00000018379	3.43269e-06	-0.534262	0.294	0.74	0.190167	-0.216554	Srsf1
31	NGN9	Miat/Snhg11/Meg3	ENSMUSG00000026721	3.44562e-06	-0.74834	0.096	0.386	0.190884	-0.200313	Rabgap1l
30	EC2	Selp/Fabp4/Vwf	ENSMUSG00000019505	3.45607e-06	-1.35013	0.588	0.905	0.191463	-0.882381	Ubb
2	SGC2	Cxcl10/Acsbg1/Phgdh	ENSMUSG00000037815	3.46196e-06	-0.356354	0.166	0.31	0.191789	-0.195995	Ctnna1
15	NGN3	Cysltr2/Chrnb3/Kcnip4	ENSMUSG00000031627	3.46239e-06	-0.444245	0.192	0.383	0.191813	-0.22834	Irf2
5	NGN1	C1ql3/Adcyap1/St18	ENSMUSG00000062373	3.49489e-06	-0.262867	0.469	0.685	0.193613	-0.18117	Tmem65
9	FB1	Lum/Ccl11/Smoc2	ENSMUSG00000014313	3.51472e-06	0.465626	0.853	0.842	0.194712	0.471637	Cox6c
28	NGN7	Rbp4/Gda/Kcnk9	ENSMUSG00000045083	3.52896e-06	-1.09969	0.042	0.208	0.195501	-0.262312	Lingo2
13	NGN2	Htr3b/Htr3a/Gpr65	ENSMUSG00000020261	3.53349e-06	-0.260479	0.777	0.895	0.195752	-0.226516	Slc36a1
15	NGN3	Cysltr2/Chrnb3/Kcnip4	ENSMUSG00000027457	3.55505e-06	-0.274406	0.254	0.467	0.196946	-0.151872	Snph
31	NGN9	Miat/Snhg11/Meg3	ENSMUSG00000008153	3.56385e-06	-0.548906	0.079	0.347	0.197434	-0.136842	Clstn3
31	NGN9	Miat/Snhg11/Meg3	ENSMUSG00000040276	3.60017e-06	-0.887062	0.114	0.406	0.199446	-0.264413	Pacsin1
31	NGN9	Miat/Snhg11/Meg3	ENSMUSG00000030451	3.63339e-06	-0.530296	0.167	0.505	0.201286	-0.182257	Herc2
29	NGN8	Trpa1/Efcab6/Nos1	ENSMUSG00000062151	3.6366e-06	-0.284281	0.136	0.471	0.201464	-0.0862891	Unc13c
7	SGC4	Atf3/Emp1/Cebpd	ENSMUSG00000004098	3.63902e-06	-0.573712	0.029	0.108	0.201598	-0.189617	Col5a3
31	NGN9	Miat/Snhg11/Meg3	ENSMUSG00000032549	3.65736e-06	-0.75084	0.289	0.644	0.202614	-0.343274	Rab6b
10	SGC6	Ifit3/Cdh19/Isg15	ENSMUSG00000005610	3.68942e-06	-0.732917	0.173	0.319	0.20439	-0.407671	Eif4g2
5	NGN1	C1ql3/Adcyap1/St18	ENSMUSG00000031137	3.69392e-06	-0.351544	0.928	0.983	0.20464	-0.332073	Fgf13
28	NGN7	Rbp4/Gda/Kcnk9	ENSMUSG00000038349	3.6945e-06	-0.475619	0.13	0.377	0.204672	-0.172059	Plcl1
9	FB1	Lum/Ccl11/Smoc2	ENSMUSG00000037242	3.69544e-06	-0.649133	0.124	0.259	0.204724	-0.32336	Clic4
9	FB1	Lum/Ccl11/Smoc2	ENSMUSG00000027351	3.70029e-06	-0.397049	0.066	0.182	0.204993	-0.157165	Spred1
31	NGN9	Miat/Snhg11/Meg3	ENSMUSG00000042444	3.70187e-06	-0.598781	0.114	0.406	0.20508	-0.178483	Mindy2
31	NGN9	Miat/Snhg11/Meg3	ENSMUSG00000036752	3.71442e-06	-0.739817	0.211	0.525	0.205775	-0.305607	Tubb4b
18	SGC7	G0s2/Sdc4/Ccn1	ENSMUSG00000041828	3.72065e-06	-1.23263	0.215	0.455	0.20612	-0.596434	Abca8a
24	NGN6	Lypd1/Ddc/Tafa2	ENSMUSG00000020385	3.74093e-06	-0.554334	0.116	0.316	0.207244	-0.214252	Clk4
9	FB1	Lum/Ccl11/Smoc2	ENSMUSG00000041028	3.74289e-06	-0.48509	0.075	0.196	0.207353	-0.200159	Ghitm
9	FB1	Lum/Ccl11/Smoc2	ENSMUSG00000062078	3.74456e-06	-0.656785	0.167	0.316	0.207445	-0.356598	Qk
12	FB2	Acta2/Myh11/Ndufa4l2	ENSMUSG00000040428	3.74957e-06	-0.762274	0.019	0.113	0.207723	-0.179723	Plekha4
9	FB1	Lum/Ccl11/Smoc2	ENSMUSG00000037876	3.7518e-06	-0.631854	0.195	0.35	0.207846	-0.359806	Jmjd1c
28	NGN7	Rbp4/Gda/Kcnk9	ENSMUSG00000040850	3.77405e-06	-0.441827	0.121	0.349	0.209078	-0.161224	Psme4
7	SGC4	Atf3/Emp1/Cebpd	ENSMUSG00000045672	3.79733e-06	-0.613917	0.091	0.198	0.210368	-0.298104	Col27a1
0	EC1	Cldn5/Ly6c1/Ly6a	ENSMUSG00000061353	3.81338e-06	-0.520208	0.723	0.75	0.211258	-0.501727	Cxcl12
31	NGN9	Miat/Snhg11/Meg3	ENSMUSG00000019087	3.8288e-06	-0.467879	0.342	0.733	0.212112	-0.22166	Atp6ap1
21	NGN5	Kcng1/Vmn1r85/Trpv1	ENSMUSG00000050891	3.8323e-06	0.31589	0.5	0.27	0.212305	0.575371	Tatdn1
0	EC1	Cldn5/Ly6c1/Ly6a	ENSMUSG00000003038	3.85505e-06	0.260612	0.22	0.12	0.213566	0.461084	Hmgn2
31	NGN9	Miat/Snhg11/Meg3	ENSMUSG00000039716	3.85644e-06	-0.650798	0.07	0.327	0.213643	-0.154492	Dock3
31	NGN9	Miat/Snhg11/Meg3	ENSMUSG00000008763	3.8602e-06	-0.379963	0.088	0.366	0.213851	-0.0990329	Man1a2
13	NGN2	Htr3b/Htr3a/Gpr65	ENSMUSG00000070394	3.86442e-06	0.449938	0.802	0.752	0.214085	0.479462	Tmem256
9	FB1	Lum/Ccl11/Smoc2	ENSMUSG00000036391	3.87146e-06	-0.352203	0.06	0.172	0.214475	-0.135463	Sec24a
13	NGN2	Htr3b/Htr3a/Gpr65	ENSMUSG00000023020	3.8787e-06	0.458218	0.751	0.725	0.214876	0.474427	Cox14
0	EC1	Cldn5/Ly6c1/Ly6a	ENSMUSG00000070493	3.88306e-06	-0.442398	0.822	0.843	0.215118	-0.431507	Chchd2
13	NGN2	Htr3b/Htr3a/Gpr65	ENSMUSG00000030279	3.89013e-06	-0.30645	0.314	0.512	0.215509	-0.19021	C2cd5
12	FB2	Acta2/Myh11/Ndufa4l2	ENSMUSG00000021250	3.90587e-06	-0.730938	0.787	0.845	0.216381	-0.681354	Fos
17	NGN4	Uts2b/Cckar/Vip	ENSMUSG00000042323	3.91207e-06	-0.293989	0.453	0.782	0.216725	-0.171865	Pbrm1
15	NGN3	Cysltr2/Chrnb3/Kcnip4	ENSMUSG00000037646	3.92765e-06	-0.46596	0.105	0.264	0.217588	-0.195567	Vps13b
15	NGN3	Cysltr2/Chrnb3/Kcnip4	ENSMUSG00000025255	3.93236e-06	-0.561298	0.23	0.418	0.217849	-0.314747	Zfhx4
5	NGN1	C1ql3/Adcyap1/St18	ENSMUSG00000075334	3.9326e-06	-0.262793	0.548	0.79	0.217862	-0.183298	Rprm
5	NGN1	C1ql3/Adcyap1/St18	ENSMUSG00000090733	3.93357e-06	0.382564	0.935	0.962	0.217916	0.371937	Rps27
35	EC3	Podxl/Depp1/Ptprb	ENSMUSG00000045636	3.94155e-06	1.31831	0.343	0.06	0.218358	6.64806	Mtus1
0	EC1	Cldn5/Ly6c1/Ly6a	ENSMUSG00000064367	3.94932e-06	-0.494567	0.154	0.265	0.218788	-0.294942	mt-Nd5
31	NGN9	Miat/Snhg11/Meg3	ENSMUSG00000040151	4.01328e-06	-0.643269	0.035	0.257	0.222332	-0.108416	Hs2st1
13	NGN2	Htr3b/Htr3a/Gpr65	ENSMUSG00000032826	4.02698e-06	-0.626522	0.983	0.996	0.22309	-0.618426	Ank2
31	NGN9	Miat/Snhg11/Meg3	ENSMUSG00000032356	4.03167e-06	-0.580632	0.009	0.198	0.22335	-0.0530385	Rasgrf1
31	NGN9	Miat/Snhg11/Meg3	ENSMUSG00000031748	4.03677e-06	-0.819394	0.316	0.663	0.223633	-0.396913	Gnao1
16	MGC3	Slc36a2/Nr4a2/Ugt8a	ENSMUSG00000064360	4.05006e-06	-0.811994	0.006	0.123	0.224369	-0.0976835	mt-Nd3
3	MGC1	Ncmap/Fam178b/Cldn19	ENSMUSG00000047126	4.05164e-06	-0.299107	0.13	0.245	0.224457	-0.164215	Cltc
31	NGN9	Miat/Snhg11/Meg3	ENSMUSG00000028020	4.05847e-06	-0.591354	0.184	0.505	0.224835	-0.222762	Glrb
15	NGN3	Cysltr2/Chrnb3/Kcnip4	ENSMUSG00000023021	4.07161e-06	-0.38374	0.268	0.464	0.225563	-0.225063	Cers5
31	NGN9	Miat/Snhg11/Meg3	ENSMUSG00000020029	4.08427e-06	-0.414356	0.035	0.257	0.226265	-0.0698353	Nudt4
21	NGN5	Kcng1/Vmn1r85/Trpv1	ENSMUSG00000031885	4.09772e-06	-0.350965	0.957	0.985	0.22701	-0.341089	Cbfb
8	SGC5	Pou3f1/Col1a2/Gas7	ENSMUSG00000024750	4.10725e-06	-0.851298	0.083	0.219	0.227537	-0.345724	Zfand5
28	NGN7	Rbp4/Gda/Kcnk9	ENSMUSG00000067288	4.10861e-06	0.519194	0.963	0.915	0.227613	0.546136	Rps28
28	NGN7	Rbp4/Gda/Kcnk9	ENSMUSG00000004698	4.12909e-06	-1.05293	0.228	0.519	0.228748	-0.473719	Hdac9
13	NGN2	Htr3b/Htr3a/Gpr65	ENSMUSG00000056211	4.13098e-06	-0.339879	0.319	0.523	0.228852	-0.209794	R3hdm1
24	NGN6	Lypd1/Ddc/Tafa2	ENSMUSG00000032418	4.1349e-06	-0.466937	0.329	0.615	0.22907	-0.253267	Me1
17	NGN4	Uts2b/Cckar/Vip	ENSMUSG00000042682	4.13731e-06	0.50261	0.953	0.935	0.229203	0.512183	Selenok
10	SGC6	Ifit3/Cdh19/Isg15	ENSMUSG00000037868	4.16946e-06	-0.822058	0.088	0.21	0.230984	-0.366189	Egr2
28	NGN7	Rbp4/Gda/Kcnk9	ENSMUSG00000041608	4.17762e-06	-0.354444	0.186	0.443	0.231436	-0.153358	Entpd3
31	NGN9	Miat/Snhg11/Meg3	ENSMUSG00000006932	4.17848e-06	-0.571508	0.175	0.495	0.231483	-0.209364	Ctnnb1
12	FB2	Acta2/Myh11/Ndufa4l2	ENSMUSG00000064360	4.18741e-06	-0.708386	0.025	0.126	0.231978	-0.182305	mt-Nd3
17	NGN4	Uts2b/Cckar/Vip	ENSMUSG00000058152	4.22783e-06	-0.50936	0.058	0.218	0.234217	-0.151914	Chsy3
24	NGN6	Lypd1/Ddc/Tafa2	ENSMUSG00000031166	4.24109e-06	-0.264355	0.242	0.494	0.234952	-0.132177	Wdr13
28	NGN7	Rbp4/Gda/Kcnk9	ENSMUSG00000032890	4.24262e-06	-0.27289	0.307	0.613	0.235037	-0.138854	Rims3
2	SGC2	Cxcl10/Acsbg1/Phgdh	ENSMUSG00000090733	4.25467e-06	0.446775	0.858	0.812	0.235705	0.471777	Rps27
31	NGN9	Miat/Snhg11/Meg3	ENSMUSG00000000120	4.25913e-06	-0.840906	0.535	0.842	0.235951	-0.537903	Ngfr
29	NGN8	Trpa1/Efcab6/Nos1	ENSMUSG00000020598	4.26114e-06	-0.351179	0.146	0.451	0.236063	-0.118837	Nrcam
14	GC1	Kcna1/Fxyd3/Mbp	ENSMUSG00000018379	4.26209e-06	-0.498254	0.053	0.158	0.236116	-0.186845	Srsf1
15	NGN3	Cysltr2/Chrnb3/Kcnip4	ENSMUSG00000055069	4.28768e-06	-0.40929	0.143	0.318	0.237533	-0.190919	Rab39
31	NGN9	Miat/Snhg11/Meg3	ENSMUSG00000026764	4.28849e-06	-0.733043	0.237	0.574	0.237578	-0.310037	Kif5c
21	NGN5	Kcng1/Vmn1r85/Trpv1	ENSMUSG00000033499	4.30391e-06	-0.338308	0.686	0.869	0.238432	-0.267876	Larp4b
15	NGN3	Cysltr2/Chrnb3/Kcnip4	ENSMUSG00000039100	4.32358e-06	-0.252553	0.446	0.644	0.239522	-0.176092	Marchf6
31	NGN9	Miat/Snhg11/Meg3	ENSMUSG00000031232	4.32623e-06	-0.38195	0.149	0.475	0.239669	-0.125217	Magt1
9	FB1	Lum/Ccl11/Smoc2	ENSMUSG00000032437	4.33208e-06	-0.679527	0.049	0.15	0.239993	-0.250576	Stt3b
21	NGN5	Kcng1/Vmn1r85/Trpv1	ENSMUSG00000021936	4.3507e-06	-0.314539	0.329	0.65	0.241024	-0.161559	Mapk8
15	NGN3	Cysltr2/Chrnb3/Kcnip4	ENSMUSG00000041571	4.4217e-06	0.382649	0.958	0.916	0.244958	0.400004	Selenow
17	NGN4	Uts2b/Cckar/Vip	ENSMUSG00000031451	4.42475e-06	-0.260049	0.175	0.419	0.245127	-0.112143	Gas6
31	NGN9	Miat/Snhg11/Meg3	ENSMUSG00000070565	4.4386e-06	-0.568305	0.088	0.356	0.245894	-0.152169	Rasal2
44	FB4	Hbb-bs/Bnc2/Ebf2	ENSMUSG00000064370	4.44216e-06	-1.78555	0.578	0.799	0.246091	-1.29778	mt-Cytb
17	NGN4	Uts2b/Cckar/Vip	ENSMUSG00000106106	4.4448e-06	-1.25767	0.139	0.355	0.246238	-0.513407	CT010467.1
21	NGN5	Kcng1/Vmn1r85/Trpv1	ENSMUSG00000028426	4.45045e-06	-0.306244	0.579	0.847	0.246551	-0.210476	Rad23b
15	NGN3	Cysltr2/Chrnb3/Kcnip4	ENSMUSG00000067851	4.48031e-06	-0.402619	0.314	0.529	0.248205	-0.24202	Arfgef1
15	NGN3	Cysltr2/Chrnb3/Kcnip4	ENSMUSG00000024287	4.55727e-06	-0.43465	0.066	0.199	0.252468	-0.158054	Thoc1
30	EC2	Selp/Fabp4/Vwf	ENSMUSG00000012848	4.56785e-06	1.39946	0.912	0.869	0.253054	1.46792	Rps5
17	NGN4	Uts2b/Cckar/Vip	ENSMUSG00000022973	4.56898e-06	-0.62627	0.401	0.661	0.253117	-0.383602	Synj1
24	NGN6	Lypd1/Ddc/Tafa2	ENSMUSG00000048799	4.60152e-06	-0.301738	0.188	0.431	0.25492	-0.135474	Cep120
13	NGN2	Htr3b/Htr3a/Gpr65	ENSMUSG00000030077	4.62214e-06	-0.441095	0.791	0.891	0.256062	-0.392139	Chl1
15	NGN3	Cysltr2/Chrnb3/Kcnip4	ENSMUSG00000039735	4.65458e-06	-0.38384	0.369	0.559	0.257859	-0.255669	Fnbp1l
24	NGN6	Lypd1/Ddc/Tafa2	ENSMUSG00000021282	4.65803e-06	-0.347501	0.575	0.822	0.25805	-0.244337	Eif5
4	SGC3	Bcan/Fbln2/Fbln5	ENSMUSG00000005397	4.67028e-06	-0.639279	0.132	0.288	0.258729	-0.304623	Nid1
19	MGC4	Mt2/Tcim/Drp2	ENSMUSG00000062078	4.67613e-06	-0.606712	0.498	0.648	0.259053	-0.468404	Qk
31	NGN9	Miat/Snhg11/Meg3	ENSMUSG00000109359	4.68761e-06	-0.498621	0.018	0.218	0.259689	-0.0612341	Gm44797
13	NGN2	Htr3b/Htr3a/Gpr65	ENSMUSG00000056596	4.69067e-06	-0.308954	0.746	0.857	0.259859	-0.2694	Trnp1
31	NGN9	Miat/Snhg11/Meg3	ENSMUSG00000051853	4.69391e-06	-0.877856	0.281	0.663	0.260038	-0.379578	Arf3
21	NGN5	Kcng1/Vmn1r85/Trpv1	ENSMUSG00000037071	4.69476e-06	-0.282603	0.864	0.956	0.260085	-0.255689	Scd1
30	EC2	Selp/Fabp4/Vwf	ENSMUSG00000038418	4.7086e-06	-1.39249	0.559	0.869	0.260852	-0.901398	Egr1
28	NGN7	Rbp4/Gda/Kcnk9	ENSMUSG00000041571	4.76722e-06	0.381574	1	1	0.264099	0.381574	Selenow
31	NGN9	Miat/Snhg11/Meg3	ENSMUSG00000036499	4.81404e-06	-0.336691	0.105	0.386	0.266693	-0.0977765	Eea1
13	NGN2	Htr3b/Htr3a/Gpr65	ENSMUSG00000036199	4.81688e-06	0.352469	0.879	0.903	0.266851	0.343203	Ndufa13
31	NGN9	Miat/Snhg11/Meg3	ENSMUSG00000054196	4.82178e-06	-0.524861	0.114	0.416	0.267122	-0.152776	Cthrc1
31	NGN9	Miat/Snhg11/Meg3	ENSMUSG00000026944	4.83736e-06	-0.444559	0.184	0.525	0.267985	-0.161205	Abca2
17	NGN4	Uts2b/Cckar/Vip	ENSMUSG00000046844	4.83908e-06	-0.500932	0.617	0.823	0.26808	-0.377052	Vat1l
31	NGN9	Miat/Snhg11/Meg3	ENSMUSG00000052656	4.85487e-06	-0.423583	0.123	0.406	0.268955	-0.135424	Rnf103
31	NGN9	Miat/Snhg11/Meg3	ENSMUSG00000060681	4.85971e-06	-0.489729	0.228	0.584	0.269223	-0.196221	Slc9a6
36	NGN13	Lox/Pkib/F2r	ENSMUSG00000049225	4.86997e-06	-0.353198	0.206	0.68	0.269792	-0.110566	Pdp1
13	NGN2	Htr3b/Htr3a/Gpr65	ENSMUSG00000021745	4.87817e-06	-0.636779	0.39	0.605	0.270246	-0.414165	Ptprg
13	NGN2	Htr3b/Htr3a/Gpr65	ENSMUSG00000038369	4.87911e-06	-0.40166	0.079	0.213	0.270298	-0.160304	Ncoa6
24	NGN6	Lypd1/Ddc/Tafa2	ENSMUSG00000026696	4.90408e-06	-0.269148	0.357	0.644	0.271681	-0.151036	Vamp4
21	NGN5	Kcng1/Vmn1r85/Trpv1	ENSMUSG00000024261	4.90515e-06	-0.426993	1	0.993	0.271741	-0.429973	Syt4
15	NGN3	Cysltr2/Chrnb3/Kcnip4	ENSMUSG00000042390	4.90753e-06	-0.502519	0.31	0.513	0.271872	-0.307469	Gatad2b
31	NGN9	Miat/Snhg11/Meg3	ENSMUSG00000021244	4.9308e-06	-0.73054	0.114	0.396	0.273161	-0.22312	Ylpm1
32	NGN10	Olfm3/Tmem233/P2ry1	ENSMUSG00000042429	4.93943e-06	-0.294663	0.33	0.67	0.273639	-0.147331	Adora1
15	NGN3	Cysltr2/Chrnb3/Kcnip4	ENSMUSG00000058486	4.95736e-06	-0.328565	0.021	0.119	0.274633	-0.0789574	Wdr91
15	NGN3	Cysltr2/Chrnb3/Kcnip4	ENSMUSG00000032525	4.99197e-06	-0.26509	0.272	0.475	0.27655	-0.154135	Nktr
17	NGN4	Uts2b/Cckar/Vip	ENSMUSG00000009112	5.00238e-06	-0.280934	0.073	0.242	0.277127	-0.0925299	Bcl2l13
24	NGN6	Lypd1/Ddc/Tafa2	ENSMUSG00000034902	5.03886e-06	-0.368789	0.29	0.575	0.279148	-0.189123	Pip5k1c
29	NGN8	Trpa1/Efcab6/Nos1	ENSMUSG00000042216	5.04833e-06	-0.296353	0.204	0.529	0.279672	-0.117661	Sgsm1
31	NGN9	Miat/Snhg11/Meg3	ENSMUSG00000015733	5.05604e-06	-0.383396	0.175	0.525	0.2801	-0.132576	Capza2
28	NGN7	Rbp4/Gda/Kcnk9	ENSMUSG00000051285	5.06514e-06	-0.554166	0.526	0.84	0.280604	-0.349451	Pcmtd1
15	NGN3	Cysltr2/Chrnb3/Kcnip4	ENSMUSG00000027605	5.06764e-06	-1.02987	0.244	0.452	0.280742	-0.566205	Acss2
28	NGN7	Rbp4/Gda/Kcnk9	ENSMUSG00000025374	5.08037e-06	-0.282364	0.14	0.387	0.281447	-0.106687	Nabp2
13	NGN2	Htr3b/Htr3a/Gpr65	ENSMUSG00000064337	5.08469e-06	0.381597	0.291	0.492	0.281687	0.228806	mt-Rnr1
31	NGN9	Miat/Snhg11/Meg3	ENSMUSG00000022762	5.08696e-06	-1.36154	0.175	0.465	0.281812	-0.530285	Ncam2
28	NGN7	Rbp4/Gda/Kcnk9	ENSMUSG00000038267	5.09734e-06	-0.636854	0.088	0.302	0.282387	-0.200038	Slc22a23
0	EC1	Cldn5/Ly6c1/Ly6a	ENSMUSG00000064357	5.10447e-06	-0.479769	0.068	0.154	0.282782	-0.228183	mt-Atp6
12	FB2	Acta2/Myh11/Ndufa4l2	ENSMUSG00000020585	5.1168e-06	-0.62069	0.273	0.481	0.283466	-0.35775	Laptm4a
24	NGN6	Lypd1/Ddc/Tafa2	ENSMUSG00000021270	5.11963e-06	-0.405913	0.889	0.966	0.283623	-0.373889	Hsp90aa1
30	EC2	Selp/Fabp4/Vwf	ENSMUSG00000087006	5.14745e-06	1.71815	0.529	0.179	0.285164	4.8999	Gm13889
28	NGN7	Rbp4/Gda/Kcnk9	ENSMUSG00000030770	5.14994e-06	-0.263288	0.707	0.925	0.285301	-0.201901	Parva
24	NGN6	Lypd1/Ddc/Tafa2	ENSMUSG00000039478	5.15321e-06	-0.663524	0.386	0.644	0.285483	-0.401767	Micu3
31	NGN9	Miat/Snhg11/Meg3	ENSMUSG00000035936	5.15902e-06	-0.280689	0.018	0.218	0.285805	-0.0344705	Aldh5a1
5	NGN1	C1ql3/Adcyap1/St18	ENSMUSG00000098202	5.17309e-06	-0.27565	0.256	0.458	0.286584	-0.156673	B830012L14Rik
28	NGN7	Rbp4/Gda/Kcnk9	ENSMUSG00000037989	5.21409e-06	-0.364633	0.093	0.302	0.288856	-0.120376	Wnk2
17	NGN4	Uts2b/Cckar/Vip	ENSMUSG00000021555	5.21719e-06	-0.320635	0.161	0.387	0.289027	-0.138107	Naa35
31	NGN9	Miat/Snhg11/Meg3	ENSMUSG00000032405	5.21791e-06	-0.516883	0.026	0.238	0.289067	-0.0750314	Pias1
13	NGN2	Htr3b/Htr3a/Gpr65	ENSMUSG00000037270	5.22566e-06	-0.38364	0.438	0.62	0.289496	-0.272811	4932438A13Rik
13	NGN2	Htr3b/Htr3a/Gpr65	ENSMUSG00000052572	5.23263e-06	0.803251	0.331	0.523	0.289883	0.5139	Dlg2
28	NGN7	Rbp4/Gda/Kcnk9	ENSMUSG00000021756	5.26439e-06	-0.263864	0.209	0.5	0.291642	-0.113306	Il6st
30	EC2	Selp/Fabp4/Vwf	ENSMUSG00000054072	5.31483e-06	-2.09023	0.324	0.726	0.294436	-0.948555	Iigp1
13	NGN2	Htr3b/Htr3a/Gpr65	ENSMUSG00000024817	5.31647e-06	-0.272921	0.246	0.419	0.294527	-0.162862	Uhrf2
31	NGN9	Miat/Snhg11/Meg3	ENSMUSG00000056222	5.32393e-06	-0.651118	0.386	0.772	0.29494	-0.329722	Spock1
17	NGN4	Uts2b/Cckar/Vip	ENSMUSG00000027827	5.32505e-06	-0.748229	0.27	0.54	0.295002	-0.380917	Kcnab1
9	FB1	Lum/Ccl11/Smoc2	ENSMUSG00000057738	5.32922e-06	-0.325566	0.063	0.172	0.295233	-0.130584	Sptan1
15	NGN3	Cysltr2/Chrnb3/Kcnip4	ENSMUSG00000036779	5.34483e-06	-0.341386	0.098	0.245	0.296098	-0.144587	Tent4b
31	NGN9	Miat/Snhg11/Meg3	ENSMUSG00000044288	5.38357e-06	-0.486231	0.211	0.554	0.298245	-0.190527	Cnr1
21	NGN5	Kcng1/Vmn1r85/Trpv1	ENSMUSG00000049148	5.39137e-06	-0.616444	0.229	0.533	0.298677	-0.271326	Plcxd3
5	NGN1	C1ql3/Adcyap1/St18	ENSMUSG00000052852	5.39735e-06	-0.27767	0.686	0.857	0.299008	-0.222904	Reep1
31	NGN9	Miat/Snhg11/Meg3	ENSMUSG00000032120	5.39765e-06	-0.316332	0.035	0.257	0.299025	-0.0533144	C2cd2l
31	NGN9	Miat/Snhg11/Meg3	ENSMUSG00000055421	5.41295e-06	-1.4281	0.132	0.416	0.299872	-0.476034	Pcdh9
5	NGN1	C1ql3/Adcyap1/St18	ENSMUSG00000021587	5.4226e-06	-0.262575	0.594	0.808	0.300406	-0.193882	Pcsk1
31	NGN9	Miat/Snhg11/Meg3	ENSMUSG00000004698	5.43165e-06	-1.58757	0.096	0.356	0.300908	-0.459787	Hdac9
31	NGN9	Miat/Snhg11/Meg3	ENSMUSG00000031791	5.43278e-06	-0.324237	0.096	0.386	0.300971	-0.0867908	Tmem38a
0	EC1	Cldn5/Ly6c1/Ly6a	ENSMUSG00000060802	5.45653e-06	-0.552184	0.851	0.861	0.302286	-0.545844	B2m
28	NGN7	Rbp4/Gda/Kcnk9	ENSMUSG00000051343	5.46347e-06	-0.276704	0.116	0.349	0.302671	-0.097116	Rab11fip5
5	NGN1	C1ql3/Adcyap1/St18	ENSMUSG00000050891	5.46449e-06	0.385839	0.406	0.308	0.302728	0.504746	Tatdn1
2	SGC2	Cxcl10/Acsbg1/Phgdh	ENSMUSG00000028763	5.46638e-06	-0.422375	0.078	0.18	0.302832	-0.195626	Hspg2
28	NGN7	Rbp4/Gda/Kcnk9	ENSMUSG00000102657	5.46859e-06	-0.299912	0.209	0.491	0.302954	-0.131099	Gm37899
36	NGN13	Lox/Pkib/F2r	ENSMUSG00000026851	5.47427e-06	-0.306135	0.176	0.64	0.303269	-0.0876017	BC005624
31	NGN9	Miat/Snhg11/Meg3	ENSMUSG00000035325	5.47483e-06	-0.273366	0.044	0.277	0.3033	-0.0514347	Sec31a
24	NGN6	Lypd1/Ddc/Tafa2	ENSMUSG00000024614	5.49202e-06	-0.302503	0.367	0.661	0.304252	-0.169961	Tmx3
12	FB2	Acta2/Myh11/Ndufa4l2	ENSMUSG00000006403	5.49967e-06	-0.900085	0.273	0.46	0.304676	-0.541966	Adamts4
13	NGN2	Htr3b/Htr3a/Gpr65	ENSMUSG00000021606	5.51214e-06	0.474047	0.734	0.655	0.305367	0.530362	Ndufs6
14	GC1	Kcna1/Fxyd3/Mbp	ENSMUSG00000031503	5.51525e-06	-0.477304	0.045	0.143	0.305539	-0.17158	Col4a2
13	NGN2	Htr3b/Htr3a/Gpr65	ENSMUSG00000031848	5.55387e-06	0.357621	0.579	0.469	0.307679	0.439747	Lsm4
4	SGC3	Bcan/Fbln2/Fbln5	ENSMUSG00000056569	5.56346e-06	-0.785688	0.43	0.618	0.30821	-0.550482	Mpz
28	NGN7	Rbp4/Gda/Kcnk9	ENSMUSG00000027303	5.56575e-06	-0.293093	0.367	0.708	0.308337	-0.153894	Ptpra
24	NGN6	Lypd1/Ddc/Tafa2	ENSMUSG00000052488	5.56925e-06	-0.288415	0.077	0.253	0.308531	-0.0954071	Cherp
21	NGN5	Kcng1/Vmn1r85/Trpv1	ENSMUSG00000024256	5.56986e-06	-0.487153	0.929	0.971	0.308565	-0.466296	Adcyap1
6	HC1	C1qa/C1qc/C1qb	ENSMUSG00000046330	5.57337e-06	0.407688	0.931	0.936	0.308759	0.405533	Rpl37a
31	NGN9	Miat/Snhg11/Meg3	ENSMUSG00000021814	5.58302e-06	-0.451305	0.149	0.465	0.309294	-0.151068	Anxa7
15	NGN3	Cysltr2/Chrnb3/Kcnip4	ENSMUSG00000052727	5.58756e-06	0.445466	0.958	0.977	0.309546	0.43689	Map1b
28	NGN7	Rbp4/Gda/Kcnk9	ENSMUSG00000039473	5.60578e-06	-0.290686	0.126	0.349	0.310554	-0.110121	Ubn1
2	SGC2	Cxcl10/Acsbg1/Phgdh	ENSMUSG00000004980	5.63095e-06	-0.31815	0.226	0.38	0.311949	-0.192521	Hnrnpa2b1
28	NGN7	Rbp4/Gda/Kcnk9	ENSMUSG00000020220	5.63343e-06	-0.373989	0.107	0.33	0.312087	-0.128696	Vps13d
29	NGN8	Trpa1/Efcab6/Nos1	ENSMUSG00000020315	5.65478e-06	-0.848817	0.922	0.99	0.313269	-0.791097	Sptbn1
15	NGN3	Cysltr2/Chrnb3/Kcnip4	ENSMUSG00000055371	5.66809e-06	-0.28121	0.125	0.284	0.314007	-0.129127	Stam2
13	NGN2	Htr3b/Htr3a/Gpr65	ENSMUSG00000005045	5.68254e-06	-0.470216	0.325	0.5	0.314807	-0.308867	Chd5
5	NGN1	C1ql3/Adcyap1/St18	ENSMUSG00000052572	5.68368e-06	-0.408366	0.263	0.465	0.31487	-0.234703	Dlg2
31	NGN9	Miat/Snhg11/Meg3	ENSMUSG00000061981	5.69123e-06	-0.519111	0.263	0.624	0.315289	-0.223529	Flot2
13	NGN2	Htr3b/Htr3a/Gpr65	ENSMUSG00000034656	5.70737e-06	-0.411246	0.282	0.481	0.316183	-0.24457	Cacna1a
6	HC1	C1qa/C1qc/C1qb	ENSMUSG00000063316	5.71074e-06	0.582602	0.51	0.36	0.316369	0.818792	Rpl27
9	FB1	Lum/Ccl11/Smoc2	ENSMUSG00000045658	5.72503e-06	-0.62338	0.089	0.211	0.317161	-0.279252	Pid1
28	NGN7	Rbp4/Gda/Kcnk9	ENSMUSG00000043456	5.72749e-06	-0.670703	0.572	0.887	0.317297	-0.435172	Zfp536
14	GC1	Kcna1/Fxyd3/Mbp	ENSMUSG00000033705	5.75617e-06	-0.511435	0.036	0.128	0.318886	-0.170478	Stard9
28	NGN7	Rbp4/Gda/Kcnk9	ENSMUSG00000069601	5.76435e-06	-1.08173	0.465	0.764	0.319339	-0.663851	Ank3
31	NGN9	Miat/Snhg11/Meg3	ENSMUSG00000021987	5.76599e-06	-0.653385	0.193	0.525	0.31943	-0.24792	Mtmr6
13	NGN2	Htr3b/Htr3a/Gpr65	ENSMUSG00000048264	5.79238e-06	-0.458234	0.333	0.539	0.320892	-0.286292	Dip2c
9	FB1	Lum/Ccl11/Smoc2	ENSMUSG00000006932	5.82347e-06	-0.499626	0.06	0.17	0.322615	-0.194299	Ctnnb1
2	SGC2	Cxcl10/Acsbg1/Phgdh	ENSMUSG00000089762	5.83321e-06	-0.34823	0.037	0.118	0.323154	-0.127866	Ier5l
15	NGN3	Cysltr2/Chrnb3/Kcnip4	ENSMUSG00000028060	5.83991e-06	-0.39172	0.084	0.226	0.323525	-0.156024	Khdc4
17	NGN4	Uts2b/Cckar/Vip	ENSMUSG00000075325	5.84196e-06	-0.29014	0.161	0.363	0.323639	-0.133013	Gm13582
8	SGC5	Pou3f1/Col1a2/Gas7	ENSMUSG00000033730	5.85173e-06	-0.798836	0.054	0.176	0.32418	-0.274868	Egr3
29	NGN8	Trpa1/Efcab6/Nos1	ENSMUSG00000060450	5.87123e-06	-0.663671	0.718	0.931	0.32526	-0.513446	Rnf14
32	NGN10	Olfm3/Tmem233/P2ry1	ENSMUSG00000022594	5.91898e-06	-0.300654	0.625	0.846	0.327905	-0.223032	Lynx1
28	NGN7	Rbp4/Gda/Kcnk9	ENSMUSG00000045967	5.9531e-06	-0.285115	0.079	0.274	0.329796	-0.0893495	Gpr158
0	EC1	Cldn5/Ly6c1/Ly6a	ENSMUSG00000061315	5.9718e-06	0.317863	0.716	0.583	0.330832	0.389155	Naca
5	NGN1	C1ql3/Adcyap1/St18	ENSMUSG00000036427	5.98644e-06	-0.307772	0.771	0.92	0.331643	-0.258462	Gpi1
9	FB1	Lum/Ccl11/Smoc2	ENSMUSG00000001911	5.99746e-06	-0.47687	0.101	0.229	0.332254	-0.221475	Nfix
31	NGN9	Miat/Snhg11/Meg3	ENSMUSG00000051111	6.0271e-06	-0.944497	0.377	0.703	0.333896	-0.512651	Sv2c
13	NGN2	Htr3b/Htr3a/Gpr65	ENSMUSG00000063296	6.03908e-06	-0.445465	0.24	0.422	0.334559	-0.257792	Tmem117
31	NGN9	Miat/Snhg11/Meg3	ENSMUSG00000038077	6.04772e-06	-0.591178	0.202	0.545	0.335038	-0.225819	Kcna6
31	NGN9	Miat/Snhg11/Meg3	ENSMUSG00000058297	6.0791e-06	-0.528941	0.623	0.891	0.336776	-0.371609	Spock2
17	NGN4	Uts2b/Cckar/Vip	ENSMUSG00000050965	6.08287e-06	-0.726229	0.277	0.54	0.336985	-0.378959	Prkca
24	NGN6	Lypd1/Ddc/Tafa2	ENSMUSG00000004980	6.0896e-06	-0.61264	0.696	0.862	0.337358	-0.496014	Hnrnpa2b1
28	NGN7	Rbp4/Gda/Kcnk9	ENSMUSG00000036817	6.13299e-06	-0.355389	0.079	0.274	0.339762	-0.111372	Sun1
15	NGN3	Cysltr2/Chrnb3/Kcnip4	ENSMUSG00000040225	6.19663e-06	-0.540546	0.272	0.483	0.343287	-0.309197	Prrc2c
15	NGN3	Cysltr2/Chrnb3/Kcnip4	ENSMUSG00000034488	6.22347e-06	-0.915056	0.547	0.728	0.344774	-0.690631	Edil3
14	GC1	Kcna1/Fxyd3/Mbp	ENSMUSG00000026872	6.24448e-06	-0.521615	0.421	0.58	0.345938	-0.381044	Zeb2
31	NGN9	Miat/Snhg11/Meg3	ENSMUSG00000024043	6.25155e-06	-0.750057	0.088	0.347	0.34633	-0.205898	Arhgap28
9	FB1	Lum/Ccl11/Smoc2	ENSMUSG00000092274	6.2552e-06	-0.801549	0.353	0.51	0.346532	-0.559543	Neat1
29	NGN8	Trpa1/Efcab6/Nos1	ENSMUSG00000045083	6.26374e-06	-1.51564	0.214	0.559	0.347005	-0.596665	Lingo2
13	NGN2	Htr3b/Htr3a/Gpr65	ENSMUSG00000062997	6.2813e-06	0.357368	0.881	0.857	0.347978	0.367261	Rpl35
13	NGN2	Htr3b/Htr3a/Gpr65	ENSMUSG00000031511	6.30103e-06	-0.29323	0.15	0.314	0.349071	-0.144805	Arhgef7
21	NGN5	Kcng1/Vmn1r85/Trpv1	ENSMUSG00000110710	6.31995e-06	-0.359393	0.75	0.92	0.350119	-0.293698	C78859
13	NGN2	Htr3b/Htr3a/Gpr65	ENSMUSG00000026014	6.34044e-06	-0.299542	0.551	0.74	0.351254	-0.224058	Raph1
31	NGN9	Miat/Snhg11/Meg3	ENSMUSG00000005338	6.34297e-06	-0.40936	0.289	0.653	0.351394	-0.184613	Cadm3
15	NGN3	Cysltr2/Chrnb3/Kcnip4	ENSMUSG00000026565	6.34717e-06	-0.546807	0.077	0.218	0.351627	-0.20865	Pou2f1
21	NGN5	Kcng1/Vmn1r85/Trpv1	ENSMUSG00000032349	6.34897e-06	-0.311763	0.686	0.861	0.351727	-0.249124	Elovl5
28	NGN7	Rbp4/Gda/Kcnk9	ENSMUSG00000026864	6.37012e-06	-0.405091	0.274	0.566	0.352899	-0.199732	Hspa5
28	NGN7	Rbp4/Gda/Kcnk9	ENSMUSG00000066571	6.3731e-06	-0.284784	0.07	0.264	0.353064	-0.0831486	4931406P16Rik
31	NGN9	Miat/Snhg11/Meg3	ENSMUSG00000029088	6.38913e-06	-6.11884	0.026	0.228	0.353952	-0.925538	Kcnip4
31	NGN9	Miat/Snhg11/Meg3	ENSMUSG00000031696	6.40395e-06	-0.537378	0.149	0.455	0.354772	-0.183748	Vps35
31	NGN9	Miat/Snhg11/Meg3	ENSMUSG00000014748	6.40656e-06	-0.544146	0.096	0.366	0.354917	-0.153403	Tex261
29	NGN8	Trpa1/Efcab6/Nos1	ENSMUSG00000074968	6.4128e-06	-1.29507	0.214	0.52	0.355263	-0.547351	Ano3
31	NGN9	Miat/Snhg11/Meg3	ENSMUSG00000042323	6.43302e-06	-0.726856	0.14	0.446	0.356383	-0.239097	Pbrm1
31	NGN9	Miat/Snhg11/Meg3	ENSMUSG00000021066	6.45125e-06	-0.688404	0.298	0.644	0.357393	-0.324202	Atl1
30	EC2	Selp/Fabp4/Vwf	ENSMUSG00000003032	6.47677e-06	-1.7576	0.382	0.72	0.358806	-0.943804	Klf4
31	NGN9	Miat/Snhg11/Meg3	ENSMUSG00000039809	6.49622e-06	-0.785098	0.009	0.188	0.359884	-0.0753377	Gabbr2
31	NGN9	Miat/Snhg11/Meg3	ENSMUSG00000006373	6.49798e-06	-0.779316	0.193	0.515	0.359982	-0.301335	Pgrmc1
14	GC1	Kcna1/Fxyd3/Mbp	ENSMUSG00000039630	6.50732e-06	-0.530232	0.142	0.281	0.360499	-0.27696	Hnrnpu
30	EC2	Selp/Fabp4/Vwf	ENSMUSG00000064339	6.5275e-06	0.576384	0.147	0.613	0.361617	0.145252	mt-Rnr2
15	NGN3	Cysltr2/Chrnb3/Kcnip4	ENSMUSG00000006586	6.52793e-06	-0.696773	0.314	0.498	0.361641	-0.444399	Runx1t1
31	NGN9	Miat/Snhg11/Meg3	ENSMUSG00000024359	6.5462e-06	-0.425263	0.105	0.386	0.362653	-0.123498	Hspa9
7	SGC4	Atf3/Emp1/Cebpd	ENSMUSG00000015656	6.54914e-06	-0.347482	0.577	0.696	0.362816	-0.288912	Hspa8
28	NGN7	Rbp4/Gda/Kcnk9	ENSMUSG00000021302	6.61756e-06	-0.280442	0.274	0.575	0.366606	-0.136146	Ggps1
31	NGN9	Miat/Snhg11/Meg3	ENSMUSG00000037608	6.63811e-06	-0.449175	0.158	0.485	0.367744	-0.152447	Bclaf1
31	NGN9	Miat/Snhg11/Meg3	ENSMUSG00000005312	6.64436e-06	-0.453237	0.061	0.307	0.368091	-0.101514	Ubqln1
14	GC1	Kcna1/Fxyd3/Mbp	ENSMUSG00000024097	6.64586e-06	-0.3752	0.109	0.244	0.368174	-0.175783	Srsf7
21	NGN5	Kcng1/Vmn1r85/Trpv1	ENSMUSG00000020917	6.65821e-06	-0.355984	0.964	0.985	0.368858	-0.34847	Acly
31	NGN9	Miat/Snhg11/Meg3	ENSMUSG00000031227	6.67386e-06	-0.648458	0.219	0.535	0.369725	-0.272472	Magee1
2	SGC2	Cxcl10/Acsbg1/Phgdh	ENSMUSG00000038077	6.6843e-06	-0.436318	0.127	0.247	0.370304	-0.23259	Kcna6
13	NGN2	Htr3b/Htr3a/Gpr65	ENSMUSG00000048058	6.69077e-06	-0.250558	0.404	0.624	0.370662	-0.163614	Ldlrad3
21	NGN5	Kcng1/Vmn1r85/Trpv1	ENSMUSG00000024109	6.6974e-06	-0.582082	0.914	0.985	0.371029	-0.540546	Nrxn1
24	NGN6	Lypd1/Ddc/Tafa2	ENSMUSG00000021745	6.70109e-06	-0.58861	0.242	0.489	0.371233	-0.297254	Ptprg
17	NGN4	Uts2b/Cckar/Vip	ENSMUSG00000033470	6.70645e-06	-0.354477	0.073	0.234	0.37153	-0.12058	Cysltr2
4	SGC3	Bcan/Fbln2/Fbln5	ENSMUSG00000064367	6.71353e-06	-0.391311	0.211	0.382	0.371923	-0.220611	mt-Nd5
5	NGN1	C1ql3/Adcyap1/St18	ENSMUSG00000046330	6.73202e-06	0.299645	0.944	0.965	0.372947	0.293191	Rpl37a
31	NGN9	Miat/Snhg11/Meg3	ENSMUSG00000035227	6.74933e-06	-0.336927	0.132	0.446	0.373906	-0.10492	Spcs2
12	FB2	Acta2/Myh11/Ndufa4l2	ENSMUSG00000064337	6.78311e-06	-0.370346	0.063	0.192	0.375778	-0.133838	mt-Rnr1
15	NGN3	Cysltr2/Chrnb3/Kcnip4	ENSMUSG00000033065	6.79453e-06	-0.368281	0.23	0.418	0.37641	-0.206513	Pfkm
17	NGN4	Uts2b/Cckar/Vip	ENSMUSG00000001687	6.8401e-06	-0.306246	0.759	0.871	0.378935	-0.267313	Ubl3
4	SGC3	Bcan/Fbln2/Fbln5	ENSMUSG00000052684	6.84141e-06	1.03459	0.498	0.366	0.379007	1.3978	Jun
17	NGN4	Uts2b/Cckar/Vip	ENSMUSG00000056608	6.85056e-06	-0.467561	0.215	0.476	0.379514	-0.216464	Chd9
13	NGN2	Htr3b/Htr3a/Gpr65	ENSMUSG00000020671	6.86072e-06	-0.375517	0.737	0.864	0.380077	-0.320951	Rab10
13	NGN2	Htr3b/Htr3a/Gpr65	ENSMUSG00000037419	6.87336e-06	-0.284176	0.672	0.802	0.380777	-0.23868	Endod1
31	NGN9	Miat/Snhg11/Meg3	ENSMUSG00000026442	6.87676e-06	-0.474969	0.14	0.455	0.380966	-0.153216	Nfasc
2	SGC2	Cxcl10/Acsbg1/Phgdh	ENSMUSG00000019132	6.91522e-06	-0.431224	0.22	0.357	0.383096	-0.270249	BC005537
31	NGN9	Miat/Snhg11/Meg3	ENSMUSG00000072825	6.91772e-06	-1.18007	0.149	0.455	0.383235	-0.403507	Cep170b
31	NGN9	Miat/Snhg11/Meg3	ENSMUSG00000071649	6.94371e-06	-0.376605	0.149	0.465	0.384675	-0.126064	B3gat3
21	NGN5	Kcng1/Vmn1r85/Trpv1	ENSMUSG00000034731	6.9715e-06	-0.759293	0.707	0.912	0.386214	-0.59047	Dgkh
14	GC1	Kcna1/Fxyd3/Mbp	ENSMUSG00000055320	6.98545e-06	-0.383471	0.128	0.264	0.386987	-0.193135	Tead1
[truncated: 90,925 more rows]
