# Supplementary material for: NodoMap: A single-cell and spatial transcriptomic atlas of the mouse nodose ganglion
Source: Cell Press Blue. 2026 Jul 20;1(4):None. doi: 10.1016/j.cpblue.2026.100072 (PMC13385471; doi:10.1016/j.cpblue.2026.100072)
Supplement: Table S7. Fed-fasted Ingenuity Pathway Analysis nodose ganglia neurons [file mmc8.xlsx]

## Sheet: 6_Fed_Fasted_IPA_NGN
Ingenuity Canonical Pathways	Zscore NGN2	Zscore NGN5	Zscore NGN8	Zscore NGN10	-log(p-value) NGN2	-log(p-value) NGN5	-log(p-value) NGN8	-log(p-value) NGN10	Max -log(p-value)	Ratio NGN2	Ration NGN5	Ratio NGN8	Ratio NGN10	Molecules NGN2	Molecules NGN5	Molecules NGN8	Molecules NGN10
Molecular Mechanisms of Cancer	-5.171	1.46	5.145	-4.727	0.377	0	0	0.692	0.692	0.063	0.0268	0.0397	0.0502	ABL1,ACVR2A,ADCY2,ADCY5,ADGRL3,ADGRL4,ARHGEF3,ATR,BMP1,CAMK2A,CBL,CDH1,CHRM2,CTNNA1,DVL1,EDNRA,EP300,GAB1,GNAS,GNB1,GNG3,GPR108,GPR149,GPR157,GPR158,GPR176,HAT1,HDAC9,HTR1F,HTR4,IGF1,ITGA1,ITGA9,LGR4,LGR5,LRP6,MAPK3,MAX,MDM2,NFKB1,PLCB1,PRKAG2,PRKCA,PRKD1,RAPGEF1,RASA1,RHOBTB1,RHOF,RHOT1,RHOT2,SMAD9,TCF4,TFDP1,TYK2	ADGRB3,ARHGEF17,CASP9,Cdc42,CFLAR,CTNNB1,F2R,GNG3,GPR156,GRM8,MRAS,NFKB2,NFKBIB,OPRM1,PRKCA,PRKCD,PRKD1,PRKDC,PTPN11,RHOG,RND2,SMAD4,TFDP1	ADORA2A,CBL,CDK4,CDKN2D,CTNND1,E2F6,EDNRB,FOXO1,GNAO1,GNG3,GNG4,GPR135,GPR173,GPR180,GPR22,GRM3,HDAC11,HDAC2,HIF1A,IL11RA,ITGA3,LPAR1,LPAR6,MAX,NFKB2,PAK2,PIK3C2A,PRKAR2B,PRKCB,PTGIR,REL,RRAS,SLC52A2,SMAD1	ADGRA3,ADGRB2,ADGRG2,BAX,BCL2,CTNNA1,DVL1,F2RL2,GAB1,GNA12,GNAI1,GNG12,GPR61,GPR65,GPR85,GPRC5C,GRM8,HDAC11,HDAC4,HDAC7,HTR1D,ITGA3,LPAR3,MAPK11,MRAS,NRAS,PAK3,PAK4,PIK3C2B,PIK3R2,PRKACA,PRKAG2,PSEN2,RAC1,RAD50,RALA,RASA1,RBPJ,SOS1,TGFB2,TGFB3,TGFBR1,XIAP
Superpathway of Inositol Phosphate Compounds	-5	0.447	3.207	-3.464	2.68	0	0.837	0.487	2.68	0.127	0.0253	0.0802	0.0549	ATP1A2,IGBP1,INPP5B,INPP5D,INPP5F,MINPP1,MTMR4,NUDT12,NUDT5,PGAM5,PIP4K2A,PIP4P2,PIP5K1A,PIP5K1C,PLCB1,PLPP7,PPFIA1,PPIP5K1,PPM1H,PPM1L,PPP2R2A,PPP2R3A,PPP3CC,PTPN12,PTPRJ,PTPRM,PTPRO,RASA1,SSH2,SYNJ2	EYA4,G6PC3,PPP1R12A,PTPN11,PTPRM,SET	G6PC3,NT5C,NUDT3,NUDT4,PI4K2A,PIK3C2A,PIP5K1C,PLPPR4,PPP1CA,Ppp1cc,PPP1R11,PPP1R7,PPP2R2C,PPP5C,PPTC7,PTPRM,PTPRN,SSH2,WBP11	ILKAP,MTMR9,PIK3C2B,PIK3R2,PIP4K2A,PLPPR4,PPFIA2,PPM1H,PTPA,PTPN1,PTPN23,RASA1,SGPP2
Phagosome Formation	-5	-0.577	4.264	-3.53	0	0	0	0	0	0.0516	0.0172	0.0316	0.0373	ADGRL3,ADGRL4,ARPC4,CFL1,CHRM2,EDNRA,ELMO1,FN1,GPR108,GPR149,GPR157,GPR158,GPR176,HTR1F,HTR4,ITGA1,ITGA9,LGR4,LGR5,MAP2K5,MAP2K7,MAPK3,MAPK4,MRC2,PIP4K2A,PIP5K1A,PIP5K1C,PLA2R1,PLD1,PNPLA3,PRKCA,PRKD1,RAPGEF1,RAPGEF4,ROCK1,RPS6KB1	ADGRB3,CFL1,F2R,GPR156,GRM8,LBP,MRAS,OPRM1,PRKCA,PRKCD,PRKD1,TTN	ADORA2A,ARPC1A,CFL2,EDNRB,GPR135,GPR173,GPR180,GPR22,GRM3,ITGA3,LPAR1,LPAR6,MALT1,MYH10,PAK2,PIK3C2A,PIP5K1C,PLAAT1,PRKCB,PTGIR,RRAS,SLC52A2	ACTR3,ADGRA3,ADGRB2,ADGRG2,F2RL2,GPR61,GPR65,GPR85,GPRC5C,GRM8,HTR1D,ITGA3,LIMK1,LPAR3,MRAS,MYL6,NRAS,PAK3,PAK4,PIK3C2B,PIK3R2,PIP4K2A,RAC1,RALA,SOS1,TLN1
RHO GTPase cycle	-4.765	3.545	5.292	-5.831	9.67	1.33	0.389	1.93	9.67	0.149	0.0511	0.0622	0.0756	ACTG1,ACTN1,ADD3,ANKFY1,ANKRD26,ARFGAP3,ARHGAP10,ARHGAP24,ARHGAP32,ARHGAP33,ARHGDIA,ARHGEF28,ARHGEF3,CAPZB,CCT6A,CDC42BPA,CDC42SE2,CIT,CKB,DEF6,DLC1,DOCK10,DOCK11,DOCK3,DOCK4,DOCK5,DOCK9,FAF2,FAM135A,FARP1,FMNL2,FRS3,GIT2,HSP90AA1,HSP90AB1,KCTD3,LBR,LEMD3,MSI2,MTMR1,MTR,NCK2,NDUFA5,NHS,PCDH7,PKP4,PLD1,RAPGEF1,RBBP6,RHOBTB1,RHOF,ROCK1,SLITRK5,SNAP23,STAM2,STARD13,STK38,STMN2,TEX2,TIAM2,TRA2B,TRIO,…	ANLN,ARHGEF17,BASP1,CCDC88A,CCT6A,CCT7,COPS4,DBN1,DOCK3,ESYT1,FLOT1,HSPE1,IQGAP1,NSFL1C,NUDC,PLEKHG3,RAB7A,RACGAP1,RHOG,RND2,STK10,VCP,VIM	ALS2,ARAP2,ARHGAP20,ARHGAP44,ARHGDIA,ARHGEF10L,ARMCX3,C1QBP,CAV1,CCDC115,CCT7,CDC42BPB,CDC42SE2,CPNE8,CYFIP2,GIT1,GOPC,HGS,KCTD13,MYO9A,NUDC,PAK2,SEMA4F,SLITRK3,SLK,SRGAP1,TUBA1B,WDR6	ALDH3A2,ARFGAP2,ARHGAP1,ARHGAP33,ARHGAP35,ARHGEF25,ATP6AP1,CCDC88A,CEP97,DDX39B,FAF2,FAM135A,FARP2,GMIP,LRRC1,OPHN1,PAK3,PAK4,PIK3R2,PLXND1,RAC1,SLC1A5,SLK,SNAP23,SOS1,SPATA13,SRGAP2,STEAP3,TOR1AIP1,TXNL1,USP9X,WDR11,WHAMM,ZNF512B
3-phosphoinositide Degradation	-4.69	0.447	2.714	-3.162	2.87	0.157	0.789	0.5	2.87	0.141	0.0312	0.0833	0.0573	ATP1A2,IGBP1,INPP5B,INPP5D,INPP5F,MINPP1,MTMR1,MTMR4,NUDT12,NUDT5,PGAM5,PIP4P2,PLPP7,PPFIA1,PPIP5K1,PPM1H,PPM1L,PPP2R2A,PPP2R3A,PPP3CC,PTPN12,PTPRJ,PTPRM,PTPRO,RASA1,SSH2,SYNJ2	EYA4,G6PC3,PPP1R12A,PTPN11,PTPRM,SET	G6PC3,NT5C,NUDT3,NUDT4,PLPPR4,PPP1CA,Ppp1cc,PPP1R11,PPP1R7,PPP2R2C,PPP5C,PPTC7,PTPRM,PTPRN,SSH2,WBP11	ILKAP,INPP4A,MTMR9,PLPPR4,PPFIA2,PPM1H,PTPA,PTPN1,PTPN23,RASA1,SGPP2
3-phosphoinositide Biosynthesis	-4.583	0.447	3.207	-3.464	2.69	0.123	1.24	0.665	2.69	0.134	0.0287	0.0909	0.0622	ATP1A2,IGBP1,INPP5B,INPP5D,INPP5F,MINPP1,MTMR4,NUDT12,NUDT5,PGAM5,PIP4K2A,PIP5K1A,PIP5K1C,PLPP7,PPFIA1,PPIP5K1,PPM1H,PPM1L,PPP2R2A,PPP2R3A,PPP3CC,PTPN12,PTPRJ,PTPRM,PTPRO,RASA1,SSH2,SYNJ2	EYA4,G6PC3,PPP1R12A,PTPN11,PTPRM,SET	G6PC3,NT5C,NUDT3,NUDT4,PI4K2A,PIK3C2A,PIP5K1C,PLPPR4,PPP1CA,Ppp1cc,PPP1R11,PPP1R7,PPP2R2C,PPP5C,PPTC7,PTPRM,PTPRN,SSH2,WBP11	ILKAP,MTMR9,PIK3C2B,PIK3R2,PIP4K2A,PLPPR4,PPFIA2,PPM1H,PTPA,PTPN1,PTPN23,RASA1,SGPP2
D-myo-inositol-5-phosphate Metabolism	-4.583	0.447	2.714	-3.162	2.98	0.148	0.748	0.472	2.98	0.142	0.0305	0.0812	0.0558	ATP1A2,IGBP1,INPP5B,INPP5D,INPP5F,MINPP1,MTMR4,NUDT12,NUDT5,PGAM5,PIP4K2A,PIP4P2,PLCB1,PLPP7,PPFIA1,PPIP5K1,PPM1H,PPM1L,PPP2R2A,PPP2R3A,PPP3CC,PTPN12,PTPRJ,PTPRM,PTPRO,RASA1,SSH2,SYNJ2	EYA4,G6PC3,PPP1R12A,PTPN11,PTPRM,SET	G6PC3,NT5C,NUDT3,NUDT4,PLPPR4,PPP1CA,Ppp1cc,PPP1R11,PPP1R7,PPP2R2C,PPP5C,PPTC7,PTPRM,PTPRN,SSH2,WBP11	ILKAP,MTMR9,PIP4K2A,PLPPR4,PPFIA2,PPM1H,PTPA,PTPN1,PTPN23,RASA1,SGPP2
D-myo-inositol (1,4,5,6)-Tetrakisphosphate Biosynthesis	-4.243	0.447	2.714	-3	2.68	0.182	0.948	0.432	2.68	0.138	0.0331	0.0884	0.0552	ATP1A2,IGBP1,INPP5B,INPP5D,INPP5F,MINPP1,MTMR4,NUDT12,NUDT5,PGAM5,PLPP7,PPFIA1,PPIP5K1,PPM1H,PPM1L,PPP2R2A,PPP2R3A,PPP3CC,PTPN12,PTPRJ,PTPRM,PTPRO,RASA1,SSH2,SYNJ2	EYA4,G6PC3,PPP1R12A,PTPN11,PTPRM,SET	G6PC3,NT5C,NUDT3,NUDT4,PLPPR4,PPP1CA,Ppp1cc,PPP1R11,PPP1R7,PPP2R2C,PPP5C,PPTC7,PTPRM,PTPRN,SSH2,WBP11	ILKAP,MTMR9,PLPPR4,PPFIA2,PPM1H,PTPA,PTPN1,PTPN23,RASA1,SGPP2
D-myo-inositol (3,4,5,6)-tetrakisphosphate Biosynthesis	-4.243	0.447	2.714	-3	2.68	0.182	0.948	0.432	2.68	0.138	0.0331	0.0884	0.0552	ATP1A2,IGBP1,INPP5B,INPP5D,INPP5F,MINPP1,MTMR4,NUDT12,NUDT5,PGAM5,PLPP7,PPFIA1,PPIP5K1,PPM1H,PPM1L,PPP2R2A,PPP2R3A,PPP3CC,PTPN12,PTPRJ,PTPRM,PTPRO,RASA1,SSH2,SYNJ2	EYA4,G6PC3,PPP1R12A,PTPN11,PTPRM,SET	G6PC3,NT5C,NUDT3,NUDT4,PLPPR4,PPP1CA,Ppp1cc,PPP1R11,PPP1R7,PPP2R2C,PPP5C,PPTC7,PTPRM,PTPRN,SSH2,WBP11	ILKAP,MTMR9,PLPPR4,PPFIA2,PPM1H,PTPA,PTPN1,PTPN23,RASA1,SGPP2
S100 Family Signaling Pathway	-4.23	-0.447	4.264	-3.657	0.281	0	0	0	0.281	0.0608	0.0259	0.0285	0.0349	ADAM10,ADGRL3,ADGRL4,CACNA1A,CACNA1B,CACNA1C,CACNA2D3,Calm1 (includes others),CAMK2A,CDH1,CHRM2,DLC1,EDNRA,EGFR,GPR108,GPR149,GPR157,GPR158,GPR176,HTR1F,HTR4,LGR4,LGR5,MAP2K5,MAP2K7,MAPK3,MAPK4,NFKB1,NR3C1,NTRK2,PDGFC,PDIA3,PLCB1,PLCL2,PRKAG2,PRKCA,PRKD1,ROCK1,S100A1,S100A10,S100B,SCN10A,SMAD9,SP1,STK38,TCF4,TYK2	ADGRB3,ATP5F1D,ATP5PO,CACYBP,Calm1 (includes others),CTNNB1,F2R,GPR156,GRM8,IQGAP1,NFKB2,OPRM1,PRKCA,PRKCD,PRKD1,S100A10,SMAD4,Tpm1,Tpm2,VEGFB	ADORA2A,ATP5PO,CACNB1,CACYBP,EDNRB,GPR135,GPR173,GPR180,GPR22,GRM3,HIF1A,LPAR1,LPAR6,NFKB2,PIK3C2A,PRKAR2B,PRKCB,PTGIR,S100A1,SLC52A2,SMAD1,TRAF6	ADGRA3,ADGRB2,ADGRG2,BCL2,CACNA1A,CACNA1D,CACNG7,CHUK,CREB1,F2RL2,GPR61,GPR65,GPR85,GPRC5C,GRM8,HTR1D,IKBKB,LPAR3,MAPK11,PIK3C2B,PIK3R2,PRKACA,PRKAG2,RAC1,TGFB2,TGFB3,VEGFB
Processing of Capped Intron-Containing Pre-mRNA	-4.158	0.943	5.303	-4.899	1.42	1.77	3.38	1.74	3.38	0.0976	0.0627	0.111	0.0836	ACIN1,CHERP,CPSF6,CSTF3,GLE1,HNRNPH1,HNRNPR,METTL3,MTREX,NCBP1,NUP153,NUP42,NXF1,PCF11,PNN,POLR2A,POLR2C,PRPF40A,PRPF6,RAE1,RNPC3,SF3A1,SNRNP48,SRRT,SRSF3,SRSF9,TRA2B,WDR33	DDX42,DNAJC8,GPATCH1,HNRNPK,NKAP,NUP42,NUP88,PLRG1,POLR2E,PPIL3,RNPC3,SLBP,SNRNP27,SNRPD2,SNRPF,SRSF7,WTAP,ZRSR2	BCAS2,CASC3,CDC40,CPSF1,CPSF3,CRNKL1,DHX8,EIF4E,HNRNPH2,IK,MFAP1,NSRP1,NUDT21,NUP205,NUP98,PCF11,POLR2F,POLR2G,POLR2I,PRKRIP1,PRPF8,RBM5,SARNP,SF3B3,SNRPD3,SNRPF,SNU13,SRSF2,TFIP11,WBP11,ZMAT5,ZRSR2	ACIN1,C9orf78,CCDC12,CDC5L,DDX39B,DHX35,GLE1,GPATCH1,GTF2F1,HNRNPK,MTREX,NDC1,NUP37,PCBP2,PHF5A,POM121/POM121C,PRKRIP1,PUF60,RBM39,SNRNP200,SNRPB,SNW1,WBP4,WDR33
Cardiac Hypertrophy Signaling (Enhanced)	-4.111	0.302	2.84	-4.243	1.39	0	0	1.35	1.39	0.0846	0.0239	0.0368	0.0643	ACVR1B,ACVR2A,ADCY2,ADCY5,CACNA1A,CACNA1B,CACNA1C,CACNA2D3,Calm1 (includes others),CAMK2A,DVL1,EDNRA,EP300,GNAS,GNB1,GNG3,HDAC9,IGF1,INPP5F,ITGA1,ITGA9,MAP2K5,MAP2K7,MAP3K13,Map3k7,MAPK3,MAPKAPK2,NFATC3,NFKB1,NGFR,PDE11A,PDE3A,PDE7B,PDE8A,PDIA3,PLCB1,PLCL2,PPP3CC,PRKAG2,PRKCA,PRKD1,RCAN1,ROCK1,RPS6KB1,RYR3,TGFBR3	Calm1 (includes others),CTNNB1,GDE1,GNG3,Map3k7,MRAS,NFKB2,PDE12,PDE3B,PRKCA,PRKCD,PRKD1,SRF	CACNB1,Eda,EDNRB,EIF2B4,EIF4E,GNG3,GNG4,HDAC11,HDAC2,IL11RA,ITGA3,MAP3K14,NFKB2,PDE8B,PIK3C2A,PRKAR2B,PRKCB,REL,RRAS,TDP2	CACNA1A,CACNA1D,CACNG7,CHUK,Diaph2,DVL1,FGF11,GDE1,GNA12,GNAI1,GNG12,HDAC11,HDAC4,HDAC7,HSPB1,IKBKB,ITGA3,MAP3K1,MAP3K2,MAP3K4,Map3k7,MAPK11,MEF2D,MRAS,NRAS,PDE2A,PDE4B,PIK3C2B,PIK3R2,PRKACA,PRKAG2,RALA,TGFB2,TGFB3,TGFBR1
CREB Signaling in Neurons	-4.11	-0.302	3.771	-3.272	0.557	0	0	0.531	0.557	0.069	0.0213	0.0394	0.0493	ADCY2,ADCY5,ADGRL3,ADGRL4,CACNA1A,CACNA1B,CACNA1C,CACNA2D3,Calm1 (includes others),CAMK2A,CHRM2,EDNRA,EGFR,EP300,GNAS,GNB1,GNG3,GPR108,GPR149,GPR157,GPR158,GPR176,GRID2,GRIK4,HTR1F,HTR4,IGF1,INSR,LGR4,LGR5,MAPK3,NGFR,NTRK2,PDIA3,PLCB1,PLCL2,POLR2A,POLR2C,PRKAG2,PRKCA,PRKD1,TGFBR3	ADGRB3,Calm1 (includes others),F2R,GNG3,GPR156,GRIK4,GRM8,MRAS,OPRM1,POLR2E,PRKCA,PRKCD,PRKD1	ADORA2A,CACNB1,EDNRB,GNAO1,GNG3,GNG4,GPR135,GPR173,GPR180,GPR22,GRIK3,GRM3,IGF2R,LPAR1,LPAR6,PIK3C2A,POLR2F,POLR2G,POLR2I,PRKAR2B,PRKCB,PTGIR,RRAS,SLC52A2	ADGRA3,ADGRB2,ADGRG2,CACNA1A,CACNA1D,CACNG7,CREB1,F2RL2,GNA12,GNAI1,GNG12,GPR61,GPR65,GPR85,GPRC5C,GRIK2,GRM8,HTR1D,LPAR3,MRAS,NRAS,PIK3C2B,PIK3R2,PRKACA,PRKAG2,RALA,SOS1,TGFB2,TGFBR1,TNFRSF11A
Generic Transcription Pathway	-4.082	1.134	3.606	-3.638	0.158	0	0	0.165	0.165	0.0561	0.0164	0.0304	0.0397	CDK8,ESRRG,HDAC9,MED1,MED6,NOTCH3,NR1D2,NR2F1,NR3C1,NR6A1,TBL1X,TBL1XR1,ZFP1,ZFP2,ZKSCAN5,ZNF14,ZNF169,ZNF420,ZNF43,ZNF519,ZNF560,ZNF704,ZNF746,ZNF777	AR,MED10,MED16,MED25,THRA,ZKSCAN7,ZNF597	HDAC11,HDAC2,KAT2A,MED30,MED31,MED4,RXRB,TRIM28,ZNF189,ZNF263,ZNF560,ZNF655,ZNF692	HDAC11,HDAC4,HDAC7,HNF4G,NR1H2,NR2C1,RBPJ,SNW1,ZNF112,ZNF23,ZNF266,ZNF354C,ZNF442,ZNF597,ZNF706,ZNF771,ZNF777
Pulmonary Fibrosis Idiopathic Signaling Pathway	-4.041	1.265	1.667	-3.153	1.12	0.162	0	0.476	1.12	0.0884	0.0305	0.0274	0.0518	ACTG1,ACVR1B,ACVR2A,ADAM10,CDH1,COL1A2,COL6A5,EDNRA,EED,EGFR,EP300,FN1,FOXO3,JARID2,MAPK3,NFKB1,NOTCH3,PDGFC,PDGFD,PINK1,POLR2A,ROCK1,RPS6KA2,RPS6KB1,RPS6KC1,STK38,TCF4,TGFBR3,TYK2	CTNNB1,F2R,FOXO3,MRAS,NFKB2,PRKN,RPS6KA2,SMAD4,SRF,VIM	CAV1,CERT1,FOXO1,IL11RA,LPAR1,NFKB2,PIK3C2A,REL,RRAS	BAX,BCL2,COL3A1,GNA12,LATS1,MAPK11,MRAS,NRAS,PEX13,PIK3C2B,PIK3R2,RALA,RBPJ,SOS1,TGFB2,TGFB3,TGFBR1
Glutaminergic Receptor Signaling Pathway (Enhanced)	-4.004	-0.277	3.153	-4.082	1.69	0.387	0.118	1.39	1.69	0.101	0.0398	0.052	0.0734	ADCY2,ADCY5,CACNA1A,CACNA1B,CACNA1C,CACNA2D3,Calm1 (includes others),CAMK2A,DGKZ,GNAS,GOT2,GRIK4,HOMER1,MAPK3,NFKB1,NR3C1,PDIA3,PLA2R1,PLCB1,PLCL2,PLD1,PNPLA3,PPP3CC,PRKAG2,PRKCA,PRKD1,RPS6KB1,RPTOR,SCN10A,SCN1A,SLC1A3,SLC7A11,TRPC1	Calm1 (includes others),GRIK4,GRM8,NFKB2,NSF,PRKCA,PRKCD,PRKD1,SCN2B,SCN3B,SNAP25,VTI1A,VTI1B	CACNB1,DGKA,EIF4E,GABRA2,GLUL,GNAO1,GOSR2,GRIK3,GRM3,KCNK3,NAPA,NFKB2,PIK3C2A,PLAAT1,PRKAR2B,PRKCB,SCN3B	CACNA1A,CACNA1D,CACNG7,CHUK,CREB1,DGKH,GABRB1,GLUD1,GNAI1,GPAA1,GRIK2,GRM8,IKBKB,MAPK11,PIK3C2B,PIK3R2,PRKACA,PRKAG2,SCN3A,SCN8A,STX16,TGFB2,TGFB3,TRPC1
FAK Signaling	-4	0.333	4.472	-4.459	0	0	0	0	0	0.0345	0.00863	0.0192	0.0326	ACVR1B,ACVR2A,ADGRL3,ADGRL4,ARPC4,CAPNS1,CDH1,CHRM2,COL1A2,EDNRA,EGFR,GIT2,GPR108,GPR149,GPR157,GPR158,GPR176,HTR1F,HTR4,ITGA1,ITGA9,KLF8,LGR4,LGR5,MAP2K5,MAPK3,MAPK4,MDM2,MET,NCK2,NFKB1,PTPN12,RASA1,SP1,TCF4,TGFBR3	ADGRB3,CAPNS1,CTNNB1,F2R,GPR156,GRM8,MRAS,NFKB2,OPRM1	ADORA2A,ARPC1A,EDNRB,GIT1,GPR135,GPR173,GPR180,GPR22,GRM3,IL11RA,ITGA3,LPAR1,LPAR6,NFKB2,PAK2,PIK3C2A,PTGIR,RRAS,SDCBP,SLC52A2	ACTR3,ADGRA3,ADGRB2,ADGRG2,AGO2,ARHGAP35,ASAP1,COL3A1,ELF1,F2RL2,GPR61,GPR65,GPR85,GPRC5C,GRM8,HTR1D,ITGA3,LPAR3,MAPK11,MRAS,NCOA3,NRAS,PAK3,PAK4,PIK3C2B,PIK3R2,RAC1,RALA,RASA1,SOCS7,SOS1,TGFB2,TGFB3,TGFBR1
Breast Cancer Regulation by Stathmin1	-3.772	-0.943	3.53	-2.449	0	0.213	0.0668	0.229	0.229	0.0537	0.0319	0.047	0.0419	ADGRL3,ADGRL4,ARHGEF3,CAMK2A,CHRM2,EDNRA,GNB1,GNG3,GPR108,GPR149,GPR157,GPR158,GPR176,HTR1F,HTR4,IGF1,LGR4,LGR5,MAPK3,NFKB1,PDGFC,PLCB1,PPM1L,PPP2R2A,PPP2R3A,PRKAG2,PRKCA,PRKD1,RPS6KB1,TUBB,TUBB3,TUBB4B	ADGRB3,ARHGEF17,CDKN1B,F2R,GNG3,GPR156,GRM8,MRAS,NFKB2,OPRM1,PPP1R12A,PRKCA,PRKCD,PRKD1,TUBA1A,TUBB,TUBB2A,UHMK1,VEGFB	ADORA2A,CDK4,E2F6,EDNRB,GNG3,GNG4,GPR135,GPR173,GPR180,GPR22,GRM3,HIF1A,LPAR1,LPAR6,NFKB2,PIK3C2A,PPP1CA,PPP1R11,PPP1R7,PPP2R2C,PRKAR2B,PRKCB,PTGIR,RRAS,SLC52A2,TUBA1B,TUBA4A,TUBB4A	ADGRA3,ADGRB2,ADGRG2,CREB1,F2RL2,GNG12,GPR61,GPR65,GPR85,GPRC5C,GRM8,HTR1D,LPAR3,MRAS,NRAS,PIK3C2B,PIK3R2,PRKACA,PRKAG2,PTPA,RAC1,RALA,SOS1,TGFB2,VEGFB
Hepatic Fibrosis Signaling Pathway	-3.528	0.728	2.309	-3.78	1.3	0.457	0	1.36	1.36	0.0873	0.0401	0.0354	0.0684	ACVR1B,ACVR2A,CACNA1A,CACNA1B,CACNA1C,CACNA2D3,Calm1 (includes others),COL1A2,CSNK1A1,CSNK1G3,DVL1,EDNRA,FTH1,ITGA1,ITGA9,LRP6,MAP2K5,MAP2K7,MAPK3,NFKB1,NGFR,PDGFC,PDGFD,PRKAG2,PRKCA,PRKD1,RHOBTB1,RHOF,RHOT1,RHOT2,ROCK1,RPS6KB1,SDHD,SP1,TCF4,TGFBR3,TRPM7	Calm1 (includes others),CCDC88A,Cdc42,CDKN1B,CTNNB1,FTH1,MRAS,NFKB2,NFKBIB,PRKCA,PRKCD,PRKD1,RHOG,RND2,SMAD4,TTN,VEGFB	CACNB1,CSNK1E,FOXO1,FTL,HIF1A,ITGA3,NFKB2,PIK3C2A,PRKAR2B,PRKCB,REL,RRAS,SDHB,SIRT3,TRAF6	BCL2,CACNA1A,CACNA1D,CACNG7,CCDC88A,CHUK,COL3A1,CREB1,DVL1,GNAI1,IKBKB,ITGA3,MAPK11,MRAS,MYL6,NRAS,PIK3C2B,PIK3R2,PRKACA,PRKAG2,RAC1,RALA,RIPK1,SDHA,SOS1,TGFB2,TGFB3,TGFBR1,VEGFB
Sirtuin Signaling Pathway	-3.528	-0.626	0.73	-1.069	2.91	9.49	5.41	0.665	9.49	0.123	0.116	0.13	0.0582	ACLY,ACSS2,ADAM10,ATG2A,ATG4C,ATG7,CDH1,CLOCK,FOXO3,GOT2,MAP1LC3A,MAP1LC3B,MAPK3,MAPK4,MT-CYB,MT-ND1,MT-ND2,MT-ND4,MT-ND5,NDUFA2,NDUFA3,NDUFA5,NDUFV3,NFKB1,POLR1A,RBBP8,RPTOR,SDHD,SF3A1,SIRT5,SLC25A4,SP1,STK11,TIMM17A,TIMM9,XRCC6	ACADL,ATG13,ATP5F1D,ATP5PF,BMAL1,FOXO3,GABARAP,H1-0,H3-3A/H3-3B,MAP1LC3A,MAP1LC3B,MT-CYB,MT-ND3,NDUFA11,NDUFB10,NDUFB3,NDUFB8,NDUFB9,NDUFS6,NDUFV2,NFKB2,PDHA1,PFKFB3,PGAM1,PRKDC,SLC25A4,TIMM13,TIMM17B,TOMM20,TOMM22,TOMM34,TUBA1A,UQCRFS1,VDAC3	ATG10,ATG5,BECN1,CRTC2,FOXO1,GADD45B,H1-0,H1-10,H1-2,HIF1A,HMGCS2,KAT2A,NDUFA11,NDUFA13,NDUFA6,NDUFA8,NDUFB4,NDUFB6,NDUFB8,NDUFB9,NDUFS1,NFKB2,PFKM,POLR1D,POLR2F,REL,SDHB,SIRT3,SIRT5,STK11,TIMM13,TOMM34,TOMM7,TRIM28,TSPO,TUBA1B,TUBA4A,UQCRC2	ATG13,ATG16L1,ATG4A,ATG4B,BAX,GLUD1,NDUFA13,NDUFA7,NDUFS2,NFE2L2,NR1H2,PFKFB3,PRKAA2,SDHA,SLC2A1,TOMM34,TP53BP1
Gustation Pathway	-3.317	#NUM!	3	-3.051	0	0	0	0.719	0.719	0.0545	0.0149	0.0446	0.0644	ADCY2,ADCY5,CACNA1A,CACNA1B,CACNA1C,CACNA2D3,P2RX3,PDE3A,PRKAG2,SCN10A,SCN1A	PDE3B,SCN2B,SCN3B	ASIC1,CACNB1,GABRA2,LPAR6,LRRC8D,ORAI2,PRKAR2B,SCN3B,STIM1	ASIC1,CACNA1A,CACNA1D,CACNG7,GABRB1,LRRC8B,LRRC8D,PRKACA,PRKAG2,SCN3A,SCN8A,STIM1,TRPM4
RAR Activation	-3.286	0.943	2.324	-3.53	0.473	0.526	0	0.942	0.942	0.0696	0.0418	0.0348	0.0603	ACVR1B,ACVR2A,ADAM10,ADCY2,ADCY5,ARID2,CAMK2A,COL1A2,CSNK2A1,EP300,GNB1,MAPK3,MED1,NFKB1,NR2F1,PBRM1,PDE11A,PDE3A,PDE7B,PDE8A,PRKAG2,RHOBTB1,RHOF,RHOT1,RHOT2,RPS6KA2,SP1,STAT5B,TAF4,TGFBR3	Cdc42,CDKN1B,CRABP2,CSNK2B,FABP5,GDE1,HOXB5,NFKB2,PDE12,PDE3B,PRKCD,RDH14,RHOG,RND2,RPL7A,RPS6KA2,SMAD4,SRA1	ARID1A,Eda,GTF2H5,HIF1A,HOXB3,MEIS2,NFKB2,PDE8B,PIK3C2A,PRKAR2B,REL,RXRB,SMARCA2,TDP2,TRIM24	CCNH,CITED2,Cngb1,COL3A1,CREB1,CSNK2B,GDE1,HOXB3,HOXB4,MAP3K1,MAPK11,NR2C1,PDE2A,PDE4B,PIK3C2B,PIK3R2,PRKACA,PRKAG2,PRMT1,RAC1,RDH14,SMARCA4,SNW1,TGFB2,TGFB3,TGFBR1
Factors Promoting Cardiogenesis in Vertebrates	-3.207	-1.342	#NUM!	-2.236	0.876	0.171	0	0	0.876	0.098	0.0327	0.0131	0.0327	ACVR1B,ACVR2A,BMP1,CAMK2A,DVL1,LRP6,PDIA3,PLCB1,PLCL2,PRKCA,PRKD1,ROCK1,SMAD9,TCF4,TGFBR3	CTNNB1,PRKCA,PRKCD,PRKD1,SMAD4	PRKCB,SMAD1	CREB1,DVL1,TGFB2,TGFB3,TGFBR1
Glycerophospholipid biosynthesis	-3.162	1	#NUM!	-2.53	0.719	0.224	0	1.23	1.23	0.101	0.0404	0.0202	0.101	CEPT1,CSNK2A1,LPCAT1,LPIN2,OSBPL10,PLA2R1,PLD1,PNPLA3,SLC44A2,TAFAZZIN	BCHE,CSNK2B,OSBPL10,OSBPL8	GPAM,MGLL	AGPAT3,AGPAT4,AGPAT5,CHPT1,CSNK2B,MBOAT7,OSBPL10,OSBPL5,OSBPL8,TAFAZZIN
Xenobiotic Metabolism AHR Signaling Pathway	-3.162	0.447	#NUM!	0	0.894	0.455	0	0.202	0.894	0.115	0.0575	0.046	0.046	ABCG2,ALDH1L1,CYP1B1,EP300,GSTK1,GSTT2/GSTT2B,HSP90AA1,HSP90AB1,NCOA2,NFKB1	AHR,HSP90B1,NFKB2,NQO2,PTGES3	GSTO1,GSTP1,NFKB2,REL	ALDH3A2,ANKRA2,GSTZ1,HDAC4
T Cell Exhaustion Signaling Pathway	-3.162	#NUM!	#NUM!	-0.816	0	0	0	0	0	0.0193	0.00527	0.00703	0.0158	ACVR1B,ACVR2A,IRF9,MAPK3,NFATC3,PPM1L,PPP2R2A,PPP2R3A,STAT2,TGFBR3,TYK2	HLA-A,MRAS,PTPN11	FOXO1,PIK3C2A,PPP2R2C,RRAS	IRF9,MRAS,NRAS,PIK3C2B,PIK3R2,PTPA,RALA,STAT1,TGFBR1
Protein Sorting Signaling Pathway	-3.13	#NUM!	4.583	-1.897	1.48	0	2.42	0.45	2.42	0.112	0.0169	0.118	0.0562	ADCY2,ADCY5,AP3B1,AP4E1,AP4M1,GNAS,PLD1,PREB,PRKAG2,PRKD1,SEC24D,SEC31A,SNX1,SNX13,SNX19,SNX25,SNX29,TBC1D23,TMED9,VPS26B	PRKD1,SEC24A,TMED2	AP3B2,COPB2,COPG2,CTBP1,GBA2,GGA3,IGF2R,PI4K2A,PRKAR2B,SEC24C,SNX11,SNX14,SNX2,SNX25,SNX3,SNX32,SNX6,SORT1,TMED4,TMED9,VPS26B	AP3S2,COPE,COPZ1,KDELR2,PRKACA,PRKAG2,SNX18,SNX32,SNX9,VPS26B
Wound Healing Signaling Pathway	-3	0.816	2.646	-3.742	0.248	0	0	0.531	0.531	0.0635	0.0238	0.0278	0.0556	ACVR1B,ACVR2A,COL1A2,COL6A5,EGFR,FN1,MAP2K5,MAP2K7,MAPK3,NFKB1,NGFR,PDGFC,PDGFD,PRKCA,TGFBR3,TYK2	MRAS,NFKB2,NFKBIB,PRKCA,VEGFB,VIM	CERT1,Eda,ITGA3,MAP3K14,NFKB2,RRAS,TRAF6	CHUK,COL3A1,IKBKB,ITGA3,MRAS,NRAS,RAC1,RALA,SOS1,STAT1,TGFB2,TGFB3,TGFBR1,VEGFB
Docosahexaenoic Acid (DHA) Signaling	-2.985	-0.816	2.333	-1.807	0.868	0	0	0.654	0.868	0.0873	0.0238	0.0357	0.0595	ADAM10,ADCY2,ADCY5,EIF2AK3,GNAS,IGF1,MAPK3,NGFR,NTRK2,PDIA3,PLA2R1,PLCB1,PLCL2,PNPLA3,PRKAG2,PRKCA,PRKD1,RPS6KB1,RPTOR,SPTB,SYNJ2,SYT4	CASP9,FABP5,PRKCA,PRKCD,PRKD1,SPTBN2	FOXO1,PIK3C2A,PLAAT1,PRKAR2B,PRKCB,REL,RXRB,SYT17,SYT6	BAX,BCL2,CREB1,NFE2L2,PIK3C2B,PIK3R2,PRKAA2,PRKAB2,PRKACA,PRKAG2,PSEN2,SYT14,SYT2,SYT9,TGFB2
Signaling by Rho Family GTPases	-2.982	1.667	2.828	-3.207	1.3	0.505	0.0742	0.803	1.3	0.0967	0.0446	0.0483	0.0632	ACTG1,ARHGEF3,ARPC4,CDH1,CDH6,CFL1,CIT,GNAS,GNB1,GNG3,ITGA1,ITGA9,MAP2K7,MAPK3,NFKB1,PARD3,PIP4K2A,PIP5K1A,PIP5K1C,PLD1,RHOBTB1,RHOF,RHOT1,RHOT2,ROCK1,WASF3	ARHGEF17,Cdc42,CFL1,GNG3,IQGAP1,MRAS,NFKB2,PPP1R12A,RDX,RHOG,RND2,VIM	ARPC1A,CDH6,CFL2,GNAO1,GNG3,GNG4,ITGA3,NFKB2,PAK2,PIK3C2A,PIP5K1C,REL,SLC9A1	ACTR3,CDH10,CDH12,GNA12,GNAI1,GNG12,ITGA3,LIMK1,MRAS,MYL6,PAK3,PAK4,PIK3C2B,PIK3R2,PIP4K2A,RAC1,SEPTIN10
Opioid Signaling Pathway	-2.887	0.905	1	-2.828	1.66	0.568	0	1.18	1.66	0.104	0.0464	0.0429	0.0714	ADCY2,ADCY5,CACNA1A,CACNA1B,CACNA1C,CACNA2D3,Calm1 (includes others),CAMK2A,EP300,GNAS,GNB1,GNG3,GRK5,GRK6,MAP2K5,MAP2K7,MAPK3,MAPK4,NFKB1,PLCB1,POMC,PPP3CC,PRKAG2,PRKCA,PRKD1,RPS6KA2,RPS6KB1,RYR3,TCF4	Calm1 (includes others),CDKN1B,CTNNB1,GNG3,MRAS,NFKB2,OPRM1,PRKCA,PRKCD,PRKD1,RGS8,RPS6KA2,SRF	Ap2b1,CACNB1,GNAO1,GNG3,GNG4,GRK3,NFKB2,PRKAR2B,PRKCB,RGS3,RGS4,RRAS	AP2A1,CACNA1A,CACNA1D,CACNG7,CREB1,GNA12,GNAI1,GNG12,GRK2,KCNJ3,MRAS,NOS1,NRAS,PRKACA,PRKAG2,RAC1,RALA,RGS10,RGS7,SOS1
Role of PKR in Interferon Induction and Antiviral Response	-2.887	-0.816	#NUM!	-1.633	0.607	0.327	0	0.307	0.607	0.0882	0.0441	0.0294	0.0515	HSP90AA1,HSP90AB1,IRF9,MAP2K7,MAPK3,NFKB1,NPM1,PDGFC,PDGFD,SP1,STAT2,TYK2	CASP9,HSP90B1,HSPA4,NFKB2,NFKBIB,NPM1	HSPA5,NFKB2,REL,TRAF6	BAX,CHUK,IKBKB,IRF9,MAPK11,NPM1,STAT1
O-linked glycosylation	-2.887	#NUM!	#NUM!	-2.236	0.923	0	0	0.205	0.923	0.108	0.018	0.027	0.045	ADAMTS10,ADAMTS12,ADAMTS2,ADAMTS9,ADAMTSL1,ADAMTSL3,B4GALT5,GALNT13,GALNT17,GCNT7,LARGE1,ST6GALNAC3	THSD4,THSD7B	ADAMTS17,GALNT7,THSD7A	ADAMTS17,B4GALT6,C1GALT1C1,GALNT11,ST6GALNAC3
Cardiac Hypertrophy Signaling	-2.858	1.633	1.633	-3.411	1.69	0.155	0	2.76	2.76	0.107	0.0305	0.0382	0.103	ADCY2,ADCY5,CACNA1A,CACNA1B,CACNA1C,CACNA2D3,Calm1 (includes others),EP300,GNAS,GNB1,GNG3,IGF1,MAP2K7,MAP3K13,Map3k7,MAPK3,MAPKAPK2,PDIA3,PLCB1,PLCL2,PPP3CC,PRKAG2,RHOBTB1,RHOF,RHOT1,RHOT2,ROCK1,RPS6KB1	Calm1 (includes others),Cdc42,GNG3,Map3k7,MRAS,RHOG,RND2,SRF	CACNB1,EIF2B4,EIF4E,GNAO1,GNG3,GNG4,MAP3K14,PIK3C2A,PRKAR2B,RRAS	CACNA1A,CACNA1D,CACNG7,CREB1,GNA12,GNAI1,GNG12,HSPB1,MAP3K1,MAP3K2,MAP3K4,Map3k7,MAPK11,MEF2D,MRAS,MYL6,NRAS,PIK3C2B,PIK3R2,PRKACA,PRKAG2,RAC1,RALA,SOS1,TGFB2,TGFB3,TGFBR1
Signaling by PDGF	-2.828	#NUM!	#N/A	-2.449	1.02	0	#N/A	0.904	#N/A	0.138	0.0172	#N/A	0.103	COL6A5,NCK2,PDGFC,PDGFD,PTPN12,RAPGEF1,RASA1,STAT5B	PTPN11	#N/A	COL3A1,NRAS,PIK3R2,RASA1,SOS1,STAT1
PI Metabolism	-2.828	#NUM!	2.449	-2.646	0.58	0	0.226	0.777	0.777	0.0976	0.0122	0.0732	0.0854	INPP5D,INPP5F,MTMR1,PIP4K2A,PIP5K1A,PIP5K1C,PLEKHA8,SYNJ2	GDE1	MTMR12,PI4K2A,PIK3C2A,PIP5K1C,PLEKHA4,RAB5A	GDE1,INPP4A,MTMR12,MTMR9,PIK3C2B,PIK3R2,PIP4K2A
Activation of anterior HOX genes in hindbrain during early embryogenesis	-2.828	#NUM!	2.828	#NUM!	0.591	0	0.612	0	0.612	0.0988	0.0123	0.0988	0.037	ASH2L,EED,EP300,H2AZ2,KDM6A,KMT2C,POLR2A,POLR2C	POLR2E	ASH2L,DPY30,H2AJ,HOXB3,PCGF2,POLR2F,POLR2G,POLR2I	HOXB3,HOXB4,NCOA3
Xenobiotic Metabolism General Signaling Pathway	-2.714	0	2.646	-2.887	0.386	0.578	0.0594	1.27	1.27	0.0759	0.0552	0.0483	0.0897	EIF2AK3,EP300,GSTK1,GSTT2/GSTT2B,MAP2K5,MAP2K7,MAP3K13,Map3k7,MAPK3,PRKCA,PRKD1	ABCA2,AHR,Map3k7,MRAS,NQO2,PRKCA,PRKCD,PRKD1	FTL,GSTO1,GSTP1,MAP3K14,PIK3C2A,PRKCB,RRAS	GSTZ1,MAP3K1,MAP3K2,MAP3K4,Map3k7,MAPK11,MRAS,NFE2L2,NR1H2,NRAS,PIK3C2B,PIK3R2,RALA
Cardiac conduction	-2.714	1.89	2.449	-2.333	0.681	0.507	0.0954	0.84	0.84	0.0923	0.0538	0.0538	0.0769	ATP1A2,ATP1A3,ATP2B1,CACNA1C,CAMK2A,FKBP1B,KCNIP4,KCNJ2,RYR3,SCN10A,SCN1A,TRPC1	ATP1B1,FKBP1B,FXYD6,HIPK1,SCN2B,SCN3B,SLC8A1	CACNB1,HIPK1,KCNK3,ORAI2,SCN3B,SRI,STIM1	ATP2B4,CACNG7,FGF11,FKBP1B,NOS1,PRKACA,SCN3A,SCN8A,STIM1,TRPC1
Cell junction organization	-2.714	#NUM!	#NUM!	-2.236	1.05	0.149	0	0.3	1.05	0.12	0.0326	0.0326	0.0543	ACTG1,ACTN1,CADM1,CADM2,CDH1,CDH6,CTNNA1,LIMS2,PALS1,PARD3,RSU1	CADM3,CTNNB1,PATJ	CDH6,CTNND1,TESK1	CADM1,CDH10,CDH12,CTNNA1,PARVB
Insulin Secretion Signaling Pathway	-2.711	0.577	4.123	-3.771	1.07	0.459	0.622	1.21	1.21	0.0906	0.0435	0.0725	0.0725	ADCY2,ADCY5,CACNA1A,CACNA1B,CACNA1C,CACNA2D3,CAMK2A,EIF2AK3,EIF4G2,GNAS,INSR,MAPK3,PDIA3,PLCB1,PLCL2,PRKAG2,PRKCA,PRKD1,RAPGEF4,RPS6KB1,RYR3,SEC61A2,STAT2,STAT5B,TYK2	EIF4G2,NSF,PDHA1,PRKCA,PRKCD,PRKD1,SNAP25,SRP14,SRP19,SRP72,VTI1A,VTI1B	ASIC1,CACNB1,CRTC2,DLD,EIF2B4,EIF4E,EIF4E3,GOSR2,NAPA,PC,PDHB,PDHX,PIK3C2A,PRKAR2B,PRKCB,SEC11C,SPCS2,SRP14,SRP68,SRP9	AGO2,ASIC1,CACNA1A,CACNA1D,CACNG7,CLCN3,CREB1,GPAA1,MAPK11,PABPC1,PIK3C2B,PIK3R2,PRKACA,PRKAG2,SLC2A1,SLC2A8,SPCS3,SSR4,STAT1,STX16
Netrin Signaling	-2.683	-1	2.333	-3.051	1.53	0.549	0.0898	0.942	1.53	0.114	0.0514	0.0514	0.0743	ABLIM3,ARPC4,CACNA1A,CACNA1B,CACNA1C,CACNA2D3,CAMK2A,CRMP1,DPYSL5,MAPK3,NCK2,NFATC3,NFKB1,PPP3CC,PRKAG2,PRKCA,PRKD1,RYR3,TRIM9,TRIO	CASP9,NFKB2,NSF,PRKCA,PRKCD,PRKD1,SNAP25,VTI1A,VTI1B	ARPC1A,CACNB1,FMO1,GOSR2,NAPA,NFKB2,PIK3C2A,PRKAR2B,PRKCB	ACTR3,CACNA1A,CACNA1D,CACNG7,CRMP1,DPYSL5,GPAA1,PIK3C2B,PIK3R2,PRKACA,PRKAG2,RAC1,STX16
Pancreatic Secretion Signaling Pathway	-2.683	-0.302	3.9	-3.317	0.658	0.457	0.718	0.235	0.718	0.0803	0.0442	0.0763	0.0442	ADCY2,ADCY5,ARHGDIA,ARHGEF3,ATP2B1,EGFR,GNAS,IRF2,MAPK3,PDIA3,PLCB1,PLCL2,PRKAG2,PRKCA,PRKD1,ROCK1,RPS6KB1,RPTOR,RYR3,STK39	ARHGEF17,NSF,PPP1R12A,PRKCA,PRKCD,PRKD1,SLC4A4,SNAP25,VIP,VTI1A,VTI1B	ADORA2A,ARHGDIA,CA2,CA8,GOSR2,IRF2,NAPA,PAK2,PIK3C2A,PPP1CA,Ppp1cc,PPP1R11,PPP1R7,PRKAR2B,PRKCB,SLC4A4,SLC9A1,STIM1,VIP	ATP2B4,GNA12,GPAA1,PAK4,PIK3C2B,PIK3R2,PRKACA,PRKAG2,RAC1,STIM1,STX16
NAD Signaling Pathway	-2.673	0.816	2.309	-3.162	1.1	0.387	1.19	0.643	1.19	0.105	0.0461	0.0987	0.0658	CLOCK,EIF2AK3,ERN1,ETFA,IGF1,NADSYN1,NFKB1,NUDT12,PARP11,PARP14,POLR2A,POLR2C,PRKAG2,RYR3,SIRT5,TNKS2	ACADL,BMAL1,H1-0,NFKB2,PARP3,POLR2E,SLC29A4	H1-0,H1-10,H1-2,HIF1A,HMGCS2,HSPD1,NFKB2,PARP14,PIK3C2A,POLR2F,POLR2G,POLR2I,SIRT3,SIRT5,TRPM2	NMNAT2,NT5E,PIK3C2B,PIK3R2,PRKAA2,PRKAB2,PRKAG2,TGFB2,TNKS,TRPM2
IL-15 Production	-2.673	#NUM!	#NUM!	-2	1.16	0	0	0	1.16	0.114	0.00813	0.0325	0.0325	ABL1,DYRK1A,EGFR,INSR,LTK,MAP2K5,MAP2K7,MATK,MERTK,MET,NFKB1,NTRK2,ROR2,TYK2	NFKB2	CLK3,ERBB3,NFKB2,REL	CLK4,DDR2,ROR2,STAT1
Estrogen Receptor Signaling	-2.667	1.5	2.828	-4.379	3.61	2.57	1.54	1.45	3.61	0.119	0.0633	0.0803	0.0706	ADCY2,ADCY5,CACNA1A,CACNA1B,CACNA1C,CACNA2D3,CDK8,CFL1,CTBP2,EGFR,EP300,FOXO3,GNAS,GNB1,GNG3,HSP90AA1,HSP90AB1,IGF1,MAPK3,MED1,MED12L,MED13L,MED6,MT-CYB,MT-ND1,MT-ND2,MT-ND4,MT-ND5,NCOA2,NDUFA2,NDUFA3,NDUFA5,NDUFV3,NFKB1,NR3C1,PDGFC,PDIA3,PLCB1,PLCL2,PRKAG2,PRKCA,PRKD1,ROCK1,RPS6KB1,SDHD,SP1,TBL1XR1,TYK2,ZDHHC21	ATP5F1D,CFL1,FOXO3,GNG3,HSP90B1,MED10,MED16,MRAS,MT-CYB,MT-ND3,NDUFA11,NDUFB10,NDUFB3,NDUFB8,NDUFB9,NDUFS6,NDUFV2,NFKB2,PPP1R12A,PRKCA,PRKCD,PRKD1,PRKDC,SRA1,UQCRFS1,VEGFB	CACNB1,CAV1,CFL2,CTBP1,EIF2B4,EIF4E,FOXO1,GNAO1,GNG3,GNG4,GPS2,HIF1A,IGF2R,MED30,MED31,MED4,NDUFA11,NDUFA13,NDUFA6,NDUFA8,NDUFB4,NDUFB6,NDUFB8,NDUFB9,NDUFS1,NFKB2,PIK3C2A,PRKAR2B,PRKCB,REL,RRAS,SDHB,UQCRC2	BCL2,CACNA1A,CACNA1D,CACNG7,CREB1,CTBP2,DLG4,GNA12,GNAI1,GNG12,LIMK1,MRAS,MYL6,NCOA3,NDUFA13,NDUFA7,NDUFS2,NRAS,PIK3C2B,PIK3R2,PRKAA2,PRKAB2,PRKACA,PRKAG2,RALA,SDHA,SHF,SOS1,VEGFB
Glycosaminoglycan metabolism	-2.646	#N/A	2.449	#NUM!	0.426	#N/A	0.234	0	#N/A	0.0875	#N/A	0.075	0.0375	B4GALT5,BGN,EXT2,GPC5,NDST3,PAPSS1,SDC2	#N/A	BCAN,CHSY1,CSGALNACT1,HGSNAT,SLC9A1,ST3GAL6	B4GALT6,CHSY3,NDST1
Deadenylation-dependent mRNA decay	-2.646	#NUM!	2.236	-2	0.832	0.157	0.304	0.445	0.832	0.127	0.0364	0.0909	0.0727	CNOT1,DCP1B,PAN2,PARN,SKIC3,TUT7,XRN1	EIF4B,EXOSC8	CNOT1,CNOT8,EDC3,EIF4E,EXOSC5	CNOT10,EDC3,EXOSC1,PABPC1
CDX Gastrointestinal Cancer Signaling Pathway	-2.646	#NUM!	#NUM!	1	0	0	0	0.226	0.226	0.0343	0.0147	0.0196	0.0441	BMP1,EGFR,MAPK3,NFKB1,PNN,TCF4,TYK2	CTNNB1,NFKB2,SMAD4	Eda,NFKB2,PIK3C2A,REL	CHUK,IKBKB,KLF5,MAPK11,PIK3C2B,PIK3R2,RAC1,TGFB2,TGFB3
Transport of inorganic cations/anions and amino acids/oligopeptides	-2.646	-1	2.646	#NUM!	0.23	0.209	0.202	0	0.23	0.0673	0.0385	0.0673	0.0288	SLC17A5,SLC1A3,SLC20A2,SLC24A3,SLC7A11,SLC7A6,SLC9A9	SLC17A6,SLC4A4,SLC5A5,SLC8A1	SLC17A5,SLC20A2,SLC25A22,SLC36A1,SLC4A4,SLC9A1,SRI	AHCYL2,SLC1A5,SLC43A2
Serotonin Receptor Signaling	-2.596	2.065	3.441	-4.811	1.01	0.507	0	0.825	1.01	0.0807	0.0403	0.0403	0.0573	ADCY2,ADCY5,CACNA1A,CACNA1B,CACNA1C,CACNA2D3,Calm1 (includes others),CAMK2A,CDH1,FOXO3,GNAS,GNB1,GNG3,HTR3A,HTR4,MAP1LC3B,MAP2K5,MAP2K7,MAPK3,NFKB1,PDIA3,PLA2R1,PLCB1,PLCL2,PLD1,PNPLA3,PRKAG2,PRKCA,PRKD1,RAB3A,RHOBTB1,RHOF,RHOT1,RHOT2,ROCK1,RPS6KB1,RYR3,TRPC1	Calm1 (includes others),Cdc42,FOXO3,G6PC3,GAP43,GNG3,H3-3A/H3-3B,MAP1LC3B,MRAS,NFKB2,ORAI3,PPP1R12A,PRKCA,PRKCD,PRKD1,RHOG,RND2,SRF,TTN	CACNB1,CAV1,FOXO1,G6PC3,GNAO1,GNG3,GNG4,HIF1A,MAOA,NFKB2,ORAI2,PAK2,PIK3C2A,PLAAT1,PRKAR2B,PRKCB,RRAS,SQSTM1,STIM1	BCL2,CACNA1A,CACNA1D,CACNG7,CREB1,GNA12,GNAI1,GNG12,HTR1D,KCNJ3,MAPK11,MRAS,NRAS,PAK3,PAK4,PIK3C2B,PIK3R2,PRKACA,PRKAG2,RAC1,RALA,SQSTM1,STIM1,STIM2,TGFB2,TGFB3,TRPC1
Circadian Clock	-2.53	#NUM!	2.646	-0.816	1.85	0.495	0.761	0.891	1.85	0.186	0.0678	0.119	0.102	CHD9,CLOCK,CUL1,EP300,MED1,NCOA2,NPAS2,NR3C1,TBL1X,TBL1XR1,UBC	BMAL1,NPAS2,RPS27A,USP46	CRTC2,CSNK1E,FBXL3,HIF1A,PPP1CA,Ppp1cc,USP46	BTRC,CHD9,CREB1,CREM,FBXL3,MEF2D
Cholecystokinin/Gastrin-mediated Signaling	-2.53	0.378	#NUM!	-2.646	0.647	0.851	0	0.586	0.851	0.0924	0.0672	0.0168	0.0672	EGFR,MAP2K5,MAPK3,PLCB1,PRKCA,PRKD1,RHOBTB1,RHOF,RHOT1,RHOT2,ROCK1	Cdc42,MRAS,PRKCA,PRKCD,PRKD1,RHOG,RND2,SRF	PRKCB,RRAS	CREM,GNA12,MEF2D,MRAS,NRAS,RAC1,RALA,SOS1
Mitotic Prophase	-2.53	0	2.449	-2.449	0.674	0.213	0.118	0.381	0.674	0.0971	0.0388	0.0583	0.0583	H2AZ2,LEMD3,LPIN2,MAPK3,MCPH1,NUMA1,NUP153,NUP42,PRKCA,RAE1	NUP42,NUP88,PRKCA,SET	ARPP19,H2AJ,NUP205,NUP98,PRKCB,RAB1A	GORASP2,NCAPD3,NDC1,NUP37,POM121/POM121C,SMC2
TR/RXR Activation	-2.53	2.121	1.342	-2.646	0.382	0.714	0	0.347	0.714	0.0769	0.0615	0.0385	0.0538	ACACA,DAPK2,EP300,MDM2,MED1,NCOA2,PDGFC,PINK1,RPS6KB1,TBL1XR1	ACACA,CCNA2,ENO1,H3-3A/H3-3B,PDE3B,RAB3B,THRA,VEGFB	GPS2,HIF1A,ME1,PIK3C2A,RXRB	NCOA3,PFKP,PIK3C2B,PIK3R2,SLC2A1,SYT2,VEGFB
Granzyme A Signaling	-2.53	-2.309	-3.464	#NUM!	1.16	4.27	2.2	0.145	4.27	0.133	0.16	0.16	0.04	FN1,MT-ND1,MT-ND2,MT-ND4,MT-ND5,NDUFA2,NDUFA3,NDUFA5,NDUFV3,XRCC6	F2R,H1-0,MT-ND3,NDUFA11,NDUFB10,NDUFB3,NDUFB8,NDUFB9,NDUFS6,NDUFV2,NME1,SET	H1-0,H1-10,H1-2,NDUFA11,NDUFA13,NDUFA6,NDUFA8,NDUFB4,NDUFB6,NDUFB8,NDUFB9,NDUFS1	NDUFA13,NDUFA7,NDUFS2
NF-κB Signaling	-2.53	1	2.53	-3.873	0	0	0	0	0	0.0175	0.00699	0.0192	0.028	CSNK2A1,EGFR,EP300,INSR,LTBR,MAP2K7,NFKB1,NGFR,NTRK2,TGFBR3	CSNK2B,MRAS,NFKB2,NFKBIB	HDAC2,IGF2R,MALT1,MAP3K14,NFKB2,PIK3C2A,PRKCB,RRAS,TDP2,TRAF6,UBE2N	BTRC,CHUK,CSNK2B,IKBKB,LTBR,MAP3K1,MRAS,NRAS,PIK3C2B,PIK3R2,PRKACA,RALA,RIPK1,TANK,TGFBR1,TNFRSF11A
Xenobiotic Metabolism PXR Signaling Pathway	-2.5	1.633	2.333	-3.464	0.601	0.151	0.0247	0.618	0.618	0.0821	0.0308	0.0462	0.0615	ALDH1L1,CAMK2A,CHST11,EP300,GRIP1,GSTK1,GSTT2/GSTT2B,HS2ST1,HS6ST2,HSP90AA1,HSP90AB1,MED1,NDST3,PRKAG2,PRKCA,PRKD1	HSP90B1,PPP1R12A,PRKCA,PRKCD,PRKD1,SRA1	GSTO1,GSTP1,MAOA,PPP1CA,Ppp1cc,PPP1R11,PPP1R7,PRKAR2B,PRKCB	ALDH3A2,CHST11,CHST12,CITED2,DNAJC7,GRIP1,GSTZ1,HS2ST1,NDST1,PRKACA,PRKAG2,SNW1
Systemic Lupus Erythematosus in T Cell Signaling Pathway	-2.5	1.134	0.816	-0.775	0	0	0	0	0	0.0248	0.0109	0.0093	0.0233	CBL,MAP2K5,MAP2K7,MAPK3,PPM1L,PPP2R2A,PPP2R3A,PPP3CC,RHOBTB1,RHOF,RHOT1,RHOT2,ROCK1,RPS6KB1,RPTOR,SP1	CASP9,Cdc42,HLA-A,MRAS,RDX,RHOG,RND2	B2M,CBL,PIK3C2A,PPP2R2C,RRAS,STIM1	CREB1,CREM,ELF1,GNA12,GNAI1,MRAS,NOS1,NRAS,PIK3C2B,PIK3R2,PTPA,RAC1,RALA,SOS1,STIM1
Ion channel transport	-2.496	1.897	#NUM!	-3.638	0.434	0.933	0	1.6	1.6	0.0765	0.0601	0.0164	0.0929	ANO3,ATP11C,ATP1A2,ATP1A3,ATP2B1,ATP6V0C,CAMK2A,FKBP1B,NEDD4L,RYR3,TRPC1,TRPM7,UBC,WNK2	ATP1B1,ATP6V0E1,ATP6V1D,ATP8B2,CLCN5,CUTC,FKBP1B,FXYD6,NEDD4L,RPS27A,TSC22D3	ASIC1,SRI,TRPM2	ANO4,ANO5,ASIC1,ATP11C,ATP13A1,ATP2B4,ATP6AP1,CLCN3,CLCN7,FKBP1B,RIPK1,TRPC1,TRPC4AP,TRPM2,TRPM4,TTYH3,WNK2
HER-2 Signaling in Breast Cancer	-2.496	-2.309	1.265	-2.138	0.564	1.27	0.105	1.45	1.45	0.0786	0.0611	0.0524	0.083	AHCTF1,Cox6c,COX7A2L,EGFR,FOXO3,GLE1,MAPK3,MDM2,NFKB1,NUP153,NUP42,PARD3,PRKCA,PRKD1,RAE1,RPS6KB1,RPTOR,SP1	CASP9,CDKN1B,COX17,Cox6c,FOXO3,MRAS,NFKB2,NFKBIB,NUP42,NUP88,PRKCA,PRKCD,PRKD1,SMAD4	ARF5,CDK4,COX8A,ERBB3,FOXO1,NFKB2,NUP205,NUP98,PIK3C2A,PRKCB,REL,RRAS	AHCTF1,ARF4,CHUK,COX11,ELF1,GLE1,IKBKB,KPNB1,MRAS,NDC1,NRAS,NUP37,PIK3C2B,PIK3R2,POM121/POM121C,RALA,SOS1,TSC1,XIAP
Glioblastoma Multiforme Signaling	-2.496	1.134	#NUM!	-2.121	0.523	0.407	0	0.245	0.523	0.0809	0.0462	0.0289	0.0462	EGFR,IGF1,MAPK3,MDM2,PDGFC,PDGFD,PDIA3,PLCB1,PLCL2,RHOBTB1,RHOF,RHOT1,RHOT2,RPS6KB1	Cdc42,CDKN1B,CTNNB1,MRAS,NF2,PRKCD,RHOG,RND2	CDK4,E2F6,FOXO1,PIK3C2A,RRAS	MRAS,NRAS,PIK3C2B,PIK3R2,RAC1,RALA,SOS1,TSC1
PIP3 activates AKT signaling	-2.496	2.236	2	-2.449	0.719	0.206	0	0.191	0.719	0.0929	0.0357	0.0286	0.0429	EGFR,FOXO3,GAB1,INSR,MAPK3,MDM2,MET,PHLPP1,PHLPP2,PIP4K2A,PIP5K1A,PIP5K1C,RICTOR	CASP9,CDKN1B,FOXO3,PTPN11,RHOG	ERBB3,FOXO1,PIP5K1C,TRAF6	CHUK,CREB1,GAB1,PIK3R2,PIP4K2A,RAC1
G-Protein Coupled Receptor Signaling	-2.469	0.894	3.157	-2.592	0.232	0	0	1.35	1.35	0.0596	0.0284	0.0411	0.061	ADCY2,ADCY5,ADGRL3,ADGRL4,Calm1 (includes others),CAMK2A,CHRM2,EDNRA,FOXO3,GNAS,GNB1,GNG3,GPR108,GPR149,GPR157,GPR158,GPR176,GRK5,GRK6,HTR1F,HTR4,LGR4,LGR5,MAP2K5,MAP2K7,MAP3K13,Map3k7,MAPK3,NFATC3,NFKB1,PDE11A,PDE3A,PDE7B,PDE8A,PLCB1,PPP3CC,PRKAG2,PRKCA,RAPGEF1,RAPGEF4,RASA1,ROCK1	ADGRB3,Calm1 (includes others),CTNNB1,F2R,FOXO3,GDE1,GNG3,GPR156,GRM8,Map3k7,MRAS,NFKB2,NFKBIB,OPRM1,PDE12,PDE3B,PRKCA,SIX1,SRF,TTN	ADORA2A,EDNRB,FOXO1,GNAO1,GNG3,GNG4,GPR135,GPR173,GPR180,GPR22,GRK3,GRM3,HCN2,LPAR1,LPAR6,MAP3K14,NFKB2,PAK2,PDE8B,PIK3C2A,PRKAR2B,PRKCB,PTGIR,REL,RGS4,RRAS,SIX4,SLC52A2,TDP2	ADGRA3,ADGRB2,ADGRG2,CHUK,CREB1,F2RL2,GDE1,GNA12,GNAI1,GNG12,GPR61,GPR65,GPR85,GPRC5C,GRK2,GRM8,HTR1D,IKBKB,LATS1,LPAR3,MAP3K1,MAP3K2,MAP3K4,Map3k7,MAPK11,MEF2D,MRAS,MYL6,NRAS,PAK3,PAK4,PDE2A,PDE4B,PIK3C2B,PIK3R2,PRKACA,PRKAG2,RAC1,RALA,RASA1,RGS10,RGS7,SOS1
Regulation of TP53 Activity through Acetylation	-2.449	#N/A	2	#NUM!	1.27	#N/A	0.5	0.274	#N/A	0.2	#N/A	0.133	0.0667	BRD1,BRPF3,EP300,ING2,KAT6A,PIP4K2A	#N/A	BRPF3,HDAC2,MBD3,MEAF6	BRD1,PIP4K2A
Phase I - Functionalization of compounds	-2.449	#NUM!	2.449	#N/A	0.158	0	0.118	#N/A	#N/A	0.0588	0.0196	0.0588	#N/A	ACSS2,CYP1B1,CYP4V2,NCOA2,POMC,POR	AHR,NQO2	ACSS1,ARNT2,CBR3,CMBL,FDXR,MAOA	#N/A
SUMOylation of DNA damage response and repair proteins	-2.449	1	#NUM!	-2.53	0.323	0.351	0	1.64	1.64	0.0789	0.0526	0.0395	0.132	NUP153,NUP42,PHC3,PIAS1,RAE1,STAG1	NSMCE4A,NUP42,NUP88,SUMO3	NUP205,NUP98,PCGF2	HDAC7,NDC1,NSMCE4A,NUP37,POM121/POM121C,SMC1A,SMC3,STAG1,STAG2,XRCC4
B-WICH complex positively regulates rRNA expression	-2.449	#NUM!	2	#NUM!	0.647	0	0.201	0.27	0.647	0.115	0.0192	0.0769	0.0577	BAZ1B,EP300,ERCC6,H2AZ2,POLR1A,TAF1A	POLR2E	H2AJ,KAT2A,POLR1D,POLR2F	MYO1C,POLR1F,TAF1D
DNA Methylation and Transcriptional Repression Signaling	-2.449	#NUM!	2.828	-2.236	0.269	0.38	0.357	0.263	0.38	0.0714	0.051	0.0816	0.051	CDK8,DNMT3A,MTA3,SP1,TCF4,TET2,TET3	CDK11A,CHD5,MECP2,TCF25,TFE3	CDK12,CDK16,CDK4,E2F6,GADD45B,HDAC2,HOXB3,MBD3	ARID4B,CDK10,CDK9,DNMT3A,HOXB3
Formation of WDR5-containing histone-modifying complexes	-2.449	#NUM!	2.449	#NUM!	0.858	0.213	0.886	0	0.886	0.143	0.0476	0.143	0.0238	ASH2L,KDM6A,KMT2C,PHF20L1,TADA2A,ZZZ3	BOD1,PSIP1	ASH2L,DPY30,HCFC1,KAT2A,KAT8,MEN1	KAT8
Dopamine-DARPP32 Feedback in cAMP Signaling	-2.357	-1.342	0	-2.121	1.54	0	0.0663	0.546	1.54	0.113	0.0269	0.0484	0.0591	ADCY2,ADCY5,CACNA1A,CACNA1B,CACNA1C,CACNA2D3,Calm1 (includes others),CSNK1A1,CSNK1G3,GNAS,KCNJ2,PDIA3,PLCB1,PLCL2,PPM1L,PPP2R2A,PPP2R3A,PPP3CC,PRKAG2,PRKCA,PRKD1	Calm1 (includes others),PPP1R12A,PRKCA,PRKCD,PRKD1	CACNB1,CSNK1E,PPP1CA,Ppp1cc,PPP1R11,PPP1R7,PPP2R2C,PRKAR2B,PRKCB	CACNA1A,CACNA1D,CACNG7,CREB1,CREM,GNAI1,KCNJ3,NOS1,PRKACA,PRKAG2,PTPA
Activin Inhibin Signaling Pathway	-2.357	1.342	2	-3.162	0.658	0	0	0.252	0.658	0.0822	0.0228	0.0183	0.0457	ACVR1B,ACVR2A,CDH1,COL1A2,EP300,FOXO3,MAP2K5,MAP2K7,MAPK3,MAPK4,MAX,MDM2,NFKB1,NGFR,ROCK1,SMAD9,TCF4,TGFBR3	CDKN1B,CTNNB1,FOXO3,NFKB2,SMAD4	MAX,NFKB2,PIK3C2A,SMAD1	CHUK,COL3A1,IKBKB,LIMK1,MAP3K1,MAPK11,PIK3C2B,PIK3R2,TGFB2,TGFB3
Signaling by NOTCH3	-2.333	#NUM!	#NUM!	-2.236	1.56	0.179	0	0.762	1.56	0.18	0.04	0.02	0.1	ADAM10,EGFR,EP300,JAG2,NEURL1,NEURL1B,NOTCH3,UBC,WWP2	NEURL1B,RPS27A	KAT2A	PLXND1,PSEN2,RBPJ,SNW1,STAT1
HDR through Homologous Recombination (HRR) or Single Strand Annealing (SSA)	-2.333	1	2.236	-2	0.405	0.192	0	0	0.405	0.0804	0.0357	0.0446	0.0357	ABL1,ATR,BABAM2,MUS81,RBBP8,SPIDR,TOPBP1,UBC,UIMC1	CCNA2,KAT5,RPS27A,UBE2V2	ATRIP,POLD4,RAD51D,SEM1,UBE2N	RAD50,RAD51C,TP53BP1,UIMC1
cAMP-mediated signaling	-2.324	0.816	1.667	-0.535	0.243	0	0	0.755	0.755	0.0636	0.0254	0.0381	0.0636	ADCY2,ADCY5,Calm1 (includes others),CAMK2A,CHRM2,GNAS,HTR1F,HTR4,MAPK3,PDE11A,PDE3A,PDE7B,PDE8A,PPP3CC,RAPGEF4	Calm1 (includes others),GDE1,GRM8,OPRM1,PDE12,PDE3B	ADORA2A,GNAO1,GRM3,LPAR1,PDE8B,PRKAR2B,PTGIR,RGS4,TDP2	AKAP7,Cngb1,CREB1,CREM,GDE1,GNAI1,GRK2,GRM8,HTR1D,PDE2A,PDE4B,PKIA,PRKACA,RGS10,RGS7
Signaling by NOTCH1	-2.324	1	2.236	-2.449	2.68	0.341	0.146	0.614	2.68	0.192	0.0513	0.0641	0.0769	ADAM10,CDK8,CUL1,DNER,EP300,HDAC9,ITCH,JAG2,NEURL1,NEURL1B,NUMB,TBL1X,TBL1XR1,TLE5,UBC	CNTN1,NEURL1B,RPS27A,TLE5	CNTN1,HDAC11,HDAC2,HIF1A,KAT2A	HDAC11,HDAC4,HDAC7,PSEN2,RBPJ,SNW1
GPCR-Mediated Nutrient Sensing in Enteroendocrine Cells	-2.324	-1	2.236	-1.89	1.48	0.172	0	0.425	1.48	0.127	0.0339	0.0424	0.0593	ADCY2,ADCY5,CACNA1A,CACNA1B,CACNA1C,CACNA2D3,GNAS,GNG3,PDIA3,PLCB1,PLCL2,PRKAG2,PRKCA,PRKD1,RAPGEF4	GNG3,PRKCA,PRKCD,PRKD1	CACNB1,GNG3,GNG4,PRKAR2B,PRKCB	CACNA1A,CACNA1D,CACNG7,GNAI1,GNG12,PRKACA,PRKAG2
Human Embryonic Stem Cell Pluripotency	-2.324	-0.378	2.449	-3.162	0.418	0.207	0	0.317	0.418	0.0739	0.0345	0.0296	0.0493	ACVR2A,BMP1,DVL1,HSP90AA1,HSP90AB1,MAP2K5,MAP2K7,NTRK2,PDGFC,PDGFD,PRKCA,PRKD1,SMAD9,TBX3,TYK2	CTNNB1,HSP90B1,MRAS,PRKCA,PRKCD,PRKD1,SMAD4	FOXO1,ID3,PIK3C2A,PRKCB,RRAS,SMAD1	DVL1,MRAS,NRAS,PIK3C2B,PIK3R2,RALA,SOS1,TGFB2,TGFB3,TGFBR1
Regulation of lipid metabolism by PPARalpha	-2.324	0.378	2.111	-1.342	1.67	0.587	1.29	0.274	1.67	0.134	0.0588	0.109	0.0504	ACSL1,ANGPTL4,CDK8,CHD9,CLOCK,EP300,MED1,MED13L,MED6,NCOA2,NPAS2,RGL1,SP1,TBL1X,TBL1XR1,TIAM2	AHR,BMAL1,GRHL1,MED10,MED16,MED25,NPAS2	ACSL1,ARNT2,G0S2,GPS2,HMGCS2,ME1,MED29,MED30,MED31,MED4,RXRB,SIN3B,SLC27A1	ACSL1,CHD9,FAM120B,NCOA3,NR1H2,SIN3B
Adrenergic Receptor Signaling Pathway (Enhanced)	-2.324	-0.447	1.633	-1.667	0.43	0	0	0.237	0.43	0.075	0.025	0.03	0.045	ADCY2,ADCY5,ATP6V0C,CACNA1A,CACNA1B,CACNA1C,CACNA2D3,COMT,GNAS,PDIA3,PLCB1,PLCL2,PRKAG2,PRKCA,PRKD1	ATP6V0E1,ATP6V1D,PRKCA,PRKCD,PRKD1	CACNB1,Eda,GNAO1,MAOA,PRKAR2B,PRKCB	ATP6AP1,CACNA1A,CACNA1D,CACNG7,GNAI1,PRKACA,PRKAG2,TGFB2,TGFB3
Phospholipase C Signaling	-2.324	0.632	2.449	-2.887	0	0	0	0	0	0.0214	0.0107	0.00803	0.0116	ADCY2,ADCY5,ARHGEF3,Calm1 (includes others),EP300,GNAS,GNB1,GNG3,HDAC9,ITGA1,ITGA9,MAPK3,NFATC3,NFKB1,PEBP1,PLCB1,PLD1,PPP3CC,PRKCA,PRKD1,RHOBTB1,RHOF,RHOT1,RHOT2	ARHGEF17,Calm1 (includes others),Cdc42,GNG3,MRAS,NFKB2,PPP1R12A,PRKCA,PRKCD,PRKD1,RHOG,RND2	GNG3,GNG4,HDAC11,HDAC2,ITGA3,NFKB2,PRKCB,REL,RRAS	CREB1,GNG12,HDAC11,HDAC4,HDAC7,ITGA3,MEF2D,MRAS,MYL6,NRAS,RAC1,RALA,SOS1
PDGF Signaling	-2.309	0	1	-2.53	1.37	0.263	0	1.4	1.4	0.135	0.0449	0.0449	0.112	ABL1,CSNK2A1,INPP5B,INPP5D,INPP5F,MAPK3,PDGFC,PDGFD,PRKCA,RASA1,SYNJ2,TYK2	CSNK2B,MRAS,PRKCA,SRF	CAV1,PIK3C2A,PRKCB,RRAS	CSNK2B,MAP3K1,MRAS,NRAS,PIK3C2B,PIK3R2,RALA,RASA1,SOS1,STAT1
IL-12 Signaling and Production in Macrophages	-2.309	-0.707	1.342	0.728	0	0.206	0	1.06	1.06	0.0506	0.0338	0.0211	0.0717	Calm1 (includes others),CD47,COL1A2,EP300,MAPK3,NFATC3,NFKB1,PRKAG2,PRKCA,PRKD1,TYK2,XRCC6	Calm1 (includes others),H3-3A/H3-3B,NFKB2,PRKCA,PRKCD,PRKD1,PRKDC,RAB7A	NFKB2,PIK3C2A,PRKCB,REL,TRAF6	APOD,CHUK,COL3A1,DDR2,IKBKB,MAPK11,PCYOX1,PIK3C2B,PIK3R2,PRKAA2,PRKAB2,PRKAG2,RAC1,STAT1,TGFB2,TGFB3,TNFRSF11A
HMGB1 Signaling	-2.309	2	2	-2.828	0.43	0.132	0	0.376	0.43	0.0769	0.0296	0.0355	0.0533	HAT1,KAT6A,Kat6b,MAP2K5,MAP2K7,MAPK3,NFKB1,NGFR,RHOBTB1,RHOF,RHOT1,RHOT2,SP1	Cdc42,MRAS,NFKB2,RHOG,RND2	Eda,KAT2A,NFKB2,PIK3C2A,REL,RRAS	MAPK11,MRAS,NRAS,PIK3C2B,PIK3R2,RAC1,RALA,TGFB2,TGFB3
Autophagy	-2.268	2.53	3.357	-2.858	2.63	0.617	0.376	2.76	2.76	0.129	0.0507	0.0691	0.111	AMBRA1,ATG2A,ATG7,ATR,Calm1 (includes others),DAPK1,DAPK2,EIF2AK3,EPG5,ERN1,FOXO3,IGF1,INSR,MAP1LC3A,MAP1LC3B,MAP2K7,MAPK3,NFKB1,NGFR,PLEKHM1,PPM1L,PPP2R2A,PPP2R3A,PPP3CC,PRKAG2,RPTOR,SESN1,STK11	ATG13,Calm1 (includes others),CDKN1B,FOXO3,GABARAP,KAT5,MAP1LC3A,MAP1LC3B,NFKB2,RAB7A,VPS45	ATG10,ATG5,BECN1,FOXO1,HIF1A,NFKB2,PI4K2A,PIK3C2A,PPP2R2C,PRKAR2B,SQSTM1,STK11,TRAF6,VPS39,WIPI1	ATG13,ATG16L1,ATG4B,BCL2,CREB1,DRAM1,GORASP2,OPTN,PIK3C2B,PIK3R2,PRKAA2,PRKAB2,PRKACA,PRKAG2,PTPA,RALA,RIPK1,SLC1A5,SNAP29,SQSTM1,TGFB2,TSC1,VAMP8,VPS18
Class I MHC mediated antigen processing and presentation	-2.263	3.128	5.477	-5.425	1.21	2.11	1.38	3.51	3.51	0.088	0.0613	0.08	0.0987	AREL1,ASB7,ATG7,CBLB,CUL1,FBXO4,FBXO7,ITCH,KLHL2,LMO7,LNPEP,MRC2,NEDD4L,PDIA3,PSMA4,PSMA7,PSMD1,PSMD10,PSMF1,RBBP6,RNF213,S100A1,SEC24D,SEC31A,SMURF2,SNAP23,TRIM39,TRIM9,TRIP12,UBC,UBE2G2,WSB1,ZNRF1	FBXO11,FBXO2,HLA-A,KBTBD8,NEDD4L,PRKN,PSMA6,PSMA7,PSMB1,PSMB2,PSMB6,PSMC6,PSMD2,PSMD7,RNF14,RPS27A,SEC22B,SEC24A,SIAH2,UBA5,UBE2E3,UBE2M,UBE2V2	B2M,BECN1,CALR,CDC16,DZIP3,FBXL14,FBXL3,GAN,HSPA5,KLHL21,PSMA6,PSMB10,PSMB2,PSMB3,PSMB5,PSMD13,PSME1,PSME2,RNF182,RNF19A,S100A1,SEC24C,SEM1,SIAH1,SMURF2,UBA5,UBE2A,UBE2E3,UBE2N,UBE3B	ANAPC10,ANAPC5,ANAPC7,BTRC,CALR,CHUK,DCAF1,DZIP3,FBXL3,FBXO11,FBXO21,FBXW2,HACE1,IKBKB,KBTBD8,KLHL22,LONRF1,LRSAM1,PSMC6,PSMD12,RNF111,RNF123,RNF19B,RNF25,RNF34,SNAP23,SPSB1,TRAF7,TRIM11,TRIM41,TRIP12,UBA5,UBE2E2,UBE2F,UBE2W,UBR2,VAMP8
D-myo-inositol (1,3,4)-trisphosphate Biosynthesis	-2.236	#N/A	#N/A	#N/A	1.53	#N/A	#N/A	#N/A	#N/A	0.294	#N/A	#N/A	#N/A	INPP5B,INPP5D,INPP5F,MINPP1,SYNJ2	#N/A	#N/A	#N/A
Superpathway of D-myo-inositol (1,4,5)-trisphosphate Metabolism	-2.236	#N/A	#N/A	#N/A	1.23	#N/A	#N/A	#N/A	#N/A	0.227	#N/A	#N/A	#N/A	INPP5B,INPP5D,INPP5F,MINPP1,SYNJ2	#N/A	#N/A	#N/A
Interleukin-2 family signaling	-2.236	#N/A	#N/A	#NUM!	0.514	#N/A	#N/A	0.325	#N/A	0.109	#N/A	#N/A	0.0652	INPP5B,INPP5D,INPP5F,STAT5B,SYNJ2	#N/A	#N/A	PIK3R2,SOS1,STAT1
Heparan Sulfate Biosynthesis (Late Stages)	-2.236	#N/A	#N/A	-2.236	0.163	#N/A	#N/A	0.374	#N/A	0.0602	#N/A	#N/A	0.0602	CHST11,EXT2,HS2ST1,HS6ST2,NDST3	#N/A	#N/A	CHST11,CHST12,EXTL3,HS2ST1,NDST1
Transport of bile salts and organic acids, metal ions and amine compounds	-2.236	#N/A	#NUM!	-2	0.163	#N/A	0	0.226	#N/A	0.0602	#N/A	0.0241	0.0482	CP,SLC16A7,SLC39A3,SLC41A2,SLC44A2	#N/A	RUNX1,SLC39A6	EMB,SLC16A7,SLC31A1,SLC39A6
Heparan Sulfate Biosynthesis	-2.236	#N/A	#N/A	-2.236	0	#N/A	#N/A	0.317	#N/A	0.0556	#N/A	#N/A	0.0556	CHST11,EXT2,HS2ST1,HS6ST2,NDST3	#N/A	#N/A	CHST11,CHST12,EXTL3,HS2ST1,NDST1
Syndecan interactions	-2.236	#NUM!	#N/A	#NUM!	1.01	0.125	#N/A	0.31	#N/A	0.185	0.037	#N/A	0.0741	ACTN1,COL1A2,FN1,PRKCA,SDC2	PRKCA	#N/A	CASK,COL3A1
Th17 Activation Pathway	-2.236	#NUM!	#NUM!	#N/A	0	0	0	#N/A	#N/A	0.0103	0.0062	0.0103	#N/A	HSP90AA1,HSP90AB1,NFATC3,NFKB1,TYK2	AHR,HSP90B1,NFKB2	HIF1A,NFKB2,REL,RUNX1,TRAF6	#N/A
Metabolism of non-coding RNA	-2.236	0	2.449	-2.449	0.382	0.523	0.546	0.942	0.942	0.0909	0.0727	0.109	0.109	NCBP1,NUP153,NUP42,RAE1,SNUPN	NUP42,NUP88,SNRPD2,SNRPF	CLNS1A,NUP205,NUP98,SMN1/SMN2,SNRPD3,SNRPF	GEMIN7,NDC1,NUP37,PHAX,POM121/POM121C,SNRPB
CD27 Signaling in Lymphocytes	-2.236	#NUM!	#NUM!	-1.633	0.365	0.507	0.0657	0.92	0.92	0.0877	0.0702	0.0526	0.105	MAP2K5,MAP2K7,MAP3K13,Map3k7,NFKB1	CASP9,Map3k7,NFKB2,NFKBIB	MAP3K14,NFKB2,REL	CHUK,IKBKB,MAP3K1,MAP3K2,MAP3K4,Map3k7
Actin Nucleation by ARP-WASP Complex	-2.236	1	#NUM!	-2.828	0.618	0.396	0	0.871	0.871	0.0968	0.0538	0.0323	0.086	ARPC4,ITGA1,ITGA9,NCK2,RHOBTB1,RHOF,RHOT1,RHOT2,ROCK1	Cdc42,MRAS,PPP1R12A,RHOG,RND2	ARPC1A,ITGA3,RRAS	ACTR3,GNA12,ITGA3,MRAS,NRAS,RAC1,RALA,SOS1
Meiotic synapsis	-2.236	#NUM!	2	-1.342	0.382	0	0.178	0.692	0.692	0.0909	0.0182	0.0727	0.0909	ATR,H2AZ2,STAG1,SUN1,TERF2	TERF1	H2AJ,POT1,TERF2IP,TINF2	POT1,SMC1A,SMC3,STAG1,STAG2
SUMOylation of chromatin organization proteins	-2.236	1	2.236	-2	0.377	0.512	0.291	0.432	0.512	0.0893	0.0714	0.0893	0.0714	NUP153,NUP42,PHC3,PIAS1,RAE1	CBX5,NUP42,NUP88,SUMO3	HDAC2,NUP205,NUP98,PCGF2,SATB1	HDAC4,NDC1,NUP37,POM121/POM121C
SUMOylation of ubiquitinylation proteins	-2.236	#NUM!	#NUM!	#NUM!	0.687	0.236	0.0537	0.421	0.687	0.132	0.0526	0.0526	0.0789	MDM2,NUP153,NUP42,PIAS1,RAE1	NUP42,NUP88	NUP205,NUP98	NDC1,NUP37,POM121/POM121C
Interferon gamma signaling	-2.236	0	#NUM!	-2	0	0.244	0	0.171	0.244	0.0532	0.0426	0.0213	0.0426	CAMK2A,IRF2,IRF9,MID1,PIAS1	HLA-A,PRKCD,PTPN11,TRIM46	B2M,IRF2	IRF9,PTPN1,STAT1,TRIM46
COPII-mediated vesicle transport	-2.236	1.633	2.449	#NUM!	0.223	0.918	0.291	0.154	0.918	0.0694	0.0833	0.0833	0.0417	PREB,SEC22A,SEC24D,SEC31A,TRAPPC9	NSF,SEC22B,SEC24A,TMED2,TRAPPC3,TRAPPC6B	GOSR2,NAPA,RAB1A,SEC24C,TRAPPC3,TRAPPC5	ANKRD28,ANKRD44,PPP6R2
Senescence Pathway	-2.2	1.897	1.886	-3.638	1.11	0.208	0.398	1.17	1.17	0.0897	0.0332	0.0664	0.0698	ACVR1B,ACVR2A,ATR,CACNA1A,CACNA1B,CACNA1C,CACNA2D3,Calm1 (includes others),CAPNS1,EED,EP300,FOXO3,ING1,MAP2K5,MAP2K7,MAPK3,MAPK4,MAPKAPK2,MDM2,NFATC3,NFKB1,PPM1L,PPP2R2A,PPP2R3A,PPP3CC,SMAD9,TGFBR3	ASXL1,Calm1 (includes others),CAPNS1,CDKN1B,FOXO3,MRAS,NFKB2,PDHA1,PDK3,SMAD4	CACNB1,CDC16,CDK4,DLD,E2F6,EIF4E,GADD45B,ING1,NFKB2,PCGF1,PCGF2,PDHB,PDHX,PIK3C2A,PPP1CA,PPP2R2C,RRAS,SMAD1,SQSTM1,TRAF6	ANAPC10,ANAPC5,ANAPC7,CACNA1A,CACNA1D,CACNG7,CHUK,ELF1,IKBKB,MRAS,NRAS,PIK3C2B,PIK3R2,PTPA,RAD50,RALA,RASSF5,SQSTM1,TGFB2,TGFB3,TGFBR1
NAFLD Signaling Pathway	-2.183	1	1.89	-0.775	0.464	0	0	0.822	0.822	0.0752	0.0177	0.031	0.0664	ACACA,EIF2AK3,EPM2A,ERN1,FOXO3,INSR,LPCAT1,NFKB1,NGFR,PNPLA3,PPM1L,PPP2R2A,PPP2R3A,PRKAG2,RPTOR,TYK2,XBP1	ACACA,FOXO3,G6PC3,NFKB2	Eda,FOXO1,G6PC3,GPAM,NFKB2,PIK3C2A,PPP2R2C	BAX,CHUK,IKBKB,MBOAT7,NFE2L2,PIK3C2B,PIK3R2,PRKAA2,PRKAB2,PRKAG2,PTPA,SCD,SOCS7,TGFB2,TGFB3
Clathrin-mediated endocytosis	-2.138	#NUM!	3.162	-2.714	1.04	0	0.376	1.05	1.05	0.108	0.00769	0.0769	0.0846	ACTG1,AGFG1,ARPC4,CBL,CHRM2,EGFR,FCHO2,HIP1,KIAA0319,PIP5K1C,SH3KBP1,STAM2,SYNJ2,UBC	RPS27A	Ap2b1,ARPC1A,CBL,EPN1,HGS,IGF2R,PIK3C2A,PIP5K1C,RAB5A,RAB5B	ACTR3,AP2A1,CTTN,DNAJC6,DNM3,SLC2A8,SNX18,SNX9,SYT2,SYT9,VAMP8
IL-8 Signaling	-2.138	0.333	2.236	-3.207	0.711	0.879	0	0.942	0.942	0.0849	0.0566	0.0377	0.0708	ANGPT2,CDH1,EGFR,GNAS,GNB1,GNG3,MAPK3,NFKB1,PDGFC,PLD1,PRKCA,PRKD1,RHOBTB1,RHOF,RHOT1,RHOT2,ROCK1,RPS6KB1	ANGPT1,Cdc42,GNG3,IQGAP1,MRAS,NFKBIB,PRKCA,PRKCD,PRKD1,RHOG,RND2,VEGFB	GNAO1,GNG3,GNG4,PAK2,PIK3C2A,PRKCB,RRAS,TRAF6	BAX,BCL2,CHUK,GNA12,GNAI1,GNG12,IKBKB,LIMK1,MRAS,NRAS,PIK3C2B,PIK3R2,RAC1,RALA,VEGFB
CDK5 Signaling	-2.138	#NUM!	0	-2.646	1.3	0	0.357	0.806	1.3	0.122	0.0174	0.0783	0.0783	ABL1,ADCY2,ADCY5,CABLES1,CACNA1A,GNAS,MAPK3,MAPK4,NGFR,NTRK2,PPM1L,PPP2R2A,PPP2R3A,PRKAG2	MRAS,PPP1R12A	CDK5R1,ITGA3,PPP1CA,Ppp1cc,PPP1R11,PPP1R7,PPP2R2C,PRKAR2B,RRAS	CACNA1A,ITGA3,MAPK11,MRAS,NRAS,PRKACA,PRKAG2,PTPA,RALA
Calcium Signaling	-2.138	#NUM!	#NUM!	-2.828	0.518	0	0	0.729	0.729	0.0773	0.0182	0.0318	0.0636	ATP2B1,CACNA1A,CACNA1B,CACNA1C,CACNA2D3,Calm1 (includes others),CAMK2A,EP300,HDAC9,HTR3A,MAPK3,NFATC3,PPP3CC,PRKAG2,RCAN1,RYR3,TRPC1	Calm1 (includes others),SLC8A1,Tpm1,Tpm2	CACNB1,CALR,CHRNB2,HDAC11,HDAC2,MYH10,PRKAR2B	ATP2B4,CACNA1A,CACNA1D,CACNG7,CALR,CREB1,HDAC11,HDAC4,HDAC7,MEF2D,MYL6,PRKACA,PRKAG2,TRPC1
ID1 Signaling Pathway	-2.138	0.707	2.828	-2.309	0.323	0.285	0	0.573	0.573	0.069	0.0394	0.0394	0.0591	ACVR1B,ACVR2A,EGFR,EP300,FN1,FOXO3,MAPK3,MDM2,NFKB1,NGFR,PDGFC,SMAD9,TGFBR3,WDR48	CDKN1B,CTNNB1,FOXO3,MRAS,NFKB2,SMAD4,VEGFB,VIM	CAV1,CDK4,CHRNB2,HIF1A,NFKB2,PIK3C2A,RRAS,SMAD1	BAX,BCL2,MAPK11,MRAS,NRAS,PIK3C2B,PIK3R2,RALA,TGFB2,TGFB3,TGFBR1,VEGFB
Role of NFAT in Cardiac Hypertrophy	-2.132	-0.816	2.236	-3.5	1.68	0.157	0	2.15	2.15	0.111	0.031	0.0398	0.0973	ADCY2,ADCY5,CACNA1A,CACNA1B,CACNA1C,CACNA2D3,Calm1 (includes others),CAMK2A,CSNK1A1,EP300,GNAS,GNB1,GNG3,HDAC9,IGF1,MAP2K7,MAPK3,PDIA3,PLCB1,PLCL2,PPP3CC,PRKAG2,PRKCA,PRKD1,RCAN1	Calm1 (includes others),GNG3,MRAS,PRKCA,PRKCD,PRKD1,SLC8A1	CACNB1,GNG3,GNG4,HDAC11,HDAC2,PIK3C2A,PRKAR2B,PRKCB,RRAS	CACNA1A,CACNA1D,CACNG7,GNAI1,GNG12,HDAC11,HDAC4,HDAC7,MAP3K1,MAPK11,MEF2D,MRAS,NRAS,PIK3C2B,PIK3R2,PRKACA,PRKAG2,RALA,SOS1,TGFB2,TGFB3,TGFBR1
Autism Signaling Pathway	-2.132	1.89	2.714	-3.71	0.434	0	0	1.09	1.09	0.071	0.0226	0.0355	0.0677	ALDH1L1,BCKDHA,CACNA1A,CACNA1B,CACNA1C,CACNA2D3,CAMK2A,DVL1,EP300,IGF1,LRP6,MAPK3,MET,NTRK2,PCCA,PRKAG2,RELN,RPS6KB1,RPS6KC1,RPTOR,SCN1A,TCF4	BCL9,CTNNB1,GRM8,HLA-A,HPRT1,MECP2,MRAS	B2M,CACNB1,DHCR7,DLD,Eda,EIF4E,GRM3,IGF2R,PIK3C2A,PRKAR2B,RRAS	ALDH3A2,BCKDK,CACNA1A,CACNA1D,CACNG7,CHD8,DVL1,GRM8,MRAS,NOS1,NRAS,PCCA,PIK3C2B,PIK3R2,PRKACA,PRKAG2,RALA,SOS1,TGFB2,TGFB3,TSC1
BER (Base Excision Repair) Pathway	-2.121	#N/A	#NUM!	#NUM!	1.44	#N/A	0	0	#N/A	0.182	#N/A	0.0227	0.0227	LIG1,MAP2K5,MAP2K7,MAPK3,NEIL2,POLB,POLG,SP1	#N/A	ARL6IP5	POLB
Mitochondrial biogenesis	-2.121	#NUM!	2.236	-2.828	0.87	0.123	0.234	1.34	1.34	0.125	0.0312	0.0781	0.125	ACSS2,CHD9,MED1,NCOA2,PRKAG2,SIRT5,TBL1X,TBL1XR1	SSBP1,USP46	CRTC2,HCFC1,SIRT3,SIRT5,USP46	CHD9,CREB1,GLUD1,MAPK11,MEF2D,PRKAA2,PRKAB2,PRKAG2
Gene Silencing by RNA	-2.121	0	3	-2.449	0.424	0.241	0.623	0.443	0.623	0.0842	0.0421	0.0947	0.0632	H2AZ2,HSP90AA1,NUP153,NUP42,POLR2A,POLR2C,RAE1,TNRC6C	NUP42,NUP88,POLR2E,TNRC6C	H2AJ,NUP205,NUP98,POLR2F,POLR2G,POLR2I,RAN,TNRC6C,TSN	AGO2,IPO8,NDC1,NUP37,POM121/POM121C,TNRC6A
Nucleotide Excision Repair	-2.121	2.236	2.646	#NUM!	0.405	0.387	0.234	0	0.405	0.0825	0.0515	0.0722	0.0309	COPS7B,EP300,ERCC6,LIG1,PIAS1,POLR2A,POLR2C,UBC	COPS4,POLR2E,RPS27A,SUMO3,UBE2V2	GTF2H5,POLD4,POLR2F,POLR2G,POLR2I,RAD23A,UBE2N	CCNH,COPS3,RNF111
WNT/Ca+ pathway	-2.121	#NUM!	#NUM!	#NUM!	0.838	0.115	0	0	0.838	0.121	0.0303	0.0303	0.0303	CAMK2A,DVL1,NFATC3,NFKB1,PDIA3,PLCB1,PLCL2,PRKCA	NFKB2,PRKCA	NFKB2,REL	CREB1,DVL1
NGF Signaling	-2.111	0.707	2.449	-3.5	0.766	0.81	0.118	2.34	2.34	0.0984	0.0656	0.0574	0.131	GAB1,MAP3K13,Map3k7,MAPK3,NFKB1,NGFR,ROCK1,RPS6KA2,RPS6KB1,RPS6KC1,SMPD4,TRIO	Map3k7,MRAS,NFKB2,PRKCD,PTPN11,RHOG,RPS6KA2,SMPD1	MAP3K14,NFKB2,PIK3C2A,REL,RRAS,SMPD1,TRAF6	BAX,CHUK,CREB1,GAB1,IKBKB,MAP3K1,MAP3K2,MAP3K4,Map3k7,MRAS,NRAS,PIK3C2B,PIK3R2,RAC1,RALA,SOS1
Signaling by VEGF	-2.111	0	2.449	-3.162	0.773	0.206	0.102	1.12	1.12	0.102	0.037	0.0556	0.0926	ACTG1,CTNNA1,ELMO1,HSP90AA1,MAPKAPK2,NCK2,PRKCA,RASA1,RICTOR,ROCK1,WASF3	CTNNB1,PRKCA,PRKCD,VEGFB	AAMP,CAV1,CTNND1,CYFIP2,PAK2,PRKCB	CTNNA1,HSPB1,MAPK11,NRAS,PAK3,PIK3R2,PRKACA,RAC1,RASA1,VEGFB
White Adipose Tissue Browning Pathway	-2.111	#NUM!	2.236	-2.53	0.434	0	0	0.942	0.942	0.0797	0.00725	0.0362	0.0797	ADCY2,ADCY5,ANGPT2,CACNA1A,CACNA1B,CACNA1C,CACNA2D3,CTBP2,GNAS,PRKAG2,RUNX1T1	THRA	CACNB1,CTBP1,PRKAR2B,RXRB,VGF	CACNA1A,CACNA1D,CACNG7,CREB1,CTBP2,MAPK11,PRKAA2,PRKAB2,PRKACA,PRKAG2,RUNX1T1
TEC Kinase Signaling	-2.111	0.378	2.236	-2.646	0	0	0	0	0	0.0276	0.0155	0.0155	0.019	ACTG1,GNAS,GNB1,GNG3,ITGA1,ITGA9,NFKB1,PRKCA,PRKD1,RHOBTB1,RHOF,RHOT1,RHOT2,STAT2,STAT5B,TYK2	Cdc42,GNG3,MRAS,NFKB2,PRKCA,PRKCD,PRKD1,RHOG,RND2	GNAO1,GNG3,GNG4,ITGA3,NFKB2,PAK2,PIK3C2A,PRKCB,REL	GNA12,GNAI1,GNG12,ITGA3,MRAS,PAK3,PAK4,PIK3C2B,PIK3R2,RAC1,STAT1
D-myo-inositol (1,4,5)-trisphosphate Degradation	-2	#N/A	#N/A	#N/A	1.12	#N/A	#N/A	#N/A	#N/A	0.25	#N/A	#N/A	#N/A	INPP5B,INPP5D,INPP5F,SYNJ2	#N/A	#N/A	#N/A
1D-myo-inositol Hexakisphosphate Biosynthesis II (Mammalian)	-2	#N/A	#N/A	#N/A	1.06	#N/A	#N/A	#N/A	#N/A	0.235	#N/A	#N/A	#N/A	INPP5B,INPP5D,INPP5F,SYNJ2	#N/A	#N/A	#N/A
D-myo-inositol (1,4,5)-Trisphosphate Biosynthesis	-2	#N/A	#NUM!	#NUM!	0.694	#N/A	0.118	0	#N/A	0.154	#N/A	0.0769	0.0385	PIP4K2A,PIP5K1A,PIP5K1C,PLCB1	#N/A	PI4K2A,PIP5K1C	PIP4K2A
PRC2 methylates histones and DNA	-2	#N/A	#NUM!	#NUM!	0.468	#N/A	0	0	#N/A	0.114	#N/A	0.0286	0.0286	DNMT3A,EED,H2AZ2,JARID2	#N/A	H2AJ	DNMT3A
Triacylglycerol Biosynthesis	-2	#N/A	#NUM!	-2.449	0.377	#N/A	0	0.935	#N/A	0.0893	#N/A	0.0357	0.107	LPCAT1,LPIN2,Plpp1,PNPLA3,TAFAZZIN	#N/A	GPAM,PLPPR4	AGPAT3,AGPAT4,AGPAT5,MBOAT7,PLPPR4,TAFAZZIN
Dermatan Sulfate Biosynthesis (Late Stages)	-2	#N/A	#N/A	-2	0.271	#N/A	#N/A	0.513	#N/A	0.08	#N/A	#N/A	0.08	CHST11,HS2ST1,HS6ST2,NDST3	#N/A	#N/A	CHST11,CHST12,HS2ST1,NDST1
Chondroitin Sulfate Biosynthesis (Late Stages)	-2	#N/A	#NUM!	-2.236	0.241	#N/A	0	0.719	#N/A	0.0755	#N/A	0.0377	0.0943	CHST11,HS2ST1,HS6ST2,NDST3	#N/A	CHSY1,CSGALNACT1	CHST11,CHST12,CHSY3,HS2ST1,NDST1
Role of CHK Proteins in Cell Cycle Checkpoint Control	-2	#N/A	#NUM!	#NUM!	0.206	#N/A	0	0	#N/A	0.069	#N/A	0.0345	0.0345	ATR,PPM1L,PPP2R2A,PPP2R3A	#N/A	E2F6,PPP2R2C	PTPA,RAD50
Chondroitin Sulfate Biosynthesis	-2	#N/A	#NUM!	-2.236	0.189	#N/A	0	0.604	#N/A	0.0656	#N/A	0.0328	0.082	CHST11,HS2ST1,HS6ST2,NDST3	#N/A	CHSY1,CSGALNACT1	CHST11,CHST12,CHSY3,HS2ST1,NDST1
Dermatan Sulfate Biosynthesis	-2	#N/A	#NUM!	-2.236	0.18	#N/A	0	0.582	#N/A	0.0635	#N/A	0.0317	0.0794	CHST11,HS2ST1,HS6ST2,NDST3	#N/A	CHSY1,CSGALNACT1	CHST11,CHST12,CHSY3,HS2ST1,NDST1
Melatonin Degradation I	-2	#N/A	#NUM!	#N/A	0.17	#N/A	0	#N/A	#N/A	0.0625	#N/A	0.0312	#N/A	CYP1B1,EXT2,LARGE1,POR	#N/A	CSGALNACT1,Sult1a1	#N/A
Superpathway of Melatonin Degradation	-2	#N/A	#NUM!	#N/A	0.148	#N/A	0	#N/A	#N/A	0.058	#N/A	0.0435	#N/A	CYP1B1,EXT2,LARGE1,POR	#N/A	CSGALNACT1,MAOA,Sult1a1	#N/A
Nephrin family interactions	-2	#NUM!	#N/A	#NUM!	0.789	0.151	#N/A	0.703	#N/A	0.174	0.0435	#N/A	0.13	ACTN1,KIRREL3,MAGI2,NCK2	IQGAP1	#N/A	CASK,CD2AP,PIK3R2
Signaling by BMP	-2	#NUM!	#NUM!	#N/A	0.694	0.351	0.118	#N/A	#N/A	0.154	0.0769	0.0769	#N/A	ACVR2A,SMAD9,SMURF2,ZFYVE16	FSTL1,SMAD4	SMAD1,SMURF2	#N/A
Nicotine Degradation III	-2	#NUM!	#NUM!	#N/A	0.193	0	0	#N/A	#N/A	0.0667	0.0167	0.0167	#N/A	CYP1B1,EXT2,LARGE1,POR	AOX1	CSGALNACT1	#N/A
Nicotine Degradation II	-2	#NUM!	#NUM!	#N/A	0.155	0	0	#N/A	#N/A	0.0588	0.0147	0.0294	#N/A	CYP1B1,EXT2,LARGE1,POR	AOX1	CSGALNACT1,FMO1	#N/A
Colorectal Cancer Metastasis Signaling	-2	1.89	1.342	-3.051	0.464	0.263	0	1.23	1.23	0.0733	0.0366	0.0366	0.0733	ADCY2,ADCY5,CDH1,DVL1,EGFR,GNAS,GNB1,GNG3,LRP6,MAPK3,MSH3,NFKB1,PDGFC,PRKAG2,RHOBTB1,RHOF,RHOT1,RHOT2,TCF4,TYK2	CASP9,Cdc42,CTNNB1,GNG3,MRAS,NFKB2,RHOG,RND2,SMAD4,VEGFB	GNAO1,GNG3,GNG4,GRK3,NFKB2,PIK3C2A,PRKAR2B,REL,RRAS,SIAH1	BAX,DVL1,GNA12,GNAI1,GNG12,GRK2,MRAS,NRAS,PIK3C2B,PIK3R2,PRKACA,PRKAG2,RAC1,RALA,SOS1,STAT1,TGFB2,TGFB3,TGFBR1,VEGFB
Neurexins and neuroligins	-2	#NUM!	#NUM!	-2.646	0.212	0.287	0.0657	1.21	1.21	0.0702	0.0526	0.0526	0.123	EPB41,EPB41L3,EPB41L5,HOMER1	DLG2,DLGAP1,HOMER2	DBNL,LIN7C,LRRTM4	CASK,DLG4,HOMER2,LRRTM3,PDLIM5,SYT2,SYT9
Signaling by NTRK2 (TRKB)	-2	#NUM!	#NUM!	-2	0.727	0.366	0	1.02	1.02	0.16	0.08	0.04	0.16	DOCK3,FRS3,GAB1,NTRK2	DOCK3,PTPN11	CDK5R1	GAB1,NRAS,RAC1,SOS1
Netrin-1 signaling	-2	#NUM!	#NUM!	-2.236	0.271	0.351	0	0.762	0.762	0.08	0.06	0.02	0.1	ABLIM3,SLIT3,TRIO,TRPC1	PITPNA,PTPN11,SIAH2	SIAH1	MAPK11,PITPNA,RAC1,RGMB,TRPC1
Interferon alpha/beta signaling	-2	#NUM!	2	-2.449	0.136	0	0.0898	0.703	0.703	0.0563	0.0282	0.0563	0.0845	IRF2,IRF9,STAT2,TYK2	HLA-A,PTPN11	ABCE1,IFITM2,IRF2,RNASEL	ABCE1,IRF9,KPNB1,PTPN1,RNASEL,STAT1
Myogenesis	-2	#NUM!	#NUM!	#NUM!	0.618	0.114	0	0.577	0.618	0.138	0.0345	0.0345	0.103	ABL1,BNIP2,CTNNA1,TCF4	CTNNB1	SPAG9	CTNNA1,MAPK11,MEF2D
SUMOylation of RNA binding proteins	-2	#NUM!	#NUM!	-2	0.318	0.387	0.115	0.573	0.573	0.087	0.0652	0.0652	0.087	NUP153,NUP42,PHC3,RAE1	HNRNPK,NUP42,NUP88	NUP205,NUP98,PCGF2	HNRNPK,NDC1,NUP37,POM121/POM121C
XBP1(S) activates chaperone genes	-2	#NUM!	2.449	-2	0.29	0.366	0.718	0.544	0.718	0.0833	0.0625	0.125	0.0833	FKBP14,PREB,SEC31A,XBP1	DCTN1,DNAJB11,MYDGF	GFPT1,GOSR2,KLHDC3,TATDN2,WFS1,WIPI1	ACADVL,ADD1,EXTL3,TLN1
Glutamate binding, activation of AMPA receptors and synaptic plasticity	-2	#NUM!	#NUM!	#NUM!	0.534	0.278	0.0876	0.521	0.534	0.125	0.0625	0.0625	0.0938	CAMK2A,GRIP1,MDM2,PRKCA	NSF,PRKCA	Ap2b1,PRKCB	AP2A1,DLG4,GRIP1
Metabolism of water-soluble vitamins and cofactors	-2	#NUM!	2.236	-2	0.2	0.148	0.279	0.4	0.4	0.0678	0.0339	0.0847	0.0678	ACACA,MTR,PCCA,TPK1	ACACA,AOX1	GSTO1,PC,PDXK,RFK,SLC52A2	MCCC2,PCCA,SLC19A2,SLC2A1
DAG and IP3 signaling	-2	#NUM!	#NUM!	#NUM!	0.378	0.216	0	0.384	0.384	0.0976	0.0488	0.0244	0.0732	ADCY2,ADCY5,CAMK2A,PRKCA	PRKCA,PRKCD	PRKAR2B	CREB1,GRK2,PRKACA
Role of JAK2 in Hormone-like Cytokine Signaling	-2	#NUM!	#NUM!	-1	0.308	0.131	0	0.374	0.374	0.0806	0.0323	0.0161	0.0645	IGF1,PDGFC,POMC,STAT5B,TYK2	PTPN11,VEGFB	AGRP	BCL2,PTPN1,STAT1,VEGFB
tRNA Splicing	-2	#NUM!	#NUM!	#NUM!	0.318	0.387	0	0.325	0.387	0.087	0.0652	0.0435	0.0652	PDE11A,PDE3A,PDE7B,PDE8A	GDE1,PDE12,PDE3B	PDE8B,TDP2	GDE1,PDE2A,PDE4B
RUNX1 regulates megakaryocyte differentiation and platelet function	-2	#NUM!	#NUM!	#NUM!	0.351	0	0.48	0.229	0.48	0.0862	0.0172	0.103	0.0517	ASH2L,EP300,H2AZ2,KMT2C,TNRC6C	TNRC6C	ASH2L,DPY30,H2AJ,RUNX1,SIN3B,TNRC6C	PRMT1,SIN3B,TNRC6A
Collagen biosynthesis and modifying enzymes	-2	#NUM!	#NUM!	#NUM!	0.158	0	0	0	0.158	0.0597	0.0149	0.0149	0.0299	ADAMTS2,BMP1,COL1A2,COL6A5	PPIB	P4HA3	COL3A1,PCOLCE2
Crosstalk between Dendritic Cells and Natural Killer Cells	-2	#NUM!	#NUM!	#NUM!	0	0.151	0	0	0.151	0.0549	0.033	0.022	0.022	ACTG1,CAMK2A,LTBR,MICB,NFKB1	FSCN1,HLA-A,NFKB2	NFKB2,REL	LTBR,TLN1
Th1 Pathway	-2	#NUM!	#NUM!	-2	0	0	0	0	0	0.0323	0.00806	0.00806	0.0323	NFATC3,NFKB1,NOTCH3,TYK2	HLA-A	PIK3C2A	PIK3C2B,PIK3R2,PSEN2,STAT1
Role of Hypercytokinemia/hyperchemokinemia in the Pathogenesis of Influenza	-2	#NUM!	#NUM!	#NUM!	0	0	0	0	0	0.0465	0.0116	0.0116	0.0233	IRF9,NFKB1,STAT2,TYK2	NFKB2	NFKB2	IRF9,STAT1
Orexin Signaling Pathway	-1.961	-0.302	2.111	-3.357	1.67	0.507	0	0.729	1.67	0.108	0.0458	0.0458	0.0625	ADCY2,ADCY5,ATP6V0C,CACNA1A,CACNA1B,CACNA1C,CACNA2D3,Calm1 (includes others),GNAS,GNB1,GNG3,MAPK3,NFKB1,PDIA3,PIP4K2A,PIP5K1A,PIP5K1C,PLCB1,PLCL2,PLD1,PRKAG2,PRKCA,PRKD1,RPTOR,SMAD9,TRPC1	ATP6V0E1,ATP6V1D,Calm1 (includes others),GNG3,NFKB2,PRKCA,PRKCD,PRKD1,PTPN11,SLC8A1,SMAD4	CACNB1,FOXO1,GNG3,GNG4,HIF1A,NFKB2,PIK3C2A,PIP5K1C,PRKAR2B,PRKCB,SMAD1	ATP6AP1,CACNA1A,CACNA1D,CACNG7,GNG12,KCNJ3,MAPK11,PIK3C2B,PIK3R2,PIP4K2A,PRKAA2,PRKAB2,PRKACA,PRKAG2,TRPC1
RNA polymerase II transcribes snRNA genes	-1.941	#NUM!	3.464	-2.828	1.71	0	1.96	1.01	1.96	0.157	0.012	0.145	0.0964	ICE1,ICE2,INTS10,INTS9,NCBP1,PCF11,POLR2A,POLR2C,RPRD1B,SP1,SRRT,SUPT4H1,TAF11	POLR2E	INTS10,INTS2,INTS7,NABP2,PCF11,POLR2F,POLR2G,POLR2I,RPRD1A,SSU72,SUPT4H1,SUPT5H	CCNT1,CDK9,GTF2F1,INTS1,INTS12,INTS6,INTS9,PHAX
Natural Killer Cell Signaling	-1.897	-0.378	1.667	-3.153	0	0.209	0.084	1.4	1.4	0.05	0.035	0.05	0.085	CFL1,COL1A2,MAP3K13,Map3k7,MAPK3,MICB,NFATC3,NFKB1,ROCK1,TYK2	CFL1,HLA-A,HSPA4,Map3k7,MRAS,NFKB2,PTPN11	B2M,CFL2,HSPA5,MAP3K14,NFKB2,PAK2,PIK3C2A,REL,RRAS,TRAF6	COL3A1,LIMK1,MAP3K1,MAP3K2,MAP3K4,Map3k7,MAPK11,MRAS,NRAS,PAK3,PAK4,PIK3C2B,PIK3R2,RAC1,RALA,RASSF5,SOS1
RAC Signaling	-1.897	1	3.162	-3.606	0.727	0.206	0.447	1.34	1.34	0.0935	0.036	0.0791	0.0935	ARPC4,CFL1,ITGA1,ITGA9,MAP2K7,MAPK3,NFKB1,PARD3,PIP4K2A,PIP5K1A,PIP5K1C,PLD1,RPS6KB1	ANK1,CFL1,IQGAP1,MRAS,NFKB2	ARPC1A,CDK5R1,CFL2,CYFIP2,ITGA3,NFKB2,PAK2,PIK3C2A,PIP5K1C,REL,RRAS	ACTR3,ITGA3,LIMK1,MAP3K1,MRAS,NRAS,PAK3,PAK4,PIK3C2B,PIK3R2,PIP4K2A,RAC1,RALA
Melanocyte Development and Pigmentation Signaling	-1.897	#NUM!	#NUM!	-3.162	0.7	0.222	0	1.23	1.23	0.1	0.04	0.04	0.1	ADCY2,ADCY5,EP300,GNAS,MAPK3,POMC,PRKAG2,RPS6KA2,RPS6KB1,RPS6KC1	MRAS,PTPN11,RPS6KA2,SOX10	PIK3C2A,PRKAR2B,RRAS,SOX10	BCL2,CREB1,MRAS,NRAS,PIK3C2B,PIK3R2,PRKACA,PRKAG2,RALA,SOS1
Regulation of TP53 Activity through Phosphorylation	-1.897	0.816	2.449	-2.646	0.81	0.602	0.172	0.656	0.81	0.108	0.0645	0.0645	0.0753	ATR,CSNK2A1,MDM2,PRKAG2,RBBP8,STK11,TAF11,TAF4,TOPBP1,UBC	CCNA2,CSNK2B,HIPK1,KAT5,RPS27A,TAF2	ATRIP,CDK5R1,HIPK1,STK11,TAF10,TAF12	CSNK2B,MAPK11,MDM4,PRKAA2,PRKAB2,PRKAG2,RAD50
Regulation of Actin-based Motility by Rho	-1.897	1	2.449	-2.121	1.3	0.436	0.0876	0.62	1.3	0.122	0.0522	0.0522	0.0696	ARHGDIA,ARPC4,CFL1,ITGA1,ITGA9,PFN2,PIP4K2A,PIP5K1A,PIP5K1C,RHOBTB1,RHOF,RHOT1,RHOT2,ROCK1	Cdc42,CFL1,PFN2,PPP1R12A,RHOG,RND2	ARHGDIA,ARPC1A,ITGA3,PAK2,PFN1,PIP5K1C	ACTR3,ITGA3,LIMK1,MYL6,PAK3,PAK4,PIP4K2A,RAC1
Signaling by EGFR	-1.897	#NUM!	2	#NUM!	1.85	0.179	0.207	0.284	1.85	0.2	0.04	0.08	0.06	ADAM10,CBL,EGFR,GAB1,PAG1,PTPN12,PTPRK,SH3KBP1,STAM2,UBC	PTPN11,RPS27A	AAMP,CBL,EPN1,HGS	GAB1,NRAS,SOS1
Signaling by FGFR2	-1.897	#NUM!	2	-2	1.19	0.209	0.0876	0.276	1.19	0.137	0.0411	0.0548	0.0548	CBL,FRS3,GAB1,HNRNPH1,MAPK3,NCBP1,POLR2A,POLR2C,TIA1,UBC	POLR2E,PTPN11,RPS27A	CBL,POLR2F,POLR2G,POLR2I	GAB1,GTF2F1,NRAS,SOS1
ABRA Signaling Pathway	-1.897	1.342	0.447	-2	0.832	0.407	0.0898	0.179	0.832	0.109	0.0543	0.0543	0.0435	ABLIM3,ACTG1,ACTN1,CFL1,IGF1,NOL3,PDGFC,PPP3CC,ROCK1,SVIL	CFL1,SRF,Tpm1,Tpm2,VEGFB	CFL2,JUND,NOL3,PPP1CA,SVIL	ACTR3,LIMK1,MEF2D,VEGFB
IL-4 Signaling	-1.897	#NUM!	2.236	-3.742	0	0	0	0	0	0.0173	0.00346	0.00865	0.0242	COL1A2,COL6A5,GAB1,MAPK3,NFKB1,NR3C1,RICTOR,RPS6KB1,RPTOR,TRPC1	MRAS,NFKB2	CERT1,MAOA,NFKB2,PIK3C2A,RRAS	COL3A1,CREB1,GAB1,GNAI1,MAPK11,MRAS,NRAS,PIK3C2B,PIK3R2,RALA,SOS1,TGFB2,TGFB3,TRPC1
Cell surface interactions at the vascular wall	-1.897	2	2	-2	0	0	0	0	0	0.0474	0.019	0.019	0.019	ANGPT2,CD47,COL1A2,FN1,INPP5D,MERTK,PPIA,SDC2,SLC7A11,SLC7A6	ANGPT1,ATP1B1,PPIA,PTPN11	CAV1,ITGA3,JAM3,MIF	ITGA3,NRAS,PIK3R2,SOS1
BMAL1:CLOCK,NPAS2 activates circadian gene expression	-1.89	#NUM!	#N/A	#NUM!	1.75	0.341	#N/A	0	#N/A	0.259	0.0741	#N/A	0.037	CHD9,CLOCK,MED1,NCOA2,NPAS2,TBL1X,TBL1XR1	BMAL1,NPAS2	#N/A	CHD9
Amino acids regulate mTORC1	-1.89	1.633	#N/A	#NUM!	0.832	1.37	#N/A	0	#N/A	0.127	0.109	#N/A	0.0364	ATP6V0C,CASTOR2,FNIP1,ITFG2,KPTN,RPTOR,SESN1	ATP6V0E1,ATP6V1D,LAMTOR2,LAMTOR5,MIOS,RRAGC	#N/A	MIOS,NPRL3
Signaling by PTK6	-1.89	#NUM!	2	-2.236	0.832	0.157	0.178	0.692	0.832	0.127	0.0364	0.0727	0.0909	CBL,EGFR,ELMO1,KHDRBS2,NR3C1,RASA1,UBC	CDKN1B,RPS27A	CBL,CDK4,ERBB3,HIF1A	ARHGAP35,NRAS,PTPN1,RAC1,RASA1
Unfolded protein response	-1.89	#NUM!	#NUM!	-1	0.665	1.4	0.0941	0.692	1.4	0.1	0.0889	0.0556	0.0778	CEBPG,DNAJA1,DNAJC1,EIF2AK3,ERN1,MAP2K7,SEL1L,UBXN4,XBP1	AMFR,DNAJB11,DNAJB12,DNAJB4,DNAJC8,HSP90B1,HSPA4,VCP	CALR,DNAJC12,DNAJC13,DNAJC18,HSPA5	BCL2,CALR,CEBPZ,DNAJC13,DNAJC6,DNAJC7,NFE2L2
Acute Myeloid Leukemia Signaling	-1.89	#NUM!	#NUM!	-2.449	0.434	0.148	0.172	0.463	0.463	0.086	0.0323	0.0645	0.0645	MAP2K5,MAP2K7,MAPK3,NFKB1,PIM1,RPS6KB1,STAT5B,TCF4	IDH1,MRAS,NFKB2	NFKB2,PIK3C2A,PIM2,REL,RRAS,RUNX1	MRAS,NRAS,PIK3C2B,PIK3R2,RALA,SOS1
Growth Hormone Signaling	-1.89	-1.342	#NUM!	-1	0.728	0.587	0	0.284	0.728	0.111	0.0694	0.0278	0.0556	IGF1,MAPK3,PRKCA,PRKD1,RPS6KA2,RPS6KB1,RPS6KC1,STAT5B	PRKCA,PRKCD,PRKD1,RPS6KA2,SRF	PIK3C2A,PRKCB	PIK3C2B,PIK3R2,SOCS7,STAT1
Polyamine Regulation in Colon Cancer	-1.89	1.342	#NUM!	#NUM!	0.736	0.78	0	0.226	0.78	0.119	0.0847	0.0339	0.0508	CSNK2A1,MAP2K5,MAP2K7,MAPK3,RPTOR,TCF4,TRPC1	CSNK2B,CTNNB1,EIF5A,OAZ1,SMS	DOHH,STIM1	CSNK2B,STIM1,TRPC1
SUMOylation of transcription cofactors	-1.89	#NUM!	2	#NUM!	1.11	0.207	0.265	0	1.11	0.159	0.0455	0.0909	0.0227	DDX17,EP300,ING2,NCOA2,NPM1,PHC3,PIAS1	NPM1,SUMO3	CTBP1,PCGF2,TRIM28,ZNF131	NPM1
Interleukin-4 and Interleukin-13 signaling	-1.89	2.236	#NUM!	#NUM!	0.201	0.305	0	0	0.305	0.0636	0.0455	0.0273	0.0182	COL1A2,FN1,FOXO3,HSP90AA1,PIM1,POMC,TYK2	FOXO3,FSCN1,LBP,OPRM1,VIM	FOXO1,HIF1A,MAOA	BCL2,STAT1
PKCθ Signaling in T Lymphocytes	-1.89	1.342	2.236	-3.051	0	0	0	0	0	0.0196	0.00893	0.0125	0.0286	CACNA1A,CACNA1B,CACNA1C,CACNA2D3,CAMK2A,MAP3K13,Map3k7,MAPK3,NFATC3,NFKB1,PPP3CC	HLA-A,Map3k7,MRAS,NFKB2,NFKBIB	CACNB1,MALT1,MAP3K14,NFKB2,PIK3C2A,REL,RRAS	CACNA1A,CACNA1D,CACNG7,CHUK,IKBKB,MAP3K1,MAP3K2,MAP3K4,Map3k7,MRAS,NRAS,PIK3C2B,PIK3R2,RAC1,RALA,SOS1
Thrombin Signaling	-1.886	0.707	2	-2.714	1.16	0.739	0	0.978	1.16	0.0969	0.0529	0.0396	0.0705	ADCY2,ADCY5,ARHGEF28,ARHGEF3,CAMK2A,EGFR,GNAS,GNB1,GNG3,MAPK3,NFKB1,PDIA3,PLCB1,PLCL2,PRKCA,PRKD1,RHOBTB1,RHOF,RHOT1,RHOT2,ROCK1,RPS6KB1	ARHGEF17,Cdc42,F2R,GNG3,MRAS,NFKB2,PPP1R12A,PRKCA,PRKCD,PRKD1,RHOG,RND2	ARHGEF10L,GNAO1,GNG3,GNG4,NFKB2,PIK3C2A,PRKCB,REL,RRAS	ARHGEF25,CREB1,F2RL2,GNA12,GNAI1,GNG12,IKBKB,MAPK11,MRAS,MYL6,NRAS,PIK3C2B,PIK3R2,RAC1,RALA,SOS1
GNRH Signaling	-1.807	-1.633	1.633	-3.357	1.48	0.341	0.0994	2.15	2.15	0.11	0.0419	0.0524	0.105	ADCY2,ADCY5,CACNA1A,CACNA1B,CACNA1C,CACNA2D3,Calm1 (includes others),CAMK2A,EGFR,GNAS,GNB1,GNG3,MAP2K7,MAP3K13,Map3k7,MAPK3,NFKB1,PLCB1,PRKAG2,PRKCA,PRKD1	Calm1 (includes others),GNG3,Map3k7,MRAS,NFKB2,PRKCA,PRKCD,PRKD1	CACNB1,GNG3,GNG4,MAP3K14,NFKB2,PAK2,PRKAR2B,PRKCB,REL,RRAS	CACNA1A,CACNA1D,CACNG7,CREB1,GNAI1,GNG12,MAP3K1,MAP3K2,MAP3K4,Map3k7,MAPK11,MRAS,NRAS,PAK3,PAK4,PRKACA,PRKAG2,RAC1,RALA,SOS1
Gαq Signaling	-1.807	0.707	1	-1.414	1.17	1.07	0.0483	0.793	1.17	0.105	0.064	0.0465	0.0698	Calm1 (includes others),EPM2A,GNAS,GNB1,GNG3,MAPK3,NFATC3,NFKB1,PLCB1,PLD1,PPP3CC,PRKCA,PRKD1,RHOBTB1,RHOF,RHOT1,RHOT2,ROCK1	Calm1 (includes others),Cdc42,GNG3,MRAS,NFKB2,NFKBIB,PRKCA,PRKCD,PRKD1,RHOG,RND2	GNAO1,GNG3,GNG4,NFKB2,PIK3C2A,PRKCB,REL,RGS4	ARHGEF25,CHUK,GNA12,GNAI1,GNG12,GRK2,IKBKB,MRAS,PIK3C2B,PIK3R2,RAC1,RGS7
Adrenomedullin signaling pathway	-1.807	#NUM!	2.646	-2.714	0.426	0	0	0.582	0.582	0.0746	0.0199	0.0448	0.0597	ADCY2,ADCY5,Calm1 (includes others),GNAS,MAP2K5,MAP2K7,MAPK3,MAPK4,MATK,MAX,NFKB1,PDIA3,PLCB1,PLCL2,PRKAG2	Calm1 (includes others),MRAS,NFKB2,TTN	HIF1A,MAX,NFKB2,NT5C,PIK3C2A,PRKAR2B,REL,RRAS,RXRB	BAX,BCL2,MAPK11,MRAS,NRAS,PIK3C2B,PIK3R2,PRKACA,PRKAG2,RALA,SHF,SOS1
RNA Polymerase II Transcription	-1.807	0.447	3.9	-2.828	0.945	0.179	2.49	0.364	2.49	0.101	0.0336	0.128	0.0537	CDC73,CPSF6,CSTF3,MLLT3,NCBP1,NELFA,PCF11,POLR2A,POLR2C,SRSF3,SRSF9,SUPT4H1,TAF11,TAF4,WDR33	POLR2E,SLBP,SNRPF,SRSF7,TAF2	CASC3,CDC40,CPSF1,CPSF3,GTF2H5,NUDT21,PCF11,POLR2F,POLR2G,POLR2I,RTF1,SARNP,SNRPD3,SNRPF,SRSF2,SUPT4H1,SUPT5H,TAF10,TAF12	CCNH,CCNT1,CDK9,DDX39B,GTF2F1,MLLT1,SNRPB,WDR33
Role of Tissue Factor in Cancer	-1.789	0.378	1.89	-3.153	1.05	0.197	0	1.31	1.31	0.0957	0.0335	0.0335	0.0813	ACVR1B,ACVR2A,CFL1,EGFR,MAP2K5,MAP2K7,MAPK3,MAPK4,MET,NFKB1,NGFR,PLCB1,PPP2R2A,PPP2R3A,PRKCA,RPS6KA2,RPS6KB1,RPS6KC1,STAT5B,TGFBR3	CFL1,F2R,MRAS,NFKB2,PRKCA,PTPN11,RPS6KA2	CFL2,EIF4E,ITGA3,NFKB2,PIK3C2A,Ppp2r5c,RRAS	BCL2,CHUK,GNA12,IKBKB,ITGA3,LIMK1,MAPK11,MRAS,NRAS,PIK3C2B,PIK3R2,PTPA,RAC1,RALA,TGFB2,TGFB3,TGFBR1
Acetylcholine Receptor Signaling Pathway	-1.789	-1.633	1.89	-3.051	1.21	0.151	0	0.755	1.21	0.102	0.0306	0.0357	0.0663	ADAM10,ADCY2,ADCY5,CACNA1A,CACNA1B,CACNA1C,CACNA2D3,Calm1 (includes others),CAMK2A,CHRM2,KCNJ2,MAPK3,NFKB1,NGFR,PDIA3,PLCB1,PLCL2,PRKAG2,PRKCA,PRKD1	Calm1 (includes others),CASP9,NFKB2,PRKCA,PRKCD,PRKD1	CACNB1,CHRNB2,GNAO1,NFKB2,PIK3C2A,PRKAR2B,PRKCB	ADAM19,BCL2,CACNA1A,CACNA1D,CACNG7,CREB1,GNAI1,NFE2L2,PIK3C2B,PIK3R2,PRKACA,PRKAG2,PSEN2
Cargo recognition for clathrin-mediated endocytosis	-1.732	#NUM!	2.646	-2.646	0.997	0	0.189	0.521	0.997	0.112	0.028	0.0654	0.0654	AGFG1,CBL,CHRM2,COPS7B,EGFR,FCHO2,KIAA0319,NEDD8,SH3KBP1,STAM2,UBC,UBQLN2	COPS4,NEDD8,RPS27A	Ap2b1,CBL,EPN1,GRK3,HGS,IGF2R,NEDD8	AP2A1,COPS3,GRK2,SLC2A8,SYT2,SYT9,VAMP8
Transcriptional Regulatory Network in Embryonic Stem Cells	-1.732	1.342	1.342	-2.828	0.365	0.146	0	0.274	0.365	0.0727	0.0303	0.0303	0.0485	ACVR1B,ACVR2A,CDYL,IGF1,KAT6A,MAPK3,SMAD9,SMARCAD1,TBX3,TGFBR3,TYK2,ZFHX3	CTNNB1,MRAS,SET,SMAD4,ZFHX3	IGF2R,PIK3C2A,RRAS,SMAD1,TRIM24	MRAS,NRAS,PIK3C2B,PIK3R2,RALA,TGFB2,TGFB3,TGFBR1
Synaptogenesis Signaling Pathway	-1.706	-0.302	3.742	-5.099	0.489	0.236	0.201	1.8	1.8	0.0726	0.0347	0.0568	0.082	ADCY2,ADCY5,ARPC4,CACNA1B,CADM1,Calm1 (includes others),CAMK2A,CDH1,CDH6,CFL1,CLASP2,FARP1,MAP1B,MAPK3,NTRK2,PAFAH1B1,PRKAG2,RAB3A,RAPGEF1,RELN,RPS6KB1,SNCG,SYT4	Calm1 (includes others),CFL1,CTNNB1,GRM8,MRAS,NSF,PRKCD,SNAP25,SNCG,VTI1A,VTI1B	Ap2b1,ARPC1A,CACNB1,CDH6,CTNND1,GOSR2,GRM3,NAP1L1,NAP1L4,NAPA,PIK3C2A,PRKAR2B,RAB5A,RAB5B,RRAS,SNCB,SYT17,SYT6	ACTR3,AP2A1,CADM1,CDH10,CDH12,CREB1,DAB1,DLG4,GPAA1,GRM8,LIMK1,MRAS,NRAS,PIK3C2B,PIK3R2,PRKACA,PRKAG2,RAC1,RALA,SHF,SOS1,STX16,SYT14,SYT2,SYT9,TLN1
HGF Signaling	-1.667	-0.816	2.236	-3.051	0.468	0.341	0	1.63	1.63	0.0821	0.0448	0.0373	0.104	GAB1,ITGA1,ITGA9,MAP2K7,MAP3K13,Map3k7,MAPK3,MET,PRKCA,PRKD1,RAPGEF1	Map3k7,MRAS,PRKCA,PRKCD,PRKD1,PTPN11	ITGA3,MAP3K14,PIK3C2A,PRKCB,RRAS	ELF1,GAB1,ITGA3,MAP3K1,MAP3K2,MAP3K4,Map3k7,MRAS,NRAS,PIK3C2B,PIK3R2,RAC1,RALA,SOS1
Dilated Cardiomyopathy Signaling Pathway	-1.667	#NUM!	#NUM!	-1.897	0.758	0	0	1.21	1.21	0.0933	0.02	0.02	0.0867	ACTG1,ADCY2,ADCY5,CACNA1A,CACNA1B,CACNA1C,CACNA2D3,CAMK2A,GAB1,GNAS,KDM5A,MAPK3,PDE3A,PRKAG2	CASP9,PTPN11,TTN	CACNB1,MYH10,PRKAR2B	BAG3,BAX,BCL2,CACNA1A,CACNA1D,CACNG7,GAB1,KDM5A,MAPK11,MYL6,PDE2A,PRKACA,PRKAG2
Integration of energy metabolism	-1.667	#NUM!	2	-2.236	1.3	0.213	0.118	0.943	1.3	0.126	0.0388	0.0583	0.0874	ACLY,ADCY2,ADCY5,CACNA1A,CACNA1C,GNAS,GNB1,GNG3,PLCB1,PRKAG2,PRKCA,RAPGEF4,STK11	GNG3,IQGAP1,PRKCA,SNAP25	GNG3,GNG4,KCNS3,PRKAR2B,STK11,TKT	CACNA1A,CACNA1D,GNAI1,GNG12,PRKAA2,PRKAB2,PRKACA,PRKAG2,SLC2A1
Leukocyte Extravasation Signaling	-1.667	0	2	-0.577	0	0.151	0	0.93	0.93	0.0462	0.0308	0.0256	0.0718	ABL1,ACTG1,ACTN1,CTNNA1,DLC1,PRKCA,PRKD1,RAPGEF4,ROCK1	CTNNB1,PRKCA,PRKCD,PRKD1,PTPN11,RDX	CTNND1,ITGA3,JAM3,PIK3C2A,PRKCB	ARHGAP1,ARHGAP35,CTNNA1,CTTN,EDIL3,GNAI1,ITGA3,MAP3K4,MAPK11,MYL6,PIK3C2B,PIK3R2,RAC1,RASSF5
EPH-Ephrin signaling	-1.667	#NUM!	2.449	-2.121	0.604	0	0.161	0.851	0.851	0.0957	0.0106	0.0638	0.0851	ACTG1,ADAM10,ARHGEF28,ARPC4,CFL1,NCK2,RASA1,ROCK1,SDC2	CFL1	Ap2b1,ARPC1A,GIT1,MYH10,PAK2,SDCBP	ACTR3,AP2A1,LIMK1,MYL6,PAK3,PSEN2,RAC1,RASA1
Glioma Signaling	-1.667	-0.447	2	-2.449	0.87	0.523	0.279	0.692	0.87	0.102	0.0551	0.0709	0.0709	ABL1,Calm1 (includes others),CAMK2A,EGFR,HDAC9,IGF1,MAPK3,MDM2,PDGFC,PDGFD,PRKCA,PRKD1,TFDP1	Calm1 (includes others),IDH1,MRAS,PRKCA,PRKCD,PRKD1,TFDP1	CDK4,CDKN2D,E2F6,HDAC11,HDAC2,IGF2R,PIK3C2A,PRKCB,RRAS	HDAC11,HDAC4,HDAC7,MRAS,NRAS,PIK3C2B,PIK3R2,RALA,SOS1
Opioid Signalling	-1.667	0	2	-2.449	0.665	0.263	0	0.487	0.665	0.1	0.0444	0.0444	0.0667	ADCY2,ADCY5,CAMK2A,GNB1,GNG3,PLCB1,POMC,PPP3CC,PRKCA	GNG3,OPRM1,PRKCA,PRKCD	GNG3,GNG4,PPP1CA,PRKAR2B	CREB1,GNAI1,GNG12,GRK2,PDE4B,PRKACA
Aldosterone Signaling in Epithelial Cells	-1.667	-1	2.236	-2.236	0.519	1.78	0.304	0.483	1.78	0.0805	0.0747	0.069	0.0575	DNAJA1,DNAJC1,DNAJC24,HSP90AA1,HSP90AB1,MAPK3,PDIA3,PIP4K2A,PIP5K1A,PIP5K1C,PLCB1,PLCL2,PRKCA,PRKD1	AHCY,DNAJB11,DNAJB12,DNAJB4,DNAJC8,HSP90B1,HSPA13,HSPA4,HSPA4L,HSPE1,PRKCA,PRKCD,PRKD1	ASIC1,CRYAB,DNAJC12,DNAJC13,DNAJC18,DNAJC2,HSPA5,HSPD1,PIK3C2A,PIP5K1C,PRKCB,SLC9A1	ASIC1,DNAJC13,DNAJC27,DNAJC6,DNAJC7,HSPB1,PIK3C2B,PIK3R2,PIP4K2A,SOS1
Neuropathic Pain Signaling in Dorsal Horn Neurons	-1.667	-2	2	-2.449	0.488	0.213	0	0.381	0.488	0.0874	0.0388	0.0388	0.0583	CAMK2A,MAPK3,NTRK2,PDIA3,PLCB1,PLCL2,PRKAG2,PRKCA,PRKD1	GRM8,PRKCA,PRKCD,PRKD1	GRM3,PIK3C2A,PRKAR2B,PRKCB	CREB1,GRM8,PIK3C2B,PIK3R2,PRKACA,PRKAG2
Interleukin-3, Interleukin-5 and GM-CSF signaling	-1.667	#NUM!	#NUM!	#NUM!	1.41	0.157	0	0.249	1.41	0.164	0.0364	0.0182	0.0545	CBL,INPP5B,INPP5D,INPP5F,RAPGEF1,STAT5B,SYNJ2,UBC,YWHAZ	PTPN11,RPS27A	CBL	PIK3R2,PRKACA,SOS1
RORA activates gene expression	-1.633	#N/A	#N/A	#NUM!	1.87	#N/A	#N/A	0.169	#N/A	0.333	#N/A	#N/A	0.0556	CHD9,EP300,MED1,NCOA2,TBL1X,TBL1XR1	#N/A	#N/A	CHD9
Activation of gene expression by SREBF (SREBP)	-1.633	#N/A	2.236	#NUM!	0.87	#N/A	0.551	0.186	#N/A	0.146	#N/A	0.122	0.0488	CHD9,MED1,NCOA2,SP1,TBL1X,TBL1XR1	#N/A	DHCR7,FDPS,GPAM,SC5D,SQLE	CHD9,SCD
Phospholipases	-1.633	#N/A	#NUM!	#N/A	0.386	#N/A	0	#N/A	#N/A	0.087	#N/A	0.0145	#N/A	PDIA3,PLA2R1,PLCB1,PLCL2,PLD1,PNPLA3	#N/A	PLAAT1	#N/A
Extracellular matrix organization	-1.633	#N/A	#NUM!	-2.449	0.146	#N/A	0	0.358	#N/A	0.0566	#N/A	0.0189	0.0566	BGN,COL1A2,COL6A5,FN1,ITGA1,ITGA9	#N/A	BCAN,ITGA3	ADAM19,COL3A1,DDR2,ITGA3,TGFB2,TGFB3
Degradation of the extracellular matrix	-1.633	#NUM!	#NUM!	#N/A	0.424	0	0	#N/A	#N/A	0.0909	0.0152	0.0303	#N/A	ADAM10,ADAMTS9,BMP1,CAPNS1,CDH1,FN1	CAPNS1	BCAN,FBN2	#N/A
Myelination Signaling Pathway	-1.633	0.707	3.051	-3.962	0.519	0	0	1.23	1.23	0.0732	0.0244	0.0396	0.0701	ACVR2A,BMP1,Calm1 (includes others),CHD7,DLC1,EGFR,EP300,HDAC9,IGF1,MAPK3,NFATC3,NFKB1,NGFR,NTRK2,PDGFC,PDGFD,PPP3CC,PRKAG2,ROCK1,RPS6KB1,RPTOR,SMAD9,TCF4,ZEB2	ADAM22,Calm1 (includes others),CTNNB1,MRAS,NFKB2,PTPN11,SMAD4,SOX10	EIF4E,ERBB3,HDAC11,HDAC2,IGF2R,ITGA3,NFKB2,PIK3C2A,PRKAR2B,RRAS,SMAD1,SOX10,TRAF6	ARHGAP1,ARHGAP35,CHD8,CREB1,HDAC11,HDAC4,HDAC7,ITGA3,LINGO1,MRAS,NRAS,PIK3C2B,PIK3R2,PRKACA,PRKAG2,PSEN2,RAC1,RALA,SCD,SLC2A1,SMARCA4,SOS1,TSC1
Ovarian Cancer Signaling	-1.633	#NUM!	2	-2.828	0.287	0	0	1.11	1.11	0.0688	0.025	0.0437	0.0813	ABL1,DVL1,EDNRA,EGFR,HDAC9,MAPK3,PDGFC,PRKAG2,RPS6KB1,TCF4,TFDP1	CTNNB1,MRAS,TFDP1,VEGFB	CDK4,E2F6,HDAC11,HDAC2,PIK3C2A,PRKAR2B,RRAS	BCL2,DVL1,HDAC11,HDAC4,HDAC7,MRAS,NRAS,PIK3C2B,PIK3R2,PRKACA,PRKAG2,RALA,VEGFB
ERBB Signaling	-1.633	-1	1.633	-2.828	0.192	0.241	0.156	1.06	1.06	0.0632	0.0421	0.0632	0.0947	EGFR,MAPK3,NCK2,PRKCA,PRKD1,RPS6KB1	MRAS,PRKCA,PRKCD,PRKD1	ERBB3,FOXO1,PAK2,PIK3C2A,PRKCB,RRAS	MAPK11,MRAS,NRAS,PAK3,PAK4,PIK3C2B,PIK3R2,RALA,SOS1
WNK Renal Signaling Pathway	-1.633	-1	2	-2.236	0.447	0.721	0.108	0.92	0.92	0.0849	0.066	0.0566	0.0849	Calm1 (includes others),CBL,CUL1,IGF1,INSR,MDM2,PRKCA,PRKD1,STK39	AMFR,Calm1 (includes others),PRKCA,PRKCD,PRKD1,PRKN,SUGT1	ASIC1,CBL,LRRC8D,PIK3C2A,PRKCB,TRAF6	ANAPC10,ANAPC5,ASIC1,LRRC8B,LRRC8D,PIK3C2B,PIK3R2,UBR2,XIAP
Estrogen-Dependent Breast Cancer Signaling	-1.633	#NUM!	#NUM!	-2.449	0.252	0	0.118	0.755	0.755	0.0714	0.0238	0.0595	0.0833	EGFR,IGF1,MAPK3,NFKB1,SP1,STAT5B	MRAS,NFKB2	HSD17B7,NFKB2,PIK3C2A,REL,RRAS	CREB1,HSD17B4,MRAS,NRAS,PIK3C2B,PIK3R2,RALA
GADD45 Signaling	-1.633	#NUM!	-2	-1.342	0.499	0.263	0.138	0.614	0.614	0.1	0.05	0.0667	0.0833	ACVR1B,ACVR2A,ATR,FOXO3,MAP2K7,NFKB1	FOXO3,NFKB2,SMAD4	CDK4,GADD45B,NFKB2,REL	MAP3K4,MAPK11,TGFB2,TGFB3,TGFBR1
Signaling by NOTCH2	-1.633	#NUM!	#NUM!	#NUM!	1.11	0.523	0	0.487	1.11	0.176	0.0882	0.0294	0.0882	ADAM10,EP300,JAG2,NEURL1,NEURL1B,UBC	CNTN1,NEURL1B,RPS27A	CNTN1	CREB1,PSEN2,RBPJ
DNA Double Strand Break Response	-1.633	0.447	#NUM!	#NUM!	0.518	0.78	0.0577	0.226	0.78	0.102	0.0847	0.0508	0.0508	ABL1,BABAM2,BAZ1B,KDM4B,UBC,UIMC1	EYA4,KAT5,RPS27A,UBE2V2,UBXN1	APBB1,PPP5C,UBE2N	RAD50,TP53BP1,UIMC1
IL-33 Signaling Pathway	-1.633	#NUM!	2	-2.828	0	0	0	0.198	0.198	0.0374	0.016	0.0214	0.0428	H2AZ2,MAPK3,MAPKAPK2,NFKB1,PRKAG2,RPS6KB1,RPS6KC1	CASP9,NFKB2,NFKBIB	NFKB2,PIK3C2A,PRKAR2B,TRAF6	CHUK,CREB1,IKBKB,MAPK11,PIK3C2B,PIK3R2,PRKACA,PRKAG2
NER (Nucleotide Excision Repair, Enhanced Pathway)	-1.633	#NUM!	2.236	#NUM!	0.333	0.152	0.279	0.191	0.333	0.0778	0.0333	0.0778	0.0444	COPS7B,EP300,ERCC6,LIG1,NEDD8,POLR2A,POLR2C	COPS4,NEDD8,POLR2E	GTF2H5,NEDD8,POLD4,POLR2F,POLR2G,POLR2I,UBE2N	CCNH,COPS3,POLA1,RNF111
IL-15 Signaling	-1.633	#NUM!	#NUM!	-2.449	0	0	0	0	0	0.0113	0.00377	0.00755	0.0113	MAPK3,NFKB1,RPS6KB1,RPTOR,STAT5B,TYK2	MRAS,NFKB2	NFKB2,PIK3C2A,REL,RRAS	MAPK11,MRAS,NRAS,PIK3C2B,PIK3R2,RALA
mTOR Signaling	-1.606	-0.333	1.134	0	3.43	6.1	1.16	0.765	6.1	0.145	0.112	0.0888	0.0654	DDIT4,DGKZ,EIF3B,EIF3J,EIF4G2,INSR,MAPK3,MT-RNR2,PDGFC,PLD1,PPM1L,PPP2R2A,PPP2R3A,PRKAG2,PRKCA,PRKD1,RHOBTB1,RHOF,RHOT1,RHOT2,RICTOR,RPS15,RPS24,RPS28,RPS6KA2,RPS6KB1,RPS6KC1,RPS7,RPS8,RPTOR,STK11	ATG13,Cdc42,EIF3C,EIF3F,EIF4B,EIF4G2,MRAS,PRKCA,PRKCD,PRKD1,RHOG,RND2,RPS17,RPS20,RPS21,RPS26,RPS27A,RPS29,RPS4Y1,RPS5,RPS6KA2,RPS8,RPS9,VEGFB	EIF3D,EIF3G,EIF3I,EIF3K,EIF3M,EIF4E,HIF1A,PIK3C2A,PPP2R2C,PRKCB,RPS10,RPS11,RPS15A,RPS16,RPS2,RPS28,RPS3,RRAS,STK11	ATG13,MRAS,NRAS,PIK3C2B,PIK3R2,PRKAA2,PRKAB2,PRKAG2,PTPA,RAC1,RALA,RPS16,TSC1,VEGFB
Synaptic Long Term Depression	-1.606	-1.342	1.633	-2.714	1.01	0	0	0.464	1.01	0.096	0.0253	0.0404	0.0556	CACNA1A,CACNA1B,CACNA1C,CACNA2D3,GNAS,GRID2,IGF1,MAPK3,PDIA3,PLA2R1,PLCB1,PLCL2,PNPLA3,PPM1L,PPP2R2A,PPP2R3A,PRKCA,PRKD1,RYR3	GRM8,MRAS,PRKCA,PRKCD,PRKD1	CACNB1,GNAO1,GRM3,NT5C,PLAAT1,PPP2R2C,PRKCB,RRAS	CACNA1A,CACNA1D,CACNG7,GNA12,GNAI1,GRM8,MRAS,NOS1,NRAS,PTPA,RALA
Regulation of the Epithelial Mesenchymal Transition by Growth Factors Pathway	-1.604	1.342	2.236	-3.771	0.377	0	0	1.93	1.93	0.0722	0.0258	0.0309	0.0979	CDH1,DOCK10,EGFR,GAB1,MAP2K5,MAP2K7,MAPK3,MET,NFKB1,NGFR,PDGFC,PDGFD,TYK2,ZEB2	MRAS,NFKB2,PTPN11,SMAD4,VIM	FOXO1,MEST,NFKB2,PIK3C2A,REL,RRAS	CDH12,CHUK,FGF11,GAB1,IKBKB,LATS1,MAP3K1,MAPK11,MEST,MRAS,NRAS,PIK3C2B,PIK3R2,RAC1,RALA,SOS1,TGFB2,TGFB3,TGFBR1
ESR-mediated signaling	-1.604	1	2.53	-1.732	1.24	0.172	0.502	1.4	1.4	0.119	0.0339	0.0847	0.102	EP300,FKBP5,H2AZ2,HSP90AA1,HSP90AB1,KDM4B,MAPK3,MED1,NCOA2,POLR2A,POLR2C,SP1,STAG1,TNRC6C	KAT5,POLR2E,PTGES3,TNRC6C	GPAM,H2AJ,JUND,POLR2F,POLR2G,POLR2I,PPP5C,RUNX1,TNRC6C,USF2	AGO2,BCL2,CCNT1,CDK9,GTF2F1,NCOA3,PRMT1,SMC1A,SMC3,STAG1,STAG2,TNRC6A
Actin Cytoskeleton Signaling	-1.604	1.134	2.309	-3.153	0.557	0.252	0.118	1.17	1.17	0.0776	0.0367	0.0531	0.0735	ACTG1,ACTN1,ARHGAP24,ARPC4,CFL1,FN1,ITGA1,ITGA9,MAPK3,MATK,PDGFC,PDGFD,PFN2,PIP5K1A,PIP5K1C,ROCK1,SSH2,TIAM2,TRIO	CFL1,F2R,IQGAP1,LBP,MRAS,PFN2,PPP1R12A,RDX,TTN	ARPC1A,CFL2,CYFIP2,GIT1,ITGA3,MYH10,PAK2,PFN1,PIK3C2A,PIP5K1C,RRAS,SLC9A1,SSH2	ACTR3,ARHGAP35,FGF11,GNA12,GNG12,ITGA3,LIMK1,MRAS,MYL6,NRAS,PAK3,PAK4,PIK3C2B,PIK3R2,RAC1,RALA,SOS1,TLN1
Aryl Hydrocarbon Receptor Signaling	-1.604	0.707	1	-0.632	1.39	0.684	0	1.12	1.39	0.113	0.0566	0.044	0.0818	ALDH1L1,ATR,CYP1B1,EP300,GSTK1,GSTT2/GSTT2B,HSP90AA1,HSP90AB1,MAPK3,MDM2,MED1,NCOA2,NCOA7,NEDD8,NFKB1,NR2F1,SP1,TFDP1	AHR,CCNA2,CDKN1B,HSP90B1,NEDD8,NFKB2,NQO2,PTGES3,TFDP1	CDK4,GSTO1,GSTP1,NEDD8,NFKB2,REL,RXRB	ALDH3A2,BAX,GSTZ1,HSPB1,NCOA3,NFE2L2,NFIA,NFIB,POLA1,SMARCA4,TGFB2,TGFB3,TRIP11
HIF1α Signaling	-1.604	0	1.633	-2.887	0.282	0.263	0	0.654	0.654	0.0664	0.0379	0.0332	0.0616	CAMK2A,EP300,HSP90AA1,IGF1,MAP2K5,MAP2K7,MAPK3,MDM2,MET,PDGFC,PPP3CC,PRKCA,PRKD1,RPS6KB1	HSPA4,MRAS,PKM,PRKCA,PRKCD,PRKD1,VEGFB,VIM	EIF4E,HIF1A,HSPA5,PIK3C2A,PRKCB,RAN,RRAS	EGLN1,GPI,HK1,MRAS,NRAS,PIK3C2B,PIK3R2,RAC1,RALA,SLC2A1,SLC2A8,TGFB2,VEGFB
G alpha (s) signalling events	-1.604	#NUM!	2.828	-2	0.832	0	0.115	0	0.832	0.0966	0.0207	0.0552	0.0276	ADCY2,ADCY5,GNAS,GNB1,GNG3,GPR176,GRK5,GRK6,HTR4,PDE11A,PDE3A,PDE7B,PDE8A,POMC	GNG3,PDE3B,VIP	ADORA2A,GNG3,GNG4,GPHA2,GRK3,PDE8B,PTGIR,VIP	GNAI1,GNG12,GRK2,PDE2A
Oxytocin Signaling Pathway	-1.528	0.333	3.464	-3.962	0.5	0.179	0	1.6	1.6	0.0739	0.0317	0.0423	0.081	ATP2B1,CACNA1A,CACNA1B,CACNA1C,CACNA2D3,Calm1 (includes others),EEF2,EGFR,GNB1,GNG3,MAP2K5,MAPK3,MAPK4,MFN2,NFKB1,PLCB1,PPP3CC,PRKAG2,PRKCA,PRKD1,ROCK1	Calm1 (includes others),EEF2,GNG3,MRAS,NFKB2,PPP1R12A,PRKCA,PRKCD,PRKD1	CACNB1,GNAO1,GNG3,GNG4,MYH10,NFKB2,NT5C,PIK3C2A,PRKAR2B,PRKCB,REL,RRAS	ATP2B4,CACNA1A,CACNA1D,CACNG7,CREB1,EEF2,GNA12,GNAI1,GNG12,HSPB1,MAPK11,MRAS,MYL6,NFE2L2,NRAS,PIK3C2B,PIK3R2,PRKAA2,PRKAB2,PRKACA,PRKAG2,RALA,SOS1
Xenobiotic Metabolism CAR Signaling Pathway	-1.528	2.236	1.342	-2.714	1.43	0	0	0.487	1.43	0.108	0.0258	0.0258	0.0567	ALDH1L1,CHST11,EGFR,EP300,GRIP1,GSTK1,GSTT2/GSTT2B,HS2ST1,HS6ST2,HSP90AA1,HSP90AB1,MAP2K5,MAP2K7,MAPK3,MED1,NDST3,PPM1L,PPP2R2A,PPP2R3A,PRKCA,PRKD1	HSP90B1,PRKCA,PRKCD,PRKD1,SRA1	FMO1,GSTO1,GSTP1,PPP2R2C,PRKCB	ALDH3A2,CHST11,CHST12,CITED2,DNAJC7,GRIP1,GSTZ1,HS2ST1,NDST1,PTPA,SNW1
CLEAR Signaling Pathway	-1.512	-2.065	2.887	-0.655	1.6	2.08	0	1.29	2.08	0.102	0.0667	0.0421	0.0737	ATP6V0C,DDIT4,EGFR,EIF2AK3,EP300,FNIP1,IGF1,INSR,MAPK3,MAPK4,MID1,NAGPA,NGFR,NTRK2,PINK1,PPM1L,PPP2R2A,PPP2R3A,PPP3CC,PRKAG2,PRKCA,PRKD1,RPTOR,STK11,TGFBR3,YWHAB,YWHAE,YWHAH,YWHAZ	ATP6V0E1,ATP6V1D,CD63,GABARAP,LAMTOR2,LAMTOR5,MIOS,MRAS,PRKCA,PRKCD,PRKD1,PRKN,PSAP,RAB7A,RRAGC,TFE3,WDR45,YWHAB,YWHAH	BECN1,BLOC1S1,CLN3,CRTC2,HIF1A,IGF2R,NEU1,PPP2R2C,PRKCB,RRAS,SLC36A1,STK11	ATP6AP1,CLCN7,CREB1,CTSA,IKBKB,MAPK11,MIOS,MRAS,NPRL3,NRAS,PRKAA2,PRKAB2,PRKAG2,PTPA,RALA,TGFB2,TGFBR1,TNFRSF11A,TSC1,VPS18,VPS8
Deubiquitination	-1.512	2.353	5.477	-4.359	1.69	5.6	3.33	1.17	5.6	0.106	0.0989	0.114	0.0722	ATXN3,BABAM2,EP300,MBD5,MBD6,MDM2,NEDD8,NFRKB,OTUD7A,POLB,PSMA4,PSMA7,PSMD1,PSMD10,PSMF1,RHOT1,SMURF2,STAM2,TNKS2,UBC,UCHL3,UIMC1,USP16,USP19,USP25,USP8,USP9X,WDR48	AR,ASXL1,CCNA2,INO80E,MAT2B,MBD6,MYSM1,NEDD8,PRKN,PSMA6,PSMA7,PSMB1,PSMB2,PSMB6,PSMC6,PSMD2,PSMD7,RPS27A,SIAH2,SMAD4,STAMBP,TOMM20,UCHL1,USP14,VCP,VDAC3	BECN1,FOXK1,FOXK2,HCFC1,HGS,HIF1A,KAT2A,NEDD8,PSMA6,PSMB10,PSMB2,PSMB3,PSMB5,PSMD13,PSME1,PSME2,RAD23A,RNF146,SEM1,SMAD1,SMURF2,SNX3,TAF10,TRAF6,UCHL5,USP10,USP11,USP12,USP4,USP8	ACTR8,ATXN7,MBD6,MDM4,POLB,PSMC6,PSMD12,RIPK1,RNF123,TGFBR1,TNKS,UCHL3,UCHL5,UIMC1,USP19,USP2,USP37,USP9X,VCPIP1
Transcriptional activity of SMAD2/SMAD3:SMAD4 heterotrimer	-1.508	0	#NUM!	-2.449	2.36	0.602	0	1.08	2.36	0.224	0.0816	0.0408	0.122	CDK8,COL1A2,EP300,MAPK3,NEDD4L,SMURF2,SP1,TFDP1,TFDP2,UBC,USP9X	NEDD4L,RPS27A,SMAD4,TFDP1	MEN1,SMURF2	CCNT1,CDK9,RNF111,SNW1,STAT1,USP9X
Signaling by MET	-1.508	#NUM!	2.236	-2.646	1.33	0.196	0.138	0.819	1.33	0.139	0.038	0.0633	0.0886	CBL,COL1A2,FN1,GAB1,MET,PTPRJ,RAPGEF1,SH3KBP1,STAM2,UBC,USP8	PTPN11,RANBP10,RPS27A	CBL,GGA3,HGS,ITGA3,USP8	COL3A1,GAB1,ITGA3,NRAS,PTPN1,RAC1,SOS1
P2Y Purigenic Receptor Signaling Pathway	-1.508	-0.447	2.236	-2.333	0.618	0.334	0.151	0.784	0.784	0.0889	0.0444	0.0593	0.0741	ADCY2,ADCY5,GNB1,GNG3,MAPK3,NFKB1,PDIA3,PLCB1,PLCL2,PRKAG2,PRKCA,PRKD1	GNG3,MRAS,NFKB2,PRKCA,PRKCD,PRKD1	GNG3,GNG4,NFKB2,PIK3C2A,PRKAR2B,PRKCB,REL,RRAS	CREB1,GNAI1,GNG12,MRAS,NRAS,PIK3C2B,PIK3R2,PRKACA,PRKAG2,RALA
Role of Chondrocytes in Rheumatoid Arthritis Signaling Pathway	-1.508	2.236	#NUM!	-3	0.418	0.203	0	0.573	0.573	0.078	0.0355	0.0213	0.0638	CEBPG,FN1,FOXO3,MAPK3,NFKB1,NGFR,PDGFC,PGAM5,PPP3CC,PRKAG2,RPTOR	CASP9,CFLAR,FOXO3,NFKB2,VEGFB	ASIC1,NFKB2,TRAF6	ASIC1,CEBPZ,CHUK,MAPK11,PRKAA2,PRKAB2,PRKAG2,RIPK1,VEGFB
Reelin Signaling in Neurons	-1.508	#NUM!	1	-2.646	0.559	0	0.0755	0.421	0.559	0.0857	0.0214	0.05	0.0571	ARHGEF28,ARHGEF3,ARPC4,CAMK2A,CFL1,MAP1B,MAP2K5,MAP2K7,MAPK3,PAFAH1B1,RAPGEF1,RELN	ARHGEF17,CFL1,PDK3	APBB1,ARHGEF10L,ARPC1A,CDK5R1,ITGA3,PAFAH1B3,PIK3C2A	ACTR3,ARHGEF25,DAB1,ITGA3,LIMK1,PIK3C2B,PIK3R2,RAC1
Synaptic Long Term Potentiation	-1.508	-1.134	0	-2.646	0.658	0.507	0.162	0.333	0.658	0.0909	0.053	0.0606	0.053	CACNA1C,Calm1 (includes others),CAMK2A,EP300,MAPK3,PDIA3,PLCB1,PLCL2,PPP3CC,PRKAG2,PRKCA,PRKD1	Calm1 (includes others),GRM8,MRAS,PPP1R12A,PRKCA,PRKCD,PRKD1	GRM3,PPP1CA,Ppp1cc,PPP1R11,PPP1R7,PRKAR2B,PRKCB,RRAS	CREB1,GRM8,MRAS,NRAS,PRKACA,PRKAG2,RALA
Sperm Motility	-1.508	-0.447	#NUM!	-2.236	1.29	0	0	0.284	1.29	0.0973	0.0233	0.0311	0.0467	ABL1,Calm1 (includes others),DYRK1A,EGFR,GNAS,GNB1,GNG3,INSR,LTK,MAP2K5,MAP2K7,MATK,MERTK,MET,NTRK2,PDIA3,PLA2R1,PLCB1,PLCL2,PNPLA3,PRKAG2,PRKCA,PRKD1,ROR2,TYK2	Calm1 (includes others),GNG3,MRAS,PRKCA,PRKCD,PRKD1	CLK3,ERBB3,GNAO1,GNG3,GNG4,PLAAT1,PRKAR2B,PRKCB	CLK4,Cngb1,DDR2,GNA12,GNAI1,GNG12,MRAS,PDE2A,PDE4B,PRKACA,PRKAG2,ROR2
Response to elevated platelet cytosolic Ca2+	-1.508	2.333	2.646	-2.449	0.491	0.993	0.0938	0.222	0.993	0.0833	0.0682	0.053	0.0455	ABCC4,ACTN1,ALDOA,BRPF3,CDC37L1,CFL1,FN1,IGF1,PCDH7,PPIA,PRKCA	ALDOA,CD63,CFL1,PPIA,PRKCA,PSAP,TTN,VEGFB,VTI1B	BRPF3,CYB5R1,HSPA5,PFN1,PHACTR2,PRKCB,TUBA4A	GTPBP2,SCG3,TGFB2,TGFB3,TLN1,VEGFB
Fcγ Receptor-mediated Phagocytosis in Macrophages and Monocytes	-1.508	#NUM!	#NUM!	-2	1.01	0.148	0	0.171	1.01	0.117	0.0319	0.0319	0.0426	ACTG1,ARPC4,CBL,INPP5D,MAPK3,NCK2,PIP5K1A,PLD1,PRKCA,PRKD1,RPS6KB1	PRKCA,PRKCD,PRKD1	ARPC1A,CBL,PRKCB	ACTR3,PIK3R2,RAC1,TLN1
Oxidative Stress Induced Senescence	-1.508	#NUM!	#NUM!	#NUM!	1.43	0.278	0.0376	0	1.43	0.14	0.0465	0.0465	0.0349	EED,H2AZ2,MAP2K7,MAPK3,MAPKAPK2,MDM2,PHC3,TFDP1,TFDP2,TNRC6C,TXN,UBC	RPS27A,TFDP1,TNRC6C,TXN	CDK4,CDKN2D,H2AJ,TNRC6C	MAPK11,MDM4,TNRC6A
Adipogenesis pathway	-1.5	#NUM!	-1.265	2.333	1.3	0	0.304	0.586	1.3	0.115	0.0216	0.0719	0.0647	ACVR2A,ATG7,CLOCK,CTBP2,HAT1,HDAC9,KAT6A,Kat6b,PPIP5K1,RPS6KB1,RPS6KC1,RUNX1T1,SMAD9,STAT5B,TBL1XR1,XBP1	BMAL1,CTNNB1,ZNF423	ATG5,CTBP1,FOXO1,GTF2H5,HDAC11,HDAC2,HIF1A,KAT2A,SIN3B,SMAD1	CCNH,CTBP2,HDAC11,HDAC4,HDAC7,KLF5,RUNX1T1,SAP30L,SIN3B
L1CAM interactions	-1.5	1.155	2.449	-1.89	1.56	2.4	0.0563	0.376	2.4	0.128	0.096	0.048	0.056	ACTG1,Ank2,ANK3,CNTN2,CSNK2A1,EGFR,ITGA1,ITGA9,MAPK3,NUMB,RPS6KA2,SCN10A,SCN1A,SPTB,TUBB3,TUBB4B	ANK1,Ank2,CNTN1,CSNK2B,GAP43,RDX,RPS6KA2,SCN2B,SCN3B,SPTBN2,TUBA1A,TUBB2A	CNTN1,SCN3B,SDCBP,TUBA1B,TUBA4A,TUBB4A	AP2A1,CSNK2B,DLG4,DNM3,RAC1,SCN3A,SCN8A
RANK Signaling in Osteoclasts	-1.414	#NUM!	2.236	-2.53	0.434	0.249	0.172	1.58	1.58	0.086	0.043	0.0645	0.118	Calm1 (includes others),CBL,MAP2K7,MAP3K13,Map3k7,MAPK3,NFKB1,PPP3CC	Calm1 (includes others),Map3k7,NFKB2,NFKBIB	CBL,MAP3K14,NFKB2,PIK3C2A,REL,TRAF6	CHUK,IKBKB,MAP3K1,MAP3K2,MAP3K4,Map3k7,MAPK11,PIK3C2B,PIK3R2,TNFRSF11A,XIAP
Death Receptor Signaling	-1.414	0.447	2	-1	0.416	0.387	0.0803	1.29	1.29	0.0833	0.0521	0.0521	0.104	ACIN1,ACTG1,MAP2K7,NFKB1,PARP11,PARP14,ROCK1,TNKS2	CASP9,CFLAR,NFKB2,NFKBIB,PARP3	GAS2,MAP3K14,NFKB2,PARP14,REL	ACIN1,BCL2,CHUK,HSPB1,IKBKB,LIMK1,RIPK1,TANK,TNKS,XIAP
STAT3 Pathway	-1.414	#NUM!	#NUM!	-1.897	0.243	0	0	0.982	0.982	0.0667	0.00741	0.0296	0.0815	EGFR,IGF1,INSR,MAPK3,NGFR,NTRK2,PIM1,TGFBR3,TYK2	MRAS	IGF2R,IL11RA,NDUFA13,RRAS	BCL2,MAPK11,MRAS,NDUFA13,NRAS,RAC1,RALA,SOCS7,TGFB2,TGFBR1,TNFRSF11A
Tumor Microenvironment Pathway	-1.414	0.816	1.633	-3.464	0	0.182	0	0.9	0.9	0.0442	0.0331	0.0387	0.0718	COL1A2,FN1,FOXO3,IGF1,MAPK3,NFKB1,PDGFC,PDGFD	CFLAR,FOXO3,HLA-A,MRAS,NFKB2,VEGFB	FOXO1,HIF1A,MAP3K14,NFKB2,PIK3C2A,REL,RRAS	BCL2,COL3A1,FGF11,MRAS,NRAS,PIK3C2B,PIK3R2,RAC1,RALA,SLC2A1,TGFB2,TGFB3,VEGFB
UVA-Induced MAPK Signaling	-1.414	#NUM!	#NUM!	-2.449	1.38	0.537	0	0.771	1.38	0.13	0.06	0.04	0.08	EGFR,MAPK3,PARP11,PARP14,PDIA3,PLCB1,PLCL2,PRKCA,RPS6KA2,RPS6KB1,RPS6KC1,SMPD4,TNKS2	CASP9,MRAS,PARP3,PRKCA,RPS6KA2,SMPD1	PARP14,PIK3C2A,RRAS,SMPD1	MAPK11,MRAS,NRAS,PIK3C2B,PIK3R2,RALA,STAT1,TNKS
Sphingolipid metabolism	-1.414	0.816	2.236	-2.646	0.514	0.689	0.105	0.722	0.722	0.092	0.069	0.0575	0.0805	ACER3,ARSB,ARSK,DEGS1,PPM1L,PRKD1,SMPD4,SPTLC2	DEGS1,ESYT1,PRKD1,PSAP,SGMS1,SMPD1	CERT1,GBA2,NEU1,SGPL1,SMPD1	ALDH3A2,ARSG,CERS5,CTSA,KDSR,SGPP2,UGCG
Osteoarthritis Pathway	-1.414	0.816	0.447	-0.277	0	0	0	0.62	0.62	0.0508	0.0254	0.0254	0.0593	CTNNA1,DDIT4,FN1,FOXO3,ITGA1,ITGA9,NFKB1,PDGFC,PRKAG2,SMAD9,SP1,TCF4	CASP9,CTNNB1,FOXO3,NFKB2,SMAD4,VEGFB	CNMD,HIF1A,ITGA3,NFKB2,REL,SMAD1	CHUK,CREB1,CTNNA1,DDR2,HDAC4,ITGA3,PRKAA2,PRKAB2,PRKAG2,RAC1,RBPJ,SIK3,TGFBR1,VEGFB
Erythropoietin Signaling Pathway	-1.414	-0.707	1.633	-2.111	0	0.387	0	0.596	0.596	0.0449	0.0449	0.0393	0.0618	FOXO3,MAPK3,MDM2,NFKB1,PRKCA,PRKD1,RPS6KB1,STAT5B	CTNNB1,FOXO3,MRAS,NFKB2,NFKBIB,PRKCA,PRKCD,PRKD1	Eda,HIF1A,NFKB2,PIK3C2A,PRKCB,REL,RRAS	MACROH2A2,MRAS,NRAS,PIK3C2B,PIK3R2,RAC1,RALA,SOS1,TGFB2,TGFB3,XIAP
DHCR24 Signaling Pathway	-1.414	-1.134	2.121	-3	0.158	0.455	0.128	0.586	0.586	0.0576	0.0504	0.0576	0.0647	IGF1,MDM2,NFKB1,PDGFC,PDGFD,POMC,PRKCA,PRKD1	AR,MRAS,NFKB2,PRKCA,PRKCD,PRKD1,THRA	DHCR7,GGA3,NFKB2,PIK3C2A,PRKCB,RRAS,RXRB,SC5D	APOD,KLF5,MRAS,NR1H2,NRAS,PCYOX1,PIK3C2B,PIK3R2,RALA
eNOS Signaling	-1.414	-0.378	1.414	-2.449	0.215	0.689	0.0837	0.443	0.689	0.0633	0.057	0.0506	0.057	ADCY2,ADCY5,Calm1 (includes others),GNAS,HSP90AA1,HSP90AB1,PDGFC,PRKAG2,PRKCA,PRKD1	Calm1 (includes others),CASP9,CCNA2,HSP90B1,HSPA4,PRKCA,PRKCD,PRKD1,VEGFB	CAV1,CHRNB2,HSPA5,LPAR1,LPAR6,PIK3C2A,PRKAR2B,PRKCB	Cngb1,LPAR3,PIK3C2B,PIK3R2,PRKAA2,PRKAB2,PRKACA,PRKAG2,VEGFB
Signaling by ERBB2	-1.414	#NUM!	#NUM!	#NUM!	1.24	0.351	0	0.284	1.24	0.16	0.06	0.04	0.06	EGFR,GAB1,HSP90AA1,MATK,PRKCA,PTPN12,UBC,USP8	PRKCA,PRKCD,RPS27A	ERBB3,USP8	GAB1,NRAS,SOS1
Pre-NOTCH Expression and Processing	-1.414	#NUM!	1	#NUM!	0.87	0.351	0.156	0.259	0.87	0.118	0.0526	0.0658	0.0526	EP300,H2AZ2,NOTCH3,POGLUT1,RAB6A,SEL1L,TFDP1,TFDP2,TNRC6C	RAB6A,TFDP1,TMED2,TNRC6C	H2AJ,KAT2A,RUNX1,ST3GAL6,TNRC6C	AGO2,RBPJ,SNW1,TNRC6A
ISGylation Signaling Pathway	-1.414	#NUM!	0.378	-1.342	0.316	0	0.184	0.221	0.316	0.0741	0.0185	0.0648	0.0463	EP300,FLNB,IRF2,IRF9,NFKB1,RPS15,STAT2,TYK2	NFKB2,PRKN	BECN1,HIF1A,IRF2,ITGA3,NFKB2,SQSTM1,UBE2N	IRF9,ITGA3,SQSTM1,STAT1,XIAP
Regulation of Insulin-like Growth Factor (IGF) transport and uptake by IGFBPs	-1.414	2	2.236	#NUM!	0.215	0.154	0	0	0.215	0.0645	0.0323	0.0403	0.0242	ADAM10,CP,CST3,FAM20C,FN1,IGF1,LGALS1,SDC2	CST3,FSTL1,HSP90B1,LGALS1	IGFBP4,MEN1,NUCB1,VGF,WFS1	CHGB,PAPPA2,SCG3
Class A/1 (Rhodopsin-like receptors)	-1.414	#NUM!	2.828	-1.342	0	0	0	0	0	0.0252	0.00943	0.0252	0.0157	CCL25,CHRM2,EDNRA,HTR1F,HTR4,MT-RNR2,PLPPR5,POMC	F2R,OPRM1,PSAP	ADORA2A,EDNRB,GPHA2,LPAR1,LPAR6,NMB,PLPPR4,PTGIR	F2RL2,GPR65,HTR1D,LPAR3,PLPPR4
CTLA4 Signaling in Cytotoxic T Lymphocytes	-1.414	-0.447	-0.707	0.577	0	0	0	0	0	0.0131	0.0082	0.0131	0.0197	CBLB,MAPK3,NFATC3,NFKB1,PLD1,PPM1L,PPP2R2A,PPP2R3A	AHR,HLA-A,MRAS,NFKB2,PTPN11	Ap2b1,B2M,ITGA3,MALT1,NFKB2,PIK3C2A,PPP2R2C,RRAS	AP2A1,ITGA3,MAPK11,MRAS,NRAS,PIK3C2B,PIK3R2,PTPA,RAC1,RALA,TGFB2,TGFB3
G Beta Gamma Signaling	-1.387	-0.447	2.828	-3.606	0.857	0.225	0.178	1.45	1.45	0.101	0.0388	0.062	0.101	ADCY2,CACNA1A,CACNA1B,CACNA1C,CACNA2D3,EGFR,GNAS,GNB1,GNG3,MAPK3,PRKAG2,PRKCA,PRKD1	GNG3,MRAS,PRKCA,PRKCD,PRKD1	CACNB1,CAV1,GNAO1,GNG3,GNG4,PRKAR2B,PRKCB,RRAS	CACNA1A,CACNA1D,CACNG7,GNA12,GNAI1,GNG12,KCNJ3,MRAS,NRAS,PRKACA,PRKAG2,RALA,SOS1
Cardiac β-adrenergic Signaling	-1.387	0.447	-0.707	-1.897	0.88	0.263	0.38	1.44	1.44	0.0944	0.0389	0.0722	0.0889	ADCY2,ADCY5,CACNA1A,CACNA1B,CACNA1C,CACNA2D3,GNAS,GNB1,GNG3,PDE11A,PDE3A,PDE7B,PDE8A,PPM1L,PPP2R2A,PPP2R3A,PRKAG2	GDE1,GNG3,MRAS,PDE12,PDE3B,PPP1R12A,SLC8A1	CACNB1,GNAO1,GNG3,GNG4,GRK3,PDE8B,PPP1CA,Ppp1cc,PPP1R11,PPP1R7,PPP2R2C,PRKAR2B,TDP2	AKAP7,CACNA1A,CACNA1D,CACNG7,GDE1,GNA12,GNAI1,GNG12,GRK2,MRAS,PDE2A,PDE4B,PKIA,PRKACA,PRKAG2,PTPA
Androgen Signaling	-1.387	-0.378	1.342	-1.89	1.62	1.47	0.886	0.819	1.62	0.118	0.071	0.0888	0.071	CACNA1A,CACNA1B,CACNA1C,CACNA2D3,Calm1 (includes others),EP300,GNAS,GNB1,GNG3,HSP90AA1,MAPK3,NCOA2,NFKB1,POLR2A,POLR2C,PRKAG2,PRKCA,PRKD1,TAF11,TAF4	AR,Calm1 (includes others),GNG3,H3-3A/H3-3B,HSPA4,MRAS,NFKB2,POLR2E,PRKCA,PRKCD,PRKD1,TAF2	CACNB1,CALR,GNAO1,GNG3,GNG4,GTF2H5,NFKB2,POLR2F,POLR2G,POLR2I,PRKAR2B,PRKCB,REL,TAF10,TAF12	CACNA1A,CACNA1D,CACNG7,CALR,CCNH,GNA12,GNAI1,GNG12,GTF2F1,MRAS,PRKACA,PRKAG2
Factors involved in megakaryocyte development and platelet production	-1.387	#NUM!	1.89	-2	1.56	0	0.279	0.186	1.56	0.143	0.022	0.0769	0.044	ABL1,CABLES1,CAPZA1,CAPZB,CARMIL1,DOCK10,DOCK11,DOCK3,DOCK4,DOCK5,DOCK9,IRF2,MFN2	DOCK3,VPS45	CAPZA1,HDAC2,HMG20B,IRF2,PRKAR2B,RAB5A,RCOR1	PHF21A,PRKACA,RAC1,RAD51C
Hepatic Cholestasis	-1.387	0.378	2.828	-1.414	0.174	0.165	0	0	0.174	0.0583	0.0314	0.0359	0.0359	ADCY2,ADCY5,Calm1 (includes others),INSR,MAPK3,NFATC3,NFKB1,NGFR,PPP3CC,PRKAG2,PRKCA,PRKD1,STK11	Calm1 (includes others),LBP,NFKB2,NFKBIB,PRKCA,PRKCD,PRKD1	Eda,FOXO1,NFKB2,PRKAR2B,PRKCB,REL,STK11,TRAF6	CHUK,IKBKB,MAP3K4,NR1H2,PRKACA,PRKAG2,TGFB2,TGFB3
Mitochondrial Dysfunction	-1.372	-2.556	-4.849	2.711	1.75	5.35	1.99	1.11	5.35	0.101	0.0865	0.0893	0.0663	ATP1A2,ATP1A3,CACNA1A,CACNA1B,CACNA1C,CACNA2D3,Calm1 (includes others),CAMK2A,CAPNS1,Cox6c,COX7A2L,GSTK1,GSTT2/GSTT2B,HAP1,HTT,MAP2K7,MDM2,MFN2,MT-CYB,MT-ND1,MT-ND2,MT-ND4,MT-ND5,NDUFA2,NDUFA3,NDUFA5,NDUFV3,PINK1,PPP3CC,PRKAG2,RHOT1,RHOT2,SDHD,UQCRHL,ZNF746	ACADL,ATP1B1,ATP5F1D,ATP5PD,ATP5PF,ATP5PO,Calm1 (includes others),CAPNS1,CASP9,COX17,Cox6c,GPD2,GPX4,MT-CYB,MT-ND3,NDUFA11,NDUFB10,NDUFB3,NDUFB8,NDUFB9,NDUFS6,NDUFV2,PDHA1,PRKN,TOMM20,TOMM22,TOMM34,UQCRFS1,VDAC3,VPS9D1	ATP5MC3,ATP5MF,ATP5PO,BECN1,CACNB1,COX8A,DLD,GPX4,GSTP1,Gstt1,MAOA,NDUFA11,NDUFA13,NDUFA6,NDUFA8,NDUFB4,NDUFB6,NDUFB8,NDUFB9,NDUFS1,PDHB,PDHX,PIK3C2A,PRKAR2B,SDHB,SIRT3,TOMM34,TOMM7,UQCR10,UQCRC2,UQCRQ	ATPAF1,BAX,BCL2,CACNA1A,CACNA1D,CACNG7,COX11,CREB1,GSTZ1,NDUFA13,NDUFA7,NDUFS2,NFE2L2,NOS1,PIK3C2B,PIK3R2,PRKAA2,PRKAB2,PRKACA,PRKAG2,PSEN2,SDHA,TOMM34
Fanconi Anemia Pathway	-1.342	#NUM!	#NUM!	#N/A	0.687	0	0	#N/A	#N/A	0.132	0.0263	0.0263	#N/A	ATR,FAAP100,MUS81,UBC,WDR48	RPS27A	ATRIP	#N/A
Renin-Angiotensin Signaling	-1.342	-0.447	2.449	-3.606	0.152	0.249	0.118	2.15	2.15	0.0569	0.0407	0.0569	0.122	ADCY2,ADCY5,MAPK3,NFKB1,PRKAG2,PRKCA,PRKD1	MRAS,NFKB2,PRKCA,PRKCD,PRKD1	NFKB2,PAK2,PIK3C2A,PRKAR2B,PRKCB,REL,RRAS	MAP3K1,MAPK11,MRAS,NRAS,PAK3,PAK4,PIK3C2B,PIK3R2,PRKACA,PRKAG2,RAC1,RALA,SHF,SOS1,STAT1
IL-1 Signaling	-1.342	#NUM!	2	-2.449	0.577	0.236	0.38	1.29	1.29	0.0938	0.0417	0.0833	0.104	ADCY2,ADCY5,GNAS,GNB1,GNG3,MAP2K7,NFKB1,PRKAG2,TOLLIP	GNG3,MRAS,NFKB2,NFKBIB	GNAO1,GNG3,GNG4,MAP3K14,NFKB2,PRKAR2B,REL,TRAF6	CHUK,GNA12,GNAI1,GNG12,IKBKB,MAP3K1,MAPK11,MRAS,PRKACA,PRKAG2
Coronavirus Pathogenesis Pathway	-1.342	-2.065	-2.668	2	1.29	3.65	0.842	1.2	3.65	0.103	0.0931	0.0833	0.0784	ABL1,EEF1A1,EEF1A2,EIF2AK3,EP300,HDAC9,IRF9,MAPK3,MT-RNR2,NFKB1,NPC1,NPM1,PTGES2,RPS15,RPS24,RPS28,RPS7,RPS8,STAT2,TFDP1,TYK2	AR,CASP9,NFKB2,NFKBIB,NPM1,RAB7A,RPS17,RPS20,RPS21,RPS26,RPS27A,RPS29,RPS4Y1,RPS5,RPS8,RPS9,SMAD4,TFDP1,TNPO2	CDK4,E2F6,EIF4E,HDAC11,HDAC2,HIF1A,NFKB2,NUP98,REL,RPS10,RPS11,RPS15A,RPS16,RPS2,RPS28,RPS3,TNPO2	ATP6AP1,BAX,BCL2,CHUK,HDAC11,HDAC4,HDAC7,IKBKB,IRF9,KPNB1,MAPK11,NPM1,RIPK1,RPS16,STAT1,TGFBR1
BMP signaling pathway	-1.342	#NUM!	2.236	-2.828	0.21	0.254	0.178	1.14	1.14	0.0659	0.044	0.0659	0.0989	ACVR2A,BMP1,MAPK3,NFKB1,PRKAG2,SMAD9	MRAS,NFKB2,SMAD4,ZNF423	NFKB2,PRKAR2B,REL,RRAS,SMAD1,TLX2	CREB1,MAPK11,MRAS,NRAS,PRKACA,PRKAG2,RALA,SOS1,XIAP
Mouse Embryonic Stem Cell Pluripotency	-1.342	2	2	-2.828	0	0.207	0	0.92	0.92	0.0472	0.0377	0.0377	0.0849	DVL1,MAPK3,SMAD9,TCF4,TYK2	CTNNB1,MRAS,PTPN11,SMAD4	ID3,PIK3C2A,RRAS,SMAD1	DVL1,MAPK11,MRAS,NRAS,PIK3C2B,PIK3R2,RALA,SOS1,XIAP
Prolactin Signaling	-1.342	-0.447	#NUM!	-2.121	0.282	0.387	0	0.819	0.819	0.0729	0.0521	0.0312	0.0833	EP300,MAPK3,NR3C1,PRKCA,PRKD1,SP1,STAT5B	MRAS,PRKCA,PRKCD,PRKD1,PTPN11	PIK3C2A,PRKCB,RRAS	MRAS,NRAS,PIK3C2B,PIK3R2,RALA,SOCS7,SOS1,STAT1
Nonhomologous End-Joining (NHEJ)	-1.342	#NUM!	#NUM!	-2.236	0.45	0.361	0	0.777	0.777	0.102	0.0612	0.0408	0.102	BABAM2,DCLRE1C,TDP1,UIMC1,XRCC6	KAT5,PRKDC,UBE2V2	TDP2,UBE2N	RAD50,TDP1,TP53BP1,UIMC1,XRCC4
Transcriptional regulation by the AP-2 (TFAP2) family of transcription factors	-1.342	#NUM!	#NUM!	-1	0.727	0.249	0.184	0.731	0.731	0.139	0.0556	0.0833	0.111	EGFR,EP300,NOP2,NPM1,WWOX	NPM1,YEATS4	HSPD1,KCTD1,KDM5B	ATAD2,CITED2,KDM5B,NPM1
CD40 Signaling	-1.342	#NUM!	2	-1.342	0.243	0.102	0.201	0.729	0.729	0.0725	0.029	0.0725	0.087	MAP2K5,MAP2K7,MAPK3,MAPKAPK2,NFKB1	NFKB2,NFKBIB	MAP3K14,NFKB2,PIK3C2A,REL,TRAF6	CHUK,IKBKB,MAPK11,PIK3C2B,PIK3R2,TANK
MAP kinase activation	-1.342	#NUM!	#NUM!	-2	0.663	0	0.0483	0.687	0.687	0.128	0.0256	0.0513	0.103	CUL1,MAP2K7,MAPKAPK2,NFKB1,UBC	RPS27A	TRAF6,UBE2N	BTRC,CHUK,IKBKB,MAPK11
NCAM signaling for neurite out-growth	-1.342	#NUM!	#NUM!	-2.236	0.318	0	0	0.604	0.604	0.082	0.0164	0.0328	0.082	CACNA1C,CNTN2,COL6A5,MAPK3,SPTB	SPTBN2	CACNB1,PRNP	CACNA1D,COL3A1,CREB1,NRAS,SOS1
TP53 Regulates Transcription of Cell Cycle Genes	-1.342	2	#NUM!	-2	0.45	0.602	0	0.529	0.602	0.102	0.0816	0.0408	0.0816	CNOT1,EP300,NPM1,TFDP1,TFDP2	CCNA2,CDKN1B,NPM1,TFDP1	CNOT1,CNOT8	BAX,CNOT10,NPM1,PRMT1
UVC-Induced MAPK Signaling	-1.342	-0.447	#NUM!	#NUM!	0.665	0.956	0.0898	0.495	0.956	0.118	0.098	0.0588	0.0784	ATR,EGFR,MAPK3,PRKCA,PRKD1,SMPD4	MRAS,PRKCA,PRKCD,PRKD1,SMPD1	PRKCB,RRAS,SMPD1	MAPK11,MRAS,NRAS,RALA
Cancer Drug Resistance by Drug Efflux	-1.342	#NUM!	#NUM!	-2	0.351	0.148	0	0.411	0.411	0.0862	0.0345	0.0345	0.069	ABCG2,FOXO3,MAPK3,MDM2,NFKB1	FOXO3,MRAS	FOXO1,RRAS	MRAS,NRAS,PIK3R2,RALA
PCP (Planar Cell Polarity) Pathway	-1.342	#NUM!	#NUM!	-1	0.326	0	0	0.388	0.388	0.0833	0.0167	0.0333	0.0667	DVL1,LGR4,PFN2,ROCK1,ROR2	PFN2	JUND,PFN1	DVL1,PRICKLE1,RAC1,ROR2
TP53 Regulates Transcription of DNA Repair Genes	-1.342	#NUM!	2.828	-2	0.234	0	0.819	0.299	0.819	0.0714	0.0143	0.114	0.0571	ATR,NELFA,POLR2A,POLR2C,SUPT4H1	POLR2E	CDK12,GTF2H5,POLR2F,POLR2G,POLR2I,RAD51D,SUPT4H1,SUPT5H	CCNH,CCNT1,CDK9,GTF2F1
RNA Polymerase I Transcription	-1.342	#NUM!	2.449	#NUM!	0.434	0	0.66	0.284	0.66	0.1	0.02	0.12	0.06	ERCC6,MAPK3,MTA3,POLR1A,TAF1A	POLR2E	GTF2H5,HDAC2,KAT2A,MBD3,POLR1D,POLR2F	CCNH,POLR1F,TAF1D
Processing of Capped Intronless Pre-mRNA	-1.342	#NUM!	2.449	#NUM!	0.927	0.314	1.48	0.283	1.48	0.172	0.069	0.207	0.069	CPSF6,CSTF3,NCBP1,PCF11,WDR33	SLBP,SNRPF	CPSF1,CPSF3,NUDT21,PCF11,SNRPD3,SNRPF	SNRPB,WDR33
UVB-Induced MAPK Signaling	-1.342	#NUM!	#NUM!	#NUM!	0.394	0.531	0.0803	0.256	0.531	0.0926	0.0741	0.0556	0.0556	EGFR,MAPK3,PRKCA,PRKD1,RPS6KB1	H3-3A/H3-3B,PRKCA,PRKCD,PRKD1	EIF4E,PIK3C2A,PRKCB	MAPK11,PIK3C2B,PIK3R2
Role of MAPK Signaling in Inhibiting the Pathogenesis of Influenza	-1.342	#NUM!	#NUM!	#NUM!	0.186	0	0	0	0.186	0.0633	0.0253	0.0253	0.0253	MAP2K7,MAPK3,NFKB1,PLA2R1,PNPLA3	NFKB2,NFKBIB	NFKB2,PLAAT1	BAX,MAPK11
CD28 Signaling in T Helper Cells	-1.342	#NUM!	2	-2.646	0	0	0	0	0	0.00963	0.00963	0.00963	0.0135	ARPC4,Calm1 (includes others),NFATC3,NFKB1,PPP3CC	Calm1 (includes others),HLA-A,NFKB2,NFKBIB,PTPN11	ARPC1A,MALT1,NFKB2,PIK3C2A,REL	ACTR3,CHUK,IKBKB,MAP3K1,PIK3C2B,PIK3R2,RAC1
Integrin Signaling	-1.291	2.449	2.121	-2.668	0.434	0.497	0.0537	1.27	1.27	0.0748	0.0467	0.0467	0.0794	ABL1,ACTG1,ACTN1,ARPC4,CAPNS1,ITGA1,ITGA9,MAPK3,NCK2,PFN2,RAPGEF1,RHOBTB1,RHOF,RHOT1,RHOT2,ROCK1	CAPNS1,Cdc42,MRAS,PFN2,PPP1R12A,RHOG,RND2,TSPAN2,TTN,ZYX	ARF5,ARPC1A,CAV1,GIT1,ITGA3,PAK2,PFN1,PIK3C2A,RRAS,ZYX	ACTR3,ARF4,ASAP1,CTTN,ILKAP,ITGA3,MRAS,NRAS,PAK3,PAK4,PARVB,PIK3C2B,PIK3R2,RAC1,RALA,SOS1,TLN1
Production of Nitric Oxide and Reactive Oxygen Species in Macrophages	-1.291	-0.333	0	-2.496	0.618	0.602	0.0513	0.942	0.942	0.0829	0.0518	0.0466	0.0725	MAP2K7,MAP3K13,Map3k7,MAPK3,NFKB1,NGFR,PPM1L,PPP2R2A,PPP2R3A,PRKCA,PRKD1,RHOBTB1,RHOF,RHOT1,RHOT2,TYK2	Cdc42,Map3k7,NFKB2,NFKBIB,PPP1R12A,PRKCA,PRKCD,PRKD1,RHOG,RND2	MAP3K14,NFKB2,PIK3C2A,PPP1CA,PPP1R11,PPP1R7,PPP2R2C,PRKCB,REL	APOD,CHUK,IKBKB,MAP3K1,MAP3K2,MAP3K4,Map3k7,MAPK11,PCYOX1,PIK3C2B,PIK3R2,PTPA,RAC1,STAT1
Pulmonary Healing Signaling Pathway	-1.291	0.707	2.449	-1.069	0.434	0.303	0	0.903	0.903	0.0754	0.0402	0.0302	0.0704	CDH1,CFL1,EGFR,EP300,MAPK3,NFKB1,NGFR,NOTCH3,PDGFC,PRKAG2,PRKCA,PRKD1,SMAD9,STAT5B,TCF4	CFL1,CTNNB1,MRAS,NFKB2,PRKCA,PRKCD,PRKD1,VEGFB	CFL2,HIF1A,NFKB2,PRKCB,RRAS,SMAD1	ETV5,MAPK11,MRAS,NRAS,PRKAA2,PRKAB2,PRKAG2,RAC1,RALA,RBPJ,SOS1,TGFB2,TGFB3,VEGFB
Endothelin-1 Signaling	-1.291	-0.447	2.236	-3.317	0.453	0	0	0.614	0.614	0.0765	0.0255	0.0306	0.0612	ADCY2,ADCY5,EDNRA,GAB1,GNAS,MAPK3,MAPK4,PDIA3,PLA2R1,PLCB1,PLCL2,PLD1,PNPLA3,PRKCA,PRKD1	CASP9,MRAS,PRKCA,PRKCD,PRKD1	EDNRB,GNAO1,PIK3C2A,PLAAT1,PRKCB,RRAS	GAB1,GNA12,GNAI1,MAPK11,MRAS,NOS1,NRAS,PIK3C2B,PIK3R2,RALA,SHF,SOS1
Ribonucleotide Reductase Signaling Pathway	-1.291	1.633	3	-1.667	0.687	0.206	0.0941	0.358	0.687	0.0872	0.0349	0.0523	0.0523	ARID2,ATR,CDH1,CUL1,EGFR,FOXO3,MAPK3,MET,NFKB1,PARP11,PARP14,PBRM1,RPTOR,SP1,TNKS2	CASP9,CTNNB1,FOXO3,H3-3A/H3-3B,NFKB2,PARP3	ARID1A,CDK4,E2F6,EIF4E,HIF1A,NFKB2,PARP14,PIK3C2A,SMARCA2	BCL2,BTRC,CREB1,MAPK11,NRAS,PIK3C2B,PIK3R2,SMARCA4,TNKS
Necroptosis Signaling Pathway	-1.291	3	2.236	-2.646	0.86	0.704	0	0.226	0.86	0.0968	0.0581	0.0323	0.0452	CAMK2A,CAPNS1,DAPK1,IRF9,MDM2,MERTK,NGFR,PGAM5,PPP3CC,SLC25A4,STAT2,TIMM17A,TIMM9,TRPM7,UBC	CAPNS1,CFLAR,SLC25A4,TIMM13,TIMM17B,TOMM20,TOMM22,TOMM34,VDAC3	GLUL,TIMM13,TOMM34,TOMM7,TSPO	CHUK,GLUD1,IKBKB,IRF9,RIPK1,STAT1,TOMM34
HOTAIR Regulatory Pathway	-1.291	1.89	2.236	-1.342	0.746	0.457	0	0	0.746	0.0909	0.0485	0.0364	0.0364	ATG7,ATXN1,CDH1,COL1A2,EED,EP300,JARID2,KMT2C,MDM2,MET,NFKB1,ROCK1,SNUPN,STK38,TCF4	AR,ATXN1,CTNNB1,H3-3A/H3-3B,LAMTOR5,NFKB2,SRF,VIM	DZIP3,HDAC2,NFKB2,PIK3C2A,RCOR1,REL	AGO2,COL3A1,DZIP3,PIK3C2B,PIK3R2,XIAP
MicroRNA Biogenesis Signaling Pathway	-1.279	1.134	3.464	-3.357	1.68	0.236	0.234	1.18	1.68	0.116	0.037	0.0635	0.0794	ABL1,AHCTF1,DDX17,EGFR,Fus,GLE1,HSP90AA1,HSP90AB1,IGF1,MAPK3,NUP153,NUP42,PNPT1,POLR2A,POLR2C,RAE1,RPS6KB1,SF3A1,SMAD9,SRSF3,TUT7,XRN1	EXOSC8,HSP90B1,MRAS,NUP42,NUP88,POLR2E,PTGES3	DGCR8,EXOSC5,NUP205,NUP98,PIK3C2A,POLR2F,POLR2G,POLR2I,RAN,RRAS,SMAD1,TSN	AGO2,AHCTF1,EXOSC1,GLE1,MAPK11,MRAS,NDC1,NRAS,NUP37,PIK3C2B,PIK3R2,POM121/POM121C,RALA,TGFB2,TGFB3
Sertoli Cell-Sertoli Cell Junction Signaling	-1.213	1.667	3.464	-4.025	0.366	0.252	0.0803	1.45	1.45	0.0694	0.0367	0.049	0.0816	ACTG1,ACTN1,CDH1,CDH6,CTNNA1,EGFR,EPB41,MAP2K7,MAP3K13,Map3k7,MAPK3,NFKB1,NGFR,SPTB,TUBB,TUBB3,TUBB4B	AR,CTNNB1,Map3k7,MRAS,NFKB2,SPTBN2,TUBA1A,TUBB,TUBB2A	CDH6,EPN1,ITGA3,JAM3,MAP3K14,NFKB2,PAK2,PIK3C2A,RRAS,TUBA1B,TUBA4A,TUBB4A	CDH10,CDH12,CREB1,CTNNA1,ITGA3,MAP3K1,MAP3K2,MAP3K4,Map3k7,MAPK11,MRAS,NRAS,PAK3,PAK4,PIK3C2B,PIK3R2,RAC1,RALA,TGFB3,TGFBR1
Role of Osteoclasts in Rheumatoid Arthritis Signaling Pathway	-1.213	1.897	1.89	-3.153	0.181	0.249	0	0.799	0.799	0.0581	0.0355	0.0226	0.0613	ADAM10,Calm1 (includes others),CBL,CDH1,COL1A2,COL6A5,CTNNA1,FOXO3,MAP2K5,MAP2K7,MAPK3,NFKB1,NGFR,PPP3CC,RHOBTB1,RHOF,RHOT1,RHOT2	ADAM22,Calm1 (includes others),CASP9,Cdc42,CTNNB1,FOXO3,MRAS,NFKBIB,RHOG,RND2,SRF	CBL,CERT1,FOXO1,MAP3K14,PIK3C2A,RRAS,TRAF6	ADAM19,ADAM23,BCL2,CHUK,COL3A1,CREB1,CTNNA1,IKBKB,MAPK11,MRAS,NRAS,PIK3C2B,PIK3R2,PTPN1,RAC1,RALA,SOS1,TNFRSF11A,XIAP
Chronic Myeloid Leukemia Signaling	-1.177	1.155	1.897	-3.128	1.17	0.45	0	1.64	1.64	0.0929	0.0429	0.0357	0.0821	ABL1,Calm1 (includes others),CTBP2,DVL1,FOXO3,HDAC9,HSP90AA1,HSP90AB1,ITCH,MAPK3,MDM2,MSI2,NFATC3,NFKB1,NOTCH3,NUMB,PDIA3,PLCB1,PLCL2,PPP3CC,PRKAG2,RPTOR,SPRED1,STAT5B,TCF4,TFDP1	Calm1 (includes others),CASP9,CDKN1B,CTNNB1,FOXO3,HSP90B1,MRAS,NFKB2,PTPN11,SET,SMAD4,TFDP1	CDK4,CTBP1,E2F6,HDAC11,HDAC2,NFKB2,PIK3C2A,RAN,REL,RRAS	BCL2,CHUK,CTBP2,DVL1,HDAC11,HDAC4,HDAC7,IKBKB,MRAS,NRAS,PCBP2,PIK3C2B,PIK3R2,PRKAA2,PRKAB2,PRKAG2,RAC1,RALA,SOS1,TGFB2,TGFB3,TGFBR1,XIAP
RHOA Signaling	-1.155	0.447	2.449	-1	0.738	0.387	0.0577	0.915	0.915	0.0968	0.0484	0.0484	0.0806	ACTG1,ARPC4,CFL1,CIT,DLC1,IGF1,PFN2,PIP4K2A,PIP5K1A,PIP5K1C,PLD1,ROCK1	ANLN,CFL1,PFN2,PPP1R12A,RDX,TTN	ARPC1A,CFL2,LPAR1,LPAR6,PFN1,PIP5K1C	ACTR3,ARHGAP1,ARHGAP35,GNA12,LIMK1,LPAR3,MYL6,PIP4K2A,SEMA3F,SEPTIN10
COPI-mediated anterograde transport	-1.155	1.667	3.606	-1.633	1.09	1.58	1.7	0.388	1.7	0.118	0.0882	0.127	0.0588	Ank2,ANK3,ARFGAP3,CAPZA1,CAPZB,COG3,DCTN5,DYNC1LI2,SPTB,TMED9,TUBB3,TUBB4B	ANK1,Ank2,DCTN1,DCTN2,NSF,SPTBN2,TMED2,TUBA1A,TUBB2A	ACTR10,ARF5,CAPZA1,COPB2,COPG2,DCTN6,GOSR2,NAPA,RAB1A,TMED9,TUBA1B,TUBA4A,TUBB4A	ARF4,ARFGAP2,COPE,COPZ1,DCTN2,KDELR2
Transcriptional regulation of white adipocyte differentiation	-1.155	#NUM!	2.236	-2	1.48	0.174	0.118	0.22	1.48	0.143	0.0357	0.0595	0.0476	ANGPTL4,CDK8,CHD9,EP300,MED1,MED13L,MED6,NCOA2,NFKB1,TBL1X,TBL1XR1,ZNF638	MED10,MED16,MED25	CDK4,MED29,MED30,MED31,MED4	CHD9,FAM120B,KLF5,NCOA3
Sphingosine-1-phosphate Signaling	-1.155	1	#NUM!	-2.236	1.17	0.387	0	0.161	1.17	0.115	0.0492	0.0246	0.041	ACER3,ADCY2,ADCY5,MAPK3,PDGFC,PDGFD,PDIA3,PLCB1,PLCL2,RHOBTB1,RHOF,RHOT1,RHOT2,SMPD4	ASAH2,CASP9,Cdc42,RHOG,RND2,SMPD1	ASAH2,PIK3C2A,SMPD1	GNA12,GNAI1,PIK3C2B,PIK3R2,RAC1
Integrin cell surface interactions	-1.134	#N/A	#NUM!	#NUM!	0.377	#N/A	0	0	#N/A	0.0824	#N/A	0.0235	0.0235	CD47,CDH1,COL1A2,COL6A5,FN1,ITGA1,ITGA9	#N/A	ITGA3,JAM3	COL3A1,ITGA3
Pancreatic Adenocarcinoma Signaling	-1.134	#NUM!	#NUM!	-2.646	0.397	0.366	0.104	1.46	1.46	0.0781	0.0469	0.0547	0.102	ABL1,EGFR,HDAC9,MAPK3,MDM2,NFKB1,PDGFC,PLD1,TFDP1,TYK2	CASP9,CDKN1B,NFKB2,SMAD4,TFDP1,VEGFB	CDK4,E2F6,HDAC11,HDAC2,NFKB2,PIK3C2A,REL	BCL2,HDAC11,HDAC4,HDAC7,PIK3C2B,PIK3R2,RAC1,RALA,STAT1,TGFB2,TGFB3,TGFBR1,VEGFB
EGF Signaling	-1.134	#NUM!	#NUM!	-1.89	0.757	0.278	0	1.45	1.45	0.121	0.0517	0.0172	0.138	CSNK2A1,EGFR,MAP2K7,MAPK3,PRKCA,RASA1,RPS6KB1	CSNK2B,PRKCA,SRF	PIK3C2A	CSNK2B,MAP3K1,MAPK11,PIK3C2B,PIK3R2,RASA1,SOS1,STAT1
Peroxisomal protein import	-1.134	#NUM!	2.828	-2.828	0.679	0.249	1	1.35	1.35	0.111	0.0476	0.127	0.127	ACAA1,AGPS,GSTK1,HMGCL,PEX14,UBC,USP9X	DHRS4,IDH1,RPS27A	ACAA1,ACOT8,ACOX3,CRAT,ECH1,ECI2,HMGCL,ZFAND6	GNPAT,HMGCL,HSD17B4,PEX13,PEX2,PEX6,USP9X,ZFAND6
FLT3 Signaling in Hematopoietic Progenitor Cells	-1.134	#NUM!	2	-2.828	0.385	0.174	0.0477	1.23	1.23	0.0833	0.0357	0.0476	0.107	CBL,INPP5D,MAPK3,RPS6KA2,RPS6KB1,STAT2,STAT5B	MRAS,PTPN11,RPS6KA2	CBL,EIF4E,PIK3C2A,RRAS	CREB1,MAPK11,MRAS,NRAS,PIK3C2B,PIK3R2,RALA,SOS1,STAT1
IL-3 Signaling	-1.134	-1	1	-2.828	0.418	0.314	0.0574	1.04	1.04	0.0864	0.0494	0.0494	0.0988	INPP5D,MAPK3,PPP3CC,PRKCA,PRKD1,RAPGEF1,STAT5B	MRAS,PRKCA,PRKCD,PRKD1	FOXO1,PIK3C2A,PRKCB,RRAS	MRAS,NRAS,PIK3C2B,PIK3R2,RAC1,RALA,SOS1,STAT1
Signaling by NTRK1 (TRKA)	-1.134	#NUM!	#NUM!	-2.828	0.418	0	0	1.04	1.04	0.0864	0.0247	0.0247	0.0988	MAP2K5,MAPK3,MAPKAPK2,NTRK2,RAPGEF1,RPS6KA2,YWHAB	RPS6KA2,YWHAB	ADORA2A,DNAL4	AP2A1,CREB1,DNM3,MAPK11,NRAS,PIK3R2,RALA,SOS1
Signaling by TGF-beta Receptor Complex	-1.134	0.447	2.236	-2.236	0.86	0.908	0.338	0.719	0.908	0.132	0.0943	0.0943	0.0943	CBL,MTMR4,NEDD4L,NEDD8,PARD3,SMURF2,UBC	NEDD4L,NEDD8,RPS27A,SMAD4,UBE2M	CBL,NEDD8,PPP1CA,SMURF2,UCHL5	LTBP3,TGFB2,TGFB3,TGFBR1,UCHL5
IL-10 Signaling	-1.134	-0.447	-1.134	-1	0	0.167	0	0.473	0.473	0.0455	0.0325	0.0455	0.0584	DDIT4,INPP5D,NFKB1,PRKAG2,SP1,STAT5B,TYK2	AHR,HLA-A,NFKB2,NFKBIB,PKM	BLVRB,CDKN2D,HIF1A,MAP3K14,NFKB2,REL,TRAF6	BCL2,CHUK,CREB1,IKBKB,MAPK11,PRKAA2,PRKAB2,PRKAG2,STAT1
Apelin Cardiomyocyte Signaling Pathway	-1.134	-2	2	-1.342	0.248	0.216	0	0.249	0.249	0.0693	0.0396	0.0396	0.0495	MAPK3,MAPK4,PDIA3,PLCB1,PLCL2,PRKCA,PRKD1	PRKCA,PRKCD,PRKD1,SLC8A1	HIF1A,PIK3C2A,PRKCB,SLC9A1	GNAI1,MAPK11,MYL6,PIK3C2B,PIK3R2
Macrophage Classical Activation Signaling Pathway	-1.134	0.447	-0.905	-1.89	0	0	0.172	0	0.172	0.0529	0.0265	0.0582	0.037	EED,IRF9,JARID2,MERTK,NFKB1,PARP14,SDHD,STAT2,STK38,TYK2	LBP,NFKB2,NFKBIB,PDHA1,PKM	DLD,Eda,HIF1A,NDUFS1,NFKB2,PARP14,PDHB,PDHX,SDHB,TRAF6,UQCRC2	CHUK,IKBKB,IRF9,SDHA,STAT1,TGFB2,TGFB3
Post-translational protein phosphorylation	-1.134	2	2.236	#NUM!	0.215	0.206	0.045	0	0.215	0.0654	0.0374	0.0467	0.0187	ADAM10,CP,CST3,FAM20C,FN1,LGALS1,SDC2	CST3,FSTL1,HSP90B1,LGALS1	IGFBP4,MEN1,NUCB1,VGF,WFS1	CHGB,SCG3
GP6 Signaling Pathway	-1.134	-0.447	#NUM!	-2.236	0	0.225	0	0	0.225	0.0543	0.0388	0.0233	0.0388	ADAM10,Calm1 (includes others),COL1A2,COL6A5,PRKCA,PRKD1,SCHIP1	Calm1 (includes others),PRKCA,PRKCD,PRKD1,RHOG	CERT1,PIK3C2A,PRKCB	COL3A1,PIK3C2B,PIK3R2,RAC1,TLN1
Oxytocin in Brain Signaling Pathway	-1.069	-0.378	2.333	-3.051	0.336	0.209	0	0.722	0.722	0.0697	0.0348	0.0448	0.0647	CACNA1A,CACNA1B,CACNA1C,CACNA2D3,Calm1 (includes others),EGFR,GNB1,GNG3,MAPK3,NFKB1,PLA2R1,PNPLA3,PRKCA,PRKD1	Calm1 (includes others),GNG3,MRAS,NFKB2,PRKCA,PRKCD,PRKD1	CACNB1,GNAO1,GNG3,GNG4,NFKB2,PIK3C2A,PLAAT1,PRKCB,RRAS	CACNA1A,CACNA1D,CACNG7,CREB1,GNAI1,GNG12,MEF2D,MRAS,NRAS,PIK3C2B,PIK3R2,PTPN1,RALA
Role of BRCA1 in DNA Damage Response	-1	#N/A	#NUM!	#NUM!	0.61	#N/A	0.0594	0.237	#N/A	0.1	#N/A	0.05	0.05	ARID2,ATR,BABAM2,FAAP100,PBRM1,RBBP8,TOPBP1,UIMC1	#N/A	ARID1A,ATRIP,E2F6,SMARCA2	RAD50,SMARCA4,STAT1,UIMC1
Gastrin-CREB signalling pathway via PKC and MAPK	-1	#NUM!	#N/A	#NUM!	1	0.479	#N/A	0.851	#N/A	0.222	0.111	#N/A	0.167	EGFR,MAPK3,PRKCA,RPS6KA2	PRKCA,RPS6KA2	#N/A	CREB1,NRAS,SOS1
Regulation of TP53 Activity through Methylation	-1	#NUM!	#N/A	#NUM!	0.948	0.177	#N/A	0.816	#N/A	0.211	0.0526	#N/A	0.158	EHMT1,EP300,MDM2,UBC	RPS27A	#N/A	L3MBTL1,MDM4,SMYD2
Regulation of TP53 Expression and Degradation	-1	#NUM!	#N/A	#NUM!	0.409	0.225	#N/A	0.405	#N/A	0.103	0.0513	#N/A	0.0769	MDM2,RFFL,RICTOR,UBC	CCNA2,RPS27A	#N/A	MDM4,RNF34,USP2
Visual phototransduction	-1	#NUM!	#N/A	#NUM!	0.193	0	#N/A	0	#N/A	0.0667	0.0167	#N/A	0.0167	CAMKMT,CYP4V2,GNB1,PRKCA	PRKCA	#N/A	PPEF1
FOXO-mediated transcription of oxidative stress, metabolic and neuronal genes	-1	#NUM!	2	#N/A	0.589	0.303	0.5	#N/A	#N/A	0.133	0.0667	0.133	#N/A	ATXN3,FOXO3,NR3C1,POMC	FOXO3,SMAD4	AGRP,FOXO1,HDAC2,SIRT3	#N/A
Signaling by NODAL	-1	#NUM!	#NUM!	#N/A	0.789	0.387	0	#N/A	#N/A	0.174	0.087	0.0435	#N/A	ACVR1B,ACVR2A,FOXO3,MAPK3	FOXO3,SMAD4	DRAP1	#N/A
NF-κB Activation by Viruses	-1	0	2.449	-3.162	0	0.777	0.38	1.58	1.58	0.05	0.075	0.0875	0.125	MAPK3,NFKB1,PRKCA,PRKD1	MRAS,NFKB2,NFKBIB,PRKCA,PRKCD,PRKD1	ITGA3,MAP3K14,NFKB2,PIK3C2A,PRKCB,REL,RRAS	CHUK,IKBKB,ITGA3,MAP3K1,MRAS,NRAS,PIK3C2B,PIK3R2,RALA,RIPK1
PAK Signaling	-1	#NUM!	1.342	-2.887	0.237	0	0.0742	1.4	1.4	0.0672	0.0168	0.0504	0.101	ARHGAP10,CFL1,ITGA1,ITGA9,MAPK3,NCK2,PDGFC,PDGFD	CFL1,MRAS	CFL2,GIT1,ITGA3,PAK2,PIK3C2A,RRAS	ITGA3,LIMK1,MRAS,MYL6,NRAS,PAK3,PAK4,PIK3C2B,PIK3R2,RAC1,RALA,SOS1
CNTF Signaling	-1	#NUM!	#NUM!	-2.646	0.2	0.271	0.0577	1.17	1.17	0.0678	0.0508	0.0508	0.119	MAPK3,RPS6KA2,RPS6KB1,TYK2	MRAS,PTPN11,RPS6KA2	CNTFR,PIK3C2A,RRAS	MRAS,NRAS,PIK3C2B,PIK3R2,RALA,SOS1,STAT1
MAPK6/MAPK4 signaling	-1	#NUM!	#NUM!	-1.134	0.832	2.85	1.65	1.12	2.85	0.109	0.12	0.13	0.0978	CDC14B,FOXO3,MAPK4,PSMA4,PSMA7,PSMD1,PSMD10,PSMF1,TNRC6C,UBC	FOXO3,PSMA6,PSMA7,PSMB1,PSMB2,PSMB6,PSMC6,PSMD2,PSMD7,RPS27A,TNRC6C	FOXO1,PAK2,PSMA6,PSMB10,PSMB2,PSMB3,PSMB5,PSMD13,PSME1,PSME2,SEM1,TNRC6C	AGO2,HSPB1,NCOA3,PAK3,PRKACA,PSMC6,PSMD12,RAC1,TNRC6A
Thrombopoietin Signaling	-1	-0.447	#NUM!	-2.646	0.163	0.689	0	1.05	1.05	0.0615	0.0769	0.0462	0.108	MAPK3,PRKCA,PRKD1,STAT5B	MRAS,PRKCA,PRKCD,PRKD1,PTPN11	PIK3C2A,PRKCB,RRAS	MRAS,NRAS,PIK3C2B,PIK3R2,RALA,SOS1,STAT1
TNF signaling	-1	#NUM!	#NUM!	-2.449	0.212	0.151	0	0.92	0.92	0.0702	0.0351	0.0175	0.105	MAPKAPK2,NSMAF,SPPL2A,UBC	CFLAR,RPS27A	USP4	CHUK,IKBKB,OPTN,RIPK1,USP2,XIAP
ERB2-ERBB3 Signaling	-1	#NUM!	1	-2.449	0.158	0.112	0.105	0.754	0.754	0.0597	0.0299	0.0597	0.0896	MAPK3,SP1,STAT5B,TYK2	CDKN1B,MRAS	ERBB3,FOXO1,PIK3C2A,RRAS	MRAS,NRAS,PIK3C2B,PIK3R2,RALA,SOS1
Glioma Invasiveness Signaling	-1	2	#NUM!	-2.236	0.206	0.551	0	0.654	0.654	0.0667	0.0667	0.0267	0.08	MAPK3,RHOBTB1,RHOF,RHOT1,RHOT2	Cdc42,F2R,MRAS,RHOG,RND2	PIK3C2A,RRAS	MRAS,NRAS,PIK3C2B,PIK3R2,RAC1,RALA
Macropinocytosis Signaling	-1	-1	#NUM!	-2.449	0.311	0.341	0.0712	0.626	0.626	0.0779	0.0519	0.0519	0.0779	ANKFY1,MET,PDGFC,PDGFD,PRKCA,PRKD1	MRAS,PRKCA,PRKCD,PRKD1	PIK3C2A,PRKCB,RAB5A,RRAS	MRAS,NRAS,PIK3C2B,PIK3R2,RAC1,RALA
Fatty acyl-CoA biosynthesis	-1	#NUM!	#NUM!	#NUM!	0.679	0.125	0.279	0.614	0.679	0.148	0.037	0.111	0.111	ACACA,ACLY,ACSL1,ACSL5	ACACA	ACSL1,ACSL6,HACD3	ACSL1,HACD3,SCD
p38 MAPK Signaling	-1	#NUM!	#NUM!	-2.646	0.158	0	0	0.582	0.582	0.0583	0.025	0.025	0.0667	EEF2K,MAPKAPK2,MAX,RPS6KA2,RPS6KB1,RPS6KC1,TIFA	H3-3A/H3-3B,RPS6KA2,SRF	MAX,TIFA,TRAF6	CREB1,HSPB1,MAPK11,MEF2D,STAT1,TGFB2,TGFB3,TGFBR1
Superpathway of Methionine Degradation	-1	#NUM!	#NUM!	#NUM!	0.424	0.236	0.0537	0.421	0.424	0.105	0.0526	0.0526	0.0789	EHMT1,GOT2,MTR,PCCA	AHCY,MAT2B	DLD,MCEE	AHCYL2,PCCA,PRMT1
FLT3 Signaling	-1	2	#NUM!	#NUM!	0.446	0.879	0	0.224	0.879	0.111	0.111	0.0278	0.0556	CBL,FOXO3,PTPRJ,UBC	CDKN1B,FOXO3,PTPN11,RPS27A	CBL	NRAS,SOS1
FOXO-mediated transcription of cell death genes	-1	#NUM!	#NUM!	#NUM!	1.12	0.206	0.234	0.191	1.12	0.25	0.0625	0.125	0.0625	EP300,FOXO3,PINK1,STK11	FOXO3	FOXO1,STK11	CITED2
Assembly of RNA Polymerase II Complex	-1	#NUM!	2.449	#NUM!	0.271	0.179	0.66	0.132	0.66	0.08	0.04	0.12	0.04	POLR2A,POLR2C,TAF11,TAF4	POLR2E,TAF2	GTF2H5,POLR2F,POLR2G,POLR2I,TAF10,TAF12	CCNH,GTF2F1
MTOR signalling	-1	1.342	#NUM!	#NUM!	0.647	1.88	0	0	1.88	0.143	0.179	0.0357	0.0357	EEF2K,RPS6KB1,RPTOR,YWHAB	EIF4B,LAMTOR2,LAMTOR5,RRAGC,YWHAB	EIF4E	TSC1
Regulation of the Epithelial Mesenchymal Transition in Development Pathway	-1	#NUM!	#NUM!	#NUM!	0.232	0.164	0	0	0.232	0.069	0.0345	0.0345	0.0345	CDH1,DVL1,JAG2,NFKB1,PYGO2,TCF4	BCL9,CTNNB1,NFKB2	HIF1A,NFKB2,REL	DVL1,PSEN2,RBPJ
Role of Pattern Recognition Receptors in Recognition of Bacteria and Viruses	-1	-1	2	#NUM!	0	0	0	0	0	0.0253	0.0253	0.0443	0.038	MAPK3,NFKB1,PRKCA,PRKD1	NFKB2,PRKCA,PRKCD,PRKD1	Eda,NFKB2,PIK3C2A,PRKCB,REL,RNASEL,TRAF6	CREB1,PIK3C2B,PIK3R2,RNASEL,TGFB2,TGFB3
Calcium-induced T Lymphocyte Apoptosis	-1	-0.447	#NUM!	#NUM!	0	0	0	0	0	0.0109	0.0109	0.00435	0.00217	Calm1 (includes others),EP300,PPP3CC,PRKCA,PRKD1	Calm1 (includes others),HLA-A,PRKCA,PRKCD,PRKD1	HDAC2,PRKCB	MEF2D
B Cell Receptor Signaling	-0.943	1.89	2.121	-3.5	0	0	0	0	0	0.0283	0.011	0.0141	0.0267	ABL1,Calm1 (includes others),CAMK2A,CFL1,GAB1,INPP5B,INPP5D,INPP5F,MAP2K7,MAP3K13,Map3k7,MAPK3,NFATC3,NFKB1,PAG1,PPP3CC,RPS6KB1,SYNJ2	Calm1 (includes others),CFL1,Map3k7,MRAS,NFKB2,NFKBIB,PTPN11	CFL2,FOXO1,MALT1,MAP3K14,NFKB2,PIK3C2A,PRKCB,REL,RRAS	CHUK,CREB1,GAB1,IKBKB,MAP3K1,MAP3K2,MAP3K4,Map3k7,MAPK11,MRAS,NRAS,PIK3C2B,PIK3R2,RAC1,RALA,RASSF5,SOS1
fMLP Signaling in Neutrophils	-0.905	-0.378	2.236	-2.828	0.647	0.689	0.234	0.808	0.808	0.0902	0.0602	0.0677	0.0752	ARPC4,Calm1 (includes others),GNAS,GNB1,GNG3,MAPK3,NFATC3,NFKB1,PLCB1,PPP3CC,PRKCA,PRKD1	Calm1 (includes others),GNG3,MRAS,NFKB2,NFKBIB,PRKCA,PRKCD,PRKD1	ARPC1A,GNAO1,GNG3,GNG4,NFKB2,PIK3C2A,PRKCB,REL,RRAS	ACTR3,GNA12,GNAI1,GNG12,MRAS,NRAS,PIK3C2B,PIK3R2,RAC1,RALA
Multiple Sclerosis Signaling Pathway	-0.905	1.342	1.342	-3	0	0	0	0.169	0.169	0.0495	0.0225	0.0225	0.0405	CAPNS1,EED,JARID2,MAPK3,MGAT1,NFKB1,PARP11,PARP14,RNF213,STK38,TNKS2	CAPNS1,HLA-A,NFKB2,PARP3,SLC8A1	ASIC1,Eda,MGAT1,NFKB2,PARP14	ASIC1,BAX,MAPK11,NCOA3,STAT1,TGFB2,TGFB3,TNKS,UBR2
Melatonin Signaling	-0.905	-1	#NUM!	#NUM!	1.5	0.379	0	0.154	1.5	0.153	0.0556	0.0417	0.0417	Calm1 (includes others),CAMK2A,MAP2K5,MAP2K7,MAPK3,PDIA3,PLCB1,PLCL2,PRKAG2,PRKCA,PRKD1	Calm1 (includes others),PRKCA,PRKCD,PRKD1	GNAO1,PRKAR2B,PRKCB	GNAI1,PRKACA,PRKAG2
Mitotic Prometaphase	-0.894	2.714	3	-3.771	1.12	0.724	0	1.58	1.58	0.0985	0.0542	0.0443	0.0887	AHCTF1,CEP152,CEP78,CLASP2,CSNK2A1,DYNC1LI2,EML4,HAUS2,HSP90AA1,MAPRE1,NCAPD2,NUMA1,PAFAH1B1,SFI1,STAG1,TUBB,TUBB3,TUBB4B,TUBGCP3,YWHAE	CEP57,CSNK2B,DCTN1,DCTN2,NUDC,RANGAP1,SFI1,TAOK1,TUBA1A,TUBB,TUBB2A	CSNK1E,NUDC,NUP98,PRKAR2B,TUBA1B,TUBA4A,TUBB4A,TUBGCP2,TUBGCP4	AHCTF1,CEP250,CSNK2B,DCTN2,HAUS2,KIF2A,NEDD1,NUP37,PLK4,PRKACA,SDCCAG8,SMC1A,SMC2,SMC3,STAG1,STAG2,TUBG2,WAPL
Neddylation	-0.894	3.9	4.583	-3.153	0.681	2.7	1.16	0.978	2.7	0.0813	0.0772	0.0854	0.0691	ASB7,COMMD3,COMMD7,COPS7B,CUL1,DCAF6,FBXO4,FBXO7,FEM1C,KLHL2,LMO7,NEDD8,PSMA4,PSMA7,PSMD1,PSMD10,PSMF1,UBC,UCHL3,WSB1	COP1,COPS4,DDA1,FBXO11,FBXO2,KBTBD8,NEDD8,NPLOC4,PSMA6,PSMA7,PSMB1,PSMB2,PSMB6,PSMC6,PSMD2,PSMD7,RPS27A,UBE2M,VCP	COMMD2,COMMD7,DCUN1D5,FBXL14,FBXL3,GAN,HIF1A,KLHL21,NAE1,NEDD8,NPLOC4,PSMA6,PSMB10,PSMB2,PSMB3,PSMB5,PSMD13,PSME1,PSME2,SEM1,SQSTM1	BTRC,COPS3,FBXL3,FBXO11,FBXO21,FBXW2,FEM1C,KBTBD8,KLHL22,NFE2L2,PSMC6,PSMD12,SPSB1,SQSTM1,UBE2F,UBXN7,UCHL3
RAB GEFs exchange GTP for GDP on RABs	-0.832	2.646	3.317	-2.236	1.61	0.99	1.38	0.323	1.61	0.146	0.0787	0.124	0.0562	CCZ1/CCZ1B,DENND1A,DENND4A,DENND5A,RAB18,RAB31,RAB3A,RAB6A,RAB6B,RIC1,RIN2,TRAPPC9,YWHAE	ANKRD27,GDI1,RAB6A,RAB7A,TRAPPC12,TRAPPC3,TRAPPC6B	ALS2,ANKRD27,GDI1,RAB1A,RAB3IP,RAB5A,RAB5B,RAB8A,TRAPPC11,TRAPPC3,TRAPPC5	DENND1A,DENND2B,DENND4B,HPS4,RAB39A
PI3K Signaling in B Lymphocytes	-0.832	2	1.342	-2.828	0	0	0	0	0	0.0237	0.00846	0.0135	0.0135	ABL1,ATF7,Calm1 (includes others),CAMK2A,CBL,FOXO3,INPP5D,MAPK3,NFATC3,NFKB1,PDIA3,PLCB1,PLCL2,PPP3CC	Calm1 (includes others),FOXO3,MRAS,NFKB2,NFKBIB	CBL,CD81,MALT1,NFKB2,PLEKHA4,PRKCB,REL,RRAS	CHUK,CREB1,IKBKB,MRAS,NRAS,PIK3R2,RAC1,RALA
Amyotrophic Lateral Sclerosis Signaling	-0.816	0.447	2.449	-1.897	0.832	0.263	0.226	1.64	1.64	0.102	0.0424	0.0678	0.11	CACNA1A,CACNA1B,CACNA1C,CACNA2D3,CAPNS1,CCS,GRID2,GRIK4,IGF1,NEFL,PDGFC,PRPH	CAPNS1,CASP9,GRIK4,HECW1,VEGFB	ALS2,CACNB1,GLUL,GRIK3,PIK3C2A,RAB5A,RAB5B,RNF19A	BAX,BCL2,CACNA1A,CACNA1D,CACNG7,GRIK2,NOS1,PIK3C2B,PIK3R2,RAC1,SSR4,VEGFB,XIAP
IGF-1 Signaling	-0.816	1.342	#NUM!	-2.111	0.81	1.06	0.0478	1.36	1.36	0.104	0.0755	0.0472	0.104	CSNK2A1,FOXO3,IGF1,MAPK3,PRKAG2,RASA1,RPS6KB1,YWHAB,YWHAE,YWHAH,YWHAZ	CASP9,CSNK2B,FOXO3,MRAS,PTPN11,SRF,YWHAB,YWHAH	FOXO1,IGFBP4,PIK3C2A,PRKAR2B,RRAS	CSNK2B,MRAS,NRAS,PIK3C2B,PIK3R2,PRKACA,PRKAG2,RALA,RASA1,SOCS7,SOS1
TGF-β Signaling	-0.816	#NUM!	1.342	-2.646	0.189	0.236	0.0803	1.29	1.29	0.0625	0.0417	0.0521	0.104	ACVR1B,ACVR2A,EP300,MAPK3,SMAD9,SMURF2	MRAS,SMAD4,TFE3,ZNF423	RRAS,SMAD1,SMURF2,TLX2,TRAF6	BCL2,MAPK11,MRAS,NRAS,RALA,RNF111,SOS1,TGFB2,TGFB3,TGFBR1
JAK/STAT Signaling	-0.816	#NUM!	#NUM!	-1.667	0.252	0.174	0.0477	1.23	1.23	0.0714	0.0357	0.0476	0.107	MAPK3,NFKB1,PIAS1,STAT2,STAT5B,TYK2	MRAS,NFKB2,PTPN11	NFKB2,PIK3C2A,REL,RRAS	MRAS,NRAS,PIK3C2B,PIK3R2,PTPN1,RALA,SOCS7,SOS1,STAT1
Ceramide Signaling	-0.816	#NUM!	1	-0.707	0.434	0.148	0.172	0.871	0.871	0.086	0.0323	0.0645	0.086	MAPK3,NFKB1,NGFR,NSMAF,PPM1L,PPP2R2A,PPP2R3A,SMPD4	MRAS,NFKB2,SMPD1	NFKB2,PIK3C2A,PPP2R2C,REL,RRAS,SMPD1	BCL2,MAP3K1,MRAS,NRAS,PIK3C2B,PIK3R2,PTPA,RALA
FAT10 Cancer Signaling Pathway	-0.816	#NUM!	#NUM!	-2.236	0.687	0.587	0	0.762	0.762	0.12	0.08	0.04	0.1	ACVR1B,ACVR2A,EEF1A1,NFKB1,NGFR,TGFBR3	CTNNB1,NFKB2,NFKBIB,SMAD4	NFKB2,REL	CHUK,IKBKB,TGFB2,TGFB3,TGFBR1
IL-17A Signaling in Fibroblasts	-0.816	#NUM!	2.449	-2.646	0.232	0.164	0.201	0.722	0.722	0.069	0.0345	0.069	0.0805	ARID5A,COL1A2,FN1,MAPK3,NFKB1,PRKCA	NFKB2,NFKBIB,PRKCA	HIF1A,NFKB2,P4HA3,PRKCB,REL,TRAF6	ARID5A,BCL2,CHUK,COL3A1,IKBKB,MAPK11,TRAF3IP2
Mitochondrial translation	-0.816	2.236	3.606	-2.646	0.189	0.387	1.92	0.62	1.92	0.0625	0.0521	0.135	0.0729	GFM2,MRPL10,MRPL23,MRPL42,MRPS35,MT-RNR2	MRPL17,MRPL21,MRPL38,MRPL42,MRPL52	MRPL11,MRPL17,MRPL21,MRPL23,MRPL27,MRPL28,MRPL35,MRPL4,MRPL51,MRPS15,MRPS21,MRPS26,MRPS28	GFM2,MRPL21,MRPL33,MRPL37,MRPL45,MRPL46,MRPS6
p53 Signaling	-0.816	#NUM!	#NUM!	0.816	0.519	0	0.128	0.584	0.584	0.09	0.02	0.06	0.07	ATR,EP300,HDAC9,MDM2,MED1,PIAS1,SCO2,STAG1,TOPBP1	CTNNB1,PRKDC	CDK4,GADD45B,HIF1A,PIK3C2A,RPRM,TIGAR	BAX,BCL2,DRAM1,MDM4,PIK3C2B,PIK3R2,STAG1
Chemokine Signaling	-0.816	-0.447	#NUM!	-2.236	0.277	0.507	0	0.584	0.584	0.0741	0.0617	0.0247	0.0741	Calm1 (includes others),CAMK2A,CFL1,MAPK3,PLCB1,PRKCA	Calm1 (includes others),CFL1,MRAS,PPP1R12A,PRKCA	PRKCB,RRAS	GNAI1,LIMK1,MAPK11,MRAS,NRAS,RALA
Signaling by FGFR1	-0.816	#NUM!	#NUM!	-2	0.687	0.179	0	0.513	0.687	0.12	0.04	0.02	0.08	CBL,FRS3,GAB1,MAPK3,SPRED1,UBC	PTPN11,RPS27A	CBL	FLRT3,GAB1,NRAS,SOS1
Thyroid Cancer Signaling	-0.816	#NUM!	#NUM!	-2.236	0.29	0	0	0.402	0.402	0.0759	0.0253	0.038	0.0633	CDH1,IGF1,INSR,MAPK3,NTRK2,TCF4	CTNNB1,MRAS	FOXO1,PIK3C2A,RRAS	MRAS,NRAS,PIK3C2B,PIK3R2,RALA
TCF dependent signaling in response to WNT	-0.816	3	4.472	-3	1.87	2.45	1.67	0.239	2.45	0.121	0.0804	0.101	0.0452	ASH2L,CDC73,CSNK1A1,CSNK2A1,DVL1,EP300,H2AZ2,LGR4,LGR5,LRP6,PSMA4,PSMA7,PSMD1,PSMD10,PSMF1,PYGO2,SMURF2,TCF4,TLE5,TNKS2,UBC,USP8,YWHAZ,ZNRF3	BCL9,CSNK2B,CTNNB1,FRAT2,HECW1,KAT5,PSMA6,PSMA7,PSMB1,PSMB2,PSMB6,PSMC6,PSMD2,PSMD7,RPS27A,TLE5	ASH2L,CAV1,CSNK1E,CTBP1,FRAT2,H2AJ,MEN1,PSMA6,PSMB10,PSMB2,PSMB3,PSMB5,PSMD13,PSME1,PSME2,RNF146,SEM1,SMURF2,SOX4,USP8	BTRC,CHD8,CSNK2B,DVL1,PSMC6,PSMD12,SMARCA4,TNKS,XIAP
Gamma carboxylation, hypusine formation and arylsulfatase activation	-0.816	#NUM!	#NUM!	#NUM!	0.87	0.216	0	0.186	0.87	0.146	0.0488	0.0244	0.0488	ARSB,ARSK,DNAJC24,DPH7,EEF2,TPST2	EEF2,EIF5A	DOHH	ARSG,EEF2
Senescence-Associated Secretory Phenotype (SASP)	-0.816	1	2	#NUM!	0.351	0.367	0.0876	0.15	0.367	0.0822	0.0548	0.0548	0.0411	EHMT1,H2AZ2,MAPK3,NFKB1,RPS6KA2,UBC	CCNA2,CDKN1B,RPS27A,RPS6KA2	CDC16,CDK4,CDKN2D,H2AJ	ANAPC10,ANAPC5,ANAPC7
Mitochondrial protein import	-0.816	1.897	3	#NUM!	0.434	3.4	1.38	0	3.4	0.0938	0.156	0.141	0.0312	CHCHD3,CMC2,SLC25A4,TAFAZZIN,TIMM17A,TIMM9	BCS1L,COX17,GRPEL1,NDUFB8,PMPCA,SLC25A4,TIMM13,TIMM17B,TOMM20,TOMM22	CHCHD4,CMC2,COQ2,COX19,CS,HSPD1,NDUFB8,TIMM13,TOMM7	COX19,TAFAZZIN
Potassium Channels	-0.816	#NUM!	2.449	#NUM!	0.158	0	0.118	0	0.158	0.0583	0.0194	0.0583	0.0291	GNB1,GNG3,KCNH1,KCNH7,KCNH8,KCNJ2	GNG3,KCNQ4	GNG3,GNG4,HCN2,KCNC3,KCNK3,KCNS3	GNG12,KCNB2,KCNJ3
G alpha (12/13) signalling events	-0.816	#NUM!	#NUM!	#NUM!	0.282	0	0	0	0.282	0.075	0.025	0.0375	0.0375	ARHGEF3,GNB1,GNG3,ROCK1,TIAM2,TRIO	ARHGEF17,GNG3	ARHGEF10L,GNG3,GNG4	GNA12,GNG12,SOS1
ICOS-ICOSL Signaling in T Helper Cells	-0.816	#NUM!	#NUM!	-2.236	0	0	0	0	0	0.0118	0.00786	0.00786	0.00982	Calm1 (includes others),CAMK2A,INPP5D,NFATC3,NFKB1,PPP3CC	Calm1 (includes others),HLA-A,NFKB2,NFKBIB	NFKB2,PIK3C2A,PLEKHA4,REL	CHUK,IKBKB,PIK3C2B,PIK3R2,RAC1
Regulation of IL-2 Expression in Activated and Anergic T Lymphocytes	-0.816	2.236	2	-1.508	0	0	0	0	0	0.013	0.0108	0.00866	0.0238	Calm1 (includes others),MAP2K7,MAPK3,NFATC3,NFKB1,PPP3CC	Calm1 (includes others),MRAS,NFKB2,NFKBIB,SMAD4	MALT1,NFKB2,REL,RRAS	CHUK,IKBKB,MAP3K1,MRAS,NRAS,RAC1,RALA,SOS1,TGFB2,TGFB3,TGFBR1
Neurovascular Coupling Signaling Pathway	-0.775	#NUM!	2.53	-1.265	0.258	0	0	0.215	0.258	0.0647	0.0129	0.0431	0.0431	CACNA1A,CACNA1B,CACNA1C,CACNA2D3,Calm1 (includes others),CHRM2,KCNJ2,Kcnn2,PLA2R1,PLCB1,PNPLA3,PRKAG2,ROCK1,RYR3,SLC1A3	Calm1 (includes others),ENTPD3,PPP1R12A	ADORA2A,CACNB1,GABRA2,Kcnn2,NT5C,ORAI2,PLAAT1,PRKAR2B,PTGIR,STIM1	CACNA1A,CACNA1D,CACNG7,ENTPD3,GABRB1,KCNJ3,NOS1,PRKACA,PRKAG2,STIM1
ISG15 antiviral mechanism	-0.707	1	2.449	-2.449	0.745	0.387	0.304	0.703	0.745	0.113	0.0563	0.0845	0.0845	EIF4G2,FLNB,KPNA4,MAPK3,NUP153,NUP42,RAE1,UBC	EIF4G2,NUP42,NUP88,RPS27A	EIF4E,EIF4E3,KPNA3,NUP205,NUP98,UBE2N	KPNB1,NDC1,NUP37,POM121/POM121C,PPM1B,STAT1
ROBO SLIT Signaling Pathway	-0.707	#NUM!	0.707	-0.333	0.202	0	0.184	0.692	0.692	0.063	0.0157	0.063	0.0709	ABL1,ARPC4,CABLES1,CDH1,NCK2,PDGFC,PRKAG2,SLIT3	CTNNB1,VEGFB	APBB1,ARF5,ARPC1A,CTNND1,GIT1,PAK2,PRKAR2B,SRGAP1	ACTR3,ARF4,PAK3,PAK4,PRKACA,PRKAG2,RAC1,SRGAP2,VEGFB
Role of MAPK Signaling in Promoting the Pathogenesis of Influenza	-0.707	0.816	2	-1.89	0.271	0.443	0	0.457	0.457	0.0702	0.0526	0.0351	0.0614	ATP6V0C,MAP2K7,MAPK3,NFKB1,NUP153,PLA2R1,PNPLA3,PRKCA	ATP6V0E1,ATP6V1D,MRAS,NFKB2,NFKBIB,PRKCA	BECN1,NFKB2,PLAAT1,RRAS	ATP6AP1,BAX,BCL2,MAPK11,MRAS,NRAS,RALA
Neuregulin Signaling	-0.707	-0.816	1.342	-2.449	0.835	0.602	0.0803	0.432	0.835	0.103	0.0598	0.0513	0.0598	EGFR,ERRFI1,HSP90AA1,HSP90AB1,ITGA1,ITGA9,MAPK3,MATK,PRKCA,PRKD1,RPS6KB1,STAT5B	CDKN1B,HSP90B1,MRAS,PRKCA,PRKCD,PRKD1,PTPN11	CDK5R1,ERBB3,ERRFI1,ITGA3,PRKCB,RRAS	DLG4,ITGA3,MRAS,NRAS,PIK3R2,RALA,SOS1
Macrophage Alternative Activation Signaling Pathway	-0.707	0	1.633	-2.121	0	0	0	0.191	0.191	0.0421	0.0211	0.0316	0.0421	ACLY,MAPK3,NFKB1,NR3C1,RPS6KB1,RPS6KC1,RPTOR,TYK2	H3-3A/H3-3B,NFKB2,NFKBIB,TSC22D3	ADORA2A,LLGL1,NFKB2,PIK3C2A,REL,RXRB	CREB1,MAPK11,NR1H2,PIK3C2B,PIK3R2,STAT1,TGFB2,TGFB3
Th2 Pathway	-0.707	#NUM!	#NUM!	-1	0.158	0	0	0	0.158	0.0576	0.00719	0.00719	0.0288	ACVR1B,ACVR2A,JAG2,NFKB1,NOTCH3,STAT5B,TGFBR3,TYK2	HLA-A	PIK3C2A	PIK3C2B,PIK3R2,PSEN2,TGFBR1
NUR77 Signaling in T Lymphocytes	-0.707	-0.447	#NUM!	0.447	0	0	0	0	0	0.0156	0.0117	0.0078	0.00975	Calm1 (includes others),EP300,HDAC9,MAP2K5,MAPK3,PPP3CC,PRKCA,PRKD1	Calm1 (includes others),CASP9,HLA-A,PRKCA,PRKCD,PRKD1	B2M,HDAC2,PRKCB,SIN3B	BCL2,HDAC7,MAP3K2,MEF2D,SIN3B
Cachexia Signaling Pathway	-0.686	2.683	3.153	-2.357	1.43	1.37	0.0519	0.394	1.43	0.0924	0.0543	0.0462	0.0489	ACVR1B,ACVR2A,ADCY2,ADCY5,CAPNS1,DDIT4,EIF2AK3,EP300,ERN1,FOXO3,GNAS,HSP90AA1,HSP90AB1,IGF1,INSR,MAP1LC3B,MAPK3,MFN2,NFKB1,NGFR,NR3C1,POMC,PRKAG2,PRKCA,PRKD1,PSMA4,PSMA7,PSMD1,PSMD10,PSMF1,STAT2,STAT5B,TGFBR3,XBP1	CAPNS1,CASP9,FOXO3,HSP90B1,HSPA4,MAP1LC3B,NFKB2,PDE3B,PRKCA,PRKCD,PRKD1,PSMA6,PSMA7,PSMB1,PSMB2,PSMB6,PSMC6,PSMD2,PSMD7,TSC22D4	BECN1,Eda,EIF2B4,FOXO1,HSPA5,NFKB2,PIK3C2A,PRKAR2B,PRKCB,PSMA6,PSMB10,PSMB2,PSMB3,PSMB5,PSMD13,PSME1,PSME2	AGO2,BCL2,CHUK,FBXO21,IKBKB,MAPK11,PIK3C2B,PIK3R2,PRKAA2,PRKAB2,PRKACA,PRKAG2,PSMC6,PSMD12,STAT1,TGFB2,TGFB3,TGFBR1
Intra-Golgi and retrograde Golgi-to-ER traffic	-0.655	2.673	4.264	-3.5	1.3	1.65	2.18	1.21	2.18	0.103	0.069	0.108	0.0788	ARFGAP3,BICD1,CAPZA1,CAPZB,COG3,CYTH3,DCTN5,DYNC1LI2,KIF13B,KIF6,MAN2A1,PAFAH1B1,RAB18,RAB6A,RAB6B,RHOBTB3,RIC1,TMED9,TUBB3,TUBB4B,USE1	DCTN1,DCTN2,KIF26A,KIFAP3,NAA38,NSF,RAB6A,RACGAP1,SEC22B,TMED2,TUBA1A,TUBB2A,VPS45,VTI1A	ACTR10,ARF5,CAPZA1,COPB2,COPG2,DCTN6,GOSR2,IGF2R,KIF5C,NAA30,NAPA,PAFAH1B3,RAB1A,RAB30,RABEPK,RINT1,SYS1,TMED9,TUBA1B,TUBA4A,TUBB4A,VPS51	AGPAT3,ARF4,ARFGAP2,BICD2,COPE,COPZ1,DCTN2,KDELR2,KIF26B,KIF2A,MAN1A2,RAB33B,RAB39A,SNAP29,STX16,TRIP11
Macroautophagy	-0.632	2.333	2.236	-2.828	1.42	2.7	0.226	1.31	2.7	0.154	0.138	0.0769	0.123	AMBRA1,ATG4C,ATG7,CHMP2A,CHMP2B,CHMP6,MAP1LC3A,MAP1LC3B,PRKAG2,RPTOR	ATG13,CHMP3,GABARAP,LAMTOR2,LAMTOR5,MAP1LC3A,MAP1LC3B,RRAGC,WDR45	ATG10,ATG5,BECN1,CHMP6,WIPI1	ATG13,ATG16L1,ATG4A,ATG4B,PRKAA2,PRKAB2,PRKAG2,TSC1
Beta-catenin independent WNT signaling	-0.632	1	1.89	-1.414	0.687	0.355	0.213	0.754	0.754	0.098	0.049	0.0686	0.0784	CAMK2A,DVL1,GNB1,GNG3,PLCB1,PRKCA,ROR2,SMURF2,TNRC6C,UBC	CTNNB1,GNG3,PRKCA,RPS27A,TNRC6C	GNAO1,GNG3,GNG4,PFN1,PRKCB,SMURF2,TNRC6C	AGO2,AP2A1,DVL1,GNG12,PRICKLE1,RAC1,ROR2,TNRC6A
Nitric Oxide Signaling in the Cardiovascular System	-0.632	-0.378	1	-2.121	0.766	0.563	0	0.731	0.766	0.0984	0.0574	0.041	0.0738	CACNA1A,CACNA1B,CACNA1C,CACNA2D3,Calm1 (includes others),HSP90AA1,HSP90AB1,MAPK3,PDGFC,PRKAG2,PRKCA,PRKD1	Calm1 (includes others),HSP90B1,PDE3B,PRKCA,PRKCD,PRKD1,VEGFB	CACNB1,CAV1,PIK3C2A,PRKAR2B,PRKCB	CACNA1A,CACNA1D,CACNG7,PDE2A,PIK3C2B,PIK3R2,PRKACA,PRKAG2,VEGFB
Gαs Signaling	-0.632	#NUM!	1	-1.342	0.555	0	0.109	0.7	0.7	0.0873	0.0159	0.0556	0.0714	ADCY2,ADCY5,ADD3,GNAS,GNB1,GNG3,HTR4,MAPK3,PRKAG2,RAPGEF4,RYR3	GNG3,MRAS	ADD2,ADORA2A,GNAO1,GNG3,GNG4,PRKAR2B,PTGIR	ADD1,Cngb1,CREB1,GNA12,GNAI1,GNG12,MRAS,PRKACA,PRKAG2
Neuroinflammation Signaling Pathway	-0.632	2	2	-3.873	0	0	0	0.628	0.628	0.0345	0.0125	0.0219	0.0564	ACVR1B,ACVR2A,MAPK3,MAPK4,NFATC3,NFKB1,PPP3CC,S100B,SLC1A3,TGFBR3,TYK2	CFLAR,CTNNB1,HLA-A,NFKB2	B2M,GABRA2,GLUL,NFKB2,PIK3C2A,REL,TRAF6	BCL2,CHUK,CREB1,GABRB1,IKBKB,KCNJ3,MAPK11,NFE2L2,PIK3C2B,PIK3R2,PSEN2,RAC1,RIPK1,STAT1,TGFB2,TGFB3,TGFBR1,XIAP
Immunogenic Cell Death Signaling Pathway	-0.632	2.236	2.236	-1.342	0.857	0.427	0.0941	0.317	0.857	0.111	0.0556	0.0556	0.0556	DAPK1,DAPK2,EIF2AK3,HSP90AA1,HSP90AB1,NFKB1,NGFR,PDIA3,PGAM5,ROCK1	CASP9,CFLAR,HSP90B1,HSPA4,NFKB2	ATG5,BECN1,CALR,HSPA5,NFKB2	ATG16L1,BAX,BCL2,CALR,RIPK1
Salvage Pathways of Pyrimidine Ribonucleotides	-0.632	1.342	2	-1.342	0.945	0.387	0	0.27	0.945	0.113	0.0515	0.0412	0.0515	ACVR2A,CDK8,CSNK1A1,DAPK1,DYRK1A,GRK5,GRK6,MAPK3,NME5,PIM1,UPP2	CMPK2,HIPK1,NME1,NME2,PRKCD	CDADC1,CDK4,HIPK1,PAK2	LIMK1,PAK3,PRKAA2,UCK2,UPP2
G alpha (i) signalling events	-0.632	0.447	2.449	-2.646	0	0	0	0	0	0.0386	0.0193	0.0232	0.027	ADCY2,ADCY5,CCL25,CHRM2,GNAS,GNB1,GNG3,HTR1F,MT-RNR2,POMC	GNG3,GRM8,OPRM1,PSAP,RGS8	GNG3,GNG4,GRM3,LPAR1,RGS3,RGS4	GNAI1,GNG12,GRM8,HTR1D,LPAR3,RGS10,RGS7
Apelin Endothelial Signaling Pathway	-0.577	0.378	2.449	-2.714	0.846	0.595	0.201	1.29	1.29	0.0979	0.0559	0.0629	0.0909	ADCY2,ADCY5,Calm1 (includes others),GNAS,GNB1,GNG3,MAPK3,NFKB1,PLCB1,PRKAG2,PRKCA,PRKD1,RPS6KB1,SP1	ANGPT1,Calm1 (includes others),GNG3,MRAS,NFKB2,PRKCA,PRKCD,PRKD1	GNAO1,GNG3,GNG4,HIF1A,NFKB2,PIK3C2A,PRKCB,REL,RRAS	GNA12,GNAI1,GNG12,HDAC4,MEF2D,MRAS,NRAS,PIK3C2B,PIK3R2,PRKAA2,PRKAB2,PRKAG2,RALA
CXCR4 Signaling	-0.577	0	2	-2.53	0.694	0.427	0	0.813	0.813	0.0882	0.0471	0.0412	0.0706	ADCY2,ADCY5,ELMO1,GNAS,GNB1,GNG3,MAPK3,PLCB1,PRKCA,PRKD1,RHOBTB1,RHOF,RHOT1,RHOT2,ROCK1	Cdc42,GNG3,MRAS,PRKCA,PRKCD,PRKD1,RHOG,RND2	GNAO1,GNG3,GNG4,PAK2,PIK3C2A,PRKCB,RRAS	GNA12,GNAI1,GNG12,MRAS,MYL6,NRAS,PAK3,PAK4,PIK3C2B,PIK3R2,RAC1,RALA
NRF2-mediated Oxidative Stress Response	-0.577	1.941	3.317	-2.828	0.728	3.29	0.647	0.604	3.29	0.0837	0.0837	0.0753	0.0586	ABCC4,ACTG1,BACH1,DNAJA1,DNAJC1,EIF2AK3,EP300,FKBP5,FTH1,GSTK1,GSTT2/GSTT2B,HSP90AA1,HSP90AB1,MAP2K5,MAP2K7,MAPK3,PRDX1,PRKCA,PRKD1,TXN	AKR1A1,AOX1,CCT7,DNAJB11,DNAJB12,DNAJB4,DNAJC8,FTH1,HSP90B1,MRAS,NQO2,PPIB,PRDX1,PRKCA,PRKCD,PRKD1,TXN,UBE2E3,USP14,VCP	AKR1A1,CCT7,DNAJC12,DNAJC13,DNAJC18,ERP29,FMO1,FTL,GSTO1,GSTP1,HACD3,HERPUD1,JUND,PIK3C2A,PRKCB,RRAS,SQSTM1,UBE2E3	AKR1A1,DNAJC13,DNAJC6,DNAJC7,GSTZ1,HACD3,MAP3K1,MRAS,NFE2L2,NRAS,PIK3C2B,PIK3R2,RALA,SQSTM1
Role of Osteoblasts in Rheumatoid Arthritis Signaling Pathway	-0.577	#NUM!	0.447	-0.333	0.158	0	0	0	0.158	0.0569	0.0122	0.0244	0.0366	ACVR2A,CSNK1A1,CSNK1G3,DVL1,IGF1,LRP6,MAPK3,PDGFC,SMAD9,SMURF2,STAT2,STAT5B,TCF4,TYK2	CTNNB1,SMAD4,VEGFB	CSNK1E,Eda,IGF2R,PIK3C2A,SMAD1,SMURF2	BCL2,CTSA,DVL1,PIK3C2B,PIK3R2,STAT1,TGFB2,TGFB3,VEGFB
Endocannabinoid Neuronal Synapse Pathway	-0.535	#NUM!	#NUM!	-0.333	0.945	0	0	1.03	1.03	0.101	0.00671	0.0403	0.0805	ADCY2,ADCY5,CACNA1A,CACNA1B,CACNA1C,CACNA2D3,GNB1,GNG3,MAPK3,MAPK4,PDIA3,PLCB1,PLCL2,PPP3CC,PRKAG2	GNG3	CACNB1,GNAO1,GNG3,GNG4,MGLL,PRKAR2B	CACNA1A,CACNA1D,CACNG7,FAAH,GNAI1,GNG12,KCNJ3,MAPK11,NDUFS2,PRKACA,PRKAG2,RIMS1
Transcriptional regulation by RUNX1	-0.535	2.714	3.742	-2.449	0.736	1.39	1.19	0.15	1.39	0.0921	0.0724	0.0987	0.0395	ABL1,ARID2,CSNK2A1,EP300,H2AZ2,ITCH,PBRM1,PHC3,PSMA4,PSMA7,PSMD1,PSMD10,PSMF1,UBC	AUTS2,CSNK2B,PSMA6,PSMA7,PSMB1,PSMB2,PSMB6,PSMC6,PSMD2,PSMD7,RPS27A	ARID1A,GPAM,H2AJ,PRKCB,PSMA6,PSMB10,PSMB2,PSMB3,PSMB5,PSMD13,PSME1,PSME2,RUNX1,SEM1,SMARCA2	CCNH,CSNK2B,ELF1,PSMC6,PSMD12,SMARCA4
ILK Signaling	-0.471	2.646	1.414	0	1.13	0.546	0	0.229	1.13	0.099	0.0495	0.0446	0.0446	ACTG1,ACTN1,CDH1,CFL1,FLNB,FN1,LIMS2,MAPK3,NCK2,NFKB1,PDGFC,PPM1L,PPP2R2A,PPP2R3A,RHOBTB1,RHOF,RHOT1,RHOT2,RICTOR,RSU1	Cdc42,CFL1,CTNNB1,NACA,NFKB2,PPP1R12A,RHOG,RND2,VEGFB,VIM	CFL2,HIF1A,MYH10,NACA,NFKB2,PIK3C2A,PPP2R2C,REL,TESK1	CREB1,ILKAP,MYL6,PARVB,PIK3C2B,PIK3R2,PTPA,RAC1,VEGFB
Systemic Lupus Erythematosus in B Cell Signaling Pathway	-0.471	-0.333	2.714	-3.742	0	0	0	0	0	0.0248	0.0124	0.0165	0.0193	Calm1 (includes others),CBL,FOXO3,GAB1,INPP5B,INPP5D,INPP5F,IRF9,MAPK3,NFATC3,NFKB1,PAG1,PPP3CC,PRKCA,PRKD1,STAT2,SYNJ2,TYK2	Calm1 (includes others),CTNNB1,FOXO3,MRAS,NFKB2,PRKCA,PRKCD,PRKD1,PTPN11	CBL,Eda,FOXO1,MALT1,MAP3K14,NFKB2,PIK3C2A,PIM2,PRKCB,REL,RRAS,TRAF6	BCL2,GAB1,IRF9,MRAS,NRAS,PIK3C2B,PIK3R2,RAC1,RALA,SHF,SOS1,STAT1,TGFB2,TGFB3
RHO GTPases Activate WASPs and WAVEs	-0.447	#N/A	#NUM!	#NUM!	0.727	#N/A	0.0607	0.224	#N/A	0.139	#N/A	0.0556	0.0556	ABL1,ACTG1,ARPC4,MAPK3,WASF3	#N/A	ARPC1A,CYFIP2	ACTR3,RAC1
PFKFB4 Signaling Pathway	-0.447	#N/A	#NUM!	-2.121	0.694	#N/A	0.0954	1.67	#N/A	0.122	#N/A	0.0612	0.163	GNAS,MAP2K5,MAP2K7,MAPK3,PFKFB4,PRKAG2	#N/A	PFKM,PRKAR2B,TKT	CREB1,GPI,HK1,NCOA3,PRKACA,PRKAG2,TGFB2,TGFB3
Paxillin Signaling	-0.447	#NUM!	2	-3.317	0.206	0	0	1.58	1.58	0.0642	0.00917	0.0367	0.11	ACTG1,ACTN1,GIT2,ITGA1,ITGA9,NCK2,PTPN12	MRAS	ITGA3,PAK2,PIK3C2A,RRAS	ITGA3,MAPK11,MRAS,NRAS,PAK3,PAK4,PIK3C2B,PIK3R2,RAC1,RALA,SOS1,TLN1
PEDF Signaling	-0.447	0.447	#NUM!	-2.333	0.156	0.689	0.0376	1.44	1.44	0.0581	0.0698	0.0465	0.116	DOCK3,MAPK3,NFKB1,ROCK1,TCF4	CFLAR,DOCK3,MRAS,NFKB2,NFKBIB,SRF	NFKB2,PIK3C2A,REL,RRAS	BCL2,CHUK,IKBKB,MAPK11,MRAS,NRAS,PIK3C2B,PIK3R2,RAC1,RALA
CCR3 Signaling in Eosinophils	-0.447	-1	2	-2.828	0.34	0.666	0.146	1.39	1.39	0.0735	0.0588	0.0588	0.0956	Calm1 (includes others),CFL1,GNAS,GNB1,GNG3,MAPK3,PLCB1,PRKCA,PRKD1,ROCK1	Calm1 (includes others),CFL1,GNG3,MRAS,PPP1R12A,PRKCA,PRKCD,PRKD1	CFL2,GNAO1,GNG3,GNG4,PAK2,PIK3C2A,PRKCB,RRAS	GNA12,GNAI1,GNG12,LIMK1,MAPK11,MRAS,NRAS,PAK3,PAK4,PIK3C2B,PIK3R2,RAC1,RALA
FGF Signaling	-0.447	#NUM!	#NUM!	-2.828	0.144	0	0	1.18	1.18	0.0568	0.0227	0.0114	0.102	GAB1,MAPK3,MAPKAPK2,MET,PRKCA	PRKCA,PTPN11	PIK3C2A	CREB1,FGF11,GAB1,MAP3K1,MAPK11,PIK3C2B,PIK3R2,RAC1,SOS1
Neurotrophin/TRK Signaling	-0.447	#NUM!	#NUM!	-2.828	0.426	0	0	1.06	1.06	0.0875	0.025	0.025	0.1	GAB1,MAP2K5,MAP2K7,MAPK3,NGFR,NTRK2,SORCS1	MRAS,PTPN11	PIK3C2A,RRAS	CREB1,GAB1,MRAS,NRAS,PIK3C2B,PIK3R2,RALA,SOS1
E3 ubiquitin ligases ubiquitinate target proteins	-0.447	1.342	2.236	-1.342	0.382	0.858	0.304	0.692	0.858	0.0909	0.0909	0.0909	0.0909	CDC73,PEX14,RNF144A,SHPRH,UBC	HLA-A,PRKDC,RPS27A,UBE2V2,VCP	DERL1,RNF40,RTF1,UBE2A,UBE2N	DERL1,PEX13,PEX2,SHPRH,WAC
Signaling by ERBB4	-0.447	#NUM!	#NUM!	-2.236	0.337	0	0	0.628	0.628	0.0847	0.0169	0.0169	0.0847	EGFR,ITCH,S100B,UBC,WWOX	RPS27A	ERBB3	DLG4,GABRB1,NRAS,PSEN2,SOS1
Signaling by FGFR3	-0.447	#NUM!	#NUM!	#NUM!	0.64	0.223	0	0.391	0.64	0.125	0.05	0.025	0.075	CBL,FRS3,GAB1,MAPK3,UBC	PTPN11,RPS27A	CBL	GAB1,NRAS,SOS1
GABA receptor activation	-0.447	#NUM!	#NUM!	-2	0.326	0	0.0537	0.388	0.388	0.0833	0.0167	0.05	0.0667	ADCY2,ADCY5,GNB1,GNG3,KCNJ2	GNG3	GABRA2,GNG3,GNG4	GABRB1,GNAI1,GNG12,KCNJ3
Signaling by FGFR4	-0.447	#NUM!	#NUM!	#NUM!	0.615	0.216	0	0.384	0.615	0.122	0.0488	0.0244	0.0732	CBL,FRS3,GAB1,MAPK3,UBC	PTPN11,RPS27A	CBL	GAB1,NRAS,SOS1
Cytosolic sensors of pathogen-associated DNA	-0.447	1.342	#NUM!	#NUM!	0.514	1.1	0	0.325	1.1	0.109	0.109	0.0217	0.0652	EP300,LRRFIP1,NFKB1,UBC,XRCC6	CTNNB1,NFKB2,NFKBIB,PRKDC,RPS27A	NFKB2	CHUK,IKBKB,RIPK1
TAK1-dependent IKK and NF-kappa-B activation	-0.447	2	2.236	#NUM!	0.545	0.689	0.48	0.165	0.689	0.114	0.0909	0.114	0.0455	ALPK1,NFKB1,S100B,TIFA,UBC	NFKB2,NFKBIB,RPS27A,USP14	IKBIP,NFKB2,TIFA,TRAF6,UBE2N	CHUK,IKBKB
SAPK/JNK Signaling	-0.447	#NUM!	#NUM!	-3.207	0	0	0	0	0	0.0119	0.00596	0.00795	0.0298	GAB1,GNB1,GNG3,MAP2K7,MAP3K13,NFATC3	GNG3,HNRNPK,MRAS	GNG3,GNG4,PIK3C2A,RRAS	GAB1,GNA12,GNG12,HNRNPK,MAP3K1,MAP3K2,MAP3K4,MRAS,NRAS,PIK3C2B,PIK3R2,RAC1,RALA,RIPK1,SOS1
FXR/RXR Activation	-0.447	#NUM!	-0.378	-1.134	0	0	0	0	0	0.0267	0.0107	0.0374	0.0374	EIF2AK3,GSTK1,GSTT2/GSTT2B,NFKB1,PRKAG2	G6PC3,NFKB2	Eda,FOXO1,G6PC3,GSTO1,GSTP1,Mt1,NFKB2	GSTZ1,NFE2L2,PRKAA2,PRKAB2,PRKAG2,TGFB2,TGFB3
Cilium Assembly	-0.426	1.897	3.606	-4.243	1.51	0.551	0.276	1.58	1.58	0.109	0.0498	0.0647	0.0896	BBS2,CEP152,CEP78,CEP83,EXOC4,HAUS2,HSP90AA1,IFT172,IFT80,IFT81,IQCB1,MAPRE1,NPHP3,NPHP4,PAFAH1B1,SCLT1,SFI1,TCTN1,TUBB,TUBB3,TUBB4B,YWHAE	BBS2,CEP57,DCTN1,DCTN2,IFT81,KIFAP3,SFI1,TUBA1A,TUBB,TUBB2A	CCT3,CCT4,CSNK1E,DYNC2I1,EXOC7,IFT20,IFT80,PRKAR2B,RAB3IP,RAB8A,TUBA1B,TUBA4A,TUBB4A	ARF4,ARL3,ASAP1,BBIP1,CC2D2A,CEP250,CEP97,DCTN2,HAUS2,IFT172,NEDD1,PLK4,PRKACA,SDCCAG8,TRIP11,TTBK2,TTC21B,WDR35
Type II Diabetes Mellitus Signaling	-0.378	0	2	-0.707	1.08	0.38	0.234	1.18	1.18	0.105	0.0458	0.0654	0.085	ACSL1,ACSL5,CACNA1A,CACNA1B,CACNA1C,CACNA2D3,INSR,MAP2K7,MAPK3,NFKB1,NGFR,NSMAF,PRKAG2,PRKCA,PRKD1,SMPD4	NFKB2,NFKBIB,PKM,PRKCA,PRKCD,PRKD1,SMPD1	ACSL1,ACSL6,CACNB1,MAP3K14,NFKB2,PIK3C2A,PRKCB,REL,SLC27A1,SMPD1	ACSL1,CACNA1A,CACNA1D,CACNG7,CHUK,IKBKB,MAP3K1,PIK3C2B,PIK3R2,PRKAA2,PRKAB2,PRKAG2,SOCS7
Relaxin Signaling	-0.378	#NUM!	#NUM!	-2.449	0.415	0.364	0.214	0.942	0.942	0.0764	0.0446	0.0637	0.0764	ADCY2,ADCY5,GNAS,GNB1,GNG3,MAPK3,NFKB1,PDE11A,PDE3A,PDE7B,PDE8A,PRKAG2	GDE1,GNG3,MRAS,NFKB2,NFKBIB,PDE12,PDE3B	GNAO1,GNG3,GNG4,NFKB2,NT5C,PDE8B,PIK3C2A,PRKAR2B,REL,TDP2	CREB1,GDE1,GNA12,GNAI1,GNG12,MRAS,PDE2A,PDE4B,PIK3C2B,PIK3R2,PRKACA,PRKAG2
Apoptosis Signaling	-0.378	0.816	#NUM!	1.667	0.23	0.507	0.0537	0.942	0.942	0.0673	0.0577	0.0481	0.0865	ACIN1,CAPNS1,MAP2K7,MAPK3,NFKB1,PRKCA,ROCK1	CAPNS1,CASP9,MRAS,NFKB2,NFKBIB,PRKCA	GAS2,MAP3K14,NFKB2,REL,RRAS	ACIN1,BAX,BCL2,CHUK,IKBKB,MRAS,NRAS,RALA,XIAP
Apelin Adipocyte Signaling Pathway	-0.378	#NUM!	1.342	-1.633	0.323	0	0.0924	0.9	0.9	0.0769	0.011	0.0549	0.0879	ADCY2,ADCY5,GSTK1,GSTT2/GSTT2B,MAPK3,MAPK4,PRKAG2	GPX4	GPX4,GSTP1,Gstt1,HIF1A,PRKAR2B	GNAI1,GSTZ1,MAPK11,PRKAA2,PRKAB2,PRKACA,PRKAG2,RAC1
Acute Phase Response Signaling	-0.378	1.633	2.236	-2.111	0	0.366	0	0.694	0.694	0.0432	0.0432	0.0324	0.0649	CP,FN1,MAP2K7,MAPK3,NFKB1,NGFR,NR3C1,TCF4	C1S,CRABP2,HNRNPK,LBP,MRAS,NFKB2,NFKBIB,PTPN11	FTL,MAP3K14,NFKB2,REL,RRAS,TRAF6	CHUK,HNRNPK,IKBKB,MAP3K1,MAPK11,MRAS,NRAS,PIK3R2,RALA,RIPK1,SOCS7,SOS1
Regulation of mRNA stability by proteins that bind AU-rich elements	-0.378	0	#NUM!	-2	1.11	1.78	0	0.597	1.78	0.159	0.136	0.0227	0.0909	MAPKAPK2,PARN,PRKCA,UBC,XRN1,YWHAB,YWHAZ	EXOSC8,PRKCA,PRKCD,RPS27A,SET,YWHAB	EXOSC5	EXOSC1,HSPB1,MAPK11,PABPC1
Pyroptosis Signaling Pathway	-0.378	#NUM!	0	0	0.308	0.148	0	0.174	0.308	0.0753	0.0323	0.043	0.043	FOXO3,IRF2,KCNQ1OT1,NFKB1,NGFR,NOL3,PRKAG2	CASP9,FOXO3,NFKB2	IRF2,NFKB2,NOL3,PRKAR2B	BAX,MAPK11,PRKACA,PRKAG2
G Protein Signaling Mediated by Tubby	-0.378	#NUM!	#NUM!	-2	0	0	0	0	0	0.015	0.00641	0.00641	0.0128	ABL1,GNAS,GNB1,GNG3,INSR,MERTK,PLCB1	GNG3,MRAS,THRA	GNAO1,GNG3,GNG4	GNA12,GNAI1,GNG12,MRAS,TTC21B,WDR35
Endocannabinoid Developing Neuron Pathway	-0.333	#NUM!	1	-2.828	0.519	0.148	0.1	1.27	1.27	0.0853	0.031	0.0543	0.093	ADCY2,ADCY5,GNB1,GNG3,MAP2K5,MAP2K7,MAPK3,MAPK4,PRKAG2,RPTOR,STMN2	CDKN1B,CTNNB1,GNG3,MRAS	GNAO1,GNG3,GNG4,MGLL,PIK3C2A,PRKAR2B,RRAS	CREB1,GNAI1,GNG12,MAPK11,MRAS,NRAS,PIK3C2B,PIK3R2,PRKACA,PRKAG2,RAC1,RALA
Cellular response to heat stress	-0.333	2.236	2	#NUM!	1.43	0.85	0.146	0.426	1.43	0.134	0.0722	0.0619	0.0619	ATR,CAMK2A,EEF1A1,EP300,HSP90AA1,HSP90AB1,MAPK3,MAPKAPK2,NUP153,NUP42,RAE1,RPTOR,YWHAE	BAG1,HSPA13,HSPA4,HSPA4L,NUP42,NUP88,PTGES3	CRYAB,DNAJC2,HIKESHI,HSPA5,NUP205,NUP98	BAG3,DNAJC7,HSPB1,NDC1,NUP37,POM121/POM121C
Role of JAK family kinases in IL-6-type Cytokine Signaling	-0.333	1.342	#NUM!	-2.236	0.832	0.512	0	0.402	0.832	0.114	0.0633	0.038	0.0633	ADAM10,HSP90AA1,HSP90AB1,MAPK3,PDGFC,PIAS1,POMC,STAT5B,TYK2	HSP90B1,LBP,PTPN11,VEGFB,VIP	CNTFR,IL11RA,VIP	MAPK11,STAT1,TGFB2,TGFB3,VEGFB
MHC class II antigen presentation	-0.333	2.53	2.333	-2.236	0.299	1.48	0.279	0.15	1.48	0.0714	0.0794	0.0714	0.0397	CAPZA1,CAPZB,DCTN5,DYNC1LI2,LGMN,SEC24D,SEC31A,TUBB3,TUBB4B	DCTN1,DCTN2,KIF26A,KIFAP3,RAB7A,RACGAP1,SEC24A,SPTBN2,TUBA1A,TUBB2A	ACTR10,ACTR1B,CAPZA1,DCTN6,KIF5C,SEC24C,TUBA1B,TUBA4A,TUBB4A	AP2A1,CTSA,DCTN2,DNM3,KIF2A
BAG2 Signaling Pathway	-0.333	#NUM!	-0.447	#NUM!	1.69	3.12	2.24	0	3.12	0.153	0.129	0.153	0.0235	ATXN3,HSP90AA1,MAPK3,MAPKAPK2,MDM2,NFKB1,PINK1,PSMA4,PSMA7,PSMD1,PSMD10,PSMF1,SP1	HSPA4,NFKB2,PRKN,PSMA6,PSMA7,PSMB1,PSMB2,PSMB6,PSMC6,PSMD2,PSMD7	HSPA5,NFKB2,PSMA6,PSMB10,PSMB2,PSMB3,PSMB5,PSMD13,PSME1,PSME2,REL,SEM1,SIRT3	PSMC6,PSMD12
Dendritic Cell Maturation	-0.333	2	2.449	-3.162	0	0	0	0	0	0.0151	0.0067	0.0101	0.0168	COL1A2,LTBR,MAPK3,NFKB1,NGFR,PDIA3,PLCB1,PLCL2,STAT2	FSCN1,HLA-A,NFKB2,NFKBIB	B2M,MAP3K14,NFKB2,PIK3C2A,REL,TRAF6	CHUK,COL3A1,CREB1,DDR2,IKBKB,LTBR,MAPK11,PIK3C2B,PIK3R2,STAT1
Cytoprotection by HMOX1	-0.302	#N/A	2.236	-2.236	1.74	#N/A	0.234	0.588	#N/A	0.177	#N/A	0.0806	0.0806	BACH1,CHD9,COX16,COX18,COX7A2L,MED1,NCOA2,SCO2,TACO1,TBL1X,TBL1XR1	#N/A	BLVRB,COX18,COX19,COX8A,SIN3B	CHD9,COX11,COX19,NFE2L2,SIN3B
Semaphorin interactions	-0.302	#NUM!	2.449	-1.897	1.69	0	0.38	1.96	1.96	0.172	0.0156	0.0938	0.156	CFL1,CRMP1,DPYSL5,HSP90AA1,HSP90AB1,ITGA1,MET,PIP5K1C,PLXNA2,ROCK1,SEMA6D	CFL1	CDK5R1,MYH10,PAK2,PIP5K1C,PLXNC1,RRAS	ARHGAP35,CRMP1,DPYSL5,FARP2,LIMK1,MYL6,PAK3,PLXND1,RAC1,TLN1
Ephrin Receptor Signaling	-0.302	2.236	2.53	-3.742	0.679	0.208	0.118	1.21	1.21	0.0842	0.0347	0.0545	0.0792	ABL1,ADAM10,ARPC4,CFL1,GNAS,GNB1,GNG3,ITGA1,ITGA9,MAPK3,NCK2,PDGFC,PDGFD,RAPGEF1,RASA1,ROCK1,SDC2	ANGPT1,CFL1,GNG3,MRAS,PTPN11,SH2D3C,VEGFB	ARPC1A,CFL2,GNAO1,GNG3,GNG4,ITGA3,MAP3K14,PAK2,RGS3,RRAS,SDCBP	ACTR3,CREB1,GNA12,GNAI1,GNG12,ITGA3,LIMK1,MRAS,NRAS,PAK3,PAK4,RAC1,RALA,RASA1,SOS1,VEGFB
SNARE Signaling Pathway	-0.302	1.414	3.162	-2.309	0.446	0.666	0.331	1.18	1.18	0.0809	0.0588	0.0735	0.0882	ADCY2,ADCY5,CACNA1B,Calm1 (includes others),CAMK2A,PRKAG2,RAB3A,RAB6A,SNAP23,SNCG,SYT4	Calm1 (includes others),NSF,RAB6A,RAB7A,SNAP25,SNCG,VTI1A,VTI1B	CACNB1,GOSR2,MYH10,NAPA,PRKAR2B,RAB1A,RAB8A,SNCB,SYT17,SYT6	GPAA1,MYL6,PRKACA,PRKAG2,RAB39A,RIMS1,SNAP23,SNAP29,STX16,SYT14,SYT2,SYT9
ERK5 Signaling	-0.302	0.816	#NUM!	-2.828	1.45	0.879	0	1.17	1.45	0.149	0.0811	0.0135	0.108	EGFR,FOXO3,GAB1,MAP2K5,RPS6KA2,RPS6KB1,RPS6KC1,YWHAB,YWHAE,YWHAH,YWHAZ	FOXO3,MRAS,PTPN11,RPS6KA2,YWHAB,YWHAH	RRAS	CREB1,GAB1,GNA12,MAP3K2,MEF2D,MRAS,NRAS,RALA
PPAR Signaling	-0.302	-1.342	-2	1.414	0.997	0.331	0.045	0.703	0.997	0.112	0.0467	0.0467	0.0748	EP300,HSP90AA1,HSP90AB1,INSR,MAPK3,MED1,NFKB1,NGFR,NR2F1,PDGFC,PDGFD,STAT5B	HSP90B1,MRAS,NFKB2,NFKBIB,SRA1	MAP3K14,NFKB2,REL,RRAS,TRAF6	CHUK,CITED2,IKBKB,MRAS,NRAS,RALA,SNW1,SOS1
T Cell Receptor Signaling	-0.302	0.707	2.121	-3.051	0	0	0	0	0	0.0194	0.0146	0.0129	0.021	Calm1 (includes others),CBL,FOXO3,MAP2K7,MAPK3,NFATC3,NFKB1,PAG1,PPP3CC,RASA1,RPTOR,TCF4	Calm1 (includes others),CDKN1B,CTNNB1,FOXO3,HLA-A,MRAS,NFKB2,NFKBIB,PTPN11	B2M,CBL,ITGA3,MALT1,NFKB2,PIK3C2A,REL,RRAS	CHUK,IKBKB,ITGA3,MAP3K1,MAPK11,MRAS,NRAS,PIK3C2B,PIK3R2,RAC1,RALA,RASA1,SOS1
Pathogen Induced Cytokine Storm Signaling Pathway	-0.258	#NUM!	2	-3.317	0	0	0	0	0	0.0404	0.00809	0.0108	0.0296	AP3B1,CCL25,CDH1,COL1A2,COL6A5,FTH1,IRF9,LYST,MAPK3,MAPK4,NFKB1,NGFR,PDGFC,RYR3,STAT5B	FTH1,NFKB2,VEGFB	CERT1,Eda,FTL,NFKB2	Ccl27a,COL3A1,IRF9,MAPK11,RIPK1,SLC2A1,SLC2A8,STAT1,TGFB2,TGFB3,VEGFB
Epithelial Adherens Junction Signaling	-0.2	1	0.707	-1.147	3.23	0.689	0.0837	2.44	3.23	0.158	0.057	0.0506	0.12	ACVR1B,ACVR2A,ARPC4,CDH1,CFL1,CTNNA1,EGFR,MAGI1,MAGI2,MET,NOTCH3,PPM1L,PPP2R2A,PPP2R3A,PRKAG2,RAPGEF1,ROCK1,STK11,STK3,TCF4,TGFBR3,YWHAB,YWHAE,YWHAH,YWHAZ	ARHGEF17,CFL1,CTNNB1,IQGAP1,MRAS,NF2,RACGAP1,YWHAB,YWHAH	ARPC1A,CFL2,CTNND1,MYH10,PAK2,PPP2R2C,RRAS,STK11	ACTR3,ARHGAP35,CTNNA1,FARP2,LATS1,LIMK1,MAGI1,MRAS,NRAS,PAK3,PAK4,PRKAA2,PRKAB2,PRKAG2,PTPA,RAC1,RALA,TGFB2,TGFBR1
NFE2L2 regulating anti-oxidant/detoxification enzymes	0	#NUM!	#N/A	#NUM!	0.948	0.177	#N/A	0.159	#N/A	0.211	0.0526	#N/A	0.0526	BACH1,EP300,PRDX1,SLC7A11	PRDX1	#N/A	NFE2L2
Glycogen metabolism	0	#NUM!	#N/A	#NUM!	0.757	0.148	#N/A	0.118	#N/A	0.167	0.0417	#N/A	0.0417	EPM2A,NHLRC1,PHKB,UBC	RPS27A	#N/A	PHKA1
AMPK Signaling	0	0.707	2.121	-2.183	1.66	0.367	1.2	2.28	2.28	0.107	0.0413	0.0868	0.0992	ACACA,AK2,ARID2,EEF2,EEF2K,EP300,EPM2A,FOXO3,GNAS,GNB1,GNG3,INSR,PBRM1,PFKFB4,PHLPP1,PHLPP2,PPM1H,PPM1L,PPP2R2A,PPP2R3A,PRKAG2,RAB3A,RAB6A,RPS6KB1,RPTOR,STK11	ACACA,CCNA2,EEF2,FOXO3,GNG3,MRAS,PFKFB3,PPM1G,RAB6A,RAB7A	AK2,AK6,ARID1A,CHRNB2,CRTC2,FOXO1,GNAO1,GNG3,GNG4,ORAI2,PFKL,PFKM,PIK3C2A,PPM1E,PPP2R2C,PRKAR2B,RAB1A,RAB8A,SMARCA2,STIM1,STK11	CREB1,EEF2,GNA12,GNAI1,GNG12,ILKAP,MAPK11,MRAS,PFKFB3,PFKP,PIK3C2B,PIK3R2,PPM1B,PPM1H,PRKAA2,PRKAB2,PRKACA,PRKAG2,PTPA,RAB39A,SLC2A1,SMARCA4,STIM1,TSC1
Semaphorin Neuronal Repulsive Signaling Pathway	0	#NUM!	-1	-0.728	0.736	0	0.161	2.15	2.15	0.0921	0.0132	0.0592	0.112	CFL1,CRMP1,DPYSL5,FARP1,ITGA1,ITGA9,MAP2K5,MAP2K7,PIP5K1C,PLXNA2,PRKAG2,ROCK1,SEMA6D,STK11	CFL1,PPP1R12A	BCAN,CFL2,ITGA3,PAK2,PIK3C2A,PIP5K1C,PRKAR2B,RRAS,STK11	CRMP1,DPYSL5,FARP2,ITGA3,LIMK1,MYL6,PAK3,PAK4,PDE4B,PIK3C2B,PIK3R2,PLXND1,PRKACA,PRKAG2,RAC1,SEMA3F,SMC3
Angiopoietin Signaling	0	1.342	2	-1	0	0.808	0.248	1.93	1.93	0.0513	0.0769	0.0769	0.141	ANGPT2,NFKB1,RASA1,STAT5B	ANGPT1,CASP9,MRAS,NFKB2,NFKBIB,PTPN11	FOXO1,NFKB2,PAK2,PIK3C2A,REL,RRAS	CHUK,IKBKB,MRAS,NRAS,PAK3,PAK4,PIK3C2B,PIK3R2,RALA,RASA1,SOS1
Renal Cell Carcinoma Signaling	0	#NUM!	#NUM!	-3.162	0.418	0.507	0.127	1.84	1.84	0.0864	0.0617	0.0617	0.136	EP300,GAB1,MAPK3,MET,RAPGEF1,Ubb,UBC	FH,MRAS,PTPN11,RPS27A,Ubb	HIF1A,PAK2,PIK3C2A,RRAS,Ubb	GAB1,MRAS,NRAS,PAK3,PAK4,PIK3C2B,PIK3R2,RAC1,RALA,SLC2A1,SOS1
ATM Signaling	0	#NUM!	#NUM!	-0.707	0.883	0	0	1.45	1.45	0.11	0.02	0.04	0.11	ABL1,ATR,BRAT1,MDM2,PPM1L,PPP2R2A,PPP2R3A,RBBP8,TDP1,TOPBP1,ZNF420	CBX5,KAT5	CBX3,GADD45B,PPP2R2C,TRIM28	CBX3,CREB1,MAPK11,MDM4,PTPA,RAD50,SMC1A,SMC2,SMC3,TDP1,TP53BP1
LPS-stimulated MAPK Signaling	0	0.378	2.236	-3	0	1.47	0.201	1.43	1.47	0.046	0.092	0.069	0.115	MAPK3,NFKB1,PRKCA,PRKD1	LBP,MRAS,NFKB2,NFKBIB,PRKCA,PRKCD,PRKD1,SRF	MAP3K14,NFKB2,PIK3C2A,PRKCB,REL,RRAS	CHUK,CREB1,IKBKB,MAPK11,MRAS,NRAS,PIK3C2B,PIK3R2,RAC1,RALA
ERK/MAPK Signaling	0	0	0.905	-3.3	0.192	0.245	0.0898	1.4	1.4	0.0599	0.0369	0.0507	0.0829	ITGA1,ITGA9,MAPK3,PPM1L,PPP2R2A,PPP2R3A,PRKAG2,PRKCA,RAPGEF1,RAPGEF4,YWHAB,YWHAH,YWHAZ	H3-3A/H3-3B,MRAS,PPP1R12A,PRKCA,PRKCD,SRF,YWHAB,YWHAH	EIF4E,ITGA3,PAK2,PIK3C2A,PPP1CA,PPP1R11,PPP1R7,PPP2R2C,PRKAR2B,PRKCB,RRAS	CREB1,ELF1,HSPB1,ITGA3,MRAS,NRAS,PAK3,PAK4,PIK3C2B,PIK3R2,PRKACA,PRKAG2,PTPA,RAC1,RALA,SOS1,STAT1,TLN1
Glucose metabolism	0	2.121	3.317	-3	0.282	1.67	1.65	1.29	1.67	0.075	0.1	0.138	0.113	ALDOA,GOT2,NUP153,NUP42,PFKFB4,RAE1	ALDOA,G6PC3,MDH2,NUP42,NUP88,PFKFB3,PKM,TPI1	ALDOC,G6PC3,GNPDA1,GNPDA2,MDH2,NUP205,NUP98,PC,PFKL,PFKM,TPI1	GPI,HK1,MDH2,NDC1,NUP37,PFKFB3,PFKP,POM121/POM121C,PRKACA
Agrin Interactions at Neuromuscular Junction	0	#NUM!	#NUM!	-2.828	0.148	0	0	1.23	1.23	0.058	0.0145	0.0435	0.116	ACTG1,DVL1,EGFR,MAPK3	MRAS	ERBB3,PAK2,RRAS	CTTN,DVL1,MRAS,NRAS,PAK3,PAK4,RAC1,RALA
IL-6 Signaling	0	1.633	2.236	-2.53	0	0.507	0	1.04	1.04	0.0458	0.0534	0.0458	0.084	CSNK2A1,MAP2K7,MAPK3,MAPKAPK2,NFKB1,NGFR	CSNK2B,LBP,MRAS,NFKB2,NFKBIB,PTPN11,SRF	MAP3K14,NFKB2,PIK3C2A,REL,RRAS,TRAF6	CHUK,CSNK2B,HSPB1,IKBKB,MAPK11,MRAS,NRAS,PIK3C2B,PIK3R2,RALA,SOS1
Sensory processing of sound by inner hair cells of the cochlea	0	#NUM!	#NUM!	-2.646	0.78	0.224	0	0.972	0.972	0.116	0.0435	0.029	0.101	ACTG1,ATP2B1,BSN,CAPZA1,CAPZB,CTBP2,EPB41L3,RAB3A	KCNQ4,RDX,SNAP25	CAPZA1,LHFPL5	BSN,CACNA1D,CASK,CTBP2,LHFPL5,MYO1C,SYP
Ephrin B Signaling	0	#NUM!	#NUM!	-2.449	0.728	0.587	0.291	0.93	0.93	0.111	0.0694	0.0833	0.0972	CBL,CFL1,GNAS,GNB1,GNG3,MAPK3,NCK2,ROCK1	CFL1,CTNNB1,GNG3,HNRNPK,MRAS	CBL,CFL2,GNAO1,GNG3,GNG4,RGS3	GNA12,GNAI1,GNG12,HNRNPK,LIMK1,MRAS,RAC1
Induction of Apoptosis by HIV1	0	1	#NUM!	-0.816	0.163	0.427	0	0.778	0.778	0.0615	0.0615	0.0462	0.0923	MAP2K7,NFKB1,NGFR,SLC25A4	CASP9,NFKB2,NFKBIB,SLC25A4	MAP3K14,NFKB2,REL	BAX,BCL2,CHUK,IKBKB,RIPK1,XIAP
VEGF Signaling	0	1	1	-2.828	0.377	0.364	0.221	0.762	0.762	0.0792	0.0495	0.0693	0.0792	ACTG1,ACTN1,FOXO3,MAPK3,PDGFC,PRKCA,ROCK1,YWHAE	FOXO3,MRAS,PRKCA,PTPN11,VEGFB	EIF1AY,EIF2B4,FOXO1,HIF1A,PIK3C2A,PRKCB,RRAS	BCL2,MRAS,NRAS,PIK3C2B,PIK3R2,RALA,SOS1,VEGFB
Huntington's Disease Signaling	0	-0.378	1.134	-0.447	1.69	4.48	1.99	0.7	4.48	0.105	0.0874	0.0944	0.0594	CACNA1B,CAPNS1,EGFR,EP300,GNB1,GNG3,HAP1,HDAC9,HIP1,HTT,IGF1,MAP2K7,MAPK3,PLCB1,POLR2A,POLR2C,PRKCA,PRKD1,PSMA4,PSMA7,PSMD1,PSMD10,PSMF1,RASA1,SDHD,SP1,TAF4,Ubb,UBC,ZDHHC17	ATP5F1D,ATP5PF,CAPNS1,CASP9,DCTN1,GNG3,HSPA4,NSF,POLR2E,PRKCA,PRKCD,PRKD1,PSMA6,PSMA7,PSMB1,PSMB2,PSMB6,PSMC6,PSMD2,PSMD7,RPS27A,SNAP25,Ubb,VTI1A,VTI1B	CDK5R1,GNG3,GNG4,GOSR2,HDAC11,HDAC2,HSPA5,NAPA,PIK3C2A,POLR2F,POLR2G,POLR2I,PRKCB,PSMA6,PSMB10,PSMB2,PSMB3,PSMB5,PSMD13,PSME1,PSME2,RCOR1,RCOR2,SDHB,SEM1,Ubb,ZDHHC17	BAX,CREB1,DLG4,DNM3,GNG12,GPAA1,HDAC11,HDAC4,HDAC7,PIK3C2B,PIK3R2,PSMC6,PSMD12,RASA1,SDHA,SOS1,STX16
α-Adrenergic Signaling	0	-0.816	#NUM!	-2	0.952	0.689	0.099	0.687	0.952	0.11	0.0642	0.055	0.0734	ADCY2,ADCY5,Calm1 (includes others),EPM2A,GNAS,GNB1,GNG3,MAPK3,PHKB,PRKAG2,PRKCA,PRKD1	Calm1 (includes others),GNG3,MRAS,PRKCA,PRKCD,PRKD1,SLC8A1	GNAO1,GNG3,GNG4,PRKAR2B,PRKCB,RRAS	GNA12,GNAI1,GNG12,MRAS,NRAS,PRKACA,PRKAG2,RALA
Endocannabinoid Cancer Inhibition Pathway	0	0	-0.447	0.632	0.77	0.263	0	0.665	0.77	0.094	0.0403	0.0336	0.0671	ADCY2,ADCY5,CDH1,MAP2K5,MAP2K7,MAPK3,NSMAF,PDGFC,PRKAG2,ROCK1,RPTOR,SMPD4,SPTLC2,TCF4	CASP9,CDKN1B,CTNNB1,SMPD1,VEGFB,VIM	GNAO1,HIF1A,PIK3C2A,PRKAR2B,SMPD1	CREB1,GNAI1,NOS1,PIK3C2B,PIK3R2,PRKAA2,PRKAB2,PRKACA,PRKAG2,VEGFB
Corticotropin Releasing Hormone Signaling	0	#NUM!	1.342	-1	0.589	0	0	0.643	0.643	0.0855	0.0263	0.0395	0.0658	ADCY2,ADCY5,CACNA1A,CACNA1B,CACNA1C,CACNA2D3,Calm1 (includes others),GNAS,MAPK3,POMC,PRKAG2,PRKCA,PRKD1	Calm1 (includes others),PRKCA,PRKCD,PRKD1	CACNB1,GNAO1,JUND,NT5C,PRKAR2B,PRKCB	CACNA1A,CACNA1D,CACNG7,CREB1,GNAI1,MAPK11,MEF2D,NOS1,PRKACA,PRKAG2
DDX58/IFIH1-mediated induction of interferon-alpha/beta	0	#NUM!	#NUM!	-2.449	0.624	0.196	0	0.604	0.624	0.101	0.038	0.038	0.0759	EP300,HSP90AA1,HSP90AB1,ITCH,NFKB1,RNF216,S100B,UBC	NFKB2,NFKBIB,RPS27A	ATG5,NFKB2,TRAF6	CHUK,IKBKB,MAP3K1,PCBP2,RIPK1,TANK
Transcriptional Regulation by MECP2	0	#NUM!	#NUM!	#NUM!	1.17	0.45	0.118	0.582	1.17	0.143	0.0635	0.0635	0.0794	CAMK2A,FKBP5,HTT,LBR,MET,PTPN4,TBL1X,TBL1XR1,TNRC6C	MECP2,OPRM1,RBFOX1,TNRC6C	DGCR8,GPS2,HDAC2,TNRC6C	AGO2,CREB1,PRKACA,PTPN1,TNRC6A
MSP-RON Signaling in Cancer Cells Pathway	0	2.121	2.236	-2.828	0.535	0.602	0	0.565	0.602	0.0845	0.0563	0.0423	0.0634	EGFR,MAPK3,MET,NFKB1,PDGFC,RPS6KA2,SP1,TCF4,YWHAB,YWHAE,YWHAH,YWHAZ	CTNNB1,MRAS,NFKB2,RPS6KA2,VEGFB,VIM,YWHAB,YWHAH	HIF1A,NFKB2,PIK3C2A,REL,RRAS,TRIM24	CREB1,ELF1,MRAS,NRAS,PIK3C2B,PIK3R2,RALA,SOS1,VEGFB
Activation of kainate receptors upon glutamate binding	0	#NUM!	#NUM!	#NUM!	0.589	0.303	0.234	0.563	0.589	0.133	0.0667	0.1	0.1	GNB1,GNG3,GRIK4,PLCB1	GNG3,GRIK4	GNG3,GNG4,GRIK3	DLG4,GNG12,GRIK2
Protein ubiquitination	0	#NUM!	#NUM!	#NUM!	0.589	0.303	0.0941	0.563	0.589	0.133	0.0667	0.0667	0.1	UBC,UBE2G2,UCHL3,USP9X	RPS27A,UBE2E3	UBE2A,UBE2E3	UBE2W,UCHL3,USP9X
trans-Golgi Network Vesicle Budding	0	#NUM!	3.162	-2.236	0.337	0	1.45	0.45	1.45	0.0811	0.0135	0.135	0.0676	AP3B1,AP4E1,AP4M1,CHMP2A,FTH1,SNAP23	FTH1	BLOC1S1,BLOC1S6,FTL,HGS,IGF2R,NAPA,PIK3C2A,SNAPIN,SNX2,SORT1	CLVS2,DNAJC6,SNAP23,SNX9,VAMP8
CGAS-STING Signaling Pathway	0	2.236	#NUM!	-2.828	0	0.206	0	0.421	0.421	0.0429	0.0357	0.0214	0.0571	ATP6V0C,EIF2AK3,MAP1LC3A,MAP1LC3B,NFKB1,PCDH7	ATP6V0E1,ATP6V1D,MAP1LC3A,MAP1LC3B,NFKB2	ATG5,Eda,NFKB2	ATG16L1,ATP6AP1,BAX,CHUK,IKBKB,STAT1,TGFB2,TGFB3
p75 NTR receptor-mediated signalling	0	#NUM!	2.449	-2.449	0.377	0.124	0.128	0.4	0.4	0.08	0.03	0.06	0.06	ARHGDIA,ARHGEF3,NFKB1,NGFR,TIAM2,TRIO,UBC,YWHAE	ARHGEF17,BEX3,RPS27A	ARHGDIA,ARHGEF10L,BEX3,HDAC2,SQSTM1,TRAF6	IKBKB,LINGO1,PSEN2,RAC1,SOS1,SQSTM1
Platelet homeostasis	0	#NUM!	2.449	-2.236	0.236	0.168	0.202	0.349	0.349	0.0698	0.0349	0.0698	0.0581	ATP2B1,GNAS,GNB1,GNG3,P2RX3,PDE11A	GNG3,PTPN11,SLC8A1	GNG3,GNG4,ORAI2,PTGIR,SRI,STIM1	ATP2B4,GNG12,NOS1,PDE2A,STIM1
GPER1 signaling	0	#NUM!	#NUM!	#NUM!	0.78	0	0.118	0.34	0.78	0.133	0.0222	0.0667	0.0667	ADCY2,ADCY5,FN1,GNAS,GNB1,GNG3	GNG3	GNG3,GNG4,PRKAR2B	GNAI1,GNG12,PRKACA
Plasma lipoprotein assembly, remodeling, and clearance	0	#NUM!	#NUM!	-2	0	0	0	0.259	0.259	0.0526	0.0132	0.0132	0.0526	ANGPTL4,BMP1,NPC1,UBC	RPS27A	NCEH1	ABCG1,AP2A1,NR1H2,PRKACA
Oncogene Induced Senescence	0	#NUM!	#NUM!	#NUM!	1.48	0.523	0.202	0.237	1.48	0.206	0.0882	0.0882	0.0588	MAPK3,MDM2,SP1,TFDP1,TFDP2,TNRC6C,UBC	RPS27A,TFDP1,TNRC6C	CDK4,CDKN2D,TNRC6C	MDM4,TNRC6A
HIPPO signaling	0	-1	#NUM!	#NUM!	1.17	1.05	0.77	0.207	1.17	0.128	0.0814	0.105	0.0465	CUL1,ITCH,PARD3,PPM1L,PPP2R2A,PPP2R3A,STK3,YWHAB,YWHAE,YWHAH,YWHAZ	DLG2,NF2,PATJ,PPP1R12A,SMAD4,YWHAB,YWHAH	CSNK1E,LLGL1,PPP1CA,Ppp1cc,PPP1R11,PPP1R7,PPP2R2C,RASSF1,SMAD1	BTRC,DLG4,LATS1,PTPA
Notch Signaling	0	#NUM!	#NUM!	#NUM!	0.687	0.236	0	0.205	0.687	0.132	0.0526	0.0263	0.0526	DTX3,JAG2,NOTCH3,NUMB,NUMBL	CNTN1,NUMBL	CNTN1	PSEN2,RBPJ
Pyridoxal 5'-phosphate Salvage Pathway	0	#NUM!	2	#NUM!	1.12	0.121	0.115	0.191	1.12	0.138	0.0308	0.0615	0.0462	ACVR2A,CDK8,CSNK1A1,DAPK1,DYRK1A,GRK5,GRK6,MAPK3,PIM1	HIPK1,PRKCD	CDK4,HIPK1,PAK2,PDXK	LIMK1,PAK3,PRKAA2
G alpha (z) signalling events	0	#NUM!	2	#NUM!	0.719	0.366	0.226	0.145	0.719	0.125	0.0625	0.0833	0.0417	ADCY2,ADCY5,GNAS,GNB1,GNG3,PRKCA	GNG3,PRKCA,PRKCD	GNG3,GNG4,PRKCB,RGS4	GNAI1,GNG12
GPCR-Mediated Integration of Enteroendocrine Signaling Exemplified by an L Cell	0	#NUM!	#NUM!	#NUM!	0.687	0	0	0.145	0.687	0.107	0.0133	0.04	0.04	ADCY2,ADCY5,CHRM2,GNAS,PDIA3,PLCB1,PLCL2,PRKAG2	VIP	NMB,PRKAR2B,VIP	GNAI1,PRKACA,PRKAG2
RAF/MAP kinase cascade	0	3.153	3.357	-3.162	0.913	1.78	0.184	0	1.78	0.0878	0.0649	0.0573	0.0382	ACTG1,CAMK2A,DAB2IP,EGFR,FN1,FRS3,KSR2,MAPK3,MET,NEFL,PEBP1,PSMA4,PSMA7,PSMD1,PSMD10,PSMF1,RASA1,RASA2,RGL1,SPRED1,SPTB,UBC,YWHAB	ANGPT1,DLG2,IQGAP1,LAMTOR2,MRAS,PSMA6,PSMA7,PSMB1,PSMB2,PSMB6,PSMC6,PSMD2,PSMD7,RPS27A,SHOC2,SPTBN2,YWHAB	DAB2IP,ERBB3,PEA15,PPP5C,PSMA6,PSMB10,PSMB2,PSMB3,PSMB5,PSMD13,PSME1,PSME2,RASA2,SEM1,WDR83	DLG4,MRAS,NRAS,PIK3R2,PSMC6,PSMD12,RASA1,RASGEF1A,SOS1,TLN1
Kinesins	0	2.236	1	#NUM!	0.189	0.739	0.128	0	0.739	0.0656	0.082	0.0656	0.0328	KIF13B,KIF6,TUBB3,TUBB4B	KIF26A,KIFAP3,RACGAP1,TUBA1A,TUBB2A	KIF5C,TUBA1B,TUBA4A,TUBB4A	KIF26B,KIF2A
Pyroptosis	0	#NUM!	#NUM!	#NUM!	0.679	0.125	0.115	0	0.679	0.148	0.037	0.0741	0.037	CHMP2A,CHMP2B,CHMP6,IRF2	CHMP3	CHMP6,IRF2	BAX
Role of NFAT in Regulation of the Immune Response	0	2	2.236	-3.317	0	0	0	0	0	0.0125	0.00578	0.0106	0.0125	Calm1 (includes others),CSNK1A1,CSNK1G3,GNAS,GNB1,GNG3,KPNA4,MAPK3,NFATC3,NFKB1,PLCB1,PPP3CC,RCAN1	Calm1 (includes others),GNG3,HLA-A,MRAS,NFKB2,NFKBIB	CSNK1E,GNAO1,GNG3,GNG4,IPO5,KPNA3,KPNA6,NFKB2,PIK3C2A,REL,RRAS	CHUK,GNA12,GNAI1,GNG12,IKBKB,KPNB1,MEF2D,MRAS,NRAS,PIK3C2B,PIK3R2,RALA,SOS1
p70S6K Signaling	0	0	1	-1.897	0	0	0	0	0	0.0309	0.0137	0.00687	0.0172	EEF2,EEF2K,EGFR,MAPK3,PDIA3,PLCB1,PLCL2,PLD1,PPM1L,PPP2R2A,PPP2R3A,PRKCA,PRKD1,RPS6KB1,YWHAB,YWHAE,YWHAH,YWHAZ	EEF2,F2R,MRAS,PRKCA,PRKCD,PRKD1,YWHAB,YWHAH	PIK3C2A,PPP2R2C,PRKCB,RRAS	EEF2,F2RL2,GNAI1,MRAS,NRAS,PIK3C2B,PIK3R2,PTPA,RALA,SOS1
Type I Diabetes Mellitus Signaling	0	#NUM!	#NUM!	-0.816	0	0	0	0	0	0.00786	0.00786	0.0118	0.0138	MAP2K7,NFKB1,NGFR,PIAS1	CASP9,HLA-A,NFKB2,NFKBIB	HSPD1,MAP3K14,NFKB2,PTPRN,REL,TRAF6	BCL2,CHUK,IKBKB,MAPK11,RIPK1,SOCS7,STAT1
CCR5 Signaling in Macrophages	0	-0.447	#NUM!	#NUM!	0	0	0	0	0	0.02	0.012	0.01	0.016	CACNA1A,CACNA1B,CACNA1C,CACNA2D3,Calm1 (includes others),GNAS,GNB1,GNG3,PRKCA,PRKD1	Calm1 (includes others),GNG3,MRAS,PRKCA,PRKCD,PRKD1	CACNB1,GNAO1,GNG3,GNG4,PRKCB	CACNA1A,CACNA1D,CACNG7,GNA12,GNAI1,GNG12,MAPK11,MRAS
Sertoli Cell-Germ Cell Junction Signaling Pathway (Enhanced)	0.258	-0.816	0.905	-2.711	0.234	0	0.0483	2.15	2.15	0.063	0.0252	0.0462	0.0966	ACTG1,ARPC4,CDH1,CTNNA1,MAP2K7,MAP3K13,Map3k7,MAPK3,NFKB1,NGFR,PPM1L,PPP2R2A,PPP2R3A,PRKAG2,SP1	CTNNB1,IQGAP1,Map3k7,MRAS,NFKB2,ZYX	ARPC1A,CTNND1,ITGA3,JAM3,MAP3K14,NFKB2,PIK3C2A,PPP2R2C,PRKAR2B,RRAS,ZYX	ACTR3,CD2AP,CTNNA1,ITGA3,MAP3K1,MAP3K2,MAP3K4,Map3k7,MAPK11,MRAS,NRAS,PIK3C2B,PIK3R2,PRKAA2,PRKAB2,PRKACA,PRKAG2,PTPA,RAC1,RALA,TGFB2,TGFB3,TGFBR1
Signaling by ROBO receptors	0.277	2.714	3.464	-3	1.06	2.13	1.04	0.793	2.13	0.112	0.0948	0.103	0.0776	ABL1,CLASP2,NCK2,PFN2,PRKCA,PSMA4,PSMA7,PSMD1,PSMD10,PSMF1,SLIT3,UBC,ZSWIM8	PFN2,PRKCA,PSMA6,PSMA7,PSMB1,PSMB2,PSMB6,PSMC6,PSMD2,PSMD7,RPS27A	PAK2,PFN1,PSMA6,PSMB10,PSMB2,PSMB3,PSMB5,PSMD13,PSME1,PSME2,SEM1,SRGAP1	FLRT3,PAK3,PAK4,PRKACA,PSMC6,PSMD12,RAC1,SOS1,SRGAP2
KEAP1-NFE2L2 pathway	0.277	3.207	3.317	-2.646	1.56	4.84	1.32	0.68	4.84	0.143	0.154	0.121	0.0769	BACH1,CSNK2A1,CUL1,EP300,FBXL17,MAP1LC3B,PSMA4,PSMA7,PSMD1,PSMD10,PSMF1,SESN1,UBC	CSNK2B,MAP1LC3B,NPLOC4,PRKCD,PSMA6,PSMA7,PSMB1,PSMB2,PSMB6,PSMC6,PSMD2,PSMD7,RPS27A,VCP	NPLOC4,PSMA6,PSMB10,PSMB2,PSMB3,PSMB5,PSMD13,PSME1,PSME2,SEM1,SQSTM1	BTRC,CSNK2B,NFE2L2,PSMC6,PSMD12,SQSTM1,UBXN7
Hedgehog 'off' state	0.277	2.828	3.162	-2.646	1.76	2.25	1.46	0.476	2.25	0.143	0.0982	0.116	0.0625	ADCY2,ADCY5,CSNK1A1,CUL1,GNAS,IFT172,ITCH,NUMB,PSMA4,PSMA7,PSMD1,PSMD10,PSMF1,TUBB3,TUBB4B,UBC	PSMA6,PSMA7,PSMB1,PSMB2,PSMB6,PSMC6,PSMD2,PSMD7,RPS27A,TUBA1A,TUBB2A	PRKAR2B,PSMA6,PSMB10,PSMB2,PSMB3,PSMB5,PSMD13,PSME1,PSME2,SEM1,TUBA1B,TUBA4A,TUBB4A	BTRC,IFT172,PRKACA,PSMC6,PSMD12,TTC21B,WDR35
S Phase	0.302	3.317	3.317	-2.121	1.38	3.13	1.09	0.771	3.13	0.13	0.12	0.11	0.08	CABLES1,CUL1,ESCO1,MAX,PSMA4,PSMA7,PSMD1,PSMD10,PSMF1,STAG1,TFDP1,TFDP2,UBC	CCNA2,CDKN1B,PSMA6,PSMA7,PSMB1,PSMB2,PSMB6,PSMC6,PSMD2,PSMD7,RPS27A,TFDP1	CDK4,MAX,PSMA6,PSMB10,PSMB2,PSMB3,PSMB5,PSMD13,PSME1,PSME2,SEM1	CCNH,PSMC6,PSMD12,SMC1A,SMC3,STAG1,STAG2,WAPL
TCR signaling	0.302	3	3.606	-2.646	0.555	1.08	1.13	0.374	1.13	0.0873	0.0714	0.103	0.0556	CUL1,INPP5D,NFKB1,PAG1,PSMA4,PSMA7,PSMD1,PSMD10,PSMF1,PTPRJ,UBC	PSMA6,PSMA7,PSMB1,PSMB2,PSMB6,PSMC6,PSMD2,PSMD7,RPS27A	MALT1,PAK2,PSMA6,PSMB10,PSMB2,PSMB3,PSMB5,PSMD13,PSME1,PSME2,SEM1,TRAF6,UBE2N	BTRC,CHUK,IKBKB,PAK3,PIK3R2,PSMC6,PSMD12
PTEN Regulation	0.302	3.051	3.162	-2.236	0.927	2.68	0.948	0.358	2.68	0.1	0.0933	0.0933	0.0533	CSNK2A1,EED,MAPK3,MTA3,PHC3,PSMA4,PSMA7,PSMD1,PSMD10,PSMF1,RPTOR,TNKS2,TNRC6C,UBC,WWP2	CSNK2B,LAMTOR2,LAMTOR5,PSMA6,PSMA7,PSMB1,PSMB2,PSMB6,PSMC6,PSMD2,PSMD7,RPS27A,RRAGC,TNRC6C	HDAC2,MBD3,PSMA6,PSMB10,PSMB2,PSMB3,PSMB5,PSMD13,PSME1,PSME2,RCOR1,RNF146,SEM1,TNRC6C	AGO2,CSNK2B,HDAC7,PSMC6,PSMD12,TNKS,TNRC6A,XIAP
Transcriptional regulation by RUNX3	0.302	2.496	3.317	#NUM!	0.962	3.89	1.54	0.274	3.89	0.115	0.135	0.125	0.0521	EP300,FOXO3,MDM2,PSMA4,PSMA7,PSMD1,PSMD10,PSMF1,SMURF2,UBC,ZFHX3	CTNNB1,FOXO3,PSMA6,PSMA7,PSMB1,PSMB2,PSMB6,PSMC6,PSMD2,PSMD7,RPS27A,SMAD4,ZFHX3	KAT2A,PSMA6,PSMB10,PSMB2,PSMB3,PSMB5,PSMD13,PSME1,PSME2,RUNX1,SEM1,SMURF2	HDAC4,PSMC6,PSMD12,RBPJ,SNW1
Fc Epsilon RI Signaling	0.333	-0.447	#NUM!	-2.828	0.342	0.259	0	0.755	0.755	0.075	0.0417	0.025	0.075	GAB1,INPP5B,INPP5D,INPP5F,MAP2K7,MAPK3,PRKCA,PRKD1,SYNJ2	MRAS,PRKCA,PRKCD,PRKD1,PTPN11	PIK3C2A,PRKCB,RRAS	GAB1,MAPK11,MRAS,NRAS,PIK3C2B,PIK3R2,RAC1,RALA,SOS1
Fcgamma receptor (FCGR) dependent phagocytosis	0.333	#NUM!	#NUM!	-2.236	0.158	0	0	0	0.158	0.0573	0.0191	0.0127	0.0318	ABL1,ACTG1,ARPC4,CFL1,ELMO1,HSP90AA1,HSP90AB1,MAPK3,WASF3	CFL1,NF2,PRKCD	ARPC1A,CYFIP2	ACTR3,LIMK1,MYO1C,PIK3R2,RAC1
Gα12/13 Signaling	0.378	2	1.633	-1.5	0	0.211	0.0876	2.15	2.15	0.0519	0.037	0.0519	0.119	CDH1,CDH6,MAP2K7,MAPK3,NFKB1,RASA1,ROCK1	CTNNB1,F2R,MRAS,NFKB2,NFKBIB	CDH6,LPAR1,LPAR6,NFKB2,PIK3C2A,REL,RRAS	CDH10,CDH12,CHUK,F2RL2,GNA12,IKBKB,LPAR3,MAP3K1,MEF2D,MRAS,MYL6,NRAS,PIK3C2B,PIK3R2,RALA,RASA1
Iron uptake and transport	0.378	2.236	#NUM!	-2	0.757	0.799	0	0.411	0.799	0.121	0.0862	0.0345	0.069	ABCG2,ATP6V0C,CP,CUL1,FTH1,NEDD8,UBC	ATP6V0E1,ATP6V1D,FTH1,NEDD8,RPS27A	FTL,NEDD8	ACO1,ATP6AP1,IREB2,STEAP3
NOD1/2 Signaling Pathway	0.378	1.342	2.449	-1.89	0	0	0	0.191	0.191	0.037	0.0265	0.0317	0.0423	ERN1,HSP90AA1,HSP90AB1,MAP2K7,MAPK3,MAPKAPK2,NFKB1	HSP90B1,HSPA4,NFKB2,NFKBIB,SUGT1	Eda,HSPA5,MAP3K14,NFKB2,PELI3,TRAF6	ATG16L1,CHUK,IKBKB,MAPK11,RAC1,TGFB2,TGFB3,XIAP
G alpha (q) signalling events	0.378	#NUM!	2.828	-1.89	0	0	0	0.157	0.157	0.04	0.0114	0.0457	0.04	EDNRA,GNB1,GNG3,GRK5,MT-RNR2,PLCB1,TRIO	F2R,GNG3	EDNRB,GNG3,GNG4,LPAR1,LPAR6,NMB,RGS3,RGS4	ARHGEF25,F2RL2,GNG12,GPR65,GRK2,LPAR3,PIK3R2
FOXO-mediated transcription	0.447	#NUM!	#NUM!	#N/A	1.41	0.933	0.201	#N/A	#N/A	0.263	0.158	0.105	#N/A	EP300,FOXO3,TXN,YWHAB,YWHAZ	FOXO3,TXN,YWHAB	FOXO1,SIRT3	#N/A
Non-Small Cell Lung Cancer Signaling	0.447	-1	#NUM!	-2.449	0.416	0.387	0.38	1.29	1.29	0.0833	0.0521	0.0833	0.104	ABL1,EGFR,FHIT,FOXO3,HDAC9,MAPK3,PRKCA,TFDP1	CASP9,FOXO3,MRAS,PRKCA,TFDP1	CDK4,E2F6,HDAC11,HDAC2,PIK3C2A,RASSF1,RRAS,RXRB	HDAC11,HDAC4,HDAC7,MRAS,NRAS,PIK3C2B,PIK3R2,RALA,RASSF5,SOS1
NR1H2 and NR1H3-mediated signaling	0.447	#NUM!	1	-0.816	0.434	0	0.207	1.06	1.06	0.1	0.02	0.08	0.12	ARL4C,EP300,TBL1X,TBL1XR1,TNRC6C	TNRC6C	EEPD1,GPS2,RXRB,TNRC6C	ABCG1,AGO2,APOD,NR1H2,SCD,TNRC6A
MYC Mediated Apoptosis Signaling	0.447	#NUM!	#NUM!	0	0.434	0.351	0.0938	1.06	1.06	0.1	0.06	0.06	0.12	MAX,MDM2,NFKB1,NGFR,PRKAG2	CASP9,CFLAR,NFKB2	MAX,NFKB2,PRKAR2B	BAX,BCL2,CHUK,IKBKB,PRKACA,PRKAG2
Activation of NMDA receptors and postsynaptic events	0.447	#NUM!	2.449	-2.646	0.385	0.29	0.213	0.982	0.982	0.0833	0.0476	0.0714	0.0952	CAMK2A,MAPK3,NEFL,PRKAG2,RPS6KA2,TUBB3,TUBB4B	DLG2,RPS6KA2,TUBA1A,TUBB2A	GIT1,PPM1E,PRKAR2B,TUBA1B,TUBA4A,TUBB4A	CREB1,DLG4,NRAS,PRKAA2,PRKAB2,PRKACA,PRKAG2,RAC1
Cell Cycle: G1/S Checkpoint Regulation	0.447	#NUM!	-0.707	#NUM!	0.589	0.392	0.866	0.733	0.866	0.103	0.0588	0.118	0.0882	ABL1,ATR,CUL1,HDAC9,MAX,MDM2,TFDP1	CDKN1B,RPL11,SMAD4,TFDP1	CDK4,CDKN2D,E2F6,FOXO1,HDAC11,HDAC2,MAX,RPL5	BTRC,HDAC11,HDAC4,HDAC7,TGFB2,TGFB3
NLR signaling pathways	0.447	2.449	2	-2	0.377	1.34	0.172	0.432	1.34	0.0893	0.107	0.0714	0.0714	HSP90AB1,ITCH,NFKB1,TXN,UBC	CASP9,NFKB2,PSTPIP1,RPS27A,SUGT1,TXN	AAMP,NFKB2,TRAF6,UBE2N	BCL2,CHUK,IKBKB,MAPK11
IL-17 Signaling	0.447	#NUM!	2.236	-3.162	0	0	0	0.388	0.388	0.0265	0.0159	0.0265	0.0529	HSP90AA1,HSP90AB1,MAPK3,NFKB1,PDGFC	HSP90B1,MRAS,VEGFB	Eda,MAP3K14,PIK3C2A,RRAS,TRAF6	MAPK11,MRAS,NRAS,PIK3C2B,PIK3R2,RALA,TGFB2,TGFB3,TRAF3IP2,VEGFB
RHO GTPases activate IQGAPs	0.447	1	2	#NUM!	0.86	1.05	0.468	0.263	1.05	0.161	0.129	0.129	0.0645	ACTG1,CDH1,CTNNA1,TUBB3,TUBB4B	CTNNB1,IQGAP1,TUBA1A,TUBB2A	MEN1,TUBA1B,TUBA4A,TUBB4A	CTNNA1,RAC1
Vasopressin regulates renal water homeostasis via Aquaporins	0.447	#NUM!	#NUM!	#NUM!	0.569	0	0.127	0.171	0.569	0.116	0.0233	0.0698	0.0465	ADCY2,ADCY5,GNAS,GNB1,GNG3	GNG3	GNG3,GNG4,PRKAR2B	GNG12,PRKACA
Transcriptional Regulation by E2F6	0.447	#NUM!	#NUM!	#NUM!	1.48	0.263	0.386	0	1.48	0.206	0.0588	0.118	0.0294	EED,EHMT1,MAX,PHC3,RBBP8,TFDP1,TFDP2	CBX5,TFDP1	CBX3,E2F6,MAX,PCGF2	CBX3
Amyloid fiber formation	0.447	-0.378	2	#NUM!	0.215	1.37	0.0876	0	1.37	0.0685	0.0959	0.0548	0.0137	ADAM10,CST3,SNCAIP,UBC,USP9X	CST3,ITM2B,PRKN,RPS27A,SIAH2,SNCAIP,SORL1	B2M,GGA3,SIAH1,SORL1	USP9X
Neutrophil degranulation	0.457	4.226	5.477	-4.583	1.6	4.78	0.467	0.274	4.78	0.0903	0.0735	0.063	0.0441	ACAA1,ACLY,ADAM10,ALDOA,ARMC8,ARSB,ATG7,ATP6V0C,CD47,COMMD3,CPPED1,CST3,DEGS1,EEF1A1,EEF2,FAF2,FTH1,HSP90AA1,HSP90AB1,LPCAT1,NFKB1,PDAP1,PLD1,PPIA,PSMD1,PTGES2,PTPRJ,PTPRN2,RAB18,RAB31,RAB3A,RAB6A,RHOF,ROCK1,SERPINB6,SLC44A2,SNAP23,TOLLIP,TOM1,TUBB,TUBB4B,VPS35L,XRCC6	ALDOA,ATP6V1D,CD63,CSNK2B,CST3,DEGS1,EEF2,ERP44,FABP5,FTH1,GRN,IDH1,IQGAP1,LAMTOR2,MVP,NME2,PGAM1,PKM,PPIA,PRKCD,PSAP,PSMB1,PSMD2,PSMD7,RAB6A,RAB7A,RHOG,SCAMP1,SERPINB6,SNAP25,SRP14,STK10,SYNGR1,TUBB,VCP	ACAA1,ACP3,ACTR10,ACTR1B,ALDOC,B2M,C1orf35,CREG1,DBNL,DNAJC13,FTL,GRN,GSTP1,HEBP2,HGSNAT,IGF2R,LTA4H,MIF,NEU1,PDXK,PFKL,PLEKHO2,PSMD13,RAB5B,SDCBP,SRP14,TMC6,TMEM179B,TMT1A,TRPM2	APRT,ARMC8,CSNK2B,CTSA,DNAJC13,EEF2,FAF2,GPI,GRN,KPNB1,NRAS,PSMD12,RAC1,SERPINB1,SERPINB6,SNAP23,SNAP29,SVIP,SYNGR1,TRPM2,VAMP8
Insulin Receptor Signaling	0.535	0.447	2.309	-1.508	1.08	0.206	0.647	1.14	1.14	0.107	0.0357	0.0857	0.0857	ACLY,CBL,EPM2A,FOXO3,GAB1,INPP5B,INPP5D,INPP5F,INSR,MAPK3,PRKAG2,RAPGEF1,RPS6KB1,RPTOR,SYNJ2	FOXO3,MRAS,PDE3B,PPP1R12A,PTPN11	ASIC1,CBL,EIF2B4,EIF4E,FOXO1,PIK3C2A,PPP1CA,Ppp1cc,PPP1R11,PPP1R7,PRKAR2B,RRAS	ASIC1,GAB1,MRAS,NRAS,PIK3C2B,PIK3R2,PRKACA,PRKAG2,PTPN1,RALA,SOS1,TSC1
Signaling by the B Cell Receptor (BCR)	0.577	3.317	3.742	-3	0.326	1.1	0.66	0.374	1.1	0.0706	0.0647	0.0824	0.0529	CUL1,NFATC3,NFKB1,PPIA,PSMA4,PSMA7,PSMD1,PSMD10,PSMF1,SH3KBP1,TRPC1,UBC	NFKBIB,PPIA,PSMA6,PSMA7,PSMB1,PSMB2,PSMB6,PSMC6,PSMD2,PSMD7,RPS27A	MALT1,ORAI2,PRKCB,PSMA6,PSMB10,PSMB2,PSMB3,PSMB5,PSMD13,PSME1,PSME2,REL,SEM1,STIM1	BTRC,CHUK,IKBKB,NRAS,PSMC6,PSMD12,SOS1,STIM1,TRPC1
C-type lectin receptors (CLRs)	0.632	2.887	4	-2.828	0.386	2.37	1.65	0.388	2.37	0.0759	0.0897	0.11	0.0552	CUL1,EP300,NEDD8,NFATC3,NFKB1,PSMA4,PSMA7,PSMD1,PSMD10,PSMF1,UBC	NEDD8,NFKB2,PRKCD,PSMA6,PSMA7,PSMB1,PSMB2,PSMB6,PSMC6,PSMD2,PSMD7,RPS27A,UBE2M	MALT1,MAP3K14,NEDD8,NFKB2,PAK2,PSMA6,PSMB10,PSMB2,PSMB3,PSMB5,PSMD13,PSME1,PSME2,SEM1,TRAF6,UBE2N	BTRC,CHUK,IKBKB,NRAS,PAK3,PRKACA,PSMC6,PSMD12
Fc epsilon receptor (FCERI) signaling	0.632	2.828	3.606	-3.162	0	0.387	0.234	0.3	0.387	0.0534	0.0437	0.0631	0.0485	CUL1,MAP2K7,MAPK3,NFATC3,NFKB1,PSMA4,PSMA7,PSMD1,PSMD10,PSMF1,UBC	PSMA6,PSMA7,PSMB1,PSMB2,PSMB6,PSMC6,PSMD2,PSMD7,RPS27A	MALT1,PAK2,PSMA6,PSMB10,PSMB2,PSMB3,PSMB5,PSMD13,PSME1,PSME2,SEM1,TRAF6,UBE2N	BTRC,CHUK,IKBKB,MAP3K1,NRAS,PIK3R2,PSMC6,PSMD12,RAC1,SOS1
Chaperone Mediated Autophagy Signaling Pathway	0.688	-0.5	-2.357	-1.604	0	0	0	0	0	0.0299	0.0252	0.0283	0.022	ATP6V0C,EEF1A1,EEF1A2,EIF2AK3,EP300,HSP90AA1,HSP90AB1,HTT,ITCH,MDM2,NFKB1,PHLPP1,PPP3CC,PRKAG2,PSMA4,PSMA7,RCAN1,RICTOR,USP19	ATP6V0E1,ATP6V1D,BAG1,BMAL1,GPX4,HSP90B1,HSPA4,IDH1,NFKB2,PSMA6,PSMA7,PSMB1,PSMB2,PSMB6,TPT1,UCHL1	EIF4H,GPX4,HDAC2,HIF1A,HSPA5,MLLT11,NFKB2,PEA15,PIK3C2A,PSMA6,PSMB10,PSMB2,PSMB3,PSMB5,PSME1,PSME2,SIRT3,TPT1	ATP6AP1,CHUK,CTSA,IKBKB,MAPK11,MEF2D,NFE2L2,PIK3C2B,PIK3R2,PRKAA2,PRKAB2,PRKAG2,RAC1,USP19
Protein folding	0.707	2.646	3.742	-1.633	0.394	0.837	2.2	0.42	2.2	0.0816	0.0714	0.143	0.0612	CCT6A,CSNK2A1,FBXO4,GNB1,GNG3,KIF13A,TUBB3,TUBB4B	CCT6A,CCT7,CSNK2B,GNG3,PFDN4,TUBA1A,TUBB2A	ARL2,CCT3,CCT4,CCT7,FBXL3,GNG3,GNG4,PDCL,PFDN5,TBCD,TUBA1B,TUBA4A,TUBB4A,USP11	CSNK2B,FBXL3,FBXW2,GNG12,PDCL,RGS7
Intrinsic Pathway for Apoptosis	0.707	2	#NUM!	#NUM!	1.11	0.523	0	0.249	1.11	0.145	0.0727	0.0364	0.0545	MAPK3,PPP3CC,TFDP1,TFDP2,YWHAB,YWHAE,YWHAH,YWHAZ	CASP9,TFDP1,YWHAB,YWHAH	APIP,C1QBP	BAX,BCL2,XIAP
PTEN Signaling	0.728	-1.134	-2.236	3.606	1.88	0.387	0.0461	1.4	1.88	0.132	0.0464	0.0464	0.0927	CBL,CSNK2A1,EGFR,FOXO3,INPP5B,INPP5D,INPP5F,INSR,ITGA1,ITGA9,MAGI1,MAGI2,MAPK3,NFKB1,NGFR,NTRK2,RPS6KB1,SYNJ2,TGFBR3,YWHAH	CASP9,CDKN1B,CSNK2B,FOXO3,MRAS,NFKB2,YWHAH	CBL,FOXO1,IGF2R,ITGA3,NFKB2,REL,RRAS	BCL2,CHUK,CSNK2B,IKBKB,ITGA3,MAGI1,MRAS,NRAS,PIK3R2,RAC1,RALA,SOS1,TGFBR1,TNFRSF11A
Protein Kinase A Signaling	0.822	0	0	-0.655	1.93	1.2	0.0876	1.2	1.93	0.0998	0.0511	0.0487	0.0657	ADCY2,ADCY5,ADD3,Calm1 (includes others),CAMK2A,CDC14B,EPM2A,FLNB,GNAS,GNB1,GNG3,MAPK3,NFATC3,NFKB1,NGFR,PDE11A,PDE3A,PDE7B,PDE8A,PDIA3,PHKB,PLCB1,PLCL2,PPP3CC,PRKAG2,PRKCA,PRKD1,PTPN12,PTPN4,PTPRJ,PTPRK,PTPRM,PTPRO,PTPRT,ROCK1,RYR3,TCF4,YWHAB,YWHAE,YWHAH,YWHAZ	Calm1 (includes others),CTNNB1,GDE1,GNG3,H1-0,H3-3A/H3-3B,NFKB2,NFKBIB,PDE12,PDE3B,PPP1R12A,PRKCA,PRKCD,PRKD1,PTPN11,PTPN9,PTPRM,SMAD4,TTN,YWHAB,YWHAH	ADD2,CDC16,GNG3,GNG4,H1-0,H1-10,H1-2,MYH10,NFKB2,PDE8B,PPP1CA,Ppp1cc,PPP1R11,PPP1R7,PRKAR2B,PRKCB,PTPRM,PTPRN,REL,TDP2	ADD1,AKAP7,ANAPC10,ANAPC5,ANAPC7,CHUK,Cngb1,CREB1,CREM,GDE1,GNAI1,GNG12,KDELR2,MAP3K1,MYL6,PDE2A,PDE4B,PRKACA,PRKAG2,PTPN1,PTPN23,PTPRT,TGFB2,TGFB3,TGFBR1,TNS2,UBASH3B
Translocation of SLC2A4 (GLUT4) to the plasma membrane	0.832	2.236	2.449	-2.828	2.12	0.597	0.304	1.21	2.12	0.183	0.0704	0.0845	0.113	ACTG1,C2CD5,EXOC4,LNPEP,PRKAG2,RALGAPB,SNAP23,TUBB3,TUBB4B,YWHAB,YWHAE,YWHAH,YWHAZ	KIFAP3,TUBA1A,TUBB2A,YWHAB,YWHAH	ASPSCR1,EXOC7,RAB8A,TUBA1B,TUBA4A,TUBB4A	MYO1C,PRKAA2,PRKAB2,PRKAG2,RAC1,RALA,SNAP23,TBC1D4
WNT/β-catenin Signaling	0.832	2	-0.447	0.378	1.16	0.202	0	0.241	1.16	0.103	0.0345	0.0345	0.046	ACVR1B,ACVR2A,CDH1,CSNK1A1,CSNK1G3,CSNK2A1,DVL1,EP300,LRP6,MDM2,PPM1L,PPP2R2A,PPP2R3A,SOX5,TCF4,TGFBR3,Ubb,UBC	BCL9,CSNK2B,CTNNB1,RPS27A,SOX10,Ubb	CSNK1E,GNAO1,PPP2R2C,SOX10,SOX4,Ubb	BTRC,CDH12,CSNK2B,DVL1,PTPA,TGFB2,TGFB3,TGFBR1
PPARα/RXRα Activation	0.894	-0.378	0	1.604	1.96	0.453	0.0483	0.942	1.96	0.124	0.0464	0.0464	0.0722	ACAA1,ACVR1B,ACVR2A,ADCY2,ADCY5,CLOCK,EP300,GNAS,GOT2,HSP90AA1,HSP90AB1,INSR,MAP2K7,MAPK3,MED1,NFKB1,NR2F1,PDIA3,PLCB1,PLCL2,PRKAG2,PRKCA,STAT5B,TGFBR3	ACADL,CHD5,GPD2,HSP90B1,MRAS,NFKB2,NFKBIB,PRKCA,SMAD4	ACAA1,MAP3K14,NFKB2,PRKAR2B,PRKCB,REL,RRAS,SLC27A1,TRAF6	CHUK,IKBKB,MRAS,NCOA3,NRAS,PRKAA2,PRKAB2,PRKACA,PRKAG2,RALA,SOS1,TGFB2,TGFB3,TGFBR1
14-3-3-mediated Signaling	0.905	0	1	-1.633	1.27	1.85	0.38	0.502	1.85	0.116	0.0853	0.0775	0.062	CBL,MAPK3,PDIA3,PLCB1,PLCL2,PRKCA,PRKD1,STK11,TUBB,TUBB3,TUBB4B,YWHAB,YWHAE,YWHAH,YWHAZ	CDKN1B,MRAS,PRKCA,PRKCD,PRKD1,TUBA1A,TUBB,TUBB2A,VIM,YWHAB,YWHAH	CBL,EDC3,FOXO1,PIK3C2A,PRKCB,RRAS,STK11,TUBA1B,TUBA4A,TUBB4A	BAX,EDC3,MRAS,NRAS,PIK3C2B,PIK3R2,RALA,TSC1
Interleukin-1 family signaling	0.905	3.317	3.606	-2.646	0.528	1.87	1.09	0.358	1.87	0.0859	0.0859	0.102	0.0547	CUL1,NFKB1,PSMA4,PSMA7,PSMD1,PSMD10,PSMF1,PTPN12,PTPN4,TOLLIP,UBC	PSMA6,PSMA7,PSMB1,PSMB2,PSMB6,PSMC6,PSMD2,PSMD7,PTPN11,PTPN9,RPS27A	PELI3,PSMA6,PSMB10,PSMB2,PSMB3,PSMB5,PSMD13,PSME1,PSME2,SEM1,SQSTM1,TRAF6,UBE2N	BTRC,CHUK,IKBKB,PSMC6,PSMD12,PTPN23,SQSTM1
RHO GTPases Activate Formins	0.905	2.646	2.449	-2.449	0.426	0.455	0	0.191	0.455	0.0791	0.0504	0.0432	0.0432	ACTG1,AHCTF1,CLASP2,DVL1,DYNC1LI2,FMNL2,MAPRE1,PAFAH1B1,PFN2,TUBB3,TUBB4B	NUDC,PFN2,RANGAP1,SRF,TAOK1,TUBA1A,TUBB2A	NUDC,NUP98,PFN1,TUBA1B,TUBA4A,TUBB4A	AHCTF1,DVL1,KIF2A,NUP37,RAC1,SRGAP2
HSP90 chaperone cycle for steroid hormone receptors in the presence of ligand	0.905	1.633	2.449	#NUM!	1.99	1.37	0.546	0	1.99	0.2	0.109	0.109	0.0182	CAPZA1,CAPZB,DCTN5,DNAJA1,DYNC1LI2,FKBP5,HSP90AA1,HSP90AB1,NR3C1,TUBB3,TUBB4B	AR,DCTN1,DCTN2,PTGES3,TUBA1A,TUBB2A	ACTR10,CAPZA1,DCTN6,TUBA1B,TUBA4A,TUBB4A	DCTN2
Neutrophil Extracellular Trap Signaling Pathway	0.962	3.266	4.491	-2.84	0.394	2.09	0.289	0	2.09	0.0673	0.0599	0.0599	0.0374	COL1A2,COL6A5,MAP2K5,MAP2K7,MAPK3,MT-CYB,MT-ND1,MT-ND2,MT-ND4,MT-ND5,NDUFA2,NDUFA3,NDUFA5,NDUFV3,NFKB1,PDIA3,PLA2R1,PLCB1,PLCL2,PNPLA3,PPP3CC,PRKCA,PRKD1,SDHD,SLC25A4,TIMM17A,TIMM9	ATP5F1D,CASP9,MT-CYB,MT-ND3,NDUFA11,NDUFB10,NDUFB3,NDUFB8,NDUFB9,NDUFS6,NDUFV2,NFKB2,ORAI3,PRKCA,PRKCD,PRKD1,SLC25A4,TIMM13,TIMM17B,TOMM20,TOMM22,TOMM34,UQCRFS1,VDAC3	CERT1,HIF1A,ITGA3,NDUFA11,NDUFA13,NDUFA6,NDUFA8,NDUFB4,NDUFB6,NDUFB8,NDUFB9,NDUFS1,NFKB2,ORAI2,PIK3C2A,PLAAT1,PRKCB,SDHB,STIM1,TIMM13,TOMM34,TOMM7,TSPO,UQCRC2	COL3A1,ITGA3,MAPK11,NDUFA13,NDUFA7,NDUFS2,PIK3C2B,PIK3R2,RAC1,RIPK1,SDHA,SERPINB1,SLC2A1,STIM1,TOMM34
Signaling by Hippo	1	#NUM!	#N/A	#NUM!	0.895	0.171	#N/A	0.779	#N/A	0.2	0.05	#N/A	0.15	NPHP4,STK3,YWHAB,YWHAE	YWHAB	#N/A	AMOTL1,LATS1,MOB1B
Ferroptosis Signaling Pathway	1	0	1.134	-1.604	0.377	0.141	0.0941	1.64	1.64	0.0763	0.0305	0.0534	0.107	ACACA,ANGPTL4,EIF2AK3,FTH1,H2AZ2,MAPK3,PEBP1,PRKAG2,SLC7A11,SP1	ACACA,FTH1,GPX4,MRAS	ARF5,BECN1,CARS1,FTL,GPX4,RRAS,SQSTM1	ARF4,G3BP1,HSPB1,IREB2,MRAS,NFE2L2,NRAS,PRKAA2,PRKAB2,PRKAG2,RALA,SLC1A5,SQSTM1,STEAP3
Apelin Pancreas Signaling Pathway	1	#NUM!	#NUM!	-1.633	0.306	0.197	0.234	1.13	1.13	0.0851	0.0426	0.0851	0.128	EIF2AK3,ERN1,NFKB1,PRKAG2	NFKB2,PDE3B	NFKB2,PIK3C2A,PRKAR2B,REL	PIK3C2B,PIK3R2,PRKAA2,PRKAB2,PRKACA,PRKAG2
Cell Cycle: G2/M DNA Damage Checkpoint Regulation	1	#NUM!	#NUM!	#NUM!	1.85	0.351	0	0.284	1.85	0.2	0.06	0.02	0.06	ABL1,ATR,CUL1,EP300,MDM2,TRIP12,YWHAB,YWHAE,YWHAH,YWHAZ	PRKDC,YWHAB,YWHAH	RPRM	BTRC,MDM4,TRIP12
BEX2 Signaling Pathway	1	2	0.447	0	0.773	0.305	0.226	0.229	0.773	0.11	0.0488	0.0732	0.0488	BEX1,LGALS1,NFKB1,NGFR,PDGFC,PPM1L,PPP2R2A,PPP2R3A,TCF4	CTNNB1,LGALS1,NFKB2,VEGFB	HIF1A,MAP2,NFKB2,PLXNC1,PPP2R2C,REL	BCL2,PTPA,TSC1,VEGFB
Assembly and cell surface presentation of NMDA receptors	1	#NUM!	2	#NUM!	0.355	0.404	0.279	0.171	0.404	0.093	0.0698	0.093	0.0465	CAMK2A,NEFL,TUBB3,TUBB4B	DLG2,TUBA1A,TUBB2A	LIN7C,TUBA1B,TUBA4A,TUBB4A	CASK,DLG4
Carboxyterminal post-translational modifications of tubulin	1	1.89	2	#NUM!	0.326	2.37	0.245	0	2.37	0.0889	0.156	0.0889	0.0222	TTLL11,TTLL7,TUBB3,TUBB4B	AGBL2,NICN1,TTLL1,TTLL11,TTLL7,TUBA1A,TUBB2A	NICN1,TUBA1B,TUBA4A,TUBB4A	VASH1
Late endosomal microautophagy	1	#NUM!	#NUM!	#NUM!	0.492	0.523	0	0	0.523	0.118	0.0882	0.0294	0.0294	CHMP2A,CHMP2B,CHMP6,UBC	CHMP3,RPS27A,VIM	CHMP6	VPS37A
Cell Cycle Checkpoints	1.091	3.13	4.123	-3.742	0.589	2.65	0.279	0.421	2.65	0.0772	0.0735	0.0625	0.0515	AHCTF1,ATR,BABAM2,CLASP2,DYNC1LI2,MAPRE1,MDM2,PAFAH1B1,PSMA4,PSMA7,PSMD1,PSMD10,PSMF1,RBBP8,TOPBP1,UBC,UIMC1,YWHAB,YWHAE,YWHAH,YWHAZ	CCNA2,CDKN1B,COP1,KAT5,NUDC,ORC1,PSMA6,PSMA7,PSMB1,PSMB2,PSMB6,PSMC6,PSMD2,PSMD7,RANGAP1,RPS27A,TAOK1,UBE2V2,YWHAB,YWHAH	ATRIP,CDC16,MCM8,NUDC,NUP98,ORC2,ORC5,PSMA6,PSMB10,PSMB2,PSMB3,PSMB5,PSMD13,PSME1,PSME2,SEM1,UBE2N	AHCTF1,ANAPC10,ANAPC5,ANAPC7,KIF2A,MDM4,NUP37,ORC1,ORC3,PSMC6,PSMD12,RAD50,TP53BP1,UIMC1
Extra-nuclear estrogen signaling	1.134	2.236	#NUM!	-2.828	0.514	0.575	0	1.18	1.18	0.0959	0.0685	0.0411	0.11	EGFR,FOXO3,GNB1,GNG3,HSP90AA1,MAPK3,ZDHHC21	CDKN1B,FOXO3,GNG3,SRF,UHMK1	CAV1,GNG3,GNG4	BCL2,CREB1,GNAI1,GNG12,HSPB1,NRAS,PIK3R2,PRMT1
Mitophagy	1.134	1.89	#NUM!	#NUM!	1.66	3.31	0.234	0.274	3.31	0.233	0.233	0.1	0.0667	CSNK2A1,MAP1LC3A,MAP1LC3B,MFN2,PGAM5,PINK1,UBC	CSNK2B,MAP1LC3A,MAP1LC3B,PRKN,RPS27A,TOMM20,TOMM22	ATG5,SQSTM1,TOMM7	CSNK2B,SQSTM1
Sumoylation Pathway	1.155	-0.816	#NUM!	#NUM!	1.54	1.11	0.207	0.241	1.54	0.136	0.0777	0.068	0.0485	ARHGDIA,CDH1,CTBP2,DNMT3A,EP300,MDM2,NFKB1,NR3C1,PIAS1,RHOBTB1,RHOF,RHOT1,RHOT2,SP1	AR,Cdc42,NFKB2,RANGAP1,RHOG,RND2,SMAD4,SUMO3	ARHGDIA,CTBP1,HDAC2,NFKB2,RAN,RCOR1,UBA2	CTBP2,DNMT3A,RAC1,SENP6,XIAP
Signaling by NOTCH4	1.265	3	3.162	-2.236	0.981	2.07	1.17	0.374	2.07	0.12	0.108	0.12	0.0602	ADAM10,CUL1,EP300,PSMA4,PSMA7,PSMD1,PSMD10,PSMF1,UBC,YWHAZ	PSMA6,PSMA7,PSMB1,PSMB2,PSMB6,PSMC6,PSMD2,PSMD7,RPS27A	KAT2A,PSMA6,PSMB10,PSMB2,PSMB3,PSMB5,PSMD13,PSME1,PSME2,SEM1	PSEN2,PSMC6,PSMD12,RBPJ,SNW1
Mitotic G1 phase and G1/S transition	1.265	2.714	3.5	-2.449	1.02	2.69	1.99	0.226	2.69	0.107	0.0992	0.122	0.0458	ABL1,CABLES1,CUL1,DYRK1A,MAX,PPP2R2A,PSMA4,PSMA7,PSMD1,PSMD10,PSMF1,TFDP1,TFDP2,UBC	CCNA2,CDKN1B,ORC1,PSMA6,PSMA7,PSMB1,PSMB2,PSMB6,PSMC6,PSMD2,PSMD7,RPS27A,TFDP1	CDK4,CDKN2D,E2F6,MAX,MCM8,ORC2,ORC5,PSMA6,PSMB10,PSMB2,PSMB3,PSMB5,PSMD13,PSME1,PSME2,SEM1	CCNH,ORC1,ORC3,POLA1,PSMC6,PSMD12
Mitotic G2-G2/M phases	1.279	3.441	4.123	-3.606	1.54	3.77	0.906	0.731	3.77	0.111	0.0955	0.0854	0.0653	CEP152,CEP78,CUL1,EP300,HAUS2,HSP90AA1,HSP90AB1,MAPRE1,PAFAH1B1,PPP2R2A,PSMA4,PSMA7,PSMD1,PSMD10,PSMF1,SFI1,TUBB,TUBB3,TUBB4B,TUBGCP3,UBC,YWHAE	CCNA2,CDK11A,CEP57,DCTN1,DCTN2,PPP1R12A,PSMA6,PSMA7,PSMB1,PSMB2,PSMB6,PSMC6,PSMD2,PSMD7,RPS27A,SFI1,TUBA1A,TUBB,TUBB2A	CSNK1E,PRKAR2B,PSMA6,PSMB10,PSMB2,PSMB3,PSMB5,PSMD13,PSME1,PSME2,RAB8A,SEM1,TUBA1B,TUBA4A,TUBB4A,TUBGCP2,TUBGCP4	BTRC,CCNH,CEP250,DCTN2,HAUS2,NEDD1,OPTN,PLK4,PRKACA,PSMC6,PSMD12,SDCCAG8,TUBG2
Microautophagy Signaling Pathway	1.291	2.673	3.606	-3.317	1.17	2.88	0.789	0.915	2.88	0.106	0.0938	0.0875	0.075	CHMP2A,CHMP6,COL1A2,COL6A5,MAP1LC3A,MAP1LC3B,PRKAG2,PSMA4,PSMA7,PSMD1,PSMD10,PSMF1,RHOT1,RHOT2,SEC24D,SEC31A,STAM2	CHMP3,MAP1LC3A,MAP1LC3B,PSMA6,PSMA7,PSMB1,PSMB2,PSMB6,PSMC6,PSMD2,PSMD7,RAB7A,SEC24A,TOMM20,VPS45	CERT1,CHMP6,HGS,PSMA6,PSMB10,PSMB2,PSMB3,PSMB5,PSMD13,PSME1,PSME2,SEC24C,SQSTM1,VPS39	COL3A1,MIEF1,PRKAA2,PRKAB2,PRKAG2,PSMC6,PSMD12,SQSTM1,VAMP8,VPS18,VPS37A,VPS4B
Major pathway of rRNA processing in the nucleolus and cytosol	1.291	4.902	5.196	-3.162	0.542	16.3	4.76	0.402	16.3	0.0806	0.188	0.145	0.0538	DDX49,DDX52,HEATR1,MTREX,RPL18,RPL23,RPL31,RPL37A,RPL8,RPS15,RPS24,RPS28,RPS7,RPS8,UTP18	DDX49,EXOSC8,PNO1,RPL10,RPL10A,RPL11,RPL12,RPL13,RPL14,RPL15,RPL18,RPL19,RPL22,RPL23,RPL26,RPL28,RPL3,RPL35,RPL35A,RPL37A,RPL4,RPL6,RPL7A,RPL8,RPL9,RPS17,RPS20,RPS21,RPS26,RPS27A,RPS29,RPS4Y1,RPS5,RPS8,RPS9	BOP1,CSNK1E,EXOSC5,FCF1,IMP3,LTV1,NOL12,NOP14,RPL12,RPL22,RPL24,RPL3,RPL30,RPL4,RPL5,RPL7,RPL8,RPS10,RPS11,RPS15A,RPS16,RPS2,RPS28,RPS3,RRP7A,SNU13,WDR18	EXOSC1,MTREX,NIP7,NOL12,PES1,RBM28,RPL36AL,RPL8,RPS16,TEX10
Cyclins and Cell Cycle Regulation	1.342	#NUM!	0	1.342	0.53	0.171	0.207	1.22	1.22	0.0941	0.0353	0.0706	0.106	ABL1,ATR,CUL1,HDAC9,PPM1L,PPP2R2A,PPP2R3A,TFDP1	CCNA2,CDKN1B,TFDP1	CDK4,CDKN2D,E2F6,HDAC11,HDAC2,PPP2R2C	BTRC,CCNH,HDAC11,HDAC4,HDAC7,MYT1,PTPA,TGFB2,TGFB3
Mitotic Metaphase and Anaphase	1.342	3.5	4.243	-3.5	0.763	1.84	0.676	0.919	1.84	0.0851	0.0681	0.0766	0.0681	AHCTF1,CHMP2A,CHMP2B,CHMP6,CLASP2,DYNC1LI2,LBR,LEMD3,MAPRE1,PAFAH1B1,PPP2R2A,PSMA4,PSMA7,PSMD1,PSMD10,PSMF1,STAG1,TUBB3,TUBB4B,UBC	CC2D1B,CHMP3,NUDC,PSMA6,PSMA7,PSMB1,PSMB2,PSMB6,PSMC6,PSMD2,PSMD7,RANGAP1,RPS27A,TAOK1,TUBA1A,TUBB2A	CDC16,CHMP6,NUDC,NUP205,NUP98,PSMA6,PSMB10,PSMB2,PSMB3,PSMB5,PSMD13,PSME1,PSME2,RAN,SEM1,TUBA1B,TUBA4A,TUBB4A	AHCTF1,ANAPC10,ANAPC5,ANAPC7,KIF2A,KPNB1,NDC1,NUP37,POM121/POM121C,PSMC6,PSMD12,SMC1A,SMC3,STAG1,STAG2,WAPL
Regulation of eIF4 and p70S6K Signaling	1.342	#NUM!	1	-2.121	0.691	1.94	1.99	0.694	1.99	0.0865	0.0757	0.108	0.0649	EIF3B,EIF3J,EIF4G2,ITGA1,ITGA9,MAPK3,MT-RNR2,PPM1L,PPP2R2A,PPP2R3A,RPS15,RPS24,RPS28,RPS6KB1,RPS7,RPS8	EIF3C,EIF3F,EIF4G2,MRAS,RPS17,RPS20,RPS21,RPS26,RPS27A,RPS29,RPS4Y1,RPS5,RPS8,RPS9	EIF1AY,EIF2B4,EIF3D,EIF3G,EIF3I,EIF3K,EIF3M,EIF4E,EIF4E3,ITGA3,PIK3C2A,PPP2R2C,RPS10,RPS11,RPS15A,RPS16,RPS2,RPS28,RPS3,RRAS	AGO2,ITGA3,MAPK11,MRAS,NRAS,PABPC1,PIK3C2B,PIK3R2,PTPA,RALA,RPS16,SOS1
PD-1, PD-L1 cancer immunotherapy pathway	1.342	0	#NUM!	#NUM!	0	0.202	0	0.34	0.34	0.0459	0.0367	0.0183	0.055	CBLB,CSNK2A1,NGFR,STAT5B,TYK2	CDKN1B,CSNK2B,HLA-A,PTPN11	B2M,PIK3C2A	CSNK2B,LATS1,PIK3C2B,PIK3R2,TGFB2,TGFB3
Endosomal Sorting Complex Required For Transport (ESCRT)	1.342	#NUM!	#NUM!	#NUM!	0.86	0.287	0.0888	0.263	0.86	0.161	0.0645	0.0645	0.0645	CHMP2A,CHMP2B,CHMP6,STAM2,UBC	CHMP3,RPS27A	CHMP6,HGS	VPS37A,VPS4B
RAB geranylgeranylation	1.342	#NUM!	2.236	#NUM!	0.279	0.241	0.226	0	0.279	0.0769	0.0462	0.0769	0.0308	RAB18,RAB31,RAB3A,RAB6A,RAB6B	RAB3B,RAB6A,RAB7A	RAB1A,RAB30,RAB5A,RAB5B,RAB8A	RAB33B,RAB39A
VDR/RXR Activation	1.342	#NUM!	#NUM!	#NUM!	0.647	0.341	0	0	0.647	0.103	0.0513	0.0385	0.0385	CSNK2A1,EP300,MED1,NCOA2,PRKCA,PRKD1,SEMA3B,SP1	CDKN1B,PRKCA,PRKCD,PRKD1	FOXO1,PRKCB,RXRB	NCOA3,SERPINB1,TGFB2
Gαi Signaling	1.414	#NUM!	0.447	-0.905	0.217	0.114	0.207	1.33	1.33	0.0643	0.0286	0.0643	0.0929	ADCY2,ADCY5,CHRM2,GNAS,GNB1,GNG3,HTR1F,MAPK3,PRKAG2	GNG3,GRM8,MRAS,OPRM1	CAV1,GNAO1,GNG3,GNG4,GRM3,LPAR1,PRKAR2B,RGS4,RRAS	GNA12,GNAI1,GNG12,GRM8,HTR1D,MRAS,NRAS,PRKACA,PRKAG2,RALA,RGS10,RGS7,SOS1
Heme signaling	1.414	#NUM!	#NUM!	1	1.68	0.387	0	0.573	1.68	0.196	0.0652	0.0435	0.087	BACH1,CHD9,CLOCK,EP300,MED1,NCOA2,NPAS2,TBL1X,TBL1XR1	BMAL1,NPAS2,USP46	CRTC2,USP46	CHD9,CREB1,MEF2D,NFE2L2
Cellular response to hypoxia	1.414	3.162	3.162	-2	0.687	2.9	1.41	0.263	2.9	0.107	0.133	0.133	0.0533	EP300,LIMD1,PSMA4,PSMA7,PSMD1,PSMD10,PSMF1,UBC	HIGD1A,PSMA6,PSMA7,PSMB1,PSMB2,PSMB6,PSMC6,PSMD2,PSMD7,RPS27A	HIF1A,PSMA6,PSMB10,PSMB2,PSMB3,PSMB5,PSMD13,PSME1,PSME2,SEM1	CITED2,EGLN1,PSMC6,PSMD12
ABC-family proteins mediated transport	1.414	3.317	3.606	-2	0.377	2.57	1.72	0.145	2.57	0.0792	0.109	0.129	0.0396	ABCC4,PSMA4,PSMA7,PSMD1,PSMD10,PSMF1,SEL1L,UBC	ABCA2,PSMA6,PSMA7,PSMB1,PSMB2,PSMB6,PSMC6,PSMD2,PSMD7,RPS27A,VCP	ABCA8,ABCF1,ABCG4,DERL1,PSMA6,PSMB10,PSMB2,PSMB3,PSMB5,PSMD13,PSME1,PSME2,SEM1	ABCG1,DERL1,PSMC6,PSMD12
Hedgehog ligand biogenesis	1.414	3.162	3	#NUM!	0.86	3.36	1.34	0	3.36	0.123	0.154	0.138	0.0308	GPC5,PSMA4,PSMA7,PSMD1,PSMD10,PSMF1,SEL1L,UBC	PSMA6,PSMA7,PSMB1,PSMB2,PSMB6,PSMC6,PSMD2,PSMD7,RPS27A,VCP	PSMA6,PSMB10,PSMB2,PSMB3,PSMB5,PSMD13,PSME1,PSME2,SEM1	PSMC6,PSMD12
TP53 Regulates Metabolic Genes	1.5	2.121	1.342	-1.667	2.68	1.45	0.101	1.18	2.68	0.182	0.0909	0.0568	0.102	COX16,COX18,COX7A2L,DDIT4,PRDX1,PRKAG2,RPTOR,SCO2,SESN1,TACO1,TNRC6C,TXN,YWHAB,YWHAE,YWHAH,YWHAZ	LAMTOR2,LAMTOR5,PRDX1,RRAGC,TNRC6C,TXN,YWHAB,YWHAH	COX18,COX19,COX8A,TIGAR,TNRC6C	AGO2,COX11,COX19,GPI,PRKAA2,PRKAB2,PRKAG2,TNRC6A,TSC1
Hedgehog 'on' state	1.508	3.162	3.317	#NUM!	1.17	2.52	1.46	0	2.52	0.128	0.116	0.128	0.0349	CDC73,CSNK1A1,ITCH,NUMB,PSMA4,PSMA7,PSMD1,PSMD10,PSMF1,SMURF2,UBC	GAS1,PSMA6,PSMA7,PSMB1,PSMB2,PSMB6,PSMC6,PSMD2,PSMD7,RPS27A	GAS8,PSMA6,PSMB10,PSMB2,PSMB3,PSMB5,PSMD13,PSME1,PSME2,SEM1,SMURF2	GRK2,PSMC6,PSMD12
Nonsense-Mediated Decay (NMD)	1.604	5.831	4.583	-2	1.26	22.2	4.88	0	22.2	0.12	0.291	0.179	0.0342	NCBP1,PPP2R2A,RPL18,RPL23,RPL31,RPL37A,RPL8,RPS15,RPS24,RPS28,RPS7,RPS8,UPF1,UPF2	RPL10,RPL10A,RPL11,RPL12,RPL13,RPL14,RPL15,RPL18,RPL19,RPL22,RPL23,RPL26,RPL28,RPL3,RPL35,RPL35A,RPL37A,RPL4,RPL6,RPL7A,RPL8,RPL9,RPS17,RPS20,RPS21,RPS26,RPS27A,RPS29,RPS4Y1,RPS5,RPS8,RPS9,SMG9,UPF1	CASC3,PNRC2,RPL12,RPL22,RPL24,RPL3,RPL30,RPL4,RPL5,RPL7,RPL8,RPS10,RPS11,RPS15A,RPS16,RPS2,RPS28,RPS3,SMG5,UPF1,UPF3A	PABPC1,RPL36AL,RPL8,RPS16
Antioxidant Action of Vitamin C	1.667	#NUM!	#NUM!	#NUM!	0.523	0	0	0.191	0.523	0.0877	0.0263	0.0439	0.0439	MAPK3,NFKB1,PDIA3,PLA2R1,PLCB1,PLCL2,PLD1,PNPLA3,STAT5B,TXN	NFKB2,NFKBIB,TXN	GSTO1,NFKB2,PLAAT1,REL,SELENOT	CHUK,IKBKB,MAPK11,SLC2A1,SLC2A8
DNA Replication Pre-Initiation	1.89	2.53	3.873	-2.828	0.23	1.97	2.4	0.729	2.4	0.0673	0.0962	0.144	0.0769	H2AZ2,PSMA4,PSMA7,PSMD1,PSMD10,PSMF1,UBC	ORC1,PSMA6,PSMA7,PSMB1,PSMB2,PSMB6,PSMC6,PSMD2,PSMD7,RPS27A	CDC16,H2AJ,KPNA6,MCM8,ORC2,ORC5,PSMA6,PSMB10,PSMB2,PSMB3,PSMB5,PSMD13,PSME1,PSME2,SEM1	ANAPC10,ANAPC5,ANAPC7,KPNB1,ORC1,ORC3,PSMC6,PSMD12
Synthesis of DNA	1.89	2.714	3.742	-2.828	0.162	2.07	1.63	0.586	2.07	0.0588	0.0924	0.118	0.0672	CUL1,PSMA4,PSMA7,PSMD1,PSMD10,PSMF1,UBC	CCNA2,ORC1,PSMA6,PSMA7,PSMB1,PSMB2,PSMB6,PSMC6,PSMD2,PSMD7,RPS27A	CDC16,MCM8,ORC2,ORC5,POLD4,PSMA6,PSMB10,PSMB2,PSMB3,PSMB5,PSMD13,PSME1,PSME2,SEM1	ANAPC10,ANAPC5,ANAPC7,ORC1,ORC3,POLA1,PSMC6,PSMD12
Regulation of mitotic cell cycle	1.89	3.162	3.162	-2.449	0.352	2.45	1.04	0.513	2.45	0.0795	0.114	0.114	0.0682	CUL1,PSMA4,PSMA7,PSMD1,PSMD10,PSMF1,UBC	CCNA2,PSMA6,PSMA7,PSMB1,PSMB2,PSMB6,PSMC6,PSMD2,PSMD7,RPS27A	CDC16,PSMA6,PSMB10,PSMB2,PSMB3,PSMB5,PSMD13,PSME1,PSME2,SEM1	ANAPC10,ANAPC5,ANAPC7,BTRC,PSMC6,PSMD12
TNFR2 non-canonical NF-kB pathway	1.89	3	3.162	-2	0.589	2.6	1.65	0.317	2.6	0.103	0.132	0.147	0.0588	LTBR,PSMA4,PSMA7,PSMD1,PSMD10,PSMF1,UBC	PSMA6,PSMA7,PSMB1,PSMB2,PSMB6,PSMC6,PSMD2,PSMD7,RPS27A	MAP3K14,PSMA6,PSMB10,PSMB2,PSMB3,PSMB5,PSMD13,PSME1,PSME2,SEM1	LTBR,PSMC6,PSMD12,TNFRSF11A
Selenoamino acid metabolism	1.941	5.745	4	-2	1.21	22.3	2.73	0	22.3	0.121	0.308	0.15	0.0374	HNMT,PAPSS1,RPL18,RPL23,RPL31,RPL37A,RPL8,RPS15,RPS24,RPS28,RPS7,RPS8,SECISBP2	AHCY,RPL10,RPL10A,RPL11,RPL12,RPL13,RPL14,RPL15,RPL18,RPL19,RPL22,RPL23,RPL26,RPL28,RPL3,RPL35,RPL35A,RPL37A,RPL4,RPL6,RPL7A,RPL8,RPL9,RPS17,RPS20,RPS21,RPS26,RPS27A,RPS29,RPS4Y1,RPS5,RPS8,RPS9	RPL12,RPL22,RPL24,RPL3,RPL30,RPL4,RPL5,RPL7,RPL8,RPS10,RPS11,RPS15A,RPS16,RPS2,RPS28,RPS3	RPL36AL,RPL8,RPS16,SECISBP2
Chaperone Mediated Autophagy	2	#NUM!	#N/A	#N/A	0.832	0.392	#N/A	#N/A	#N/A	0.182	0.0909	#N/A	#N/A	EEF1A1,HSP90AA1,HSP90AB1,UBC	RPS27A,VIM	#N/A	#N/A
Detoxification of Reactive Oxygen Species	2	#NUM!	#NUM!	#N/A	0.434	0.241	0.0577	#N/A	#N/A	0.108	0.0541	0.0541	#N/A	ATOX1,CCS,PRDX1,TXN	PRDX1,TXN	GSTP1,TXN2	#N/A
Endometrial Cancer Signaling	2	0	#NUM!	-1.89	0.182	0.457	0	1.11	1.11	0.0645	0.0645	0.0323	0.113	CDH1,CTNNA1,FOXO3,MAPK3	CASP9,CTNNB1,FOXO3,MRAS	PIK3C2A,RRAS	CTNNA1,MRAS,NRAS,PIK3C2B,PIK3R2,RALA,SOS1
RHO GTPases activate PKNs	2	#NUM!	#NUM!	#NUM!	0.647	0.637	0	0.297	0.647	0.143	0.107	0.0357	0.0714	YWHAB,YWHAE,YWHAH,YWHAZ	PPP1R12A,YWHAB,YWHAH	MYH10	MYL6,RAC1
Transcriptional Regulation by NPAS4	2	#NUM!	#NUM!	#NUM!	0.468	0.507	0.201	0.229	0.507	0.114	0.0857	0.0857	0.0571	MAPK3,MDM2,NR3C1,TNRC6C	BMAL1,SRF,TNRC6C	ARNT2,CDK5R1,TNRC6C	AGO2,TNRC6A
Gene and protein expression by JAK-STAT signaling after IL-12 stimulation	2	#NUM!	-0.447	#NUM!	0.434	0.495	0.66	0.216	0.66	0.108	0.0811	0.135	0.0541	CAPZA1,CFL1,LCP1,PPIA	CFL1,PITPNA,PPIA	CAPZA1,GSTO1,MIF,PAK2,PSME2	PITPNA,RALA
Electron transport, ATP synthesis, and heat production by uncoupling proteins	2.065	2.5	4.796	-3.162	2.25	4.48	5.32	0.871	5.32	0.148	0.125	0.18	0.0781	COQ10A,COX16,COX18,COX7A2L,ETFA,MT-CYB,MT-ND1,MT-ND2,MT-ND4,MT-ND5,NDUFA2,NDUFA3,NDUFA5,NDUFAF5,NDUFV3,SCO2,SDHD,TACO1,UQCRHL	ATP5F1D,ATP5PD,ATP5PF,ATP5PO,MT-CYB,MT-ND3,NDUFA11,NDUFB10,NDUFB3,NDUFB8,NDUFB9,NDUFS6,NDUFV2,NUBPL,TMEM126B,UQCRFS1	ACAD9,ATP5MC3,ATP5MF,ATP5PO,COX18,COX19,COX8A,ETFB,NDUFA11,NDUFA13,NDUFA6,NDUFA8,NDUFAF2,NDUFB4,NDUFB6,NDUFB8,NDUFB9,NDUFS1,SDHB,TMEM126B,UQCR10,UQCRC2,UQCRQ	COQ10A,COQ10B,COX11,COX19,ETFDH,NDUFA13,NDUFA7,NDUFAF4,NDUFS2,SDHA
EIF2 Signaling	2.111	4.2	3.5	-3.317	0.945	16.6	5.26	0.656	16.6	0.0909	0.169	0.139	0.0606	EIF2AK3,EIF2AK4,EIF3B,EIF3J,EIF4G2,INSR,MAPK3,MT-RNR2,RPL18,RPL23,RPL31,Rpl36,Rpl36a,RPL37A,RPL8,RPS15,RPS24,RPS28,RPS7,RPS8,WARS1	CDK11A,EIF3C,EIF3F,EIF4G2,EIF5,MRAS,RPL10,RPL10A,RPL11,RPL12,RPL13,RPL14,RPL15,RPL18,RPL19,RPL22,RPL23,RPL26,RPL28,RPL3,RPL35,RPL35A,RPL37A,RPL4,RPL6,RPL7A,RPL7L1,RPL8,RPL9,RPS17,RPS20,RPS21,RPS26,RPS27A,RPS29,RPS4Y1,RPS5,RPS8,RPS9	EIF1AY,EIF2AK1,EIF2B4,EIF3D,EIF3G,EIF3I,EIF3K,EIF3M,EIF4E,EIF4E3,HSPA5,PIK3C2A,PPP1CA,Ppp1cc,RPL12,RPL22,RPL24,RPL3,RPL30,Rpl36,RPL4,RPL5,RPL7,RPL8,RPS10,RPS11,RPS15A,RPS16,RPS2,RPS28,RPS3,RRAS	AGO2,BCL2,EIF2AK1,MRAS,NRAS,PABPC1,PIK3C2B,PIK3R2,RALA,RPL36AL,RPL8,RPS16,SOS1,XIAP
Degradation of beta-catenin by the destruction complex	2.111	3.464	3.317	-2	1.07	3.46	1.32	0.186	3.46	0.121	0.132	0.121	0.044	CSNK1A1,CTBP2,CUL1,PSMA4,PSMA7,PSMD1,PSMD10,PSMF1,TCF4,TLE5,UBC	CTNNB1,FRAT2,PSMA6,PSMA7,PSMB1,PSMB2,PSMB6,PSMC6,PSMD2,PSMD7,RPS27A,TLE5	CTBP1,FRAT2,PSMA6,PSMB10,PSMB2,PSMB3,PSMB5,PSMD13,PSME1,PSME2,SEM1	BTRC,CTBP2,PSMC6,PSMD12
Telomerase Signaling	2.121	#NUM!	#NUM!	-2.333	0.746	0.197	0.279	1.8	1.8	0.1	0.0364	0.0727	0.118	ABL1,EGFR,HDAC9,HSP90AA1,HSP90AB1,MAPK3,PPM1L,PPP2R2A,PPP2R3A,SP1,TERF2	HSP90B1,MRAS,PTGES3,TERF1	HDAC11,HDAC2,PIK3C2A,POT1,PPP2R2C,RRAS,TERF2IP,TINF2	ELF1,HDAC11,HDAC4,HDAC7,MRAS,NRAS,PIK3C2B,PIK3R2,POT1,PTPA,RALA,SOS1,TEP1
NIK-->noncanonical NF-kB signaling	2.121	3.464	3.464	-2	0.963	5.26	2.98	0.388	5.26	0.133	0.2	0.2	0.0667	CUL1,NEDD8,PSMA4,PSMA7,PSMD1,PSMD10,PSMF1,UBC	NEDD8,NFKB2,PSMA6,PSMA7,PSMB1,PSMB2,PSMB6,PSMC6,PSMD2,PSMD7,RPS27A,UBE2M	MAP3K14,NEDD8,NFKB2,PSMA6,PSMB10,PSMB2,PSMB3,PSMB5,PSMD13,PSME1,PSME2,SEM1	BTRC,CHUK,PSMC6,PSMD12
Regulation of RUNX2 expression and activity	2.121	3	3	#NUM!	0.716	2.42	1.09	0.15	2.42	0.11	0.123	0.123	0.0411	CUL1,NR3C1,PSMA4,PSMA7,PSMD1,PSMD10,PSMF1,UBC	PSMA6,PSMA7,PSMB1,PSMB2,PSMB6,PSMC6,PSMD2,PSMD7,RPS27A	PSMA6,PSMB10,PSMB2,PSMB3,PSMB5,PSMD13,PSME1,PSME2,SEM1	PSMC6,PSMD12,STAT1
Aggrephagy	2.236	1.633	2	#N/A	0.569	1.82	0.279	#N/A	#N/A	0.116	0.14	0.093	#N/A	DYNC1LI2,HSP90AA1,TUBB3,TUBB4B,UBC	PRKN,RPS27A,TUBA1A,TUBB2A,VCP,VIM	TUBA1B,TUBA4A,TUBB4A,UBE2N	#N/A
Metabolism of polyamines	2.236	3.162	3	#NUM!	0.337	3.68	1.55	0.226	3.68	0.0847	0.169	0.153	0.0508	PSMA4,PSMA7,PSMD1,PSMD10,PSMF1	OAZ1,PSMA6,PSMA7,PSMB1,PSMB2,PSMB6,PSMC6,PSMD2,PSMD7,SMS	PSMA6,PSMB10,PSMB2,PSMB3,PSMB5,PSMD13,PSME1,PSME2,SEM1	OAZ2,PSMC6,PSMD12
Response of EIF2AK4 (GCN2) to amino acid deficiency	2.309	5.657	4	#NUM!	1.07	21.9	2.92	0	21.9	0.117	0.311	0.155	0.0291	CEBPG,EIF2AK4,RPL18,RPL23,RPL31,RPL37A,RPL8,RPS15,RPS24,RPS28,RPS7,RPS8	RPL10,RPL10A,RPL11,RPL12,RPL13,RPL14,RPL15,RPL18,RPL19,RPL22,RPL23,RPL26,RPL28,RPL3,RPL35,RPL35A,RPL37A,RPL4,RPL6,RPL7A,RPL8,RPL9,RPS17,RPS20,RPS21,RPS26,RPS27A,RPS29,RPS4Y1,RPS5,RPS8,RPS9	RPL12,RPL22,RPL24,RPL3,RPL30,RPL4,RPL5,RPL7,RPL8,RPS10,RPS11,RPS15A,RPS16,RPS2,RPS28,RPS3	RPL36AL,RPL8,RPS16
PI3K/AKT Signaling	2.357	2.828	1.342	-1.508	1.69	0.414	0	0.586	1.69	0.115	0.045	0.04	0.06	EPM2A,FOXO3,GAB1,HSP90AA1,HSP90AB1,INPP5B,INPP5D,INPP5F,ITGA1,ITGA9,MAPK3,MDM2,NFKB1,PPM1L,PPP2R2A,PPP2R3A,RPS6KB1,SYNJ2,TYK2,YWHAB,YWHAE,YWHAH,YWHAZ	CDKN1B,CTNNB1,FOXO3,HSP90B1,MRAS,NFKB2,NFKBIB,YWHAB,YWHAH	EIF4E,FOXO1,IL11RA,ITGA3,NFKB2,PPP2R2C,REL,RRAS	BCL2,CHUK,GAB1,IKBKB,ITGA3,MRAS,NRAS,PIK3R2,PTPA,RALA,SOS1,TSC1
Inhibition of ARE-Mediated mRNA Degradation Pathway	2.357	#NUM!	-0.707	0.707	2.18	1.21	0.985	0.563	2.18	0.135	0.0675	0.092	0.0613	CNOT1,MAPK3,MAPK4,MAPKAPK2,NGFR,PARN,POMC,PPM1L,PPP2R2A,PPP2R3A,PRKAG2,PSMA4,PSMA7,PSMD1,PSMD10,PSMF1,TIA1,XRN1,YWHAB,YWHAE,YWHAH,YWHAZ	EXOSC8,PSMA6,PSMA7,PSMB1,PSMB2,PSMB6,PSMC6,PSMD2,PSMD7,YWHAB,YWHAH	CNOT1,CNOT8,EDC3,EXOSC5,PPP2R2C,PRKAR2B,PSMA6,PSMB10,PSMB2,PSMB3,PSMB5,PSMD13,PSME1,PSME2,SEM1	AGO2,CNOT10,EDC3,EXOSC1,MAPK11,PRKACA,PRKAG2,PSMC6,PSMD12,PTPA
Eukaryotic Translation Initiation	2.496	6	4.899	-2	0.949	23.6	5.85	0	23.6	0.107	0.295	0.197	0.0328	CP,EIF3B,EIF3J,RPL18,RPL23,RPL31,RPL37A,RPL8,RPS15,RPS24,RPS28,RPS7,RPS8	EIF3C,EIF3F,EIF4B,EIF5,RPL10,RPL10A,RPL11,RPL12,RPL13,RPL14,RPL15,RPL18,RPL19,RPL22,RPL23,RPL26,RPL28,RPL3,RPL35,RPL35A,RPL37A,RPL4,RPL6,RPL7A,RPL8,RPL9,RPS17,RPS20,RPS21,RPS26,RPS27A,RPS29,RPS4Y1,RPS5,RPS8,RPS9	EIF2B4,EIF3D,EIF3G,EIF3I,EIF3K,EIF3M,EIF4E,EIF4H,RPL12,RPL22,RPL24,RPL3,RPL30,RPL4,RPL5,RPL7,RPL8,RPS10,RPS11,RPS15A,RPS16,RPS2,RPS28,RPS3	PABPC1,RPL36AL,RPL8,RPS16
Regulation of Apoptosis	2.646	3	3.162	#NUM!	0.86	3.31	2.24	0	3.31	0.132	0.17	0.189	0.0377	ARHGAP10,PSMA4,PSMA7,PSMD1,PSMD10,PSMF1,UBC	PSMA6,PSMA7,PSMB1,PSMB2,PSMB6,PSMC6,PSMD2,PSMD7,RPS27A	PAK2,PSMA6,PSMB10,PSMB2,PSMB3,PSMB5,PSMD13,PSME1,PSME2,SEM1	PSMC6,PSMD12
SRP-dependent cotranslational protein targeting to membrane	2.714	6	4.69	-1.342	0.687	24.1	5.41	0.191	24.1	0.0957	0.313	0.191	0.0435	RPL18,RPL23,RPL31,RPL37A,RPL8,RPS15,RPS24,RPS28,RPS7,RPS8,SEC61A2	RPL10,RPL10A,RPL11,RPL12,RPL13,RPL14,RPL15,RPL18,RPL19,RPL22,RPL23,RPL26,RPL28,RPL3,RPL35,RPL35A,RPL37A,RPL4,RPL6,RPL7A,RPL8,RPL9,RPN1,RPS17,RPS20,RPS21,RPS26,RPS27A,RPS29,RPS4Y1,RPS5,RPS8,RPS9,SRP14,SRP19,SRP72	RPL12,RPL22,RPL24,RPL3,RPL30,RPL4,RPL5,RPL7,RPL8,RPN1,RPS10,RPS11,RPS15A,RPS16,RPS2,RPS28,RPS3,SEC11C,SPCS2,SRP14,SRP68,SRP9	RPL36AL,RPL8,RPS16,SPCS3,SSR4
RHOGDI Signaling	2.982	-0.707	-1.134	3.051	1.74	0.457	0.0876	1.21	1.74	0.114	0.0455	0.05	0.0773	ACTG1,ARHGDIA,ARHGEF3,ARPC4,CDH1,CDH6,CFL1,DGKZ,DLC1,EP300,GNAS,GNB1,GNG3,GRIP1,ITGA1,ITGA9,PIP4K2A,PIP5K1A,PIP5K1C,PRKCA,RHOBTB1,RHOF,RHOT1,RHOT2,ROCK1	ARHGEF17,Cdc42,CFL1,GNG3,MRAS,PPP1R12A,PRKCA,RDX,RHOG,RND2	ARHGDIA,ARPC1A,CDH6,CFL2,GNAO1,GNG3,GNG4,ITGA3,MYH10,PAK2,PIP5K1C	ACTR3,ARHGAP1,ARHGAP35,CDH10,CDH12,GNA12,GNAI1,GNG12,GRIP1,ITGA3,LIMK1,MRAS,MYL6,PAK3,PAK4,PIP4K2A,RAC1
GABAergic Receptor Signaling Pathway (Enhanced)	3.162	#NUM!	1.134	0	0.323	0	0.0786	0.754	0.754	0.0719	0.00719	0.0504	0.0719	ADCY2,ADCY5,CACNA1A,CACNA1B,CACNA1C,CACNA2D3,GNB1,GNG3,GOT2,PRKAG2	GNG3	CACNB1,GABRA2,GLUL,GNAO1,GNG3,GNG4,PRKAR2B	CACNA1A,CACNA1D,CACNG7,GABRB1,GLUD1,GNAI1,GNG12,KCNJ3,PRKACA,PRKAG2
Eukaryotic Translation Termination	3.162	5.657	4	#NUM!	0.788	23.1	3.3	0	23.1	0.106	0.34	0.17	0.0319	RPL18,RPL23,RPL31,RPL37A,RPL8,RPS15,RPS24,RPS28,RPS7,RPS8	RPL10,RPL10A,RPL11,RPL12,RPL13,RPL14,RPL15,RPL18,RPL19,RPL22,RPL23,RPL26,RPL28,RPL3,RPL35,RPL35A,RPL37A,RPL4,RPL6,RPL7A,RPL8,RPL9,RPS17,RPS20,RPS21,RPS26,RPS27A,RPS29,RPS4Y1,RPS5,RPS8,RPS9	RPL12,RPL22,RPL24,RPL3,RPL30,RPL4,RPL5,RPL7,RPL8,RPS10,RPS11,RPS15A,RPS16,RPS2,RPS28,RPS3	RPL36AL,RPL8,RPS16
Oxidative Phosphorylation	3.464	3.153	4.123	-2.449	1.37	6.7	2.98	0.476	6.7	0.125	0.161	0.152	0.0625	Cox6c,COX7A2L,ENOX1,MT-CYB,MT-ND1,MT-ND2,MT-ND4,MT-ND5,NDUFA2,NDUFA3,NDUFA5,NDUFV3,SDHD,UQCRHL	ATP5F1D,ATP5PD,ATP5PF,ATP5PO,COX17,Cox6c,ENOX1,MT-CYB,MT-ND3,NDUFA11,NDUFB10,NDUFB3,NDUFB8,NDUFB9,NDUFS6,NDUFV2,UQCRFS1,VPS9D1	ATP5MC3,ATP5MF,ATP5PO,COX8A,NDUFA11,NDUFA13,NDUFA6,NDUFA8,NDUFB4,NDUFB6,NDUFB8,NDUFB9,NDUFS1,SDHB,UQCR10,UQCRC2,UQCRQ	ATPAF1,COX11,ENOX1,NDUFA13,NDUFA7,NDUFS2,SDHA
Eukaryotic Translation Elongation	3.606	5.745	4	-2	1.48	23.9	3.28	0.166	23.9	0.137	0.347	0.168	0.0421	EEF1A1,EEF1A2,EEF2,RPL18,RPL23,RPL31,RPL37A,RPL8,RPS15,RPS24,RPS28,RPS7,RPS8	EEF2,RPL10,RPL10A,RPL11,RPL12,RPL13,RPL14,RPL15,RPL18,RPL19,RPL22,RPL23,RPL26,RPL28,RPL3,RPL35,RPL35A,RPL37A,RPL4,RPL6,RPL7A,RPL8,RPL9,RPS17,RPS20,RPS21,RPS26,RPS27A,RPS29,RPS4Y1,RPS5,RPS8,RPS9	RPL12,RPL22,RPL24,RPL3,RPL30,RPL4,RPL5,RPL7,RPL8,RPS10,RPS11,RPS15A,RPS16,RPS2,RPS28,RPS3	EEF2,RPL36AL,RPL8,RPS16
DAP12 interactions	#N/A	#N/A	#NUM!	-2	#N/A	#N/A	0	0.628	#N/A	#N/A	#N/A	0.0238	0.0952	#N/A	#N/A	B2M	NRAS,PIK3R2,RAC1,SOS1
RHO GTPases activate PAKs	#N/A	#NUM!	#NUM!	-1.342	#N/A	0.413	0.173	1.58	#N/A	#N/A	0.0952	0.0952	0.238	#N/A	NF2,PPP1R12A	MYH10,PAK2	CTTN,LIMK1,MYL6,PAK3,RAC1
Signaling by Retinoic Acid	#N/A	2.449	2	#NUM!	#N/A	1.78	0.265	0	#N/A	#N/A	0.136	0.0909	0.0227	#N/A	CRABP2,DHRS4,FABP5,PDHA1,PDK3,RDH14	DLD,PDHB,PDHX,RXRB	RDH14
Glycerol-3-phosphate Shuttle	#N/A	#NUM!	#N/A	#N/A	#N/A	0.578	#N/A	#N/A	#N/A	#N/A	0.5	#N/A	#N/A	#N/A	GPD2	#N/A	#N/A
Spermine Biosynthesis	#N/A	#NUM!	#N/A	#N/A	#N/A	0.578	#N/A	#N/A	#N/A	#N/A	0.5	#N/A	#N/A	#N/A	SMS	#N/A	#N/A
Germ layer formation at gastrulation	#N/A	#NUM!	#N/A	#N/A	#N/A	0.507	#N/A	#N/A	#N/A	#N/A	0.118	#N/A	#N/A	#N/A	CTNNB1,SMAD4	#N/A	#N/A
Guanine and Guanosine Salvage I	#N/A	#NUM!	#N/A	#N/A	#N/A	0.507	#N/A	#N/A	#N/A	#N/A	0.333	#N/A	#N/A	#N/A	HPRT1	#N/A	#N/A
S-adenosyl-L-methionine Biosynthesis	#N/A	#NUM!	#N/A	#N/A	#N/A	0.507	#N/A	#N/A	#N/A	#N/A	0.333	#N/A	#N/A	#N/A	MAT2B	#N/A	#N/A
SUMOylation of nuclear envelope proteins	#N/A	#NUM!	#N/A	#N/A	#N/A	0.507	#N/A	#N/A	#N/A	#N/A	0.333	#N/A	#N/A	#N/A	RANGAP1	#N/A	#N/A
Glycerol Degradation I	#N/A	#NUM!	#N/A	#N/A	#N/A	0.366	#N/A	#N/A	#N/A	#N/A	0.167	#N/A	#N/A	#N/A	GPD2	#N/A	#N/A
Adenine and Adenosine Salvage III	#N/A	#NUM!	#N/A	#N/A	#N/A	0.341	#N/A	#N/A	#N/A	#N/A	0.143	#N/A	#N/A	#N/A	HPRT1	#N/A	#N/A
TRAIL signaling	#N/A	#NUM!	#N/A	#N/A	#N/A	0.303	#N/A	#N/A	#N/A	#N/A	0.125	#N/A	#N/A	#N/A	CFLAR	#N/A	#N/A
Embryonic Stem Cell Differentiation into Cardiac Lineages	#N/A	#NUM!	#N/A	#N/A	#N/A	0.263	#N/A	#N/A	#N/A	#N/A	0.1	#N/A	#N/A	#N/A	HOXB5	#N/A	#N/A
Striated Muscle Contraction	#N/A	#NUM!	#N/A	#N/A	#N/A	0.249	#N/A	#N/A	#N/A	#N/A	0.0556	#N/A	#N/A	#N/A	TTN,VIM	#N/A	#N/A
Mineralocorticoid Biosynthesis	#N/A	#NUM!	#N/A	#N/A	#N/A	0.236	#N/A	#N/A	#N/A	#N/A	0.0833	#N/A	#N/A	#N/A	EBP	#N/A	#N/A
Glucocorticoid Biosynthesis	#N/A	#NUM!	#N/A	#N/A	#N/A	0.224	#N/A	#N/A	#N/A	#N/A	0.0769	#N/A	#N/A	#N/A	EBP	#N/A	#N/A
Transcriptional regulation of testis differentiation	#N/A	#NUM!	#N/A	#N/A	#N/A	0.224	#N/A	#N/A	#N/A	#N/A	0.0769	#N/A	#N/A	#N/A	PTGDS	#N/A	#N/A
Aspirin ADME	#N/A	#NUM!	#N/A	#N/A	#N/A	0.213	#N/A	#N/A	#N/A	#N/A	0.0714	#N/A	#N/A	#N/A	BCHE	#N/A	#N/A
Formation of axial mesoderm	#N/A	#NUM!	#N/A	#N/A	#N/A	0.213	#N/A	#N/A	#N/A	#N/A	0.0714	#N/A	#N/A	#N/A	CTNNB1	#N/A	#N/A
Dermatan Sulfate Degradation (Metazoa)	#N/A	#NUM!	#N/A	#N/A	#N/A	0.197	#N/A	#N/A	#N/A	#N/A	0.0588	#N/A	#N/A	#N/A	HYAL3	#N/A	#N/A
Transcriptional regulation of pluripotent stem cells	#N/A	#NUM!	#N/A	#N/A	#N/A	0.197	#N/A	#N/A	#N/A	#N/A	0.0588	#N/A	#N/A	#N/A	SMAD4	#N/A	#N/A
Metabolism of amine-derived hormones	#N/A	#NUM!	#N/A	#N/A	#N/A	0.184	#N/A	#N/A	#N/A	#N/A	0.0556	#N/A	#N/A	#N/A	SLC5A5	#N/A	#N/A
Androgen Biosynthesis	#N/A	#NUM!	#N/A	#N/A	#N/A	0.171	#N/A	#N/A	#N/A	#N/A	0.05	#N/A	#N/A	#N/A	EBP	#N/A	#N/A
Coagulation System	#N/A	#NUM!	#N/A	#N/A	#N/A	0.0761	#N/A	#N/A	#N/A	#N/A	0.0286	#N/A	#N/A	#N/A	F2R	#N/A	#N/A
Autoimmune Thyroid Disease Signaling	#N/A	#NUM!	#N/A	#N/A	#N/A	0	#N/A	#N/A	#N/A	#N/A	0.00218	#N/A	#N/A	#N/A	HLA-A	#N/A	#N/A
B Cell Development	#N/A	#NUM!	#N/A	#N/A	#N/A	0	#N/A	#N/A	#N/A	#N/A	0.00204	#N/A	#N/A	#N/A	HLA-A	#N/A	#N/A
Graft-versus-Host Disease Signaling	#N/A	#NUM!	#N/A	#N/A	#N/A	0	#N/A	#N/A	#N/A	#N/A	0.00224	#N/A	#N/A	#N/A	HLA-A	#N/A	#N/A
N-acetylglucosamine Degradation I	#N/A	#N/A	#NUM!	#N/A	#N/A	#N/A	1.09	#N/A	#N/A	#N/A	#N/A	0.667	#N/A	#N/A	#N/A	GNPDA1,GNPDA2	#N/A
N-acetylglucosamine Degradation II	#N/A	#NUM!	#NUM!	#N/A	#N/A	0.438	0.886	#N/A	#N/A	#N/A	0.25	0.5	#N/A	#N/A	NAGK	GNPDA1,GNPDA2	#N/A
Arsenate Detoxification I (Glutaredoxin)	#N/A	#NUM!	#NUM!	#N/A	#N/A	0.387	0.761	#N/A	#N/A	#N/A	0.2	0.4	#N/A	#N/A	GLRX2	AS3MT,GSTO1	#N/A
Acetyl-CoA Biosynthesis I (Pyruvate Dehydrogenase Complex)	#N/A	#NUM!	#NUM!	#N/A	#N/A	0.341	0.56	#N/A	#N/A	#N/A	0.143	0.286	#N/A	#N/A	PDHA1	DLD,PDHB	#N/A
Glutamine Biosynthesis I	#N/A	#N/A	#NUM!	#N/A	#N/A	#N/A	0.502	#N/A	#N/A	#N/A	#N/A	1	#N/A	#N/A	#N/A	GLUL	#N/A
Alanine Biosynthesis II	#N/A	#N/A	#NUM!	#N/A	#N/A	#N/A	0.357	#N/A	#N/A	#N/A	#N/A	0.5	#N/A	#N/A	#N/A	GPT2	#N/A
Alanine Degradation III	#N/A	#N/A	#NUM!	#N/A	#N/A	#N/A	0.357	#N/A	#N/A	#N/A	#N/A	0.5	#N/A	#N/A	#N/A	GPT2	#N/A
Alanine metabolism	#N/A	#N/A	#NUM!	#N/A	#N/A	#N/A	0.357	#N/A	#N/A	#N/A	#N/A	0.5	#N/A	#N/A	#N/A	GPT2	#N/A
Epoxysqualene Biosynthesis	#N/A	#N/A	#NUM!	#N/A	#N/A	#N/A	0.357	#N/A	#N/A	#N/A	#N/A	0.5	#N/A	#N/A	#N/A	SQLE	#N/A
Erythrocytes take up carbon dioxide and release oxygen	#N/A	#N/A	#NUM!	#N/A	#N/A	#N/A	0.357	#N/A	#N/A	#N/A	#N/A	0.182	#N/A	#N/A	#N/A	CA2,CYB5R1	#N/A
Flavin Biosynthesis IV (Mammalian)	#N/A	#N/A	#NUM!	#N/A	#N/A	#N/A	0.357	#N/A	#N/A	#N/A	#N/A	0.5	#N/A	#N/A	#N/A	RFK	#N/A
Glycine Degradation (Creatine Biosynthesis)	#N/A	#N/A	#NUM!	#N/A	#N/A	#N/A	0.357	#N/A	#N/A	#N/A	#N/A	0.5	#N/A	#N/A	#N/A	GATM	#N/A
Dolichyl-diphosphooligosaccharide Biosynthesis	#N/A	#NUM!	#NUM!	#N/A	#N/A	0.249	0.357	#N/A	#N/A	#N/A	0.0909	0.182	#N/A	#N/A	ALG6	ALG5,DPM3	#N/A
Mitochondrial calcium ion transport	#N/A	#NUM!	#NUM!	#N/A	#N/A	0.224	0.289	#N/A	#N/A	#N/A	0.0769	0.154	#N/A	#N/A	VDAC3	MCUB,SMDT1	#N/A
Ascorbate Recycling (Cytosolic)	#N/A	#N/A	#NUM!	#N/A	#N/A	#N/A	0.279	#N/A	#N/A	#N/A	#N/A	0.333	#N/A	#N/A	#N/A	GSTO1	#N/A
Intracellular oxygen transport	#N/A	#N/A	#NUM!	#N/A	#N/A	#N/A	0.279	#N/A	#N/A	#N/A	#N/A	0.333	#N/A	#N/A	#N/A	NGB	#N/A
L-cysteine Degradation III	#N/A	#N/A	#NUM!	#N/A	#N/A	#N/A	0.279	#N/A	#N/A	#N/A	#N/A	0.333	#N/A	#N/A	#N/A	CISD1	#N/A
MTF1 activates gene expression	#N/A	#N/A	#NUM!	#N/A	#N/A	#N/A	0.279	#N/A	#N/A	#N/A	#N/A	0.333	#N/A	#N/A	#N/A	SNCB	#N/A
RHO GTPases regulate CFTR trafficking	#N/A	#N/A	#NUM!	#N/A	#N/A	#N/A	0.279	#N/A	#N/A	#N/A	#N/A	0.333	#N/A	#N/A	#N/A	GOPC	#N/A
Hypusine Biosynthesis	#N/A	#NUM!	#NUM!	#N/A	#N/A	0.507	0.279	#N/A	#N/A	#N/A	0.333	0.333	#N/A	#N/A	EIF5A	DOHH	#N/A
2-ketoglutarate Dehydrogenase Complex	#N/A	#N/A	#NUM!	#N/A	#N/A	#N/A	0.234	#N/A	#N/A	#N/A	#N/A	0.25	#N/A	#N/A	#N/A	DLD	#N/A
Eumelanin Biosynthesis	#N/A	#N/A	#NUM!	#N/A	#N/A	#N/A	0.234	#N/A	#N/A	#N/A	#N/A	0.25	#N/A	#N/A	#N/A	MIF	#N/A
Fatty Acid β-oxidation III (Unsaturated, Odd Number)	#N/A	#N/A	#NUM!	#N/A	#N/A	#N/A	0.234	#N/A	#N/A	#N/A	#N/A	0.25	#N/A	#N/A	#N/A	ECI2	#N/A
Heme Degradation	#N/A	#N/A	#NUM!	#N/A	#N/A	#N/A	0.234	#N/A	#N/A	#N/A	#N/A	0.25	#N/A	#N/A	#N/A	BLVRB	#N/A
Melatonin Degradation II	#N/A	#N/A	#NUM!	#N/A	#N/A	#N/A	0.234	#N/A	#N/A	#N/A	#N/A	0.25	#N/A	#N/A	#N/A	MAOA	#N/A
Taurine Biosynthesis	#N/A	#N/A	#NUM!	#N/A	#N/A	#N/A	0.234	#N/A	#N/A	#N/A	#N/A	0.25	#N/A	#N/A	#N/A	FMO1	#N/A
Superpathway of Geranylgeranyldiphosphate Biosynthesis I (via Mevalonate)	#N/A	#NUM!	#NUM!	#N/A	#N/A	0.184	0.206	#N/A	#N/A	#N/A	0.0556	0.111	#N/A	#N/A	ACAT2	FDPS,HMGCS2	#N/A
Trans, trans-farnesyl Diphosphate Biosynthesis	#N/A	#N/A	#NUM!	#N/A	#N/A	#N/A	0.201	#N/A	#N/A	#N/A	#N/A	0.2	#N/A	#N/A	#N/A	FDPS	#N/A
Arginine Degradation I (Arginase Pathway)	#N/A	#NUM!	#NUM!	#N/A	#N/A	0.387	0.201	#N/A	#N/A	#N/A	0.2	0.2	#N/A	#N/A	OAT	OAT	#N/A
Proline Biosynthesis II (from Arginine)	#N/A	#NUM!	#NUM!	#N/A	#N/A	0.387	0.201	#N/A	#N/A	#N/A	0.2	0.2	#N/A	#N/A	OAT	OAT	#N/A
Creatine metabolism	#N/A	#N/A	#NUM!	#N/A	#N/A	#N/A	0.178	#N/A	#N/A	#N/A	#N/A	0.167	#N/A	#N/A	#N/A	GATM	#N/A
Lipid particle organization	#N/A	#N/A	#NUM!	#N/A	#N/A	#N/A	0.178	#N/A	#N/A	#N/A	#N/A	0.167	#N/A	#N/A	#N/A	FITM2	#N/A
Pentose Phosphate Pathway (Non-oxidative Branch)	#N/A	#N/A	#NUM!	#N/A	#N/A	#N/A	0.178	#N/A	#N/A	#N/A	#N/A	0.167	#N/A	#N/A	#N/A	TKT	#N/A
UDP-N-acetyl-D-glucosamine Biosynthesis II	#N/A	#N/A	#NUM!	#N/A	#N/A	#N/A	0.178	#N/A	#N/A	#N/A	#N/A	0.167	#N/A	#N/A	#N/A	GFPT1	#N/A
Erythrocytes take up oxygen and release carbon dioxide	#N/A	#N/A	#NUM!	#N/A	#N/A	#N/A	0.155	#N/A	#N/A	#N/A	#N/A	0.143	#N/A	#N/A	#N/A	CA2	#N/A
Arginine Degradation VI (Arginase 2 Pathway)	#N/A	#NUM!	#NUM!	#N/A	#N/A	0.341	0.155	#N/A	#N/A	#N/A	0.143	0.143	#N/A	#N/A	OAT	OAT	#N/A
RUNX1 and FOXP3 control the development of regulatory T lymphocytes (Tregs)	#N/A	#N/A	#NUM!	#N/A	#N/A	#N/A	0.105	#N/A	#N/A	#N/A	#N/A	0.1	#N/A	#N/A	#N/A	RUNX1	#N/A
Citrulline Biosynthesis	#N/A	#NUM!	#NUM!	#N/A	#N/A	0.263	0.105	#N/A	#N/A	#N/A	0.1	0.1	#N/A	#N/A	OAT	OAT	#N/A
SUMOylation of immune response proteins	#N/A	#NUM!	#NUM!	#N/A	#N/A	0.689	0.0941	#N/A	#N/A	#N/A	0.182	0.0909	#N/A	#N/A	NFKB2,SUMO3	NFKB2	#N/A
Processing and activation of SUMO	#N/A	#NUM!	#NUM!	#N/A	#N/A	0.249	0.0941	#N/A	#N/A	#N/A	0.0909	0.0909	#N/A	#N/A	SUMO3	UBA2	#N/A
Reversible hydration of carbon dioxide	#N/A	#N/A	#NUM!	#N/A	#N/A	#N/A	0.0876	#N/A	#N/A	#N/A	#N/A	0.0833	#N/A	#N/A	#N/A	CA2	#N/A
Mitochondrial iron-sulfur cluster biogenesis	#N/A	#N/A	#NUM!	#N/A	#N/A	#N/A	0.0803	#N/A	#N/A	#N/A	#N/A	0.0769	#N/A	#N/A	#N/A	FDXR	#N/A
Acetylcholine binding and downstream events	#N/A	#N/A	#NUM!	#N/A	#N/A	#N/A	0.0706	#N/A	#N/A	#N/A	#N/A	0.0714	#N/A	#N/A	#N/A	CHRNB2	#N/A
Acyl-CoA Hydrolysis	#N/A	#N/A	#NUM!	#N/A	#N/A	#N/A	0.0706	#N/A	#N/A	#N/A	#N/A	0.0714	#N/A	#N/A	#N/A	ACOT8	#N/A
Leukotriene Biosynthesis	#N/A	#N/A	#NUM!	#N/A	#N/A	#N/A	0.0706	#N/A	#N/A	#N/A	#N/A	0.0714	#N/A	#N/A	#N/A	LTA4H	#N/A
Mevalonate Pathway I	#N/A	#NUM!	#NUM!	#N/A	#N/A	0.213	0.0706	#N/A	#N/A	#N/A	0.0714	0.0714	#N/A	#N/A	ACAT2	HMGCS2	#N/A
YAP1- and WWTR1 (TAZ)-stimulated gene expression	#N/A	#NUM!	#NUM!	#N/A	#N/A	0.208	0.0594	#N/A	#N/A	#N/A	0.0667	0.0667	#N/A	#N/A	HIPK1	HIPK1	#N/A
Role of Lipids/Lipid Rafts in the Pathogenesis of Influenza	#N/A	#N/A	#NUM!	#N/A	#N/A	#N/A	0	#N/A	#N/A	#N/A	#N/A	0.0435	#N/A	#N/A	#N/A	FDPS	#N/A
tRNA processing in the mitochondrion	#N/A	#N/A	#NUM!	#N/A	#N/A	#N/A	0	#N/A	#N/A	#N/A	#N/A	0.0435	#N/A	#N/A	#N/A	TRNT1	#N/A
WNT ligand biogenesis and trafficking	#N/A	#N/A	#NUM!	#N/A	#N/A	#N/A	0	#N/A	#N/A	#N/A	#N/A	0.0385	#N/A	#N/A	#N/A	SNX3	#N/A
Allograft Rejection Signaling	#N/A	#NUM!	#NUM!	#N/A	#N/A	0	0	#N/A	#N/A	#N/A	0.00205	0.00205	#N/A	#N/A	HLA-A	B2M	#N/A
Communication between Innate and Adaptive Immune Cells	#N/A	#NUM!	#NUM!	#N/A	#N/A	0	0	#N/A	#N/A	#N/A	0.00107	0.00107	#N/A	#N/A	HLA-A	B2M	#N/A
Complement cascade	#N/A	#NUM!	#NUM!	#N/A	#N/A	0	0	#N/A	#N/A	#N/A	0.00741	0.00741	#N/A	#N/A	C1S	CD81	#N/A
Complement System	#N/A	#NUM!	#NUM!	#N/A	#N/A	0	0	#N/A	#N/A	#N/A	0.027	0.027	#N/A	#N/A	C1S	C1QBP	#N/A
Formation of Fibrin Clot (Clotting Cascade)	#N/A	#NUM!	#NUM!	#N/A	#N/A	0	0	#N/A	#N/A	#N/A	0.0256	0.0256	#N/A	#N/A	F2R	C1QBP	#N/A
Formation of xylulose-5-phosphate	#N/A	#NUM!	#NUM!	#NUM!	#N/A	0.387	0.761	1.04	#N/A	#N/A	0.2	0.4	0.4	#N/A	AKR1A1	AKR1A1,SORD	AKR1A1,SORD
LGI-ADAM interactions	#N/A	#NUM!	#N/A	#NUM!	#N/A	0.568	#N/A	1.02	#N/A	#N/A	0.143	#N/A	0.214	#N/A	ADAM22,LGI1	#N/A	ADAM23,DLG4,LGI2
Sorbitol Degradation I	#N/A	#N/A	#NUM!	#NUM!	#N/A	#N/A	0.502	0.799	#N/A	#N/A	#N/A	1	1	#N/A	#N/A	SORD	SORD
OAS antiviral response	#N/A	#NUM!	#NUM!	#NUM!	#N/A	0.278	0.426	0.762	#N/A	#N/A	0.111	0.222	0.222	#N/A	PDE12	ABCE1,RNASEL	ABCE1,RNASEL
Cellular hexose transport	#N/A	#N/A	#N/A	#NUM!	#N/A	#N/A	#N/A	0.729	#N/A	#N/A	#N/A	#N/A	0.136	#N/A	#N/A	#N/A	SLC2A1,SLC2A8,SLC50A1
Peroxisomal lipid metabolism	#N/A	#N/A	#NUM!	#NUM!	#N/A	#N/A	0.376	0.729	#N/A	#N/A	#N/A	0.136	0.136	#N/A	#N/A	ACOT8,ACOX3,CRAT	ACBD4,ALDH3A2,HSD17B4
Glutamate Biosynthesis II	#N/A	#N/A	#N/A	#NUM!	#N/A	#N/A	#N/A	0.647	#N/A	#N/A	#N/A	#N/A	0.5	#N/A	#N/A	#N/A	GLUD1
Glutamate Degradation X	#N/A	#N/A	#N/A	#NUM!	#N/A	#N/A	#N/A	0.647	#N/A	#N/A	#N/A	#N/A	0.5	#N/A	#N/A	#N/A	GLUD1
Tryptophan Degradation X (Mammalian, via Tryptamine)	#N/A	#NUM!	#NUM!	#NUM!	#N/A	0.341	0.115	0.614	#N/A	#N/A	0.0741	0.0741	0.111	#N/A	AKR1A1,RDH14	AKR1A1,MAOA	AKR1A1,ALDH3A2,RDH14
UDP-N-acetyl-D-galactosamine Biosynthesis II	#N/A	#N/A	#NUM!	#NUM!	#N/A	#N/A	0.289	0.605	#N/A	#N/A	#N/A	0.154	0.154	#N/A	#N/A	GNPDA1,GNPDA2	GPI,HK1
Urate Biosynthesis/Inosine 5'-phosphate Degradation	#N/A	#N/A	#NUM!	#NUM!	#N/A	#N/A	0.279	0.582	#N/A	#N/A	#N/A	0.143	0.143	#N/A	#N/A	ACP3,NT5C	NT5C2,NT5E
Adenine and Adenosine Salvage I	#N/A	#N/A	#N/A	#NUM!	#N/A	#N/A	#N/A	0.563	#N/A	#N/A	#N/A	#N/A	0.333	#N/A	#N/A	#N/A	APRT
Anandamide Degradation	#N/A	#N/A	#N/A	#NUM!	#N/A	#N/A	#N/A	0.563	#N/A	#N/A	#N/A	#N/A	0.333	#N/A	#N/A	#N/A	FAAH
Lactose synthesis	#N/A	#N/A	#N/A	#NUM!	#N/A	#N/A	#N/A	0.563	#N/A	#N/A	#N/A	#N/A	0.333	#N/A	#N/A	#N/A	SLC2A1
Regulation of NFE2L2 gene expression	#N/A	#N/A	#N/A	#NUM!	#N/A	#N/A	#N/A	0.563	#N/A	#N/A	#N/A	#N/A	0.333	#N/A	#N/A	#N/A	NFE2L2
Tyrosine Biosynthesis IV	#N/A	#N/A	#NUM!	#NUM!	#N/A	#N/A	0.279	0.563	#N/A	#N/A	#N/A	0.333	0.333	#N/A	#N/A	PCBD2	PCBD2
Methylglyoxal Degradation I	#N/A	#NUM!	#NUM!	#NUM!	#N/A	0.507	0.279	0.563	#N/A	#N/A	0.333	0.333	0.333	#N/A	HAGHL	HAGHL	HAGHL
NFE2L2 regulating TCA cycle genes	#N/A	#NUM!	#NUM!	#NUM!	#N/A	0.507	0.279	0.563	#N/A	#N/A	0.333	0.333	0.333	#N/A	IDH1	ME1	NFE2L2
Adenosine Nucleotides Degradation II	#N/A	#N/A	#NUM!	#NUM!	#N/A	#N/A	0.234	0.521	#N/A	#N/A	#N/A	0.125	0.125	#N/A	#N/A	ACP3,NT5C	NT5C2,NT5E
Activation of the pre-replicative complex	#N/A	#NUM!	#NUM!	#NUM!	#N/A	0.0892	0.211	0.498	#N/A	#N/A	0.0303	0.0909	0.0909	#N/A	ORC1	MCM8,ORC2,ORC5	ORC1,ORC3,POLA1
Heme Biosynthesis from Uroporphyrinogen-III I	#N/A	#N/A	#N/A	#NUM!	#N/A	#N/A	#N/A	0.487	#N/A	#N/A	#N/A	#N/A	0.25	#N/A	#N/A	#N/A	FECH
Phenylethylamine Degradation I	#N/A	#N/A	#N/A	#NUM!	#N/A	#N/A	#N/A	0.487	#N/A	#N/A	#N/A	#N/A	0.25	#N/A	#N/A	#N/A	ALDH3A2
Wax and plasmalogen biosynthesis	#N/A	#N/A	#N/A	#NUM!	#N/A	#N/A	#N/A	0.487	#N/A	#N/A	#N/A	#N/A	0.25	#N/A	#N/A	#N/A	FAR2
D-glucuronate Degradation I	#N/A	#NUM!	#NUM!	#NUM!	#N/A	0.438	0.886	0.487	#N/A	#N/A	0.25	0.5	0.25	#N/A	AKR1A1	AKR1A1,AKR1B1	AKR1A1
Phenylalanine Degradation I (Aerobic)	#N/A	#N/A	#NUM!	#NUM!	#N/A	#N/A	0.234	0.487	#N/A	#N/A	#N/A	0.25	0.25	#N/A	#N/A	PCBD2	PCBD2
Tyrosine Degradation I	#N/A	#N/A	#N/A	#NUM!	#N/A	#N/A	#N/A	0.43	#N/A	#N/A	#N/A	#N/A	0.2	#N/A	#N/A	#N/A	GSTZ1
NAD Biosynthesis III	#N/A	#N/A	#N/A	#NUM!	#N/A	#N/A	#N/A	0.388	#N/A	#N/A	#N/A	#N/A	0.167	#N/A	#N/A	#N/A	NMNAT2
Chondroitin and Dermatan Biosynthesis	#N/A	#N/A	#NUM!	#NUM!	#N/A	#N/A	0.65	0.388	#N/A	#N/A	#N/A	0.333	0.167	#N/A	#N/A	CHSY1,CSGALNACT1	CHSY3
Fructose metabolism	#N/A	#N/A	#NUM!	#NUM!	#N/A	#N/A	0.65	0.388	#N/A	#N/A	#N/A	0.333	0.167	#N/A	#N/A	AKR1B1,SORD	SORD
GDP-mannose Biosynthesis	#N/A	#N/A	#NUM!	#NUM!	#N/A	#N/A	0.178	0.388	#N/A	#N/A	#N/A	0.167	0.167	#N/A	#N/A	PMM1	GPI
NAD Salvage Pathway III	#N/A	#N/A	#N/A	#NUM!	#N/A	#N/A	#N/A	0.358	#N/A	#N/A	#N/A	#N/A	0.143	#N/A	#N/A	#N/A	NMNAT2
Trehalose Degradation II (Trehalase)	#N/A	#N/A	#N/A	#NUM!	#N/A	#N/A	#N/A	0.358	#N/A	#N/A	#N/A	#N/A	0.143	#N/A	#N/A	#N/A	HK1
Heme Biosynthesis II	#N/A	#N/A	#N/A	#NUM!	#N/A	#N/A	#N/A	0.297	#N/A	#N/A	#N/A	#N/A	0.111	#N/A	#N/A	#N/A	FECH
Lysine catabolism	#N/A	#N/A	#NUM!	#NUM!	#N/A	#N/A	0.118	0.297	#N/A	#N/A	#N/A	0.111	0.111	#N/A	#N/A	DLD	PHYKPL
mRNA Editing	#N/A	#N/A	#N/A	#NUM!	#N/A	#N/A	#N/A	0.274	#N/A	#N/A	#N/A	#N/A	0.1	#N/A	#N/A	#N/A	ADARB1
GDP-glucose Biosynthesis	#N/A	#N/A	#N/A	#NUM!	#N/A	#N/A	#N/A	0.257	#N/A	#N/A	#N/A	#N/A	0.0909	#N/A	#N/A	#N/A	HK1
Phenylalanine and tyrosine metabolism	#N/A	#N/A	#N/A	#NUM!	#N/A	#N/A	#N/A	0.257	#N/A	#N/A	#N/A	#N/A	0.0909	#N/A	#N/A	#N/A	GSTZ1
RHO GTPases activate KTN1	#N/A	#NUM!	#N/A	#NUM!	#N/A	0.249	#N/A	0.257	#N/A	#N/A	0.0909	#N/A	0.0909	#N/A	RHOG	#N/A	RAC1
Airway Inflammation in Asthma	#N/A	#N/A	#N/A	#NUM!	#N/A	#N/A	#N/A	0.245	#N/A	#N/A	#N/A	#N/A	0.0606	#N/A	#N/A	#N/A	TGFB2,TGFB3
Glucose and Glucose-1-phosphate Degradation	#N/A	#N/A	#N/A	#NUM!	#N/A	#N/A	#N/A	0.241	#N/A	#N/A	#N/A	#N/A	0.0833	#N/A	#N/A	#N/A	HK1
NAD Phosphorylation and Dephosphorylation	#N/A	#N/A	#NUM!	#NUM!	#N/A	#N/A	0.0803	0.229	#N/A	#N/A	#N/A	0.0769	0.0769	#N/A	#N/A	ACP3	ACP2
Colanic Acid Building Blocks Biosynthesis	#N/A	#N/A	#NUM!	#NUM!	#N/A	#N/A	0.0706	0.216	#N/A	#N/A	#N/A	0.0714	0.0714	#N/A	#N/A	PMM1	GPI
Caspase activation via Death Receptors in the presence of ligand	#N/A	#NUM!	#N/A	#NUM!	#N/A	0.206	#N/A	0.191	#N/A	#N/A	0.0625	#N/A	0.0625	#N/A	CFLAR	#N/A	RIPK1
Isoleucine Degradation I	#N/A	#NUM!	#NUM!	#NUM!	#N/A	0.197	0.224	0.179	#N/A	#N/A	0.0588	0.118	0.0588	#N/A	ACAT2	BCAT2,DLD	HSD17B4
Fatty Acid α-oxidation	#N/A	#N/A	#N/A	#NUM!	#N/A	#N/A	#N/A	0.145	#N/A	#N/A	#N/A	#N/A	0.0476	#N/A	#N/A	#N/A	ALDH3A2
Insertion of tail-anchored proteins into the endoplasmic reticulum membrane	#N/A	#N/A	#NUM!	#NUM!	#N/A	#N/A	0.161	0.135	#N/A	#N/A	#N/A	0.0909	0.0455	#N/A	#N/A	GET1,PRNP	ALDH3A2
Putrescine Degradation III	#N/A	#N/A	#NUM!	#NUM!	#N/A	#N/A	0	0.135	#N/A	#N/A	#N/A	0.0455	0.0455	#N/A	#N/A	MAOA	ALDH3A2
The Visual Cycle	#N/A	#NUM!	#N/A	#NUM!	#N/A	0.379	#N/A	0.118	#N/A	#N/A	0.0833	#N/A	0.0417	#N/A	DHRS4,RDH14	#N/A	RDH14
SPINK1 Pancreatic Cancer Pathway	#N/A	#N/A	#N/A	#NUM!	#N/A	#N/A	#N/A	0	#N/A	#N/A	#N/A	#N/A	0.0333	#N/A	#N/A	#N/A	CTSA,TGFBR1
Methylglyoxal Degradation III	#N/A	#NUM!	#NUM!	#NUM!	#N/A	0.101	0.234	0	#N/A	#N/A	0.0323	0.0968	0.0323	#N/A	AKR1A1	AKR1A1,AKR1B1,PTGR3	AKR1A1
EGR2 and SOX10-mediated initiation of Schwann cell myelination	#N/A	#NUM!	#NUM!	#NUM!	#N/A	0.314	0.099	0	#N/A	#N/A	0.069	0.069	0.0345	#N/A	PMP22,SOX10	HDAC2,SOX10	SMARCA4
Oxytocin in Spinal Neurons Signaling Pathway	#N/A	#N/A	#NUM!	#NUM!	#N/A	#N/A	0	0	#N/A	#N/A	#N/A	0.0286	0.0286	#N/A	#N/A	NT5C	NOS1
Retinoate Biosynthesis I	#N/A	#NUM!	#NUM!	#NUM!	#N/A	0.209	0	0	#N/A	#N/A	0.0465	0.0233	0.0233	#N/A	DHRS4,RDH14	AKR1B1	RDH14
Airway Pathology in Chronic Obstructive Pulmonary Disease	#N/A	#NUM!	#NUM!	#NUM!	#N/A	0	0	0	#N/A	#N/A	0.00847	0.00847	0.0339	#N/A	PTGDS	Eda	APOD,FGF11,TGFB2,TGFB3
Class C/3 (Metabotropic glutamate/pheromone receptors)	#N/A	#NUM!	#NUM!	#NUM!	#N/A	0	0	0	#N/A	#N/A	0.025	0.025	0.025	#N/A	GRM8	GRM3	GRM8
Cytotoxic T Lymphocyte-mediated Apoptosis of Target Cells	#N/A	#NUM!	#NUM!	#NUM!	#N/A	0	0	0	#N/A	#N/A	0.00471	0.00235	0.00235	#N/A	CASP9,HLA-A	B2M	BCL2
Role of OCT4 in Mammalian Embryonic Stem Cell Pluripotency	#NUM!	#N/A	#NUM!	#NUM!	1.38	#N/A	0.115	0	#N/A	0.174	#N/A	0.0652	0.0217	ASH2L,JARID2,NR2F1,NR6A1,PHC3,TASOR,TDRD7,WWP2	#N/A	ASH2L,KDM5B,RXRB	KDM5B
Miro GTPase Cycle	#NUM!	#N/A	#N/A	#N/A	1.17	#N/A	#N/A	#N/A	#N/A	0.375	#N/A	#N/A	#N/A	MFN2,RHOT1,RHOT2	#N/A	#N/A	#N/A
DNA Damage Reversal	#NUM!	#N/A	#N/A	#NUM!	1.17	#N/A	#N/A	0.323	#N/A	0.375	#N/A	#N/A	0.125	ALKBH2,ASCC2,FTO	#N/A	#N/A	ASCC3
Presynaptic depolarization and calcium channel opening	#NUM!	#N/A	#NUM!	#NUM!	0.865	#N/A	0.0876	0.241	#N/A	0.25	#N/A	0.0833	0.0833	CACNA1A,CACNA1B,CACNA2D3	#N/A	CACNB1	CACNA1A
Tetrahydrofolate Salvage from 5,10-methenyltetrahydrofolate	#NUM!	#N/A	#NUM!	#N/A	0.86	#N/A	0.201	#N/A	#N/A	0.4	#N/A	0.2	#N/A	GART,MTHFD1L	#N/A	MTHFD1	#N/A
Reelin signalling pathway	#NUM!	#N/A	#N/A	#NUM!	0.86	#N/A	#N/A	0.43	#N/A	0.4	#N/A	#N/A	0.2	RELN,SH3KBP1	#N/A	#N/A	DAB1
Acetate Conversion to Acetyl-CoA	#NUM!	#N/A	#NUM!	#NUM!	0.86	#N/A	0.761	0.43	#N/A	0.4	#N/A	0.4	0.2	ACSL1,ACSS2	#N/A	ACSL1,ACSS1	ACSL1
Advanced glycosylation endproduct receptor signaling	#NUM!	#N/A	#NUM!	#N/A	0.832	#N/A	0.0803	#N/A	#N/A	0.231	#N/A	0.0769	#N/A	CAPZA1,MAPK3,S100B	#N/A	CAPZA1	#N/A
Cleavage and Polyadenylation of Pre-mRNA	#NUM!	#N/A	#NUM!	#NUM!	0.832	#N/A	0.761	0.229	#N/A	0.231	#N/A	0.231	0.0769	CPSF6,CSTF3,WDR33	#N/A	CPSF1,CPSF3,NUDT21	WDR33
Assembly of RNA Polymerase III Complex	#NUM!	#N/A	#N/A	#N/A	0.727	#N/A	#N/A	#N/A	#N/A	0.2	#N/A	#N/A	#N/A	BDP1,GTF3A,SF3A1	#N/A	#N/A	#N/A
TYSND1 cleaves peroxisomal proteins	#NUM!	#N/A	#NUM!	#NUM!	0.694	#N/A	0.155	0.358	#N/A	0.286	#N/A	0.143	0.143	ACAA1,AGPS	#N/A	ACAA1	HSD17B4
Acetyl-CoA Biosynthesis III (from Citrate)	#NUM!	#N/A	#N/A	#N/A	0.691	#N/A	#N/A	#N/A	#N/A	1	#N/A	#N/A	#N/A	ACLY	#N/A	#N/A	#N/A
Adenine and Adenosine Salvage VI	#NUM!	#N/A	#N/A	#N/A	0.691	#N/A	#N/A	#N/A	#N/A	1	#N/A	#N/A	#N/A	ADK	#N/A	#N/A	#N/A
Thiamin Salvage III	#NUM!	#N/A	#N/A	#N/A	0.691	#N/A	#N/A	#N/A	#N/A	1	#N/A	#N/A	#N/A	TPK1	#N/A	#N/A	#N/A
Unfolded Protein Response (UPR)	#NUM!	#N/A	#NUM!	#N/A	0.618	#N/A	0.0333	#N/A	#N/A	0.167	#N/A	0.0556	#N/A	EIF2AK3,ERN1,XBP1	#N/A	HSPA5	#N/A
Branched-chain amino acid catabolism	#NUM!	#N/A	#NUM!	#NUM!	0.618	#N/A	0.206	0.169	#N/A	0.167	#N/A	0.111	0.0556	BCKDHA,HIBADH,HIBCH	#N/A	BCAT2,DLD	BCKDK
Folate Transformations I	#NUM!	#N/A	#NUM!	#N/A	0.582	#N/A	0.118	#N/A	#N/A	0.222	#N/A	0.111	#N/A	MTHFD1L,MTR	#N/A	MTHFD1	#N/A
Valine Degradation I	#NUM!	#N/A	#NUM!	#NUM!	0.544	#N/A	0.184	0.15	#N/A	0.15	#N/A	0.1	0.05	BCKDHA,HIBADH,HIBCH	#N/A	BCAT2,DLD	HSD17B4
All-trans-decaprenyl Diphosphate Biosynthesis	#NUM!	#N/A	#N/A	#N/A	0.519	#N/A	#N/A	#N/A	#N/A	0.5	#N/A	#N/A	#N/A	PDSS1	#N/A	#N/A	#N/A
L-DOPA Degradation	#NUM!	#N/A	#N/A	#N/A	0.519	#N/A	#N/A	#N/A	#N/A	0.5	#N/A	#N/A	#N/A	COMT	#N/A	#N/A	#N/A
L-glutamine Biosynthesis II (tRNA-dependent)	#NUM!	#N/A	#N/A	#N/A	0.519	#N/A	#N/A	#N/A	#N/A	0.5	#N/A	#N/A	#N/A	QRSL1	#N/A	#N/A	#N/A
Sulfate Activation for Sulfonation	#NUM!	#N/A	#N/A	#N/A	0.519	#N/A	#N/A	#N/A	#N/A	0.5	#N/A	#N/A	#N/A	PAPSS1	#N/A	#N/A	#N/A
S-methyl-5-thio-α-D-ribose 1-phosphate Degradation	#NUM!	#N/A	#NUM!	#N/A	0.519	#N/A	0.357	#N/A	#N/A	0.5	#N/A	0.5	#N/A	MRI1	#N/A	APIP	#N/A
Oleate Biosynthesis II (Animals)	#NUM!	#N/A	#NUM!	#NUM!	0.487	#N/A	0.0941	0.682	#N/A	0.182	#N/A	0.0909	0.182	PTPRT,Scd2	#N/A	FADS6	PTPRT,SCD
Interferon Signaling	#NUM!	#N/A	#NUM!	#NUM!	0.446	#N/A	0	0.731	#N/A	0.111	#N/A	0.0278	0.111	IRF9,PIAS1,STAT2,TYK2	#N/A	IFITM2	BAX,BCL2,IRF9,STAT1
GP1b-IX-V activation signalling	#NUM!	#N/A	#N/A	#N/A	0.439	#N/A	#N/A	#N/A	#N/A	0.167	#N/A	#N/A	#N/A	COL1A2,YWHAZ	#N/A	#N/A	#N/A
IL-22 Signaling	#NUM!	#N/A	#N/A	#NUM!	0.434	#N/A	#N/A	0.358	#N/A	0.125	#N/A	#N/A	0.0833	MAPK3,STAT5B,TYK2	#N/A	#N/A	MAPK11,STAT1
1,25-dihydroxyvitamin D3 Biosynthesis	#NUM!	#N/A	#N/A	#N/A	0.426	#N/A	#N/A	#N/A	#N/A	0.333	#N/A	#N/A	#N/A	POR	#N/A	#N/A	#N/A
5-aminoimidazole Ribonucleotide Biosynthesis I	#NUM!	#N/A	#N/A	#N/A	0.426	#N/A	#N/A	#N/A	#N/A	0.333	#N/A	#N/A	#N/A	GART	#N/A	#N/A	#N/A
Aspartate Biosynthesis	#NUM!	#N/A	#N/A	#N/A	0.426	#N/A	#N/A	#N/A	#N/A	0.333	#N/A	#N/A	#N/A	GOT2	#N/A	#N/A	#N/A
Glutamate Degradation II	#NUM!	#N/A	#N/A	#N/A	0.426	#N/A	#N/A	#N/A	#N/A	0.333	#N/A	#N/A	#N/A	GOT2	#N/A	#N/A	#N/A
L-serine Degradation	#NUM!	#N/A	#N/A	#N/A	0.426	#N/A	#N/A	#N/A	#N/A	0.333	#N/A	#N/A	#N/A	SRR	#N/A	#N/A	#N/A
Melanin biosynthesis	#NUM!	#N/A	#N/A	#N/A	0.426	#N/A	#N/A	#N/A	#N/A	0.333	#N/A	#N/A	#N/A	OCA2	#N/A	#N/A	#N/A
Mitotic Telophase/Cytokinesis	#NUM!	#N/A	#N/A	-1.342	0.424	#N/A	#N/A	2.15	#N/A	0.154	#N/A	#N/A	0.385	NIPBL,STAG1	#N/A	#N/A	SMC1A,SMC3,STAG1,STAG2,WAPL
Signaling by Erythropoietin	#NUM!	#N/A	#N/A	#NUM!	0.424	#N/A	#N/A	0.657	#N/A	0.12	#N/A	#N/A	0.12	GAB1,RAPGEF1,STAT5B	#N/A	#N/A	GAB1,NRAS,SOS1
Assembly of RNA Polymerase I Complex	#NUM!	#N/A	#NUM!	#NUM!	0.424	#N/A	0.289	0.229	#N/A	0.154	#N/A	0.154	0.0769	POLR1A,TAF1A	#N/A	POLR1D,POLR2F	TAF1D
IL-17A Signaling in Gastric Cells	#NUM!	#N/A	#N/A	#NUM!	0.405	#N/A	#N/A	0	#N/A	0.115	#N/A	#N/A	0.0385	EGFR,MAPK3,NFKB1	#N/A	#N/A	MAPK11
DNA Double-Strand Break Repair by Homologous Recombination	#NUM!	#N/A	#N/A	#NUM!	0.394	#N/A	#N/A	0.582	#N/A	0.143	#N/A	#N/A	0.143	ABL1,LIG1	#N/A	#N/A	POLA1,RAD50
Glutathione Redox Reactions II	#NUM!	#N/A	#N/A	#N/A	0.377	#N/A	#N/A	#N/A	#N/A	0.25	#N/A	#N/A	#N/A	PDIA3	#N/A	#N/A	#N/A
L-cysteine Degradation I	#NUM!	#N/A	#N/A	#N/A	0.377	#N/A	#N/A	#N/A	#N/A	0.25	#N/A	#N/A	#N/A	GOT2	#N/A	#N/A	#N/A
Methionine Salvage II (Mammalian)	#NUM!	#N/A	#N/A	#N/A	0.377	#N/A	#N/A	#N/A	#N/A	0.25	#N/A	#N/A	#N/A	MTR	#N/A	#N/A	#N/A
Platelet Adhesion to exposed collagen	#NUM!	#N/A	#N/A	#N/A	0.377	#N/A	#N/A	#N/A	#N/A	0.133	#N/A	#N/A	#N/A	COL1A2,ITGA1	#N/A	#N/A	#N/A
Branched-chain α-keto acid Dehydrogenase Complex	#NUM!	#N/A	#NUM!	#N/A	0.377	#N/A	0.234	#N/A	#N/A	0.25	#N/A	0.25	#N/A	BCKDHA	#N/A	DLD	#N/A
Neurotransmitter uptake and metabolism In glial cells	#NUM!	#N/A	#NUM!	#N/A	0.377	#N/A	0.234	#N/A	#N/A	0.25	#N/A	0.25	#N/A	SLC1A3	#N/A	GLUL	#N/A
Mismatch Repair	#NUM!	#N/A	#NUM!	#N/A	0.377	#N/A	0.0594	#N/A	#N/A	0.133	#N/A	0.0667	#N/A	LIG1,MSH3	#N/A	POLD4	#N/A
Choline Biosynthesis III	#NUM!	#N/A	#N/A	#NUM!	0.377	#N/A	#N/A	0.555	#N/A	0.133	#N/A	#N/A	0.133	CEPT1,PLD1	#N/A	#N/A	CHPT1,PHKA1
Methylmalonyl Pathway	#NUM!	#N/A	#NUM!	#NUM!	0.377	#N/A	0.234	0.487	#N/A	0.25	#N/A	0.25	0.25	PCCA	#N/A	MCEE	PCCA
Fatty Acid Activation	#NUM!	#N/A	#NUM!	#NUM!	0.377	#N/A	0.646	0.202	#N/A	0.133	#N/A	0.2	0.0667	ACSL1,ACSL5	#N/A	ACSL1,ACSL6,SLC27A1	ACSL1
Metabolism of nitric oxide: NOS3 activation and regulation	#NUM!	#N/A	#NUM!	#NUM!	0.377	#N/A	0.0594	0.202	#N/A	0.133	#N/A	0.0667	0.0667	HSP90AA1,ZDHHC21	#N/A	CAV1	DDAH1
SUMOylation of DNA methylation proteins	#NUM!	#N/A	#NUM!	#NUM!	0.35	#N/A	0.0537	0.191	#N/A	0.125	#N/A	0.0625	0.0625	DNMT3A,PHC3	#N/A	PCGF2	DNMT3A
Creatine-phosphate Biosynthesis	#NUM!	#N/A	#N/A	#N/A	0.323	#N/A	#N/A	#N/A	#N/A	0.2	#N/A	#N/A	#N/A	CKB	#N/A	#N/A	#N/A
Myo-inositol Biosynthesis	#NUM!	#N/A	#N/A	#N/A	0.323	#N/A	#N/A	#N/A	#N/A	0.2	#N/A	#N/A	#N/A	INPP5F	#N/A	#N/A	#N/A
Pentose Phosphate Pathway (Oxidative Branch)	#NUM!	#N/A	#N/A	#N/A	0.323	#N/A	#N/A	#N/A	#N/A	0.2	#N/A	#N/A	#N/A	PGLS	#N/A	#N/A	#N/A
Folate Polyglutamylation	#NUM!	#N/A	#NUM!	#N/A	0.323	#N/A	0.201	#N/A	#N/A	0.2	#N/A	0.2	#N/A	MTHFD1L	#N/A	MTHFD1	#N/A
Citrulline-Nitric Oxide Cycle	#NUM!	#N/A	#N/A	#NUM!	0.323	#N/A	#N/A	1.67	#N/A	0.2	#N/A	#N/A	0.6	ASS1	#N/A	#N/A	ASL,ASS1,NOS1
2-oxobutanoate Degradation I	#NUM!	#N/A	#NUM!	#NUM!	0.323	#N/A	0.761	0.43	#N/A	0.2	#N/A	0.4	0.2	PCCA	#N/A	DLD,MCEE	PCCA
Mismatch Repair in Eukaryotes	#NUM!	#N/A	#N/A	#N/A	0.306	#N/A	#N/A	#N/A	#N/A	0.111	#N/A	#N/A	#N/A	LIG1,MSH3	#N/A	#N/A	#N/A
Mitochondrial L-carnitine Shuttle Pathway	#NUM!	#N/A	#NUM!	#NUM!	0.283	#N/A	0.464	0.159	#N/A	0.105	#N/A	0.158	0.0526	ACSL1,ACSL5	#N/A	ACSL1,ACSL6,SLC27A1	ACSL1
γ-linolenate Biosynthesis II (Animals)	#NUM!	#N/A	#NUM!	#NUM!	0.283	#N/A	0.464	0.159	#N/A	0.105	#N/A	0.158	0.0526	ACSL1,ACSL5	#N/A	ACSL1,ACSL6,SLC27A1	ACSL1
Selenocysteine Biosynthesis II (Archaea and Eukaryotes)	#NUM!	#N/A	#N/A	#N/A	0.282	#N/A	#N/A	#N/A	#N/A	0.167	#N/A	#N/A	#N/A	SEPHS1	#N/A	#N/A	#N/A
Zymosterol Biosynthesis	#NUM!	#N/A	#NUM!	#N/A	0.282	#N/A	0.65	#N/A	#N/A	0.167	#N/A	0.333	#N/A	LBR	#N/A	HSD17B7,MSMO1	#N/A
Glycine Cleavage Complex	#NUM!	#N/A	#NUM!	#N/A	0.282	#N/A	0.178	#N/A	#N/A	0.167	#N/A	0.167	#N/A	OCA2	#N/A	DLD	#N/A
Fatty Acid β-oxidation I	#NUM!	#N/A	2.236	#NUM!	0.281	#N/A	0.761	0.237	#N/A	0.0882	#N/A	0.147	0.0588	ACAA1,ACSL1,ACSL5	#N/A	ACAA1,ACSL1,ACSL6,ECI2,SLC27A1	ACSL1,HSD17B4
Epithelial-Mesenchymal Transition (EMT) during gastrulation	#NUM!	#N/A	#N/A	#N/A	0.252	#N/A	#N/A	#N/A	#N/A	0.143	#N/A	#N/A	#N/A	CDH1	#N/A	#N/A	#N/A
Glycogen Biosynthesis II (from UDP-D-Glucose)	#NUM!	#N/A	#N/A	#N/A	0.252	#N/A	#N/A	#N/A	#N/A	0.143	#N/A	#N/A	#N/A	EPM2A	#N/A	#N/A	#N/A
Phosphatidylcholine Biosynthesis I	#NUM!	#N/A	#N/A	#NUM!	0.252	#N/A	#N/A	0.891	#N/A	0.143	#N/A	#N/A	0.286	CEPT1	#N/A	#N/A	CHPT1,PHKA1
Ceramide Biosynthesis	#NUM!	#N/A	#N/A	#NUM!	0.252	#N/A	#N/A	0.358	#N/A	0.143	#N/A	#N/A	0.143	SPTLC2	#N/A	#N/A	KDSR
NAD Biosynthesis from 2-amino-3-carboxymuconate Semialdehyde	#NUM!	#N/A	#N/A	#NUM!	0.252	#N/A	#N/A	0.358	#N/A	0.143	#N/A	#N/A	0.143	NADSYN1	#N/A	#N/A	NMNAT2
ERCC6 (CSB) and EHMT2 (G9a) positively regulate rRNA expression	#NUM!	#N/A	2	#NUM!	0.243	#N/A	0.357	0	#N/A	0.0811	#N/A	0.108	0.027	ERCC6,H2AZ2,MTA3	#N/A	CBX3,H2AJ,HDAC2,MBD3	CBX3
Cell Cycle Regulation by BTG Family Proteins	#NUM!	#N/A	#NUM!	#NUM!	0.232	#N/A	0.172	0.205	#N/A	0.0789	#N/A	0.0789	0.0526	PPM1L,PPP2R2A,PPP2R3A	#N/A	CDK4,E2F6,PPP2R2C	PRMT1,PTPA
Glutathione-mediated Detoxification	#NUM!	#N/A	#NUM!	#NUM!	0.232	#N/A	0.172	0	#N/A	0.0789	#N/A	0.0789	0.0263	GSTK1,GSTT2/GSTT2B,LANCL1	#N/A	GSTO1,GSTP1,Gstt1	GSTZ1
Resolution of Abasic Sites (AP sites)	#NUM!	#N/A	#NUM!	#NUM!	0.232	#N/A	0.0537	0	#N/A	0.0789	#N/A	0.0526	0.0263	LIG1,NEIL2,POLB	#N/A	ADPRS,POLD4	POLB
Apelin Cardiac Fibroblast Signaling Pathway	#NUM!	#N/A	#N/A	-0.447	0.227	#N/A	#N/A	1.45	#N/A	0.087	#N/A	#N/A	0.217	ANGPT2,PRKAG2	#N/A	#N/A	PRKAA2,PRKAB2,PRKAG2,TGFB2,TGFB3
Histidine catabolism	#NUM!	#N/A	#N/A	#N/A	0.227	#N/A	#N/A	#N/A	#N/A	0.125	#N/A	#N/A	#N/A	HNMT	#N/A	#N/A	#N/A
Inositol Pyrophosphates Biosynthesis	#NUM!	#N/A	#N/A	#N/A	0.227	#N/A	#N/A	#N/A	#N/A	0.125	#N/A	#N/A	#N/A	PPIP5K1	#N/A	#N/A	#N/A
rRNA modification in the mitochondrion	#NUM!	#N/A	#N/A	#N/A	0.227	#N/A	#N/A	#N/A	#N/A	0.125	#N/A	#N/A	#N/A	MT-RNR2	#N/A	#N/A	#N/A
Histidine Degradation III	#NUM!	#N/A	#NUM!	#N/A	0.227	#N/A	0.128	#N/A	#N/A	0.125	#N/A	0.125	#N/A	MTHFD1L	#N/A	MTHFD1	#N/A
Serine biosynthesis	#NUM!	#N/A	#NUM!	#N/A	0.227	#N/A	0.128	#N/A	#N/A	0.125	#N/A	0.125	#N/A	SRR	#N/A	SERINC1	#N/A
NFE2L2 regulates pentose phosphate pathway genes	#NUM!	#N/A	#NUM!	#NUM!	0.227	#N/A	0.128	0.323	#N/A	0.125	#N/A	0.125	0.125	EP300	#N/A	TKT	NFE2L2
tRNA Charging	#NUM!	#N/A	2.236	-2.236	0.225	#N/A	0.616	0.982	#N/A	0.0769	#N/A	0.128	0.128	FARS2,NARS1,WARS1	#N/A	CARS1,DARS1,LARS1,RARS1,VARS1	FARSB,IARS2,KARS1,NARS1,TARS1
Growth hormone receptor signaling	#NUM!	#N/A	#N/A	#NUM!	0.215	#N/A	#N/A	0.358	#N/A	0.0833	#N/A	#N/A	0.0833	MAPK3,STAT5B	#N/A	#N/A	PTPN1,STAT1
Phosphatidylethanolamine Biosynthesis II	#NUM!	#N/A	#N/A	#N/A	0.21	#N/A	#N/A	#N/A	#N/A	0.111	#N/A	#N/A	#N/A	CEPT1	#N/A	#N/A	#N/A
Lipophagy	#NUM!	#N/A	#N/A	#NUM!	0.21	#N/A	#N/A	1.29	#N/A	0.111	#N/A	#N/A	0.333	PRKAG2	#N/A	#N/A	PRKAA2,PRKAB2,PRKAG2
Urea cycle	#NUM!	#N/A	#N/A	#NUM!	0.21	#N/A	#N/A	0.891	#N/A	0.111	#N/A	#N/A	0.286	ASS1	#N/A	#N/A	ASL,ASS1
Leucine Degradation I	#NUM!	#N/A	#NUM!	#NUM!	0.21	#N/A	0.426	0.762	#N/A	0.111	#N/A	0.222	0.222	HMGCL	#N/A	BCAT2,HMGCL	HMGCL,MCCC2
Abacavir ADME	#NUM!	#N/A	#N/A	#NUM!	0.21	#N/A	#N/A	0.297	#N/A	0.111	#N/A	#N/A	0.111	ABCG2	#N/A	#N/A	NT5C2
Interleukin-9 signaling	#NUM!	#N/A	#N/A	#NUM!	0.21	#N/A	#N/A	0.297	#N/A	0.111	#N/A	#N/A	0.111	STAT5B	#N/A	#N/A	STAT1
Bupropion Degradation	#NUM!	#N/A	#N/A	#N/A	0.206	#N/A	#N/A	#N/A	#N/A	0.08	#N/A	#N/A	#N/A	CYP1B1,POR	#N/A	#N/A	#N/A
Insulin processing	#NUM!	#N/A	#NUM!	#N/A	0.206	#N/A	0.126	#N/A	#N/A	0.08	#N/A	0.08	#N/A	EXOC4,MYRIP	#N/A	EXOC7,KIF5C	#N/A
Ethanol Degradation IV	#NUM!	#N/A	#NUM!	#NUM!	0.206	#N/A	0.126	0.34	#N/A	0.08	#N/A	0.08	0.08	ACSL1,ACSS2	#N/A	ACSL1,ACSS1	ACSL1,ALDH3A2
Ubiquinol-10 Biosynthesis (Eukaryotic)	#NUM!	#N/A	#NUM!	#N/A	0.193	#N/A	0.118	#N/A	#N/A	0.0769	#N/A	0.0769	#N/A	BCKDHA,MICAL3	#N/A	COQ2,COQ3	#N/A
RHOBTB3 ATPase cycle	#NUM!	#N/A	#NUM!	#N/A	0.193	#N/A	0.105	#N/A	#N/A	0.1	#N/A	0.1	#N/A	RHOBTB3	#N/A	HGS	#N/A
Calcium Transport I	#NUM!	#N/A	#N/A	#NUM!	0.193	#N/A	#N/A	0.274	#N/A	0.1	#N/A	#N/A	0.1	ATP2B1	#N/A	#N/A	ATP2B4
DNA methylation	#NUM!	#N/A	#NUM!	#NUM!	0.193	#N/A	0	0	#N/A	0.0769	#N/A	0.0385	0.0385	DNMT3A,H2AZ2	#N/A	H2AJ	DNMT3A
NAD Salvage Pathway II	#NUM!	#N/A	#NUM!	-2	0.189	#N/A	0.115	0.943	#N/A	0.0741	#N/A	0.0741	0.148	ENPP5,NUDT12	#N/A	ACP3,NT5C	ACP2,NMNAT2,NT5C2,NT5E
Glycine Betaine Degradation	#NUM!	#N/A	#N/A	#N/A	0.181	#N/A	#N/A	#N/A	#N/A	0.0909	#N/A	#N/A	#N/A	SRR	#N/A	#N/A	#N/A
Neurotransmitter receptors and postsynaptic signal transmission	#NUM!	#N/A	#N/A	#N/A	0.181	#N/A	#N/A	#N/A	#N/A	0.0909	#N/A	#N/A	#N/A	HTR3A	#N/A	#N/A	#N/A
Pentose Phosphate Pathway	#NUM!	#N/A	#NUM!	#N/A	0.181	#N/A	0.155	#N/A	#N/A	0.0909	#N/A	0.143	#N/A	PGLS	#N/A	TKT	#N/A
Purine Nucleotides De Novo Biosynthesis II	#NUM!	#N/A	#NUM!	#N/A	0.181	#N/A	0.0941	#N/A	#N/A	0.0909	#N/A	0.0909	#N/A	GART	#N/A	GMPS	#N/A
SIRT1 negatively regulates rRNA expression	#NUM!	#N/A	#NUM!	#NUM!	0.167	#N/A	0	0	#N/A	0.069	#N/A	0.0345	0.0345	H2AZ2,TAF1A	#N/A	H2AJ	TAF1D
Peptide hormone biosynthesis	#NUM!	#N/A	#N/A	#N/A	0.163	#N/A	#N/A	#N/A	#N/A	0.0833	#N/A	#N/A	#N/A	POMC	#N/A	#N/A	#N/A
Vitamin D (calciferol) metabolism	#NUM!	#N/A	#N/A	#N/A	0.163	#N/A	#N/A	#N/A	#N/A	0.0833	#N/A	#N/A	#N/A	LGMN	#N/A	#N/A	#N/A
HDR through MMEJ (alt-NHEJ)	#NUM!	#N/A	#N/A	#NUM!	0.163	#N/A	#N/A	0.241	#N/A	0.0833	#N/A	#N/A	0.0833	RBBP8	#N/A	#N/A	RAD50
Azathioprine ADME	#NUM!	#N/A	#N/A	#N/A	0.158	#N/A	#N/A	#N/A	#N/A	0.0769	#N/A	#N/A	#N/A	ABCC4	#N/A	#N/A	#N/A
Platelet Aggregation (Plug Formation)	#NUM!	#N/A	#N/A	#N/A	0.158	#N/A	#N/A	#N/A	#N/A	0.0769	#N/A	#N/A	#N/A	COL1A2	#N/A	#N/A	#N/A
POU5F1 (OCT4), SOX2, NANOG activate genes related to proliferation	#NUM!	#N/A	#N/A	#N/A	0.158	#N/A	#N/A	#N/A	#N/A	0.0769	#N/A	#N/A	#N/A	NR6A1	#N/A	#N/A	#N/A
Metabolism of folate and pterines	#NUM!	#N/A	#NUM!	#N/A	0.158	#N/A	0.0803	#N/A	#N/A	0.0769	#N/A	0.0769	#N/A	ALDH1L1	#N/A	MTHFD1	#N/A
Guanosine Nucleotides Degradation III	#NUM!	#N/A	#NUM!	#NUM!	0.158	#N/A	0.761	1.06	#N/A	0.0769	#N/A	0.231	0.231	GDA	#N/A	ACP3,GDA,NT5C	GDA,NT5C2,NT5E
Sonic Hedgehog Signaling	#NUM!	#N/A	#NUM!	#NUM!	0.158	#N/A	0	0.541	#N/A	0.0645	#N/A	0.0323	0.0968	DYRK1A,PRKAG2	#N/A	PRKAR2B	GRK2,PRKACA,PRKAG2
Bile acid and bile salt metabolism	#NUM!	#N/A	#NUM!	#NUM!	0.158	#N/A	0	0.263	#N/A	0.0645	#N/A	0.0323	0.0645	NCOA2,OSBPL6	#N/A	ACOT8	HSD17B4,OSBPL3
NAD biosynthesis II (from tryptophan)	#NUM!	#N/A	#N/A	#NUM!	0.158	#N/A	#N/A	0.229	#N/A	0.0769	#N/A	#N/A	0.0769	NADSYN1	#N/A	#N/A	NMNAT2
Interleukin-15 signaling	#NUM!	#N/A	#N/A	#NUM!	0.144	#N/A	#N/A	0.216	#N/A	0.0714	#N/A	#N/A	0.0714	STAT5B	#N/A	#N/A	SOS1
Phenylalanine Degradation IV (Mammalian, via Side Chain)	#NUM!	#N/A	#NUM!	#NUM!	0.144	#N/A	0.0706	0.216	#N/A	0.0714	#N/A	0.0714	0.0714	GOT2	#N/A	MAOA	ALDH3A2
Inhibition of Angiogenesis by TSP1	#NUM!	#N/A	#N/A	#NUM!	0.132	#N/A	#N/A	0.237	#N/A	0.0588	#N/A	#N/A	0.0588	CD47,SDC2	#N/A	#N/A	MAPK11,TGFBR1
Response of EIF2AK1 (HRI) to heme deficiency	#NUM!	#N/A	#NUM!	#NUM!	0.13	#N/A	0.0594	0.202	#N/A	0.0667	#N/A	0.0667	0.0667	CEBPG	#N/A	EIF2AK1	EIF2AK1
Signaling by NTRK3 (TRKC)	#NUM!	#N/A	#N/A	#NUM!	0.103	#N/A	#N/A	0.9	#N/A	0.0588	#N/A	#N/A	0.176	PTPRO	#N/A	#N/A	BAX,NRAS,SOS1
Signaling by Type 1 Insulin-like Growth Factor 1 Receptor (IGF1R)	#NUM!	#N/A	#N/A	#NUM!	0.103	#N/A	#N/A	0.9	#N/A	0.0588	#N/A	#N/A	0.176	IGF1	#N/A	#N/A	NRAS,PIK3R2,SOS1
Miscellaneous transport and binding events	#NUM!	#N/A	#NUM!	-2	0	#N/A	0.29	0.982	#N/A	0.0385	#N/A	0.115	0.154	ADD3	#N/A	ADD2,LRRC8D,NIPAL3	ADD1,LRRC8B,LRRC8D,NIPAL2
Elastic fibre formation	#NUM!	#N/A	#NUM!	-2	0	#N/A	0	0.597	#N/A	0.0227	#N/A	0.0227	0.0909	FN1	#N/A	FBN2	LTBP3,MFAP3,TGFB2,TGFB3
PXR/RXR Activation	#NUM!	#N/A	#NUM!	-2	0	#N/A	0	0.347	#N/A	0.0462	#N/A	0.0462	0.0615	INSR,NR3C1,PRKAG2	#N/A	FOXO1,HMGCS2,PRKAR2B	ALDH3A2,PRKACA,PRKAG2,SCD
NoRC negatively regulates rRNA expression	#NUM!	#N/A	2	#NUM!	0	#N/A	0.338	0.421	#N/A	0.0263	#N/A	0.105	0.0789	H2AZ2	#N/A	H2AJ,HDAC2,SAP30BP,SIN3B	ARID4B,SAP30L,SIN3B
Antimicrobial peptides	#NUM!	#N/A	#N/A	#N/A	0	#N/A	#N/A	#N/A	#N/A	0.0294	#N/A	#N/A	#N/A	ATOX1	#N/A	#N/A	#N/A
Histidine Degradation VI	#NUM!	#N/A	#N/A	#N/A	0	#N/A	#N/A	#N/A	#N/A	0.0435	#N/A	#N/A	#N/A	MICAL3	#N/A	#N/A	#N/A
Inhibition of Matrix Metalloproteases	#NUM!	#N/A	#N/A	#N/A	0	#N/A	#N/A	#N/A	#N/A	0.0513	#N/A	#N/A	#N/A	ADAM10,SDC2	#N/A	#N/A	#N/A
Interleukin-10 signaling	#NUM!	#N/A	#N/A	#N/A	0	#N/A	#N/A	#N/A	#N/A	0.0222	#N/A	#N/A	#N/A	TYK2	#N/A	#N/A	#N/A
Metabolism of Angiotensinogen to Angiotensins	#NUM!	#N/A	#N/A	#N/A	0	#N/A	#N/A	#N/A	#N/A	0.0556	#N/A	#N/A	#N/A	AOPEP	#N/A	#N/A	#N/A
Olfactory Signaling Pathway	#NUM!	#N/A	#N/A	#N/A	0	#N/A	#N/A	#N/A	#N/A	0.0135	#N/A	#N/A	#N/A	GNB1	#N/A	#N/A	#N/A
Pregnenolone Biosynthesis	#NUM!	#N/A	#N/A	#N/A	0	#N/A	#N/A	#N/A	#N/A	0.0455	#N/A	#N/A	#N/A	MICAL3	#N/A	#N/A	#N/A
Primary Immunodeficiency Signaling	#NUM!	#N/A	#N/A	#N/A	0	#N/A	#N/A	#N/A	#N/A	0.0167	#N/A	#N/A	#N/A	DCLRE1C	#N/A	#N/A	#N/A
Thyroid Hormone Metabolism II (via Conjugation and/or Degradation)	#NUM!	#N/A	#NUM!	#N/A	0	#N/A	0.0269	#N/A	#N/A	0.0476	#N/A	0.0476	#N/A	EXT2,LARGE1	#N/A	CSGALNACT1,Sult1a1	#N/A
Acetone Degradation I (to Methylglyoxal)	#NUM!	#N/A	#NUM!	#N/A	0	#N/A	0	#N/A	#N/A	0.0476	#N/A	0.0238	#N/A	CYP1B1,POR	#N/A	PTGR3	#N/A
Surfactant metabolism	#NUM!	#N/A	#NUM!	#N/A	0	#N/A	0	#N/A	#N/A	0.0435	#N/A	0.0435	#N/A	CCDC59	#N/A	ADORA2A	#N/A
Purine Nucleotides Degradation II (Aerobic)	#NUM!	#N/A	#NUM!	#NUM!	0	#N/A	0.464	0.816	#N/A	0.0526	#N/A	0.158	0.158	GDA	#N/A	ACP3,GDA,NT5C	GDA,NT5C2,NT5E
Class I peroxisomal membrane protein import	#NUM!	#N/A	#N/A	#NUM!	0	#N/A	#N/A	0.779	#N/A	0.05	#N/A	#N/A	0.15	PEX14	#N/A	#N/A	ALDH3A2,PEX13,PEX2
Nicotinate metabolism	#NUM!	#N/A	#N/A	#NUM!	0	#N/A	#N/A	0.472	#N/A	0.0556	#N/A	#N/A	0.111	NADSYN1	#N/A	#N/A	NMNAT2,NT5E
Interleukin-7 signaling	#NUM!	#N/A	#N/A	#NUM!	0	#N/A	#N/A	0.402	#N/A	0.0476	#N/A	#N/A	0.0952	STAT5B	#N/A	#N/A	PIK3R2,SMARCA4
Regulation of beta-cell development	#NUM!	#N/A	#NUM!	#NUM!	0	#N/A	0.0269	0.374	#N/A	0.0238	#N/A	0.0476	0.0714	EP300	#N/A	FOXO1,KAT2A	HNF4G,RBPJ,SNW1
Smooth Muscle Contraction	#NUM!	#N/A	#NUM!	#NUM!	0	#N/A	0.0203	0.171	#N/A	0.0233	#N/A	0.0465	0.0465	ITGA1	#N/A	ANXA6,PAK2	MYL6,TLN1
Interleukin-12 family signaling	#NUM!	#N/A	#N/A	#NUM!	0	#N/A	#N/A	0.15	#N/A	0.05	#N/A	#N/A	0.05	TYK2	#N/A	#N/A	STAT1
Histamine Degradation	#NUM!	#N/A	#N/A	#NUM!	0	#N/A	#N/A	0.145	#N/A	0.0476	#N/A	#N/A	0.0476	HNMT	#N/A	#N/A	ALDH3A2
Meiotic recombination	#NUM!	#N/A	#NUM!	#NUM!	0	#N/A	0	0.145	#N/A	0.0417	#N/A	0.0417	0.0417	H2AZ2,RBBP8	#N/A	CDK4,H2AJ	RAD50,RAD51C
Metabolism of porphyrins	#NUM!	#N/A	#NUM!	#NUM!	0	#N/A	0	0.125	#N/A	0.0435	#N/A	0.0435	0.0435	ABCG2	#N/A	BLVRB	FECH
Apelin Liver Signaling Pathway	#NUM!	#N/A	#N/A	#NUM!	0	#N/A	#N/A	0	#N/A	0.037	#N/A	#N/A	0.037	COL1A2	#N/A	#N/A	COL3A1
Assembly of collagen fibrils and other multimeric structures	#NUM!	#N/A	#N/A	#NUM!	0	#N/A	#N/A	0	#N/A	0.0492	#N/A	#N/A	0.0164	BMP1,COL1A2,COL6A5	#N/A	#N/A	COL3A1
Collagen chain trimerization	#NUM!	#N/A	#N/A	#NUM!	0	#N/A	#N/A	0	#N/A	0.0455	#N/A	#N/A	0.0227	COL1A2,COL6A5	#N/A	#N/A	COL3A1
Collagen degradation	#NUM!	#N/A	#N/A	#NUM!	0	#N/A	#N/A	0	#N/A	0.0492	#N/A	#N/A	0.0328	ADAM10,COL1A2,COL6A5	#N/A	#N/A	COL3A1,PHYKPL
Intrinsic Prothrombin Activation Pathway	#NUM!	#N/A	#N/A	#NUM!	0	#N/A	#N/A	0	#N/A	0.0238	#N/A	#N/A	0.0238	COL1A2	#N/A	#N/A	COL3A1
Retinoid metabolism and transport	#NUM!	#N/A	#N/A	#NUM!	0	#N/A	#N/A	0	#N/A	0.0455	#N/A	#N/A	0.0227	GPC5,SDC2	#N/A	#N/A	LRP12
Signaling by ALK	#NUM!	#N/A	#NUM!	#NUM!	0	#N/A	0.105	0	#N/A	0.0357	#N/A	0.0714	0.0357	EP300	#N/A	HDAC2,HIF1A	PIK3R2
Dopamine Degradation	#NUM!	#N/A	#NUM!	#NUM!	0	#N/A	0.0876	0	#N/A	0.0312	#N/A	0.0625	0.0312	COMT	#N/A	MAOA,Sult1a1	ALDH3A2
Estrogen Biosynthesis	#NUM!	#N/A	#NUM!	#NUM!	0	#N/A	0	0	#N/A	0.0435	#N/A	0.0217	0.0217	CYP1B1,POR	#N/A	HSD17B7	HSD17B4
Oxidative Ethanol Degradation III	#NUM!	#N/A	#NUM!	#NUM!	0	#N/A	0	0	#N/A	0.0357	#N/A	0.0357	0.0357	ACSL1,ACSS2	#N/A	ACSL1,ACSS1	ACSL1,ALDH3A2
Phototransduction Pathway	#NUM!	#N/A	#NUM!	#NUM!	0	#N/A	0	0	#N/A	0.037	#N/A	0.0185	0.037	GNB1,PRKAG2	#N/A	PRKAR2B	PRKACA,PRKAG2
Triacylglycerol Degradation	#NUM!	#N/A	#NUM!	#NUM!	0	#N/A	0	0	#N/A	0.0345	#N/A	0.0172	0.0345	NDST3,PNPLA3	#N/A	MGLL	FAAH,NDST1
rRNA processing	#NUM!	#NUM!	#N/A	#N/A	1.15	0.263	#N/A	#N/A	#N/A	0.182	0.0606	#N/A	#N/A	MT-CYB,MT-ND1,MT-ND2,MT-ND4,MT-ND5,MT-RNR2	MT-CYB,MT-ND3	#N/A	#N/A
Rap1 signalling	#NUM!	#NUM!	#N/A	#NUM!	0.687	0.206	#N/A	0.191	#N/A	0.188	0.0625	#N/A	0.0625	RAPGEF4,YWHAB,YWHAZ	YWHAB	#N/A	PRKACA
Caspase activation via Dependence Receptors in the absence of ligand	#NUM!	#NUM!	#N/A	#N/A	0.525	0.263	#N/A	#N/A	#N/A	0.2	0.1	#N/A	#N/A	DAPK1,DAPK2	CASP9	#N/A	#N/A
Biotin-carboxyl Carrier Protein Assembly	#NUM!	#NUM!	#N/A	#N/A	0.426	0.507	#N/A	#N/A	#N/A	0.333	0.333	#N/A	#N/A	ACACA	ACACA	#N/A	#N/A
Diphthamide Biosynthesis	#NUM!	#NUM!	#N/A	#NUM!	0.426	0.507	#N/A	0.563	#N/A	0.333	0.333	#N/A	0.333	EEF2	EEF2	#N/A	EEF2
Dissolution of Fibrin Clot	#NUM!	#NUM!	#N/A	#NUM!	0.424	0.597	#N/A	0.229	#N/A	0.154	0.154	#N/A	0.0769	S100A10,SERPINB6	S100A10,SERPINB6	#N/A	SERPINB6
Interleukin-20 family signaling	#NUM!	#NUM!	#N/A	#NUM!	0.405	0.132	#N/A	0	#N/A	0.115	0.0385	#N/A	0.0385	STAT2,STAT5B,TYK2	PTPN11	#N/A	STAT1
Carnitine metabolism	#NUM!	#NUM!	#N/A	#NUM!	0.394	0.213	#N/A	1.02	#N/A	0.143	0.0714	#N/A	0.214	ACACA,PRKAG2	ACACA	#N/A	PRKAA2,PRKAB2,PRKAG2
DNA Double-Strand Break Repair by Non-Homologous End Joining	#NUM!	#NUM!	#N/A	#NUM!	0.394	0.213	#N/A	0.582	#N/A	0.143	0.0714	#N/A	0.143	DCLRE1C,XRCC6	PRKDC	#N/A	RAD50,XRCC4
Rapoport-Luebering Glycolytic Shunt	#NUM!	#NUM!	#N/A	#N/A	0.377	0.438	#N/A	#N/A	#N/A	0.25	0.25	#N/A	#N/A	MINPP1	PGAM1	#N/A	#N/A
Prolactin receptor signaling	#NUM!	#NUM!	#N/A	#NUM!	0.377	0.208	#N/A	0.202	#N/A	0.133	0.0667	#N/A	0.0667	CUL1,STAT5B	PTPN11	#N/A	BTRC
Signaling by CSF3 (G-CSF)	#NUM!	#NUM!	#N/A	#NUM!	0.337	0.303	#N/A	0	#N/A	0.1	0.0667	#N/A	0.0333	STAT5B,TYK2,UBC	PTPN11,RPS27A	#N/A	STAT1
CMP-N-acetylneuraminate Biosynthesis I (Eukaryotes)	#NUM!	#NUM!	#N/A	#N/A	0.323	0.387	#N/A	#N/A	#N/A	0.2	0.2	#N/A	#N/A	NANS	NAGK	#N/A	#N/A
MAPK targets/ Nuclear events mediated by MAP kinases	#NUM!	#NUM!	#N/A	#NUM!	0.29	0.0892	#N/A	0.245	#N/A	0.0909	0.0303	#N/A	0.0606	MAPK3,MAPKAPK2,RPS6KA2	RPS6KA2	#N/A	CREB1,MAPK11
SUMOylation of transcription factors	#NUM!	#NUM!	#N/A	#NUM!	0.269	0.171	#N/A	0.15	#N/A	0.1	0.05	#N/A	0.05	MDM2,PIAS1	SUMO3	#N/A	TP53BP1
STAT5 Activation	#NUM!	#NUM!	#N/A	#N/A	0.252	0.341	#N/A	#N/A	#N/A	0.143	0.143	#N/A	#N/A	STAT5B	PTPN11	#N/A	#N/A
Ketolysis	#NUM!	#NUM!	#N/A	#N/A	0.193	0.724	#N/A	#N/A	#N/A	0.1	0.2	#N/A	#N/A	OXCT1	ACAT2,BDH2	#N/A	#N/A
Prostanoid Biosynthesis	#NUM!	#NUM!	#N/A	#N/A	0.193	0.724	#N/A	#N/A	#N/A	0.1	0.2	#N/A	#N/A	PTGES2	PTGDS,PTGES3	#N/A	#N/A
Signaling by Insulin receptor	#NUM!	#NUM!	#N/A	-2.236	0.193	0.209	#N/A	0.904	#N/A	0.0698	0.0465	#N/A	0.116	ATP6V0C,INSR,MAPK3	ATP6V0E1,ATP6V1D	#N/A	ATP6AP1,NRAS,PIK3R2,PTPN1,SOS1
SUMOylation of intracellular receptors	#NUM!	#NUM!	#N/A	#NUM!	0.181	0.637	#N/A	0.59	#N/A	0.0714	0.107	#N/A	0.107	NR3C1,PIAS1	AR,SUMO3,THRA	#N/A	HDAC4,NR1H2,NR2C1
Signaling by Leptin	#NUM!	#NUM!	#N/A	#N/A	0.181	0.249	#N/A	#N/A	#N/A	0.0909	0.0909	#N/A	#N/A	STAT5B	PTPN11	#N/A	#N/A
Trafficking and processing of endosomal TLR	#NUM!	#NUM!	#N/A	#N/A	0.158	0.224	#N/A	#N/A	#N/A	0.0769	0.0769	#N/A	#N/A	LGMN	HSP90B1	#N/A	#N/A
Toll-like Receptor Cascades	#NUM!	#NUM!	#N/A	#NUM!	0.158	0.101	#N/A	0.263	#N/A	0.0645	0.0323	#N/A	0.0645	LY86,PTPN4	LBP	#N/A	DNM3,EEA1
Regulation of TP53 Activity through Association with Co-factors	#NUM!	#NUM!	#N/A	#N/A	0.144	0.568	#N/A	#N/A	#N/A	0.0714	0.143	#N/A	#N/A	BANP	BANP,PPP1R13L	#N/A	#N/A
Synthesis of Prostaglandins (PG) and Thromboxanes (TX)	#NUM!	#NUM!	#N/A	#N/A	0.13	0.534	#N/A	#N/A	#N/A	0.0667	0.133	#N/A	#N/A	PTGES2	PTGDS,PTGES3	#N/A	#N/A
Parkinson's Signaling	#NUM!	#NUM!	#N/A	#NUM!	0.117	1.94	#N/A	0.191	#N/A	0.0625	0.25	#N/A	0.0625	SNCAIP	CASP9,PRKN,SNCAIP,UCHL1	#N/A	MAPK11
Granzyme B Signaling	#NUM!	#NUM!	#N/A	#N/A	0.117	0.512	#N/A	#N/A	#N/A	0.0625	0.125	#N/A	#N/A	NUMA1	CASP9,PRKDC	#N/A	#N/A
Chondroitin Sulfate Degradation (Metazoa)	#NUM!	#NUM!	#N/A	#N/A	0.117	0.206	#N/A	#N/A	#N/A	0.0625	0.0625	#N/A	#N/A	ARSB	HYAL3	#N/A	#N/A
Signal regulatory protein family interactions	#NUM!	#NUM!	#N/A	#N/A	0.117	0.206	#N/A	#N/A	#N/A	0.0625	0.0625	#N/A	#N/A	CD47	PTPN11	#N/A	#N/A
Glutaryl-CoA Degradation	#NUM!	#NUM!	#N/A	#NUM!	0.117	0.206	#N/A	0.191	#N/A	0.0625	0.0625	#N/A	0.0625	CDYL	ACAT2	#N/A	HSD17B4
Formation of definitive endoderm	#NUM!	#NUM!	#N/A	#N/A	0	0.479	#N/A	#N/A	#N/A	0.0556	0.111	#N/A	#N/A	CDH1	CTNNB1,SMAD4	#N/A	#N/A
Methionine Degradation I (to Homocysteine)	#NUM!	#NUM!	#N/A	#NUM!	0	0.387	#N/A	0.374	#N/A	0.0435	0.087	#N/A	0.087	EHMT1	AHCY,MAT2B	#N/A	AHCYL2,PRMT1
DNA damage-induced 14-3-3σ Signaling	#NUM!	#NUM!	#N/A	#NUM!	0	0.387	#N/A	0	#N/A	0.0435	0.0652	#N/A	0.0217	ATR,MDM2	CASP9,CDKN1B,COP1	#N/A	BCL2
Cysteine Biosynthesis III (mammalia)	#NUM!	#NUM!	#N/A	#NUM!	0	0.366	#N/A	0.34	#N/A	0.04	0.08	#N/A	0.08	EHMT1	AHCY,MAT2B	#N/A	AHCYL2,PRMT1
GPVI-mediated activation cascade	#NUM!	#NUM!	#N/A	#NUM!	0	0.252	#N/A	0.229	#N/A	0.0286	0.0571	#N/A	0.0571	COL1A2	PTPN11,RHOG	#N/A	PIK3R2,RAC1
PI3K Cascade	#NUM!	#NUM!	#N/A	#NUM!	0	0.207	#N/A	0.165	#N/A	0.0227	0.0455	#N/A	0.0455	GAB1	PDE3B,PTPN11	#N/A	GAB1,PIK3R2
Retinol Biosynthesis	#NUM!	#NUM!	#N/A	#NUM!	0	0.19	#N/A	0	#N/A	0.0208	0.0417	#N/A	0.0208	PNPLA3	DHRS4,RDH14	#N/A	RDH14
GABA synthesis, release, reuptake and degradation	#NUM!	#NUM!	#N/A	#NUM!	0	0.177	#N/A	0.159	#N/A	0.0526	0.0526	#N/A	0.0526	RAB3A	SNAP25	#N/A	RIMS1
Tryptophan Degradation III (Eukaryotic)	#NUM!	#NUM!	#N/A	#NUM!	0	0.151	#N/A	0.125	#N/A	0.0435	0.0435	#N/A	0.0435	CDYL	ACAT2	#N/A	HSD17B4
Other interleukin signaling	#NUM!	#NUM!	#N/A	#N/A	0	0.148	#N/A	#N/A	#N/A	0.0417	0.0417	#N/A	#N/A	TYK2	SNAP25	#N/A	#N/A
Tumoricidal Function of Hepatic Natural Killer Cells	#NUM!	#NUM!	#N/A	#NUM!	0	0.148	#N/A	0.118	#N/A	0.0417	0.0417	#N/A	0.0417	SERPINB9	CASP9	#N/A	BAX
Antiproliferative Role of TOB in T Cell Signaling	#NUM!	#NUM!	#N/A	-1	0	0	#N/A	0	#N/A	0.00235	0.00704	#N/A	0.00939	CUL1	CCNA2,CDKN1B,SMAD4	#N/A	PABPC1,TGFB2,TGFB3,TGFBR1
Keratinization	#NUM!	#NUM!	#N/A	#N/A	0	0	#N/A	#N/A	#N/A	0.00935	0.00467	#N/A	#N/A	CAPNS1,PKP4	CAPNS1	#N/A	#N/A
Sensory perception of taste	#NUM!	#NUM!	#N/A	#NUM!	0	0	#N/A	0.15	#N/A	0.0426	0.0213	#N/A	0.0426	GNB1,KCNJ2	SCN2B	#N/A	SCN3A,TRPM4
Basal Cell Carcinoma Signaling	#NUM!	#NUM!	#N/A	#NUM!	0	0	#N/A	0	#N/A	0.0417	0.0139	#N/A	0.0139	BMP1,DVL1,TCF4	CTNNB1	#N/A	DVL1
T Helper Cell Differentiation	#NUM!	#NUM!	#N/A	#NUM!	0	0	#N/A	0	#N/A	0.00212	0.00212	#N/A	0.00425	NGFR	HLA-A	#N/A	STAT1,TGFBR1
Cholesterol Biosynthesis I	#NUM!	#NUM!	2.236	#N/A	0.158	0.224	2.18	#N/A	#N/A	0.0769	0.0769	0.385	#N/A	LBR	EBP	DHCR7,HSD17B7,MSMO1,SC5D,SQLE	#N/A
Cholesterol Biosynthesis II (via 24,25-dihydrolanosterol)	#NUM!	#NUM!	2.236	#N/A	0.158	0.224	2.18	#N/A	#N/A	0.0769	0.0769	0.385	#N/A	LBR	EBP	DHCR7,HSD17B7,MSMO1,SC5D,SQLE	#N/A
Cholesterol Biosynthesis III (via Desmosterol)	#NUM!	#NUM!	2.236	#N/A	0.158	0.224	2.18	#N/A	#N/A	0.0769	0.0769	0.385	#N/A	LBR	EBP	DHCR7,HSD17B7,MSMO1,SC5D,SQLE	#N/A
Superpathway of Cholesterol Biosynthesis	#NUM!	#NUM!	2.646	#N/A	0	0.314	2.06	#N/A	#N/A	0.0345	0.069	0.241	#N/A	LBR	ACAT2,EBP	DHCR7,FDPS,HMGCS2,HSD17B7,MSMO1,SC5D,SQLE	#N/A
Cholesterol biosynthesis	#NUM!	#NUM!	2.449	#N/A	0	0.366	1.71	#N/A	#N/A	0.04	0.08	0.24	#N/A	LBR	ACAT2,EBP	DHCR7,FDPS,HSD17B7,MSMO1,SC5D,SQLE	#N/A
Processing of SMDT1	#NUM!	#NUM!	#NUM!	#N/A	0.158	0.224	0.761	#N/A	#N/A	0.0769	0.0769	0.231	#N/A	SPG7	PMPCA	MCUB,SMDT1,SPG7	#N/A
Sucrose Degradation V (Mammalian)	#NUM!	#NUM!	#NUM!	#N/A	0.21	0.782	0.426	#N/A	#N/A	0.111	0.222	0.222	#N/A	ALDOA	ALDOA,TPI1	ALDOC,TPI1	#N/A
Metabolism of steroid hormones	#NUM!	#NUM!	2	#N/A	0	0.0761	0.38	#N/A	#N/A	0.0286	0.0286	0.114	#N/A	POMC	STARD3NL	AKR1B1,FDXR,TSPO,TSPOAP1	#N/A
Interconversion of nucleotide di- and triphosphates	#NUM!	1	#NUM!	#N/A	0.236	1.48	0.376	#N/A	#N/A	0.0909	0.182	0.136	#N/A	AK2,TXN	CTPS1,NME1,NME2,TXN	AK2,AK6,DTYMK	#N/A
Alpha-protein kinase 1 signaling pathway	#NUM!	#NUM!	#NUM!	#N/A	0.932	0.249	0.357	#N/A	#N/A	0.273	0.0909	0.182	#N/A	ALPK1,TIFA,UBC	RPS27A	TIFA,TRAF6	#N/A
NADH Repair	#NUM!	#NUM!	#NUM!	#N/A	0.426	0.507	0.279	#N/A	#N/A	0.333	0.333	0.333	#N/A	GAPDH	GAPDH	NAXE	#N/A
Glyoxylate metabolism and glycine degradation	#NUM!	#NUM!	#NUM!	#N/A	0.181	0.121	0.279	#N/A	#N/A	0.0714	0.0357	0.107	#N/A	BCKDHA,GOT2	PDHA1	DLD,PDHB,PDHX	#N/A
DNA Damage Bypass	#NUM!	#NUM!	2	#N/A	0.158	0.366	0.226	#N/A	#N/A	0.0625	0.0625	0.0833	#N/A	POLI,UBC,WDR48	NPLOC4,RPS27A,VCP	NPLOC4,POLD4,REV3L,USP10	#N/A
FOXO-mediated transcription of cell cycle genes	#NUM!	#NUM!	#NUM!	#N/A	0.103	1.04	0.224	#N/A	#N/A	0.0588	0.176	0.118	#N/A	FOXO3	CDKN1B,FOXO3,SMAD4	CAV1,FOXO1	#N/A
Gap junction trafficking and regulation	#NUM!	#NUM!	#NUM!	#N/A	0.281	0.263	0.202	#N/A	#N/A	0.0882	0.0588	0.0882	#N/A	ACTG1,TUBB3,TUBB4B	TUBA1A,TUBB2A	TUBA1B,TUBA4A,TUBB4A	#N/A
Metabolism of cofactors	#NUM!	#NUM!	#NUM!	#N/A	0.283	0.177	0.201	#N/A	#N/A	0.105	0.0526	0.105	#N/A	HSP90AA1,PDSS1	IDH1	COQ2,COQ3	#N/A
MIF-mediated Glucocorticoid Regulation	#NUM!	#NUM!	#NUM!	#N/A	0.252	0.249	0.184	#N/A	#N/A	0.0833	0.0556	0.0833	#N/A	MAPK3,NFKB1,NR3C1	NFKB2,NFKBIB	MIF,NFKB2,REL	#N/A
Aryl hydrocarbon receptor signalling	#NUM!	#NUM!	#NUM!	#N/A	0.252	0.937	0.155	#N/A	#N/A	0.143	0.286	0.143	#N/A	HSP90AB1	AHR,PTGES3	ARNT2	#N/A
Ceramide Degradation	#NUM!	#NUM!	#NUM!	#N/A	0.252	0.341	0.155	#N/A	#N/A	0.143	0.143	0.143	#N/A	ACER3	ASAH2	ASAH2	#N/A
Thioredoxin Pathway	#NUM!	#NUM!	#NUM!	#N/A	0.252	0.341	0.155	#N/A	#N/A	0.143	0.143	0.143	#N/A	TXN	TXN	SELENOT	#N/A
Sphingomyelin Metabolism	#NUM!	#NUM!	#NUM!	#N/A	0.227	0.853	0.128	#N/A	#N/A	0.125	0.25	0.125	#N/A	SMPD4	SGMS1,SMPD1	SMPD1	#N/A
Interleukin-1 processing	#NUM!	#NUM!	#NUM!	#N/A	0.21	0.278	0.118	#N/A	#N/A	0.111	0.111	0.111	#N/A	NFKB1	NFKB2	NFKB2	#N/A
Estrogen-mediated S-phase Entry	#NUM!	#NUM!	#NUM!	#N/A	0	0.689	0.118	#N/A	#N/A	0.0385	0.115	0.0769	#N/A	TFDP1	CCNA2,CDKN1B,TFDP1	CDK4,E2F6	#N/A
MIF Regulation of Innate Immunity	#NUM!	#NUM!	#NUM!	#N/A	0	0.207	0.118	#N/A	#N/A	0.0455	0.0455	0.0682	#N/A	MAPK3,NFKB1	NFKB2,NFKBIB	MIF,NFKB2,REL	#N/A
Neurotransmitter clearance	#NUM!	#NUM!	#NUM!	#N/A	0.193	0.263	0.105	#N/A	#N/A	0.1	0.1	0.1	#N/A	COMT	BCHE	MAOA	#N/A
Cargo concentration in the ER	#NUM!	#NUM!	#NUM!	#N/A	0.132	0.523	0.0755	#N/A	#N/A	0.0588	0.0882	0.0588	#N/A	PREB,SEC24D	SEC22B,SEC24A,TMED2	GOSR2,SEC24C	#N/A
Signaling by Activin	#NUM!	#NUM!	#NUM!	#N/A	0.727	0.208	0.0594	#N/A	#N/A	0.2	0.0667	0.0667	#N/A	ACVR1B,ACVR2A,MAPK3	SMAD4	DRAP1	#N/A
Mechanisms of Viral Exit from Host Cells	#NUM!	#NUM!	#NUM!	#N/A	0.87	0.748	0.0346	#N/A	#N/A	0.146	0.0976	0.0488	#N/A	ACTG1,CHMP2A,CHMP2B,CHMP6,PRKCA,PRKD1	CHMP3,PRKCA,PRKCD,PRKD1	CHMP6,PRKCB	#N/A
Inflammasome pathway	#NUM!	#NUM!	#NUM!	#N/A	0	0.171	0.0102	#N/A	#N/A	0.05	0.05	0.05	#N/A	NFKB1	NFKB2	NFKB2	#N/A
RAF-independent MAPK1/3 activation	#NUM!	#NUM!	#NUM!	#N/A	0.227	0.151	0	#N/A	#N/A	0.087	0.0435	0.0435	#N/A	MAPK3,TYK2	PTPN11	PEA15	#N/A
Cardiomyocyte Differentiation via BMP Receptors	#NUM!	#NUM!	#NUM!	#N/A	0.189	0.125	0	#N/A	#N/A	0.0741	0.037	0.037	#N/A	ACVR2A,SMAD9	SMAD4	SMAD1	#N/A
Pyrimidine Deoxyribonucleotides De Novo Biosynthesis I	#NUM!	#NUM!	#NUM!	#N/A	0	0.776	0	#N/A	#N/A	0.0435	0.13	0.0435	#N/A	NME5	CMPK2,NME1,NME2	DTYMK	#N/A
Regulation of TLR by endogenous ligand	#NUM!	#NUM!	#NUM!	#N/A	0	0.163	0	#N/A	#N/A	0.0476	0.0476	0.0476	#N/A	S100A1	LBP	S100A1	#N/A
Eicosanoid Signaling	#NUM!	#NUM!	#NUM!	#N/A	0	0	0	#N/A	#N/A	0.0429	0.0143	0.0429	#N/A	PLA2R1,PNPLA3,PTGES2	PTGDS	LTA4H,PLAAT1,PTGIR	#N/A
TREM1 Signaling	#NUM!	#NUM!	#NUM!	#N/A	0	0	0	#N/A	#N/A	0.039	0.013	0.026	#N/A	MAPK3,NFKB1,STAT5B	NFKB2	NFKB2,REL	#N/A
Protein Ubiquitination Pathway	#NUM!	#NUM!	#NUM!	#NUM!	1.43	8.97	3.8	2.15	8.97	0.0989	0.117	0.117	0.0916	CBL,CUL1,DNAJA1,DNAJC1,DNAJC24,HSP90AA1,HSP90AB1,MDM2,NEDD4L,PAN2,PSMA4,PSMA7,PSMD1,PSMD10,SMURF2,Ubb,UBC,UBE2G2,UBE4B,UCHL3,USP16,USP19,USP25,USP40,USP53,USP8,USP9X	AMFR,BAG1,DNAJB11,DNAJB12,DNAJB4,DNAJC8,HLA-A,HSP90B1,HSPA13,HSPA4,HSPA4L,HSPE1,NEDD4L,PRKN,PSMA6,PSMA7,PSMB1,PSMB2,PSMB6,PSMC6,PSMD2,PSMD7,RPS27A,SUGT1,Ubb,UBE2E3,UBE2M,UBE2V2,UCHL1,USP14,USP36,USP46	B2M,CBL,CRYAB,DNAJC12,DNAJC13,DNAJC18,DNAJC2,HSPA5,HSPD1,PSMA6,PSMB10,PSMB2,PSMB3,PSMB5,PSMD13,PSME1,PSME2,SMURF2,TRAF6,Ubb,UBE2A,UBE2E3,UBE2N,UBE3B,UCHL5,USP10,USP11,USP12,USP4,USP46,USP50,USP8	ANAPC10,ANAPC5,BTRC,DNAJC13,DNAJC27,DNAJC6,DNAJC7,HSPB1,PSMC6,PSMD12,UBE2E2,UBE2F,UBE2W,UBE4B,UBR2,UCHL3,UCHL5,USP19,USP2,USP37,USP38,USP53,USP54,USP9X,XIAP
Germ Cell-Sertoli Cell Junction Signaling	#NUM!	#NUM!	#NUM!	#NUM!	0.832	1.42	0.32	2	2	0.093	0.0698	0.0698	0.105	ACTG1,ACTN1,CDH1,CFL1,CTNNA1,MAP2K7,MAP3K13,Map3k7,MAPK3,RHOBTB1,RHOF,RHOT1,RHOT2,TUBB,TUBB3,TUBB4B	Cdc42,CFL1,CTNNB1,IQGAP1,Map3k7,MRAS,RHOG,RND2,TUBA1A,TUBB,TUBB2A,ZYX	CFL2,CTNND1,EPN1,ITGA3,MAP3K14,PAK2,PIK3C2A,RRAS,TUBA1B,TUBA4A,TUBB4A,ZYX	CTNNA1,ITGA3,LIMK1,MAP3K1,MAP3K2,MAP3K4,Map3k7,MRAS,NRAS,PAK3,PAK4,PIK3C2B,PIK3R2,RAC1,RALA,TGFB2,TGFB3,TGFBR1
GDNF Family Ligand-Receptor Interactions	#NUM!	#NUM!	#NUM!	-3.162	0	0	0	1.95	1.95	0.0519	0.013	0.039	0.143	DOK6,GAB1,MAPK3,RASA1	MRAS	PDLIM7,PIK3C2A,RRAS	CREB1,DOK4,GAB1,MRAS,NRAS,PIK3C2B,PIK3R2,RAC1,RALA,RASA1,SOS1
TNFR1 Signaling	#NUM!	#NUM!	#NUM!	-1.414	0	0.341	0.201	1.64	1.64	0.0196	0.0588	0.0784	0.157	NFKB1	CASP9,NFKB2,NFKBIB	MAP3K14,NFKB2,PAK2,REL	CHUK,IKBKB,MAP3K1,PAK3,PAK4,RIPK1,TANK,XIAP
Xenobiotic Metabolism Signaling	#NUM!	#NUM!	#NUM!	#NUM!	1.01	0.283	0	1.64	1.64	0.0878	0.0372	0.0405	0.0811	ALDH1L1,CAMK2A,CHST11,CYP1B1,EIF2AK3,EP300,GRIP1,GSTK1,GSTT2/GSTT2B,HS2ST1,HS6ST2,HSP90AA1,HSP90AB1,MAP2K5,MAP2K7,MAP3K13,Map3k7,MAPK3,MED1,NDST3,NFKB1,PPM1L,PPP2R2A,PPP2R3A,PRKCA,PRKD1	AHR,HSP90B1,Map3k7,MRAS,NFKB2,NQO2,PRKCA,PRKCD,PRKD1,PTGES3,SRA1	FMO1,FTL,GSTO1,GSTP1,MAOA,MAP3K14,NFKB2,PIK3C2A,PPP2R2C,PRKCB,REL,RRAS	ALDH3A2,ANKRA2,CHST11,CHST12,CITED2,DNAJC7,GRIP1,GSTZ1,HDAC4,HS2ST1,MAP3K1,MAP3K2,MAP3K4,Map3k7,MAPK11,MRAS,NDST1,NFE2L2,NRAS,PIK3C2B,PIK3R2,PTPA,RALA,SNW1
Arginine Biosynthesis IV	#NUM!	#NUM!	#NUM!	#NUM!	0.282	0.366	0.178	1.58	1.58	0.167	0.167	0.167	0.5	ASS1	OAT	OAT	ASL,ASS1,GLUD1
Mitotic Roles of Polo-Like Kinase	#NUM!	#NUM!	#NUM!	-2.236	0.257	0	0	1.58	1.58	0.0746	0.0149	0.0448	0.134	HSP90AA1,HSP90AB1,PPM1L,PPP2R2A,PPP2R3A	HSP90B1	CDC16,PPP2R2C,SLK	ANAPC10,ANAPC5,ANAPC7,PLK4,PTPA,SLK,SMC1A,SMC3,STAG2
Prostate Cancer Signaling	#NUM!	#NUM!	#NUM!	#NUM!	0.254	1.28	0.357	1.44	1.44	0.069	0.0776	0.0776	0.103	ABL1,HDAC9,HSP90AA1,HSP90AB1,MAPK3,MDM2,NFKB1,TFDP1	AR,CASP9,CDKN1B,CTNNB1,HSP90B1,MRAS,NFKB2,NFKBIB,TFDP1	E2F6,FOXO1,GSTP1,HDAC11,HDAC2,NFKB2,PIK3C2A,REL,RRAS	BCL2,CHUK,CREB1,HDAC11,HDAC4,HDAC7,MRAS,NRAS,PIK3C2B,PIK3R2,RALA,SOS1
Apelin Muscle Signaling Pathway	#NUM!	#NUM!	#NUM!	-2	0.29	0.19	0.101	1.4	1.4	0.0833	0.0417	0.0625	0.146	GNAS,GNB1,GNG3,PRKAG2	GNG3,MRAS	GNAO1,GNG3,GNG4	GNA12,GNAI1,GNG12,MRAS,PRKAA2,PRKAB2,PRKAG2
Axonal Guidance Signaling	#NUM!	#NUM!	#NUM!	#NUM!	1.66	0.197	0	1.29	1.66	0.0898	0.0312	0.0449	0.0645	ABL1,ABLIM3,ADAM10,ADAMTS10,ADAMTS12,ADAMTS2,ADAMTS9,ARPC4,BMP1,CFL1,DPYSL5,GNAS,GNB1,GNG3,IGF1,ITGA1,ITGA9,LNPEP,MAPK3,MET,NCK2,NFATC3,NGFR,NTNG2,NTRK2,PDGFC,PDGFD,PDIA3,PFN2,PLCB1,PLCL2,PLXNA2,PPP3CC,PRKAG2,PRKCA,PRKD1,RASA1,ROCK1,SDC2,SEMA3B,SEMA3D,SEMA6D,SLIT3,TUBB,TUBB3,TUBB4B	ADAM22,CFL1,EIF3F,GNG3,MRAS,MYSM1,PFN2,PMPCA,PRKCA,PRKCD,PRKD1,PTPN11,TUBA1A,TUBB,TUBB2A,VEGFB	ADAMTS17,ARPC1A,CFL2,EIF4E,GIT1,GNAO1,GNG3,GNG4,ITGA3,PAK2,PFN1,PIK3C2A,PLXNC1,PRKAR2B,PRKCB,RGS3,RRAS,SDCBP,SEMA4F,SRGAP1,TUBA1B,TUBA4A,TUBB4A	ACTR3,ADAM19,ADAM23,ADAMTS17,CHMP1A,DPYSL5,FARP2,GNA12,GNAI1,GNG12,ITGA3,LIMK1,LINGO1,MRAS,MYL6,NRAS,NTNG2,PAK3,PAK4,PAPPA2,PIK3C2B,PIK3R2,PLXND1,PRKACA,PRKAG2,RAC1,RALA,RASA1,RASSF5,SEMA3F,SOS1,SRGAP2,VEGFB
CDP-diacylglycerol Biosynthesis I	#NUM!	#NUM!	#NUM!	-2.236	0.377	0.121	0	1.29	1.29	0.107	0.0357	0.0357	0.179	LPCAT1,PNPLA3,TAFAZZIN	GPD2	GPAM	AGPAT3,AGPAT4,AGPAT5,MBOAT7,TAFAZZIN
Phosphatidylglycerol Biosynthesis II (Non-plastidic)	#NUM!	#NUM!	#NUM!	-2.236	0.337	0.107	0	1.23	1.23	0.1	0.0333	0.0333	0.167	LPCAT1,PNPLA3,TAFAZZIN	GPD2	GPAM	AGPAT3,AGPAT4,AGPAT5,MBOAT7,TAFAZZIN
TNFR2 Signaling	#NUM!	#NUM!	#NUM!	-0.447	0	0.278	0.224	1.18	1.18	0.0312	0.0625	0.0938	0.156	NFKB1	NFKB2,NFKBIB	MAP3K14,NFKB2,REL	CHUK,IKBKB,MAP3K1,TANK,XIAP
Nucleotide salvage	#NUM!	#NUM!	#NUM!	-1	0.519	0.163	0	1.17	1.17	0.143	0.0476	0.0476	0.19	ADK,DGUOK,UPP2	HPRT1	GMPR2	APRT,GMPR2,UCK2,UPP2
Clathrin-mediated Endocytosis Signaling	#NUM!	#NUM!	#NUM!	#NUM!	1.05	0.197	0.105	1.16	1.16	0.0957	0.0335	0.0526	0.0766	ACTG1,AP3B1,AP4E1,AP4M1,ARPC4,CBL,CSNK2A1,HIP1,IGF1,MDM2,MET,NUMB,PDGFC,PDGFD,PIP5K1C,PPP3CC,SH3KBP1,Ubb,UBC,USP9X	AP5M1,CSNK2B,F2R,RAB7A,RPS27A,Ubb,VEGFB	Ap2b1,AP3B2,ARPC1A,CBL,EPN1,HGS,PIK3C2A,PIP5K1C,RAB5A,RAB5B,Ubb	ACTR3,AP2A1,AP3S2,APOD,CD2AP,CSNK2B,CTTN,DNM3,FGF11,PCYOX1,PIK3C2B,PIK3R2,RAC1,SNX9,USP9X,VEGFB
Semaphorin Signaling in Neurons	#NUM!	#NUM!	#NUM!	#NUM!	1.76	0.464	0	1.13	1.76	0.18	0.0656	0.0328	0.115	CFL1,CRMP1,DPYSL5,MAPK3,MET,PLXNA2,RHOBTB1,RHOF,RHOT1,RHOT2,ROCK1	Cdc42,CFL1,RHOG,RND2	CFL2,PAK2	ARHGAP1,CRMP1,DPYSL5,LIMK1,PAK3,PAK4,RAC1
TCA Cycle II (Eukaryotic)	#NUM!	#NUM!	2	-2	0.227	0.387	0.761	1.09	1.09	0.087	0.087	0.174	0.174	SDHD,SUCLG1	FH,MDH2	CS,DLD,MDH2,SDHB	ACO1,MDH2,SDHA,SUCLA2
Regulation of the Epithelial-Mesenchymal Transition Pathway	#NUM!	#NUM!	#NUM!	#NUM!	0.583	0.148	0	1.09	1.09	0.0812	0.0305	0.0254	0.0761	CDH1,DVL1,EGFR,GAB1,JAG2,MAP2K5,MAP2K7,MAPK3,MET,NFKB1,NOTCH3,PDGFD,PYGO2,TCF4,TYK2,ZEB2	BCL9,CTNNB1,MRAS,NFKB2,PTPN11,SMAD4	HIF1A,NFKB2,PIK3C2A,REL,RRAS	CDH12,DVL1,FGF11,GAB1,MRAS,NRAS,PIK3C2B,PIK3R2,PSEN2,RALA,RBPJ,SOS1,TGFB2,TGFB3,TGFBR1
IL-2 Signaling	#NUM!	#NUM!	#NUM!	-2.449	0	0.249	0	1.06	1.06	0.0469	0.0469	0.0312	0.109	CSNK2A1,MAPK3,STAT5B	CSNK2B,MRAS,PTPN11	PIK3C2A,RRAS	CSNK2B,MRAS,NRAS,PIK3C2B,PIK3R2,RALA,SOS1
IL-7 Signaling Pathway	#NUM!	#NUM!	#NUM!	-1.89	0	0	0	1.06	1.06	0.05	0.025	0.025	0.1	FOXO3,MAPK3,MET,STAT5B	CDKN1B,FOXO3	FOXO1,PIK3C2A	BAX,BCL2,MAPK11,PIK3C2B,PIK3R2,SLC2A1,SOS1,STAT1
Amyloid Processing	#NUM!	#NUM!	#NUM!	#NUM!	0.426	0.174	0.0898	1.04	1.04	0.098	0.0392	0.0588	0.118	CAPNS1,CSNK1A1,CSNK2A1,MAPK3,PRKAG2	CAPNS1,CSNK2B	CDK5R1,CSNK1E,PRKAR2B	CSNK2B,MAPK11,MARK1,PRKACA,PRKAG2,PSEN2
Small Cell Lung Cancer Signaling	#NUM!	#NUM!	2	-2.449	0.181	0.38	0.819	1.03	1.03	0.0612	0.051	0.102	0.0918	ABL1,FHIT,HDAC9,MAX,NFKB1,TFDP1	CASP9,CDKN1B,NFKB2,NFKBIB,TFDP1	CDK4,E2F6,HDAC11,HDAC2,MAX,NFKB2,PIK3C2A,REL,RXRB,TRAF6	BCL2,CHUK,HDAC11,HDAC4,HDAC7,IKBKB,NOS1,PIK3C2B,PIK3R2
Telomere Extension by Telomerase	#NUM!	#NUM!	#NUM!	#NUM!	1.17	0.208	0.646	0.959	1.17	0.267	0.0667	0.2	0.2	PINX1,TERF2,TNKS2,XRCC6	TERF1	POT1,TERF2IP,TINF2	POT1,RAD50,TNKS
ERBB4 Signaling	#NUM!	-1	#NUM!	-2.449	0	0.387	0	0.946	0.946	0.0429	0.0571	0.0429	0.1	MAPK3,PRKCA,PRKD1	MRAS,PRKCA,PRKCD,PRKD1	PIK3C2A,PRKCB,RRAS	MRAS,NRAS,PIK3C2B,PIK3R2,PSEN2,RALA,SOS1
RET signaling	#NUM!	#NUM!	#NUM!	-2.236	0.21	0.216	0	0.942	0.942	0.0732	0.0488	0.0244	0.122	DOK6,GAB1,PRKCA	PRKCA,PTPN11	PDLIM7	DOK4,GAB1,PIK3R2,PRKACA,SOS1
MSP-RON Signaling in Macrophages Pathway	#NUM!	#NUM!	#NUM!	-1	0	0	0	0.942	0.942	0.0165	0.0165	0.0331	0.0826	MAPK3,NFKB1	MRAS,NFKB2	NFKB2,PIK3C2A,REL,RRAS	CHUK,CREB1,IKBKB,MRAS,NRAS,PIK3C2B,PIK3R2,RALA,SOS1,STAT1
GM-CSF Signaling	#NUM!	#NUM!	2	-2.646	0.223	0	0.0876	0.93	0.93	0.0694	0.0278	0.0556	0.0972	CAMK2A,MAPK3,PIM1,PPP3CC,STAT5B	MRAS,PTPN11	PIK3C2A,PRKCB,RRAS,RUNX1	MRAS,NRAS,PIK3C2B,PIK3R2,RALA,SOS1,STAT1
Superpathway of Citrulline Metabolism	#NUM!	#NUM!	#NUM!	#NUM!	0.117	0.206	0.0537	0.93	0.93	0.0625	0.0625	0.0625	0.188	ASS1	OAT	OAT	ASL,ASS1,NOS1
Energy dependent regulation of mTOR by LKB1-AMPK	#NUM!	#NUM!	#NUM!	-2	0.355	0.603	0	0.904	0.904	0.103	0.103	0.0345	0.138	PRKAG2,RPTOR,STK11	LAMTOR2,LAMTOR5,RRAGC	STK11	PRKAA2,PRKAB2,PRKAG2,TSC1
Signaling by SCF-KIT	#NUM!	#NUM!	#NUM!	-2.236	0.193	0.209	0	0.904	0.904	0.0698	0.0465	0.0233	0.116	CBL,PRKCA,STAT5B	PRKCA,PTPN11	CBL	NRAS,PIK3R2,RAC1,SOS1,STAT1
Oncostatin M Signaling	#NUM!	#NUM!	#NUM!	-2.236	0.193	0	0	0.904	0.904	0.0698	0.0233	0.0233	0.116	MAPK3,STAT5B,TYK2	MRAS	RRAS	MRAS,NRAS,RALA,SOS1,STAT1
Tight Junction Signaling	#NUM!	#NUM!	#NUM!	#NUM!	0.373	0.263	0.38	0.903	0.903	0.0722	0.0389	0.0722	0.0722	ACTG1,CPSF6,CSTF3,CTNNA1,EPB41,MAGI2,NFKB1,NGFR,PALS1,PPM1L,PPP2R2A,PPP2R3A,PRKAG2	CTNNB1,NFKB2,NSF,PATJ,SNAP25,VTI1A,VTI1B	CDK4,CPSF1,CPSF3,GOSR2,JAM3,LLGL1,MYH10,NAPA,NFKB2,NUDT21,PPP2R2C,PRKAR2B,REL	CASK,CTNNA1,F2RL2,GPAA1,MYL6,PRKACA,PRKAG2,PTPA,RAC1,STX16,TGFB2,TGFB3,TGFBR1
Hereditary Breast Cancer Signaling	#NUM!	#NUM!	#NUM!	#NUM!	0.394	0.196	0.598	0.9	0.9	0.0764	0.0347	0.0833	0.0764	ARID2,ATR,EP300,FAAP100,HDAC9,NPM1,PBRM1,POLR2A,POLR2C,Ubb,UBC	MRAS,NPM1,POLR2E,RPS27A,Ubb	ARID1A,CDK4,GADD45B,HDAC11,HDAC2,PIK3C2A,POLR2F,POLR2G,POLR2I,RRAS,SMARCA2,Ubb	HDAC11,HDAC4,HDAC7,MRAS,NPM1,NRAS,PIK3C2B,PIK3R2,RAD50,RALA,SMARCA4
Nucleotide catabolism	#NUM!	#NUM!	2	-2	0.158	0.303	0.5	0.884	0.884	0.0667	0.0667	0.133	0.133	GDA,NUDT5	ENTPD3,NUDT18	GDA,ITPA,NT5C,NUDT18	ENTPD3,GDA,NT5C2,NT5E
Antiproliferative Role of Somatostatin Receptor 2	#NUM!	#NUM!	#NUM!	-2.449	0	0.334	0.138	0.819	0.819	0.038	0.0506	0.0633	0.0886	GNB1,GNG3,MAPK3	CDKN1B,GNG3,MRAS,PTPN11	GNG3,GNG4,NT5C,PIK3C2A,RRAS	GNG12,MRAS,NOS1,NRAS,PIK3C2B,PIK3R2,RALA
Toll Like Receptor 3 (TLR3) Cascade	#NUM!	#NUM!	#NUM!	-2	0.149	0.0953	0.0876	0.819	0.819	0.0625	0.0312	0.0625	0.125	SARM1,UBC	RPS27A	TRAF6,UBE2N	CHUK,IKBKB,RIPK1,TANK
Role of p14/p19ARF in Tumor Suppression	#NUM!	#NUM!	#NUM!	#NUM!	0.308	0.0953	0	0.819	0.819	0.0938	0.0312	0.0312	0.125	MDM2,NPM1,SF3A1	NPM1	PIK3C2A	NPM1,PIK3C2B,PIK3R2,RAC1
RHO GTPases activate CIT	#NUM!	#NUM!	#NUM!	#NUM!	0	0.457	0.0223	0.816	0.816	0.0526	0.105	0.0526	0.158	CIT	CDKN1B,PPP1R12A	MYH10	DLG4,MYL6,RAC1
Activation of IRF by Cytosolic Pattern Recognition Receptors	#NUM!	#NUM!	#NUM!	-2.449	0	0.241	0	0.778	0.778	0.0462	0.0462	0.0462	0.0923	IRF9,NFKB1,STAT2	NFKB2,NFKBIB,PPIB	NFKB2,REL,TRAF6	CHUK,IKBKB,IRF9,RIPK1,STAT1,TANK
Glutamate Receptor Signaling	#NUM!	#NUM!	#NUM!	#NUM!	0.838	1.05	0.216	0.762	1.05	0.121	0.0909	0.0758	0.0909	Calm1 (includes others),GNB1,GNG3,GRID2,GRIK4,GRIP1,HOMER1,SLC1A3	Calm1 (includes others),GNG3,GRIK4,GRM8,HOMER2,SLC17A6	GLUL,GNG3,GNG4,GRIK3,GRM3	DLG4,GNG12,GRIK2,GRIP1,GRM8,HOMER2
IL-17A Signaling in Airway Cells	#NUM!	#NUM!	#NUM!	-2.236	0	0.102	0.0954	0.729	0.729	0.0435	0.029	0.058	0.087	MAPK3,NFKB1,TYK2	NFKB2,NFKBIB	NFKB2,PIK3C2A,REL,TRAF6	CHUK,IKBKB,MAPK11,PIK3C2B,PIK3R2,TRAF3IP2
Melanoma Signaling	#NUM!	#NUM!	#NUM!	-2.236	0.139	0	0.0876	0.729	0.729	0.0577	0.0192	0.0577	0.0962	CDH1,MAPK3,MDM2	MRAS	CDK4,PIK3C2A,RRAS	MRAS,NRAS,PIK3C2B,PIK3R2,RALA
VEGF Family Ligand-Receptor Interactions	#NUM!	-0.447	#NUM!	-2.646	0	0.457	0	0.729	0.729	0.0349	0.0581	0.0349	0.0814	MAPK3,PRKCA,PRKD1	MRAS,PRKCA,PRKCD,PRKD1,VEGFB	PIK3C2A,PRKCB,RRAS	MRAS,NRAS,PIK3C2B,PIK3R2,RALA,SOS1,VEGFB
TWEAK Signaling	#NUM!	#NUM!	#NUM!	-1	0	0.495	0.178	0.719	0.719	0.027	0.0811	0.0811	0.108	NFKB1	CASP9,NFKB2,NFKBIB	MAP3K14,NFKB2,REL	CHUK,IKBKB,RIPK1,XIAP
MyD88-independent TLR4 cascade	#NUM!	#NUM!	#NUM!	-2	0	0.241	0.0577	0.719	0.719	0.0541	0.0541	0.0541	0.108	SARM1,UBC	PTPN11,RPS27A	TRAF6,UBE2N	CHUK,IKBKB,RIPK1,TANK
Role of JAK1 and JAK3 in γc Cytokine Signaling	#NUM!	#NUM!	#NUM!	#NUM!	0	0.0987	0	0.719	0.719	0.0286	0.0286	0.0286	0.0857	MAPK3,STAT5B	MRAS,PTPN11	PIK3C2A,RRAS	MRAS,NRAS,PIK3C2B,PIK3R2,RALA,STAT1
Vitamin-C Transport	#NUM!	#NUM!	#NUM!	#NUM!	0	0.151	0.357	0.703	0.703	0.0435	0.0435	0.13	0.13	TXN	TXN	GSTO1,LRRC8D,SELENOT	LRRC8B,LRRC8D,SLC2A1
Phagosome Maturation	#NUM!	#NUM!	#NUM!	#NUM!	0	1.94	0.278	0.703	1.94	0.0427	0.0793	0.0671	0.0671	ATP6V0C,DYNC1LI2,DYNLT3,PRDX1,TUBB,TUBB3,TUBB4B	ATP6V0E1,ATP6V1D,HLA-A,NSF,PRDX1,RAB7A,SNAP25,TUBA1A,TUBB,TUBB2A,VPS45,VTI1A,VTI1B	B2M,CALR,DYNC2I1,GOSR2,NAPA,RAB5A,RAB5B,TUBA1B,TUBA4A,TUBB4A,VPS39	ATP6AP1,CALR,CTSA,EEA1,GPAA1,NOS1,RAC1,STX16,TUBG2,VPS18,VPS37A
Circadian Rhythm Signaling	#NUM!	#NUM!	#NUM!	#NUM!	1.66	0.208	0.0755	0.687	1.66	0.104	0.0336	0.0485	0.0597	ADCY2,ADCY5,CACNA1A,CACNA1B,CACNA1C,CACNA2D3,CAMK2A,CLOCK,CSNK2A1,GNAS,GNB1,GNG3,MAP2K5,MAP2K7,MAPK3,MDM2,NGFR,NR1D2,NR3C1,NTRK2,PDIA3,PLCB1,PLCL2,PRKAG2,PRKCA,PRKD1,RPTOR,RYR3	BMAL1,GNG3,H3-3A/H3-3B,MRAS,PRKCA,PRKCD,PRKD1,PTGDS,VIP	CACNB1,CIRBP,CSNK1E,EIF4E,FBXL3,GNG3,GNG4,HIF1A,NT5C,PRKAR2B,PRKCB,RRAS,VIP	BTRC,CACNA1A,CACNA1D,CACNG7,CREB1,FBXL3,GNAI1,GNG12,MRAS,NOS1,NRAS,PRKAA2,PRKAB2,PRKACA,PRKAG2,RALA
Cell Cycle Control of Chromosomal Replication	#NUM!	#NUM!	2.449	-2.236	0	0.151	0.52	0.675	0.675	0.0357	0.0357	0.107	0.0893	CDK8,LIG1	CDK11A,ORC1	CDK12,CDK16,CDK4,MCM8,ORC2,ORC5	CDK10,CDK9,ORC1,ORC3,POLA1
CSDE1 Signaling Pathway	#NUM!	1	#NUM!	-2.236	0	0.512	0	0.675	0.675	0.0357	0.0714	0.0179	0.0893	FN1,TRIO	CDK11A,CTNNB1,RPL9,VIM	EDC3	AGO2,CTTN,EDC3,PABPC1,RAC1
Transcriptional Regulation by VENTX	#NUM!	#NUM!	#NUM!	-1	0.215	0.223	0.0427	0.665	0.665	0.075	0.05	0.05	0.1	EHMT1,NFKB1,TNRC6C	CTNNB1,TNRC6C	CDC16,TNRC6C	ANAPC10,ANAPC5,ANAPC7,TNRC6A
MyD88 cascade initiated on plasma membrane	#NUM!	#NUM!	#NUM!	#NUM!	0	0.141	0.306	0.657	0.657	0.04	0.04	0.12	0.12	UBC	RPS27A	PELI3,TRAF6,UBE2N	CHUK,IKBKB,MAP3K1
Lymphotoxin β Receptor Signaling	#NUM!	#NUM!	#NUM!	-2.236	0.212	0.151	0.161	0.657	0.657	0.0702	0.0351	0.0702	0.0877	EP300,LTBR,MAPK3,NFKB1	CASP9,NFKB2	MAP3K14,NFKB2,PIK3C2A,TRAF6	CHUK,IKBKB,LTBR,PIK3C2B,PIK3R2
GABA Receptor Signaling	#NUM!	#NUM!	#NUM!	#NUM!	0.491	0.342	0.0938	0.646	0.646	0.0833	0.0455	0.053	0.0682	ADCY2,ADCY5,CACNA1A,CACNA1B,CACNA1C,CACNA2D3,GNAS,GNB1,GNG3,Ubb,UBC	GABARAP,GNG3,MRAS,NSF,RPS27A,Ubb	Ap2b1,CACNB1,GABRA2,GNAO1,GNG3,GNG4,Ubb	AP2A1,CACNA1A,CACNA1D,CACNG7,GABRB1,GNA12,GNAI1,GNG12,MRAS
April Mediated Signaling	#NUM!	#NUM!	#NUM!	#NUM!	0.2	0.213	0.279	0.628	0.628	0.0714	0.0476	0.0952	0.0952	MAP2K7,NFATC3,NFKB1	NFKB2,NFKBIB	MAP3K14,NFKB2,REL,TRAF6	CHUK,IKBKB,MAP3K1,MAPK11
B Cell Activating Factor Signaling	#NUM!	#NUM!	#NUM!	#NUM!	0.193	0.209	0.279	0.614	0.614	0.0698	0.0465	0.093	0.093	MAP2K7,NFATC3,NFKB1	NFKB2,NFKBIB	MAP3K14,NFKB2,REL,TRAF6	CHUK,IKBKB,MAP3K1,MAPK11
Bladder Cancer Signaling	#NUM!	#NUM!	#NUM!	-2	0.377	0	0.083	0.614	0.614	0.0776	0.0259	0.0517	0.069	ABL1,CDH1,DAPK1,EGFR,HDAC9,MAPK3,MDM2,PDGFC,TFDP1	MRAS,TFDP1,VEGFB	CDK4,E2F6,HDAC11,HDAC2,RASSF1,RRAS	FGF11,HDAC11,HDAC4,HDAC7,MRAS,NRAS,RALA,VEGFB
TBC/RABGAPs	#NUM!	2	2.236	-2	0.189	0.689	0.48	0.597	0.689	0.0682	0.0909	0.114	0.0909	MAP1LC3B,RAB6A,RAB6B	GABARAP,MAP1LC3B,RAB6A,RAB7A	GGA3,RAB5A,RAB5B,RAB8A,TBC1D7	OPTN,RAB33B,TBC1D15,TSC1
Glutamate and glutamine metabolism	#NUM!	#NUM!	#NUM!	#NUM!	0.144	0.213	0.279	0.582	0.582	0.0714	0.0714	0.143	0.143	GOT2	OAT	GLUL,OAT	GLUD1,RIMKLA
Virus Entry via Endocytic Pathways	#NUM!	#NUM!	#NUM!	#NUM!	0.232	0.392	0.127	0.582	0.582	0.0667	0.05	0.0583	0.0667	ABL1,ACTG1,AP3B1,AP4E1,AP4M1,FLNB,PRKCA,PRKD1	AP5M1,HLA-A,MRAS,PRKCA,PRKCD,PRKD1	Ap2b1,AP3B2,B2M,CAV1,PIK3C2A,PRKCB,RRAS	AP2A1,AP3S2,MRAS,NRAS,PIK3C2B,PIK3R2,RAC1,RALA
Role of RIG1-like Receptors in Antiviral Innate Immunity	#NUM!	#NUM!	#NUM!	-2	0	0.2	0.115	0.573	0.573	0.0435	0.0435	0.0652	0.087	EP300,NFKB1	NFKB2,NFKBIB	NFKB2,REL,TRAF6	CHUK,IKBKB,RIPK1,TANK
iNOS Signaling	#NUM!	#NUM!	#NUM!	#NUM!	0.163	0.637	0.105	0.563	0.637	0.0638	0.0851	0.0638	0.0851	Calm1 (includes others),NFKB1,TYK2	Calm1 (includes others),LBP,NFKB2,NFKBIB	NFKB2,REL,TRAF6	CHUK,IKBKB,MAPK11,STAT1
Role of MAPK Signaling in the Pathogenesis of Influenza	#NUM!	#NUM!	#NUM!	#NUM!	0.158	0	0	0.562	0.562	0.0595	0.0238	0.0238	0.0714	MAP2K7,MAPK3,PLA2R1,PNPLA3,PRKCA	MRAS,PRKCA	PLAAT1,RRAS	BAX,BCL2,MAPK11,MRAS,NRAS,RALA
nNOS Signaling in Skeletal Muscle Cells	#NUM!	#NUM!	#NUM!	#NUM!	0.993	0	0	0.544	0.993	0.146	0.0208	0.0208	0.0833	CACNA1A,CACNA1B,CACNA1C,CACNA2D3,Calm1 (includes others),RYR3,SNTA1	Calm1 (includes others)	CACNB1	CACNA1A,CACNA1D,CACNG7,NOS1
MyD88 dependent cascade initiated on endosome	#NUM!	#NUM!	#NUM!	#NUM!	0	0.101	0.234	0.541	0.541	0.0323	0.0323	0.0968	0.0968	UBC	RPS27A	PELI3,TRAF6,UBE2N	CHUK,IKBKB,MAP3K1
Glucocorticoid Receptor Signaling	#NUM!	#NUM!	#NUM!	#NUM!	0.389	1.33	0.184	0.541	1.33	0.0651	0.0479	0.0531	0.0497	ARID2,CREBZF,DCAF6,EGFR,EP300,FKBP5,FOXO3,HSP90AA1,HSP90AB1,IGF1,MAP2K7,MAPK3,MED1,MT-CYB,MT-ND1,MT-ND2,MT-ND4,MT-ND5,NCOA2,NDUFA2,NDUFA3,NDUFA5,NDUFV3,NFATC3,NFKB1,NR3C1,PBRM1,POLR2A,POLR2C,POMC,PPP3CC,PRKAG2,SDHD,STAT5B,TAF11,TAF4,TYK2,YWHAH	AR,ATP5F1D,BAG1,FOXO3,H3-3A/H3-3B,HLA-A,HSP90B1,HSPA4,MRAS,MT-CYB,MT-ND3,NDUFA11,NDUFB10,NDUFB3,NDUFB8,NDUFB9,NDUFS6,NDUFV2,NFKB2,NFKBIB,POLR2E,PTGES3,SMAD4,SRA1,TAF2,TSC22D3,UQCRFS1,YWHAH	ARID1A,B2M,CAV1,GTF2H5,HSPA5,IL11RA,KRT222,MAP3K14,NDUFA11,NDUFA13,NDUFA6,NDUFA8,NDUFB4,NDUFB6,NDUFB8,NDUFB9,NDUFS1,NFKB2,PC,PIK3C2A,POLR2F,POLR2G,POLR2I,RRAS,RXRB,SDHB,SMARCA2,TAF10,TAF12,TRAF6,UQCRC2	BCL2,CCNH,CHUK,CREB1,GTF2F1,IKBKB,MAP3K1,MAPK11,MRAS,NCOA3,NDUFA13,NDUFA7,NDUFS2,NRAS,PIK3C2B,PIK3R2,PRKAA2,PRKAB2,PRKACA,PRKAG2,RAC1,RALA,SDHA,SMARCA4,SOS1,STAT1,TGFB2,TGFB3,TGFBR1
Role of NANOG in Mammalian Embryonic Stem Cell Pluripotency	#NUM!	#NUM!	#NUM!	-2.646	0	0	0	0.531	0.531	0.0556	0.0238	0.0238	0.0635	ACVR2A,BMP1,DVL1,GAB1,MAPK3,SMAD9,TYK2	CTNNB1,MRAS,SMAD4	PIK3C2A,RRAS,SMAD1	DVL1,GAB1,MRAS,NRAS,PIK3C2B,PIK3R2,RALA,SOS1
Ephrin A Signaling	#NUM!	#NUM!	#NUM!	#NUM!	0.282	0.182	0	0.529	0.529	0.0816	0.0408	0.0408	0.0816	ADAM10,CFL1,NGFR,ROCK1	CFL1,PTPN11	CFL2,PIK3C2A	LIMK1,PIK3C2B,PIK3R2,RAC1
Thrombin signalling through proteinase activated receptors (PARs)	#NUM!	#NUM!	#NUM!	#NUM!	0.308	0.278	0.0876	0.521	0.521	0.0938	0.0625	0.0625	0.0938	GNB1,GNG3,MAPK3	F2R,GNG3	GNG3,GNG4	F2RL2,GNA12,GNG12
4-1BB Signaling in T Lymphocytes	#NUM!	#NUM!	#NUM!	#NUM!	0.132	0.263	0.202	0.487	0.487	0.0588	0.0588	0.0882	0.0882	MAPK3,NFKB1	NFKB2,NFKBIB	MAP3K14,NFKB2,REL	CHUK,IKBKB,MAPK11
Kinetochore Metaphase Signaling Pathway	#NUM!	#NUM!	-1.89	0.378	0	0	0.178	0.487	0.487	0.0182	0.0273	0.0636	0.0636	H2AZ2,STAG1	BOD1,KAT5,PPP1R12A	ARPP19,CDC16,PPP1CA,Ppp1cc,PPP1R11,PPP1R7,Ppp2r5c	ANAPC10,ANAPC5,ANAPC7,SMC1A,SMC3,STAG1,STAG2
SPINK1 General Cancer Pathway	#NUM!	#NUM!	0	-2.236	0	0	0.0898	0.487	0.487	0.0423	0.0141	0.0563	0.0704	EGFR,MAPK3,TYK2	MRAS	Mt1,Mt2,PIK3C2A,RRAS	MRAS,NRAS,PIK3C2B,PIK3R2,RALA
SUMOylation of SUMOylation proteins	#NUM!	#NUM!	#NUM!	#NUM!	0.281	0.263	0.0755	0.487	0.487	0.0882	0.0588	0.0588	0.0882	NUP153,NUP42,RAE1	NUP42,NUP88	NUP205,NUP98	NDC1,NUP37,POM121/POM121C
Regulation of Cellular Mechanics by Calpain Protease	#NUM!	1	#NUM!	-2	0.215	0.263	0	0.487	0.487	0.0667	0.0444	0.0333	0.0667	ACTN1,CAPNS1,EGFR,ITGA1,ITGA9,MAPK3	CAPNS1,CCNA2,CDKN1B,MRAS	CDK4,ITGA3,RRAS	Cngb1,ITGA3,MRAS,NRAS,RALA,TLN1
Ethanol Degradation II	#NUM!	#NUM!	#NUM!	#NUM!	0.122	0.252	0.201	0.468	0.468	0.0571	0.0571	0.0857	0.0857	ACSL1,ACSS2	AKR1A1,DHRS4	ACSL1,ACSS1,AKR1A1	ACSL1,AKR1A1,ALDH3A2
Gap Junction Signaling	#NUM!	#NUM!	#NUM!	#NUM!	1.16	0.414	0.201	0.45	1.16	0.1	0.045	0.06	0.055	ACTG1,ADCY2,ADCY5,CSNK1A1,CSNK1G3,EGFR,GNAS,MAP2K5,MAPK3,PDIA3,PLCB1,PLCL2,PPP3CC,PRKAG2,PRKCA,PRKD1,SP1,TUBB,TUBB3,TUBB4B	CTNNB1,DBN1,MRAS,PRKCA,PRKCD,PRKD1,TUBA1A,TUBB,TUBB2A	CAV1,CSNK1E,GRIK3,LPAR1,NT5C,PIK3C2A,PRKAR2B,PRKCB,RRAS,TUBA1B,TUBA4A,TUBB4A	GNAI1,GRIK2,MAP3K2,MRAS,NRAS,PIK3C2B,PIK3R2,PRKACA,PRKAG2,RALA,SOS1
IL-9 Signaling	#NUM!	#NUM!	#NUM!	#NUM!	0	0	0.184	0.45	0.45	0.0556	0.0278	0.0833	0.0833	NFKB1,STAT5B	NFKB2	NFKB2,PIK3C2A,REL	PIK3C2B,PIK3R2,STAT1
The citric acid (TCA) cycle and respiratory electron transport	#NUM!	2	3	-2	0	0.523	1.7	0.445	1.7	0.0364	0.0727	0.164	0.0727	SDHD,SUCLG1	FH,MDH2,PDHA1,PDK3	CS,DLD,MDH2,ME1,MPC1,MPC2,PDHB,PDHX,SDHB	GSTZ1,MDH2,SDHA,SUCLA2
RHO GTPases Activate ROCKs	#NUM!	#NUM!	#NUM!	#NUM!	0.283	0.457	0.0223	0.445	0.457	0.105	0.105	0.0526	0.105	CFL1,ROCK1	CFL1,PPP1R12A	MYH10	LIMK1,MYL6
Caveolar-mediated Endocytosis Signaling	#NUM!	#NUM!	#NUM!	#NUM!	0.687	0.206	0.447	0.441	0.687	0.107	0.04	0.0933	0.0667	ABL1,ACTG1,EGFR,FLNB,INSR,ITGA1,ITGA9,PRKCA	FLOT1,HLA-A,PRKCA	B2M,CAV1,COPB2,COPG2,ITGA3,RAB5A,RAB5B	COPE,COPZ1,ITGA3,MAP3K2,PTPN1
Neurotransmitter release cycle	#NUM!	#NUM!	2	#NUM!	0.215	0	0.3	0.391	0.391	0.075	0.025	0.1	0.075	PPFIA1,RAB3A,SLC1A3	SNAP25	ARL6IP5,LIN7C,MAOA,TSPOAP1	CASK,PPFIA2,RIMS1
RHO GTPases Activate NADPH Oxidases	#NUM!	#NUM!	#NUM!	#NUM!	0.236	0.392	0	0.388	0.392	0.0909	0.0909	0.0455	0.0909	MAPK3,PRKCA	PRKCA,PRKCD	PRKCB	MAPK11,RAC1
RNA Polymerase III Transcription	#NUM!	#NUM!	#NUM!	#NUM!	0	0.216	0.146	0.384	0.384	0.0488	0.0488	0.0732	0.0732	BDP1,GTF3A	POLR2E,SSB	POLR1D,POLR2F,POLR3A	NFIA,NFIB,POLR3B
Transport of vitamins, nucleosides, and related molecules	#NUM!	#NUM!	#NUM!	#NUM!	0	0.216	0.146	0.384	0.384	0.0244	0.0488	0.0732	0.0732	SLC25A4	SLC25A4,SLC29A4	ARL2,SLC27A1,SLC35D1	APOD,SLC35B4,SLC35D1
MyD88:MAL(TIRAP) cascade initiated on plasma membrane	#NUM!	#NUM!	2	#NUM!	0	0	0.279	0.374	0.374	0.0476	0.0238	0.0952	0.0714	S100A1,UBC	RPS27A	PELI3,S100A1,TRAF6,UBE2N	CHUK,IKBKB,MAP3K1
Formation of paraxial mesoderm	#NUM!	#NUM!	#NUM!	#NUM!	0	0.151	0	0.374	0.374	0.0435	0.0435	0.0435	0.087	EP300	CTNNB1	KAT2A	RBPJ,SNW1
Aspartate Degradation II	#NUM!	#NUM!	#NUM!	#NUM!	0.252	0.341	0.155	0.358	0.358	0.143	0.143	0.143	0.143	GOT2	MDH2	MDH2	MDH2
Regulation of RUNX1 Expression and Activity	#NUM!	#NUM!	#NUM!	#NUM!	0	0.379	0.134	0.358	0.379	0.0417	0.0833	0.0833	0.0833	TNRC6C	PTPN11,TNRC6C	RUNX1,TNRC6C	AGO2,TNRC6A
Cellular Effects of Sildenafil (Viagra)	#NUM!	#NUM!	#NUM!	#NUM!	0.758	0	0	0.358	0.758	0.0933	0.02	0.02	0.0533	ACTG1,ADCY2,ADCY5,CACNA1A,CACNA1B,CACNA1C,CACNA2D3,Calm1 (includes others),GNAS,PDE3A,PDIA3,PLCB1,PLCL2,PRKAG2	Calm1 (includes others),PDE3B,PPP1R12A	CACNB1,MYH10,PRKAR2B	CACNA1A,CACNA1D,CACNG7,MYL6,PDE2A,PDE4B,PRKACA,PRKAG2
Role of Macrophages, Fibroblasts and Endothelial Cells in Rheumatoid Arthritis	#NUM!	#NUM!	#NUM!	#NUM!	0.691	0	0	0.355	0.691	0.0778	0.024	0.024	0.0479	Calm1 (includes others),CAMK2A,CEBPG,CSNK1A1,CSNK1G3,DVL1,FN1,LRP6,LTBR,MAP2K7,MAPK3,MAPKAPK2,NFATC3,NFKB1,NGFR,PDGFC,PDGFD,PDIA3,PLCB1,PLCL2,PPP3CC,PRKCA,PRKD1,ROCK1,ROR2,TCF4	Calm1 (includes others),CTNNB1,MRAS,NFKBIB,PRKCA,PRKCD,PRKD1,VEGFB	CSNK1E,GNAO1,MAP3K14,MIF,PIK3C2A,PRKCB,RRAS,TRAF6	CEBPZ,CHUK,CREB1,DVL1,IKBKB,LTBR,MRAS,NRAS,PIK3C2B,PIK3R2,RAC1,RALA,RIPK1,ROR2,TRAF3IP2,VEGFB
Coronavirus Replication Pathway	#NUM!	#NUM!	1.633	#NUM!	0.181	0.387	0.789	0.34	0.789	0.0667	0.0667	0.133	0.0667	TUBB,TUBB3,TUBB4B	TUBA1A,TUBB,TUBB2A	COPB2,COPG2,IFITM2,TUBA1B,TUBA4A,TUBB4A	BAG3,COPE,COPZ1
SUMOylation of DNA replication proteins	#NUM!	1	#NUM!	#NUM!	0.181	0.684	0	0.34	0.684	0.0667	0.0889	0.0444	0.0667	NUP153,NUP42,RAE1	NUP42,NUP88,RANGAP1,SUMO3	NUP205,NUP98	NDC1,NUP37,POM121/POM121C
Remodeling of Epithelial Adherens Junctions	#NUM!	#NUM!	2.236	#NUM!	1.33	2.02	1.65	0.317	2.02	0.147	0.118	0.147	0.0588	ACTG1,ACTN1,ARPC4,CDH1,CTNNA1,MAPRE1,MET,TUBB,TUBB3,TUBB4B	CTNNB1,IQGAP1,NME1,RAB7A,TUBA1A,TUBB,TUBB2A,ZYX	ARPC1A,CTNND1,HGS,MAPRE3,RAB5A,RAB5B,TUBA1B,TUBA4A,TUBB4A,ZYX	ACTR3,CTNNA1,DNM3,RALA
Role of PI3K/AKT Signaling in the Pathogenesis of Influenza	#NUM!	#NUM!	#NUM!	#NUM!	0	0.225	0.101	0.317	0.317	0.0294	0.0441	0.0588	0.0588	MAPK3,NFKB1	CASP9,NFKB2,NFKBIB	KPNA3,NFKB2,PIK3C2A,REL	GNAI1,PIK3C2B,PIK3R2,ZNF346
Glycolysis I	#NUM!	2.449	2	#NUM!	0.189	2.7	0.605	0.31	2.7	0.0741	0.222	0.148	0.0741	ALDOA,GAPDH	ALDOA,ENO1,GAPDH,PGAM1,PKM,TPI1	ALDOC,PFKL,PFKM,TPI1	GPI,PFKP
Gluconeogenesis I	#NUM!	2.236	#NUM!	#NUM!	0.189	1.94	0.279	0.31	1.94	0.0741	0.185	0.111	0.0741	ALDOA,GAPDH	ALDOA,ENO1,GAPDH,MDH2,PGAM1	ALDOC,MDH2,ME1	GPI,MDH2
Iron homeostasis signaling pathway	#NUM!	#NUM!	#NUM!	#NUM!	0.334	0.122	0	0.3	0.334	0.073	0.0292	0.0219	0.0511	ATP6V0C,BMP1,CP,CUL1,EGFR,FTH1,MAPK3,NUBP1,STAT5B,TYK2	ATP6V0E1,ATP6V1D,FTH1,SMAD4	FTL,HIF1A,SMAD1	ACO1,ATP6AP1,BTRC,CIAO1,FECH,IREB2,STEAP3
Sphingosine and Sphingosine-1-phosphate Metabolism	#NUM!	#NUM!	#NUM!	#NUM!	0.21	0.278	0.118	0.297	0.297	0.111	0.111	0.111	0.111	ACER3	ASAH2	ASAH2	SGPP2
mRNA Capping	#NUM!	#NUM!	2.236	#NUM!	0.355	0.114	0.948	0.283	0.948	0.103	0.0345	0.172	0.069	NCBP1,POLR2A,POLR2C	POLR2E	GTF2H5,POLR2F,POLR2G,POLR2I,SUPT5H	CCNH,GTF2F1
IL-13 Signaling Pathway	#NUM!	#NUM!	#NUM!	-2.449	0	0	0	0.278	0.278	0.0254	0.0169	0.0254	0.0508	MAPK3,ROCK1,TYK2	CTNNB1,PRKCD	MAOA,PIK3C2A,TRAF6	MAPK11,PIK3C2B,PIK3R2,STAT1,TGFB2,TGFB3
Telomere Maintenance	#NUM!	#NUM!	2.236	-2	0	0.209	0.178	0.276	0.276	0.0411	0.0411	0.0685	0.0548	H2AZ2,LIG1,TERF2	CCNA2,NOP10,TERF1	H2AJ,POLD4,POT1,TERF2IP,TINF2	ANKRD28,POLA1,POT1,STN1
Ketone body metabolism	#NUM!	#NUM!	#NUM!	#NUM!	0.525	0.263	0.38	0.274	0.525	0.2	0.1	0.2	0.1	HMGCL,OXCT1	BDH2	HMGCL,HMGCS2	HMGCL
ATF6 (ATF6-alpha) activates chaperone genes	#NUM!	#NUM!	#NUM!	#NUM!	0.193	0.263	0.38	0.274	0.38	0.1	0.1	0.2	0.1	XBP1	HSP90B1	CALR,HSPA5	CALR
Apoptotic execution phase	#NUM!	1	2.449	#NUM!	0.139	0.562	0.622	0.27	0.622	0.0577	0.0769	0.115	0.0577	ACIN1,CDH1,ROCK1	CTNNB1,H1-0,PRKCD,VIM	DBNL,GAS2,H1-0,H1-2,PAK2,SATB1	ACIN1,ADD1,KPNB1
Signaling by CSF1 (M-CSF) in myeloid cells	#NUM!	#NUM!	#NUM!	#NUM!	0.323	0.287	0	0.263	0.323	0.0968	0.0645	0.0323	0.0645	CBL,INPP5D,UBC	PTPN11,RPS27A	CBL	SOS1,STAT1
Spliceosomal Cycle	#NUM!	#NUM!	2	#NUM!	0	0.166	0.338	0.262	0.338	0.0189	0.0377	0.0943	0.0566	SF3A1	DDX42,PLRG1	BCAS2,CASC3,DHX8,SF3B3,WBP11	CDC5L,DDX39B,SNRNP200
Hypoxia Signaling in the Cardiovascular System	#NUM!	#NUM!	#NUM!	#NUM!	0.2	0.537	0.0755	0.259	0.537	0.0658	0.0658	0.0526	0.0526	EP300,HSP90AA1,HSP90AB1,MDM2,UBE2G2	HSP90B1,NFKBIB,UBE2E3,UBE2M,UBE2V2	HIF1A,UBE2A,UBE2E3,UBE2N	CREB1,UBE2E2,UBE2F,UBE2W
Ketogenesis	#NUM!	#NUM!	#NUM!	#NUM!	0.181	0.689	0.357	0.257	0.689	0.0909	0.182	0.182	0.0909	HMGCL	ACAT2,BDH2	HMGCL,HMGCS2	HMGCL
Pexophagy	#NUM!	#NUM!	#NUM!	#NUM!	0.487	0.689	0.0941	0.257	0.689	0.182	0.182	0.0909	0.0909	MAP1LC3B,UBC	MAP1LC3B,RPS27A	SQSTM1	SQSTM1
Hepatic Fibrosis / Hepatic Stellate Cell Activation	#NUM!	#NUM!	#NUM!	#NUM!	0.158	0	0	0.257	0.257	0.0567	0.0258	0.0309	0.0464	COL1A2,COL6A5,EDNRA,EGFR,FN1,IGF1,MET,NFKB1,NGFR,PDGFC,PDGFD	KLF6,LBP,NFKB2,SMAD4,VEGFB	CERT1,EDNRB,IGFBP4,MYH10,NFKB2,REL	BAX,BCL2,COL3A1,MYL6,STAT1,TGFB2,TGFB3,TGFBR1,VEGFB
Leptin Signaling in Obesity	#NUM!	#NUM!	#NUM!	#NUM!	0.86	0	0.0712	0.254	0.86	0.117	0.026	0.0519	0.0519	ADCY2,ADCY5,MAPK3,PDE3A,PDIA3,PLCB1,PLCL2,POMC,PRKAG2	PDE3B,PTPN11	AGRP,FOXO1,PIK3C2A,PRKAR2B	PIK3C2B,PIK3R2,PRKACA,PRKAG2
RIPK1-mediated regulated necrosis	#NUM!	1	#NUM!	#NUM!	0.308	1.02	0	0.254	1.02	0.0938	0.125	0.0312	0.0625	HSP90AA1,ITCH,UBC	CFLAR,FLOT1,PRKN,RPS27A	SDCBP	RIPK1,XIAP
Toll-like Receptor Signaling	#NUM!	#NUM!	#NUM!	#NUM!	0	0.341	0.146	0.249	0.341	0.0513	0.0513	0.0641	0.0513	NFKB1,TOLLIP,Ubb,UBC	LBP,NFKB2,RPS27A,Ubb	MAP3K14,NFKB2,REL,TRAF6,Ubb	CHUK,IKBKB,MAP3K1,MAPK11
Sensory processing of sound by outer hair cells of the cochlea	#NUM!	#NUM!	#NUM!	#NUM!	0	0.157	0	0.249	0.249	0.0364	0.0364	0.0364	0.0545	ACTG1,EPB41L3	KCNQ4,RDX	LHFPL5,MPP1	CASK,LHFPL5,MYO1C
Signal amplification	#NUM!	#NUM!	#NUM!	#NUM!	0.141	0.0892	0.211	0.245	0.245	0.0606	0.0303	0.0909	0.0606	GNB1,GNG3	GNG3	AAMP,GNG3,GNG4	GNAI1,GNG12
Maturity Onset Diabetes of Young (MODY) Signaling	#NUM!	#NUM!	#NUM!	#NUM!	0.832	0	0	0.242	0.832	0.114	0.0253	0.0253	0.0506	APOO,CACNA1A,CACNA1B,CACNA1C,CACNA2D3,EP300,GAPDH,INSR,NFKB1	GAPDH,NFKB2	CACNB1,NFKB2	APOD,CACNA1A,CACNA1D,CACNG7
Aspartate and asparagine metabolism	#NUM!	#NUM!	#NUM!	#NUM!	0.163	0.236	0.0876	0.241	0.241	0.0833	0.0833	0.0833	0.0833	GOT2	ASPA	ASPA	NAT8L
FAT10 Signaling Pathway	#NUM!	#NUM!	#NUM!	#NUM!	0.774	3.1	2.09	0.237	3.1	0.123	0.158	0.175	0.0526	HTT,MAP1LC3B,PSMA4,PSMA7,PSMD1,PSMD10,PSMF1	MAP1LC3B,PSMA6,PSMA7,PSMB1,PSMB2,PSMB6,PSMC6,PSMD2,PSMD7	PSMA6,PSMB10,PSMB2,PSMB3,PSMB5,PSMD13,PSME1,PSME2,SEM1,SQSTM1	PSMC6,PSMD12,SQSTM1
Cytosolic iron-sulfur cluster assembly	#NUM!	#NUM!	#NUM!	#NUM!	0.158	0.224	0.0803	0.229	0.229	0.0769	0.0769	0.0769	0.0769	NUBP1	CIAPIN1	CIAPIN1	CIAO1
Role of IL-17A in Arthritis	#NUM!	#NUM!	#NUM!	#NUM!	0	0.148	0.0577	0.226	0.226	0.0508	0.0339	0.0508	0.0508	MAPK3,MAPKAPK2,NFKB1	NFKB2,NFKBIB	NFKB2,PIK3C2A,REL	MAPK11,PIK3C2B,PIK3R2
Noradrenaline and Adrenaline Degradation	#NUM!	#NUM!	#NUM!	#NUM!	0	0.241	0.0577	0.216	0.241	0.027	0.0541	0.0541	0.0541	COMT	AKR1A1,DHRS4	AKR1A1,MAOA	AKR1A1,ALDH3A2
Regulation of cholesterol biosynthesis by SREBP (SREBF)	#NUM!	#NUM!	#NUM!	#NUM!	0.13	0.208	0.248	0.202	0.248	0.0667	0.0667	0.133	0.0667	SEC24D	SEC24A	RAN,SEC24C	KPNB1
NGF-stimulated transcription	#NUM!	#NUM!	2	#NUM!	0	0	0.313	0.198	0.313	0.0256	0.0256	0.103	0.0513	EP300	SRF	CDK5R1,ID3,JUND,VGF	CREB1,MEF2D
Pyrimidine Ribonucleotides Interconversion	#NUM!	1.633	#NUM!	#NUM!	0.215	1.94	0.155	0.191	1.94	0.075	0.15	0.075	0.05	NME5,NUDT5,SLC25A42	CMPK2,CTPS1,ENTPD3,NME1,NME2,NUDT18	ABCE1,NTPCR,NUDT18	ABCE1,ENTPD3
RAN Signaling	#NUM!	#NUM!	2.449	#NUM!	0.103	0.197	2.42	0.179	2.42	0.0588	0.0588	0.353	0.0588	KPNA4	RANGAP1	CSE1L,IPO5,KPNA3,KPNA6,RAN,RANBP1	KPNB1
Protein methylation	#NUM!	#NUM!	#NUM!	#NUM!	0.658	0.507	0.224	0.179	0.658	0.176	0.118	0.118	0.0588	CAMKMT,EEF1A1,EEF2	EEF2,VCP	ETFB,RPS2	EEF2
Pyrimidine Ribonucleotides De Novo Biosynthesis	#NUM!	1.633	#NUM!	#NUM!	0.193	1.82	0.127	0.171	1.82	0.0698	0.14	0.0698	0.0465	NME5,NUDT5,SLC25A42	CMPK2,CTPS1,ENTPD3,NME1,NME2,NUDT18	ABCE1,NTPCR,NUDT18	ABCE1,ENTPD3
TP53 Regulates Transcription of Cell Death Genes	#NUM!	#NUM!	#NUM!	#NUM!	0	0	0	0.165	0.165	0.0227	0.0227	0.0227	0.0455	ZNF420	TRIAP1	TRIAP1	BAX,STEAP3
LXR/RXR Activation	#NUM!	#NUM!	#NUM!	-1	0	0	0	0.158	0.158	0.0244	0.0244	0.0325	0.0407	ACACA,NFKB1,NGFR	ACACA,LBP,NFKB2	ABCG4,NFKB2,REL,RXRB	ABCG1,APOD,NR1H2,PCYOX1,SCD
Receptor-type tyrosine-protein phosphatases	#NUM!	#NUM!	#NUM!	#NUM!	0.269	0.171	0.184	0.15	0.269	0.1	0.05	0.1	0.05	PPFIA1,SLITRK5	SLITRK2	SLITRK1,SLITRK3	PPFIA2
Synthesis, secretion, and deacylation of Ghrelin	#NUM!	#NUM!	#NUM!	#NUM!	0	0.171	0.184	0.15	0.184	0.05	0.05	0.1	0.05	IGF1	BCHE	SEC11C,SPCS2	SPCS3
Role of IL-17F in Allergic Inflammatory Airway Diseases	#NUM!	#NUM!	#NUM!	#NUM!	0.306	0.197	0.105	0.15	0.306	0.0851	0.0426	0.0638	0.0426	IGF1,MAPK3,NFKB1,RPS6KA2	NFKB2,RPS6KA2	NFKB2,REL,TRAF6	CREB1,TRAF3IP2
nNOS Signaling in Neurons	#NUM!	#NUM!	#NUM!	#NUM!	0.736	1.65	0	0.15	1.65	0.128	0.128	0.0426	0.0426	Calm1 (includes others),CAMK2A,CAPNS1,PPP3CC,PRKCA,PRKD1	Calm1 (includes others),CAPNS1,DLG2,PRKCA,PRKCD,PRKD1	PFKM,PRKCB	DLG4,NOS1
IL-23 Signaling Pathway	#NUM!	#NUM!	2	#NUM!	0	0	0.386	0.145	0.386	0.0417	0.0208	0.104	0.0417	NFKB1,TYK2	NFKB2	HIF1A,NFKB2,PIK3C2A,REL,RUNX1	PIK3C2B,PIK3R2
Endoplasmic Reticulum Stress Pathway	#NUM!	#NUM!	#NUM!	#NUM!	0.519	0.413	0.173	0.145	0.519	0.143	0.0952	0.0952	0.0476	EIF2AK3,ERN1,XBP1	CASP9,HSP90B1	CALR,HSPA5	CALR
Synaptic adhesion-like molecules	#NUM!	#NUM!	#NUM!	#NUM!	0	0.85	0	0.145	0.85	0.0476	0.143	0.0476	0.0476	LRFN2	FLOT1,LRFN1,RTN3	LRFN4	DLG4
Interleukin-6 family signaling	#NUM!	#NUM!	#NUM!	#NUM!	0.215	0.148	0.338	0.118	0.338	0.0833	0.0417	0.125	0.0417	CBL,TYK2	PTPN11	CBL,CNTFR,IL11RA	STAT1
Sulfur amino acid metabolism	#NUM!	#NUM!	#NUM!	#NUM!	0.215	0.148	0.338	0.118	0.338	0.0833	0.0417	0.125	0.0417	GOT2,MTR	AHCY	APIP,FMO1,TXN2	ADO
RAS processing	#NUM!	#NUM!	#NUM!	#NUM!	0.215	0.148	0	0.118	0.215	0.0833	0.0417	0.0417	0.0417	ABHD17B,UBC	RPS27A	ARL2	NRAS
Mitochondrial Fatty Acid Beta-Oxidation	#NUM!	#NUM!	#NUM!	#NUM!	0	0.148	0	0.118	0.148	0.0417	0.0417	0.0417	0.0417	PCCA	ACADL	MCEE	PCCA
Incretin synthesis, secretion, and inactivation	#NUM!	#NUM!	#NUM!	#NUM!	0	0.141	0.126	0.108	0.141	0.04	0.04	0.08	0.04	GNB1	CTNNB1	SEC11C,SPCS2	SPCS3
Cristae formation	#NUM!	1.633	2.236	#NUM!	0.158	2.44	0.865	0	2.44	0.0645	0.194	0.161	0.0323	APOO,CHCHD3	ATP5F1D,ATP5PD,ATP5PF,ATP5PO,MICOS10,MICOS13	ATP5MC3,ATP5MF,ATP5PO,IMMT,MICOS10	MICOS10
DNA Damage/Telomere Stress Induced Senescence	#NUM!	1.342	2.449	#NUM!	0	0.845	0.52	0	0.845	0.0357	0.0893	0.107	0.0357	H2AZ2,TERF2	CCNA2,CDKN1B,H1-0,KAT5,TERF1	H1-0,H1-2,H2AJ,POT1,TERF2IP,TINF2	POT1,RAD50
Triglyceride metabolism	#NUM!	#NUM!	2	#NUM!	0	0.263	0.386	0	0.386	0.0294	0.0588	0.118	0.0294	LPIN2	FABP5,GPD2	CAV1,MGLL,PPP1CA,Ppp1cc	PRKACA
Dopamine Receptor Signaling	#NUM!	#NUM!	#NUM!	#NUM!	0.426	0	0.38	0	0.426	0.0875	0.0125	0.0875	0.0375	ADCY2,ADCY5,COMT,PPM1L,PPP2R2A,PPP2R3A,PRKAG2	PPP1R12A	MAOA,PPP1CA,Ppp1cc,PPP1R11,PPP1R7,PPP2R2C,PRKAR2B	PRKACA,PRKAG2,PTPA
Nucleotide Excision Repair Pathway	#NUM!	#NUM!	#NUM!	#NUM!	0.266	0.0761	0.38	0	0.38	0.0857	0.0286	0.114	0.0286	ERCC6,POLR2A,POLR2C	POLR2E	GTF2H5,POLR2F,POLR2G,POLR2I	CCNH
Transcriptional regulation by RUNX2	#NUM!	#NUM!	1.342	#NUM!	0.145	0.174	0.357	0	0.357	0.0588	0.0392	0.098	0.0392	ABL1,MAPK3,ZNF521	AR,SMAD4	CDK4,ITGBL1,RUNX1,SMAD1,ZNF521	BAX,HDAC4
Glutathione Redox Reactions I	#NUM!	#NUM!	#NUM!	#NUM!	0.181	0.121	0.279	0	0.279	0.0714	0.0357	0.107	0.0357	GSTK1,GSTT2/GSTT2B	GPX4	GPX4,GSTP1,Gstt1	GSTZ1
Asparagine N-linked glycosylation	#NUM!	#NUM!	#NUM!	#NUM!	0.158	0.287	0.234	0	0.287	0.0645	0.0645	0.0968	0.0323	DOLPP1,PDIA3	ALG14,NAGK	ALG5,CALR,GFPT1	CALR
Stearate Biosynthesis I (Animals)	#NUM!	#NUM!	2.236	#NUM!	0	0	0.184	0	0.184	0.0282	0.0141	0.0704	0.0282	ACSL1,ACSL5	BDH2	ACOT8,ACSL1,ACSL6,PTGR3,SLC27A1	ACSL1,MBOAT7
Antigen Presentation Pathway	#NUM!	#NUM!	#NUM!	#NUM!	0	0.225	0.161	0	0.225	0.0256	0.0513	0.0769	0.0256	PDIA3	HLA-A,PSMB6	B2M,CALR,PSMB5	CALR
Role of JAK1, JAK2 and TYK2 in Interferon Signaling	#NUM!	#NUM!	#NUM!	#NUM!	0.405	0.132	0.118	0	0.405	0.115	0.0385	0.0769	0.0385	NFKB1,STAT2,TYK2	NFKB2	NFKB2,REL	STAT1
ATF4 activates genes in response to endoplasmic reticulum stress	#NUM!	#NUM!	#NUM!	#NUM!	0.189	0.125	0.115	0	0.189	0.0741	0.037	0.0741	0.037	CEBPG,PARN	EXOSC8	EXOSC5,HERPUD1	EXOSC1
Effects of PIP2 hydrolysis	#NUM!	#NUM!	#NUM!	#NUM!	0	0.125	0.115	0	0.125	0.037	0.037	0.0741	0.037	DGKZ	PRKCD	DGKA,MGLL	DGKH
Transcriptional regulation of granulopoiesis	#NUM!	#NUM!	#NUM!	#NUM!	0.258	0	0.0898	0	0.258	0.0784	0.0196	0.0588	0.0392	EP300,H2AZ2,TFDP1,TFDP2	TFDP1	CDK4,H2AJ,RUNX1	CREB1,KLF5
G-protein beta:gamma signalling	#NUM!	#NUM!	#NUM!	#NUM!	0.308	0.0953	0.0876	0	0.308	0.0938	0.0312	0.0625	0.0312	GNB1,GNG3,PLCB1	GNG3	GNG3,GNG4	GNG12
Serotonin Degradation	#NUM!	#NUM!	2	#NUM!	0	0	0.0876	0	0.0876	0.0274	0.0274	0.0548	0.0274	EXT2,LARGE1	AKR1A1,DHRS4	AKR1A1,CSGALNACT1,MAOA,Sult1a1	AKR1A1,ALDH3A2
Role of Osteoblasts, Osteoclasts and Chondrocytes in Rheumatoid Arthritis	#NUM!	#NUM!	#NUM!	#NUM!	0.434	0	0	0	0.434	0.0739	0.0217	0.0304	0.0348	ACVR2A,BMP1,Calm1 (includes others),CBL,CSNK1A1,CSNK1G3,DVL1,IGF1,LRP6,MAP2K7,MAPK3,NFATC3,NFKB1,NGFR,PPP3CC,SMAD9,TCF4	Calm1 (includes others),CASP9,CTNNB1,NFKBIB,SMAD4	CBL,CSNK1E,FOXO1,MAP3K14,PIK3C2A,SMAD1,TRAF6	BCL2,CHUK,DVL1,IKBKB,PIK3C2B,PIK3R2,TNFRSF11A,XIAP
Role of WNT/GSK-3β Signaling in the Pathogenesis of Influenza	#NUM!	#NUM!	#NUM!	#NUM!	0.189	0	0	0	0.189	0.0641	0.0128	0.0256	0.0256	CSNK1A1,CSNK1G3,DVL1,NCOA2,TCF4	CTNNB1	CSNK1E,SIAH1	DVL1,NCOA3
Activated PKN1 stimulates transcription of AR regulated genes KLK2 and KLK3	#NUM!	#NUM!	#NUM!	#NUM!	0.181	0.121	0	0	0.181	0.0714	0.0357	0.0357	0.0357	H2AZ2,NCOA2	AR	H2AJ	KDM4C
Retinoic acid Mediated Apoptosis Signaling	#NUM!	#NUM!	#NUM!	#NUM!	0	0.479	0	0	0.479	0.05	0.0667	0.0333	0.0167	PARP11,PARP14,TNKS2	CASP9,CFLAR,CRABP2,PARP3	PARP14,RXRB	TNKS
Phase II - Conjugation of compounds	#NUM!	#NUM!	#NUM!	#NUM!	0	0.112	0	0	0.112	0.0448	0.0299	0.0299	0.0149	COMT,MTR,PAPSS1	AHCY,MAT2B	AS3MT,SLC35D1	SLC35D1
FcγRIIB Signaling in B Lymphocytes	#NUM!	#NUM!	#NUM!	-2.449	0	0	0	0	0	0.00935	0.00187	0.00561	0.0168	CACNA1A,CACNA1B,CACNA1C,CACNA2D3,INPP5D	MRAS	CACNB1,PIK3C2A,RRAS	CACNA1A,CACNA1D,CACNG7,MRAS,NRAS,PIK3C2B,PIK3R2,RALA,SOS1
CDC42 Signaling	#NUM!	#NUM!	2	-1.89	0	0	0	0	0	0.0139	0.00694	0.0122	0.0156	ARPC4,CDC42BPA,CFL1,EXOC4,ITGA1,ITGA9,PARD3,RASA1	CFL1,HLA-A,IQGAP1,PPP1R12A	ARPC1A,B2M,CFL2,EXOC7,ITGA3,LLGL1,PAK2	ACTR3,ITGA3,LIMK1,MAPK11,MYL6,PAK3,PAK4,RALA,RASA1
NFKBIE Signaling Pathway	#NUM!	#NUM!	#NUM!	0	0	0	0	0	0	0.00445	0.00445	0.00445	0.0134	NFKB1,NGFR	NFKB2,NFKBIB	NFKB2,REL	ANKRD28,ANKRD44,CHUK,IKBKB,PPP6R2,RIPK1
Immunoregulatory interactions between a Lymphoid and a non-Lymphoid cell	#NUM!	#NUM!	2	#NUM!	0	0	0	0	0	0.0149	0.00495	0.0198	0.0149	CDH1,COL1A2,MICB	HLA-A	B2M,CD81,ITGA3,NPDC1	COL3A1,ITGA3,NPDC1
Agranulocyte Adhesion and Diapedesis	#NUM!	#NUM!	#NUM!	#NUM!	0	0	0	0	0	0.0143	0.00476	0.00952	0.0143	ACTG1,CCL25,FN1	RDX	JAM3,MYH10	Ccl27a,GNAI1,MYL6
Altered T Cell and B Cell Signaling in Rheumatoid Arthritis	#NUM!	#NUM!	#NUM!	#NUM!	0	0	0	0	0	0.00106	0.00213	0.00319	0.00106	NFKB1	HLA-A,NFKB2	MAP3K14,NFKB2,REL	CHUK
Arachidonic acid metabolism	#NUM!	#NUM!	#NUM!	#NUM!	0	0	0	0	0	0.0444	0.0222	0.0444	0.0222	CYP1B1,MAPKAPK2	GPX4	GPX4,LTA4H	FAAH
Atherosclerosis Signaling	#NUM!	#NUM!	#NUM!	#NUM!	0	0	0	0	0	0.0451	0.00752	0.0226	0.0226	COL1A2,NFKB1,PDGFC,PDGFD,PLA2R1,PNPLA3	NFKB2	NFKB2,PLAAT1,REL	APOD,COL3A1,PCYOX1
Binding and Uptake of Ligands by Scavenger Receptors	#NUM!	#NUM!	#NUM!	#NUM!	0	0	0	0	0	0.0268	0.0179	0.0179	0.0179	COL1A2,FTH1,HSP90AA1	FTH1,HSP90B1	CALR,FTL	CALR,COL3A1
Class B/2 (Secretin family receptors)	#NUM!	#NUM!	#NUM!	#NUM!	0	0	0	0	0	0.0316	0.0211	0.0316	0.0211	GNAS,GNB1,GNG3	GNG3,VIP	GNG3,GNG4,VIP	Calcb,GNG12
Costimulation by the CD28 family	#NUM!	#NUM!	#NUM!	#NUM!	0	0	0	0	0	0.0128	0.0128	0.0256	0.0385	RICTOR	PTPN11	MAP3K14,PAK2	PAK3,PIK3R2,RAC1
Granulocyte Adhesion and Diapedesis	#NUM!	#NUM!	#NUM!	#NUM!	0	0	0	0	0	0.0159	0.00529	0.00529	0.0106	CCL25,NGFR,SDC2	RDX	JAM3	Ccl27a,GNAI1
Lipid Antigen Presentation by CD1	#NUM!	#NUM!	#NUM!	#NUM!	0	0	0	0	0	0.00241	0.00241	0.00723	0.00482	PDIA3	PSAP	Ap2b1,B2M,CALR	AP2A1,CALR
LPS/IL-1 Mediated Inhibition of RXR Function	#NUM!	#NUM!	#NUM!	#NUM!	0	0	0	0	0	0.0467	0.00778	0.0428	0.0389	ABCC4,ACSL1,ACSL5,ALDH1L1,CHST11,GSTK1,GSTT2/GSTT2B,HS2ST1,HS6ST2,MAP2K7,NDST3,NGFR	FABP5,LBP	ACOX3,ACSL1,ACSL6,CRAT,FMO1,GSTO1,GSTP1,HMGCS2,MAOA,SLC27A1,TRAF6	ABCG1,ACSL1,ALDH3A2,CHST11,CHST12,GSTZ1,HS2ST1,MAP3K1,NDST1,NR1H2
MSP-RON Signaling Pathway	#NUM!	#NUM!	#NUM!	#NUM!	0	0	0	0	0	0.0333	0.0167	0.0167	0.0333	ACTG1,RPS6KA2	RPS6KA2	PIK3C2A	PIK3C2B,PIK3R2
Neuroprotective Role of THOP1 in Alzheimer's Disease	#NUM!	#NUM!	#NUM!	#NUM!	0	0	0	0	0	0.0165	0.00826	0.0165	0.0248	PRKAG2,YWHAE	HLA-A	LONP1,PRKAR2B	CREB1,PRKACA,PRKAG2
Nucleosome assembly	#NUM!	#NUM!	#NUM!	#NUM!	0	0	0	0	0	0.0408	0.0204	0.0204	0.0204	H2AZ2,NPM1	NPM1	H2AJ	NPM1
OX40 Signaling Pathway	#NUM!	#NUM!	#NUM!	#NUM!	0	0	0	0	0	0.00209	0.00628	0.00628	0.00209	NFKB1	HLA-A,NFKB2,NFKBIB	B2M,NFKB2,REL	BCL2
Systemic Lupus Erythematosus Signaling	#NUM!	#NUM!	#NUM!	#NUM!	0	0	0	0	0	0.00842	0.00748	0.00842	0.00935	CBL,INPP5D,MAPK3,NFATC3,PRPF39,PRPF40A,PRPF6,RNPC3,SNRNP48	HLA-A,LSM12,MRAS,RNPC3,SNRNP27,SNRPD2,SNRPF,Snrpg	CBL,PIK3C2A,PIM2,PRPF8,RRAS,SNRPD3,SNRPF,SNU13,ZMAT5	CREM,LSM14B,MRAS,NRAS,PIK3C2B,PIK3R2,RALA,SNRNP200,SNRPB,SOS1
Th1 and Th2 Activation Pathway	#NUM!	#NUM!	#NUM!	#NUM!	0	0	0	0	0	0.0517	0.00575	0.00575	0.0287	ACVR1B,ACVR2A,JAG2,NFATC3,NFKB1,NOTCH3,STAT5B,TGFBR3,TYK2	HLA-A	PIK3C2A	PIK3C2B,PIK3R2,PSEN2,STAT1,TGFBR1
