# Supplementary material for: NodoMap: A single-cell and spatial transcriptomic atlas of the mouse nodose ganglion
Source: Cell Press Blue. 2026 Jul 20;1(4):None. doi: 10.1016/j.cpblue.2026.100072 (PMC13385471; doi:10.1016/j.cpblue.2026.100072)
Supplement: Table S8. Left-right Ingenuity Pathway Analysis nodose ganglia neurons [file mmc9.xlsx]

## Sheet: 7_Left_Right_IPA_NGN
Ingenuity Canonical Pathways	zScore NGN3	zScore NGN9	zScore NGN16	zScore NGN18	-log(p-value) NGN3	-log(p-value) NGN9	-log(p-value) NGN16	-log(p-value) NGN18	Max -log(p-value)	Ratio NGN3	Ratio NGN9	Ratio NGN16	Ratio NGN18	Molecules NGN3	Molecules NGN9	Molecules NGN16	Molecules NGN18
CREB Signaling in Neurons	-5.15373	-7.04203	-6.27219	-4.45896	2.4	3.83	1.9	1.93	3.83	0.0763	0.11	0.0844	0.0666	ADCY2,ADGRA3,ADGRB3,ADGRL3,AKT3,ATF4,BMPR1A,BMPR2,CACNA1A,CACNA1E,CACNA2D3,CAMK2A,CAMK2G,CNR1,CREB5,CREBBP,EDNRA,GHR,GNA14,GNAI1,GNAL,GNAZ,GNG12,GPR107,GPR149,GPR153,GPR158,GRB2,GRIA3,GRIA4,GRM7,GTF2B,INSR,LGR4,PIK3C3,PLCB1,PLCB3,PLCH1,PLCL1,POLR2F,PRKACA,PRKAG2,PRKAR2A,PRKAR2B,PRKCD,PTGIR,TGFBR3	ACKR1,ADCY2,ADGRL3,ADORA1,ATF2,BMPR2,CACNA1A,CACNA1B,CACNA2D1,CACNA2D2,CACNA2D3,CACNB1,CACNB4,CALM1,CNR1,CYSLTR2,F2R,FGFR1,GABBR1,GABBR2,GHR,GNA13,GNAI1,GNAI2,GNAL,GNAO1,GNAQ,GNAS,GPR158,GPR161,GRIA3,GRIA4,GRIK1,GRIK4,GRM7,IGF1R,INSR,ITPR1,LPAR3,MAPK1,MAPK3,NGFR,NRAS,NTRK2,NTRK3,OPRM1,P2RY1,PDIA3,PIK3CA,PIK3CD,PIK3R1,PLCB1,PLCB4,PLCE1,PLCH1,POLR2A,PRKACB,PRKAR1A,PRKAR1B,PRKAR2A,PRKCE,PTGER4,PTH1R…	ACKR1,ADCY2,ADCY9,ADGRB3,ADGRG1,AKT2,ATF2,BMPR1A,CACNA1A,CACNA1C,CACNA1E,CACNA1H,CACNB3,CHRM2,CREB3L2,CREB5,EP300,F2R,GABBR2,GNB4,GPR137,GPR137C,GPR155,GRIA1,GRIA2,GRIA3,GRIA4,GRID2,GRIK1,GRIK4,GRIN1,GRM7,GRM8,HTR4,IGF1,IGF1R,IGF2R,INSR,MAPK1,NTRK2,PIK3R4,PLCB1,PLCB4,PLCH1,PLCL1,POLR2A,PRKAG1,PRKAG2,PRKAR2B,PRKD1,SOS1,TGFB2	ADCY9,ADGRB1,ADGRB3,ADGRL1,ATF2,CACNA1C,CACNA1D,CACNA2D3,CACNB4,CAMK2G,CHRM2,FZD3,GABBR2,GNAI1,GNAI2,GNAL,GNAQ,GNG12,GNG2,GPR107,GRB2,GRIA3,GRIA4,GRIK2,GTF2B,IGF1R,ITPR1,KRAS,LGR4,LPAR1,MAP2K1,NRAS,NTRK2,POLR2A,PRKAG2,PRKAR1B,PRKAR2B,PRKCA,PRKCB,SOS1,TGFB2
Serotonin Receptor Signaling	-4.93771	-7.38549	-5.61249	-5.547	3.46	7.52	6.07	9.12	9.12	0.089	0.142	0.121	0.114	ADCY2,AKT3,ARFGEF1,ARFGEF2,ATF4,BRAF,CACNA1A,CACNA1E,CACNA2D3,CAMK2A,CAMK2G,CPE,CREB5,CREBBP,GNA14,GNAI1,GNAL,GNG12,KCNQ3,MAP2K3,MAP2K5,MAPT,MPDZ,NFKB1,PCBD1,PIK3C3,PLCB1,PLCB3,PLCH1,PLCL1,PLD3,PNPLA8,PPP1R12A,PRKACA,PRKAG2,PRKAR2A,PRKAR2B,PRKCD,RAB27A,RAC1,ROCK1,RYR3	ADCY2,APP,ARAF,ARFGEF1,ARFGEF2,ARRB1,ATF2,BDNF,BRAF,CACNA1A,CACNA1B,CACNA2D1,CACNA2D2,CACNA2D3,CACNB1,CACNB4,CALM1,CDC42,CPE,FNBP1,FYN,GNA13,GNAI1,GNAI2,GNAL,GNAO1,GNAQ,GNAS,HTR3A,ITGB1,KALRN,KCNJ3,KCNQ3,MAP1LC3B,MAP2K4,MAP2K5,MAPK1,MAPK3,MAPT,MPDZ,MTOR,NRAS,PAK3,PDIA3,PIK3CA,PIK3CD,PIK3R1,PLCB1,PLCB4,PLCE1,PLCH1,PPP1CB,PRKACB,PRKAR1A,PRKAR1B,PRKAR2A,PRKCE,RAB3A,RAB4A,RALA,RAP1B,RASGRF1,RHOQ,RHOT…	ADCY2,ADCY9,AKT2,ARFGEF2,ARRB1,ATF2,BRAF,CACNA1A,CACNA1C,CACNA1E,CACNA1H,CACNB3,CDK5,COPS5,CPE,CREB3L2,CREB5,FNBP1,FYN,GNB4,H3-3A,HTR4,KALRN,KCNJ3,KCNN2,KCNQ3,MAP2K5,MAPK1,MAPK11,MAPT,MPRIP,PIK3R4,PLCB1,PLCB4,PLCH1,PLCL1,PLD5,PPP1R12A,PPP1R12B,PRKAG1,PRKAG2,PRKAR2B,PRKD1,RAB27A,RHOQ,RHOT1,RHOU,ROCK1,ROCK2,RPS6KA3,RYR2,SLC9A5,STAT3,STIM1,STIM2,TGFB2,TRPC1	ADCY9,APP,ARRB1,ATF2,BCL2,BRAF,CACNA1C,CACNA1D,CACNA2D3,CACNB4,CAMK2G,CAV1,CDC42,CPE,FNBP1,FYN,G6PC3,GNAI1,GNAI2,GNAL,GNAQ,GNG12,GNG2,H3-3A,H3-3B,KCNH2,KCNJ3,KCNN2,KCNQ3,KRAS,MAP2K1,MAP2K5,MAPK11,MAPT,MPDZ,NFKB1,NRAS,PAK2,PCBD1,PLA2G12A,PLD5,PRDX6,PRKAG2,PRKAR1B,PRKAR2B,PRKCA,PRKCB,RASGRF1,RHOQ,RHOT1,RPS6KA3,STAT3,TGFB2,TRPC1
Glutaminergic Receptor Signaling Pathway (Enhanced)	-4.82418	-6.89312	-6.2253	-5.24631	8.41	16	12.7	9.26	16	0.135	0.212	0.178	0.132	ADCY2,AKT1S1,AKT3,ATF4,CACNA1A,CACNA1E,CACNA2D3,CAMK2A,CAMK2G,CREB5,CREBBP,DGKB,DGKD,DGKE,DGKI,DGKZ,GABRA2,GABRB3,GNAI1,GNAL,GOSR1,GOSR2,GOT2,GRIA3,GRIA4,GRM7,NFKB1,NR3C1,NSF,PIK3C3,PLCB1,PLCB3,PLCH1,PLCL1,PLD3,PNPLA8,PRKACA,PRKAG2,PRKAR2A,PRKAR2B,PRKCD,SCN2B,SCN8A,SCN9A	ADCY2,ATF2,BDNF,CACNA1A,CACNA1B,CACNA2D1,CACNA2D2,CACNA2D3,CACNB1,CACNB4,CALM1,CHP1,DGKG,DGKH,DGKI,GABBR1,GABBR2,GABRA2,GABRB3,GLUD1,GNAI1,GNAI2,GNAL,GNAO1,GNAQ,GNAS,GOT2,GRIA3,GRIA4,GRIK1,GRIK4,GRIN3A,GRINA,GRM7,ITPR1,KCNK3,MAPK1,MAPK3,MTOR,PDIA3,PIK3CA,PIK3CD,PIK3R1,PLCB1,PLCB4,PLCE1,PLCH1,PPP3CA,PPP3CB,PPP3R1,PRKACB,PRKAR1A,PRKAR1B,PRKAR2A,PRKCE,RPTOR,SCN10A,SCN11A,SCN1A,SCN1B,SCN2A,SCN2B,SCN3…	ADCY2,ADCY9,AGK,AKT2,ATF2,CACNA1A,CACNA1C,CACNA1E,CACNA1H,CACNB3,CREB3L2,CREB5,DGKD,DGKI,GABBR2,GABRA2,GABRB2,GABRB3,GLUD1,GRIA1,GRIA2,GRIA3,GRIA4,GRIK1,GRIK4,GRIN1,GRM7,GRM8,IKBKB,KCNK9,MAPK1,MAPK11,NAPA,NAPG,PIK3R4,PLCB1,PLCB4,PLCH1,PLCL1,PLD5,PPP3CA,PPP3R1,PRKAG1,PRKAG2,PRKAR2B,PRKD1,RPTOR,SCN10A,SCN11A,SCN2A,SCN9A,SLC38A2,SNAP25,STX16,STX1B,TGFB2,TRPC1,YKT6	ADCY9,ATF2,CACNA1C,CACNA1D,CACNA2D3,CACNB4,CAMK2G,CHP1,DGKA,DGKD,DGKG,DGKH,DGKQ,DGKZ,GABBR2,GABRG2,GNAI1,GNAI2,GNAL,GNAQ,GRIA3,GRIA4,GRIK2,HOMER1,ITPR1,MAPK11,NAPB,NFKB1,PLA2G12A,PLD5,PPP3CC,PRDX6,PRKAG2,PRKAR1B,PRKAR2B,PRKCA,PRKCB,SCN2A,SCN3B,SLC38A1,SNAP25,TGFB2,TRPC1
Eicosanoid Signaling	-4.81125	-5.91608	-4.91354	-5.11208	2.91	3.45	2.36	5.19	5.19	0.0961	0.128	0.103	0.11	ABCC1,ADCY2,AKT3,AP1S2,ATF4,BRAF,CREB5,CREBBP,GNA14,GNAI1,GNAL,GNG12,NFKB1,PIK3C3,PLCB1,PLCB3,PLCH1,PLCL1,PNPLA8,PRKACA,PRKAG2,PRKAR2A,PRKAR2B,PRKCD,PTGDS,PTGIR,RAPGEF4	ADCY2,ARAF,ARRB1,ATF2,ATP2A2,BRAF,CTNNB1,CYSLTR2,GNAI1,GNAI2,GNAL,GNAO1,GNAQ,GNAS,ITGB1,KCNMA1,MAPK1,MAPK3,NRAS,PDIA3,PIK3CA,PIK3CD,PIK3R1,PLCB1,PLCB4,PLCE1,PLCH1,PRKACB,PRKAR1A,PRKAR1B,PRKAR2A,PRKCE,PTGER4,RALA,RAP1B,RPS6KA2	ADCY2,ADCY9,AKT2,AP1S2,ARRB1,ATF2,ATP2A2,BRAF,CREB3L2,CREB5,EGR1,GNB4,KCNMA1,KCNMB2,KCNMB4,MAPK1,MAPK11,P2RX3,PIK3R4,PLCB1,PLCB4,PLCH1,PLCL1,PRKAG1,PRKAG2,PRKAR2B,PRKD1,RAPGEF4,RPS6KA3	ABCC1,ADCY9,AP1B1,ARRB1,ATF2,BRAF,GNAI1,GNAI2,GNAL,GNAQ,GNG12,GNG2,KCNMA1,KCNMB2,KRAS,MAP2K1,MAPK11,NFKB1,NRAS,P2RX3,PLA2G12A,PRDX6,PRKAG2,PRKAR1B,PRKAR2B,PRKCA,PRKCB,RAPGEF4,RPS6KA3,TCF4,VEGFB
BBSome Signaling Pathway	-4.3788	-4.80196	-4.31455	-3.26599	0	0.368	0	0.476	0.476	0.0507	0.073	0.0609	0.0507	ADGRA3,ADGRB3,ADGRL3,ASXL2,ASXL3,BBS9,CCT4,CNR1,DZIP1,EDNRA,GPR107,GPR149,GPR153,GPR158,GRM7,INSR,LGR4,PRKACA,PRKAG2,PRKAR2A,PRKAR2B,PRKCD,PTGIR,STX3,XBP1	ACKR1,ADGRL3,ADORA1,ASXL3,BDNF,CCT2,CCT4,CNR1,CYSLTR2,DNM1L,F2R,GABBR1,GABBR2,GPR158,GPR161,GRM7,IFT43,IFT80,IGF1R,INSR,LPAR3,MAP2K4,MAPK1,NTRK2,OPRM1,P2RY1,PCM1,PRKACB,PRKAR1A,PRKAR1B,PRKAR2A,PTGER4,PTH1R,S1PR3,STX3,TCP1	ACKR1,ADGRB3,ADGRG1,ASXL1,BBIP1,CBX7,CHRM2,F2R,GABBR2,GPR137,GPR137C,GPR155,GRM7,GRM8,HTR4,IFT43,IGF1R,INSR,INVS,MAPK1,MAPK11,NTRK2,PCGF1,PCM1,PHF1,PRKAG1,PRKAG2,PRKAR2B,STAT3,TCP1	ADGRB1,ADGRB3,ADGRL1,CCT3,CHRM2,CUL3,FZD3,GABBR2,GLIS2,GPR107,IFT81,IGF1R,LGR4,LPAR1,MAPK11,NTRK2,PHF1,PKD1,PRKAG2,PRKAR1B,PRKAR2B,PTCH1,RAB5A,STAT3,STX3
Molecular Mechanisms of Cancer	-4.34122	-8.45185	-6.33748	-7.25	3.19	2.68	0.4	3.94	3.94	0.0767	0.0964	0.0639	0.0743	ADCY2,ADGRA3,ADGRB3,ADGRL3,AKT3,ARHGEF1,ARHGEF11,ARHGEF18,ARHGEF9,ATM,AXIN1,BIRC2,BMPR1A,BMPR2,BRAF,CAMK2A,CAMK2G,CNR1,CREBBP,CTNNA1,E2F3,EDNRA,GAB1,GAB2,GHR,GNA14,GNAI1,GNAL,GNAZ,GNG12,GPR107,GPR149,GPR153,GPR158,GRB2,GRM7,HDAC7,HDAC8,HDAC9,HIPK2,ITGA6,JAK1,LGR4,LRP1,MAP2K3,MAPK10,MAPK9,NFKB1,PIK3C3,PLCB1,PLCB3,PRKACA,PRKAG2,PRKAR2A,PRKAR2B,PRKCD,PTGIR,PTK2,RAC1,RALGDS,RAPGEF1,RASGRP1,SMAD2,SMAD…	ACKR1,ACVR2A,ADCY2,ADGRL3,ADORA1,APC,ARHGEF11,ARHGEF12,ARHGEF9,BMPR2,BRAF,CDC42,CNR1,CTNNA1,CTNNA2,CTNNB1,CYSLTR2,F2R,FNBP1,FOS,FYN,GAB1,GAB2,GABBR1,GABBR2,GHR,GNA13,GNAI1,GNAI2,GNAL,GNAO1,GNAQ,GNAS,GPR158,GPR161,GRM7,HDAC10,HDAC11,HDAC9,HIPK2,IL6ST,ITGA3,ITGB1,JAK1,LPAR3,MAP2K4,MAP3K7,MAPK1,MAPK10,MAPK3,MAPK8,MAPK9,MMP16,NRAS,OPRM1,P2RY1,PAK3,PIK3CA,PIK3CD,PIK3R1,PLCB1,PLCB4,PRKACB,PRKAR1A,PRKAR…	ACKR1,ACVR1,ADCY2,ADCY9,ADGRB3,ADGRG1,AKT2,APC,APC2,ARHGEF12,ARHGEF9,BMPR1A,BRAF,CHRM2,CTNNA1,CTNNA2,CYCS,E2F6,EP300,F2R,FNBP1,FOS,FYN,GABBR2,GNB4,GPR137,GPR137C,GPR155,GRM7,GRM8,HDAC7,HDAC9,HTR4,IGF1,ITGA7,JAK1,MAPK1,MAPK10,MAPK11,MMP16,PIK3R4,PLCB1,PLCB4,PRKAG1,PRKAG2,PRKAR2B,PRKD1,PTK2,RAPGEF1,RHOQ,RHOT1,RHOU,SOS1,TGFB2,XIAP	ADCY9,ADGRB1,ADGRB3,ADGRL1,ARHGEF12,ARHGEF4,ARHGEF9,ATR,BCL2,BCL2L1,BRAF,CAMK2G,CCND3,CDC42,CDKN1A,CHRM2,CTNNA1,CTNNA2,E2F6,FNBP1,FYN,FZD3,GABBR2,GNAI1,GNAI2,GNAL,GNAQ,GNG12,GNG2,GPR107,GRB2,HDAC8,HDAC9,IL6ST,ITGA3,ITGA6,JAK1,KRAS,LAMTOR3,LGR4,LPAR1,LRP6,MAP2K1,MAPK11,NFKB1,NRAS,PA2G4,PAK2,PRKAG2,PRKAR1B,PRKAR2B,PRKCA,PRKCB,PTCH1,PTK2,RAPGEF1,RASGRF1,RHOQ,RHOT1,SOS1,TAB2,TCF4,TGFB2,XIAP
Pancreatic Secretion Signaling Pathway	-4.15761	-5.60449	-5.42517	-3.96177	4.72	5.96	6.52	3.43	6.52	0.119	0.16	0.152	0.0988	ADCY2,AKT1S1,AKT3,Amy1,ARHGEF1,ARHGEF11,ARHGEF18,ARHGEF9,ATP2B1,GOSR1,GOSR2,IRF2,LIPA,NSF,PIK3C3,PLCB1,PLCB3,PLCH1,PLCL1,PRKACA,PRKAG2,PRKAR2A,PRKAR2B,PRKCD,RAC1,ROCK1,RYR3,STK39,WNK1	ADCY2,ARHGDIG,ARHGEF11,ARHGEF12,ARHGEF9,ATP2A2,ATP2B1,ATP2B4,CA10,DAGLB,GNA13,GNAQ,GNAS,ITPR1,KCNMA1,MAPK1,MAPK3,MTOR,PDIA3,PIK3CA,PIK3CD,PIK3R1,PLCB1,PLCB4,PLCE1,PLCH1,PPP1CB,PRKACB,PRKAR1A,PRKAR1B,PRKAR2A,PRKCE,RAP1B,ROCK2,RPTOR,SLC4A4,STK39,STX16,STXBP1	ADCY2,ADCY9,AKT2,ARHGEF12,ARHGEF9,ATP2A2,ATP2B1,ATP2B4,IRF2,KCNMA1,LIPA,MAPK1,NAPA,NAPG,PIK3R4,PLCB1,PLCB4,PLCH1,PLCL1,PRKAG1,PRKAG2,PRKAR2B,PRKD1,ROCK1,ROCK2,RPTOR,RYR2,SLC4A2,SLC4A4,SNAP25,STIM1,STK39,STX16,STX1B,STXBP1,WNK1,YKT6	ADCY9,ARHGEF12,ARHGEF4,ARHGEF9,ATP2B1,ATP2B4,CA10,GNAQ,IRF2,ITPR1,KCNMA1,NAPB,PAK2,PRKAG2,PRKAR1B,PRKAR2B,PRKCA,PRKCB,SLC4A4,SLC9A1,SNAP25,STK39,STXBP1,STXBP5
Protein Ubiquitination Pathway	-4.13092	-7.87401	-7	-4.89898	5.66	18.7	12.9	4.44	18.7	0.122	0.241	0.191	0.104	ANAPC1,ANAPC11,ANAPC4,ANAPC5,BIRC2,BTRC,DNAJB2,DNAJC1,DNAJC2,DNAJC21,DNAJC6,ELOC,FBXW7,HSPA4L,HSPA5,NEDD4L,PAN2,PSMA6,PSMB10,PSMB2,PSMC2,PSMD5,SMURF2,SUGT1,UBC,UBE2H,UBE2Q1,UBE2R2,USP12,USP33,USP35,USP45,USP53,USP9X	AMFR,BAG1,BIRC6,BTRC,CUL2,DNAJA1,DNAJB14,DNAJC1,DNAJC10,DNAJC15,DNAJC21,DNAJC3,DNAJC5,DNAJC6,DNAJC7,FBXW7,HSP90AA1,HSP90AB1,HSP90B1,HSPA12A,HSPA4,HSPA4L,HSPA5,HSPA8,HSPA9,HSPD1,HSPH1,NEDD4,NEDD4L,PRKN,PSMA3,PSMC6,PSMD1,PSMD2,SACS,SMURF2,UBA1,UBB,UBC,UBE2B,UBE2D1,UBE2D2,Ube2e1,UBE2E2,UBE2G1,UBE2G2,UBE2H,UBE2M,UBE2R2,UBE2V2,UBE2Z,UBE3B,UBE4A,UBE4B,UBR2,UCHL1,USO1,USP14,USP15,USP19,USP31,USP32,USP34…	ANAPC1,ANAPC5,BIRC6,BTRC,CUL1,CUL2,DNAJB2,FBXW7,HLA-A,HSP90AA1,HSPA12A,HSPA4L,HSPA9,NEDD4L,PRKN,PSMA1,PSMA4,PSMA5,PSMB7,PSMC2,PSMC6,PSMD1,PSMD11,PSMD12,PSMD13,PSMD14,PSMD8,SACS,SMURF1,TRAP1,UBA1,UBE2A,UBE2D2,UBE2D3,Ube2e1,UBE2G1,UBE2G2,UBE2J1,UBE2Q1,UBE2V2,UBE4A,UBE4B,USO1,USP15,USP31,USP32,USP33,USP35,USP4,USP48,USP7,USP8,XIAP	AMFR,ANAPC10,BIRC6,DNAJB1,DNAJC13,ELOC,HLA-A,HSPA4,HSPA4L,HSPD1,NEDD4L,PSMD12,PSMD4,UBE2A,UBE2D1,UBE2D3,UBE2E3,UBE2G1,UBE2G2,UBE2N,UBE2R2,USO1,USP12,USP13,USP16,USP4,USP47,USP8,XIAP
Synaptogenesis Signaling Pathway	-4.12837	-7.09055	-6.53197	-5.15373	11.4	17.3	13.2	10.2	17.3	0.155	0.221	0.183	0.139	ADCY2,AKT3,AP2B1,ARPC2,ATF4,BRAF,CAMK2A,CAMK2G,CDH11,CFL1,CNTNAP2,CREB5,CREBBP,EFNA5,GOSR1,GOSR2,GRB2,GRIA3,GRIA4,GRM7,ITSN1,LRP1,MAP1B,MAPT,MARCKS,NECTIN3,NLGN2,NLGN3,NRXN3,NSF,PIK3C3,PRKACA,PRKAG2,PRKAR2A,PRKAR2B,PRKCD,RAC1,RAPGEF1,RASGRP1,SNCG,SYN2,SYN3,SYT1,SYT14,SYT16,SYT2,SYT7,SYT9,WASF1	ADCY2,AP2A1,AP2A2,AP2S1,APOE,ARPC2,ATF2,BDNF,BRAF,CACNA1B,CACNA2D1,CACNA2D2,CACNB1,CACNB4,CALM1,CDC42,CDH10,CDH19,CDH4,CHN1,CNTNAP2,CTNNB1,DLG4,DNAJC5,EFNA5,FYN,GRIA3,GRIA4,GRIN3A,GRINA,GRM7,HSPA8,ITPR1,KALRN,LRP8,MAP1B,MAPK1,MAPK3,MAPT,MTOR,NECTIN3,NLGN1,NLGN3,NRAS,NRXN1,NRXN2,NTRK2,PAFAH1B1,PIK3CA,PIK3CD,PIK3R1,PRKACB,PRKAR1A,PRKAR1B,PRKAR2A,PRKCE,RAB3A,RALA,RAP1B,RASGRF1,RASGRP1,SGTA,SOS2,STX1…	ACTR2,ADCY2,ADCY9,AKT2,AP2A1,APOE,ATF2,BRAF,CACNB3,CDH10,CDH13,CDH19,CDK5,CNTNAP1,CNTNAP2,CREB3L2,CREB5,EFNA5,EPHA3,EPHA7,FYN,GRIA1,GRIA2,GRIA3,GRIA4,GRIN1,GRM7,GRM8,ITSN1,ITSN2,KALRN,MAP1B,MAPK1,MAPT,MARCKS,NAPA,NAPG,NECTIN3,NLGN1,NTRK2,PAFAH1B1,PIK3R4,PRKAG1,PRKAG2,PRKAR2B,RAPGEF1,SNAP25,SOS1,STX16,STX1B,STXBP1,SYN2,SYT1,SYT11,SYT14,SYT2,UNC13A,YKT6	ADCY9,AFDN,APOE,ARPC2,ATF2,BRAF,CACNB4,CADM1,CAMK2G,CDC42,CDH12,CDH2,CLASP2,CNTNAP2,EFNA5,EPHA3,FYN,GRB2,GRIA3,GRIA4,ITPR1,ITSN2,KRAS,MAP1B,MAPT,NAPB,NLGN1,NRAS,NRXN1,NTRK2,PRKAG2,PRKAR1B,PRKAR2B,RAB5A,RAPGEF1,RASGRF1,SNAP25,SNCG,SOS1,STXBP1,STXBP5,SYN1,SYT2,SYT9
P2Y Purinergic Receptor Signaling Pathway	-4.12311	-3.8	-3.5	-2.32379	3.8	5.2	2.85	3.35	5.2	0.134	0.187	0.134	0.119	ADCY2,AKT3,ATF4,CREB5,CREBBP,GNAI1,GNG12,NFKB1,PIK3C3,PLCB1,PLCB3,PLCH1,PLCL1,PRKACA,PRKAG2,PRKAR2A,PRKAR2B,PRKCD	ADCY2,ATF2,FOS,GNAI1,GNAI2,GNAQ,MAPK1,MAPK3,NRAS,P2RY1,PDIA3,PIK3CA,PIK3CD,PIK3R1,PLCB1,PLCB4,PLCE1,PLCH1,PRKACB,PRKAR1A,PRKAR1B,PRKAR2A,PRKCE,RALA,RAP1B	ADCY2,ADCY9,AKT2,ATF2,CREB3L2,CREB5,FOS,GNB4,MAPK1,PIK3R4,PLCB1,PLCB4,PLCH1,PLCL1,PRKAG1,PRKAG2,PRKAR2B,PRKD1	ADCY9,ATF2,GNAI1,GNAI2,GNAQ,GNG12,GNG2,KRAS,MAP2K1,NFKB1,NRAS,PRKAG2,PRKAR1B,PRKAR2B,PRKCA,PRKCB
Zn Homeostasis Signaling Pathway	-4.11096	-4.13118	-4.25818	-2.74398	0	0	0	0	0	0.0386	0.0561	0.0487	0.0312	ADCY2,ADGRA3,ADGRB3,ADGRL3,AKT3,ATF4,CNR1,CREB5,CREBBP,EDNRA,GNA14,GPR107,GPR149,GPR153,GPR158,GRIA3,GRIA4,GRM7,INSR,LGR4,MPPED2,NFKB1,PDE11A,PDE3A,PDE4B,PDE8A,PIK3C3,PLCB1,PLCB3,PRKACA,PRKAG2,PRKAR2A,PRKAR2B,PRKCD,PTGIR,RAC1,SELENOW,SLC30A7,SLC9A8,SMAD2,SMAD4,SMAD9	ACKR1,ADCY2,ADGRL3,ADORA1,APP,ATF2,BCR,CHP1,CLU,CNR1,CYSLTR2,F2R,GABBR1,GABBR2,GDE1,GDPD1,GNAQ,GPR158,GPR161,GRIA3,GRIA4,GRIN3A,GRINA,GRM7,INSR,ITPR1,KCNB1,LPAR3,MAPK1,MAPK3,MMP16,MPPED2,Mt1,OPRM1,P2RY1,PDE10A,PDE1C,PDE8B,PIK3CA,PIK3CD,PIK3R1,PLCB1,PLCB4,PPP3CA,PPP3CB,PPP3R1,PRKACB,PRKAR1A,PRKAR1B,PRKAR2A,PRKCE,PTGER4,PTH1R,S1PR3,SELENOW,SLC39A6,SLC9A5,SLC9A6,SMAD4,TMEM109,TRPA1	ACKR1,ADCY2,ADCY9,ADGRB3,ADGRG1,AKT2,ATF2,BCR,CHRM2,CREB3L2,CREB5,EGR1,F2R,GABBR2,GPR137,GPR137C,GPR155,GRIA1,GRIA2,GRIA3,GRIA4,GRIN1,GRM7,GRM8,GYS1,HTR4,IKBKB,INSR,KCNB1,MAPK1,MAPK11,MMP16,NFAT5,NFATC3,PDE10A,PDE12,PDE4D,PIK3R4,PLCB1,PLCB4,PPP3CA,PPP3R1,PRKAG1,PRKAG2,PRKAR2B,PRKD1,RYR2,SELENOW,SIRT3,SLC39A6,SLC9A5,STAT3,TGFB2	ADCY9,ADGRB1,ADGRB3,ADGRL1,APP,ATF2,CACNA1D,CHP1,CHRM2,FZD3,GABBR2,GNAQ,GPR107,GRIA3,GRIA4,ITPR1,LGR4,LPAR1,MAPK11,NFKB1,PDE11A,PDE6D,PDE7B,PPP3CC,PRKAG2,PRKAR1B,PRKAR2B,PRKCA,PRKCB,SELENOW,SLC39A6,SLC9A1,STAT3,TGFB2
Docosahexaenoic Acid (DHA) Signaling	-3.92232	-4.74342	-4.94975	-4.08248	3.31	6.01	4.13	3.6	6.01	0.104	0.159	0.127	0.0996	ADAM10,ADCY2,AKT1S1,AKT3,ATF4,BRAF,CREB5,CREBBP,PIK3C3,PLCB1,PLCB3,PLCH1,PLCL1,PNPLA8,PRKACA,PRKAG2,PRKAR2A,PRKAR2B,PRKCD,RXRB,SYT1,SYT14,SYT16,SYT2,SYT7,SYT9	ADCY2,APP,ARAF,ATF2,BDNF,BRAF,FABP7,GNAQ,GNAS,ITPR1,KCNMA1,MAPK1,MAPK3,MTOR,NGFR,NTRK2,PDIA3,PIK3CA,PIK3CD,PIK3R1,PLCB1,PLCB4,PLCE1,PLCH1,PRKAA2,PRKAB2,PRKACB,PRKAR1A,PRKAR1B,PRKAR2A,PRKCE,PSEN1,RPTOR,SPTBN1,SPTBN2,STXBP1,SYT11,SYT16,SYT4,SYT9	ADCY2,ADCY9,AKT2,ATF2,BRAF,CREB3L2,CREB5,CYCS,IGF1,KCNMA1,MAPK1,NTRK2,PIK3R4,PLCB1,PLCB4,PLCH1,PLCL1,PRKAA2,PRKAG1,PRKAG2,PRKAR2B,PRKD1,RPTOR,SPTBN1,SPTBN4,STXBP1,SYNJ1,SYT1,SYT11,SYT14,SYT2,TGFB2	ADAM10,ADCY9,APP,ATF2,BCL2,BCL2L1,BRAF,GNAQ,ITPR1,KCNMA1,MAP2K1,NTRK2,PLA2G12A,PRDX6,PRKAG2,PRKAR1B,PRKAR2B,PRKCA,PRKCB,SPTBN4,STXBP1,STXBP5,SYT2,SYT9,TGFB2
Cardiac Hypertrophy Signaling	-3.90007	-5.86353	-5.66667	-3.67423	2.72	11.7	6.62	5.4	11.7	0.0958	0.203	0.149	0.115	ADCY2,CACNA1A,CACNA1E,CACNA2D3,CREBBP,GNA14,GNAI1,GNAL,GNAZ,GNG12,GRB2,MAP2K3,MAPK10,MAPK9,PIK3C3,PLCB1,PLCB3,PLCH1,PLCL1,PRKACA,PRKAG2,PRKAR2A,PRKAR2B,RAC1,ROCK1	ADCY2,ATF2,CACNA1A,CACNA1B,CACNA2D1,CACNA2D2,CACNA2D3,CACNB1,CACNB4,CALM1,CDC42,CHP1,FNBP1,GNA13,GNAI1,GNAI2,GNAL,GNAO1,GNAQ,GNAS,IGF1R,MAP2K4,MAP3K1,MAP3K4,MAP3K7,MAPK1,MAPK10,MAPK3,MAPK8,MAPK9,MEF2A,MTOR,NRAS,PDIA3,PIK3CA,PIK3CD,PIK3R1,PLCB1,PLCB4,PLCE1,PLCH1,PPP3CA,PPP3CB,PPP3R1,PRKACB,PRKAR1A,PRKAR1B,PRKAR2A,RALA,RAP1B,RHOQ,RHOT1,ROCK2	ADCY2,ADCY9,ADSS2,ATF2,CACNA1A,CACNA1C,CACNA1E,CACNB3,EIF2B5,EP300,FNBP1,GNB4,IGF1,IGF1R,MAP3K13,MAP3K3,MAPK1,MAPK10,MAPK11,MEF2A,MEF2C,MEF2D,PIK3R4,PLCB1,PLCB4,PLCH1,PLCL1,PPP3CA,PPP3R1,PRKAG1,PRKAG2,PRKAR2B,RHOQ,RHOT1,RHOU,ROCK1,ROCK2,SOS1,TGFB2	ADCY9,ADSS2,ATF2,CACNA1C,CACNA1D,CACNA2D3,CACNB4,CDC42,CHP1,FNBP1,GNAI1,GNAI2,GNAL,GNAQ,GNG12,GNG2,GRB2,IGF1R,KRAS,MAP2K1,MAPK11,NRAS,PPP3CC,PRKAG2,PRKAR1B,PRKAR2B,RHOQ,RHOT1,SOS1,TGFB2
Phagosome Formation	-3.89331	-6.78233	-5.83095	-5.75396	0.407	0	0	0.636	0.636	0.0537	0.065	0.048	0.0523	ADGRA3,ADGRB3,ADGRL3,AKT3,AP1S2,ARPC2,CFL1,CNR1,EDNRA,GAB2,GPR107,GPR149,GPR153,GPR158,GRB2,GRM7,ITGA6,LGR4,LIMK2,MAP2K3,MAP2K5,MARCKS,MYO18A,PIK3C3,PIP4K2A,PIP4K2B,PIP4K2C,PLD3,PNPLA8,PRKCD,PTGIR,PTK2,RAC1,RAPGEF1,RAPGEF4,RASGRP1,ROCK1,WASF1	ACKR1,ADGRL3,ADORA1,ARPC2,BCAR1,CDC42,CNR1,CYSLTR2,ELMO1,F2R,FYN,GAB2,GABBR1,GABBR2,GPR158,GPR161,GRM7,ITGA3,ITGB1,ITPR1,LPAR3,MAP2K4,MAP2K5,MAPK1,MAPK3,MTOR,MYH14,NRAS,OPRM1,P2RY1,PAK3,PI4KA,PIK3CA,PIK3CD,PIK3R1,PRKCE,PTGER4,PTH1R,PTK2,RALA,RAP1B,RASGRP1,ROCK2,S1PR3,SOS2,TLN2	ACKR1,ACTR2,ADGRB3,ADGRG1,AKT2,AP1S2,BCAR1,CHRM2,ELMO1,F2R,FYN,GABBR2,GPR137,GPR137C,GPR155,GRM7,GRM8,HTR4,ITGA7,MAP2K5,MAPK1,MARCKS,MYH10,MYH14,PIK3R4,PIP5K1C,PLD5,PRKD1,PTK2,RAPGEF1,RAPGEF4,ROCK1,ROCK2,SOS1	ADGRB1,ADGRB3,ADGRL1,AP1B1,ARPC2,CDC42,CHRM2,CLIP1,FYN,FZD3,GABBR2,GPR107,GRB2,ITGA3,ITGA6,ITPR1,KRAS,LGR4,LIMK2,LPAR1,MAP2K1,MAP2K5,MYH14,MYH9,MYO10,NRAS,PAK2,PIP5K1A,PLA2G12A,PLD5,PRDX6,PRKCA,PRKCB,PTK2,RAPGEF1,RAPGEF4,SOS1
Class I MHC mediated antigen processing and presentation	-3.85714	-7.87401	-8.3666	-5.89768	8.54	9.27	15.8	8.56	15.8	0.128	0.162	0.183	0.12	ANAPC1,ANAPC11,ANAPC4,ANAPC5,ATG7,BTRC,CDC16,CDC26,CUL7,ELOC,FBXL20,FBXO31,FBXW5,FBXW7,GAN,HACE1,HECW2,HERC4,HMGB1,HSPA5,HUWE1,ITCH,LTN1,MKRN1,NEDD4L,PIK3C3,PSMA6,PSMB10,PSMB2,PSMC2,PSMD5,RNF111,RNF123,RNF130,RNF217,SEC24A,SEC24B,SH3RF1,SMURF2,TAPBP,TPP2,TRIM36,UBA6,UBC,UBE2H,UBE2Q1,UBE2R2,UFL1,ZNRF2	BCAP31,BTRC,CALR,CANX,CBLB,CTSL,CUL2,FBXL20,FBXO11,FBXO2,FBXW11,FBXW7,GAN,HERC2,HSPA5,ITCH,LNPEP,LRSAM1,LTN1,NEDD4,NEDD4L,PDIA3,PRKN,PSMA3,PSMC6,PSMD1,PSMD2,PSME4,RLIM,RNF130,RNF19A,RNF4,RNF7,SAR1B,SEC24A,SEC24B,SEC24D,SEC31A,SEC61A2,SIAH1,SMURF2,TRIM36,TRIP12,UBA1,UBB,UBC,UBE2B,UBE2D1,UBE2D2,UBE2E2,UBE2G1,UBE2G2,UBE2H,UBE2M,UBE2R2,UBE2V2,UBE2Z,UBE3B,UBE3C,UBE4A,UBR2,UBR4	ANAPC1,ANAPC5,ASB13,ATG7,BCAP31,BTBD1,BTBD6,BTRC,CTSL,CUL1,CUL2,FBXL5,FBXO11,FBXO44,FBXO9,FBXW11,FBXW7,FBXW8,GAN,HECTD1,HECW2,HERC1,HERC2,HLA-A,IKBKB,ITCH,KLHL20,KLHL21,LRSAM1,MGRN1,NEDD4L,NPEPPS,PIK3R4,PRKN,PSMA1,PSMA4,PSMA5,PSMB7,PSMC2,PSMC6,PSMD1,PSMD11,PSMD12,PSMD13,PSMD14,PSMD8,PSME4,RLIM,RNF123,RNF14,RNF213,RNF41,SEC24B,SMURF1,SNAP23,TPP2,TRIM36,TRIP12,UBA1,UBA5,UBE2A,UBE2D2,UBE2D3,UBE2G1,U…	ANAPC10,ASB8,BCAP31,BTBD1,CDC27,CUL3,ELOC,FBXO11,FBXO44,FBXW11,FBXW8,HECTD1,HECW2,HLA-A,ITCH,KLHL2,KLHL5,LRSAM1,LTN1,NEDD4L,PSMD12,PSMD4,RCHY1,RNF115,RNF4,RNF6,SEC23A,SEC24A,SEC31A,SPSB2,SPSB4,TPP2,TRIM36,TRIM37,TRIM41,UBE2A,UBE2D1,UBE2D3,UBE2E3,UBE2G1,UBE2G2,UBE2N,UBE2R2,UBE3C,UFL1,VAMP8
Estrogen Receptor Signaling	-3.78118	-5.7735	-4.86664	-5.19109	8.74	10.8	5.78	6.65	10.8	0.126	0.167	0.123	0.107	ADCY2,AKT3,ATF4,ATP5MC1,CACNA1A,CACNA1E,CACNA2D3,CFL1,CREB5,CREBBP,GNA14,GNAI1,GNAL,GNAZ,GNG12,GRB2,JAK1,LIMK2,MED13L,MED14,MT-CYB,MT-ND1,MT-ND4,NCOA2,NCOR2,NDUFA11,NDUFA13,NDUFA3,NDUFA7,NDUFAB1,NDUFB1,NDUFB11,NDUFB2,NDUFB6,NDUFB8,NDUFV3,NFKB1,NR3C1,PIK3C3,PLCB1,PLCB3,PLCH1,PLCL1,PPP1R12A,PRKACA,PRKAG2,PRKAR2A,PRKAR2B,PRKCD,ROCK1,SDHC,THRAP3	ADCY2,ATF2,ATP5F1B,CACNA1A,CACNA1B,CACNA2D1,CACNA2D2,CACNA2D3,CACNB1,CACNB4,CCNC,DDX5,DLG4,ESR1,FOS,GNA13,GNAI1,GNAI2,GNAL,GNAO1,GNAQ,GNAS,HSP90AA1,HSP90AB1,HSP90B1,IGF1R,JAK1,MAPK1,MAPK3,MMP16,MT-ATP6,MT-CYB,MT-ND1,MT-ND2,MT-ND3,MT-ND4,MT-ND5,MTOR,NCOA1,NCOR2,NDUFA13,NDUFA4,NDUFB8,NDUFB9,NDUFS4,NRAS,PDIA3,PIK3CA,PIK3CD,PIK3R1,PLCB1,PLCB4,PLCE1,PLCH1,PPP1CB,PRKAA2,PRKAB2,PRKACB,PRKAR1A,PRKAR1B,PR…	ADCY2,ADCY9,AKT2,ATF2,ATP5F1B,CACNA1A,CACNA1C,CACNA1E,CACNB3,CREB3L2,CREB5,DDX5,EIF2B5,EP300,FOS,GNB4,HSP90AA1,IGF1,IGF1R,IGF2R,JAK1,MAPK1,MED1,MED12L,MMP16,MPRIP,MT-CYB,MT-ND1,MT-ND2,MT-ND4,NCOA1,NDUFB11,NDUFB3,NDUFV2,PIK3R4,PLCB1,PLCB4,PLCH1,PLCL1,PPP1R12A,PPP1R12B,PRKAA2,PRKAG1,PRKAG2,PRKAR2B,PRKD1,PTEN,ROCK1,ROCK2,SDHA,SOS1	ADCY9,ATF2,ATP5PB,BCL2,CACNA1C,CACNA1D,CACNA2D3,CACNB4,CAV1,CDKN1A,GNAI1,GNAI2,GNAL,GNAQ,GNG12,GNG2,GPS2,GRB2,IGF1R,JAK1,KRAS,LIMK2,MAP2K1,MED1,MED15,MT-CYB,MT-ND4,NCOA1,NCOA2,NCOR2,NDUFA12,NFKB1,NRAS,NRF1,PRKAG2,PRKAR1B,PRKAR2B,PRKCA,PRKCB,SETD7,SOS1,TRRAP,VEGFB,ZDHHC21
Insulin Secretion Signaling Pathway	-3.77297	-6.09078	-6.17213	-3.83761	6.33	9.28	10.8	3.51	10.8	0.127	0.18	0.176	0.0951	ADCY2,ATF4,CACNA1A,CACNA1E,CACNA2D3,CAMK2A,CAMK2G,CPE,CREB5,CREBBP,DLAT,DLD,EIF2S1,GHR,GNA14,GOSR1,GOSR2,INSR,JAK1,NALCN,NSF,PABPC1,PIK3C3,PLCB1,PLCB3,PLCH1,PLCL1,PRKACA,PRKAG2,PRKAR2A,PRKAR2B,PRKCD,RAPGEF4,RYR3,SLC2A3,SPCS1	ADCY2,ASIC2,ATF2,CACNA1A,CACNA1B,CACNA2D1,CACNA2D2,CACNA2D3,CACNB1,CACNB4,CLCN3,CPE,EIF4A2,EIF4E3,EIF4G3,FYN,GHR,GNAQ,GNAS,INSR,ITPR1,JAK1,KCNB1,MAPK1,MAPK3,MTOR,MVB12B,NALCN,PCSK1,PCSK2,PDIA3,PIK3CA,PIK3CD,PIK3R1,PLCB1,PLCB4,PLCE1,PLCH1,PRKACB,PRKAR1A,PRKAR1B,PRKAR2A,PRKCE,RAP1B,SEC11A,SEC61A2,SPCS1,SPCS2,SSR1,SSR3,STX16	ADCY2,ADCY9,ASIC3,ATF2,CACNA1A,CACNA1C,CACNA1E,CACNA1H,CACNB3,CPE,CREB3L2,CREB5,EIF2B5,EIF4G1,EIF4G2,EIF4G3,FYN,INSR,JAK1,KCNB1,MAPK1,MAPK11,MVB12B,NALCN,NAPA,NAPG,PCSK2,PDHA1,PIK3R4,PLCB1,PLCB4,PLCH1,PLCL1,PRKAG1,PRKAG2,PRKAR2B,PRKD1,RAPGEF4,RPS6KA5,RYR2,SNAP25,SRP72,STAT2,STAT3,STAT5B,STX16,STX1B,UBAP1,VPS28,YKT6	ADCY9,ATF2,CACNA1C,CACNA1D,CACNA2D3,CACNB4,CAMK2G,CPE,DLD,FYN,GNAQ,ITPR1,JAK1,MAPK11,MVB12B,NALCN,NAPB,PDHX,PRKAG2,PRKAR1B,PRKAR2B,PRKCA,PRKCB,RAPGEF4,SNAP25,STAT3,VPS37A
Synaptic Long Term Potentiation	-3.77124	-4.91354	-4.58258	-3.5	4.24	8.17	5.76	4.27	8.17	0.145	0.234	0.185	0.137	ATF4,CAMK2A,CAMK2G,CREB5,CREBBP,GNA14,GRIA3,GRIA4,GRM7,PLCB1,PLCB3,PLCH1,PLCL1,PRKACA,PRKAG2,PRKAR2A,PRKAR2B,PRKCD	ATF2,CALM1,CHP1,GNAQ,GRIA3,GRIA4,GRIN3A,GRINA,GRM7,ITPR1,MAPK1,MAPK3,NRAS,PDIA3,PLCB1,PLCB4,PLCE1,PLCH1,PPP1CB,PPP3CA,PPP3CB,PPP3R1,PRKACB,PRKAR1A,PRKAR1B,PRKAR2A,PRKCE,RALA,RAP1B	ATF2,CACNA1C,CREB3L2,CREB5,EP300,GRIA1,GRIA2,GRIA3,GRIA4,GRIN1,GRM7,GRM8,MAPK1,PLCB1,PLCB4,PLCH1,PLCL1,PPP3CA,PPP3R1,PRKAG1,PRKAG2,PRKAR2B,PRKD1	ATF2,CACNA1C,CAMK2G,CHP1,GNAQ,GRIA3,GRIA4,ITPR1,KRAS,MAP2K1,NRAS,PPP3CC,PRKAG2,PRKAR1B,PRKAR2B,PRKCA,PRKCB
KEAP1-NFE2L2 pathway	-3.77124	-4.69042	-5	-2.12132	3.09	2.98	5.16	0.392	5.16	0.118	0.144	0.163	0.0523	AKT3,BTRC,CREBBP,FBXL17,FER,NPLOC4,PIK3C3,PRKCD,PSMA6,PSMB10,PSMB2,PSMC2,PSMD5,SESN1,STK3,STK39,STK4,UBC	BTRC,FBXL17,FER,MAP1LC3B,PI4KA,PIK3CA,PIK3CD,PIK3R1,PRKAA2,PSMA3,PSMC6,PSMD1,PSMD2,PSME4,STK24,STK32C,STK35,STK39,UBB,UBC,UBXN7,VCP	AKT2,BTRC,CUL1,EP300,FBXL17,FER,PIK3R4,PRKAA2,PSMA1,PSMA4,PSMA5,PSMB7,PSMC2,PSMC6,PSMD1,PSMD11,PSMD12,PSMD13,PSMD14,PSMD8,PSME4,SESN1,STK3,STK38,STK39	BRSK2,CDKN1A,CUL3,PSMD12,PSMD4,STK38,STK39,STK4
RHO GTPase cycle	-3.71307	-9.69536	-8.24958	-7.42077	11.5	21.2	13.1	12.4	21.2	0.136	0.209	0.16	0.131	ABI2,ABL2,ABR,ACTB,ARHGAP15,ARHGAP21,ARHGAP28,ARHGAP32,ARHGAP33,ARHGAP35,ARHGAP39,ARHGAP5,ARHGEF1,ARHGEF11,ARHGEF18,ARHGEF9,ARL13B,BLTP3B,BRK1,CDC42BPB,CDC42SE2,DAAM1,DIAPH2,DLC1,DOCK4,DOCK7,DST,FAM135A,FAM169A,FAM91A1,FNBP1L,GARRE1,GRB2,ITSN1,LETM1,MYO9A,MYO9B,NIPSNAP2,NISCH,PEAK1,PKN2,RAC1,RALGAPA1,RAPGEF1,RASAL2,ROCK1,SH3RF1,SLK,SPEN,SRGAP1,SRGAP2,STAM,STAM2,STARD13,TMOD3,TPM4,TRA2B,USP9X,WASF…	ABCD3,ABI2,ABL2,ABR,ACBD5,ACTB,ACTG1,AKAP12,AKAP13,ARHGAP22,ARHGAP26,ARHGAP28,ARHGAP35,ARHGAP39,ARHGAP44,ARHGDIG,ARHGEF11,ARHGEF12,ARHGEF9,ARMCX3,ATP6AP1,BCAP31,BCR,BRK1,CCDC88A,CCT2,CDC42,CDC42BPA,CHN1,CLTC,CPD,CYFIP2,DDRGK1,DLG5,DOCK11,DOCK3,DOCK5,DOCK9,DST,EMC3,FAM13B,FLOT2,FMNL1,FMNL2,FNBP1,GFOD1,GIT1,GIT2,GNA13,GOPC,HSP90AA1,HSP90AB1,IQGAP1,ITGB1,KALRN,KIDINS220,MOSPD2,MTMR1,MYO6,MYO9A,NCK1,…	ACBD5,AKAP12,AKAP13,ANKFY1,ARFGAP2,ARHGAP10,ARHGAP12,ARHGAP26,ARHGAP28,ARHGAP39,ARHGAP44,ARHGAP5,ARHGEF10L,ARHGEF12,ARHGEF28,ARHGEF9,ARMCX3,BCAP31,BCR,BLTP3B,CCDC88A,CDC42BPA,CDC42BPB,CLTC,DAAM1,DDX39B,DIAPH2,DIAPH3,DOCK10,DOCK11,DOCK3,DOCK4,DOCK7,DOCK9,FGD4,FLOT2,FNBP1,GFOD1,HSP90AA1,ITSN1,ITSN2,JAG1,KALRN,KIDINS220,MSI2,MTR,NCKAP1,NHS,PHIP,RALGAPA1,RAPGEF1,RASAL2,RHOQ,RHOU,ROCK1,ROCK2,SLK,SNAP2…	ABI2,ACBD5,ALS2,ANKFY1,ARAP2,ARHGAP21,ARHGAP28,ARHGEF12,ARHGEF25,ARHGEF4,ARHGEF9,ATP6AP1,BCAP31,BLTP3B,CAPZB,CAV1,CCDC88A,CDC42,CHN2,CPSF7,CSK,CUL3,CYFIP2,DOCK11,DOCK7,DOCK9,DST,FERMT2,FMNL2,FNBP1,FNBP1L,FRS2,GARRE1,GIT2,GJA1,GRB2,HNRNPC,ITSN2,KIDINS220,MACO1,MYO9A,MYO9B,NCKAP1,NHS,PAK2,RAPGEF1,RASAL2,RHOQ,RNF20,SOS1,SOWAHC,SRGAP1,SRGAP3,STK38,TEX2,TFRC,TMEM59,TPM3,TRIO
Dopamine-DARPP32 Feedback in cAMP Signaling	-3.7097	-4.90189	-5.09902	-2.83683	4.41	13.6	6.88	6.18	13.6	0.129	0.253	0.174	0.14	ADCY2,ATF4,CACNA1A,CACNA1E,CACNA2D3,CREB5,CREBBP,CREM,CSNK1G2,GNAI1,PLCB1,PLCB3,PLCH1,PLCL1,PPP2R2B,PPP2R2C,PPP2R5C,PRKACA,PRKAG2,PRKAR2A,PRKAR2B,PRKCD,PRKG1	ADCY2,ATF2,ATP2A2,CACNA1A,CACNA1B,CACNA2D1,CACNA2D2,CACNA2D3,CACNB1,CACNB4,CALM1,CHP1,CSNK1G1,CSNK1G3,GNAI1,GNAI2,GNAQ,GNAS,GRIN3A,GRINA,ITPR1,KCNJ3,PDIA3,PLCB1,PLCB4,PLCE1,PLCH1,PPM1L,PPP1CB,PPP2R1A,PPP2R2B,PPP2R2C,PPP2R5B,PPP2R5D,PPP2R5E,PPP3CA,PPP3CB,PPP3R1,PRKACB,PRKAR1A,PRKAR1B,PRKAR2A,PRKCE,PRKG1,PTPA	ADCY2,ADCY9,ATF2,ATP2A2,CACNA1A,CACNA1C,CACNA1E,CACNB3,CDK5,CREB3L2,CREB5,CSNK1G1,CSNK1G3,GRIN1,KCNJ3,PLCB1,PLCB4,PLCH1,PLCL1,PPM1L,PPP2CA,PPP2R2A,PPP2R3A,PPP2R5E,PPP3CA,PPP3R1,PRKAG1,PRKAG2,PRKAR2B,PRKD1,PRKG1	ADCY9,ATF2,CACNA1C,CACNA1D,CACNA2D3,CACNB4,CHP1,CSNK1D,GNAI1,GNAI2,GNAQ,GUCY1A2,ITPR1,KCNJ3,PPM1L,PPP2R2B,PPP2R2C,PPP2R5E,PPP3CC,PRKAG2,PRKAR1B,PRKAR2B,PRKCA,PRKCB,PRKG1
Protein Kinase A Signaling	-3.68295	-2.21321	-1.60451	-1.21854	6.26	12	9.48	5.45	12	0.113	0.175	0.148	0.1	ADCY2,AKAP6,AKAP9,ANAPC1,ANAPC11,ANAPC4,ANAPC5,ATF4,BRAF,CAMK2A,CAMK2G,CDC14B,CDC16,CDC26,CREB5,CREBBP,CREM,DUSP15,DUSP22,EYA3,GNAI1,GNG12,MPPED2,NFKB1,PDE11A,PDE3A,PDE4B,PDE8A,PLCB1,PLCB3,PLCH1,PLCL1,PRKACA,PRKAG2,PRKAR2A,PRKAR2B,PRKCD,PTK2,PTPN3,PTPN9,PTPRE,PTPRO,ROCK1,RYR3,SMAD4	ADCY2,AKAP11,AKAP12,AKAP13,AKAP6,ATF2,BRAF,CALM1,CDC14B,CHP1,CTNNB1,EYA1,GDE1,GDPD1,GNA13,GNAI1,GNAI2,GNAQ,GNAS,ITPR1,KDELR1,KDELR2,MAP3K1,MAPK1,MAPK3,MPPED2,MTMR3,NGFR,PDE10A,PDE1C,PDE8B,PDIA3,PLCB1,PLCB4,PLCE1,PLCH1,PPP1CB,PPP3CA,PPP3CB,PPP3R1,PRKACB,PRKAR1A,PRKAR1B,PRKAR2A,PRKCE,PTEN,PTK2,PTP4A2,PTPDC1,PTPN1,PTPN11,PTPN12,PTPN3,PTPRA,PTPRD,PTPRF,PTPRJ,PTPRN,PTPRO,PTPRR,PTPRT,PYGB,RAP1B,ROCK2,S…	ADCY2,ADCY9,AKAP10,AKAP12,AKAP13,ANAPC1,ANAPC5,ATF2,BRAF,CDC14B,CREB3L2,CREB5,DUSP1,DUSP22,EYA1,GNB4,GYS1,H3-3A,MAPK1,MTMR7,MYH10,NFAT5,NFATC3,PALM2AKAP2,PDE10A,PDE12,PDE4D,PHKB,PLCB1,PLCB4,PLCH1,PLCL1,PPP2CA,PPP3CA,PPP3R1,PRKAG1,PRKAG2,PRKAR2B,PRKD1,PTEN,PTK2,PTP4A2,PTPDC1,PTPN4,PTPN9,PTPRD,PTPRJ,PTPRM,PTPRN,PTPRO,PTPRR,PTPRT,PYGB,ROCK1,ROCK2,RYR2,TGFB2,UBASH3B,VASP	ADCY9,ADD1,AKAP6,ANAPC10,ATF2,BRAF,CAMK2G,CDC27,CHP1,EYA3,GNAI1,GNAI2,GNAQ,GNG12,GNG2,H3-3A,H3-3B,ITPR1,MAP2K1,MTMR3,NFKB1,PDE11A,PDE6D,PDE7B,PHKG2,PPP3CC,PRKAG2,PRKAR1B,PRKAR2B,PRKCA,PRKCB,PTCH1,PTK2,PTPN1,PTPN3,PTPRF,PTPRO,PTPRT,TCF4,TGFB2
Breast Cancer Regulation by Stathmin1	-3.68295	-4.54344	-3.47851	-3.78118	1.24	2.16	0.743	2.04	2.16	0.066	0.0974	0.071	0.0677	ADGRA3,ADGRB3,ADGRL3,ARHGEF1,ARHGEF11,ARHGEF18,ARHGEF9,ATF4,CAMK2A,CAMK2G,CNR1,CREB5,CREBBP,E2F3,EDNRA,GNG12,GPR107,GPR149,GPR153,GPR158,GRB2,GRM7,LGR4,NFKB1,PIK3C3,PLCB1,PLCB3,PPP1R12A,PPP2R2B,PPP2R2C,PPP2R5C,PRKACA,PRKAG2,PRKAR2A,PRKAR2B,PRKCD,PTGIR,RAC1,TUBB3,TUBB4A	ACKR1,ADGRL3,ADORA1,ANKHD1,ARHGEF11,ARHGEF12,ARHGEF9,ATF2,CNR1,CYSLTR2,F2R,GABBR1,GABBR2,GNA13,GNAQ,GPR158,GPR161,GRM7,LPAR3,MAPK1,MAPK3,MTOR,NRAS,OPRM1,P2RY1,PIK3CA,PIK3CD,PIK3R1,PLCB1,PLCB4,PPM1L,PPP1CB,PPP2R1A,PPP2R2B,PPP2R2C,PPP2R5B,PPP2R5D,PPP2R5E,PRKACB,PRKAR1A,PRKAR1B,PRKAR2A,PRKCE,PTGER4,PTH1R,PTPA,RALA,RAP1B,RB1CC1,RLIM,S1PR3,SOS2,TUBA1A,TUBA1B,TUBB,TUBB2A,TUBB4A,TUBB4B,UHMK1	ACKR1,ADGRB3,ADGRG1,ARHGEF12,ARHGEF9,ATF2,CAMK1D,CHRM2,CREB3L2,CREB5,E2F6,F2R,GABBR2,GNB4,GPR137,GPR137C,GPR155,GRM7,GRM8,HTR4,IGF1,MAPK1,PIK3R4,PLCB1,PLCB4,PPM1L,PPP1R12A,PPP2CA,PPP2R2A,PPP2R3A,PPP2R5E,PRKAG1,PRKAG2,PRKAR2B,PRKD1,RB1CC1,RLIM,RPS6KA3,SOS1,STAT3,TGFB2,Tubb2b,TUBB4A	ADGRB1,ADGRB3,ADGRL1,ANKHD1,ARHGEF12,ARHGEF4,ARHGEF9,ATF2,CAMK2G,CCND3,CHRM2,E2F6,FZD3,GABBR2,GNAQ,GNG12,GNG2,GPR107,GRB2,KRAS,LGR4,LPAR1,MAP2K1,NFKB1,NRAS,PPM1L,PPP1R14C,PPP2R2B,PPP2R2C,PPP2R5E,PRKAG2,PRKAR1B,PRKAR2B,PRKCA,PRKCB,RPS6KA3,SOS1,STAT3,TGFB2,UHMK1,VEGFB
Adrenomedullin signaling pathway	-3.67423	-5.39641	-4.3788	-4.3788	3.99	5.75	2.83	4.69	5.75	0.119	0.168	0.119	0.119	ADCY2,AKT3,ARNT,BRAF,GNA14,GRB2,KCNQ3,MAP2K3,MAP2K5,MAPK10,MAPK9,NFKB1,PIK3C3,PLCB1,PLCB3,PLCH1,PLCL1,PRKACA,PRKAG2,PRKAR2A,PRKAR2B,PRKG1,PTK2,RXRB	ADCY2,ARAF,BRAF,CALM1,FOS,GNAQ,GNAS,ITPR1,KCNQ3,MAP2K4,MAP2K5,MAPK1,MAPK10,MAPK3,MAPK8,MAPK9,NRAS,PDIA3,PIK3CA,PIK3CD,PIK3R1,PLCB1,PLCB4,PLCE1,PLCH1,PRKACB,PRKAR1A,PRKAR1B,PRKAR2A,PRKG1,PTK2,RALA,RAP1B,SOS2	ADCY2,ADCY9,AKT2,ARNT,BRAF,FOS,KCNN2,KCNQ3,MAP2K5,MAPK1,MAPK10,MAPK11,NPR2,PIK3R4,PLCB1,PLCB4,PLCH1,PLCL1,PRKAG1,PRKAG2,PRKAR2B,PRKG1,PTK2,SOS1	ADCY9,ARNT,BCL2,BRAF,CSK,GNAQ,GRB2,GUCY1A2,ITPR1,KCNH2,KCNN2,KCNQ3,KRAS,MAP2K1,MAP2K5,MAPK11,NFKB1,NRAS,PRKAG2,PRKAR1B,PRKAR2B,PRKG1,PTK2,SOS1
FAK Signaling	-3.65563	-6.01773	-3.89331	-5.3033	0	0	0	0	0	0.0318	0.0588	0.0366	0.0309	ADGRA3,ADGRB3,ADGRL3,AKT3,ARHGAP35,ARPC2,ASAP1,BMPR2,CAPN2,CNR1,EDNRA,EFNA5,ELF1,GHR,GPR107,GPR149,GPR153,GPR158,GRB2,GRM7,ITGA6,KIT,LGR4,MAP2K5,MAPK10,MAPK9,NFKB1,PIK3C3,PTGIR,PTK2,RAC1,SOCS2,TGFBR3	ACKR1,ACVR1B,ACVR2A,ADGRL3,ADORA1,APC,ARHGAP35,ARPC2,ASAP1,BCAR1,BMPR2,CAPN7,CAPNS1,CNR1,CTNNB1,CYSLTR2,EFNA5,F2R,FOS,FYN,GABBR1,GABBR2,GHR,GIT1,GIT2,GPR158,GPR161,GRM7,IGF1R,IL6ST,ITGA3,ITGB1,LPAR3,MAP2K4,MAP2K5,MAPK1,MAPK10,MAPK3,MAPK8,MAPK9,MTOR,NCK1,NRAS,OPRM1,P2RY1,PAK3,PIK3CA,PIK3CD,PIK3R1,PTEN,PTGER4,PTH1R,PTK2,PTPN12,PTPRA,RALA,RAP1B,RB1CC1,S1PR3,SOS2,TGFBR3	ACKR1,ACTR2,ACVR1,ADGRB3,ADGRG1,AKT2,APC,BCAR1,BCAR3,CAPN2,CHRM2,EFNA5,ELF1,F2R,FOS,FYN,GABBR2,GPR137,GPR137C,GPR155,GRM7,GRM8,HTR4,IGF1R,ITGA7,MAP2K5,MAPK1,MAPK10,MAPK11,PIK3R4,PTEN,PTK2,RB1CC1,SDCBP,SOCS2,SOCS7,SOS1,TGFB2	ADGRB1,ADGRB3,ADGRL1,ARPC2,ASAP1,CHRM2,CSK,EFNA5,FYN,FZD3,GABBR2,GIT2,GPR107,GRB2,IGF1R,IL6ST,ITGA3,ITGA6,KRAS,LGR4,LPAR1,MAP2K1,MAP2K5,MAPK11,NFKB1,NRAS,PAK2,PTK2,SOCS7,SOS1,TCF4,TGFB2
Neuropathic Pain Signaling in Dorsal Horn Neurons	-3.63803	-4.6	-4.26401	-3.05085	4.89	7.66	6.79	3.14	7.66	0.168	0.248	0.218	0.129	CAMK2A,CAMK2G,GRIA3,GRIA4,GRM7,KCNQ3,PIK3C3,PLCB1,PLCB3,PLCH1,PLCL1,PRKACA,PRKAG2,PRKAR2A,PRKAR2B,PRKCD,TAC1	BDNF,FOS,GRIA3,GRIA4,GRIN3A,GRINA,GRM7,ITPR1,KCNQ3,MAPK1,MAPK3,NTRK2,PDIA3,PIK3CA,PIK3CD,PIK3R1,PLCB1,PLCB4,PLCE1,PLCH1,PRKACB,PRKAR1A,PRKAR1B,PRKAR2A,PRKCE	CAMK1D,FOS,GRIA1,GRIA2,GRIA3,GRIA4,GRIN1,GRM7,GRM8,KCNN2,KCNQ3,MAPK1,NTRK2,PIK3R4,PLCB1,PLCB4,PLCH1,PLCL1,PRKAG1,PRKAG2,PRKAR2B,PRKD1	CAMK2G,GRIA3,GRIA4,ITPR1,KCNH2,KCNN2,KCNQ3,NTRK2,PRKAG2,PRKAR1B,PRKAR2B,PRKCA,PRKCB
GPCR-Mediated Nutrient Sensing in Enteroendocrine Cells	-3.63803	-3.96177	-4	-2.18282	3.95	5.1	2.6	4.5	5.1	0.143	0.193	0.134	0.143	ADCY2,CACNA1A,CACNA1E,CACNA2D3,GNA14,GNAI1,GNG12,PLCB1,PLCB3,PLCH1,PLCL1,PRKACA,PRKAG2,PRKAR2A,PRKAR2B,PRKCD,RAPGEF4	ADCY2,CACNA1A,CACNA1B,CACNA2D1,CACNA2D2,CACNA2D3,CACNB1,CACNB4,GNAI1,GNAI2,GNAQ,GNAS,ITPR1,PDIA3,PLCB1,PLCB4,PLCE1,PLCH1,PRKACB,PRKAR1A,PRKAR1B,PRKAR2A,PRKCE	ADCY2,ADCY9,CACNA1A,CACNA1C,CACNA1E,CACNA1H,CACNB3,PLCB1,PLCB4,PLCH1,PLCL1,PRKAG1,PRKAG2,PRKAR2B,PRKD1,RAPGEF4	ADCY9,CACNA1C,CACNA1D,CACNA2D3,CACNB4,GNAI1,GNAI2,GNAQ,GNG12,GNG2,ITPR1,PRKAG2,PRKAR1B,PRKAR2B,PRKCA,PRKCB,RAPGEF4
Gαs Signaling	-3.60555	-3.74166	-3.4641	-2.7136	4.1	3.26	1.62	3.62	4.1	0.142	0.157	0.11	0.126	ADCY2,ATF4,BRAF,CNR1,CREB5,CREBBP,GNA14,GNAI1,GNAL,GNAZ,GNG12,PRKACA,PRKAG2,PRKAR2A,PRKAR2B,PTGIR,RAPGEF4,RYR3	ADCY2,ATF2,BRAF,CNR1,GNA13,GNAI1,GNAI2,GNAL,GNAO1,GNAQ,GNAS,MAPK1,MAPK3,PRKACB,PRKAR1A,PRKAR1B,PRKAR2A,PTGER4,PTH1R,RAPGEF2	ADCY2,ADCY9,ATF2,BRAF,CREB3L2,CREB5,GNB4,HTR4,MAPK1,PRKAG1,PRKAG2,PRKAR2B,RAPGEF4,RYR2	ADCY9,ADD1,ATF2,BRAF,GNAI1,GNAI2,GNAL,GNAQ,GNG12,GNG2,MAP2K1,PRKAG2,PRKAR1B,PRKAR2B,RAPGEF2,RAPGEF4
S100 Family Signaling Pathway	-3.60555	-7.34354	-6.94879	-4.32049	1.51	1.65	0.882	0.773	1.65	0.0664	0.0894	0.0715	0.0536	ABCC1,ADAM10,ADGRA3,ADGRB3,ADGRL3,AHNAK,AKT3,ARNT,ATF4,ATP5PO,BRAF,CACNA1A,CACNA1E,CACNA2D3,CAMK2A,CAMK2G,CNR1,CREB5,CREBBP,DLC1,EDNRA,GPR107,GPR149,GPR153,GPR158,GRM7,JAK1,LGR4,MAP2K3,MAP2K5,MAPK10,MAPK9,NCL,NFKB1,NR3C1,PIK3C3,PLCB1,PLCB3,PLCH1,PLCL1,PRKACA,PRKAG2,PRKAR2A,PRKAR2B,PRKCD,PTGIR,RAC1,ROCK1,SMAD2,SMAD4,SMAD9,TPM4	ACKR1,ADGRL3,ADORA1,APP,ARAF,ATF2,ATP2A2,ATP5F1B,BDNF,BRAF,BSG,CACNA1A,CACNA1B,CACNA2D1,CACNA2D2,CACNA2D3,CACNB1,CACNB4,CALM1,CNR1,CTNNB1,CTSD,CYSLTR2,ESR1,F2R,FGFR1,FOS,GABBR1,GABBR2,GPR158,GPR161,GRM7,IQGAP1,ITPR1,JAK1,LPAR3,MAP2K4,MAP2K5,MAP3K7,MAPK1,MAPK10,MAPK3,MAPK8,MAPK9,MMP16,NTRK2,OPRM1,P2RY1,PDIA3,PIK3CA,PIK3CD,PIK3R1,PLCB1,PLCB4,PLCE1,PLCH1,PRKACB,PRKAR1A,PRKAR1B,PRKAR2A,PRKCE,PTGER4,P…	ACKR1,ADGRB3,ADGRG1,AKT2,ARNT,ATF2,ATP2A2,ATP5F1B,ATP5PO,BRAF,CACNA1A,CACNA1C,CACNA1E,CACNA1H,CACNB3,CHRM2,COPS5,CREB3L2,CREB5,F2R,FOS,GABBR2,GPR137,GPR137C,GPR155,GRM7,GRM8,HTR4,IKBKB,JAK1,MAP2K5,MAPK1,MAPK10,MAPK11,MMP16,NTRK2,PIK3R4,PLCB1,PLCB4,PLCH1,PLCL1,PRKAG1,PRKAG2,PRKAR2B,PRKD1,ROCK1,ROCK2,RYR2,S100A13,SCN10A,STAT3,STK38,TBK1,TGFB2,TPM4,TRAF3	ABCC1,ADAM10,ADGRB1,ADGRB3,ADGRL1,APP,ARNT,ATF2,BCL2,BRAF,CACNA1C,CACNA1D,CACNA2D3,CACNB4,CAMK2G,CDKN1A,CHRM2,FZD3,GABBR2,GPR107,ITPR1,JAK1,LGR4,LPAR1,MAP2K1,MAP2K5,MAPK11,MYH9,NFKB1,NTRK2,PLA2G12A,PRKAG2,PRKAR1B,PRKAR2B,PRKCA,PRKCB,STAT3,STK38,TCF4,TGFB2,TPM3,VEGFB
Signaling by ROBO receptors	-3.592	-3.42997	-2.65495	0.800641	8.48	2.63	6.26	8.7	8.7	0.141	0.117	0.141	0.134	ABL2,ARHGAP39,CAP1,CASC3,ELOC,ENAH,FLRT3,LDB1,MRPS25,MT-RNR1,MT-RNR2,MYO9B,PABPC1,PRKACA,PRKAR2A,PSMA6,PSMB10,PSMB2,PSMC2,PSMD5,RAC1,ROBO1,ROBO2,RPL10,RPL14,RPL21,RPL3,RPL41,RPL7,RPS12,RPS15A,RPS2,RPS23,RPS29,RPS6,SRGAP1,SRGAP2,UBC,UPF2,UPF3A,USP33	ABL2,ARHGAP39,CDC42,CUL2,DAG1,FLRT3,MT-RNR1,MT-RNR2,NCK1,NRP1,PAK3,PPP3CB,PRKACB,PRKAR2A,PSMA3,PSMC6,PSMD1,PSMD2,PSME4,ROBO1,ROBO2,RPL35,RPL37,RPL41,RPS2,RPS21,RPS27,RPS28,RPS29,SOS2,SRGAP1,SRGAP3,UBB,UBC	ARHGAP39,CAP1,CASC3,CUL2,EIF4G1,KGD4,MRPS7,MT-RNR2,NRP1,PSMA1,PSMA4,PSMA5,PSMB7,PSMC2,PSMC6,PSMD1,PSMD11,PSMD12,PSMD13,PSMD14,PSMD8,PSME4,ROBO1,ROBO2,RPL18A,RPL35,RPL36,RPL36A,RPL38,RPL41,RPS14,RPS16,RPS19,RPS27,RPS29,RPS9,SOS1,SRGAP1,USP33,VASP,ZSWIM8	CDC42,CLASP1,CLASP2,DAG1,ELOC,ENAH,ETF1,FAU,ISL1,MRPS28,MYO9B,PAK2,PRKCA,PSMD12,PSMD4,RPL10A,RPL13,RPL14,RPL22,RPL22L1,RPL23A,RPL35,RPL36,RPL37,RPL37A,RPL38,RPL41,RPL6,RPS18,RPS19,RPS23,RPS26,RPS27,RPS28,RPS29,RPS8,SOS1,SRGAP1,SRGAP3
Beta-catenin independent WNT signaling	-3.54475	-5.65685	-5.56776	-3.35659	3.45	4.72	5.46	1.27	5.46	0.112	0.155	0.15	0.0728	AGO4,AP2B1,CAMK2A,DAAM1,FER,GNG12,NLK,PIK3C3,PLCB1,PLCB3,PRICKLE1,PRKG1,PSMA6,PSMB10,PSMB2,PSMC2,PSMD5,RAC1,SMURF2,STK3,STK39,STK4,UBC	AGO3,AP2A1,AP2A2,AP2S1,CALM1,CLTC,CTNNB1,FER,GNAO1,ITPR1,MAP3K7,PI4KA,PIK3CA,PIK3CD,PIK3R1,PLCB1,PPP3CA,PPP3CB,PPP3R1,PRKG1,PSMA3,PSMC6,PSMD1,PSMD2,PSME4,SMURF2,STK24,STK32C,STK35,STK39,UBB,UBC	AP2A1,CLTA,CLTC,DAAM1,FER,GNB4,NLK,PIK3R4,PLCB1,PPP3CA,PPP3R1,PRKG1,PSMA1,PSMA4,PSMA5,PSMB7,PSMC2,PSMC6,PSMD1,PSMD11,PSMD12,PSMD13,PSMD14,PSMD8,PSME4,SMURF1,STK3,STK38,STK39,TNRC6A,TNRC6C	BRSK2,FZD3,GNG12,GNG2,ITPR1,KRAS,NLK,PRKCA,PRKCB,PRKG1,PSMD12,PSMD4,STK38,STK39,STK4
Cell Cycle Checkpoints	-3.41121	-5.48795	-5.3033	-3.26599	1.37	2.6	2.98	2.37	2.98	0.0756	0.117	0.11	0.0825	ANAPC1,ANAPC11,ANAPC4,ANAPC5,ATM,BABAM1,CDC16,CDC26,DYNC1I1,ITGB3BP,MAD1L1,ORC5,PPP2R5C,PSMA6,PSMB10,PSMB2,PSMC2,PSMD5,RANBP2,SEH1L,UBC,ZWINT	CKAP5,DYNC1H1,DYNC1I1,DYNC1LI1,HERC2,KIF2A,MAPRE1,NSD2,NUDC,PAFAH1B1,PHF20,PPP2R1A,PPP2R5B,PPP2R5D,PPP2R5E,PSMA3,PSMC6,PSMD1,PSMD2,PSME4,RAD17,RANBP2,RANGAP1,RPA1,RPS27,UBB,UBC,UBE2D1,UBE2V2,XPO1,YWHAB,YWHAE,YWHAG,YWHAZ	ANAPC1,ANAPC16,ANAPC5,CKAP5,DYNC1H1,DYNC1I1,DYNC1LI1,HERC2,MDM4,NSD2,ORC4,PAFAH1B1,PPP2CA,PPP2R5E,PSMA1,PSMA4,PSMA5,PSMB7,PSMC2,PSMC6,PSMD1,PSMD11,PSMD12,PSMD13,PSMD14,PSMD8,PSME4,RANBP2,RPS27,TP53BP1,UBE2V2,ZWINT	AHCTF1,ANAPC10,ATR,CDC27,CDKN1A,CKAP5,CLASP1,CLASP2,CLIP1,COP1,DYNC1H1,DYNC1I1,DYNC1LI2,MDM4,NSD2,ORC4,PPP2R5E,PSMD12,PSMD4,RPA1,RPS27,UBE2D1,UBE2N,WRN
Processing of Capped Intron-Containing Pre-mRNA	-3.40168	-3.90007	-5.65685	-4.74693	3.03	0	3.01	4.5	4.5	0.0966	0.0655	0.11	0.103	C9orf78,CASC3,CCAR1,CDC5L,CTNNBL1,CWF19L2,FUS,FYTTD1,HNRNPA1,NUDT21,NUP93,NXF1,PNN,POLR2F,RANBP2,SEH1L,SF3B1,SF3B2,SMU1,SNRNP200,TCERG1,THOC1,THOC7,TPR,TRA2B,U2AF1,WDR33,WDR70	CCAR1,DDX5,HNRNPA3,HNRNPH2,HNRNPU,HSPA8,LSM7,NUP93,PCBP1,POLR2A,POM121C,PRPF40A,PUF60,RANBP2,RBM39,SART1,SF3A1,SRSF3,STEEP1	ACIN1,AQR,CASC3,CDC5L,CHTOP,CPSF1,CPSF6,CWC27,DDX39B,DDX42,DDX5,DHX9,FUS,GTF2F2,HNRNPH2,LUC7L3,NUP155,PAPOLA,POLR2A,PRPF40A,RANBP2,RNPC3,SMNDC1,SNRNP48,SNRNP70,SNU13,SNW1,SRRT,SRSF10,THOC1,TRA2B,WDR33	ACIN1,ALYREF,CPSF7,CSTF2,FAM32A,FUS,HNRNPA2B1,HNRNPC,HNRNPF,LSM6,NUP153,NUP155,NUP58,PAPOLA,POLR2A,PPIL3,PRP4K,PRPF18,PRPF19,PRPF3,PUF60,SARNP,SF3B3,SNRNP200,SNRPB,SNRPN,SRSF6,THOC1,THOC2,WDR70
Netrin Signaling	-3.4	-4.43877	-4.10997	-3.77964	5.51	8.91	10.5	8.08	10.5	0.143	0.211	0.211	0.16	ABLIM2,AKT3,ARPC2,CACNA1A,CACNA1E,CACNA2D3,CAMK2A,CAMK2G,CRMP1,ENAH,GOSR1,GOSR2,NFKB1,NSF,PIK3C3,PRKACA,PRKAG2,PRKAR2A,PRKAR2B,PRKCD,PRKG1,PTK2,RAC1,RYR3,UNC5D	ABLIM1,ARPC2,CACNA1A,CACNA1B,CACNA2D1,CACNA2D2,CACNA2D3,CACNB1,CACNB4,CDC42,CHP1,DPYSL2,DPYSL3,FYN,ITPR1,MAPK1,MAPK3,MAPK8,MTOR,NCK1,NEO1,PIK3CA,PIK3CD,PIK3R1,PPP3CA,PPP3CB,PPP3R1,PRKACB,PRKAR1A,PRKAR1B,PRKAR2A,PRKCE,PRKG1,PTK2,STX16,UNC5C,UNC5D	ABLIM1,ABLIM3,ACTR2,AKT2,CACNA1A,CACNA1C,CACNA1E,CACNA1H,CACNB3,CRMP1,DPYSL3,DSCAM,FYN,GRIA1,MAPK1,NAPA,NAPG,NEO1,NFAT5,NFATC3,PIK3R4,PPP3CA,PPP3R1,PRKAG1,PRKAG2,PRKAR2B,PRKD1,PRKG1,PTK2,RYR2,SNAP25,STX16,STX1B,UNC5C,UNC5D,VASP,YKT6	ABLIM2,ABLIM3,ARPC2,CACNA1C,CACNA1D,CACNA2D3,CACNB4,CAMK2G,CDC42,CHP1,CRMP1,ENAH,FYN,ITPR1,MAP2K1,NAPB,NFKB1,PGK1,PPP3CC,PRKAG2,PRKAR1B,PRKAR2B,PRKCA,PRKCB,PRKG1,PTK2,SNAP25,TRIO
Cardiac Hypertrophy Signaling (Enhanced)	-3.39467	-7.64946	-6.73067	-4.86664	3.37	9.48	4.66	3.78	9.48	0.0857	0.147	0.108	0.0819	ADCY2,AKT3,BMPR2,CACNA1A,CACNA1E,CACNA2D3,CAMK2A,CAMK2G,DIAPH2,EDNRA,GHR,GNA14,GNAI1,GNG12,HDAC7,HDAC8,HDAC9,INPP5F,ITGA6,MAP2K3,MAP2K5,MAPK10,MAPK9,MPPED2,NFKB1,PDE11A,PDE3A,PDE4B,PDE8A,PIK3C3,PLCB1,PLCB3,PLCH1,PLCL1,PRKACA,PRKAG2,PRKAR2A,PRKAR2B,PRKCD,PRKG1,PTK2,ROCK1,RPS6,RYR3,TGFBR3,TSC2	ACVR1B,ACVR2A,ADCY2,AKAP13,ATF2,ATP2A2,BMPR2,CACNA1A,CACNA1B,CACNA2D1,CACNA2D2,CACNA2D3,CACNB1,CACNB4,CALM1,CHP1,CTNNB1,FGF1,FGF12,FGF13,FGFR1,GDE1,GDPD1,GHR,GNA13,GNAI1,GNAI2,GNAQ,GNAS,HDAC10,HDAC11,HDAC9,IGF1R,IL6ST,ITGA3,ITGB1,ITPR1,MAP2K4,MAP2K5,MAP3K1,MAP3K4,MAP3K7,MAPK1,MAPK10,MAPK3,MAPK8,MAPK9,MEF2A,MPPED2,MTOR,NGFR,NRAS,PDE10A,PDE1C,PDE8B,PDIA3,PIK3CA,PIK3CD,PIK3R1,PLCB1,PLCB4,PLCE1,PLCH1…	ACVR1,ADCY2,ADCY9,AKAP13,AKT2,ATF2,ATP2A2,CACNA1A,CACNA1C,CACNA1E,CACNB3,DIAPH2,DIAPH3,EIF2B5,EP300,FGF1,FGF12,GNB4,HDAC7,HDAC9,IGF1,IGF1R,IKBKB,ITGA7,MAP2K5,MAP3K13,MAP3K3,MAPK1,MAPK10,MAPK11,MEF2A,MEF2C,MEF2D,NFAT5,NFATC3,PDE10A,PDE12,PDE4D,PIK3R4,PLCB1,PLCB4,PLCH1,PLCL1,PPP3CA,PPP3R1,PRKAG1,PRKAG2,PRKAR2B,PRKD1,PRKG1,PTEN,PTK2,ROCK1,ROCK2,RPS6KA5,RYR2,STAT3,TGFB2	ADCY9,ATF2,CACNA1C,CACNA1D,CACNA2D3,CACNB4,CAMK2G,CHP1,FGF1,FGF13,FZD3,GNAI1,GNAI2,GNAQ,GNG12,GNG2,HDAC8,HDAC9,IGF1R,IL6ST,INPP5F,ITGA3,ITGA6,ITPR1,KRAS,MAP2K1,MAP2K5,MAPK11,NFKB1,NRAS,PDE11A,PDE6D,PDE7B,PPP3CC,PRKAG2,PRKAR1B,PRKAR2B,PRKCA,PRKCB,PRKG1,PTK2,STAT3,TGFB2,TNFSF12
Calcium Signaling	-3.29983	-5.57802	-5.47723	-3	3.88	11.4	9.36	4.15	11.4	0.115	0.216	0.183	0.11	ATF4,ATP2B1,CACNA1A,CACNA1E,CACNA2D3,CAMK2A,CAMK2G,CHRNB3,CREB5,CREBBP,GRIA3,GRIA4,HDAC7,HDAC8,HDAC9,LETM1,MYO18A,PRKACA,PRKAG2,PRKAR2A,PRKAR2B,RCAN2,RYR3,SLC8A1,TPM4	ATF2,ATP2A2,ATP2B1,ATP2B4,ATP2C1,CACNA1A,CACNA1B,CACNA2D1,CACNA2D2,CACNA2D3,CACNB1,CACNB4,CALM1,CALR,CHP1,CHRNA3,CHRNA6,CHRNB3,GRIA3,GRIA4,GRIK1,GRIN3A,GRINA,HDAC10,HDAC11,HDAC9,HTR3A,ITPR1,MAPK1,MAPK3,MEF2A,MICU1,MYH14,PPP3CA,PPP3CB,PPP3R1,PRKACB,PRKAR1A,PRKAR1B,PRKAR2A,RAP1B,RCAN1,RCAN2,RCAN3,SLC8A1,SLC8A2,TPM1	ASPH,ATF2,ATP2A2,ATP2B1,ATP2B4,CACNA1A,CACNA1C,CACNA1E,CACNA1H,CACNB3,CAMK1D,CREB3L2,CREB5,EP300,GRIA1,GRIA2,GRIA3,GRIA4,GRIK1,GRIN1,HDAC7,HDAC9,MAPK1,MEF2A,MEF2C,MEF2D,MYH10,MYH14,NFAT5,NFATC3,PPP3CA,PPP3R1,PRKAG1,PRKAG2,PRKAR2B,RCAN2,RCAN3,RYR2,TPM4,TRPC1	ASPH,ATF2,ATP2B1,ATP2B4,CACNA1C,CACNA1D,CACNA2D3,CACNB4,CAMK2G,CHP1,GRIA3,GRIA4,HDAC8,HDAC9,ITPR1,MYH14,MYH9,MYO10,PPP3CC,PRKAG2,PRKAR1B,PRKAR2B,TPM3,TRPC1
Parkinson's Signaling Pathway	-3.28634	2.42857	-1.04257	-1.60591	3.79	7.75	0.661	0.867	7.75	0.102	0.162	0.0732	0.0605	ACTB,ATF4,ATP6AP2,ATP6V0B,ATP6V1F,CACNA1A,CACNA1E,CACNA2D3,CAMK2A,CAMK2G,GRIA3,GRIA4,HSPA5,MT-ND1,MT-ND4,NDUFA11,NDUFA13,NDUFA3,NDUFA7,NDUFAB1,NDUFB1,NDUFB11,NDUFB2,NDUFB6,NDUFB8,NDUFV3,NFKB1,PINK1,TUBB3,TUBB4A,UBC,XBP1	ACTB,ACTG1,ALDH5A1,ATP6AP1,ATP6AP2,ATP6V0A1,ATP6V0A2,ATP6V0C,ATP6V0D1,ATP6V0E2,ATP6V1A,ATP6V1B2,ATP6V1H,CACNA1A,CACNA1B,CACNA2D1,CACNA2D2,CACNA2D3,CACNB1,CACNB4,CALM1,GRIA3,GRIA4,GRIN3A,GRINA,HSPA5,ITPR1,MAPK1,MAPK8,MT-ND1,MT-ND2,MT-ND3,MT-ND4,MT-ND5,NDUFA13,NDUFA4,NDUFB8,NDUFB9,NDUFS4,PINK1,PRKN,TOMM20,TUBA1A,TUBA1B,TUBB,TUBB2A,TUBB4A,TUBB4B,UBB,UBC,UCHL1	ATP6V0A1,ATP6V0A2,CACNA1A,CACNA1C,CACNA1E,CACNA1H,CACNB3,GRIA1,GRIA2,GRIA3,GRIA4,GRIN1,MAPK1,MAPK11,MT-ND1,MT-ND2,MT-ND4,NDUFB11,NDUFB3,NDUFV2,PRKN,TGFB2,TUBB4A	ALDH2,ATP6AP1,ATP6V0E1,ATP6V1A,ATP6V1B2,CACNA1C,CACNA1D,CACNA2D3,CACNB4,CAMK2G,GRIA3,GRIA4,ITPR1,MAPK11,MT-ND4,NDUFA12,NFKB1,TGFB2,TNFSF12
Role of NFAT in Cardiac Hypertrophy	-3.26599	-5.57143	-4.84934	-3.4	4.77	14.8	6.71	6.6	14.8	0.122	0.236	0.157	0.131	ADCY2,AKT3,CACNA1A,CACNA1E,CACNA2D3,CAMK2A,CAMK2G,GNAI1,GNG12,GRB2,HDAC7,HDAC8,HDAC9,MAP2K3,MAPK10,MAPK9,PIK3C3,PLCB1,PLCB3,PLCH1,PLCL1,PRKACA,PRKAG2,PRKAR2A,PRKAR2B,PRKCD,RCAN2,SLC8A1	ADCY2,CACNA1A,CACNA1B,CACNA2D1,CACNA2D2,CACNA2D3,CACNB1,CACNB4,CALM1,CHP1,GNAI1,GNAI2,GNAQ,GNAS,HDAC10,HDAC11,HDAC9,IGF1R,IL6ST,ITPR1,MAP2K4,MAP3K1,MAP3K7,MAPK1,MAPK10,MAPK3,MAPK8,MAPK9,MEF2A,NRAS,PDIA3,PIK3CA,PIK3CD,PIK3R1,PLCB1,PLCB4,PLCE1,PLCH1,PPP3CA,PPP3CB,PPP3R1,PRKACB,PRKAR1A,PRKAR1B,PRKAR2A,PRKCE,RALA,RAP1B,RCAN1,RCAN2,RCAN3,SLC8A1,SLC8A2,SOS2	ADCY2,ADCY9,AKT2,CACNA1A,CACNA1C,CACNA1E,CACNA1H,CACNB3,CAMK1D,EP300,GNB4,HDAC7,HDAC9,IGF1,IGF1R,MAPK1,MAPK10,MAPK11,MEF2A,MEF2C,MEF2D,PIK3R4,PLCB1,PLCB4,PLCH1,PLCL1,PPP3CA,PPP3R1,PRKAG1,PRKAG2,PRKAR2B,PRKD1,RCAN2,RCAN3,SOS1,TGFB2	ADCY9,CACNA1C,CACNA1D,CACNA2D3,CACNB4,CAMK2G,CHP1,GNAI1,GNAI2,GNAQ,GNG12,GNG2,GRB2,HDAC8,HDAC9,IGF1R,IL6ST,ITPR1,KRAS,MAP2K1,MAPK11,NRAS,PPP3CC,PRKAG2,PRKAR1B,PRKAR2B,PRKCA,PRKCB,SOS1,TGFB2
RAR Activation	-3.21159	-4.32306	-4.76757	-3.52821	2.27	2.43	1.55	1.53	2.43	0.0805	0.106	0.0851	0.0667	ACTB,ADAM10,ADCY2,AKT3,ATF4,BMPR2,CAMK2A,CAMK2G,CREB5,CREBBP,GNA14,GTF2H1,ITGB3BP,KIT,MAPK10,MAPK9,MPPED2,NCOR2,NFKB1,NR2F2,PDE11A,PDE3A,PDE4B,PDE8A,PIK3C3,PRKACA,PRKAG2,PRKAR2A,PRKAR2B,PRKCD,RAC1,RXRB,SMAD4,SMARCB1,TGFBR3	ACTB,ACVR1B,ACVR2A,ADCY2,ARID2,ATF2,BMPR2,CDC42,FNBP1,FOS,GDE1,GDPD1,GNAQ,HOXB5,MAP2K4,MAP3K1,MAPK1,MAPK10,MAPK3,MAPK8,MAPK9,MPPED2,NCOA1,NCOR2,PBRM1,PDE10A,PDE1C,PDE8B,PIK3CA,PIK3CD,PIK3R1,PRKACB,PRKAR1A,PRKAR1B,PRKAR2A,PTEN,RAB11FIP3,RDH14,RET,RHOQ,RHOT1,RPS6KA2,SMAD4,SMARCC1,SMARCE1,TGFBR3	ACVR1,ADCY2,ADCY9,AKT2,ATF2,CREB3L2,CREB5,DUSP1,EP300,FNBP1,FOS,GRIA1,MAPK1,MAPK10,MAPK11,MED1,NCOA1,PBRM1,PDE10A,PDE12,PDE4D,PIK3R4,PML,PRKAG1,PRKAG2,PRKAR2B,PTEN,RDH14,RET,RHOQ,RHOT1,RHOU,RPS6KA5,SMARCA4,SNW1,STAT5B,TGFB2	ADAM10,ADCY9,ARID2,ATF2,CAMK2G,CDC42,CDKN1A,CSK,FNBP1,GNAQ,MAP2K1,MAPK11,MED1,MNAT1,NCOA1,NCOR2,NFKB1,PDE11A,PDE6D,PDE7B,PRKAG2,PRKAR1B,PRKAR2B,RHOQ,RHOT1,SMARCA2,SMARCA4,TGFB2,TNFSF12
Hedgehog 'on' state	-3.20713	-4.79583	-4.58258	-3.74166	1.79	3.71	3.67	2.15	3.71	0.0966	0.159	0.145	0.0966	DZIP1,FER,ITCH,PIK3C3,PSMA6,PSMB10,PSMB2,PSMC2,PSMD5,SMURF2,STK3,STK39,STK4,UBC	ARRB1,FER,GPR161,GRK2,ITCH,KIF3A,PI4KA,PIK3CA,PIK3CD,PIK3R1,PSMA3,PSMC6,PSMD1,PSMD2,PSME4,SMURF2,SPOPL,STK24,STK32C,STK35,STK39,UBB,UBC	ARRB1,FER,ITCH,PIK3R4,PSMA1,PSMA4,PSMA5,PSMB7,PSMC2,PSMC6,PSMD1,PSMD11,PSMD12,PSMD13,PSMD14,PSMD8,PSME4,SMURF1,STK3,STK38,STK39	ARRB1,BRSK2,CDC73,CUL3,ITCH,KIF3A,NUMB,PSMD12,PSMD4,PTCH1,SPOPL,STK38,STK39,STK4
Deubiquitination	-3.18198	-6.245	-6.245	-3.77124	4.54	4.23	5.56	0.944	5.56	0.111	0.136	0.136	0.0627	ACTB,ACTR8,ASXL2,AXIN1,BABAM1,BIRC2,FOXK2,INO80,INO80D,JOSD1,MBD5,NEDD8,OTUD7B,PSMA6,PSMB10,PSMB2,PSMC2,PSMD5,RNF123,SMAD2,SMAD4,SMURF2,STAM,STAM2,STAMBP,TNKS2,UBC,USP12,USP33,USP9X,YY1,ZRANB1	ACTB,ACTR8,APC,ARRB1,CYLD,ESR1,FKBP8,IDE,INO80,MAP3K7,PRKN,PSMA3,PSMC6,PSMD1,PSMD2,PSME4,PTEN,RAD23B,RHOT1,SENP8,SMAD4,SMURF2,SUDS3,TNKS,TOMM20,TRIM25,UBB,UBC,UBE2D1,UCHL1,USP14,USP15,USP19,USP34,USP47,USP5,USP9X,VCP,VCPIP1	APC,AR,ARRB1,ASXL1,EP300,FOXK2,IDE,MBD5,MBD6,MDM4,MYSM1,PRKN,PSMA1,PSMA4,PSMA5,PSMB7,PSMC2,PSMC6,PSMD1,PSMD11,PSMD12,PSMD13,PSMD14,PSMD8,PSME4,PTEN,RAD23B,RHOT1,RNF123,TNKS,TOMM70,TRAF3,TRIM25,USP15,USP33,USP4,USP48,USP7,USP8	ARRB1,ATXN7,HCFC1,JOSD2,MDM4,OTUD5,PSMD12,PSMD4,RHOT1,TRRAP,UBE2D1,USP12,USP13,USP16,USP4,USP47,USP8,YY1
WNT/Ca2+ Signaling Pathway	-3.16228	-2.64575	-3	-2.23607	2.75	0.745	2.17	0.73	2.75	0.152	0.106	0.152	0.0758	ATF4,AXIN1,CAMK2A,CREB5,CREBBP,NFKB1,PLCB1,PLCB3,PLCH1,PLCL1	ATF2,PDIA3,PLCB1,PLCB4,PLCE1,PLCH1,PPP3CA	ATF2,CREB3L2,CREB5,NFAT5,NFATC3,PLCB1,PLCB4,PLCH1,PLCL1,PPP3CA	ATF2,FZD3,NFKB1,PDE6D,PRKCA
Glucose metabolism	-3.16228	-3.74166	-2.82843	-2.82843	1.92	2.59	0.803	1.36	2.59	0.116	0.163	0.093	0.093	NUP93,PFKFB3,PFKM,PFKP,PGM2L1,PRKACA,RANBP2,SEH1L,SLC37A4,TPR	ENO1,ENO2,GAPDH,HK1,NUP93,PFKM,PFKP,PGM2L1,PKM,POM121C,PPP2R1A,PPP2R5D,PRKACB,RANBP2	GPI,HK1,NUP155,PFKP,PGM2L1,PPP2CA,RANBP2,TPI1	G6PC3,GNPDA2,NUP153,NUP155,NUP58,PFKP,PGAM1,PGK1
GP6 Signaling Pathway	-3.16228	-3.16228	-2.44949	-1.66667	0.928	0.725	0	0.869	0.928	0.0781	0.0938	0.0469	0.0703	ADAM10,AKT3,COL5A3,COL6A2,COL6A5,GRB2,PIK3C3,PRKCD,PTK2,RAC1	CALM1,CERT1,FYN,ITPR1,LAMC1,NCK1,PIK3CA,PIK3CD,PIK3R1,PRKCE,PTK2,RAP1B	AKT2,FYN,LAMC1,PIK3R4,PRKD1,PTK2	ADAM10,COL24A1,FYN,GRB2,ITPR1,LAMC1,PRKCA,PRKCB,PTK2
Orexin Signaling Pathway	-3.15682	-6.56392	-4.91354	-3.26599	4.75	10.3	3.02	3.45	10.3	0.12	0.198	0.116	0.0992	ADCY2,AKT1S1,AKT3,ATP6AP2,ATP6V0B,ATP6V1F,BMPR1A,CACNA1A,CACNA1E,CACNA2D3,CNR1,GNG12,NFKB1,PIK3C3,PIP4K2A,PIP4K2B,PIP4K2C,PLCB1,PLCB3,PLCH1,PLCL1,PRKACA,PRKAG2,PRKAR2A,PRKAR2B,PRKCD,SLC8A1,SMAD4,SMAD9	ADCY2,ATP6AP1,ATP6AP2,ATP6V0A1,ATP6V0A2,ATP6V0C,ATP6V0D1,ATP6V0E2,ATP6V1A,ATP6V1B2,ATP6V1H,CACNA1A,CACNA1B,CACNA2D1,CACNA2D2,CACNA2D3,CACNB1,CACNB4,CALM1,CNR1,GNAQ,GNAS,ITPR1,KCNJ3,MAPK1,MAPK3,MTOR,PDIA3,PI4KA,PIK3CA,PIK3CD,PIK3R1,PLCB1,PLCB4,PLCE1,PLCH1,PRKAA2,PRKAB2,PRKACB,PRKAR1A,PRKAR1B,PRKAR2A,PRKCE,PTPN11,RPTOR,SLC8A1,SLC8A2,SMAD4	ADCY2,ADCY9,AKT2,ATP6V0A1,ATP6V0A2,BMPR1A,CACNA1A,CACNA1C,CACNA1E,CACNA1H,CACNB3,GNB4,KCNJ3,MAPK1,MAPK11,PIK3R4,PIP5K1C,PLCB1,PLCB4,PLCH1,PLCL1,PRKAA2,PRKAG1,PRKAG2,PRKAR2B,PRKD1,RPTOR,TRPC1	ADCY9,ATP6AP1,ATP6V0E1,ATP6V1A,ATP6V1B2,CACNA1C,CACNA1D,CACNA2D3,CACNB4,GNAQ,GNG12,GNG2,ITPR1,KCNJ3,MAPK11,NFKB1,PIP5K1A,PLA2G12A,PRKAG2,PRKAR1B,PRKAR2B,PRKCA,PRKCB,TRPC1
Transcriptional regulation by RUNX1	-3.15296	-4.47214	-5.09902	-3.1305	1.76	1.34	3.98	3.3	3.98	0.0895	0.105	0.137	0.105	ARID1B,AXIN1,CREBBP,ELF1,HIPK2,ITCH,LDB1,LMO1,PHC2,PSMA6,PSMB10,PSMB2,PSMC2,PSMD5,SMARCB1,TJP1,UBC	ARID1B,ARID2,CTSL,ESR1,HIPK2,ITCH,KMT2A,LIFR,PBRM1,PHC2,PSMA3,PSMC6,PSMD1,PSMD2,PSME4,RUNX1,SMARCC1,SMARCE1,UBB,UBC	ARID1B,AUTS2,CTSL,ELF1,EP300,H3-3A,ITCH,KMT2A,LIFR,PBRM1,PHC3,PSMA1,PSMA4,PSMA5,PSMB7,PSMC2,PSMC6,PSMD1,PSMD11,PSMD12,PSMD13,PSMD14,PSMD8,PSME4,SMARCA4,TJP1	ARID1B,ARID2,AUTS2,GPAM,H2AJ,H3-3A,H3-3B,ITCH,LIFR,MNAT1,PCGF5,PHC2,PRKCB,PSMD12,PSMD4,RYBP,SCMH1,SMARCA2,SMARCA4,TCF12
Chronic Myeloid Leukemia Signaling	-3.1305	-4	-3.28634	-3.53009	1.29	3.77	2.64	3.23	3.77	0.0747	0.132	0.107	0.0925	ADAR,AKT1S1,AKT3,AXIN1,E2F3,GAB2,GRB2,HDAC7,HDAC8,HDAC9,HNRNPA1,ITCH,NFKB1,PIK3C3,PLCB1,PLCB3,PLCH1,PLCL1,PRKAG2,RAC1,SMAD4	CALM1,CHP1,CTNNB1,FOS,GAB2,HDAC10,HDAC11,HDAC9,HSP90AA1,HSP90AB1,HSP90B1,ITCH,ITGB1,MAPK1,MAPK3,MTOR,NRAS,PDIA3,PIK3CA,PIK3CD,PIK3R1,PLCB1,PLCB4,PLCE1,PLCH1,PPP3CA,PPP3CB,PPP3R1,PRKAA2,PRKAB2,PTEN,PTPN11,RALA,RAP1B,RPTOR,SMAD4,SOS2	AKT2,E2F6,FOS,HDAC7,HDAC9,HSP90AA1,IKBKB,ITCH,MAPK1,MSI2,NFAT5,NFATC3,PIK3R4,PLCB1,PLCB4,PLCH1,PLCL1,PPP3CA,PPP3R1,PRKAA2,PRKAG1,PRKAG2,PTEN,RPTOR,SOS1,STAT3,STAT5B,TGFB2,USP7,XIAP	BCL2,BCL2L1,CCND3,CDKN1A,CHP1,E2F6,FZD3,GLIS2,GRB2,HDAC8,HDAC9,ITCH,KRAS,MAP2K1,NFKB1,NRAS,NUMB,PA2G4,PPP3CC,PRKAG2,PTCH1,SOS1,STAT3,TCF4,TGFB2,XIAP
Phospholipase C Signaling	-3.1305	-5.20855	-3.8996	-4.6	0	0	0	0	0	0.0213	0.0319	0.0311	0.0275	ADCY2,AHNAK,ARHGEF1,ARHGEF11,ARHGEF18,ARHGEF9,ATF4,CREB5,CREBBP,GNG12,GRB2,HDAC7,HDAC8,HDAC9,ITGA6,MARCKS,NFKB1,PLCB1,PLCB3,PLD3,PPP1R12A,PRKCD,RAC1,RALGDS	ADCY2,ARHGEF11,ARHGEF12,ARHGEF9,ATF2,CALM1,CDC42,CHP1,FNBP1,FYN,GNA13,GNAQ,GNAS,HDAC10,HDAC11,HDAC9,ITGA3,ITGB1,ITPR1,MAPK1,MAPK3,MEF2A,NRAS,PLCB1,PLCB4,PLCE1,PPP1CB,PPP3CA,PPP3CB,PPP3R1,PRKCE,RALA,RAP1B,RHOQ,RHOT1,SOS2	ADCY2,ADCY9,ARHGEF12,ARHGEF9,ATF2,CREB3L2,CREB5,EP300,FNBP1,FYN,GNB4,HDAC7,HDAC9,ITGA7,MAPK1,MARCKS,MEF2A,MEF2C,MEF2D,MPRIP,NFAT5,NFATC3,PLCB1,PLCB4,PLD5,PPP1R12A,PPP1R12B,PPP3CA,PPP3R1,PRKD1,RHOQ,RHOT1,RHOU,RPS6KA3,SOS1	ADCY9,ARHGEF12,ARHGEF4,ARHGEF9,ATF2,CDC42,CHP1,FNBP1,FYN,GNAQ,GNG12,GNG2,GRB2,HDAC8,HDAC9,ITGA3,ITGA6,ITPR1,KRAS,MAP2K1,NFKB1,NRAS,PLA2G12A,PLD5,PPP3CC,PRKCA,PRKCB,RHOQ,RHOT1,RPS6KA3,SOS1
AMPK Signaling	-3.12772	-2.40098	-2.71069	-1.60357	7.5	12.9	5.17	4.2	12.9	0.143	0.217	0.139	0.107	ACACA,ACTB,AKT1S1,AKT3,ATF4,CHRNB3,CREB5,CREBBP,GNA14,GNAI1,GNAL,GNAZ,GNG12,ILKAP,INSR,MAP2K3,PFKFB3,PFKM,PFKP,PHLPP2,PIK3C3,PPM1A,PPM1F,PPM1H,PPP2R2B,PPP2R2C,PPP2R5C,PRKACA,PRKAG2,PRKAR2A,PRKAR2B,RAB27A,RAB39A,SMARCB1,TSC2	ACACA,ACTB,AK1,ARID2,ATF2,CHRNA3,CHRNA6,CHRNB3,CPT1A,EEF2,GNA13,GNAI1,GNAI2,GNAL,GNAO1,GNAQ,GNAS,INSR,MAP3K7,MAPK1,MTOR,PBRM1,PFKM,PFKP,PHLPP2,PIK3CA,PIK3CD,PIK3R1,PPM1A,PPM1H,PPM1L,PPP2R1A,PPP2R2B,PPP2R2C,PPP2R5B,PPP2R5D,PPP2R5E,PRKAA2,PRKAB2,PRKACB,PRKAR1A,PRKAR1B,PRKAR2A,PTPA,RAB1A,RAB2A,RAB3A,RAB6A,RAB7A,RAB9B,RPTOR,SMARCC1,SMARCE1	ACACA,AKT2,ATF2,CPT1C,CREB3L2,CREB5,EP300,GNB4,GYS1,INSR,MAPK1,MAPK11,PBRM1,PFKP,PHLPP2,PIK3R4,PPM1E,PPM1H,PPM1L,PPP2CA,PPP2R2A,PPP2R3A,PPP2R5E,PRKAA2,PRKAG1,PRKAG2,PRKAR2B,RAB27A,RAB39A,RPTOR,SMARCA4,STIM1,STRADA,TSC1	ACACA,ARID2,ATF2,CDKN1A,CPT1C,EEF2K,GNAI1,GNAI2,GNAL,GNAQ,GNG12,GNG2,MAPK11,PFKP,PHLPP1,PPM1L,PPP2R2B,PPP2R2C,PPP2R5E,PRKAG2,PRKAR1B,PRKAR2B,RAB22A,RAB2A,SMARCA2,SMARCA4
Role of Macrophages, Fibroblasts and Endothelial Cells in Rheumatoid Arthritis	-3.12772	-3.77297	-3.27165	-3.41121	1.19	1.85	1.01	1.19	1.85	0.071	0.104	0.0799	0.0651	AKT3,ATF4,AXIN1,CAMK2A,CAMK2G,CEBPZ,CREB5,CREBBP,CSNK1G2,DAAM1,LRP1,MAP2K3,MAPK9,MIF,NFKB1,NLK,PIK3C3,PLCB1,PLCB3,PLCH1,PLCL1,PRKCD,RAC1,ROCK1	APC,ATF2,CALM1,CHP1,CSNK1G1,CSNK1G3,CTNNB1,FOS,FRZB,GNAO1,GNAQ,IL6ST,MAP2K4,MAP3K7,MAPK1,MAPK3,MAPK9,NGFR,NRAS,PDGFA,PDIA3,PIK3CA,PIK3CD,PIK3R1,PLCB1,PLCB4,PLCE1,PLCH1,PPP3CA,PPP3CB,PPP3R1,PRKCE,RALA,RAP1B,ROCK2	AKT2,APC,APC2,ATF2,CREB3L2,CREB5,CSNK1G1,CSNK1G3,DAAM1,FOS,IKBKB,MAPK1,NFAT5,NFATC3,NLK,PIK3R4,PLCB1,PLCB4,PLCH1,PLCL1,PPP3CA,PPP3R1,PRKD1,ROCK1,ROCK2,STAT3,TRAF3	ATF2,CAMK2G,CEBPD,CEBPG,CHP1,CSNK1D,FZD3,GNAQ,IL1RAPL1,IL6ST,KRAS,LRP6,MAP2K1,NFKB1,NLK,NRAS,PPP3CC,PRKCA,PRKCB,STAT3,TCF4,VEGFB
CDK5 Signaling	-3.05085	-3.15682	-2.66789	-3.74166	3.01	12.1	4.65	5.81	12.1	0.132	0.302	0.179	0.17	ADCY2,CACNA1A,GNAL,ITGA6,MAPK10,MAPK9,MAPT,PPP2R2B,PPP2R2C,PPP2R5C,PRKACA,PRKAG2,PRKAR2A,PRKAR2B	ADCY2,BDNF,CACNA1A,GNAL,GNAS,ITGA3,ITGB1,LAMC1,MAPK1,MAPK10,MAPK3,MAPK8,MAPK9,MAPT,NGFR,NRAS,NTRK2,PPM1L,PPP1CB,PPP2R1A,PPP2R2B,PPP2R2C,PPP2R5B,PPP2R5D,PPP2R5E,PRKACB,PRKAR1A,PRKAR1B,PRKAR2A,PTPA,RALA,RAP1B	ADCY2,ADCY9,CACNA1A,CDK5,EGR1,LAMC1,MAPK1,MAPK10,MAPK11,MAPT,NTRK2,PPM1L,PPP2CA,PPP2R2A,PPP2R3A,PPP2R5E,PRKAG1,PRKAG2,PRKAR2B	ADCY9,GNAL,ITGA3,ITGA6,KRAS,LAMC1,MAP2K1,MAPK11,MAPT,NRAS,NTRK2,PPM1L,PPP2R2B,PPP2R2C,PPP2R5E,PRKAG2,PRKAR1B,PRKAR2B
BMP signaling pathway	-3.05085	-4.12311	-2.52982	-3.31662	3.21	4.33	2.05	3.08	4.33	0.144	0.2	0.133	0.133	BMPR1A,BMPR2,CREBBP,GRB2,MAPK10,MAPK9,NFKB1,PRKACA,PRKAG2,PRKAR2A,PRKAR2B,SMAD4,SMAD9	ACVR2A,ATF2,BMPR2,MAP2K4,MAP3K7,MAPK1,MAPK10,MAPK3,MAPK8,MAPK9,NRAS,PRKACB,PRKAR1A,PRKAR1B,PRKAR2A,RALA,RAP1B,SMAD4	ACVR1,ATF2,BMPR1A,MAPK1,MAPK10,MAPK11,PRKAG1,PRKAG2,PRKAR2B,SMURF1,SOS1,XIAP	ATF2,GRB2,KRAS,MAP2K1,MAPK11,NFKB1,NRAS,PRKAG2,PRKAR1B,PRKAR2B,SOS1,XIAP
Sperm Motility	-3.05085	-3.87298	-3.31662	-2.52982	4.67	6.16	1.81	4.23	6.16	0.117	0.16	0.0973	0.105	ABL2,ALK,CLK1,CLK4,DYRK1A,FER,GNA14,GNAI1,GNAL,GNAZ,GNG12,INSR,JAK1,KIT,MAP2K3,MAP2K5,PDE4B,PEAK1,PLCB1,PLCB3,PLCH1,PLCL1,PNPLA8,PRKACA,PRKAG2,PRKAR2A,PRKAR2B,PRKCD,PRKG1,PTK2	AATK,ABL2,CALM1,CLK1,CLK4,DSTYK,DYRK1A,FER,FGFR1,FYN,GNA13,GNAI1,GNAI2,GNAL,GNAO1,GNAQ,GNAS,IGF1R,INSR,ITPR1,JAK1,MAP2K4,MAP2K5,NTRK2,NTRK3,PDE1C,PDIA3,PEAK1,PLCB1,PLCB4,PLCE1,PLCH1,PRKACB,PRKAR1A,PRKAR1B,PRKAR2A,PRKCE,PRKG1,PTK2,RET,SLC9A5	CACNA1H,CLK2,CLK4,EPHA3,FER,FYN,GNB4,IGF1R,INSR,JAK1,MAP2K5,NTRK2,PDE4D,PLCB1,PLCB4,PLCH1,PLCL1,PRKAG1,PRKAG2,PRKAR2B,PRKD1,PRKG1,PTK2,RET,SLC9A5	CLK1,CSK,EPHA3,FYN,GNAI1,GNAI2,GNAL,GNAQ,GNG12,GNG2,GUCY1A2,IGF1R,ITPR1,JAK1,MAP2K1,MAP2K5,NTRK2,PLA2G12A,PRDX6,PRKAG2,PRKAR1B,PRKAR2B,PRKCA,PRKCB,PRKG1,PTK2,TNK2
Cellular response to heat stress	-3.05085	-5.09902	-3.31662	-3.16228	2.73	8.33	1.34	1.75	8.33	0.129	0.257	0.109	0.099	AKT1S1,ATM,CAMK2A,CAMK2G,CREBBP,DNAJC2,EEF1A1,HSPA4L,HSPA5,NUP93,RANBP2,SEH1L,TPR	BAG1,BAG3,DNAJC7,EEF1A1,FKBP4,HSP90AA1,HSP90AB1,HSPA12A,HSPA4,HSPA4L,HSPA5,HSPA8,HSPA9,HSPH1,MAPK1,MAPK3,MTOR,NUP93,POM121C,RANBP2,RPA1,RPTOR,TNFRSF21,UBB,VCP,YWHAE	BAG4,EP300,HSF1,HSP90AA1,HSPA12A,HSPA4L,HSPA9,MAPK1,NUP155,RANBP2,RPTOR	ATR,BAG4,CAMK2G,DNAJB1,HSPA4,HSPA4L,NUP153,NUP155,NUP58,RPA1
MSP-RON Signaling in Cancer Cells Pathway	-3.05085	-4.14614	-2.88675	-3.20713	1.51	3.38	1.25	2.61	3.38	0.0909	0.154	0.0979	0.105	AKT3,ARNT,ATF4,BRAF,CREB5,CREBBP,ELF1,GRB2,ITGA6,NFKB1,PIK3C3,PTK2,SMAD2	ARAF,ATF2,BRAF,CTNNB1,FOS,ITGB1,MAPK1,MAPK3,MTOR,NRAS,PIK3CA,PIK3CD,PIK3R1,PTK2,RALA,RAP1B,RPS6KA2,SOS2,YWHAB,YWHAE,YWHAG,YWHAZ	AKT2,ARNT,ATF2,BRAF,CREB3L2,CREB5,ELF1,FOS,MAPK1,PIK3R4,PTK2,RPS6KA3,SOS1,STAT3	ARNT,ATF2,BRAF,GRB2,ITGA6,KRAS,MAP2K1,NFKB1,NRAS,PTK2,RPS6KA3,SOS1,STAT3,TCF4,VEGFB
Dendritic Cell Maturation	-3.05085	-4	-3.20713	-2	0	0	0	0	0	0.0213	0.0263	0.0246	0.00657	AKT3,ATF4,COL5A3,CREB5,CREBBP,MAPK10,MAPK9,NFKB1,PIK3C3,PLCB1,PLCB3,PLCH1,PLCL1	ATF2,MAP2K4,MAPK1,MAPK10,MAPK3,MAPK8,MAPK9,NGFR,PDIA3,PIK3CA,PIK3CD,PIK3R1,PLCB1,PLCB4,PLCE1,PLCH1	AKT2,ATF2,CREB3L2,CREB5,HLA-A,IKBKB,MAPK1,MAPK10,MAPK11,PIK3R4,PLCB1,PLCB4,PLCH1,PLCL1,STAT2	ATF2,HLA-A,MAPK11,NFKB1
Autophagy	-3	-4.33013	-3.54965	-3.12772	3.85	13.8	7.21	4.12	13.8	0.114	0.233	0.164	0.11	AKT1S1,AKT3,AMBRA1,ARNT,ATF4,ATG16L1,ATG7,ATM,CREB5,CREBBP,INSR,MAPK10,MAPK9,NFKB1,PIK3C3,PPP2R2B,PPP2R2C,PPP2R5C,PRKACA,PRKAG2,PRKAR2A,PRKAR2B,SESN1,TSC2,VPS33A	AMBRA1,ARL8B,ATF2,ATG2B,BIRC6,CALM1,CHP1,DAPK1,FOS,GORASP2,INSR,LAMP1,LAMP2,MAP1LC3B,MAP2K4,MAPK1,MAPK10,MAPK3,MAPK8,MAPK9,MTOR,NGFR,PIK3CA,PIK3CD,PIK3R1,PPM1L,PPP2R1A,PPP2R2B,PPP2R2C,PPP2R5B,PPP2R5D,PPP2R5E,PPP3CA,PPP3CB,PPP3R1,PRKAA2,PRKAB2,PRKACB,PRKAR1A,PRKAR1B,PRKAR2A,PTEN,PTPA,RAB7A,RALA,RB1CC1,RPTOR,SLC3A2,TBK1,UVRAG,VPS11	AKT2,ARNT,ATF2,ATG13,ATG5,ATG7,BIRC6,CREB3L2,CREB5,DAPK1,EPG5,FOS,IGF1,INSR,MAPK1,MAPK10,PIK3R4,PPM1L,PPP2CA,PPP2R2A,PPP2R3A,PPP2R5E,PPP3CA,PPP3R1,PRKAA2,PRKAG1,PRKAG2,PRKAR2B,PTEN,RB1CC1,RPTOR,SESN1,TBK1,TGFB2,TRAF3,TSC1	ARL8B,ARNT,ATF2,ATG13,ATG16L1,ATR,BCL2,BIRC6,CHP1,EPG5,LAMP2,MAP2K1,NFKB1,PPM1L,PPP2R2B,PPP2R2C,PPP2R5E,PPP3CC,PRKAG2,PRKAR1B,PRKAR2B,TGFB2,UVRAG,VAMP8
TR/RXR Activation	-3	-3.05085	-4	-2.88675	2.98	1.12	2.56	2.55	2.98	0.122	0.107	0.13	0.107	ACACA,AKT3,LDLR,MBP,NCOA2,NCOA4,NCOA6,NCOR2,PFKP,PIK3C3,PINK1,RCAN2,RXRB,SREBF2,STRBP,SYT2	ACACA,ENO1,LDLR,MTOR,NCOA1,NCOR2,PFKP,PIK3CA,PIK3CD,PIK3R1,PINK1,RCAN2,SREBF2,STRBP	ACACA,AKT2,EP300,H3-3A,LDLR,MBP,MED1,NCOA1,NCOA4,NCOA6,PFKP,PIK3R4,RCAN2,SLC16A2,STRBP,SYT2,THRSP	ACACA,GPS2,H3-3A,H3-3B,KLF9,MED1,NCOA1,NCOA2,NCOR2,NRF1,PFKP,SCARB1,SYT2,VEGFB
G Beta Gamma Signaling	-3	-5.2915	-3.87298	-3.83761	3.02	7.68	2.22	7.59	7.68	0.123	0.223	0.123	0.177	ADCY2,AKT3,CACNA1A,CACNA1E,CACNA2D3,GNA14,GNAI1,GNAL,GNAZ,GNG12,GRB2,PRKACA,PRKAG2,PRKAR2A,PRKAR2B,PRKCD	ADCY2,CACNA1A,CACNA1B,CACNA2D1,CACNA2D2,CACNA2D3,CACNB1,CACNB4,CDC42,GNA13,GNAI1,GNAI2,GNAL,GNAO1,GNAQ,GNAS,ITPR1,KCNJ3,MAPK1,MAPK3,NRAS,PRKACB,PRKAR1A,PRKAR1B,PRKAR2A,PRKCE,RALA,RAP1B,SOS2	ADCY2,AKT2,CACNA1A,CACNA1C,CACNA1E,CACNA1H,CACNB3,DNM2,GNB4,KCNJ3,MAPK1,PRKAG1,PRKAG2,PRKAR2B,PRKD1,SOS1	CACNA1C,CACNA1D,CACNA2D3,CACNB4,CAV1,CDC42,GNAI1,GNAI2,GNAL,GNAQ,GNG12,GNG2,GRB2,ITPR1,KCNJ3,KRAS,NRAS,PRKAG2,PRKAR1B,PRKAR2B,PRKCA,PRKCB,SOS1
FGF Signaling	-3	-4	-3.16228	-3.16228	1.51	3.54	2.21	2.72	3.54	0.105	0.186	0.14	0.128	AKT3,ATF4,CREB5,CREBBP,GAB1,GRB2,MAP2K3,PIK3C3,RAC1	ATF2,FGF1,FGF12,FGF13,FGFR1,GAB1,ITPR1,MAP3K1,MAPK1,MAPK3,MAPK8,PIK3CA,PIK3CD,PIK3R1,PTPN11,SOS2	AKT2,ATF2,CREB3L2,CREB5,FGF1,FGF12,MAPK1,MAPK11,PIK3R4,RPS6KA5,SOS1,STAT3	ATF2,FGF1,FGF13,FRS2,GRB2,ITPR1,MAP2K1,MAPK11,PRKCA,SOS1,STAT3
Opioid Signalling	-3	-4.79583	-3.4641	-3.60555	4.95	7.38	2.05	3.63	7.38	0.178	0.256	0.133	0.144	ADCY2,CAMK2A,CAMK2G,GNA14,GNAI1,GNAL,GNG12,NBEA,PDE4B,PLCB1,PLCB3,PRKACA,PRKAR2A,PRKAR2B,PRKCD,PRKX	ADCY2,CALM1,GNAI1,GNAI2,GNAL,GNAQ,GRK2,ITPR1,MAPK1,NBEA,OPRM1,PDE1C,PLCB1,PLCB4,PPP2R1A,PPP2R5D,PPP3CA,PPP3CB,PPP3R1,PRKACB,PRKAR1A,PRKAR1B,PRKAR2A	ADCY2,ADCY9,CDK5,GNB4,MAPK1,PDE4D,PLCB1,PLCB4,PPP2CA,PPP3CA,PPP3R1,PRKAR2B	ADCY9,CAMK2G,GNAI1,GNAI2,GNAL,GNAQ,GNG12,GNG2,ITPR1,PPP3CC,PRKAR1B,PRKAR2B,PRKCA
SUMOylation of DNA damage response and repair proteins	-3	-3.16228	-3	-3.31662	1.76	1.34	1.31	3.07	3.07	0.115	0.128	0.115	0.141	HDAC7,NSMCE2,NUP93,PHC2,PIAS1,RANBP2,SEH1L,SMC1A,TPR	HERC2,NUP93,PHC2,PIAS1,POM121C,RAD21,RANBP2,RPA1,SMC1A,STAG2	CBX7,HDAC7,HERC2,NUP155,PHC3,PIAS2,PML,RANBP2,STAG1	NUP153,NUP155,NUP58,PHC2,RAD21,RPA1,SCMH1,SMC1A,SMC5,SMC6,WRN
Relaxin Signaling	-3	-3.20713	-2.7136	-3	3.42	4.48	1.25	3.06	4.48	0.122	0.167	0.0962	0.109	ADCY2,AKT3,BRAF,GNA14,GNAI1,GNAL,GNAZ,GNG12,MPPED2,NFKB1,PDE11A,PDE3A,PDE4B,PDE8A,PIK3C3,PRKACA,PRKAG2,PRKAR2A,PRKAR2B	ADCY2,BRAF,FOS,GDE1,GDPD1,GNA13,GNAI1,GNAI2,GNAL,GNAO1,GNAQ,GNAS,MAPK1,MAPK3,MPPED2,PDE10A,PDE1C,PDE8B,PIK3CA,PIK3CD,PIK3R1,PRKACB,PRKAR1A,PRKAR1B,PRKAR2A,RAP1B	ADCY2,ADCY9,AKT2,BRAF,FOS,GNB4,MAPK1,NPR2,PDE10A,PDE12,PDE4D,PIK3R4,PRKAG1,PRKAG2,PRKAR2B	ADCY9,BRAF,GNAI1,GNAI2,GNAL,GNAQ,GNG12,GNG2,GUCY1A2,MAP2K1,NFKB1,PDE11A,PDE6D,PDE7B,PRKAG2,PRKAR1B,PRKAR2B
p75 NTR receptor-mediated signalling	-3	-5	-3.87298	-3.16228	2.16	3.96	1.21	0.717	3.96	0.101	0.158	0.0949	0.0633	ABR,ARHGEF1,ARHGEF11,ARHGEF18,ARHGEF9,FER,ITGB3BP,ITSN1,NFKB1,PIK3C3,RAC1,RTN4,STK3,STK39,STK4,UBC	ABR,AKAP13,ARHGEF11,ARHGEF12,ARHGEF9,FER,GNA13,KALRN,MAPK8,NGFR,PI4KA,PIK3CA,PIK3CD,PIK3R1,PSEN1,RTN4,SOS2,STK24,STK32C,STK35,STK39,TIAM2,UBB,UBC,YWHAE	AKAP13,ARHGEF10L,ARHGEF12,ARHGEF9,FER,FGD4,IKBKB,ITSN1,KALRN,PIK3R4,RTN4,SOS1,STK3,STK38,STK39	ARHGEF12,ARHGEF4,ARHGEF9,BRSK2,NFKB1,SOS1,STK38,STK39,STK4,TRIO
Gene Silencing by RNA	-3	-2.64575	-3	-1.89737	0.557	0	0.315	0.969	0.969	0.0647	0.0504	0.0647	0.0719	AGO4,DGCR8,DROSHA,IPO8,NUP93,POLR2F,RANBP2,SEH1L,TPR	AGO3,HSP90AA1,IPO8,NUP93,POLR2A,POM121C,RANBP2	H3-3A,HSP90AA1,NUP155,POLR2A,RANBP2,TNRC6A,TNRC6C,TSN,TSNAX	DICER1,H2AJ,H3-3A,H3-3B,NUP153,NUP155,NUP58,POLR2A,TDRKH,TSNAX
G-Protein Coupled Receptor Signaling	-2.99382	-6.34075	-4.90578	-5.28571	2.61	4.64	2.25	2.46	4.64	0.0757	0.112	0.0856	0.0687	ADCY2,ADGRA3,ADGRB3,ADGRL3,AKT3,ATF4,BRAF,CAMK2A,CAMK2G,CNR1,CREB5,CREBBP,EDNRA,GNA14,GNAI1,GNAL,GNAZ,GNG12,GPR107,GPR149,GPR153,GPR158,GRB2,GRK6,GRM7,HCN1,KCNQ3,LGR4,MAP2K3,MAP2K5,MAPK10,MAPK9,MPPED2,MRTFA,NFKB1,PDE11A,PDE3A,PDE4B,PDE8A,PIK3C3,PLCB1,PLCB3,PRKACA,PRKAG2,PRKAR2A,PRKAR2B,PTGIR,PTK2,RAC1,RAPGEF1,RAPGEF4,RASGRP1,RGS7,ROCK1	ACKR1,ADCY2,ADGRL3,ADORA1,ARRB1,ATF2,BRAF,CALM1,CDC42,CHP1,CNR1,CTNNB1,CYSLTR2,F2R,FOS,FYN,GABBR1,GABBR2,GDE1,GDPD1,GNA13,GNAI1,GNAI2,GNAL,GNAO1,GNAQ,GNAS,GPR158,GPR161,GRK2,GRM7,HCN1,KCNQ3,LATS1,LPAR3,MAP2K4,MAP2K5,MAP3K1,MAP3K4,MAP3K7,MAPK1,MAPK10,MAPK3,MAPK8,MAPK9,MEF2A,MPPED2,MTOR,NRAS,OPRM1,P2RY1,PAK3,PDE10A,PDE1C,PDE8B,PIK3CA,PIK3CD,PIK3R1,PLCB1,PLCB4,PLCE1,PPP3CA,PPP3CB,PPP3R1,PRKACB,PRKAR…	ACKR1,ADCY2,ADCY9,ADGRB3,ADGRG1,AKT2,ARRB1,ATF2,BRAF,CHRM2,CREB3L2,CREB5,DUSP1,F2R,FOS,FYN,GABBR2,GNB4,GPR137,GPR137C,GPR155,GRK5,GRM7,GRM8,HCN1,HTR4,IKBKB,KCNN2,KCNQ3,LATS1,MAP2K5,MAP3K13,MAP3K3,MAPK1,MAPK10,MAPK11,MEF2A,MEF2C,MEF2D,NFAT5,NFATC3,PDE10A,PDE12,PDE4D,PIK3R4,PLCB1,PLCB4,PPP3CA,PPP3R1,PRKAG1,PRKAG2,PRKAR2B,PTK2,RAPGEF1,RAPGEF4,RGS10,RGS7,ROCK1,ROCK2,SOS1,STAT3	ADCY9,ADGRB1,ADGRB3,ADGRL1,ARRB1,ATF2,BRAF,CAMK2G,CDC42,CHP1,CHRM2,FYN,FZD3,GABBR2,GNAI1,GNAI2,GNAL,GNAQ,GNG12,GNG2,GPR107,GRB2,HCN3,KCNH2,KCNN2,KCNQ3,KRAS,LGR4,LPAR1,MAP2K1,MAP2K5,MAPK11,NFKB1,NRAS,PAK2,PDE11A,PDE6D,PDE7B,PPP3CC,PRKAG2,PRKAR1B,PRKAR2B,PRKCA,PRKCB,PTK2,RAPGEF1,RAPGEF4,SOS1,STAT3
GNRH Signaling	-2.98481	-5.20855	-3.29983	-3.83761	5.23	8.75	3.86	7.14	8.75	0.135	0.202	0.135	0.145	ADCY2,ATF4,CACNA1A,CACNA1E,CACNA2D3,CAMK2A,CAMK2G,CREB5,CREBBP,GNA14,GNAI1,GNG12,GRB2,MAP2K3,MAPK10,MAPK9,NFKB1,PLCB1,PLCB3,PRKACA,PRKAG2,PRKAR2A,PRKAR2B,PRKCD,PTK2,RAC1	ADCY2,ATF2,CACNA1A,CACNA1B,CACNA2D1,CACNA2D2,CACNA2D3,CACNB1,CACNB4,CALM1,CDC42,FOS,GNAI1,GNAI2,GNAQ,GNAS,ITPR1,MAP2K4,MAP3K1,MAP3K4,MAP3K7,MAPK1,MAPK10,MAPK3,MAPK8,MAPK9,NRAS,PAK3,PLCB1,PLCB4,PRKACB,PRKAR1A,PRKAR1B,PRKAR2A,PRKCE,PTK2,RALA,RAP1B,SOS2	ADCY2,ADCY9,ATF2,CACNA1A,CACNA1C,CACNA1E,CACNA1H,CACNB3,CREB3L2,CREB5,EGR1,FOS,GNB4,MAP3K13,MAP3K3,MAPK1,MAPK10,MAPK11,PLCB1,PLCB4,PRKAG1,PRKAG2,PRKAR2B,PRKD1,PTK2,SOS1	ADCY9,ATF2,CACNA1C,CACNA1D,CACNA2D3,CACNB4,CAMK2G,CDC42,GNAI1,GNAI2,GNAQ,GNG12,GNG2,GRB2,ITPR1,KRAS,MAP2K1,MAPK11,NFKB1,NRAS,PAK2,PRKAG2,PRKAR1B,PRKAR2B,PRKCA,PRKCB,PTK2,SOS1
HER-2 Signaling in Breast Cancer	-2.9824	-2.50185	-2.4004	-3.15296	3.25	2.91	1.92	3.5	3.5	0.106	0.128	0.102	0.102	AKT1S1,AKT3,ARF1,ARF5,BRAF,COX17,COX5B,COX6A1,COX6C,COX8A,ELF1,GRB2,KPNB1,MTCL1,NFKB1,NRG1,NUP93,PIK3C3,PRKCD,RPS6,SEH1L,SMAD4,TPR,TSC2	ARAF,ARF3,ARF4,BRAF,CDC42,COX6A1,FOS,FYN,ITGB1,KPNB1,MAPK1,MAPK3,MT-CO1,MT-CO3,MTOR,NRAS,NRG1,NUP93,PIK3CA,PIK3CD,PIK3R1,POM121C,PRKCE,PTEN,RALA,RAP1B,RPTOR,SMAD4,SOS2	AKT2,ARF3,BRAF,COX4I1,COX6C,ELF1,FOS,FYN,IKBKB,MAPK1,MT-CO1,MT-CO3,NRG1,NUP155,PARD3,PIK3R4,PRKD1,PTEN,RPTOR,SOS1,STAT3,TSC1,XIAP	AHCTF1,BRAF,CDC42,CDKN1A,COX5B,COX6C,COX7A2,COX7A2L,FYN,GRB2,KRAS,MAP2K1,MTCL1,NFKB1,NRAS,NUP153,NUP155,NUP58,PRKCA,PRKCB,SOS1,STAT3,XIAP
PIP3 activates AKT signaling	-2.9824	-5.09902	-4	-2.88675	3.71	4.89	1.71	1.39	4.89	0.128	0.176	0.108	0.0811	AKT1S1,AKT3,GAB1,GAB2,GRB2,INSR,KIT,MKRN1,NRG1,NRG3,PHLPP2,PIP4K2A,PIP4K2B,PIP4K2C,PPP2R5C,RAC1,SGK1,THEM4,TSC2	BDNF,ESR1,FGF1,FGFR1,FYN,GAB1,GAB2,INSR,MAPK1,MAPK3,MTOR,NRG1,NRG3,NTRK2,NTRK3,PDGFA,PHLPP2,PIK3CA,PIK3CD,PIK3R1,PPP2R1A,PPP2R5B,PPP2R5D,PPP2R5E,PTEN,PTPN11	AKT2,FGF1,FYN,INSR,KITLG,MAPK1,NRG1,NRG2,NRG3,NTRK2,PHLPP2,PIP5K1C,PPP2CA,PPP2R5E,PTEN,STRN	CDKN1A,FGF1,FRS2,FYN,GRB2,NRG2,NRG3,NTRK2,PHLPP1,PIP5K1A,PPP2R5E,RICTOR
Endothelin-1 Signaling	-2.9824	-4.74693	-1.94145	-2.32379	2.31	4.42	0.85	2.42	4.42	0.0979	0.155	0.0825	0.0928	ADCY2,BRAF,EDNRA,GAB1,GNA14,GNAI1,GNAL,GNAZ,GRB2,MAPK10,MAPK9,PIK3C3,PLCB1,PLCB3,PLCH1,PLCL1,PLD3,PNPLA8,PRKCD	ADCY2,ARAF,BRAF,FOS,GAB1,GNA13,GNAI1,GNAI2,GNAL,GNAO1,GNAQ,GNAS,ITPR1,MAPK1,MAPK10,MAPK3,MAPK8,MAPK9,NRAS,PDIA3,PIK3CA,PIK3CD,PIK3R1,PLCB1,PLCB4,PLCE1,PLCH1,PRKCE,RALA,RAP1B	ADCY2,ADCY9,BRAF,FOS,MAPK1,MAPK10,MAPK11,NPR2,PIK3R4,PLCB1,PLCB4,PLCH1,PLCL1,PLD5,PRKD1,SOS1	ADCY9,BRAF,GNAI1,GNAI2,GNAL,GNAQ,GRB2,GUCY1A2,ITPR1,KRAS,MAPK11,NRAS,PLA2G12A,PLD5,PRDX6,PRKCA,PRKCB,SOS1
RAB GEFs exchange GTP for GDP on RABs	-2.88675	-4.58258	-3.90007	-3.4641	2.7	6.08	5.74	3.08	6.08	0.133	0.233	0.211	0.133	AKT3,CHM,DENND1A,RAB27A,RAB31,RAB39A,RAB3GAP1,RAB3GAP2,RIN2,SBF1,TRAPPC13,TRAPPC9	CHM,DENND4A,GAPVD1,GDI1,MADD,RAB10,RAB14,RAB1A,RAB1B,RAB3A,RAB3GAP1,RAB6A,RAB6B,RAB7A,RAB9B,SBF2,TRAPPC12,TRAPPC5,TRAPPC8,TRAPPC9,YWHAE	AKT2,ANKRD27,CHM,DENND4A,DENND5B,GAPVD1,GDI2,HPS4,RAB10,RAB21,RAB27A,RAB35,RAB39A,RAB39B,RAB6B,RGP1,SBF2,TRAPPC11,TRAPPC8	ALS2,ANKRD27,DENND1B,DENND4A,DENND5A,GAPVD1,GDI1,RAB14,RAB27B,RAB3GAP2,RAB5A,RABGEF1
Renin-Angiotensin Signaling	-2.88675	-4.6	-2.7136	-3.5	2.03	6.54	2.11	5.52	6.54	0.107	0.213	0.123	0.156	ADCY2,GRB2,MAPK10,MAPK9,NFKB1,PIK3C3,PRKACA,PRKAG2,PRKAR2A,PRKAR2B,PRKCD,PTK2,RAC1	ADCY2,ATF2,FOS,GNAQ,ITPR1,MAP2K4,MAP3K1,MAPK1,MAPK10,MAPK3,MAPK8,MAPK9,NRAS,PAK3,PIK3CA,PIK3CD,PIK3R1,PRKACB,PRKAR1A,PRKAR1B,PRKAR2A,PRKCE,PTK2,RALA,RAP1B,SOS2	ADCY2,ADCY9,ATF2,FOS,MAPK1,MAPK10,MAPK11,PIK3R4,PRKAG1,PRKAG2,PRKAR2B,PRKD1,PTK2,SOS1,STAT3	ADCY9,ATF2,GNAQ,GRB2,ITPR1,KRAS,MAP2K1,MAPK11,NFKB1,NRAS,PAK2,PRKAG2,PRKAR1B,PRKAR2B,PRKCA,PRKCB,PTK2,SOS1,STAT3
GPER1 signaling	-2.88675	-4.24264	-3	-3.31662	2.21	3.55	0.742	2.11	3.55	0.117	0.175	0.0874	0.107	ADCY2,FER,GNAI1,GNAZ,GNG12,PIK3C3,PRKACA,PRKAR2A,PRKAR2B,STK3,STK39,STK4	ADCY2,FER,GNAI1,GNAI2,GNAS,ITGB1,PI4KA,PIK3CA,PIK3CD,PIK3R1,PRKACB,PRKAR1A,PRKAR1B,PRKAR2A,STK24,STK32C,STK35,STK39	ADCY2,ADCY9,FER,GNB4,PIK3R4,PRKAR2B,STK3,STK38,STK39	ADCY9,BRSK2,GNAI1,GNAI2,GNG12,GNG2,PRKAR1B,PRKAR2B,STK38,STK39,STK4
Acetylcholine Receptor Signaling Pathway	-2.88675	-5.92474	-4.89898	-3.41121	5.51	8.95	2.95	3.91	8.95	0.136	0.202	0.121	0.111	ADAM10,ADAM9,ADCY2,AKT3,ATF4,CACNA1A,CACNA1E,CACNA2D3,CAMK2A,CAMK2G,CHRNB3,CREB5,CREBBP,GNA14,GNAI1,GNAL,NFKB1,PIK3C3,PLCB1,PLCB3,PLCH1,PLCL1,PRKACA,PRKAG2,PRKAR2A,PRKAR2B,PRKCD	ACHE,ADAM19,ADCY2,ATF2,CACNA1A,CACNA1B,CACNA2D1,CACNA2D2,CACNA2D3,CACNB1,CACNB4,CALM1,CHRNA3,CHRNA6,CHRNB3,FYN,GNAI1,GNAI2,GNAL,GNAO1,GNAQ,ITPR1,MAPK1,MAPK3,NGFR,PDIA3,PIK3CA,PIK3CD,PIK3R1,PLCB1,PLCB4,PLCE1,PLCH1,PRKACB,PRKAR1A,PRKAR1B,PRKAR2A,PRKCE,PSEN1,SLC5A7	ADAM9,ADCY2,ADCY9,AKT2,ATF2,CACNA1A,CACNA1C,CACNA1E,CACNA1H,CACNB3,CHRM2,CREB3L2,CREB5,FYN,MAPK1,PIK3R4,PLCB1,PLCB4,PLCH1,PLCL1,PRKAG1,PRKAG2,PRKAR2B,PRKD1	ADAM10,ADCY9,ATF2,BCL2,CACNA1C,CACNA1D,CACNA2D3,CACNB4,CAMK2G,CHRM2,FYN,GNAI1,GNAI2,GNAL,GNAQ,ITPR1,NFKB1,PRKAG2,PRKAR1B,PRKAR2B,PRKCA,PRKCB
Lung Ionic Balance Signaling Pathway	-2.88675	-2.66053	-1.94666	-1.63299	0.302	1.95	0.796	0	1.95	0.0516	0.0975	0.0727	0.0459	ADGRA3,ADGRB3,ADGRL3,Atp1a2,CNR1,EDNRA,GPR107,GPR149,GPR153,GPR158,GRM7,HCN1,LGR4,PLCB1,PLCB3,PLCH1,PLCL1,PPP2R2B,PPP2R2C,PPP2R5C,PRKACA,PRKAG2,PRKAR2A,PRKAR2B,PRKCD,PTGIR,ROCK1	ACKR1,ADGRL3,ADORA1,ASIC2,ATP1A1,ATP1A3,ATP1B1,ATP1B3,CNR1,CYSLTR2,ESR1,F2R,FYN,GABBR1,GABBR2,GNAS,GPR158,GPR161,GRM7,HCN1,KCNMA1,LPAR3,MAPK1,MAPK3,NEDD4,OPRM1,P2RY1,PDIA3,PLCB1,PLCB4,PLCE1,PLCH1,PPM1L,PPP2R1A,PPP2R2B,PPP2R2C,PPP2R5B,PPP2R5D,PPP2R5E,PRKAA2,PRKAB2,PRKACB,PRKAR1A,PRKAR1B,PRKAR2A,PRKCE,PTGER4,PTH1R,PTPA,ROCK2,S1PR3	ACKR1,ADGRB3,ADGRG1,ASIC3,ATP1A3,ATP1B2,ATP1B3,CHRM2,F2R,FYN,GABBR2,GPR137,GPR137C,GPR155,GRM7,GRM8,HCN1,HTR4,KCNMA1,KCNMB2,KCNMB4,MAPK1,PLCB1,PLCB4,PLCH1,PLCL1,PPM1L,PPP2CA,PPP2R2A,PPP2R3A,PPP2R5E,PRKAA2,PRKAG1,PRKAG2,PRKAR2B,PRKD1,ROCK1,ROCK2	ADGRB1,ADGRB3,ADGRL1,Atp1a2,CHRM2,FYN,FZD3,GABBR2,GPR107,HCN3,KCNMA1,KCNMB2,LGR4,LPAR1,MYH9,PPM1L,PPP2R2B,PPP2R2C,PPP2R5E,PRKAG2,PRKAR1B,PRKAR2B,PRKCA,PRKCB
Ribosomal Quality Control Signaling Pathway	-2.85774	-0.942809	-0.928477	2.50185	2.08	0	2.32	3.3	3.3	0.0844	0.0617	0.101	0.0909	AGO4,ASCC2,G3BP1,HBS1L,LTN1,MRPS25,MT-RNR1,MT-RNR2,NPLOC4,PSMA6,PSMB10,PSMB2,PSMC2,PSMD5,RPL10,RPL14,RPL21,RPL3,RPL41,RPL7,RPS12,RPS15A,RPS2,RPS23,RPS29,RPS6	AGO3,G3BP2,LTN1,MT-RNR1,MT-RNR2,PSMA3,PSMC6,PSMD1,PSMD2,PSME4,RPL35,RPL37,RPL41,RPS2,RPS21,RPS27,RPS28,RPS29,VCP	HSF1,KGD4,MRPS7,MT-RNR2,PSMA1,PSMA4,PSMA5,PSMB7,PSMC2,PSMC6,PSMD1,PSMD11,PSMD12,PSMD13,PSMD14,PSMD8,PSME4,RPL18A,RPL35,RPL36,RPL36A,RPL38,RPL41,RPS14,RPS16,RPS19,RPS27,RPS29,RPS9,TRIP4,XRN1	FAU,LTN1,MRPS28,PSMD12,PSMD4,RPL10A,RPL13,RPL14,RPL22,RPL22L1,RPL23A,RPL35,RPL36,RPL37,RPL37A,RPL38,RPL41,RPL6,RPS18,RPS19,RPS23,RPS26,RPS27,RPS28,RPS29,RPS8,TCF25,TRIP4
Pulmonary Fibrosis Idiopathic Signaling Pathway	-2.85774	-4.6291	-3.27165	-4.2	1.55	4.96	1.34	2.32	4.96	0.0767	0.138	0.0859	0.0798	ACTB,ADAM10,AEBP2,AKT3,BMPR2,BRAF,COL5A3,COL6A2,COL6A5,CREBBP,EDNRA,GRB2,MAP2K3,MAPK10,MAPK9,MRTFA,NFKB1,PIK3C3,PINK1,PTK2,ROCK1,SMAD2,SMAD4,TGFBR3,YY1	ACTB,ACTG1,ACVR1B,ACVR2A,AEBP2,ARAF,ATF2,BMPR2,BRAF,CERT1,CTNNB1,F2R,FGFR1,FOS,GNA13,IL6ST,ITGB1,LATS1,MAP2K4,MAP3K7,MAPK1,MAPK10,MAPK3,MAPK8,MAPK9,MMP16,MTOR,NRAS,PDGFA,PEX13,PIK3CA,PIK3CD,PIK3R1,PINK1,POLR2A,PRKN,PTEN,PTK2,RALA,RAP1B,ROCK2,RPS6KA2,SMAD4,SOS2,TGFBR3	ACVR1,AKT2,ATF2,BRAF,EGR1,EP300,F2R,FOS,JAG1,LATS1,MAPK1,MAPK10,MAPK11,MMP16,PIK3R4,POLR2A,PRKN,PTEN,PTK2,RBBP4,ROCK1,ROCK2,RPS6KA3,RPS6KA5,SOS1,STAT3,STK38,TGFB2	ADAM10,ATF2,BCL2,BRAF,CAV1,CDH2,COL24A1,FZD3,GRB2,IL6ST,KRAS,LPAR1,MAP2K1,MAPK11,NFKB1,NRAS,PEX13,POLR2A,PTK2,RPS6KA3,SOS1,STAT3,STK38,TCF4,TGFB2,YY1
Neddylation	-2.83683	-5.2915	-6.16441	-3.96177	1.81	2.07	6.79	2.96	6.79	0.085	0.113	0.154	0.0931	BTRC,CCDC22,CUL4A,CUL7,DCAF11,ELOC,FBXL20,FBXO31,FBXW5,FBXW7,GAN,NEDD8,NPLOC4,PSMA6,PSMB10,PSMB2,PSMC2,PSMD5,SOCS2,UBC,WDTC1	BTRC,CUL2,DCAF6,DCAF7,DCAF8,DCUN1D3,DCUN1D5,DDB1,FBXL20,FBXO11,FBXO2,FBXW11,FBXW7,GAN,PSMA3,PSMC6,PSMD1,PSMD2,PSME4,RNF7,SENP8,UBB,UBC,UBE2D1,UBE2D2,UBE2M,UBXN7,VCP	ASB13,BTBD1,BTBD6,BTRC,COMMD7,COPS5,CUL1,CUL2,DCAF7,DDA1,FBXL5,FBXO11,FBXO44,FBXO9,FBXW11,FBXW7,FBXW8,GAN,KLHL20,KLHL21,NUB1,PSMA1,PSMA4,PSMA5,PSMB7,PSMC2,PSMC6,PSMD1,PSMD11,PSMD12,PSMD13,PSMD14,PSMD8,PSME4,PUM2,SOCS2,UBE2D2,UBE2D3	ASB8,BTBD1,CDKN1A,COP1,COPS7B,CUL3,DCAF17,DCAF5,DCUN1D4,ELOC,FBXO11,FBXO44,FBXW11,FBXW8,KLHL2,KLHL5,NAE1,PSMD12,PSMD4,SPSB2,SPSB4,UBE2D1,UBE2D3
Egg-Sperm Fusion Signaling Pathway	-2.82843	-4.24264	-4.24264	-3.05085	5.02	3.24	3.96	2.83	5.02	0.165	0.165	0.165	0.119	AKT3,CAMK2A,CAMK2G,GOSR1,GOSR2,NSF,PIK3C3,PRKACA,PRKAG2,PRKAR2A,PRKAR2B,RAB27A,SYT1,SYT14,SYT16,SYT2,SYT7,SYT9	ITPR1,PIK3CA,PIK3CD,PIK3R1,PLCE1,PRKACB,PRKAR1A,PRKAR1B,PRKAR2A,PTPN1,RAB3A,RAP1B,SLC4A4,STX16,SYT11,SYT16,SYT4,SYT9	AKT2,NAPA,NAPG,PIK3R4,PRKAG1,PRKAG2,PRKAR2B,RAB27A,SLC4A4,SNAP25,STX16,STX1B,SYT1,SYT11,SYT14,SYT2,TRPC1,YKT6	CAMK2G,ITPR1,NAPB,PRKAG2,PRKAR1B,PRKAR2B,PTPN1,RAB27B,SLC4A4,SNAP25,SYT2,SYT9,TRPC1
Nonsense-Mediated Decay (NMD)	-2.82843	0.57735	1.69775	3.26599	3.8	0.634	2.45	8	8	0.134	0.0896	0.127	0.179	CASC3,PABPC1,RPL10,RPL14,RPL21,RPL3,RPL41,RPL7,RPS12,RPS15A,RPS2,RPS23,RPS29,RPS6,SMG1,SMG6,UPF2,UPF3A	PPP2R1A,RPL35,RPL37,RPL41,RPS2,RPS21,RPS27,RPS28,RPS29,SMG1,SMG6,UPF1	CASC3,EIF4G1,PPP2CA,PPP2R2A,RPL18A,RPL35,RPL36,RPL36A,RPL38,RPL41,RPS14,RPS16,RPS19,RPS27,RPS29,RPS9,SMG1	ETF1,FAU,RPL10A,RPL13,RPL14,RPL22,RPL22L1,RPL23A,RPL35,RPL36,RPL37,RPL37A,RPL38,RPL41,RPL6,RPS18,RPS19,RPS23,RPS26,RPS27,RPS28,RPS29,RPS8,UPF1
Neurotransmitter release cycle	-2.82843	-3.74166	-3.16228	-2.23607	3.1	6.56	3.94	1.45	6.56	0.2	0.35	0.25	0.125	PPFIA2,PPFIA4,RIMS1,SYN2,SYN3,SYT1,TSPOAP1,UNC13B	APBA1,ARL6IP5,CASK,LIN7A,NAAA,PPFIA2,PPFIA3,PPFIA4,RAB3A,SLC38A2,SLC5A7,STXBP1,SYN1,UNC13B	APBA1,CASK,LIN7A,LIN7C,RIMS1,SLC38A2,SNAP25,STXBP1,SYN2,SYT1	APBA1,SNAP25,STXBP1,SYN1,UNC13B
Sleep REM Signaling Pathway	-2.82843	-1.73205	-2.3094	-2.64575	2.01	3.15	3.68	1.74	3.68	0.136	0.203	0.203	0.119	ATF4,CFL1,CREB5,CREBBP,PRKACA,PRKAG2,PRKAR2A,PRKAR2B	ATF2,BDNF,FOS,MAPK1,MAPK3,Mt1,NGFR,PRKACB,PRKAR1A,PRKAR1B,PRKAR2A,RPS6KA2	ATF2,CHRM2,CREB3L2,CREB5,EGR1,FOS,MAPK1,PRKAG1,PRKAG2,PRKAR2B,RPS6KA3,RPS6KA5	ATF2,CHRM2,HOMER1,PRKAG2,PRKAR1B,PRKAR2B,RPS6KA3
Signaling by ERBB2	-2.82843	-3.4641	-3	-3	2.45	3.86	2.51	3.39	3.86	0.16	0.24	0.18	0.18	AKT3,GAB1,GRB2,MEMO1,NRG1,NRG3,PRKCD,UBC	FYN,GAB1,HSP90AA1,NRAS,NRG1,NRG3,PIK3CA,PIK3R1,PRKCE,PTPN12,UBB,UBC	AKT2,FYN,HSP90AA1,NRG1,NRG2,NRG3,RNF41,SOS1,USP8	FYN,GRB2,KRAS,NRAS,NRG2,NRG3,PRKCA,SOS1,USP8
Signaling by PTK6	-2.82843	-3.4641	-2.82843	-2.44949	2.19	3.45	1.74	1.4	3.45	0.145	0.218	0.145	0.109	ARHGAP35,KHDRBS2,NR3C1,NRG1,NRG3,RAC1,SFPQ,UBC	ARHGAP35,BCAR1,ELMO1,KHDRBS1,KHDRBS2,KHDRBS3,NRAS,NRG1,NRG3,PTPN1,UBB,UBC	BCAR1,ELMO1,KHDRBS1,NRG1,NRG2,NRG3,SFPQ,STAT3	KRAS,NRAS,NRG2,NRG3,PTPN1,STAT3
Ovarian Cancer Signaling	-2.82843	-3.87298	-2.82843	-2.52982	1.2	2.41	0.747	2.97	2.97	0.0818	0.132	0.0818	0.107	AKT3,AXIN1,BRAF,E2F3,EDNRA,HDAC7,HDAC8,HDAC9,PIK3C3,PRKACA,PRKAG2,PRKAR2A,PRKAR2B	APC,ARRB1,BRAF,CTNNB1,HDAC10,HDAC11,HDAC9,MAPK1,MAPK3,MTOR,NRAS,PIK3CA,PIK3CD,PIK3R1,PRKACB,PRKAR1A,PRKAR1B,PRKAR2A,PTEN,RALA,RAP1B	AKT2,APC,ARRB1,BRAF,E2F6,HDAC7,HDAC9,MAPK1,PIK3R4,PRKAG1,PRKAG2,PRKAR2B,PTEN	ARRB1,BCL2,BRAF,E2F6,FZD3,GJA1,HDAC8,HDAC9,KRAS,MAP2K1,NRAS,PA2G4,PRKAG2,PRKAR1B,PRKAR2B,TCF4,VEGFB
High laminar flow shear stress activates signaling by PIEZO1 and PECAM1:CDH5:KDR in endothelial cells	-2.82843	-3.87298	-2.44949	-3	1.56	3.99	0.57	2.29	3.99	0.113	0.211	0.0845	0.127	ADCY2,CAPN2,GNG12,PIEZO1,PKN2,PRKACA,PRKAR2A,PRKAR2B	ADCY2,CALM1,CAPNS1,CTNNB1,FYN,GNAQ,GNAS,MTOR,PIEZO1,PIK3CA,PIK3CD,PRKACB,PRKAR1A,PRKAR1B,PRKAR2A	ADCY2,ADCY9,CAPN2,FYN,GNB4,PRKAR2B	ADCY9,FYN,GNAQ,GNG12,GNG2,PRKAR1B,PRKAR2B,RICTOR,VCL
Myelination Signaling Pathway	-2.79478	-5.07796	-3.592	-5.3033	5.23	9.67	4.87	4.23	9.67	0.112	0.173	0.125	0.0973	AKT1S1,AKT3,ARHGAP35,ARHGAP5,ATF4,AXIN1,BMPR1A,BMPR2,BRAF,CNTN6,CREB5,CREBBP,DLC1,GRB2,HDAC7,HDAC8,HDAC9,ID2,ITGA6,MBP,NFKB1,NRG1,PIK3C3,PLP1,PRKACA,PRKAG2,PRKAR2A,PRKAR2B,PTK2,RAC1,ROCK1,SMAD2,SMAD4,SMAD9,SREBF2,TSC2,YY1	ACVR2A,ADAM22,APC,ARAF,ARHGAP35,ATF2,BDNF,BMPR2,BRAF,CALM1,CDC42,CHD8,CHP1,CTNNB1,DAG1,FGFR1,FOS,FYN,HDAC10,HDAC11,HDAC9,ID2,IGF1R,ITGA3,ITGB1,LAMC1,MAPK1,MAPK3,MTOR,NGFR,NRAS,NRG1,NTRK2,PDGFA,PIK3CA,PIK3CD,PIK3R1,PPP3CA,PPP3CB,PPP3R1,PRKACB,PRKAR1A,PRKAR1B,PRKAR2A,PSEN1,PTEN,PTK2,PTPN11,PTPRA,RALA,RAP1B,RAPGEF2,ROCK2,RPTOR,SMAD4,SOS2,SREBF2	ACVR1,AKT2,APC,ARHGAP12,ARHGAP5,ATF2,BACE1,BMPR1A,BRAF,CHD8,CREB3L2,CREB5,EP300,FOS,FYN,HDAC7,HDAC9,IGF1,IGF1R,IGF2R,LAMC1,MAPK1,MBP,NFATC3,NRG1,NTRK2,PIK3R4,PPP3CA,PPP3R1,PRKAG1,PRKAG2,PRKAR2B,PTEN,PTK2,RAB35,ROCK1,ROCK2,RPTOR,SMARCA4,SOS1,TSC1	ADAM22,ATF2,BRAF,CDC42,CHP1,DAG1,FYN,FZD3,GLIS2,GRB2,HDAC8,HDAC9,IDI1,IGF1R,ITGA3,ITGA6,KRAS,LAMC1,MAP2K1,NFKB1,NRAS,NTRK2,PPP3CC,PRKAG2,PRKAR1B,PRKAR2B,PTK2,RAPGEF2,SMARCA4,SOS1,TCF4,YY1
Oxytocin Signaling Pathway	-2.78543	-6.1017	-4.10997	-4.66667	3.44	10.1	5.17	7.29	10.1	0.101	0.185	0.132	0.125	AKT3,ATF4,ATP2B1,CACNA1A,CACNA1E,CACNA2D3,CREB5,CREBBP,GNAI1,GNAL,GNG12,GRB2,KCNT2,MAP2K5,MAPK10,MAPK9,MYO18A,NFKB1,PIK3C3,PLCB1,PLCB3,PPP1R12A,PRKACA,PRKAG2,PRKAR2A,PRKAR2B,PRKCD,PRKG1,ROCK1	ARRB1,ATF2,ATP2B1,ATP2B4,CACNA1A,CACNA1B,CACNA2D1,CACNA2D2,CACNA2D3,CACNB1,CACNB4,CALM1,CHP1,EEF2,FOS,GNA13,GNAI1,GNAI2,GNAL,GNAO1,GNAQ,ITPR1,MAP2K4,MAP2K5,MAPK1,MAPK10,MAPK3,MAPK8,MAPK9,MFN2,MYH14,NRAS,PIK3CA,PIK3CD,PIK3R1,PLCB1,PLCB4,PPP1CB,PPP3CA,PPP3CB,PPP3R1,PRKAA2,PRKAB2,PRKACB,PRKAR1A,PRKAR1B,PRKAR2A,PRKCE,PRKG1,RALA,RAP1B,ROCK2,SOS2	AKT2,ARRB1,ATF2,ATP2B1,ATP2B4,CACNA1A,CACNA1C,CACNA1E,CACNB3,CREB3L2,CREB5,FOS,GNB4,MAP2K5,MAPK1,MAPK10,MAPK11,MEF2C,MPRIP,MYH10,MYH14,NPR2,PIK3R4,PLCB1,PLCB4,PPP1R12A,PPP1R12B,PPP3CA,PPP3R1,PRKAA2,PRKAG1,PRKAG2,PRKAR2B,PRKD1,PRKG1,ROCK1,ROCK2,SOS1	ARRB1,ATF2,ATP2B1,ATP2B4,CACNA1C,CACNA1D,CACNA2D3,CACNB4,CHP1,GJA1,GNAI1,GNAI2,GNAL,GNAQ,GNG12,GNG2,GRB2,GUCY1A2,ITPR1,KRAS,MAP2K5,MAPK11,MYH14,MYH9,MYO10,NFKB1,NRAS,PLA2G12A,PPP3CC,PRKAG2,PRKAR1B,PRKAR2B,PRKCA,PRKCB,PRKG1,SOS1
ABC-family proteins mediated transport	-2.7136	-4.3589	-4.47214	-2.64575	1.42	3.25	4.49	0.524	4.49	0.0932	0.161	0.169	0.0593	ABCB10,ABCC1,EIF2S1,ERLEC1,PSMA6,PSMB10,PSMB2,PSMC2,PSMD5,RNF185,UBC	ABCA2,ABCA5,ABCB10,ABCB7,ABCC5,ABCD3,ABCG1,DERL1,ERLEC1,MVB12B,OS9,PSMA3,PSMC6,PSMD1,PSMD2,PSME4,UBB,UBC,VCP	ABCA2,ABCA7,ABCC5,EIF2B5,MVB12B,PSMA1,PSMA4,PSMA5,PSMB7,PSMC2,PSMC6,PSMD1,PSMD11,PSMD12,PSMD13,PSMD14,PSMD8,PSME4,UBAP1,VPS28	ABCC1,ABCC5,ABCD2,MVB12B,PSMD12,PSMD4,VPS37A
Melanocyte Development and Pigmentation Signaling	-2.7136	-4.24264	-3.87298	-3.4641	1.92	3.77	3.47	2.71	3.77	0.111	0.182	0.162	0.121	ADCY2,ATF4,CREB5,CREBBP,GRB2,KIT,PIK3C3,PRKACA,PRKAG2,PRKAR2A,PRKAR2B	ADCY2,ATF2,GNAS,MAPK1,MAPK3,NRAS,PIK3CA,PIK3CD,PIK3R1,PRKACB,PRKAR1A,PRKAR1B,PRKAR2A,PTPN11,RALA,RAP1B,RPS6KA2,SOS2	ADCY2,ADCY9,ATF2,CREB3L2,CREB5,EP300,KITLG,MAPK1,MITF,PIK3R4,PRKAG1,PRKAG2,PRKAR2B,RPS6KA3,RPS6KA5,SOS1	ADCY9,ATF2,BCL2,GRB2,KRAS,MAP2K1,NRAS,PRKAG2,PRKAR1B,PRKAR2B,RPS6KA3,SOS1
Microautophagy Signaling Pathway	-2.7136	-4.58258	-4.47214	-2.7136	1.75	3.04	2.68	1.17	3.04	0.0932	0.143	0.124	0.0745	CHMP4B,COL5A3,COL6A2,COL6A5,PRKAG2,PSMA6,PSMB10,PSMB2,PSMC2,PSMD5,SEC24A,SEC24B,STAM,STAM2,VPS33A	CERT1,DNM1L,HSPA8,LAMP2,MAP1LC3B,MFF,PRKAA2,PRKAB2,PSMA3,PSMC6,PSMD1,PSMD2,PSME4,RAB7A,RETREG1,RHOT1,SEC24A,SEC24B,SEC24D,SEC31A,TOMM20,VPS11,VPS4B	PRKAA2,PRKAG1,PRKAG2,PSMA1,PSMA4,PSMA5,PSMB7,PSMC2,PSMC6,PSMD1,PSMD11,PSMD12,PSMD13,PSMD14,PSMD8,PSME4,RHOT1,SEC24B,VPS28,VPS36	CHMP5,COL24A1,LAMP2,PRKAG2,PSMD12,PSMD4,RHOT1,SEC23A,SEC24A,SEC31A,VAMP8,VPS37A
ERK/MAPK Signaling	-2.68328	-2.26301	-2.2	-2.6	2.36	6.64	4.06	6.99	6.99	0.0955	0.173	0.132	0.136	ATF4,BRAF,CREB5,CREBBP,ELF1,GRB2,ITGA6,PIK3C3,PPP1R12A,PPP2R2B,PPP2R2C,PPP2R5C,PRKACA,PRKAG2,PRKAR2A,PRKAR2B,PRKCD,PTK2,RAC1,RAPGEF1,RAPGEF4	ARAF,ATF2,BCAR1,BRAF,ESR1,FOS,FYN,ITGA3,ITGB1,MAPK1,MAPK3,NRAS,PAK3,PIK3CA,PIK3CD,PIK3R1,PPM1L,PPP1CB,PPP2R1A,PPP2R2B,PPP2R2C,PPP2R5B,PPP2R5D,PPP2R5E,PRKACB,PRKAR1A,PRKAR1B,PRKAR2A,PRKCE,PTK2,PTPA,RALA,RAP1B,SOS2,TLN2,YWHAB,YWHAG,YWHAZ	ATF2,BCAR1,BRAF,CREB3L2,CREB5,DUSP1,ELF1,FOS,FYN,H3-3A,ITGA7,KSR1,MAPK1,PIK3R4,PPM1L,PPP1R12A,PPP2CA,PPP2R2A,PPP2R3A,PPP2R5E,PRKAG1,PRKAG2,PRKAR2B,PTK2,RAPGEF1,RAPGEF4,RPS6KA5,SOS1,STAT3	ATF2,BRAF,FYN,GRB2,H3-3A,H3-3B,ITGA3,ITGA6,KRAS,KSR1,LAMTOR3,MAP2K1,NRAS,PAK2,PLA2G12A,PPM1L,PPP1R14C,PPP2R2B,PPP2R2C,PPP2R5E,PRKAG2,PRKAR1B,PRKAR2B,PRKCA,PRKCB,PTK2,RAPGEF1,RAPGEF4,SOS1,STAT3
Major pathway of rRNA processing in the nucleolus and cytosol	-2.68328	0.27735	0.894427	2.74563	1.41	0	0.795	3.86	3.86	0.0781	0.0508	0.0781	0.102	LAS1L,MRPS25,MT-RNR1,MT-RNR2,NCL,RPL10,RPL14,RPL21,RPL3,RPL41,RPL7,RPP14,RPS12,RPS15A,RPS2,RPS23,RPS29,RPS6,UTP25,WDR43	BOP1,MT-RNR1,MT-RNR2,NOP58,RIOK3,RPL35,RPL37,RPL41,RPS2,RPS21,RPS27,RPS28,RPS29	KGD4,LAS1L,MRPS7,MT-RNR2,RPL18A,RPL35,RPL36,RPL36A,RPL38,RPL41,RPP21,RPS14,RPS16,RPS19,RPS27,RPS29,RPS9,RRP1,SNU13,XRN2	CSNK1D,FAU,MRPS28,RIOK1,RIOK3,RPL10A,RPL13,RPL14,RPL22,RPL22L1,RPL23A,RPL35,RPL36,RPL37,RPL37A,RPL38,RPL41,RPL6,RPS18,RPS19,RPS23,RPS26,RPS27,RPS28,RPS29,RPS8
Generic Transcription Pathway	-2.67261	-2.64575	-3	-3.60555	0	0	0	0	0	0.0326	0.0163	0.021	0.0303	CREBBP,HDAC7,HDAC8,HDAC9,MAML3,MED14,MED25,NCOR2,NR2C2,NR3C1,NR6A1,RXRB,ZNF282,ZNF704	CCNC,ESR1,HDAC10,HDAC11,HDAC9,NCOR2,ZNF655	AR,HDAC7,HDAC9,MED1,NR6A1,NRBP1,SNW1,ZNF740,ZNF804B	ESRRG,HDAC8,HDAC9,MAML2,MED1,MED15,NCOR2,NR6A1,RORA,ZNF664,ZNF704,ZNF740,ZNF804B
Ion channel transport	-2.66789	-5.83997	-5.47723	-4.24264	1.91	8.89	6.09	2.7	8.89	0.0929	0.208	0.164	0.0984	ANO3,ANO6,ATP2B1,ATP6V0B,ATP6V1F,ATP8A1,CAMK2A,CAMK2G,CLCN6,NALCN,NEDD4L,RYR3,SGK1,TRPM7,UBC,UNC80,WNK1	ANO3,ASIC2,ATP11A,ATP1A1,ATP1A3,ATP1B1,ATP1B3,ATP2A2,ATP2B1,ATP2B4,ATP2C1,ATP6AP1,ATP6V0A1,ATP6V0A2,ATP6V0C,ATP6V0D1,ATP6V0E2,ATP6V1A,ATP6V1B2,ATP6V1H,ATP8A1,ATP8A2,ATP9A,CALM1,CLCN3,CLCN4,CLCN5,FXYD1,FXYD6,NALCN,NEDD4L,OSTM1,TRPA1,TRPC4AP,TRPV1,UBB,UBC,UNC80	ANO3,ANO4,ASIC3,ASPH,ATP11A,ATP11C,ATP1A3,ATP1B2,ATP1B3,ATP2A2,ATP2B1,ATP2B4,ATP6V0A1,ATP6V0A2,ATP8A2,ATP9A,ATP9B,CLCN6,FXYD2,NALCN,NEDD4L,RYR2,TRPC1,TRPM7,TRPV2,UNC79,UNC80,WNK1,WNK2,WWP1	ANO3,ASPH,ATP11A,ATP13A2,ATP2B1,ATP2B4,ATP6AP1,ATP6V0E1,ATP6V1A,ATP6V1B2,ATP8A1,ATP9A,ATP9B,CAMK2G,NALCN,NEDD4L,TRPC1,TRPM4
NCAM signaling for neurite out-growth	-2.64575	-4	-3.74166	-2.7136	1.39	5.29	4.65	3.9	5.29	0.111	0.254	0.222	0.175	CNTN2,COL5A3,COL6A2,COL6A5,GFRA1,GRB2,PTK2	CACNB1,CACNB4,CNTN2,FGFR1,FYN,GFRA1,GFRA2,MAPK1,MAPK3,NRAS,PRNP,PTK2,PTPRA,SPTAN1,SPTBN1,SPTBN2	AGRN,CACNA1C,CACNA1H,CACNB3,CNTN2,FYN,MAPK1,NCAM1,PTK2,RPS6KA5,SOS1,SPTAN1,SPTBN1,SPTBN4	CACNA1C,CACNA1D,CACNB4,FYN,GRB2,KRAS,NRAS,PRNP,PTK2,SOS1,SPTBN4
WNK Renal Signaling Pathway	-2.64575	-2.52982	-3.16228	-0.447214	2.93	2.45	3.05	1.22	3.05	0.13	0.148	0.148	0.0833	AKT3,ANAPC1,ANAPC11,ANAPC4,ANAPC5,BIRC2,ELOC,INSR,PIK3C3,PRKCD,SGK1,STK39,SUGT1,WNK1	AMFR,ASIC2,CALM1,CUL2,INSR,KCTD17,LRRC8B,LRRC8D,NEDD4,PIK3CA,PIK3CD,PIK3R1,PRKCE,PRKN,STK39,UBR2	AKT2,ANAPC1,ANAPC5,ASIC3,CUL1,CUL2,IGF1,INSR,LRRC8C,PIK3R4,PRKD1,PRKN,RPS6KA5,STK39,WNK1,XIAP	AMFR,ANAPC10,CUL3,ELOC,LRRC8B,PRKCA,PRKCB,STK39,XIAP
FLT3 Signaling in Hematopoietic Progenitor Cells	-2.64575	-3.74166	-3.31662	-2.82843	0.907	2.79	2.85	1.89	2.85	0.0854	0.171	0.159	0.11	AKT3,ATF4,CREB5,CREBBP,GAB2,GRB2,PIK3C3	ATF2,GAB2,MAPK1,MAPK3,MTOR,NRAS,PIK3CA,PIK3CD,PIK3R1,PTPN11,RALA,RAP1B,RPS6KA2,SOS2	AKT2,ATF2,CREB3L2,CREB5,MAPK1,MAPK11,PIK3R4,RPS6KA3,RPS6KA5,SOS1,STAT2,STAT3,STAT5B	ATF2,GRB2,KRAS,MAP2K1,MAPK11,NRAS,RPS6KA3,SOS1,STAT3
PXR/RXR Activation	-2.64575	-1.88982	-2.44949	-1.34164	1.27	0.723	0.642	0.712	1.27	0.104	0.104	0.0896	0.0746	AKT3,INSR,NR3C1,PRKACA,PRKAG2,PRKAR2A,PRKAR2B	CPT1A,INSR,NCOA1,PRKACB,PRKAR1A,PRKAR1B,PRKAR2A	AKT2,INSR,NCOA1,PRKAG1,PRKAG2,PRKAR2B	HMGCS2,NCOA1,PRKAG2,PRKAR1B,PRKAR2B
Cellular response to hypoxia	-2.52982	-3.31662	-4.24264	-1.88982	2.25	1.74	6.15	1.2	6.15	0.13	0.143	0.234	0.0909	ARNT,CREBBP,EGLN2,ELOC,PSMA6,PSMB10,PSMB2,PSMC2,PSMD5,UBC	CUL2,HIGD1A,PSMA3,PSMC6,PSMD1,PSMD2,PSME4,UBB,UBC,UBE2D1,UBE2D2	ARNT,CUL2,EP300,PSMA1,PSMA4,PSMA5,PSMB7,PSMC2,PSMC6,PSMD1,PSMD11,PSMD12,PSMD13,PSMD14,PSMD8,PSME4,UBE2D2,UBE2D3	ARNT,EGLN2,ELOC,PSMD12,PSMD4,UBE2D1,UBE2D3
MAPK6/MAPK4 signaling	-2.52982	-3.74166	-4.24264	-2.44949	1.7	2.27	4.91	0.592	4.91	0.108	0.151	0.194	0.0645	AGO4,CDC14B,PRKACA,PSMA6,PSMB10,PSMB2,PSMC2,PSMD5,RAC1,UBC	AGO3,CDC14B,CDC42,KALRN,PAK3,PRKACB,PSMA3,PSMC6,PSMD1,PSMD2,PSME4,UBB,UBC,XPO1	CDC14A,CDC14B,KALRN,PSMA1,PSMA4,PSMA5,PSMB7,PSMC2,PSMC6,PSMD1,PSMD11,PSMD12,PSMD13,PSMD14,PSMD8,PSME4,TNRC6A,TNRC6C	CCND3,CDC42,DNAJB1,PAK2,PSMD12,PSMD4
PFKFB4 Signaling Pathway	-2.52982	-3.4641	-2.7136	-2.64575	3.82	4.63	4.52	2.17	4.63	0.204	0.265	0.245	0.143	ATF4,CREB5,CREBBP,MAP2K3,MAP2K5,PFKM,PRKACA,PRKAG2,PRKAR2A,PRKAR2B	ATF2,GNAS,HK1,MAP2K4,MAP2K5,MAPK1,MAPK3,PFKM,PRKACB,PRKAR1A,PRKAR1B,PRKAR2A,TKT	ATF2,CREB3L2,CREB5,GPI,HK1,MAP2K5,MAPK1,PRKAG1,PRKAG2,PRKAR2B,RPS6KA5,TGFB2	ATF2,MAP2K1,MAP2K5,PRKAG2,PRKAR1B,PRKAR2B,TGFB2
Transcriptional regulation by RUNX3	-2.52982	-3.4641	-3.5	-1.34164	1.59	1.41	3.58	0.335	3.58	0.103	0.124	0.165	0.0515	CREBBP,MAML3,PSMA6,PSMB10,PSMB2,PSMC2,PSMD5,SMAD4,SMURF2,UBC	BRD2,CTNNB1,PSMA3,PSMC6,PSMD1,PSMD2,RUNX1,SMAD4,SMURF2,UBB,UBC,ZFHX3	EP300,JAG1,PSMA1,PSMA4,PSMA5,PSMB7,PSMC2,PSMC6,PSMD1,PSMD11,PSMD12,PSMD13,PSMD14,PSMD8,SMURF1,SNW1	CDKN1A,KRAS,MAML2,PSMD12,PSMD4
Mitotic G1 phase and G1/S transition	-2.52982	-3	-3.90007	-1.13389	0.851	0	3.3	0.385	3.3	0.0752	0.0677	0.143	0.0526	AKT3,DYRK1A,E2F3,ORC5,PSMA6,PSMB10,PSMB2,PSMC2,PSMD5,UBC	DYRK1A,PPP2R1A,PSMA3,PSMC6,PSMD1,PSMD2,TFDP2,UBB,UBC	AKT2,CUL1,E2F6,ORC4,PPP2CA,PPP2R2A,PSMA1,PSMA4,PSMA5,PSMB7,PSMC2,PSMC6,PSMD1,PSMD11,PSMD12,PSMD13,PSMD14,PSMD8,RBBP4	CCND3,CDKN1A,E2F6,MNAT1,ORC4,PSMD12,PSMD4
Aldosterone Signaling in Epithelial Cells	-2.52982	-3.5	-3.16228	-2.12132	2.18	10.4	2.72	1.9	10.4	0.0994	0.228	0.123	0.0877	DNAJB2,DNAJC1,DNAJC2,DNAJC21,DNAJC6,HSPA4L,HSPA5,PIK3C3,PIP4K2A,PIP4K2B,PIP4K2C,PLCB1,PLCB3,PLCH1,PLCL1,PRKCD,SGK1	ASIC2,DNAJA1,DNAJB14,DNAJC1,DNAJC10,DNAJC15,DNAJC21,DNAJC3,DNAJC5,DNAJC6,DNAJC7,HSP90AA1,HSP90AB1,HSP90B1,HSPA12A,HSPA4,HSPA4L,HSPA5,HSPA8,HSPA9,HSPD1,HSPH1,ITPR1,KCNMA1,MAPK1,MAPK3,NEDD4,PDIA3,PI4KA,PIK3CA,PIK3CD,PIK3R1,PLCB1,PLCB4,PLCE1,PLCH1,PRKCE,SACS,SOS2	ASIC3,DNAJB2,DUSP1,HSP90AA1,HSPA12A,HSPA4L,HSPA9,KCNMA1,KCNMB2,KCNMB4,MAPK1,PIK3R4,PIP5K1C,PLCB1,PLCB4,PLCH1,PLCL1,PRKD1,SACS,SOS1,TRAP1	DNAJB1,DNAJC13,HSPA4,HSPA4L,HSPD1,ITPR1,KCNMA1,KCNMB2,KRAS,MAP2K1,PIP5K1A,PRKCA,PRKCB,SLC9A1,SOS1
Nitric Oxide Signaling in the Cardiovascular System	-2.52982	-3.77124	-3.05085	-1.94145	1.37	6.11	2.56	3.91	6.11	0.0917	0.208	0.133	0.133	AKT3,CACNA1A,CACNA1E,CACNA2D3,PIK3C3,PRKACA,PRKAG2,PRKAR2A,PRKAR2B,PRKCD,PRKG1	ATP2A2,CACNA1A,CACNA1B,CACNA2D1,CACNA2D2,CACNA2D3,CACNB1,CACNB4,CALM1,HSP90AA1,HSP90AB1,HSP90B1,ITPR1,MAPK1,MAPK3,PDE1C,PIK3CA,PIK3CD,PIK3R1,PRKACB,PRKAR1A,PRKAR1B,PRKAR2A,PRKCE,PRKG1	AKT2,ATP2A2,CACNA1A,CACNA1C,CACNA1E,CACNB3,HSP90AA1,MAPK1,NPR2,PIK3R4,PRKAG1,PRKAG2,PRKAR2B,PRKD1,PRKG1,RYR2	CACNA1C,CACNA1D,CACNA2D3,CACNB4,CAV1,GUCY1A2,ITPR1,MAP2K1,PRKAG2,PRKAR1B,PRKAR2B,PRKCA,PRKCB,PRKG1,SLC7A1,VEGFB
Gαq Signaling	-2.52982	-3.7097	-3.29983	-3.20713	1.58	4.73	2.43	3.99	4.73	0.0888	0.166	0.118	0.118	AKT3,GNA14,GNAI1,GNAL,GNAZ,GNG12,NFKB1,PIK3C3,PLCB1,PLCB3,PLD3,PRKCD,RAC1,RGS7,ROCK1	CALM1,CDC42,CHP1,FNBP1,GNA13,GNAI1,GNAI2,GNAL,GNAO1,GNAQ,GNAS,GRK2,ITPR1,MAPK1,MAPK3,PIK3CA,PIK3CD,PIK3R1,PLCB1,PLCB4,PPP3CA,PPP3CB,PPP3R1,PRKCE,RGS7,RHOQ,RHOT1,ROCK2	AKT2,FNBP1,GNB4,GYS1,IKBKB,MAPK1,NFATC3,PIK3R4,PLCB1,PLCB4,PLD5,PPP3CA,PPP3R1,PRKD1,RGS7,RHOQ,RHOT1,RHOU,ROCK1,ROCK2	ARHGEF25,CDC42,CHP1,CSK,FNBP1,GNAI1,GNAI2,GNAL,GNAQ,GNG12,GNG2,ITPR1,MAP2K1,NFKB1,PLD5,PPP3CC,PRKCA,PRKCB,RHOQ,RHOT1
Glioblastoma Multiforme Signaling	-2.52982	-4.49073	-3	-3.60555	0.787	3.41	2.05	1.9	3.41	0.0702	0.146	0.111	0.0877	AKT3,AXIN1,E2F3,GRB2,PIK3C3,PLCB1,PLCB3,PLCH1,PLCL1,PRKCD,RAC1,TSC2	APC,CDC42,CTNNB1,FNBP1,IGF1R,ITPR1,MAPK1,MAPK3,MTOR,NRAS,PDGFA,PDIA3,PIK3CA,PIK3CD,PIK3R1,PLCB1,PLCB4,PLCE1,PLCH1,PTEN,RALA,RAP1B,RHOQ,RHOT1,SOS2	AKT2,APC,APC2,E2F6,FNBP1,IGF1,IGF1R,MAPK1,PIK3R4,PLCB1,PLCB4,PLCH1,PLCL1,PTEN,RHOQ,RHOT1,RHOU,SOS1,TSC1	CCND3,CDC42,CDKN1A,E2F6,FNBP1,FZD3,GRB2,IGF1R,ITPR1,KRAS,MAP2K1,NRAS,RHOQ,RHOT1,SOS1
PI3K Signaling in B Lymphocytes	-2.52982	-3.96177	-2.84019	-2.7136	0	0	0	0	0	0.0186	0.0405	0.0287	0.0186	AKT3,ATF4,CAMK2A,CAMK2G,NFKB1,PLCB1,PLCB3,PLCH1,PLCL1,PLEKHA3,RAC1	ATF2,ATF5,CALM1,CHP1,FOS,FYN,ITPR1,MAPK1,MAPK3,NRAS,PDIA3,PIK3CA,PIK3CD,PIK3R1,PLCB1,PLCB4,PLCE1,PLCH1,PPP3CA,PPP3CB,PPP3R1,PTEN,RALA,RAP1B	AKT2,ATF2,FOS,FYN,IKBKB,MAPK1,NFAT5,NFATC3,PLCB1,PLCB4,PLCH1,PLCL1,PLEKHA1,PLEKHA4,PPP3CA,PPP3R1,PTEN	ATF2,CAMK2G,CHP1,FYN,ITPR1,KRAS,MAP2K1,NFKB1,NRAS,PPP3CC,PRKCB
Ephrin Receptor Signaling	-2.52357	-5.38516	-3.90007	-4.69042	3.57	5.32	3.54	6.72	6.72	0.114	0.163	0.129	0.139	ADAM10,AKT3,ARPC2,ATF4,AXIN1,CFL1,CREB5,CREBBP,EFNA5,GNA14,GNAI1,GNAL,GNAZ,GNG12,GRB2,ITGA6,ITSN1,LIMK2,PTK2,RAC1,RAPGEF1,ROCK1,SORBS1	ARPC2,ATF2,BCAR1,CDC42,EFNA5,FGF1,FYN,GNA13,GNAI1,GNAI2,GNAL,GNAO1,GNAQ,GNAS,GRIN3A,GRINA,ITGA3,ITGB1,KALRN,MAP4K4,MAPK1,MAPK3,NCK1,NRAS,PAK3,PDGFA,PTK2,PTPN11,RALA,RAP1B,ROCK2,SORBS1,SOS2	ACTR2,AKT2,ATF2,BCAR1,CREB3L2,CREB5,EFNA5,EPHA3,EPHA7,FGF1,FYN,GNB4,GRIN1,ITGA7,ITSN1,KALRN,MAP4K4,MAPK1,PTK2,RAPGEF1,ROCK1,ROCK2,SDCBP,SORBS1,SOS1,STAT3	ADAM10,ARPC2,ATF2,CDC42,EFNA5,EPHA3,FGF1,FYN,GNAI1,GNAI2,GNAL,GNAQ,GNG12,GNG2,GRB2,ITGA3,ITGA6,KRAS,LIMK2,MAP2K1,NRAS,PAK2,PTK2,RAPGEF1,SORBS1,SOS1,STAT3,VEGFB
Mitotic Prometaphase	-2.52357	-5.66667	-4.02492	-2.5	2.06	6.51	1.56	1.56	6.51	0.0927	0.176	0.0976	0.078	AKAP9,CEP63,DYNC1I1,HDAC8,ITGB3BP,MAD1L1,NUMA1,ODF2,PPP2R5C,PRKACA,PRKAR2B,RANBP2,SEH1L,SMC1A,SMC4,TUBB3,TUBB4A,TUBGCP3,ZWINT	ACTR1A,CKAP5,DYNC1H1,DYNC1I1,DYNC1LI1,HSP90AA1,KIF2A,MAPRE1,NUDC,PAFAH1B1,PCM1,PDS5A,PDS5B,PPP2R1A,PPP2R5B,PPP2R5D,PPP2R5E,RAD21,RANBP2,RANGAP1,RPS27,SFI1,SMC1A,STAG2,TUBA1A,TUBA1B,TUBB,TUBB2A,TUBB4A,TUBB4B,TUBGCP3,TUBGCP4,TUBGCP5,XPO1,YWHAE,YWHAG	CEP164,CKAP5,DCTN1,DYNC1H1,DYNC1I1,DYNC1LI1,HSP90AA1,ODF2,PAFAH1B1,PCM1,PDS5A,PPP2CA,PPP2R5E,PRKAR2B,RANBP2,RPS27,SFI1,STAG1,TUBB4A,ZWINT	AHCTF1,CKAP5,CLASP1,CLASP2,CLIP1,CSNK1D,DYNC1H1,DYNC1I1,DYNC1LI2,HDAC8,PPP2R5E,PRKAR2B,RAD21,RPS27,SFI1,SMC1A
MicroRNA Biogenesis Signaling Pathway	-2.52357	-3.7097	-2.18282	-3.44124	2.85	1.92	1.17	3.39	3.39	0.107	0.118	0.0909	0.107	ADAR,AGO4,AKT3,ATM,DDX17,DGCR8,DROSHA,EWSR1,FUS,HNRNPA1,MTCL1,NUP93,PIK3C3,POLR2F,QKI,SEH1L,SMAD2,SMAD9,TPR,TUT4	AGO3,DDX5,DNAJA2,ESR1,HSP90AA1,HSP90AB1,HSP90B1,HSPA8,MAPK1,MAPK3,MTOR,NRAS,NUP93,PIK3CA,PIK3CD,PIK3R1,POLR2A,POM121C,RALA,RAP1B,SF3A1,SRSF3	AKT2,DDX17,DDX5,DNAJA2,FUS,HSP90AA1,IGF1,MAPK1,MAPK11,NUP155,PIK3R4,POLR2A,TGFB2,TSN,TSNAX,TUT4,XRN1	AHCTF1,CSDE1,DDX17,DICER1,DNAJA2,DNAJB1,EWSR1,FUS,HNRNPA2B1,KRAS,MAPK11,MTCL1,NRAS,NUP153,NUP155,NUP58,POLR2A,QKI,TGFB2,TSNAX
B Cell Receptor Signaling	-2.52357	-4.70679	-2.82843	-2.5	0	0	0	0	0	0.0297	0.0454	0.0329	0.0282	AKT3,ATF4,CAMK2A,CAMK2G,CFL1,CREB5,CREBBP,GAB1,GAB2,GRB2,INPP5B,INPP5F,INPP5K,MAP2K3,MAPK9,NFKB1,PIK3C3,PTK2,RAC1	ATF2,CALM1,CDC42,CHP1,EBF1,GAB1,GAB2,MAP2K4,MAP3K1,MAP3K4,MAP3K7,MAPK1,MAPK3,MAPK8,MAPK9,MTOR,NRAS,PIK3CA,PIK3CD,PIK3R1,PPP3CA,PPP3CB,PPP3R1,PTEN,PTK2,PTPN11,RALA,RAP1B,SOS2	AKT2,ATF2,CREB3L2,CREB5,EBF1,EGR1,IKBKB,MAP3K13,MAP3K3,MAPK1,MAPK11,MEF2C,NFAT5,NFATC3,PIK3R4,PPP3CA,PPP3R1,PTEN,PTK2,SOS1,SYNJ1	ATF2,BCL2L1,CAMK2G,CDC42,CHP1,CSK,GRB2,INPP5F,KRAS,MAP2K1,MAPK11,NFKB1,NRAS,PAG1,PPP3CC,PRKCB,PTK2,SOS1
Activation of NMDA receptors and postsynaptic events	-2.5	-5	-4	-3.31662	5.28	9.36	4.28	2.76	9.36	0.188	0.294	0.188	0.129	CAMK2A,CAMK2G,DLG2,GRIA3,GRIA4,MAPT,NRG1,PPM1F,PRKACA,PRKAG2,PRKAR2A,PRKAR2B,PRKX,RAC1,TUBB3,TUBB4A	CALM1,DLG2,DLG4,GIT1,GRIA3,GRIA4,MAPK1,MAPK3,MAPT,NEFL,NRAS,NRG1,PRKAA2,PRKAB2,PRKACB,PRKAR1A,PRKAR1B,PRKAR2A,RASGRF1,RPS6KA2,TUBA1A,TUBA1B,TUBB2A,TUBB4A,TUBB4B	DLG2,GRIA1,GRIA2,GRIA3,GRIA4,GRIN1,MAPK1,MAPT,NRG1,PPM1E,PRKAA2,PRKAG1,PRKAG2,PRKAR2B,RPS6KA3,TUBB4A	CAMK2G,GRIA3,GRIA4,KRAS,MAPT,NRAS,PRKAG2,PRKAR1B,PRKAR2B,RASGRF1,RPS6KA3
IL-4 Signaling	-2.5	-4.12311	-3.60555	-4.24264	0	0	0	0	0	0.0278	0.0295	0.0226	0.0312	AKT1S1,AKT3,ATF4,COL5A3,COL6A2,COL6A5,CREB5,CREBBP,GAB1,GNAI1,GRB2,JAK1,NFKB1,NR3C1,PIK3C3,TIMP3	ATF2,CERT1,GAB1,GNAI1,GNAI2,JAK1,MAPK1,MAPK3,MTOR,NRAS,PIK3CA,PIK3CD,PIK3R1,RALA,RAP1B,RPTOR,SOS2	AKT2,ATF2,CREB3L2,CREB5,JAK1,MAPK1,MAPK11,PIK3R4,RPTOR,SOS1,STAT3,TGFB2,TRPC1	ATF2,BCL2L1,COL24A1,GNAI1,GNAI2,GRB2,JAK1,KRAS,MAF,MAPK11,NFKB1,NRAS,RICTOR,SOS1,STAT3,TGFB2,TIMP3,TRPC1
mRNA 3 Prime End Processing Signaling Pathway	-2.49615	-3.16228	-3.29983	-2.11058	2.7	0.747	4.9	2.14	4.9	0.127	0.098	0.186	0.108	CNOT1,CNOT10,CNOT2,CNOT7,E2F3,FUS,MBNL1,NUDT21,PABPC1,PAPOLG,TUT4,WDR33,WNK1	CNOT6,CNOT7,CPEB1,EIF4G3,MAPK1,MAPK3,MBNL1,PCBP1,PPP1CB,SRSF3	CNOT1,CNOT3,CPSF1,CPSF6,E2F6,EIF4G1,EIF4G2,EIF4G3,FUS,H3-3A,MAPK1,MBNL1,PAPOLA,PCBP3,SUPT5H,TUT4,WDR33,WNK1,XRN2	CPSF7,CSTF2,DICER1,E2F6,FUS,H3-3A,H3-3B,HNRNPC,HNRNPF,PAPOLA,PIP5K1A
Apelin Cardiomyocyte Signaling Pathway	-2.49615	-4.69042	-3.60555	-2.12132	2.77	5.88	2.09	1.05	5.88	0.13	0.22	0.13	0.08	AKT3,ARNT,GNAI1,MAPK10,MAPK9,PIK3C3,PLCB1,PLCB3,PLCH1,PLCL1,PRKCD,SLC8A1,SLC9A8	ATP2A2,GNAI1,GNAI2,ITPR1,MAPK1,MAPK10,MAPK3,MAPK8,MAPK9,PDIA3,PIK3CA,PIK3CD,PIK3R1,PLCB1,PLCB4,PLCE1,PLCH1,PRKCE,SLC8A1,SLC8A2,SLC9A5,SLC9A6	AKT2,ARNT,ATP2A2,MAPK1,MAPK10,MAPK11,PIK3R4,PLCB1,PLCB4,PLCH1,PLCL1,PRKD1,SLC9A5	ARNT,GNAI1,GNAI2,ITPR1,MAPK11,PRKCA,PRKCB,SLC9A1
Signaling by VEGF	-2.49615	-5.09902	-3.4641	-3.63803	2.51	7.76	1.51	5.12	7.76	0.121	0.243	0.112	0.159	ABI2,ACTB,AKT3,BRK1,CTNNA1,PRKACA,PRKCD,PTK2,RAC1,ROCK1,THEM4,WASF1,WASF3	ABI2,ACTB,ACTG1,BCAR1,BRK1,CALM1,CDC42,CTNNA1,CTNNB1,CYFIP2,ELMO1,FYN,HSP90AA1,ITPR1,MTOR,NCK1,NCKAP1,NRAS,NRP1,NRP2,PAK3,PIK3CA,PIK3R1,PRKACB,PTK2,ROCK2	AKT2,BCAR1,CTNNA1,ELMO1,FYN,HSP90AA1,MAPK11,NCKAP1,NRP1,PTK2,ROCK1,ROCK2	ABI2,CAV1,CDC42,CTNNA1,CYFIP2,FYN,ITPR1,KRAS,MAPK11,NCKAP1,NRAS,PAK2,PRKCA,PRKCB,PTK2,RICTOR,VEGFB
IL-33 Signaling Pathway	-2.49615	-3.77124	-3.5	-3	0.708	0.845	0.837	0.266	0.845	0.0667	0.0923	0.0821	0.0462	AKT3,ATF4,CREB5,CREBBP,KIT,MAPK10,MAPK9,NFKB1,PIK3C3,PRKACA,PRKAG2,PRKAR2A,PRKAR2B	ATF2,FOS,MAP2K4,MAP3K7,MAPK1,MAPK10,MAPK3,MAPK8,MAPK9,MTOR,PIK3CA,PIK3CD,PIK3R1,PRKACB,PRKAR1A,PRKAR1B,PRKAR2A,TBK1	AKT2,ATF2,CREB3L2,CREB5,FOS,IKBKB,LPIN1,MAPK1,MAPK10,MAPK11,PIK3R4,PRKAG1,PRKAG2,PRKAR2B,STAT3,TBK1	ATF2,BCL2L1,MAP2K1,MAPK11,NFKB1,PRKAG2,PRKAR1B,PRKAR2B,STAT3
NF-κB Signaling	-2.49615	-5	-4	-2.33333	0	0	0	0	0	0.0245	0.0437	0.028	0.0157	AKT3,BMPR1A,BMPR2,BRAF,BTRC,CREBBP,GHR,INSR,NFKB1,PIK3C3,PRKACA,TAB2,TANK,TGFBR3	ARAF,BMPR2,BRAF,BTRC,FGFR1,GHR,IGF1R,INSR,MAP3K1,MAP3K7,MAP4K4,MAPK8,NGFR,NRAS,NTRK2,NTRK3,PIK3CA,PIK3CD,PIK3R1,PRKACB,RALA,RAP1B,TAB2,TBK1,TGFBR3	AKT2,AZI2,BMPR1A,BRAF,BTRC,EP300,IGF1R,IGF2R,IKBKB,INSR,MAP3K3,MAP4K4,NTRK2,PIK3R4,TBK1,TRAF3	BRAF,IGF1R,KRAS,NFKB1,NRAS,NTRK2,PRKCB,TAB2,UBE2N
Protein Sorting Signaling Pathway	-2.44949	-6.09078	-5.48795	-4.42635	5.2	13.2	8.84	7.7	13.2	0.137	0.247	0.192	0.154	ADCY2,AP1S2,AP3B1,ARCN1,ARF1,ARFGEF1,ARFGEF2,CLINT1,COPA,PLD3,PLPP3,PRKACA,PRKAG2,PRKAR2A,PRKAR2B,SCARB2,SEC24A,SEC24B,SNX10,SNX25,SNX29,SNX6,SNX7,SNX9,WASHC4	ADCY2,AP3B1,AP3S2,ARFGEF1,ARFGEF2,ATP8A2,CDC42,CLTC,COPA,COPG1,COPZ1,FYN,GGA2,GNAQ,GNAS,GOLGA4,KDELR1,KDELR2,MIA2,MIA3,PRKACB,PRKAR1A,PRKAR1B,PRKAR2A,RER1,SACM1L,SCARB2,SEC24A,SEC24B,SEC24D,SEC31A,SNX10,SNX12,SNX13,SNX16,SNX29,SNX7,TMED10,TMED2,TMED5,TMED7,TMED9,VPS29,VPS35,WASHC4	ADCY2,ADCY9,AP1S2,AP3B1,AP4S1,ARCN1,ARFGEF2,ATP8A2,CLINT1,CLTA,CLTC,COPA,DNM2,FYN,GOLGA1,GOLGA4,IGF2R,MIA2,MIA3,PLD5,PRKAG1,PRKAG2,PRKAR2B,PRKD1,SACM1L,SEC24B,SNX10,SNX13,SNX29,SNX4,TBC1D23,TMED3,WASHC2C,WASHC4,WASHC5	ADCY9,AP1B1,AP3S2,ARCN1,CDC42,COPB2,COPG1,COPG2,FYN,GNAQ,MIA2,PLD5,PRKAG2,PRKAR1B,PRKAR2B,SACM1L,SCARB2,SEC23A,SEC24A,SEC31A,SNX10,SNX11,SNX2,SNX29,SORT1,TMED7,VPS29,VPS35
Mitochondrial biogenesis	-2.44949	-2.82843	-4	-2.82843	0.972	1.11	5.96	2.06	5.96	0.0938	0.125	0.25	0.125	ACSS2,CREBBP,NCOA2,NCOA6,PPARGC1B,PRKAG2	ATF2,ATP5F1B,CALM1,CHD9,GLUD1,NCOA1,PRKAA2,PRKAB2	ATF2,ATP5F1B,CHD9,CYCS,GLUD1,MAPK11,MED1,MEF2C,MEF2D,NCOA1,NCOA6,PPARGC1B,PRKAA2,PRKAG1,PRKAG2,SIRT3	ATF2,HCFC1,MAPK11,MED1,NCOA1,NCOA2,NRF1,PRKAG2
Amyotrophic Lateral Sclerosis Signaling	-2.44949	-3.20713	-2.5	-1	1.12	5.77	5.08	2.55	5.77	0.0855	0.205	0.179	0.111	AKT3,BIRC2,CACNA1A,CACNA1E,CACNA2D3,CAPN2,GRIA3,GRIA4,PIK3C3,RAC1	CACNA1A,CACNA1B,CACNA2D1,CACNA2D2,CACNA2D3,CACNB1,CACNB4,CAPN7,CAPNS1,GRIA3,GRIA4,GRIK1,GRIK4,GRIN3A,GRINA,HECW1,NEFH,NEFL,NEFM,PIK3CA,PIK3CD,PIK3R1,PPP3CA,RNF19A	CACNA1A,CACNA1C,CACNA1E,CACNB3,CAPN2,CYCS,GPX1,GRIA1,GRIA2,GRIA3,GRIA4,GRID2,GRIK1,GRIK4,GRIN1,HECW1,IGF1,NEFM,PIK3R4,PPP3CA,XIAP	ALS2,BCL2,BCL2L1,CACNA1C,CACNA1D,CACNA2D3,CACNB4,GRIA3,GRIA4,GRIK2,RAB5A,VEGFB,XIAP
Netrin-1 signaling	-2.44949	-3.4641	-3.31662	-2.82843	1.63	4.45	4.28	3.1	4.45	0.136	0.273	0.25	0.182	ABLIM2,PTK2,RAC1,RGMB,ROBO1,UNC5D	ABLIM1,CDC42,FYN,NCK1,NEO1,PITPNA,PTK2,PTPN11,ROBO1,SIAH1,UNC5C,UNC5D	ABLIM1,ABLIM3,DSCAM,FYN,NEO1,PTK2,RGMB,ROBO1,TRPC1,UNC5C,UNC5D	ABLIM2,ABLIM3,CDC42,FYN,MYO10,PTK2,TRIO,TRPC1
Chromatin modifying enzymes	-2.44949	-4.91354	-4.91354	-4.56383	2.21	1.58	2.3	7.43	7.43	0.0886	0.103	0.103	0.129	ACTB,AEBP2,ARID1B,ASH2L,BRPF1,CREBBP,DNMT3A,GATAD2B,HDAC8,KAT6A,KAT6B,KDM4C,KMT5B,MSL1,MSL2,NCOA2,NCOR2,NFKB1,RCOR1,RPS2,SAP30L,SMARCB1,SMYD3,TAF5L	ACTB,AEBP2,ARID1B,ARID2,ARID5B,ASH1L,ATF2,BRWD1,CHD3,EPC1,GATAD2B,HDAC10,KANSL1,KDM5A,KDM5C,KMT2A,KMT5B,MSL1,NCOA1,NCOR2,NSD2,PBRM1,PHF20,RPS2,SMARCC1,SMARCE1,SMYD3,SUDS3	ARID1B,ATF2,ATF7IP,BRD1,CLOCK,DNMT3A,EHMT1,ELP4,EP300,EP400,EPC1,GATAD2B,H3-3A,KANSL1,KDM7A,KMT2A,KMT5B,MORF4L1,NCOA1,NSD1,NSD2,NSD3,PBRM1,RBBP4,SETDB1,SGF29,SMARCA4,SUPT20H	ARID1B,ARID2,ARID4B,ATF2,ATXN7,BRWD1,CHD4,CLOCK,DOT1L,DPY30,EP400,GATAD2B,GPS2,H2AJ,H3-3A,H3-3B,HCFC1,HDAC8,KANSL3,KDM5B,KMT2C,KMT5B,MORF4L2,NCOA1,NCOA2,NCOR2,NFKB1,NSD1,NSD2,SETD7,SMARCA2,SMARCA4,SMYD3,TRRAP,ZZZ3
Estrogen-Dependent Breast Cancer Signaling	-2.44949	-2.88675	-2.33333	-2.23607	0.622	1.93	1.55	0.757	1.93	0.0732	0.146	0.122	0.0732	AKT3,ATF4,CREB5,CREBBP,NFKB1,PIK3C3	ATF2,ESR1,FOS,IGF1R,MAPK1,MAPK3,NRAS,PIK3CA,PIK3CD,PIK3R1,RALA,RAP1B	AKT2,ATF2,CREB3L2,CREB5,FOS,IGF1,IGF1R,MAPK1,PIK3R4,STAT5B	ATF2,HSD17B7,IGF1R,KRAS,NFKB1,NRAS
Signaling by FGFR2	-2.44949	-3.74166	-2.64575	-3	0.777	3.31	0.796	2.21	3.31	0.0822	0.192	0.0959	0.123	BRAF,GAB1,GRB2,HNRNPA1,POLR2F,UBC	BRAF,FGF1,GAB1,MAPK1,MAPK3,NRAS,PIK3CA,PIK3R1,POLR2A,PPP2R1A,PTPN11,TIAL1,UBB,UBC	BRAF,FGF1,GTF2F2,MAPK1,POLR2A,PPP2CA,SOS1	BRAF,FGF1,FRS2,GRB2,HNRNPF,KRAS,NRAS,POLR2A,SOS1
RET signaling	-2.44949	-3.31662	-2	-2.23607	1.77	4.06	0.615	1.41	4.06	0.146	0.268	0.0976	0.122	DOK6,GAB1,GAB2,GFRA1,GRB2,PRKACA	DOK6,GAB1,GAB2,GFRA1,GFRA2,PIK3CA,PIK3CD,PIK3R1,PRKACB,PTPN11,RET	DOK5,DOK6,RET,SOS1	DOK5,FRS2,GRB2,PRKCA,SOS1
Co-inhibition by BTLA	-2.44949	-3.16228	-2.23607	-2.23607	0.997	1.92	0.463	0.788	1.92	0.0952	0.159	0.0794	0.0794	FER,GRB2,PIK3C3,STK3,STK39,STK4	FER,PI4KA,PIK3CA,PIK3CD,PIK3R1,PTPN11,STK24,STK32C,STK35,STK39	FER,PIK3R4,STK3,STK38,STK39	BRSK2,GRB2,STK38,STK39,STK4
Phospholipases	-2.44949	-2.23607	-2		0.88	0.28	0.391	0	0.88	0.0882	0.0735	0.0735	0.0441	PLCB1,PLCB3,PLCH1,PLCL1,PLD3,PNPLA8	PDIA3,PLCB1,PLCB4,PLCE1,PLCH1	PLCB1,PLCB4,PLCH1,PLCL1,PLD5	PLA2G12A,PLD5,PRDX6
SUMOylation of chromatin organization proteins	-2.44949	-2.44949	-2.23607	-2.23607	0.777	0.39	0.331	0.612	0.777	0.0822	0.0822	0.0685	0.0685	NUP93,PHC2,PIAS1,RANBP2,SEH1L,TPR	CHD3,NUP93,PHC2,PIAS1,POM121C,RANBP2	CBX7,NUP155,PHC3,PIAS2,RANBP2	NUP153,NUP155,NUP58,PHC2,SCMH1
Opioid Signaling Pathway	-2.41404	-5.547	-3.04243	-3.77171	4.66	12.4	6.55	6.96	12.4	0.113	0.201	0.145	0.124	ADCY2,AKT3,AP2B1,ATF4,BRAF,CACNA1A,CACNA1E,CACNA2D3,CAMK2A,CAMK2G,CREB5,CREBBP,GNA14,GNAI1,GNAL,GNAZ,GNG12,GRK6,MAP2K3,MAP2K5,NFKB1,PLCB1,PRKACA,PRKAG2,PRKAR2A,PRKAR2B,PRKCD,RAC1,RGS6,RGS7,RGS8,RYR3	ADCY2,AP2A1,AP2A2,AP2S1,ARRB1,ATF2,BRAF,CACNA1A,CACNA1B,CACNA2D1,CACNA2D2,CACNA2D3,CACNB1,CACNB4,CALM1,CDC42,CHP1,CLTC,CTNNB1,FOS,FYN,GNA13,GNAI1,GNAI2,GNAL,GNAO1,GNAQ,GNAS,GRIN3A,GRINA,GRK2,ITPR1,KCNJ3,MAP2K4,MAP2K5,MAPK1,MAPK3,NRAS,OPRM1,PDE1C,PLCB1,PPP3CA,PPP3CB,PPP3R1,PRKACB,PRKAR1A,PRKAR1B,PRKAR2A,PRKCE,RALA,RAP1B,RGS17,RGS7,RPS6KA2,SCN7A,SIGMAR1,SOS2	ADCY2,ADCY9,AKT2,AP2A1,ARRB1,ATF2,BRAF,CACNA1A,CACNA1C,CACNA1E,CACNA1H,CACNB3,CAMK1D,CLTA,CLTC,CREB3L2,CREB5,EP300,FOS,FYN,GNB4,GRIN1,GRK5,KCNJ3,MAP2K5,MAPK1,PLCB1,PPP3CA,PPP3R1,PRKAG1,PRKAG2,PRKAR2B,PRKD1,RGS10,RGS11,RGS6,RGS7,RPS6KA3,RPS6KA5,RYR2,SOS1	ADCY9,ARRB1,ATF2,BRAF,CACNA1C,CACNA1D,CACNA2D3,CACNB4,CAMK2G,CDC42,CHP1,FYN,GNAI1,GNAI2,GNAL,GNAQ,GNG12,GNG2,ITPR1,KCNJ3,KRAS,MAP2K1,MAP2K5,NFKB1,NRAS,PPP3CC,PRKAG2,PRKAR1B,PRKAR2B,PRKCA,PRKCB,RGS6,RPS6KA3,SOS1,TCF4
Clathrin-mediated endocytosis	-2.35339	-5.38516	-5.38516	-4.08248	8.83	7.76	9.07	8.34	9.07	0.202	0.225	0.225	0.186	AAK1,ACTB,AGFG1,AP2B1,ARPC2,DNAJC6,EPN1,EPN2,EPS15,FNBP1L,GRB2,HIP1,ITSN1,LDLR,PACSIN1,SCARB2,SGIP1,SH3GL2,SH3GL3,SNX9,STAM,STAM2,SYT1,SYT2,SYT9,UBC	ACTB,ACTG1,AMPH,AP2A1,AP2A2,AP2S1,ARPC2,ARRB1,CLTC,DNAJC6,DNM1,DNM3,EPN2,FNBP1,GAPVD1,HIP1,HSPA8,KIAA0319,LDLR,PACSIN1,SCARB2,SGIP1,SH3GL2,SH3KBP1,SNAP91,SYT11,SYT9,UBB,UBC	AAK1,ACTR2,AMPH,AP2A1,ARRB1,CHRM2,CLTA,CLTC,DNM1,DNM2,DNM3,EPN1,EPS15,FCHO2,FNBP1,GAPVD1,HIP1,IGF2R,ITSN1,ITSN2,LDLR,PIP5K1C,REPS1,SGIP1,SYNJ1,SYT1,SYT11,SYT2,VAMP4	AAK1,AGFG1,ARPC2,ARRB1,BIN1,CHRM2,EPS15,EPS15L1,FNBP1,FNBP1L,GAK,GAPVD1,GRB2,HIP1,ITSN2,KIAA0319,PACSIN2,RAB5A,SCARB2,SH3KBP1,SYT2,SYT9,TFRC,VAMP8
Senescence Pathway	-2.35339	-5.60449	-3.88771	-3.4	4.51	6.28	4.69	4.2	6.28	0.11	0.153	0.126	0.0997	AKT3,ANAPC1,ANAPC11,ANAPC4,ANAPC5,ASXL2,ASXL3,ATM,BMPR2,BRAF,CACNA1A,CACNA1E,CACNA2D3,CAPN2,CDC16,CDC26,CREBBP,DLAT,DLD,E2F3,ELF1,HIPK2,MAP2K3,MAP2K5,NFKB1,PIK3C3,PPP2R2B,PPP2R2C,PPP2R5C,SMAD2,SMAD4,SMAD9,TGFBR3	ACVR1B,ACVR2A,ARAF,ASXL3,BMPR2,BRAF,CACNA1A,CACNA1B,CACNA2D1,CACNA2D2,CACNA2D3,CACNB1,CACNB4,CALM1,CAPN7,CAPNS1,CHP1,DHCR24,HIPK2,MAP2K4,MAP2K5,MAP3K7,MAPK1,MAPK3,MTOR,NRAS,PIK3CA,PIK3CD,PIK3R1,PPM1L,PPP2R1A,PPP2R2B,PPP2R2C,PPP2R5B,PPP2R5D,PPP2R5E,PPP3CA,PPP3CB,PPP3R1,PTEN,PTPA,RALA,RAP1B,SMAD4,TBK1,TGFBR3	ACVR1,AKT2,ANAPC1,ANAPC5,ASXL1,BRAF,CACNA1A,CACNA1C,CACNA1E,CACNB3,CAPN2,CBX7,E2F6,ELF1,EP300,EP400,IKBKB,ITSN2,MAP2K5,MAPK1,NFAT5,NFATC3,PCGF1,PDHA1,PHF1,PIK3R4,PML,PPM1L,PPP2CA,PPP2R2A,PPP2R3A,PPP2R5E,PPP3CA,PPP3R1,PTEN,RPS6KA5,TBK1,TGFB2	ANAPC10,ATR,BRAF,CACNA1C,CACNA1D,CACNA2D3,CACNB4,CCND3,CDC27,CDKN1A,CHP1,DHCR24,DLD,E2F6,EP400,ITSN2,KRAS,MAP2K1,MAP2K5,NFKB1,NRAS,PDHX,PDK2,PHF1,PPM1L,PPP2R2B,PPP2R2C,PPP2R5E,PPP3CC,TGFB2
Transport of inorganic cations/anions and amino acids/oligopeptides	-2.33333	-4.24264	-3.31662	-3.31662	1.02	3.34	1.19	1.99	3.34	0.0841	0.168	0.103	0.103	SLC24A3,SLC25A22,SLC36A4,SLC43A2,SLC4A3,SLC7A7,SLC8A1,SLC9A8,SLC9A9	AHCYL2,CALM1,SLC17A6,SLC24A2,SLC36A4,SLC38A1,SLC38A2,SLC3A2,SLC43A2,SLC4A4,SLC5A5,SLC6A15,SLC7A6,SLC8A1,SLC8A2,SLC9A5,SLC9A6,SLC9A9	AHCYL2,SLC17A5,SLC20A1,SLC24A5,SLC36A4,SLC38A2,SLC4A2,SLC4A3,SLC4A4,SLC9A5,SLC9A9	AHCYL2,SLC17A5,SLC20A1,SLC38A1,SLC43A2,SLC4A4,SLC4A8,SLC7A1,SLC7A2,SLC7A8,SLC9A1
Pyridoxal 5'-phosphate Salvage Pathway	-2.33333	-3.74166	-2.64575	-2.44949	2.17	3.71	0.936	1.06	3.71	0.134	0.209	0.104	0.0896	BRAF,DYRK1A,GRK6,LIMK2,MAP2K3,MAPK9,PRKCD,PRKX,SGK1	ACVR2A,ARAF,BRAF,DAPK1,DYRK1A,HIPK1,MAP2K4,MAPK1,MAPK3,MAPK8,MAPK9,PAK3,PRKAA2,PRKCE	AKT2,BRAF,CDK5,DAPK1,GRK5,MAPK1,PRKAA2	BRAF,CSNK1D,LIMK2,MAP2K1,PAK2,PRP4K
Multiple Sclerosis Signaling Pathway	-2.33333	-3.4641	-3.35659	-2.7136	0	0	0.434	0.372	0.434	0.0411	0.0548	0.0685	0.0502	AEBP2,BRAF,CAPN2,MBP,NFKB1,PLP1,SLC8A1,TNKS2,YY1	AEBP2,BRAF,CAPN7,CAPNS1,GRIN3A,GRINA,MAPK1,MAPK3,SLC8A1,SLC8A2,TNKS,UBR2	BRAF,CAPN2,DUSP1,GAS5,GRIN1,HLA-A,MAPK1,MAPK11,MBP,PARP8,RBBP4,RNF213,STK38,TGFB2,TNKS	AIFM1,BRAF,HLA-A,MAPK11,MGAT1,NFKB1,STK38,TGFB2,TIPARP,TNFSF12,YY1
Salvage Pathways of Pyrimidine Ribonucleotides	-2.33333	-4	-2.64575	-2.64575	1.48	2.75	0.37	0.738	2.75	0.099	0.158	0.0693	0.0693	BRAF,DYRK1A,GRK6,LIMK2,MAP2K3,MAPK9,PRKCD,PRKX,SGK1,UPP2	ACVR2A,AK1,ARAF,BRAF,CMPK1,DAPK1,DYRK1A,HIPK1,MAP2K4,MAPK1,MAPK3,MAPK8,MAPK9,PAK3,PRKAA2,PRKCE	AKT2,BRAF,CDK5,DAPK1,GRK5,MAPK1,PRKAA2	BRAF,CSNK1D,LIMK2,MAP2K1,PAK2,PRP4K,UCK2
DAG and IP3 signaling	-2.33333	-3.31662		-2.44949	3.75	4.06	0.333	1.98	4.06	0.22	0.268	0.0732	0.146	ADCY2,CAMK2A,CAMK2G,NBEA,PRKACA,PRKAR2A,PRKAR2B,PRKCD,PRKX	ADCY2,CALM1,GRK2,ITPR1,NBEA,PDE1C,PRKACB,PRKAR1A,PRKAR1B,PRKAR2A,PRKCE	ADCY2,ADCY9,PRKAR2B	ADCY9,CAMK2G,ITPR1,PRKAR1B,PRKAR2B,PRKCA
G alpha (s) signalling events	-2.33333	-3.74166	-3	-2.82843	0.495	0.851	0.272	0.456	0.851	0.0621	0.0966	0.0621	0.0552	ADCY2,GNAI1,GNAZ,GNG12,GRK6,PDE11A,PDE3A,PDE8A,PTGIR	ADCY2,ADCYAP1,ARRB1,CALCA,CYSLTR2,GNAI1,GNAI2,GNAS,GPHA2,GRK2,PDE10A,PDE8B,PTGER4,PTH1R	ADCY2,ADCY9,ADCYAP1,ARRB1,GNB4,GRK5,HTR4,PDE10A,PDE4D	ADCY9,ARRB1,GNAI1,GNAI2,GNG12,GNG2,PDE11A,PDE7B
G Protein Signaling Mediated by Tubby	-2.33333	-3.31662	-2.23607	-2.64575	0	0	0	0	0	0.0191	0.0255	0.0128	0.0149	GNA14,GNAI1,GNAL,GNAZ,GNG12,GRB2,INSR,PLCB1,PLCB3	GNA13,GNAI1,GNAI2,GNAL,GNAO1,GNAQ,GNAS,IFT43,INSR,NCK1,PLCB1,PLCB4	GNB4,IFT43,INSR,PLCB1,PLCB4,TUB	GNAI1,GNAI2,GNAL,GNAQ,GNG12,GNG2,GRB2
Integration of energy metabolism	-2.32379	-5.19615	-4.02492	-3.63803	3.42	8.32	5.08	5.07	8.32	0.139	0.25	0.185	0.157	ACACA,ADCY2,CACNA1A,CACNA1E,GNA14,GNAI1,GNG12,MARCKS,PLCB1,PLCB3,PRKACA,PRKAG2,PRKAR2A,PRKAR2B,RAPGEF4	ACACA,ACLY,ACSL3,ADCY2,ADIPOR1,CACNA1A,CACNA2D2,GNAI1,GNAI2,GNAQ,GNAS,IQGAP1,ITPR1,KCNB1,KCNC2,KCNS3,PLCB1,PPP2R1A,PPP2R5D,PRKAA2,PRKAB2,PRKACB,PRKAR1A,PRKAR1B,PRKAR2A,STXBP1,TKT	ACACA,ACSL3,ADCY2,ADCY9,ADIPOR1,CACNA1A,CACNA1C,CACNA1E,CACNB3,GNB4,KCNB1,MARCKS,PLCB1,PPP2CA,PRKAA2,PRKAG2,PRKAR2B,RAPGEF4,SNAP25,STXBP1	ACACA,ADCY9,CACNA1C,CACNA1D,GNAI1,GNAI2,GNAQ,GNG12,GNG2,ITPR1,PRKAG2,PRKAR1B,PRKAR2B,PRKCA,RAPGEF4,SNAP25,STXBP1
Hedgehog 'off' state	-2.32379	-4.69042	-4.47214	-3	3.13	4.83	4.66	1.08	4.83	0.13	0.191	0.174	0.0783	ADCY2,BTRC,ITCH,PRKACA,PRKAR2A,PRKAR2B,PSMA6,PSMB10,PSMB2,PSMC2,PSMD5,TUBB3,TUBB4A,TULP3,UBC	ADCY2,BTRC,GNAS,GPR161,ITCH,KIF3A,PRKACB,PRKAR1A,PRKAR1B,PRKAR2A,PSMA3,PSMC6,PSMD1,PSMD2,PSME4,TUBA1A,TUBA1B,TUBB2A,TUBB4A,TUBB4B,UBB,UBC	ADCY2,ADCY9,BTRC,CUL1,ITCH,PRKAR2B,PSMA1,PSMA4,PSMA5,PSMB7,PSMC2,PSMC6,PSMD1,PSMD11,PSMD12,PSMD13,PSMD14,PSMD8,PSME4,TUBB4A	ADCY9,ITCH,KIF3A,NUMB,PRKAR1B,PRKAR2B,PSMD12,PSMD4,PTCH1
Signaling by NOTCH4	-2.32379	-4.24264	-4.69042	-2.82843	2.2	1.94	4.21	0.474	4.21	0.105	0.126	0.154	0.0559	ADAM10,CREBBP,FBXW7,FER,MAML3,PIK3C3,PSMA6,PSMB10,PSMB2,PSMC2,PSMD5,STK3,STK39,STK4,UBC	FBXW7,FER,PI4KA,PIK3CA,PIK3CD,PIK3R1,PSEN1,PSMA3,PSMC6,PSMD1,PSMD2,STK24,STK32C,STK35,STK39,UBB,UBC,YWHAZ	CUL1,EP300,FBXW7,FER,JAG1,PIK3R4,PSMA1,PSMA4,PSMA5,PSMB7,PSMC2,PSMC6,PSMD1,PSMD11,PSMD12,PSMD13,PSMD14,PSMD8,SNW1,STK3,STK38,STK39	ADAM10,BRSK2,MAML2,PSMD12,PSMD4,STK38,STK39,STK4
Response of EIF2AK4 (GCN2) to amino acid deficiency	-2.32379	1.26491	1.41421	2.74563	2.46	0.329	2.85	9.39	9.39	0.112	0.0746	0.134	0.194	ATF4,EIF2S1,IMPACT,RPL10,RPL14,RPL21,RPL3,RPL41,RPL7,RPS12,RPS15A,RPS2,RPS23,RPS29,RPS6	ATF2,MVB12B,RPL35,RPL37,RPL41,RPS2,RPS21,RPS27,RPS28,RPS29	ATF2,EIF2B5,IMPACT,MVB12B,RPL18A,RPL35,RPL36,RPL36A,RPL38,RPL41,RPS14,RPS16,RPS19,RPS27,RPS29,RPS9,UBAP1,VPS28	ATF2,CEBPG,FAU,MVB12B,RPL10A,RPL13,RPL14,RPL22,RPL22L1,RPL23A,RPL35,RPL36,RPL37,RPL37A,RPL38,RPL41,RPL6,RPS18,RPS19,RPS23,RPS26,RPS27,RPS28,RPS29,RPS8,VPS37A
RHO GTPases Activate Formins	-2.32379	-4.81125	-3.20713	-1.73205	2.28	5.85	1.31	1.55	5.85	0.107	0.193	0.1	0.0857	ACTB,DAAM1,DIAPH2,DYNC1I1,ITGB3BP,MAD1L1,MRTFA,PPP2R5C,RAC1,RANBP2,SEH1L,SRGAP2,TUBB3,TUBB4A,ZWINT	ACTB,ACTG1,CDC42,CKAP5,DYNC1H1,DYNC1I1,DYNC1LI1,FMNL1,FMNL2,ITGB1,KIF2A,MAPRE1,NUDC,PAFAH1B1,PPP2R1A,PPP2R5B,PPP2R5D,PPP2R5E,RANBP2,RANGAP1,RPS27,TUBA1A,TUBA1B,TUBB2A,TUBB4A,TUBB4B,XPO1	CKAP5,DAAM1,DIAPH2,DIAPH3,DYNC1H1,DYNC1I1,DYNC1LI1,PAFAH1B1,PPP2CA,PPP2R5E,RANBP2,RPS27,TUBB4A,ZWINT	AHCTF1,CDC42,CKAP5,CLASP1,CLASP2,CLIP1,DYNC1H1,DYNC1I1,DYNC1LI2,FMNL2,PPP2R5E,RPS27
Androgen Signaling	-2.3094	-3.63803	-3.74166	-1.73205	4.07	4.87	2.26	7.47	7.47	0.126	0.166	0.114	0.154	CACNA1A,CACNA1E,CACNA2D3,CREBBP,GNA14,GNAI1,GNAL,GNAZ,GNG12,GTF2B,GTF2H1,NCOA2,NCOA4,NFKB1,POLR2F,PRKACA,PRKAG2,PRKAR2A,PRKAR2B,PRKCD,TAF13,TAF5L	CACNA1A,CACNA1B,CACNA2D1,CACNA2D2,CACNA2D3,CACNB1,CACNB4,CALM1,CALR,GNA13,GNAI1,GNAI2,GNAL,GNAO1,GNAQ,GNAS,HSP90AA1,HSPA4,ITPR1,MAPK1,MAPK3,NCOA1,POLR2A,PRKACB,PRKAR1A,PRKAR1B,PRKAR2A,PRKCE,TAF13	AR,CACNA1A,CACNA1C,CACNA1E,CACNA1H,CACNB3,EP300,GNB4,GTF2F2,H3-3A,HSP90AA1,MAPK1,NCOA1,NCOA4,POLR2A,PRKAG1,PRKAG2,PRKAR2B,PRKD1,TAF1	CACNA1C,CACNA1D,CACNA2D3,CACNB4,DNAJB1,GNAI1,GNAI2,GNAL,GNAQ,GNG12,GNG2,GTF2B,H3-3A,H3-3B,HSPA4,ITPR1,MNAT1,NCOA1,NCOA2,NFKB1,POLR2A,PRKAG2,PRKAR1B,PRKAR2B,PRKCA,PRKCB,TAF1
HOTAIR Regulatory Pathway	-2.3094	-1.73205	-3.15296	-2.52982	0.864	0.307	1.89	1.1	1.89	0.0727	0.0727	0.109	0.0727	AEBP2,AGO4,AKT3,ATG7,BRD4,CREBBP,MRTFA,NFKB1,PIK3C3,RCOR1,ROCK1,YY1	AEBP2,AGO3,ATXN1,CTNNB1,ESR1,KMT2A,MMP16,PIK3CA,PIK3CD,PIK3R1,PTEN,ROCK2	AKT2,AR,ATG7,ATXN1,EP300,H3-3A,HSF1,KMT2A,MMP16,PIK3R4,PTEN,RBBP4,ROCK1,ROCK2,SETDB1,STAT3,STK38,XIAP	ATXN1,BRD4,CDKN1A,H3-3A,H3-3B,KMT2C,NFKB1,STAT3,STK38,TCF4,XIAP,YY1
Fcgamma receptor (FCGR) dependent phagocytosis	-2.3094	-4.47214	-2.82843	-3.31662	0.825	1.84	0	0.819	1.84	0.0714	0.119	0.0476	0.0655	ABI2,ACTB,ARPC2,BRK1,CFL1,GRB2,MYO9B,PLD3,PRKCD,RAC1,WASF1,WASF3	ABI2,ACTB,ACTG1,ARPC2,BRK1,CDC42,CYFIP2,ELMO1,FYN,HSP90AA1,HSP90AB1,ITPR1,MAPK1,MAPK3,MYO5A,NCK1,NCKAP1,PIK3CA,PIK3R1,PRKCE	ACTR2,ELMO1,FYN,HSP90AA1,MAPK1,MYO5A,NCKAP1,WIPF3	ABI2,ARPC2,CDC42,CYFIP2,FYN,GRB2,ITPR1,MYH9,MYO10,MYO9B,NCKAP1
Intra-Golgi and retrograde Golgi-to-ER traffic	-2.29366	-7.14143	-6.00833	-4.70679	3.51	15.1	10.3	5.58	15.1	0.113	0.25	0.196	0.127	ACTR10,ARCN1,ARF1,ARF5,COG5,COPA,DYNC1I1,GOLGA5,GOSR1,GOSR2,KIF26B,KIF3C,KIF5A,MAN1C1,NAA35,NAA38,NSF,RAB39A,RAB3GAP1,RAB3GAP2,SCOC,TUBB3,TUBB4A	ACTR10,ACTR1A,ARF3,ARF4,BICD1,BICD2,CAPZA2,COG7,COPA,COPG1,COPZ1,DCTN6,DYNC1H1,DYNC1I1,DYNC1LI1,GBF1,GOLGA4,KDELR1,KDELR2,KIF13B,KIF1A,KIF1B,KIF26B,KIF2A,KIF3A,KIF5A,KIF5C,KIFAP3,KLC1,MAN1A1,MAN1A2,NAA35,PAFAH1B1,RAB1A,RAB1B,RAB30,RAB3GAP1,RAB6A,RAB6B,RAB9B,SCOC,STX16,TMED10,TMED2,TMED7,TMED9,TUBA1A,TUBA1B,TUBB2A,TUBB4A,TUBB4B	ACTR10,ARCN1,ARF3,ARFGAP2,BICD1,COG5,COPA,CUX1,DCTN1,DCTN4,DYNC1H1,DYNC1I1,DYNC1LI1,GALNT1,GBF1,GOLGA1,GOLGA4,IGF2R,KIF13B,KIF1B,KIF3C,KIF5A,KIF5B,KIF5C,KIFAP3,KLC1,MAN1A1,NAPA,NAPG,PAFAH1B1,RAB39A,RAB6B,RGP1,STX16,STX5,TMED3,TRIP11,TUBB4A,VAMP4,YKT6	ACTR10,ARCN1,BICD1,BICD2,CAPZA2,CAPZB,COPB2,COPG1,COPG2,CYTH3,DCTN6,DYNC1H1,DYNC1I1,DYNC1LI2,GBF1,KIF16B,KIF1A,KIF1B,KIF3A,MAN1A2,NAA35,NAPB,RAB30,RAB3GAP2,SCOC,TMED7
Mitotic Metaphase and Anaphase	-2.26779	-5.75396	-5.39641	-3.41121	4.5	5.4	5.03	2.84	5.4	0.118	0.156	0.139	0.0928	ANAPC1,ANAPC11,ANAPC4,ANAPC5,CDC16,CDC26,CHMP4B,DYNC1I1,HDAC8,ITGB3BP,KPNB1,LMNA,MAD1L1,NUP93,PPP2R5C,PSMA6,PSMB10,PSMB2,PSMC2,PSMD5,RANBP2,SEH1L,SMC1A,TNPO1,TUBB3,TUBB4A,UBC,ZWINT	CKAP5,DYNC1H1,DYNC1I1,DYNC1LI1,KIF2A,KPNB1,LEMD2,MAPRE1,NUDC,NUP93,PAFAH1B1,PDS5A,PDS5B,PPP2R1A,PPP2R5B,PPP2R5D,PPP2R5E,PSMA3,PSMC6,PSMD1,PSMD2,PSME4,RAD21,RANBP2,RANGAP1,RPS27,SMC1A,STAG2,TUBA1A,TUBA1B,TUBB2A,TUBB4A,TUBB4B,UBB,UBC,UBE2D1,XPO1	ANAPC1,ANAPC16,ANAPC5,CHMP7,CKAP5,DYNC1H1,DYNC1I1,DYNC1LI1,NUP155,PAFAH1B1,PDS5A,PPP2CA,PPP2R2A,PPP2R5E,PSMA1,PSMA4,PSMA5,PSMB7,PSMC2,PSMC6,PSMD1,PSMD11,PSMD12,PSMD13,PSMD14,PSMD8,PSME4,RANBP2,RPS27,STAG1,TNPO1,TUBB4A,ZWINT	AHCTF1,ANAPC10,CDC27,CKAP5,CLASP1,CLASP2,CLIP1,DYNC1H1,DYNC1I1,DYNC1LI2,HDAC8,NUP155,NUP58,PPP2R5E,PSMD12,PSMD4,PTTG1,RAD21,RPS27,SMC1A,SPAST,UBE2D1
Nuclear Cytoskeleton Signaling Pathway	-2.23607	-5.39641	-3.8	-4.14614	2.32	6.09	3.26	3.21	6.09	0.0946	0.167	0.122	0.0991	ACTB,ACTR10,ATM,BTRC,CDH11,DYNC1I1,ITGA6,KIF26B,KIF3C,KIF5A,LMNA,MRTFA,MTCL1,NFKB1,NUP93,SEH1L,SYNE1,TPR,TUBB3,TUBB4A,XRCC6	ACTB,ACTG1,ACTR10,ACTR1A,BTRC,CAPZA2,CDH10,CDH19,CDH4,CTNNB1,DCTN6,DYNC1H1,DYNC1I1,DYNC1LI1,FYN,ITGA3,ITGB1,KIF13B,KIF1A,KIF1B,KIF26B,KIF2A,KIF3A,KIF5A,KIF5C,KIFAP3,KLC1,NUP93,PLEC,POM121C,SYNE1,TMX4,TUBA1A,TUBA1B,TUBB2A,TUBB4A,TUBB4B	ACTR10,BTRC,CDH10,CDH13,CDH19,CUL1,DCTN1,DCTN4,DYNC1H1,DYNC1I1,DYNC1LI1,EGR1,FYN,ITGA7,KIF13B,KIF1B,KIF3C,KIF5A,KIF5B,KIF5C,KIFAP3,KLC1,NUP155,SYNE1,TMX4,TP53BP1,TUBB4A	ACTR10,AHCTF1,CAPZA2,CAPZB,CDH12,CDH2,DCTN6,DYNC1H1,DYNC1I1,DYNC1LI2,FYN,ITGA3,ITGA6,KIF16B,KIF1A,KIF1B,KIF3A,MTCL1,NFKB1,NUP153,NUP155,NUP58
Dopamine Receptor Signaling	-2.23607	-2.23607	-1.63299	-2	2.47	3.37	2.87	2.25	3.37	0.139	0.194	0.167	0.125	ADCY2,COMT,PCBD1,PPP2R2B,PPP2R2C,PPP2R5C,PRKACA,PRKAG2,PRKAR2A,PRKAR2B	ADCY2,PPM1L,PPP1CB,PPP2R1A,PPP2R2B,PPP2R2C,PPP2R5B,PPP2R5D,PPP2R5E,PRKACB,PRKAR1A,PRKAR1B,PRKAR2A,PTPA	ADCY2,ADCY9,COMT,NCS1,PPM1L,PPP2CA,PPP2R2A,PPP2R3A,PPP2R5E,PRKAG1,PRKAG2,PRKAR2B	ADCY9,PCBD1,PPM1L,PPP2R2B,PPP2R2C,PPP2R5E,PRKAG2,PRKAR1B,PRKAR2B
UVA-Induced MAPK Signaling	-2.23607	-3.74166	-2.82843	-2	1.95	5.45	2.58	0.784	5.45	0.112	0.214	0.143	0.0714	ATM,MAPK10,MAPK9,PIK3C3,PLCB1,PLCB3,PLCH1,PLCL1,SMPD1,SMPD4,TNKS2	FOS,MAP2K4,MAPK1,MAPK10,MAPK3,MAPK8,MAPK9,MTOR,NRAS,PDIA3,PIK3CA,PIK3CD,PIK3R1,PLCB1,PLCB4,PLCE1,PLCH1,RALA,RAP1B,RPS6KA2,TNKS	CYCS,FOS,MAPK1,MAPK10,MAPK11,PARP8,PIK3R4,PLCB1,PLCB4,PLCH1,PLCL1,RPS6KA3,RPS6KA5,TNKS	BCL2L1,KRAS,MAPK11,NRAS,PRKCA,RPS6KA3,TIPARP
Actin Nucleation by ARP-WASP Complex	-2.23607	-3.4641	-2.11058	-3	0.742	1.96	2.02	2.52	2.52	0.0769	0.143	0.132	0.121	ARPC2,GRB2,ITGA6,PPP1R12A,RAC1,ROCK1,WASF1	ARPC2,CDC42,FNBP1,ITGA3,ITGB1,NCK1,NRAS,RALA,RAP1B,RHOQ,RHOT1,ROCK2,SOS2	ACTR2,FNBP1,ITGA7,PPP1R12A,PPP1R12B,RHOQ,RHOT1,RHOU,ROCK1,ROCK2,SOS1,VASP	ARPC2,CDC42,FNBP1,GRB2,ITGA3,ITGA6,KRAS,NRAS,RHOQ,RHOT1,SOS1
Factors Promoting Cardiogenesis in Vertebrates	-2.23607	-4.02492	-3.35659	-1.88982	4.56	2.34	1.94	0.407	4.56	0.139	0.132	0.113	0.053	ATF4,AXIN1,BMPR1A,BMPR2,CAMK2A,CAMK2G,CREB5,CREBBP,LRP1,MAPK10,MAPK9,PLCB1,PLCB3,PLCH1,PLCL1,PRKCD,ROCK1,SMAD2,SMAD4,SMAD9,TGFBR3	ACVR1B,ACVR2A,APC,ATF2,BMPR2,CTNNB1,MAP2K4,MAP3K7,MAPK10,MAPK8,MAPK9,PDIA3,PLCB1,PLCB4,PLCE1,PLCH1,PRKCE,ROCK2,SMAD4,TGFBR3	ACVR1,APC,APC2,ATF2,BMPR1A,CREB3L2,CREB5,MAPK10,MEF2C,PLCB1,PLCB4,PLCH1,PLCL1,PRKD1,ROCK1,ROCK2,TGFB2	ATF2,CAMK2G,FZD3,LRP6,PRKCA,PRKCB,TCF4,TGFB2
Inositol phosphate metabolism	-2.23607	-3.31662	-2.64575		1.02	3.4	1.58	0	3.4	0.104	0.229	0.146	0.0208	INPP1,INPP5B,PLCB1,PLCB3,PLCH1	CALM1,INPP4A,MINPP1,MTMR9,NUDT4,PLCB1,PLCB4,PLCE1,PLCH1,PPIP5K2,PTEN	INPP4A,MTMR7,PLCB1,PLCB4,PLCH1,PTEN,SYNJ1	MTMR9
Regulation of TP53 Expression and Degradation	-2.23607	-2.23607	-2.23607		1.37	0.903	1.09	0.279	1.37	0.132	0.132	0.132	0.0526	AKT3,ATM,PPP2R5C,SGK1,UBC	MTOR,PHF20,PPP2R1A,UBB,UBC	AKT2,MDM4,PPP2CA,RFFL,USP7	MDM4,RICTOR
ERBB4 Signaling	-2.23607	-3.4641	-2.64575	-2.33333	0.594	3.16	0.936	2.46	3.16	0.0746	0.194	0.104	0.134	GRB2,NRG1,NRG3,PIK3C3,PRKCD	MAPK1,MAPK3,NRAS,NRG1,NRG3,PIK3CA,PIK3CD,PIK3R1,PRKCE,PSEN1,RALA,RAP1B,SOS2	MAPK1,NRG1,NRG2,NRG3,PIK3R4,PRKD1,SOS1	GRB2,KRAS,MAP2K1,NRAS,NRG2,NRG3,PRKCA,PRKCB,SOS1
CCR3 Signaling in Eosinophils	-2.23607	-3.60555	-2.23607	-1.88982	1.96	4.04	0.85	3.21	4.04	0.101	0.167	0.087	0.116	CFL1,GNA14,GNAI1,GNAL,GNAZ,GNG12,LIMK2,PIK3C3,PLCB1,PLCB3,PPP1R12A,PRKCD,RAC1,ROCK1	CALM1,GNA13,GNAI1,GNAI2,GNAL,GNAO1,GNAQ,GNAS,ITPR1,MAPK1,MAPK3,NRAS,PAK3,PIK3CA,PIK3CD,PIK3R1,PLCB1,PLCB4,PPP1CB,PRKCE,RALA,RAP1B,ROCK2	GNB4,MAPK1,MAPK11,MPRIP,PIK3R4,PLCB1,PLCB4,PPP1R12A,PPP1R12B,PRKD1,ROCK1,ROCK2	GNAI1,GNAI2,GNAL,GNAQ,GNG12,GNG2,ITPR1,KRAS,LIMK2,MAP2K1,MAPK11,NRAS,PAK2,PLA2G12A,PRKCA,PRKCB
SUMOylation of ubiquitinylation proteins	-2.23607	-2	-2		1.33	0.534	0.666	0.575	1.33	0.128	0.103	0.103	0.0769	NUP93,PIAS1,RANBP2,SEH1L,TPR	NUP93,PIAS1,POM121C,RANBP2	NUP155,PIAS2,PML,RANBP2	NUP153,NUP155,NUP58
Vasopressin regulates renal water homeostasis via Aquaporins	-2.23607	-2.44949	-2	-2.23607	1.18	1.11	0.569	1.34	1.34	0.116	0.14	0.093	0.116	ADCY2,GNG12,PRKACA,PRKAR2A,PRKAR2B	ADCY2,GNAS,PRKACB,PRKAR1A,PRKAR1B,PRKAR2A	ADCY2,ADCY9,GNB4,PRKAR2B	ADCY9,GNG12,GNG2,PRKAR1B,PRKAR2B
E3 ubiquitin ligases ubiquitinate target proteins	-2.23607	-3	-2.23607	-3.4641	0.722	1.63	0.512	4.82	4.82	0.0833	0.15	0.0833	0.2	RAD18,RNF144A,SHPRH,UBC,WAC	DERL1,PEX13,UBB,UBC,UBE2B,UBE2D1,UBE2D2,UBE2V2,VCP	HLA-A,UBE2A,UBE2D2,UBE2D3,UBE2V2	CDC73,HLA-A,PEX13,PEX14,RNF20,RRAGA,SELENOS,UBE2A,UBE2D1,UBE2D3,UBE2N,WAC
SUMOylation of RNA binding proteins	-2.23607	-2.23607	-2	-2.44949	1.02	0.609	0.468	1.66	1.66	0.104	0.104	0.0833	0.125	NUP93,PHC2,RANBP2,SEH1L,TPR	NOP58,NUP93,PHC2,POM121C,RANBP2	CBX7,NUP155,PHC3,RANBP2	HNRNPC,NUP153,NUP155,NUP58,PHC2,SCMH1
Abacavir ADME	-2.23607	-3	-2.23607	-2	0.594	1.36	0.405	0.431	1.36	0.0746	0.134	0.0746	0.0597	FER,PIK3C3,STK3,STK39,STK4	FER,PI4KA,PIK3CA,PIK3CD,PIK3R1,STK24,STK32C,STK35,STK39	FER,PIK3R4,STK3,STK38,STK39	BRSK2,STK38,STK39,STK4
Ribavirin ADME	-2.23607	-3	-2.23607	-2	0.594	1.36	0.405	0.431	1.36	0.0746	0.134	0.0746	0.0597	FER,PIK3C3,STK3,STK39,STK4	FER,PI4KA,PIK3CA,PIK3CD,PIK3R1,STK24,STK32C,STK35,STK39	FER,PIK3R4,STK3,STK38,STK39	BRSK2,STK38,STK39,STK4
Cytosolic sensors of pathogen-associated DNA	-2.23607	-2	-2		0.646	0	0.253	0.245	0.646	0.0781	0.0625	0.0625	0.0469	CREBBP,NFKB1,POLR2F,UBC,XRCC6	CTNNB1,TBK1,UBB,UBC	DHX9,EP300,IKBKB,TBK1	LRRFIP1,NFKB1,TRIM56
Metabolism of non-coding RNA	-2.23607			-2	0.722	0	0	0.527	0.722	0.0833	0.05	0.0333	0.0667	CLNS1A,NUP93,RANBP2,SEH1L,TPR	NUP93,POM121C,RANBP2	NUP155,RANBP2	NUP153,NUP155,NUP58,SNRPB
DNA Damage Bypass	-2.23607	-2.82843			1.02	1.75	0	0	1.75	0.104	0.167	0.0417	0.0417	CUL4A,NPLOC4,RAD18,REV1,UBC	DDB1,REV3L,RPA1,TRIM25,UBB,UBC,UBE2B,VCP	REV1,TRIM25	RCHY1,RPA1
Pre-NOTCH Expression and Processing	-2.23607	-2.44949	-2.44949	-0.447214	0	0	0	0	0	0.0424	0.0508	0.0508	0.0424	AGO4,CREBBP,E2F3,MAML3,ST3GAL3	AGO3,ATP2A2,RAB6A,RUNX1,TFDP2,TMED2	ATP2A2,EP300,H3-3A,SNW1,TNRC6A,TNRC6C	H2AJ,H3-3A,H3-3B,MAML2,POGLUT1
Thrombin Signaling	-2.18282	-5.01377	-3.83761	-3.57771	3.66	4.71	4.27	5.27	5.27	0.111	0.151	0.133	0.12	ADCY2,AKT3,ARHGEF1,ARHGEF11,ARHGEF18,ARHGEF9,CAMK2A,CAMK2G,GNA14,GNAI1,GNAL,GNAZ,GNG12,GRB2,NFKB1,PIK3C3,PLCB1,PLCB3,PLCH1,PLCL1,PPP1R12A,PRKCD,PTK2,RAC1,ROCK1	ADCY2,ARHGEF11,ARHGEF12,ARHGEF9,CDC42,F2R,FNBP1,GNA13,GNAI1,GNAI2,GNAL,GNAO1,GNAQ,GNAS,ITPR1,MAPK1,MAPK3,NRAS,PDIA3,PIK3CA,PIK3CD,PIK3R1,PLCB1,PLCB4,PLCE1,PLCH1,PPP1CB,PRKCE,PTK2,RALA,RAP1B,RHOQ,RHOT1,ROCK2	ADCY2,ADCY9,AKT2,ARHGEF10L,ARHGEF12,ARHGEF28,ARHGEF9,CAMK1D,F2R,FNBP1,GNB4,IKBKB,MAPK1,MAPK11,MPRIP,PIK3R4,PLCB1,PLCB4,PLCH1,PLCL1,PPP1R12A,PPP1R12B,PRKD1,PTK2,RHOQ,RHOT1,RHOU,ROCK1,ROCK2,SOS1	ADCY9,ARHGEF12,ARHGEF25,ARHGEF4,ARHGEF9,CAMK2G,CDC42,FNBP1,GNAI1,GNAI2,GNAL,GNAQ,GNG12,GNG2,GRB2,ITPR1,KRAS,MAP2K1,MAPK11,NFKB1,NRAS,PRKCA,PRKCB,PTK2,RHOQ,RHOT1,SOS1
TCF dependent signaling in response to WNT	-2.18282	-4.79583	-5.2915	-3.29983	1.02	1.16	3.19	1.6	3.19	0.072	0.0975	0.119	0.0763	ASH2L,AXIN1,BTRC,CREBBP,CSNK1G2,KLHL12,LGR4,PPP2R5C,PSMA6,PSMB10,PSMB2,PSMC2,PSMD5,SMURF2,TLE4,TNKS2,UBC	APC,BTRC,CHD8,CTNNB1,HECW1,PPP2R1A,PPP2R5B,PPP2R5D,PPP2R5E,PSMA3,PSMC6,PSMD1,PSMD2,PSME4,RSPO2,SMURF2,TLE4,TNKS,UBB,UBC,USP34,XPO1,YWHAZ	AKT2,APC,BTRC,CHD8,EP300,H3-3A,HECW1,PPP2CA,PPP2R5E,PSMA1,PSMA4,PSMA5,PSMB7,PSMC2,PSMC6,PSMD1,PSMD11,PSMD12,PSMD13,PSMD14,PSMD8,PSME4,SMARCA4,Tle1,TNKS,USP8,XIAP,ZNRF3	CAV1,CDC73,CUL3,H2AJ,H3-3A,H3-3B,LGR4,LRP6,PPP2R5E,PSMD12,PSMD4,RSPO2,SMARCA4,TCF4,Tle1,TRRAP,USP8,XIAP
Eukaryotic Translation Elongation	-2.18282	0.27735	2.32379	3.54475	2.34	0.426	1.08	5.68	5.68	0.103	0.0788	0.0909	0.139	EEF1A1,EEF1G,MRPS25,MT-RNR1,MT-RNR2,RPL10,RPL14,RPL21,RPL3,RPL41,RPL7,RPS12,RPS15A,RPS2,RPS23,RPS29,RPS6	EEF1A1,EEF1A2,EEF2,MT-RNR1,MT-RNR2,RPL35,RPL37,RPL41,RPS2,RPS21,RPS27,RPS28,RPS29	KGD4,MRPS7,MT-RNR2,RPL18A,RPL35,RPL36,RPL36A,RPL38,RPL41,RPS14,RPS16,RPS19,RPS27,RPS29,RPS9	FAU,MRPS28,RPL10A,RPL13,RPL14,RPL22,RPL22L1,RPL23A,RPL35,RPL36,RPL37,RPL37A,RPL38,RPL41,RPL6,RPS18,RPS19,RPS23,RPS26,RPS27,RPS28,RPS29,RPS8
Glycerophospholipid biosynthesis	-2.13809	-3.74166	-4.58258	-3.31662	2.21	1.16	4.42	1.45	4.42	0.109	0.109	0.163	0.0853	CDS1,CPNE3,GNPAT,HADHA,LPCAT3,MIGA1,OSBPL8,PCYT1A,PCYT2,PGS1,PITPNB,PITPNM2,PLD3,PNPLA8	ACHE,CDIPT,CDS1,CDS2,CEPT1,CHPT1,ETNK1,LPGAT1,MIGA1,OSBPL8,PCYT1B,PITPNM2,SLC44A1,SLC44A2	AGK,AGPAT4,AGPAT5,CDIPT,CDS2,CHKA,DDHD2,GPAT4,GPCPD1,GPD2,HADHB,LPIN1,OSBPL10,OSBPL8,PITPNM1,SELENOI,SLC44A1,SLC44A2,SLC44A5,STARD10,STARD7	AGPAT4,AGPAT5,CDS2,CEPT1,ETNK1,GNPAT,GPAM,MBOAT2,OSBPL5,PLA2G12A,SLC44A2
Cardiac β-adrenergic Signaling	-2.13809	-0.654654	-2	-1.1547	5.23	13	3.93	4.93	13	0.141	0.253	0.141	0.129	ADCY2,AKAP6,AKAP9,CACNA1A,CACNA1E,CACNA2D3,GNA14,GNAI1,GNAL,GNAZ,GNG12,MPPED2,PDE11A,PDE3A,PDE4B,PDE8A,PPP2R2B,PPP2R2C,PPP2R5C,PRKACA,PRKAG2,PRKAR2A,PRKAR2B,SLC8A1	ADCY2,AKAP11,AKAP12,AKAP13,AKAP6,ATP2A2,CACNA1A,CACNA1B,CACNA2D1,CACNA2D2,CACNA2D3,CACNB1,CACNB4,GDE1,GDPD1,GNA13,GNAI1,GNAI2,GNAL,GNAO1,GNAQ,GNAS,GRK2,MPPED2,PDE10A,PDE1C,PDE8B,PKIA,PPM1L,PPP1CB,PPP2R1A,PPP2R2B,PPP2R2C,PPP2R5B,PPP2R5D,PPP2R5E,PRKACB,PRKAR1A,PRKAR1B,PRKAR2A,PTPA,SLC8A1,SLC8A2	ADCY2,ADCY9,AKAP10,AKAP12,AKAP13,ATP2A2,CACNA1A,CACNA1C,CACNA1E,CACNB3,GNB4,PALM2AKAP2,PDE10A,PDE12,PDE4D,PPM1L,PPP2CA,PPP2R2A,PPP2R3A,PPP2R5E,PRKAG1,PRKAG2,PRKAR2B,RYR2	ADCY9,AKAP6,CACNA1C,CACNA1D,CACNA2D3,CACNB4,GNAI1,GNAI2,GNAL,GNAQ,GNG12,GNG2,PDE11A,PDE6D,PDE7B,PPM1L,PPP2R2B,PPP2R2C,PPP2R5E,PRKAG2,PRKAR1B,PRKAR2B
PI Metabolism	-2.13809	-4.47214	-3.20713	-3	4.08	5.97	3.25	1.83	5.97	0.167	0.238	0.167	0.107	ARF1,INPP5F,INPP5K,MTM1,PIK3C3,PIP4K2A,PIP4K2B,PIP4K2C,PITPNB,PLEKHA3,PLEKHA5,PLEKHA6,PNPLA6,SBF1	ARF3,GDE1,GDPD1,GDPD5,INPP4A,MTMR1,MTMR3,MTMR4,MTMR6,MTMR9,PI4KA,PIK3CA,PIK3CD,PIK3R1,PLEKHA5,PTEN,RAB14,RAB4A,SACM1L,SBF2	ARF3,GDPD5,INPP4A,MTMR2,MTMR7,PIK3R4,PIP5K1C,PLEKHA1,PLEKHA4,PLEKHA5,PTEN,SACM1L,SBF2,SYNJ1	INPP5F,MTMR3,MTMR6,MTMR9,PIP5K1A,PLEKHA5,RAB14,RAB5A,SACM1L
White Adipose Tissue Browning Pathway	-2.13809	-4.49073	-3.63803	-2.67261	1.94	4.91	3.06	3.18	4.91	0.101	0.18	0.137	0.115	ADCY2,ATF4,CACNA1A,CACNA1E,CACNA2D3,CREB5,CREBBP,PRKACA,PRKAG2,PRKAR2A,PRKAR2B,PRKG1,RUNX1T1,RXRB	ADCY2,ATF2,BDNF,CACNA1A,CACNA1B,CACNA2D1,CACNA2D2,CACNA2D3,CACNB1,CACNB4,FGFR1,GNAS,ITPR1,LDHA,MAPK1,NDN,PRKAA2,PRKAB2,PRKACB,PRKAR1A,PRKAR1B,PRKAR2A,PRKG1,TRPV1,VGF	ADCY2,ADCY9,ATF2,CACNA1A,CACNA1C,CACNA1E,CACNA1H,CACNB3,CREB3L2,CREB5,LDHB,MAPK1,MAPK11,PRKAA2,PRKAG1,PRKAG2,PRKAR2B,PRKG1,RUNX1T1	ADCY9,ATF2,CACNA1C,CACNA1D,CACNA2D3,CACNB4,GUCY1A2,ITPR1,LDHB,MAPK11,NRF1,PRKAG2,PRKAR1B,PRKAR2B,PRKG1,RUNX1T1
Melatonin Signaling	-2.13809	-4.24264	-3.16228	-2.3094	5.4	7.66	2.28	4.53	7.66	0.203	0.284	0.149	0.176	BRAF,CAMK2A,CAMK2G,GNAI1,MAP2K3,MAP2K5,PLCB1,PLCB3,PLCH1,PLCL1,PRKACA,PRKAG2,PRKAR2A,PRKAR2B,PRKCD	ARAF,BRAF,CALM1,GNAI1,GNAI2,GNAO1,GNAQ,MAP2K4,MAP2K5,MAPK1,MAPK3,PDIA3,PLCB1,PLCB4,PLCE1,PLCH1,PRKACB,PRKAR1A,PRKAR1B,PRKAR2A,PRKCE	BRAF,MAP2K5,MAPK1,PLCB1,PLCB4,PLCH1,PLCL1,PRKAG1,PRKAG2,PRKAR2B,PRKD1	BRAF,CAMK2G,GNAI1,GNAI2,GNAQ,MAP2K1,MAP2K5,PRKAG2,PRKAR1B,PRKAR2B,PRKCA,PRKCB,RORA
NGF Signaling	-2.13809	-4.69042	-3.4641	-3.16228	2.9	4.98	2.14	1.28	4.98	0.124	0.19	0.124	0.0826	AKT3,ATF4,CREB5,CREBBP,GAB1,GRB2,MAPK10,MAPK9,NFKB1,PIK3C3,PRKCD,RAC1,ROCK1,SMPD1,SMPD4	ATF2,CDC42,GAB1,MAP2K4,MAP3K1,MAP3K4,MAP3K7,MAPK1,MAPK10,MAPK3,MAPK8,MAPK9,NGFR,NRAS,PIK3CA,PIK3CD,PIK3R1,PTPN11,RALA,RAP1B,ROCK2,RPS6KA2,SOS2	AKT2,ATF2,CREB3L2,CREB5,IKBKB,MAP3K13,MAP3K3,MAPK1,MAPK10,PIK3R4,ROCK1,ROCK2,RPS6KA3,RPS6KA5,SOS1	ATF2,CDC42,GRB2,KRAS,MAP2K1,NFKB1,NRAS,RPS6KA3,SOS1,TRIO
RAC Signaling	-2.13809	-4.79583	-2.44949	-3.74166	2.37	4.09	0.331	2.79	4.09	0.109	0.168	0.0657	0.109	ABI2,ARPC2,BRK1,CFL1,ITGA6,LIMK2,NFKB1,PIK3C3,PIP4K2A,PIP4K2B,PIP4K2C,PTK2,RAC1,SH3RF1,WASF1	ABI2,ARPC2,BRK1,CDC42,CYFIP2,IQGAP1,ITGA3,ITGB1,MAP2K4,MAP3K1,MAPK1,MAPK3,MAPK8,NCKAP1,NRAS,PAK3,PI4KA,PIK3CA,PIK3CD,PIK3R1,PTK2,RALA,RAP1B	ACTR2,ANK1,ITGA7,MAPK1,NCKAP1,PARD3,PIK3R4,PIP5K1C,PTK2	ABI2,ARPC2,CDC42,CYFIP2,ITGA3,ITGA6,KRAS,LIMK2,MAP2K1,NCKAP1,NFKB1,NRAS,PAK2,PIP5K1A,PTK2
cAMP-mediated signaling	-2.13201	-3.65563	-3.54475	-3.44124	3.21	6.93	3.04	2.75	6.93	0.104	0.17	0.116	0.0913	ADCY2,AKAP6,AKAP9,ATF4,BRAF,CAMK2A,CAMK2G,CNR1,CREB5,CREBBP,CREM,GNAI1,GNAL,GRM7,MPPED2,PDE11A,PDE3A,PDE4B,PDE8A,PRKACA,PRKAR2A,PRKAR2B,PTGIR,RAPGEF4,RGS7	ADCY2,ADORA1,AKAP11,AKAP12,AKAP13,AKAP6,ATF2,BRAF,CALM1,CHP1,CNR1,GABBR1,GABBR2,GDE1,GDPD1,GNAI1,GNAI2,GNAL,GNAO1,GNAS,GRK2,GRM7,MAPK1,MAPK3,MPPED2,OPRM1,PDE10A,PDE1C,PDE8B,PKIA,PPP3CA,PPP3CB,PPP3R1,PRKACB,PRKAR1A,PRKAR1B,PRKAR2A,PTGER4,PTH1R,RGS7,S1PR3	ADCY2,ADCY9,AKAP10,AKAP12,AKAP13,ATF2,BRAF,CAMK1D,CHRM2,CREB3L2,CREB5,DUSP1,GABBR2,GRM7,GRM8,HTR4,MAPK1,PALM2AKAP2,PDE10A,PDE12,PDE4D,PPP3CA,PPP3R1,PRKAR2B,RAPGEF4,RGS10,RGS7,STAT3	ADCY9,AKAP6,ATF2,BRAF,CAMK2G,CHP1,CHRM2,GABBR2,GNAI1,GNAI2,GNAL,LAMTOR3,LPAR1,MAP2K1,PDE11A,PDE6D,PDE7B,PPP3CC,PRKAR1B,PRKAR2B,RAPGEF4,STAT3
Signaling by Rho Family GTPases	-2.13201	-5.3033	-2.83683	-4.24264	3.97	4.95	1.62	3.57	4.95	0.109	0.146	0.0936	0.0974	ACTB,ARHGEF1,ARHGEF11,ARHGEF18,ARHGEF9,ARPC2,CDH11,CFL1,GNA14,GNAI1,GNAL,GNAZ,GNG12,ITGA6,LIMK2,MAPK10,MAPK9,NFKB1,PIK3C3,PIP4K2A,PIP4K2B,PIP4K2C,PPP1R12A,PTK2,RAC1,ROCK1,SEPTIN11,WASF1,WASF3	ACTB,ACTG1,ARHGEF11,ARHGEF12,ARHGEF9,ARPC2,CDC42,CDH10,CDH19,CDH4,FNBP1,FOS,GNA13,GNAI1,GNAI2,GNAL,GNAO1,GNAQ,GNAS,IQGAP1,ITGA3,ITGB1,MAP2K4,MAPK1,MAPK10,MAPK3,MAPK8,MAPK9,NEDD4,PAK3,PI4KA,PIK3CA,PIK3CD,PIK3R1,PTK2,RHOQ,RHOT1,ROCK2,SEPTIN11	ACTR2,ARHGEF12,ARHGEF9,CDH10,CDH13,CDH19,DIAPH3,FNBP1,FOS,GNB4,ITGA7,MAPK1,MAPK10,PARD3,PIK3R4,PIP5K1C,PPP1R12A,PPP1R12B,PTK2,RHOQ,RHOT1,RHOU,ROCK1,ROCK2,SEPTIN3	ARHGEF12,ARHGEF4,ARHGEF9,ARPC2,CDC42,CDH12,CDH2,CLIP1,FNBP1,GNAI1,GNAI2,GNAL,GNAQ,GNG12,GNG2,ITGA3,ITGA6,LIMK2,MAP2K1,NFKB1,PAK2,PIP5K1A,PTK2,RHOQ,RHOT1,SLC9A1
Degradation of CRY and PER proteins	-2.12132	-3.16228	-4	-2	1.89	1.97	6.16	0.498	6.16	0.129	0.161	0.258	0.0645	BTRC,CRY1,PSMA6,PSMB10,PSMB2,PSMC2,PSMD5,UBC	BTRC,FBXW11,PSMA3,PSMC6,PSMD1,PSMD2,PSME4,UBB,UBC,UBE2D1	BTRC,CUL1,FBXW11,PSMA1,PSMA4,PSMA5,PSMB7,PSMC2,PSMC6,PSMD1,PSMD11,PSMD12,PSMD13,PSMD14,PSMD8,PSME4	FBXW11,PSMD12,PSMD4,UBE2D1
S Phase	-2.12132	-3.60555	-3.77124	-1.63299	0.845	1.61	4.4	0.495	4.4	0.0792	0.129	0.178	0.0594	AKT3,PSMA6,PSMB10,PSMB2,PSMC2,PSMD5,SMC1A,UBC	PDS5A,PDS5B,PSMA3,PSMC6,PSMD1,PSMD2,PSME4,RAD21,SMC1A,STAG2,TFDP2,UBB,UBC	AKT2,CUL1,PDS5A,PSMA1,PSMA4,PSMA5,PSMB7,PSMC2,PSMC6,PSMD1,PSMD11,PSMD12,PSMD13,PSMD14,PSMD8,PSME4,RBBP4,STAG1	CDKN1A,MNAT1,PSMD12,PSMD4,RAD21,SMC1A
Hedgehog ligand biogenesis	-2.12132	-3.31662	-3.60555		1.73	2.23	3.79	0	3.79	0.121	0.167	0.197	0.0455	ERLEC1,GPC5,PSMA6,PSMB10,PSMB2,PSMC2,PSMD5,UBC	DISP2,ERLEC1,OS9,PSMA3,PSMC6,PSMD1,PSMD2,PSME4,UBB,UBC,VCP	PSMA1,PSMA4,PSMA5,PSMB7,PSMC2,PSMC6,PSMD1,PSMD11,PSMD12,PSMD13,PSMD14,PSMD8,PSME4	GPC5,PSMD12,PSMD4
SUMOylation of transcription cofactors	-2.12132	-2.44949	-2.64575	-2.64575	2.75	1.03	1.72	2.38	2.75	0.178	0.133	0.156	0.156	CREBBP,DDX17,HIPK2,MRTFA,NCOA2,NCOR2,PHC2,PIAS1	DDX5,HIPK2,NCOA1,NCOR2,PHC2,PIAS1	CBX7,DDX17,DDX5,EP300,NCOA1,PHC3,PIAS2	DDX17,NCOA1,NCOA2,NCOR2,PHC2,SCMH1,UHRF2
Neurotrophin/TRK Signaling	-2.12132	-3.90007	-1.88982	-2.82843	1.76	7.94	1.68	2.53	7.94	0.115	0.282	0.128	0.128	ATF4,CREB5,CREBBP,GAB1,GRB2,MAP2K3,MAP2K5,PIK3C3,SORCS1	ATF2,BDNF,CDC42,FOS,GAB1,MAP2K4,MAP2K5,MAPK1,MAPK3,MAPK8,NGFR,NRAS,NTRK2,NTRK3,PIK3CA,PIK3CD,PIK3R1,PTPN11,RALA,RAP1B,SORCS1,SOS2	ATF2,CREB3L2,CREB5,FOS,MAP2K5,MAPK1,NTRK2,PIK3R4,SORCS1,SOS1	ATF2,CDC42,FRS2,GRB2,KRAS,MAP2K1,MAP2K5,NRAS,NTRK2,SOS1
Vitamin K Signaling Pathway	-2.12132	-1.88982	-1	-1.88982	1.66	0.7	1.64	1.44	1.66	0.118	0.103	0.132	0.103	MATN2,NFKB1,PRKACA,PRKAG2,PRKAR2A,PRKAR2B,RXRB,VKORC1L1	APOE,GAS6,PRKACB,PRKAR1A,PRKAR1B,PRKAR2A,VKORC1L1	APOE,ASPH,CALU,IGF1,IKBKB,PRKAG1,PRKAG2,PRKAR2B,PRRG1	APOE,ASPH,BCL2,NFKB1,PRKAG2,PRKAR1B,PRKAR2B
ERBB Signaling	-2.12132	-4.14614	-2.33333	-2.7136	0.994	5.84	1.23	2.95	5.84	0.086	0.226	0.108	0.129	GRB2,MAP2K3,MAPK10,MAPK9,NRG1,NRG3,PIK3C3,PRKCD	CDC42,FOS,MAP2K4,MAPK1,MAPK10,MAPK3,MAPK8,MAPK9,MTOR,NCK1,NRAS,NRG1,NRG3,PAK3,PIK3CA,PIK3CD,PIK3R1,PRKCE,RALA,RAP1B,SOS2	FOS,MAPK1,MAPK10,MAPK11,NRG1,NRG2,NRG3,PIK3R4,PRKD1,SOS1	CDC42,GRB2,KRAS,MAP2K1,MAPK11,NRAS,NRG2,NRG3,PAK2,PRKCA,PRKCB,SOS1
GDNF Family Ligand-Receptor Interactions	-2.12132	-4.14614	-2.12132	-2.64575	1.41	8.17	1.03	2.1	8.17	0.105	0.289	0.105	0.118	DOK6,GAB1,GFRA1,GRB2,MAPK10,MAPK9,PIK3C3,RAC1	CDC42,DOK6,FOS,GAB1,GFRA1,GFRA2,ITPR1,MAP2K4,MAPK1,MAPK10,MAPK3,MAPK8,MAPK9,NCK1,NRAS,PIK3CA,PIK3CD,PIK3R1,RALA,RAP1B,RET,SOS2	DOK5,DOK6,FOS,MAPK1,MAPK10,PIK3R4,RET,SOS1	CDC42,DOK5,FRS2,GRB2,ITPR1,KRAS,MAP2K1,NRAS,SOS1
Fcγ Receptor-mediated Phagocytosis in Macrophages and Monocytes	-2.12132	-3.74166	-2.82843	-1.63299	0.994	2.27	0.932	0.867	2.27	0.086	0.151	0.0968	0.0753	ACTB,AKT3,ARPC2,DGKB,GAB2,PLD3,PRKCD,RAC1	ACTB,ACTG1,ARPC2,CDC42,FYN,GAB2,MAPK1,MAPK3,MYO5A,NCK1,PIK3R1,PRKCE,PTEN,TLN2	ACTR2,AKT2,FYN,MAPK1,MYO5A,PLD5,PRKD1,PTEN,VASP	ARPC2,CDC42,FYN,PIP5K1A,PLD5,PRKCA,PRKCB
RHO GTPases Activate WASPs and WAVEs	-2.12132	-3.4641	-2.23607	-2.64575	2.82	4.45	0.884	2.44	4.45	0.182	0.273	0.114	0.159	ABI2,ACTB,ARPC2,BRK1,GRB2,RAC1,WASF1,WASF3	ABI2,ACTB,ACTG1,ARPC2,BRK1,CDC42,CYFIP2,FYN,MAPK1,MAPK3,NCK1,NCKAP1	ACTR2,FYN,MAPK1,NCKAP1,WIPF3	ABI2,ARPC2,CDC42,CYFIP2,FYN,GRB2,NCKAP1
fMLP Signaling in Neutrophils	-2.12132	-4.58258	-3.16228	-3.20713	1.41	5.78	0.712	3.88	5.78	0.0902	0.195	0.0827	0.128	ARPC2,GNA14,GNAI1,GNAL,GNAZ,GNG12,NFKB1,PIK3C3,PLCB1,PLCB3,PRKCD,RAC1	ARPC2,CALM1,CDC42,CHP1,GNA13,GNAI1,GNAI2,GNAL,GNAO1,GNAQ,GNAS,ITPR1,MAPK1,MAPK3,NRAS,PIK3CA,PIK3CD,PIK3R1,PLCB1,PLCB4,PPP3CA,PPP3CB,PPP3R1,PRKCE,RALA,RAP1B	ACTR2,GNB4,MAPK1,NFAT5,NFATC3,PIK3R4,PLCB1,PLCB4,PPP3CA,PPP3R1,PRKD1	ARPC2,CDC42,CHP1,GNAI1,GNAI2,GNAL,GNAQ,GNG12,GNG2,ITPR1,KRAS,MAP2K1,NFKB1,NRAS,PPP3CC,PRKCA,PRKCB
Xenobiotic Metabolism General Signaling Pathway	-2.12132	-4.24264	-3.31662	-1.89737	0	1.66	0.513	0.651	1.66	0.0488	0.116	0.0732	0.061	AKT3,ARNT,CREBBP,MAP2K3,MAP2K5,MAPK9,PIK3C3,PRKCD	ABCA2,KCTD17,MAP2K4,MAP2K5,MAP3K1,MAP3K4,MAP3K7,MAPK1,MAPK3,MAPK8,MAPK9,MGST3,NRAS,PIK3CA,PIK3CD,PIK3R1,PRKCE,RALA,RAP1B	ABCA2,AKT2,ARNT,EP300,Gstp1 (includes others),MAP2K5,MAP3K13,MAP3K3,MAPK1,MAPK11,PIK3R4,PRKD1	ARNT,CUL3,KRAS,MAF,MAP2K1,MAP2K5,MAPK11,NRAS,PRKCA,PRKCB
Regulation of endogenous retroelements	-2.12132	-2.44949	-3	-1.41421	0.368	0	0.3	0.492	0.492	0.0567	0.0426	0.0638	0.0567	ACTB,ARID1B,BCL7B,BCL7C,DNMT3A,DPF2,GATAD2B,SMARCB1	ACTB,ARID1B,CHD3,GATAD2B,SMARCC1,SMARCE1	ARID1B,ATF7IP,DNMT3A,EHMT1,GATAD2B,H3-3A,RBBP4,SETDB1,SMARCA4	ARID1B,CHD4,GATAD2B,H2AJ,H3-3A,H3-3B,SMARCA2,SMARCA4
Erythropoietin Signaling Pathway	-2.12132	-3.20713	-1.89737	-2.13809	0	0.537	0	1.4	1.4	0.0497	0.0829	0.0552	0.0773	AKT3,ARNT,BIRC2,GRB2,Hbb-bs/Hbb-bt,NFKB1,PIK3C3,PRKCD,RAC1	CTNNB1,FOS,Hbb-bs/Hbb-bt,ITPR1,MAPK1,MAPK3,MTOR,NRAS,PIK3CA,PIK3CD,PIK3R1,PRKCE,RALA,RAP1B,SOS2	AKT2,ARNT,FOS,MAPK1,PIK3R4,PRKD1,SOS1,STAT5B,TGFB2,XIAP	ARNT,BCL2L1,GRB2,ITPR1,KRAS,MAP2K1,NFKB1,NRAS,PRKCA,PRKCB,SOS1,TGFB2,TNFSF12,XIAP
Phase II - Conjugation of compounds	-2.12132	-2.64575	-2.23607		0.689	0	0	0	0.689	0.0721	0.0631	0.045	0.027	ABHD14B,BPNT2,CNDP2,COMT,GCLM,TPST1,UGP2,UXS1	BPNT1,GGT7,MGST3,PODXL2,SLC35D1,SULT4A1,UGDH	BPNT1,COMT,GCLM,MTR,TPST1	AS3MT,SULT4A1,TPST1
CD28 Signaling in T Helper Cells	-2.12132	-3.29983	-2.7136	-2.52982	0	0	0	0	0	0.0153	0.0363	0.0229	0.021	AKT3,ARPC2,GRB2,MAPK10,MAPK9,NFKB1,PIK3C3,RAC1	ARPC2,CALM1,CDC42,CHP1,FOS,FYN,ITPR1,MAP2K4,MAP3K1,MAPK10,MAPK8,MAPK9,PIK3CA,PIK3CD,PIK3R1,PPP3CA,PPP3CB,PPP3R1,PTPN11	ACTR2,AKT2,FOS,FYN,HLA-A,IKBKB,MAPK10,NFAT5,NFATC3,PIK3R4,PPP3CA,PPP3R1	ARPC2,CDC42,CHP1,CSK,FYN,GRB2,HLA-A,ITPR1,MAP2K1,NFKB1,PPP3CC
ICOS-ICOSL Signaling in T Helper Cells	-2.12132	-2.33333	-2.33333	-1.88982	0	0	0	0	0	0.0175	0.0214	0.0214	0.0156	AKT3,CAMK2A,CAMK2G,GAB2,GRB2,NFKB1,PIK3C3,PLEKHA3,RAC1	CALM1,CHP1,GAB2,ITPR1,PIK3CA,PIK3CD,PIK3R1,PPP3CA,PPP3CB,PPP3R1,PTEN	AKT2,HLA-A,IKBKB,NFAT5,NFATC3,PIK3R4,PLEKHA1,PLEKHA4,PPP3CA,PPP3R1,PTEN	CAMK2G,CHP1,CSK,GRB2,HLA-A,ITPR1,NFKB1,PPP3CC
SAPK/JNK Signaling	-2.12132	-4.47214	-2.7136	-2.64575	0	0	0	0	0	0.0179	0.0437	0.0278	0.0159	GAB1,GNG12,GRB2,MAP4K3,MAPK10,MAPK9,MINK1,PIK3C3,RAC1	ATF2,CDC42,GAB1,GNA13,MAP2K4,MAP3K1,MAP3K4,MAP3K7,MAP4K4,MAPK10,MAPK8,MAPK8IP1,MAPK8IP2,MAPK9,MINK1,NRAS,PIK3CA,PIK3CD,PIK3R1,RALA,RAP1B,SOS2	ATF2,GNB4,MAP3K13,MAP3K3,MAP4K2,MAP4K3,MAP4K4,MAP4K5,MAPK10,MAPK8IP1,MAPK8IP3,NFATC3,PIK3R4,SOS1	ATF2,CDC42,GNG12,GNG2,GRB2,KRAS,NRAS,SOS1
T Cell Receptor Signaling	-2.12132	-4.42635	-3.5	-3	0	0	0	0	0	0.0128	0.0449	0.0257	0.0257	AKT1S1,AKT3,GRB2,MAP2K3,NFKB1,PIK3C3,RAC1,RASGRP1	ATF2,CALM1,CHP1,CTNNB1,FOS,FYN,ITGA3,ITGB1,MAP2K4,MAP3K1,MAPK1,MAPK3,MAPK8,MTOR,NCK1,NRAS,PIK3CA,PIK3CD,PIK3R1,PPP3CA,PPP3CB,PPP3R1,PTPN11,RALA,RAP1B,RASGRP1,RPTOR,SOS2	AKT2,ATF2,FOS,FYN,HLA-A,IKBKB,MAPK1,MAPK11,NFAT5,NFATC3,PIK3R4,PPP3CA,PPP3R1,RPTOR,SKAP1,SOS1	ATF2,CHP1,CSK,FYN,GRB2,HLA-A,ITGA3,KRAS,MAP2K1,MAPK11,NFKB1,NRAS,PAG1,PPP3CC,SOS1,TCF4
Centrosomal KIAA0586 Signaling Pathway	-2.11058	-0.727607	-3.67423	-1.41421	1.09	2.22	6.25	0.561	6.25	0.0821	0.134	0.187	0.0597	BTRC,NIN,PIK3C3,PRKACA,PRKAR2A,PRKAR2B,PSMA6,PSMB10,PSMB2,PSMC2,PSMD5	BTRC,FGF1,FGF12,FGF13,FGFR1,MAPK1,MIB1,PCM1,PIK3CA,PIK3CD,PIK3R1,PRKACB,PRKAR2A,PSMA3,PSMC6,PSMD1,PSMD2,PSME4	BTRC,CUL1,FGF1,FGF12,MACF1,MAPK1,MAPK11,MIB1,NIN,PCM1,PIK3R4,PRKAR2B,PSMA1,PSMA4,PSMA5,PSMB7,PSMC2,PSMC6,PSMD1,PSMD11,PSMD12,PSMD13,PSMD14,PSMD8,PSME4	FGF1,FGF13,MACF1,MAPK11,PRKAR2B,PSMD12,PSMD4,PTCH1
Degradation of beta-catenin by the destruction complex	-2.11058	-3.87298	-4.3589	-2.23607	2.15	2.74	5.58	0.38	5.58	0.12	0.163	0.207	0.0543	AXIN1,BTRC,PPP2R5C,PSMA6,PSMB10,PSMB2,PSMC2,PSMD5,TLE4,UBC,ZRANB1	APC,BTRC,CTNNB1,PPP2R1A,PPP2R5B,PPP2R5D,PPP2R5E,PSMA3,PSMC6,PSMD1,PSMD2,PSME4,TLE4,UBB,UBC	APC,BTRC,CUL1,PPP2CA,PPP2R5E,PSMA1,PSMA4,PSMA5,PSMB7,PSMC2,PSMC6,PSMD1,PSMD11,PSMD12,PSMD13,PSMD14,PSMD8,PSME4,Tle1	PPP2R5E,PSMD12,PSMD4,TCF4,Tle1
Cholecystokinin/Gastrin-mediated Signaling	-2.11058	-4.70679	-4.02492	-3.35659	1.79	7.52	4.55	4.04	7.52	0.103	0.231	0.171	0.137	CREM,GRB2,MAP2K3,MAP2K5,MAPK10,MAPK9,PLCB1,PLCB3,PRKCD,PTK2,RAC1,ROCK1	ATF2,BCAR1,CDC42,FNBP1,FOS,GNA13,GNAQ,ITPR1,MAP2K4,MAP2K5,MAPK1,MAPK10,MAPK3,MAPK8,MAPK9,MEF2A,NRAS,PLCB1,PLCB4,PRKCE,PTK2,RALA,RAP1B,RHOQ,RHOT1,ROCK2,SOS2	ATF2,BCAR1,FNBP1,FOS,MAP2K5,MAPK1,MAPK10,MEF2A,MEF2C,MEF2D,PLCB1,PLCB4,PRKD1,PTK2,RHOQ,RHOT1,RHOU,ROCK1,ROCK2,SOS1	ATF2,CDC42,FNBP1,GNAQ,GRB2,ITPR1,KRAS,MAP2K1,MAP2K5,NRAS,PRKCA,PRKCB,PTK2,RHOQ,RHOT1,SOS1
eNOS Signaling	-2.11058	-2.83683	-2.7136	-1.94145	0.702	5.13	0.72	2.13	5.13	0.0683	0.174	0.0807	0.0932	ADCY2,AKT3,CHRNB3,HSPA5,PIK3C3,PRKACA,PRKAG2,PRKAR2A,PRKAR2B,PRKCD,PRKG1	ADCY2,CALM1,CHRNA3,CHRNA6,CHRNB3,ESR1,GNAQ,GNAS,HSP90AA1,HSP90AB1,HSP90B1,HSPA4,HSPA5,HSPA8,HSPA9,ITPR1,LPAR3,PIK3CA,PIK3CD,PIK3R1,PRKAA2,PRKAB2,PRKACB,PRKAR1A,PRKAR1B,PRKAR2A,PRKCE,PRKG1	ADCY2,ADCY9,AKT2,DNM2,HSP90AA1,HSPA9,PIK3R4,PRKAA2,PRKAG1,PRKAG2,PRKAR2B,PRKD1,PRKG1	ADCY9,CAV1,GNAQ,GUCY1A2,HSPA4,ITPR1,LPAR1,PRKAG2,PRKAR1B,PRKAR2B,PRKCA,PRKCB,PRKG1,SLC7A1,VEGFB
Natural Killer Cell Signaling	-2.11058	-4.3788	-3.05085	-3.05085	0.337	1.8	0.32	0.843	1.8	0.0542	0.113	0.064	0.064	AKT3,CFL1,COL5A3,GRB2,HSPA5,LIMK2,MAP2K3,NFKB1,PIK3C3,RAC1,ROCK1	CDC42,FYN,HSPA4,HSPA5,HSPA8,HSPA9,ITGB1,MAP3K1,MAP3K4,MAP3K7,MAPK1,MAPK3,MTOR,NCK1,NRAS,PAK3,PIK3CA,PIK3CD,PIK3R1,PTPN11,RALA,RAP1B,SOS2	AKT2,FYN,HLA-A,HSPA9,MAP3K13,MAP3K3,MAPK1,MAPK11,NFAT5,NFATC3,PIK3R4,ROCK1,SOS1	CDC42,FYN,GRB2,HLA-A,HSPA4,KRAS,LIMK2,MAP2K1,MAPK11,NFKB1,NRAS,PAK2,SOS1
Integrin to Cytoskeleton Signaling Pathway	-2.06474	-4.56383	-3.26599	-4.79583	2.22	8.06	4.36	3.9	8.06	0.0943	0.189	0.137	0.108	ACTB,AKT3,ARF1,ARF5,ARHGAP5,ARPC2,ASAP1,BRAF,CAPN2,GRB2,ILKAP,ITGA6,LIMS1,PARVB,PIK3C3,PPP1R12A,PTK2,RAC1,RAPGEF1,ROCK1	ACTB,ACTG1,ARF3,ARF4,ARHGAP26,ARPC2,ASAP1,BCAR1,BRAF,CAPN7,CAPNS1,CDC42,FNBP1,FYN,GIT1,ITGA3,ITGB1,MAP2K4,MAPK1,MAPK3,MAPK8,NCK1,NRAS,PAK3,PARVA,PIK3CA,PIK3CD,PIK3R1,PPP1CB,PTEN,PTK2,RALA,RAP1B,RHOQ,RHOT1,SOS2,TLN2,TSPAN3,TSPAN5,TSPAN7	ACTR2,AKT2,ARF3,ARHGAP26,ARHGAP5,BCAR1,BCAR3,BRAF,CAPN2,FNBP1,FYN,ITGA7,MAPK1,MPRIP,PARVB,PIK3R4,PPP1R12A,PPP1R12B,PTEN,PTK2,RAPGEF1,RHOQ,RHOT1,RHOU,ROCK1,SOS1,TSPAN3,TSPAN5,VASP	ACTN4,ARPC2,ASAP1,BRAF,CAV1,CDC42,FNBP1,FYN,GRB2,ITGA3,ITGA6,KRAS,MAP2K1,NRAS,PAK2,PARVA,PTK2,RAPGEF1,RHOQ,RHOT1,SOS1,TNK2,VCL
Eukaryotic Translation Initiation	-2.06474	0	0.208514	2.74563	2.12	0	2.49	5.66	5.66	0.0941	0.0693	0.114	0.129	EIF2S1,Eif3c,EIF3J,MRPS25,MT-RNR1,MT-RNR2,PABPC1,RPL10,RPL14,RPL21,RPL3,RPL41,RPL7,RPS12,RPS15A,RPS2,RPS23,RPS29,RPS6	EIF3A,EIF4A2,EIF5,MT-RNR1,MT-RNR2,MVB12B,RPL35,RPL37,RPL41,RPS2,RPS21,RPS27,RPS28,RPS29	EIF1AX,EIF2B5,Eif3c,EIF4B,EIF4G1,KGD4,MRPS7,MT-RNR2,MVB12B,RPL18A,RPL35,RPL36,RPL36A,RPL38,RPL41,RPS14,RPS16,RPS19,RPS27,RPS29,RPS9,UBAP1,VPS28	EIF3A,FAU,MRPS28,MVB12B,RPL10A,RPL13,RPL14,RPL22,RPL22L1,RPL23A,RPL35,RPL36,RPL37,RPL37A,RPL38,RPL41,RPL6,RPS18,RPS19,RPS23,RPS26,RPS27,RPS28,RPS29,RPS8,VPS37A
Adrenergic Receptor Signaling Pathway (Enhanced)	-2.06474	-6	-3.90007	-2.98481	2.21	6.9	1.44	3.91	6.9	0.096	0.182	0.096	0.111	ADCY2,ATP6AP2,ATP6V0B,ATP6V1F,CACNA1A,CACNA1E,CACNA2D3,COMT,GNAI1,GNAL,PLCB1,PLCB3,PLCH1,PLCL1,PRKACA,PRKAG2,PRKAR2A,PRKAR2B,PRKCD	ADCY2,ATP6AP1,ATP6AP2,ATP6V0A1,ATP6V0A2,ATP6V0C,ATP6V0D1,ATP6V0E2,ATP6V1A,ATP6V1B2,ATP6V1H,BDNF,CACNA1A,CACNA1B,CACNA2D1,CACNA2D2,CACNA2D3,CACNB1,CACNB4,GNAI1,GNAI2,GNAL,GNAO1,GNAQ,GNAS,ITPR1,PDIA3,PLCB1,PLCB4,PLCE1,PLCH1,PRKACB,PRKAR1A,PRKAR1B,PRKAR2A,PRKCE	ADCY2,ADCY9,ATP6V0A1,ATP6V0A2,CACNA1A,CACNA1C,CACNA1E,CACNA1H,CACNB3,COMT,PLCB1,PLCB4,PLCH1,PLCL1,PRKAG1,PRKAG2,PRKAR2B,PRKD1,TGFB2	ADCY9,ATP6AP1,ATP6V0E1,ATP6V1A,ATP6V1B2,CACNA1C,CACNA1D,CACNA2D3,CACNB4,GNAI1,GNAI2,GNAL,GNAQ,ITPR1,PRKAG2,PRKAR1B,PRKAR2B,PRKCA,PRKCB,SLC6A2,TGFB2,TNFSF12
Role of Osteoclasts in Rheumatoid Arthritis Signaling Pathway	-2.06474	-4.33333	-3.67423	-3.67423	1.06	3.96	1.1	3.47	3.96	0.0696	0.13	0.0823	0.0918	ADAM10,ADAM23,ADAM9,AKT3,ATF4,BIRC2,BRAF,COL5A3,COL6A2,COL6A5,CREB5,CREBBP,CTNNA1,GRB2,MAP2K3,MAP2K5,MAPK10,MAPK9,NFKB1,PIK3C3,RAC1,TAB2	ADAM11,ADAM19,ADAM22,ADAM23,ARAF,ATF2,BRAF,CALM1,CDC42,CERT1,CHP1,CTNNA1,CTNNA2,CTNNB1,FNBP1,FOS,FRZB,MAP2K4,MAP2K5,MAP3K7,MAPK1,MAPK10,MAPK3,MAPK8,MAPK9,MMP16,NGFR,NRAS,PIK3CA,PIK3CD,PIK3R1,PPP3CA,PPP3CB,PPP3R1,PTPN1,RALA,RAP1B,RHOQ,RHOT1,SOS2,TAB2	ADAM15,ADAM9,AKT2,ATF2,BRAF,CREB3L2,CREB5,CTNNA1,CTNNA2,FNBP1,FOS,IKBKB,MAP2K5,MAPK1,MAPK10,MAPK11,MITF,MMP16,PIK3R4,PPP3CA,PPP3R1,RHOQ,RHOT1,RHOU,SOS1,XIAP	ADAM10,ADAM11,ADAM15,ADAM22,ADAM23,ATF2,BCL2,BRAF,CDC42,CHP1,COL24A1,CTNNA1,CTNNA2,FNBP1,GRB2,IL1RAPL1,KRAS,MAP2K1,MAP2K5,MAPK11,NFKB1,NRAS,PPP3CC,PTPN1,RHOQ,RHOT1,SOS1,TAB2,XIAP
Membrane Repair Signaling Pathway	-2	-4.24264	-4.3589	-2.12132	3.85	3.19	4.42	0.874	4.42	0.145	0.164	0.173	0.0727	AHNAK,ALG2,CAPN2,CHMP4B,GOSR1,GOSR2,NSF,OSBPL9,PARVB,SMPD1,SYT1,SYT14,SYT16,SYT2,SYT7,SYT9	ALG2,CAPN7,CAPNS1,CD151,OSBPL9,PDCD6IP,STX16,SYT11,SYT16,SYT4,SYT9,TSPAN13,TSPAN3,TSPAN31,TSPAN5,TSPAN7,TSPAN8,VPS4B	ANXA6,CAPN2,CHMP7,DYSF,NAPA,NAPG,OSBPL9,PARVB,SNAP25,STX16,STX1B,SYT1,SYT11,SYT14,SYT2,TSPAN13,TSPAN3,TSPAN5,YKT6	ALG2,CAV1,NAPB,OSBPL9,SNAP25,SYT2,SYT9,TSPAN14
Corticotropin Releasing Hormone Signaling	-2	-2.11695	-1.52753	-1.88562	2.24	5.95	4.12	4.52	5.95	0.103	0.187	0.148	0.129	ADCY2,ATF4,BRAF,CACNA1A,CACNA1E,CACNA2D3,CNR1,CREB5,CREBBP,GNAI1,JUND,PRKACA,PRKAG2,PRKAR2A,PRKAR2B,PRKCD	ADCY2,ATF2,BDNF,BRAF,CACNA1A,CACNA1B,CACNA2D1,CACNA2D2,CACNA2D3,CACNB1,CACNB4,CALM1,CNR1,FOS,GNAI1,GNAI2,GNAO1,GNAQ,GNAS,ITPR1,MAPK1,MAPK3,MEF2A,PRKACB,PRKAR1A,PRKAR1B,PRKAR2A,PRKCE,RAP1B	ADCY2,ADCY9,ATF2,BRAF,CACNA1A,CACNA1C,CACNA1E,CACNA1H,CACNB3,CREB3L2,CREB5,FOS,JUND,MAPK1,MAPK11,MEF2A,MEF2C,MEF2D,NPR2,PRKAG1,PRKAG2,PRKAR2B,PRKD1	ADCY9,ATF2,BRAF,CACNA1C,CACNA1D,CACNA2D3,CACNB4,GNAI1,GNAI2,GNAQ,GUCY1A2,ITPR1,MAP2K1,MAPK11,PRKAG2,PRKAR1B,PRKAR2B,PRKCA,PRKCB,PTCH1
Leptin Signaling in Obesity	-2	-1.88982	-2		3.89	4.71	3.11	1.2	4.71	0.169	0.221	0.169	0.0909	ADCY2,AKT3,GRB2,PDE3A,PIK3C3,PLCB1,PLCB3,PLCH1,PLCL1,PRKACA,PRKAG2,PRKAR2A,PRKAR2B	ADCY2,AGRP,MAPK1,MAPK3,PDIA3,PIK3CA,PIK3CD,PIK3R1,PLCB1,PLCB4,PLCE1,PLCH1,PRKACB,PRKAR1A,PRKAR1B,PRKAR2A,PTPN11	ADCY2,ADCY9,AKT2,MAPK1,PIK3R4,PLCB1,PLCB4,PLCH1,PLCL1,PRKAG1,PRKAG2,PRKAR2B,STAT3	ADCY9,GRB2,MAP2K1,PRKAG2,PRKAR1B,PRKAR2B,STAT3
Endocannabinoid Developing Neuron Pathway	-2	-4.31455	-2.3094	-2.88675	5.7	8.45	3.08	4.09	8.45	0.164	0.234	0.141	0.133	ADCY2,AKT1S1,AKT3,ATF4,BRAF,CNR1,CREB5,CREBBP,GNAI1,GNAL,GNG12,MAP2K3,MAP2K5,MAPK10,MAPK9,PIK3C3,PRKACA,PRKAG2,PRKAR2A,PRKAR2B,RAC1	ADCY2,ARAF,ATF2,BRAF,CNR1,CTNNB1,GNAI1,GNAI2,GNAL,GNAO1,MAP2K4,MAP2K5,MAPK1,MAPK10,MAPK3,MAPK8,MAPK9,MTOR,NRAS,PIK3CA,PIK3CD,PIK3R1,PRKACB,PRKAR1A,PRKAR1B,PRKAR2A,RALA,RAP1B,RPTOR,STMN2	ADCY2,ADCY9,AKT2,ATF2,BRAF,CREB3L2,CREB5,GNB4,MAP2K5,MAPK1,MAPK10,MAPK11,PIK3R4,PRKAG1,PRKAG2,PRKAR2B,RPTOR,STAT3	ADCY9,ATF2,BRAF,GNAI1,GNAI2,GNAL,GNG12,GNG2,KRAS,MAP2K1,MAP2K5,MAPK11,NRAS,PRKAG2,PRKAR1B,PRKAR2B,STAT3
Ribonucleotide Reductase Signaling Pathway	-2	-2.85774	-2.23607	-2.32379	1.79	2.93	2.63	2.95	2.95	0.092	0.138	0.121	0.103	ACTB,AKT1S1,AKT3,ATF4,ATM,BRAF,BTRC,CREB5,CREBBP,E2F3,MAPK10,MAPK9,NFKB1,PIK3C3,SMARCB1,TNKS2	ACTB,ARID2,ATF2,BRAF,BTRC,CTNNB1,ESR1,FOS,MAP2K4,MAPK1,MAPK10,MAPK3,MAPK8,MAPK9,MTOR,NRAS,PBRM1,PIK3CA,PIK3CD,PIK3R1,RPTOR,SMARCC1,SMARCE1,TNKS	AKT2,ATF2,BRAF,BTRC,CREB3L2,CREB5,CUL1,E2F6,FBXL5,FOS,H3-3A,MAPK1,MAPK10,MAPK11,PARP8,PBRM1,PIK3R4,RPTOR,SMARCA4,STAT3,TNKS	ARID2,ATF2,ATR,BCL2,BRAF,CDKN1A,E2F6,H3-3A,H3-3B,KRAS,MAPK11,NFKB1,NFYC,NRAS,SMARCA2,SMARCA4,STAT3,TIPARP
RNA Polymerase II Transcription	-2		-3.77124	-4.02492	2.38	0	2.31	4.73	4.73	0.107	0.02	0.12	0.133	CASC3,ELOC,FYTTD1,GTF2B,GTF2H1,MLLT3,NELFA,NUDT21,POLR2F,RNGTT,SUPT6H,TAF13,THOC1,THOC7,U2AF1,WDR33	POLR2A,SRSF3,TAF13	AFF4,CASC3,CCNT2,CHTOP,CPSF1,CPSF6,DDX39B,GTF2F2,MLLT3,NELFE,PAPOLA,POLR2A,RNGTT,SUPT5H,SUPT6H,TAF1,THOC1,WDR33	AFF4,ALYREF,CDC73,CPSF7,CSTF2,ELOC,GTF2B,IWS1,MLLT3,MNAT1,PAPOLA,POLR2A,SARNP,SNRPB,SRSF6,SUPT16H,SUPT6H,TAF1,THOC1,THOC2
Endoplasmic Reticulum Stress Pathway	-2	-1.34164	#N/A	#N/A	2.46	1.87	#N/A	#N/A	#N/A	0.238	0.238	#N/A	#N/A	ATF4,EIF2S1,HSPA5,MBTPS2,XBP1	CALR,DNAJC3,HSP90B1,HSPA5,MAPK8	#N/A	#N/A
Turbulent (oscillatory, disturbed) flow shear stress activates signaling by PIEZO1 and integrins in endothelial cells	-2	-2.64575	-2.44949	-2.23607	1.11	2.23	1.92	1.84	2.23	0.125	0.219	0.188	0.156	CAPN2,NFKB1,PIEZO1,PTK2	CAPNS1,GNAQ,ITGB1,PIEZO1,PPP2R1A,PTK2,PTPN1	CAPN2,IKBKB,PDE4D,PPP2CA,PPP2R2A,PTK2	GNAQ,NFKB1,PTK2,PTPN1,VCL
ERB2-ERBB3 Signaling	-2	-2.88675	-2.33333	-2.82843	0.385	2.83	1.8	2.06	2.83	0.0625	0.188	0.141	0.125	GRB2,NRG1,NRG3,PIK3C3	MAPK1,MAPK3,NRAS,NRG1,NRG3,PIK3CA,PIK3CD,PIK3R1,PTEN,RALA,RAP1B,SOS2	MAPK1,NRG1,NRG2,NRG3,PIK3R4,PTEN,SOS1,STAT3,STAT5B	GRB2,KRAS,MAP2K1,NRAS,NRG2,NRG3,SOS1,STAT3
Role of IL-17F in Allergic Inflammatory Airway Diseases	-2	-2	-2.23607	-2	0.687	0.391	1.67	0.797	1.67	0.087	0.087	0.152	0.087	ATF4,CREB5,CREBBP,NFKB1	ATF2,MAPK1,MAPK3,RPS6KA2	ATF2,CREB3L2,CREB5,IGF1,MAPK1,RPS6KA3,RPS6KA5	ATF2,MAP2K1,NFKB1,RPS6KA3
Colorectal Cancer Metastasis Signaling	-2	-4.35194	-3.7097	-4.49073	2.21	5.95	1.14	5.97	5.97	0.0886	0.155	0.0849	0.118	ADCY2,AKT3,AXIN1,BRAF,GNA14,GNAI1,GNAL,GNAZ,GNG12,GRB2,JAK1,LRP1,MAPK10,MAPK9,NFKB1,PIK3C3,PRKACA,PRKAG2,PRKAR2A,PRKAR2B,RAC1,RALGDS,SMAD2,SMAD4	ADCY2,APC,APPL1,ARRB1,BRAF,CDC42,CTNNB1,FNBP1,FOS,GNA13,GNAI1,GNAI2,GNAL,GNAO1,GNAQ,GNAS,GRK2,IL6ST,JAK1,MAP2K4,MAPK1,MAPK10,MAPK3,MAPK8,MAPK9,MMP16,NRAS,PIK3CA,PIK3CD,PIK3R1,PRKACB,PRKAR1A,PRKAR1B,PRKAR2A,PTGER4,RALA,RAP1B,RHOQ,RHOT1,SIAH1,SMAD4,SOS2	ADCY2,ADCY9,AKT2,APC,ARRB1,BRAF,FNBP1,FOS,GNB4,JAK1,MAPK1,MAPK10,MMP16,PIK3R4,PRKAG1,PRKAG2,PRKAR2B,RHOQ,RHOT1,RHOU,SOS1,STAT3,TGFB2	ADCY9,APPL1,ARRB1,BCL2L1,BRAF,CDC42,FNBP1,FZD3,GNAI1,GNAI2,GNAL,GNAQ,GNG12,GNG2,GRB2,IL6ST,JAK1,KRAS,LRP6,MAP2K1,NFKB1,NRAS,PRKAG2,PRKAR1B,PRKAR2B,RHOQ,RHOT1,SOS1,STAT3,TCF4,TGFB2,VEGFB
Cardiomyocyte Differentiation via BMP Receptors	-2	-2.23607	-2		1.39	1.49	1.14	0	1.49	0.154	0.192	0.154	0.0385	BMPR1A,BMPR2,SMAD4,SMAD9	ACVR2A,ATF2,BMPR2,MAP3K7,SMAD4	ACVR1,ATF2,BMPR1A,MEF2C	ATF2
Signaling by FGFR3	-2	-3.4641	-2.23607	-2.64575	0.84	4.91	1.02	2.68	4.91	0.1	0.3	0.125	0.175	BRAF,GAB1,GRB2,UBC	BRAF,FGF1,GAB1,MAPK1,MAPK3,NRAS,PIK3CA,PIK3R1,PPP2R1A,PTPN11,UBB,UBC	BRAF,FGF1,MAPK1,PPP2CA,SOS1	BRAF,FGF1,FRS2,GRB2,KRAS,NRAS,SOS1
Thrombopoietin Signaling	-2	-2.88675	-1.88982	-2.12132	0.385	2.83	1.02	2.06	2.83	0.0625	0.188	0.109	0.125	GAB2,GRB2,PIK3C3,PRKCD	FOS,GAB2,MAPK1,MAPK3,NRAS,PIK3CA,PIK3CD,PIK3R1,PRKCE,PTPN11,RALA,RAP1B	FOS,MAPK1,PIK3R4,PRKD1,SOS1,STAT3,STAT5B	GRB2,KRAS,MAP2K1,NRAS,PRKCA,PRKCB,SOS1,STAT3
Signaling by FGFR4	-2	-3.4641	-2.23607	-2.64575	0.812	4.79	0.981	2.61	4.79	0.0976	0.293	0.122	0.171	BRAF,GAB1,GRB2,UBC	BRAF,FGF1,GAB1,MAPK1,MAPK3,NRAS,PIK3CA,PIK3R1,PPP2R1A,PTPN11,UBB,UBC	BRAF,FGF1,MAPK1,PPP2CA,SOS1	BRAF,FGF1,FRS2,GRB2,KRAS,NRAS,SOS1
Selenoamino acid metabolism	-2	1.26491	2	3.26599	1.49	0	0.92	5.18	5.18	0.0847	0.0529	0.0847	0.127	MRPS25,MT-RNR1,MT-RNR2,QARS1,RPL10,RPL14,RPL21,RPL3,RPL41,RPL7,RPS12,RPS15A,RPS2,RPS23,RPS29,RPS6	MT-RNR1,MT-RNR2,RPL35,RPL37,RPL41,RPS2,RPS21,RPS27,RPS28,RPS29	KGD4,MRPS7,MT-RNR2,RPL18A,RPL35,RPL36,RPL36A,RPL38,RPL41,RPS14,RPS16,RPS19,RPS27,RPS29,RPS9,SARS1	EEFSEC,FAU,MRPS28,RPL10A,RPL13,RPL14,RPL22,RPL22L1,RPL23A,RPL35,RPL36,RPL37,RPL37A,RPL38,RPL41,RPL6,RPS18,RPS19,RPS23,RPS26,RPS27,RPS28,RPS29,RPS8
O-linked glycosylation	-2	-3.4641	-3.16228	-2.44949	0	0.902	0.725	0.338	0.902	0.0339	0.102	0.0847	0.0508	LARGE1,SEMA5A,ST3GAL3,THSD4	ADAMTSL3,B3GNT2,B4GALT6,C1GALT1C1,DAG1,FUT11,GALNT13,GALNT17,GALNT7,LARGE1,SEMA5A,THSD7A	ADAMTSL3,GALNT1,GALNT13,GALNT17,LARGE1,SEMA5A,SPON1,ST3GAL2,ST6GAL1,THSD7A	B4GALT6,DAG1,GALNT13,LARGE1,SEMA5A,ST6GALNAC3
Angiopoietin Signaling	-2	-2.64575	-1.34164	-2.64575	0.703	1.37	0.714	1.2	1.37	0.0779	0.13	0.0909	0.0909	AKT3,GRB14,GRB2,NFKB1,PIK3C3,PTK2	NCK1,NRAS,PAK3,PIK3CA,PIK3CD,PIK3R1,PTK2,PTPN11,RALA,RAP1B	AKT2,GRB14,IKBKB,PIK3R4,PTK2,SOS1,STAT5B	GRB2,KRAS,NFKB1,NRAS,PAK2,PTK2,SOS1
VEGF Family Ligand-Receptor Interactions	-2	-2.7136	-1.63299	-2.33333	0	2.16	0.56	1.77	2.16	0.0465	0.151	0.0814	0.105	AKT3,GRB2,PIK3C3,PRKCD	FOS,MAPK1,MAPK3,NRAS,NRP1,NRP2,PIK3CA,PIK3CD,PIK3R1,PRKCE,RALA,RAP1B,SOS2	AKT2,FOS,MAPK1,NRP1,PIK3R4,PRKD1,SOS1	GRB2,KRAS,MAP2K1,NRAS,PLA2G12A,PRKCA,PRKCB,SOS1,VEGFB
G-protein beta:gamma signalling	-2				1.11	0	0.504	0.744	1.11	0.125	0.0625	0.0938	0.0938	AKT3,GNG12,PLCB1,PLCB3	CDC42,PLCB1	AKT2,GNB4,PLCB1	CDC42,GNG12,GNG2
NF1 RAS Signaling Pathway	-2	-5.34522	-3.33333	-3.18198	1.21	2.64	0.485	1.06	2.64	0.0667	0.104	0.0667	0.0593	ADCY2,ADGRA3,ADGRB3,ADGRL3,AKT3,ALK,BMPR1A,BMPR2,BRAF,CFL1,CNR1,EDNRA,GHR,GNG12,GPR107,GPR149,GPR153,GPR158,GRB2,GRM7,INSR,KIT,LGR4,LIMK2,PIK3C3,PRKACA,PRKAG2,PRKAR2A,PRKAR2B,PRKCD,PTGIR,PTK2,RAC1,RALGDS,ROCK1,TGFBR3	ACKR1,ADCY2,ADGRL3,ADORA1,BMPR2,BRAF,CNR1,CYSLTR2,DPYSL2,ESR1,F2R,FGFR1,GABBR1,GABBR2,GHR,GPR158,GPR161,GRM7,IGF1R,INSR,LPAR3,MAPK1,MAPK3,MTOR,NGFR,NRAS,NTRK2,NTRK3,OPRM1,P2RY1,PIK3CA,PIK3CD,PIK3R1,PLCE1,PRKACB,PRKAR1A,PRKAR1B,PRKAR2A,PRKCE,PTGER4,PTH1R,PTK2,PTPN11,RALA,RAP1B,RNF7,ROCK2,S1PR3,SART1,SOS2,SYN1,TGFBR3,YWHAB,YWHAE,YWHAG,YWHAZ	ACKR1,ADCY2,ADCY9,ADGRB3,ADGRG1,AKT2,BMPR1A,BRAF,CHRM2,F2R,GABBR2,GNB4,GPR137,GPR137C,GPR155,GRM7,GRM8,HSF1,HTR4,IGF1,IGF1R,IGF2R,INSR,MAPK1,NTRK2,PIK3R4,PRKAG1,PRKAG2,PRKAR2B,PRKD1,PTK2,ROCK1,ROCK2,SOS1,TGFB2,VASP	ADCY9,ADGRB1,ADGRB3,ADGRL1,AFDN,BRAF,CAV1,CHRM2,CUL3,FZD3,GABBR2,GNG12,GNG2,GPR107,GRB2,IGF1R,KRAS,LGR4,LIMK2,LPAR1,MAP2K1,NRAS,NTRK2,PRKAG2,PRKAR1B,PRKAR2B,PRKCA,PRKCB,PTK2,SOS1,SYN1,TGFB2
Phototransduction Pathway	-2	-2	-1	-1.34164	0.497	0.252	0.344	0.944	0.944	0.0714	0.0714	0.0714	0.0893	PRKACA,PRKAG2,PRKAR2A,PRKAR2B	PRKACB,PRKAR1A,PRKAR1B,PRKAR2A	NPR2,PRKAG1,PRKAG2,PRKAR2B	GUCY1A2,PDE6D,PRKAG2,PRKAR1B,PRKAR2B
Cancer Drug Resistance by Drug Efflux	-2	-3.16228		-2.44949	0.466	2.68	0.319	1.31	2.68	0.069	0.19	0.069	0.103	ABCC1,AKT3,BRAF,NFKB1	ARAF,BRAF,MAPK1,MAPK3,NRAS,PIK3CA,PIK3CD,PIK3R1,PTEN,RALA,RAP1B	AKT2,BRAF,MAPK1,PTEN	ABCC1,BRAF,KRAS,MAP2K1,NFKB1,NRAS
SUMOylation of SUMOylation proteins	-2				0.997	0.347	0	0.665	0.997	0.114	0.0857	0.0571	0.0857	NUP93,RANBP2,SEH1L,TPR	NUP93,POM121C,RANBP2	NUP155,RANBP2	NUP153,NUP155,NUP58
Phase I - Functionalization of compounds	-2	-2		-2.64575	0	0	0	0.592	0.592	0.0357	0.0357	0.0268	0.0625	ACSS2,ARNT,ARNT2,NCOA2	CYB5R3,CYP1B1,CYP51A1,NCOA1	ARNT,CYP4X1,NCOA1	ALDH2,ARNT,CYB5B,CYP20A1,CYP51A1,NCOA1,NCOA2
SUMOylation of DNA replication proteins	-2	-2.23607			0.687	0.658	0	0.45	0.687	0.087	0.109	0.0435	0.0652	NUP93,RANBP2,SEH1L,TPR	NUP93,POM121C,RANBP2,RANGAP1,TOP1	NUP155,RANBP2	NUP153,NUP155,NUP58
Xenobiotic Metabolism AHR Signaling Pathway	-2	-0.377964	-0.447214	-2.23607	0	0	0	0.254	0.254	0.037	0.0648	0.0556	0.0463	ARNT,CREBBP,NCOA2,NFKB1	ALDH5A1,CYP1B1,HSP90AA1,HSP90AB1,HSP90B1,MGST3,NCOA1	AIP,ARNT,EP300,Gstp1 (includes others),HSP90AA1,NCOA1	ALDH2,ARNT,NCOA1,NCOA2,NFKB1
Atherosclerosis Signaling	-2	-1.34164		-2.44949	0	0	0	0	0	0.0294	0.0368	0.0147	0.0441	COL5A3,GLG1,NFKB1,PNPLA8	APOE,CLU,GLG1,PCYOX1,PDGFA	APOE,GLG1	APOE,GLG1,NFKB1,PLA2G12A,PRDX6,TNFSF12
Cargo recognition for clathrin-mediated endocytosis	-1.96396	-4.3589	-4.58258	-3.15296	7.2	3.92	5.86	5.24	7.2	0.2	0.181	0.2	0.162	AAK1,AGFG1,AP2B1,EPN1,EPN2,EPS15,GRB2,ITSN1,LDLR,NEDD8,SCARB2,SGIP1,SH3GL2,SH3GL3,STAM,STAM2,SYT1,SYT2,SYT9,UBC,UBQLN1	AP2A1,AP2A2,AP2S1,ARRB1,CLTC,EPN2,GRK2,KIAA0319,LDLR,SCARB2,SGIP1,SH3GL2,SH3KBP1,SNAP91,SYT11,SYT9,UBB,UBC,UBQLN1	AAK1,AP2A1,ARRB1,CHRM2,CLTA,CLTC,COPS5,EPN1,EPS15,FCHO2,IGF2R,ITSN1,ITSN2,LDLR,REPS1,SGIP1,SYT1,SYT11,SYT2,TOR1B,VAMP4	AAK1,AGFG1,ARRB1,CHRM2,COPS7B,EPS15,EPS15L1,GRB2,ITSN2,KIAA0319,SCARB2,SH3KBP1,SYT2,SYT9,TFRC,UBQLN2,VAMP8
Synaptic Long Term Depression	-1.96396	-3.89331	-3.65655	-2.71069	2.91	8.42	4.49	5.32	8.42	0.106	0.197	0.141	0.126	CACNA1A,CACNA1E,CACNA2D3,GNA14,GNAI1,GNAL,GNAZ,GRIA3,GRIA4,GRM7,PLCB1,PLCB3,PLCH1,PLCL1,PNPLA8,PPP2R2B,PPP2R2C,PPP2R5C,PRKCD,PRKG1,RYR3	CACNA1A,CACNA1B,CACNA2D1,CACNA2D2,CACNA2D3,CACNB1,CACNB4,GNA13,GNAI1,GNAI2,GNAL,GNAO1,GNAQ,GNAS,GRIA3,GRIA4,GRM7,IGF1R,ITPR1,MAPK1,MAPK3,NRAS,PDIA3,PLCB1,PLCB4,PLCE1,PLCH1,PPM1L,PPP2R1A,PPP2R2B,PPP2R2C,PPP2R5B,PPP2R5D,PPP2R5E,PRKCE,PRKG1,PTPA,RALA,RAP1B	CACNA1A,CACNA1C,CACNA1E,CACNA1H,CACNB3,GRIA1,GRIA2,GRIA3,GRIA4,GRID2,GRM7,GRM8,IGF1,IGF1R,MAPK1,NPR2,PLCB1,PLCB4,PLCH1,PLCL1,PPM1L,PPP2CA,PPP2R2A,PPP2R3A,PPP2R5E,PRKD1,PRKG1,RYR2	CACNA1C,CACNA1D,CACNA2D3,CACNB4,GNAI1,GNAI2,GNAL,GNAQ,GRIA3,GRIA4,GUCY1A2,IGF1R,ITPR1,KRAS,MAP2K1,NRAS,PLA2G12A,PPM1L,PPP2R2B,PPP2R2C,PPP2R5E,PRDX6,PRKCA,PRKCB,PRKG1
Cyclophilin Signaling Pathway	-1.96396	-4.74693	-4.15761	-4.47214	1.8	3.19	3.18	1.96	3.19	0.0847	0.129	0.117	0.0806	AKT3,ATF4,BRAF,CDC5L,CREB5,CREBBP,CTNNBL1,HNRNPA1,JAK1,LRP1,MAPK10,MAPK9,NFKB1,PIK3C3,PPIA,ROCK1,SF3B1,SF3B2,SNRNP200,TNPO1,U2AF1	APOE,APP,ARAF,ATF2,BDNF,BRAF,BSG,CALR,CD47,CHP1,CTNNB1,HSPA8,IL6ST,JAK1,MAP2K4,MAPK1,MAPK10,MAPK3,MAPK8,MAPK9,PAM16,PIK3CA,PIK3CD,PIK3R1,PPP3CA,PPP3CB,PPP3R1,ROCK2,SF3A1,SLC25A4,TMEM33,TOMM20	ABCA1,AKT2,APOE,ATF2,BACE1,BRAF,CDC5L,CREB3L2,CREB5,CYCS,DDX42,EP300,HLA-A,JAK1,MAPK1,MAPK10,MAPK11,NFAT5,NFATC3,PIK3R4,PPP3CA,PPP3R1,ROCK1,ROCK2,STAT3,STAT5B,TMEM33,TNPO1,TOMM70	AIFM1,APOE,APP,ATF2,BCL2L1,BRAF,CHP1,HLA-A,IL6ST,JAK1,MAP2K1,MAPK11,NFKB1,PDIA6,PPP3CC,PRPF19,SF3B3,SNRNP200,STAT3,TCF4
Sertoli Cell-Sertoli Cell Junction Signaling	-1.96116	-6.09078	-4.2	-4.6	3.41	7.53	2.57	3.71	7.53	0.105	0.174	0.109	0.101	ACTB,AKT3,ATF4,AXIN1,CDH11,CLINT1,CREB5,CREBBP,CTNNA1,EPB41,EPN1,EPN2,GRB2,ITGA6,MAP2K3,MAPK10,MAPK9,NECTIN3,NFKB1,PIK3C3,PTK2,RAC1,SORBS1,TJP1,TUBB3,TUBB4A	ACTB,ACTG1,ATF2,CDC42,CDH10,CDH19,CDH4,CTNNA1,CTNNA2,CTNNB1,EPN2,ITGA3,ITGB1,LAMC1,MAP2K4,MAP3K1,MAP3K4,MAP3K7,MAPK1,MAPK10,MAPK3,MAPK8,MAPK9,NECTIN3,NGFR,NRAS,PAK3,PIK3CA,PIK3CD,PIK3R1,PTK2,RALA,RAP1B,SORBS1,SPTAN1,SPTBN1,SPTBN2,TUBA1A,TUBA1B,TUBB,TUBB2A,TUBB4A,TUBB4B	AKT2,AR,ATF2,CDH10,CDH13,CDH19,CLINT1,CREB3L2,CREB5,CTNNA1,CTNNA2,EPN1,LAMC1,MAP3K13,MAP3K3,MAPK1,MAPK10,MAPK11,NECTIN3,PIK3R4,PTK2,SORBS1,SPTAN1,SPTBN1,TJP1,Tubb2b,TUBB4A	ACTN4,AFDN,ATF2,CDC42,CDH12,CDH2,CLDN12,CTNNA1,CTNNA2,GJA1,GRB2,IL1RAPL1,ITGA3,ITGA6,KRAS,LAMC1,MAP2K1,MAPK11,NFKB1,NRAS,PAK2,PALS2,PTK2,SORBS1,VCL
Neutrophil degranulation	-1.94666	-8.60233	-6.86137	-4.66667	2.33	9.94	4.04	2.57	9.94	0.0795	0.155	0.107	0.0753	ACP3,ACTR10,ACTR1B,ADAM10,ANO6,ATG7,ATP6AP2,ATP8A1,CANT1,CAP1,CD55,CPNE3,CYSTM1,DBNL,EEF1A1,GCA,GYG1,HMGB1,HUWE1,IDH1,KCNAB2,KPNB1,LAMTOR2,MIF,NDUFC2,NFASC,NFKB1,PPIA,PRKCD,PSMC2,PTPRN2,RAB27A,RAB31,RAC1,ROCK1,SLC2A3,TOM1,XRCC6	ACLY,ACTR10,ACTR1B,AP2A2,ARSB,ASAH1,ATP11A,ATP6AP2,ATP6V0A1,ATP6V0C,ATP8A1,BST2,CCT2,CD47,CD55,CTSB,CTSD,CYB5R3,DDX3X,DEGS1,DNAJC3,DNAJC5,DYNC1H1,DYNC1LI1,EEF1A1,EEF2,GAA,GNS,GRN,GYG1,HSP90AA1,HSP90AB1,HSPA8,IDH1,IQGAP1,KCNAB2,KPNB1,LAMP1,LAMP2,MAGT1,MAPK1,MOSPD2,NFASC,NPC2,NRAS,PGRMC1,PKM,PRCP,PSAP,PSEN1,PSMD1,PSMD2,PTPRJ,PTPRN2,PYGB,QSOX1,RAB10,RAB14,RAB3A,RAB3D,RAB6A,RAB7A,RAB9B,RAP1B,SCAMP1,S…	ACTR10,ACTR1B,ACTR2,ARMC8,ARSB,ASAH1,ATG7,ATP11A,ATP6V0A1,CAP1,CDK13,CTSB,DYNC1H1,DYNC1LI1,ENPP4,FUCA2,GDI2,GPI,GYG1,HEXB,HSP90AA1,IDH1,IGF2R,KCMF1,MAPK1,NFASC,OSTF1,PGRMC1,PSMA5,PSMB7,PSMC2,PSMD1,PSMD11,PSMD12,PSMD13,PSMD14,PTPRJ,PTPRN2,PYGB,RAB10,RAB27A,RAB3D,ROCK1,SDCBP,SLC44A2,SNAP23,SNAP25,SPTAN1,TMEM30A,TOM1,VPS35L	ACTR10,ADAM10,ARL8A,ARMC8,ASAH1,ATP11A,ATP8A1,CDK13,CTSB,DDX3X,DEGS1,DNAJC13,DYNC1H1,GNS,GOLGA7,IMPDH1,LAMP2,LAMTOR3,NDUFC2,NFASC,NFKB1,NPC2,NRAS,PA2G4,PGAM1,PGM1,PRDX4,PRDX6,PSMD12,RAB14,SLC44A2,SNAP25,TMEM30A,TSPAN14,VAMP8,VCL
Regulation of mitotic cell cycle	-1.94145	-3	-4.3589	-2.44949	3.25	0.764	5.81	0.647	5.81	0.146	0.101	0.213	0.0674	ANAPC1,ANAPC11,ANAPC4,ANAPC5,BTRC,CDC16,CDC26,PSMA6,PSMB10,PSMB2,PSMC2,PSMD5,UBC	BTRC,PSMA3,PSMC6,PSMD1,PSMD2,PSME4,UBB,UBC,UBE2D1	ANAPC1,ANAPC16,ANAPC5,BTRC,CDC14A,CUL1,PSMA1,PSMA4,PSMA5,PSMB7,PSMC2,PSMC6,PSMD1,PSMD11,PSMD12,PSMD13,PSMD14,PSMD8,PSME4	ANAPC10,CDC27,PSMD12,PSMD4,PTTG1,UBE2D1
C-type lectin receptors (CLRs)	-1.94145	-4.79583	-4.89898	-3.4641	1.45	3.66	5.03	1.43	5.03	0.089	0.158	0.164	0.0822	BTRC,CREBBP,NEDD8,NFKB1,PRKACA,PRKCD,PSMA6,PSMB10,PSMB2,PSMC2,PSMD5,TAB2,UBC	BTRC,CALM1,FBXW11,FYN,ITPR1,MAP3K7,NRAS,PAK3,PPP3CA,PPP3CB,PPP3R1,PRKACB,PSMA3,PSMC6,PSMD1,PSMD2,PSME4,TAB2,UBB,UBC,UBE2D1,UBE2D2,UBE2M	BTRC,CUL1,EP300,FBXW11,FYN,IKBKB,NFATC3,PPP3CA,PPP3R1,PSMA1,PSMA4,PSMA5,PSMB7,PSMC2,PSMC6,PSMD1,PSMD11,PSMD12,PSMD13,PSMD14,PSMD8,PSME4,RPS6KA5,UBE2D2	FBXW11,FYN,ITPR1,KRAS,NFKB1,NRAS,PAK2,PSMD12,PSMD4,TAB2,UBE2D1,UBE2N
Cardiac conduction	-1.94145	-5.20855	-4.47214	-2.7136	1.81	8.91	3.89	1.43	8.91	0.1	0.238	0.154	0.0846	AKAP9,ATP2B1,CAMK2A,CAMK2G,HIPK2,KCND1,KCNIP4,PRKACA,RYR3,SCN2B,SCN8A,SCN9A,SLC8A1	ATP1A1,ATP1A3,ATP1B1,ATP1B3,ATP2A2,ATP2B1,ATP2B4,CACNA2D2,CACNB1,CALM1,FGF12,FGF13,FXYD1,FXYD6,HIPK1,HIPK2,ITPR1,KCNIP4,KCNK3,SCN10A,SCN11A,SCN1A,SCN1B,SCN2A,SCN2B,SCN3B,SCN7A,SCN8A,SCN9A,SLC8A1,SLC8A2	ASPH,ATP1A3,ATP1B2,ATP1B3,ATP2A2,ATP2B1,ATP2B4,CACNA1C,FGF12,FXYD2,KCND1,KCNK9,NPR2,RYR2,SCN10A,SCN11A,SCN2A,SCN9A,STIM1,TRPC1	ASPH,ATP2B1,ATP2B4,CACNA1C,CAMK2G,FGF13,ITPR1,KCNH2,SCN2A,SCN3B,TRPC1
Synthesis of DNA	-1.94145	-3.16228	-4.24264	-2.64575	2	0.44	3.29	0.473	3.29	0.106	0.0813	0.146	0.0569	ANAPC1,ANAPC11,ANAPC4,ANAPC5,CDC16,CDC26,ORC5,PSMA6,PSMB10,PSMB2,PSMC2,PSMD5,UBC	LIG1,PSMA3,PSMC6,PSMD1,PSMD2,PSME4,RPA1,UBB,UBC,UBE2D1	ANAPC1,ANAPC16,ANAPC5,CUL1,ORC4,PSMA1,PSMA4,PSMA5,PSMB7,PSMC2,PSMC6,PSMD1,PSMD11,PSMD12,PSMD13,PSMD14,PSMD8,PSME4	ANAPC10,CDC27,ORC4,PSMD12,PSMD4,RPA1,UBE2D1
EIF2 Signaling	-1.94145	-2.18282	-0.83205	-1	3.08	2.16	2.76	6.3	6.3	0.0972	0.111	0.108	0.118	ACTB,AKT3,ATF4,EIF1,EIF2S1,Eif3c,EIF3J,GRB2,HNRNPA1,HSPA5,INSR,MRPS25,MT-RNR1,MT-RNR2,PABPC1,PIK3C3,RPL10,RPL14,RPL21,RPL3,RPL41,RPL7,RPS12,RPS15A,RPS2,RPS23,RPS29,RPS6	ACTB,ATF5,EIF2AK1,EIF3A,EIF4A2,EIF4E3,EIF4G3,EIF5,HSPA5,IGF1R,INSR,MAPK1,MAPK3,MT-RNR1,MT-RNR2,MVB12B,NRAS,PIK3CA,PIK3CD,PIK3R1,PPP1CB,RALA,RAP1B,RPL35,RPL37,RPL41,RPS2,RPS21,RPS27,RPS28,RPS29,SOS2	AKT2,EIF1AX,EIF2B5,Eif3c,EIF4G1,EIF4G2,EIF4G3,IGF1R,INSR,KGD4,MAPK1,MRPS7,MT-RNR2,MVB12B,PIK3R4,RPL18A,RPL35,RPL36,RPL36A,RPL38,RPL41,RPS14,RPS16,RPS19,RPS27,RPS29,RPS9,SOS1,UBAP1,VPS28,XIAP	BCL2,EIF3A,FAU,GRB2,IGF1R,KRAS,MAP2K1,MRPS28,MVB12B,NRAS,RPL10A,RPL13,RPL14,RPL22,RPL22L1,RPL23A,RPL35,RPL36,RPL37,RPL37A,RPL38,RPL41,RPL6,RPS18,RPS19,RPS23,RPS26,RPS27,RPS28,RPS29,RPS8,SOS1,VPS37A,XIAP
Apelin Endothelial Signaling Pathway	-1.94145	-4.42635	-2.66789	-2.3094	2.53	6.59	2.46	2.55	6.59	0.11	0.2	0.124	0.103	ADCY2,AKT3,ARNT,GNA14,GNAI1,GNAL,GNAZ,GNG12,MAPK10,MAPK9,NFKB1,PIK3C3,PLCB1,PLCB3,PRKAG2,PRKCD	ADCY2,CALM1,FOS,GNA13,GNAI1,GNAI2,GNAL,GNAO1,GNAQ,GNAS,MAP2K4,MAPK1,MAPK10,MAPK3,MAPK8,MAPK9,MEF2A,MTOR,NRAS,PIK3CA,PIK3CD,PIK3R1,PLCB1,PLCB4,PRKAA2,PRKAB2,PRKCE,RALA,RAP1B	ADCY2,ADCY9,AKT2,ARNT,FOS,GNB4,MAPK1,MAPK10,MEF2A,MEF2C,MEF2D,PIK3R4,PLCB1,PLCB4,PRKAA2,PRKAG1,PRKAG2,PRKD1	ADCY9,ARNT,GNAI1,GNAI2,GNAL,GNAQ,GNG12,GNG2,KRAS,MAP2K1,NFKB1,NRAS,PRKAG2,PRKCA,PRKCB
ID1 Signaling Pathway	-1.94145	-3.77964	-1.5	-3.15296	0.627	3.32	0.737	1.89	3.32	0.064	0.138	0.0788	0.0837	AKT3,BMPR1A,BMPR2,BRAF,CHRNB3,CREBBP,NFKB1,PIK3C3,PLXNB2,SMAD2,SMAD4,SMAD9,TGFBR3	ACVR1B,ACVR2A,APP,ARAF,BMPR2,BRAF,CHRNA3,CHRNA6,CHRNB3,CTNNB1,FGFR1,FYN,IGF1R,LIFR,MAPK1,MAPK3,NGFR,NRAS,PIK3CA,PIK3CD,PIK3R1,PTEN,PTGER4,RALA,RAP1B,SMAD4,STMN3,TGFBR3	ACVR1,AKT2,BMPR1A,BRAF,EGR1,EP300,FYN,GPRASP3,IGF1R,LIFR,MAPK1,MAPK11,PIK3R4,PTEN,STAT3,TGFB2	APP,BCL2,BCL2L1,BRAF,CAV1,CDKN1A,CUL3,FYN,IGF1R,KRAS,LIFR,MAPK11,NFKB1,NRAS,STAT3,TGFB2,VEGFB
TCR signaling	-1.89737	-4.3589	-4.58258	-3.31662	0.945	2.85	4.52	1.49	4.52	0.0787	0.15	0.165	0.0866	BTRC,ENAH,NFKB1,PSMA6,PSMB10,PSMB2,PSMC2,PSMD5,TAB2,UBC	BTRC,FBXW11,MAP3K7,NCK1,PAK3,PIK3CA,PIK3R1,PSMA3,PSMC6,PSMD1,PSMD2,PSME4,PTEN,PTPRJ,TAB2,UBB,UBC,UBE2D1,UBE2D2	BTRC,CUL1,FBXW11,IKBKB,PSMA1,PSMA4,PSMA5,PSMB7,PSMC2,PSMC6,PSMD1,PSMD11,PSMD12,PSMD13,PSMD14,PSMD8,PSME4,PTEN,PTPRJ,UBE2D2,VASP	CSK,ENAH,FBXW11,NFKB1,PAG1,PAK2,PSMD12,PSMD4,TAB2,UBE2D1,UBE2N
Potassium Channels	-1.89737	-4.12311	-3.77124	-2.88675	1.43	3.09	4.29	2.57	4.29	0.0971	0.165	0.175	0.117	GNG12,HCN1,KCNA1,KCNAB1,KCNAB2,KCNC4,KCND1,KCNH7,KCNH8,KCNQ3	GABBR1,GABBR2,HCN1,KCNA2,KCNA6,KCNAB1,KCNAB2,KCNB1,KCNB2,KCNC2,KCNH7,KCNH8,KCNJ3,KCNK3,KCNMA1,KCNQ3,KCNS3	GABBR2,GNB4,HCN1,KCNA1,KCNA6,KCNAB1,KCNB1,KCNB2,KCND1,KCNH1,KCNH7,KCNJ3,KCNK9,KCNMA1,KCNMB2,KCNMB4,KCNN2,KCNQ3	GABBR2,GNG12,GNG2,HCN3,KCNB2,KCNH1,KCNH2,KCNJ3,KCNMA1,KCNMB2,KCNN2,KCNQ3
IGF-1 Signaling	-1.89737	-3.90007	-2.32379	-3.60555	1.38	7.3	2.73	2.98	7.3	0.0952	0.238	0.143	0.124	AKT3,GRB2,JAK1,PIK3C3,PRKACA,PRKAG2,PRKAR2A,PRKAR2B,PTK2,SOCS2	CCN1,FOS,IGF1R,JAK1,MAPK1,MAPK3,MAPK8,NEDD4,NRAS,PIK3CA,PIK3CD,PIK3R1,PRKACB,PRKAR1A,PRKAR1B,PRKAR2A,PTK2,PTPN11,RALA,RAP1B,SOS2,YWHAB,YWHAE,YWHAG,YWHAZ	AKT2,FOS,IGF1,IGF1R,JAK1,MAPK1,PIK3R4,PRKAG1,PRKAG2,PRKAR2B,PTK2,SOCS2,SOCS7,SOS1,STAT3	GRB2,IGF1R,JAK1,KRAS,MAP2K1,NRAS,PRKAG2,PRKAR1B,PRKAR2B,PTK2,SOCS7,SOS1,STAT3
HGF Signaling	-1.89737	-4.6	-3.05085	-3.20713	1.45	5.38	1.84	2.99	5.38	0.0916	0.191	0.115	0.115	AKT3,ELF1,GAB1,GRB2,ITGA6,MAPK10,MAPK9,PIK3C3,PRKCD,PTK2,RAC1,RAPGEF1	ATF2,CDC42,FOS,GAB1,ITGA3,ITGB1,MAP2K4,MAP3K1,MAP3K4,MAP3K7,MAPK1,MAPK10,MAPK3,MAPK8,MAPK9,NRAS,PIK3CA,PIK3CD,PIK3R1,PRKCE,PTK2,PTPN11,RALA,RAP1B,SOS2	AKT2,ATF2,ELF1,FOS,ITGA7,MAP3K13,MAP3K3,MAPK1,MAPK10,PIK3R4,PRKD1,PTK2,RAPGEF1,SOS1,STAT3	ATF2,CDC42,CDKN1A,GRB2,ITGA3,ITGA6,KRAS,MAP2K1,NRAS,PRKCA,PRKCB,PTK2,RAPGEF1,SOS1,STAT3
Factors involved in megakaryocyte development and platelet production	-1.89737	-3.74166	-3.60555	-3.05085	1.31	1.72	1.82	2.86	2.86	0.0926	0.13	0.12	0.12	ACTB,DOCK4,DOCK7,IRF2,MFN1,PRKACA,PRKAR2A,PRKAR2B,RAC1,RCOR1	ACTB,CAPZA2,CARMIL1,CDC42,DOCK11,DOCK3,DOCK5,DOCK9,JMJD1C,MFN2,PRKACB,PRKAR1A,PRKAR1B,PRKAR2A	AKAP10,CABLES2,CDK5,DOCK10,DOCK11,DOCK3,DOCK4,DOCK7,DOCK9,H3-3A,IRF2,JMJD1C,PRKAR2B	CAPZA2,CAPZB,CDC42,DOCK11,DOCK7,DOCK9,H3-3A,H3-3B,IRF2,JMJD1C,PRKAR1B,PRKAR2B,RAB5A
Ephrin B Signaling	-1.89737	-3.74166	-2.12132	-2.64575	3.53	3.31	1.47	2.21	3.53	0.164	0.192	0.123	0.123	AXIN1,CAP1,CFL1,GNA14,GNAI1,GNAL,GNAZ,GNG12,ITSN1,PTK2,RAC1,ROCK1	CDC42,CTNNB1,GNA13,GNAI1,GNAI2,GNAL,GNAO1,GNAQ,GNAS,KALRN,MAPK1,MAPK3,PTK2,ROCK2	CAP1,GNB4,ITSN1,ITSN2,KALRN,MAPK1,PTK2,ROCK1,ROCK2	CDC42,GNAI1,GNAI2,GNAL,GNAQ,GNG12,GNG2,ITSN2,PTK2
Deadenylation-dependent mRNA decay	-1.89737	-1.63299	-2.44949		3.32	0.703	0.895	0.32	3.32	0.179	0.107	0.107	0.0536	CNOT1,CNOT10,CNOT2,CNOT7,DCP1B,DCP2,HBS1L,PABPC1,PAN2,TUT4	CNOT6,CNOT7,DDX6,EIF4A2,LSM7,TNKS1BP1	CNOT1,CNOT3,EIF4B,EIF4G1,TUT4,XRN1	DDX6,LSM6,PAN3
Response to elevated platelet cytosolic Ca2+	-1.89737	-4.79583	-3.16228	-3.35659	0.866	4.34	0.534	2.96	4.34	0.0758	0.174	0.0758	0.114	CAP1,CFL1,FAM3C,HSPA5,NHLRC2,PHACTR2,PPIA,TIMP3,TMSB4X,TMX3	ANXA5,APLP2,APP,CALM1,CLU,CYB5R1,CYRIB,ENDOD1,FAM3C,GAS6,HSPA5,LAMP2,MANF,PDGFA,PHACTR2,PSAP,QSOX1,SCG3,SERPING1,TAGLN2,TEX264,TMX3,WDR1	ANXA5,CALU,CAP1,IGF1,NHLRC2,OLA1,PHACTR2,TGFB2,TMSB4X,TMX3	ACTN4,APP,ENDOD1,LAMP2,OLA1,PRKCA,PRKCB,RAB27B,SCCPDH,TAGLN2,TEX264,TGFB2,TIMP3,VCL,VEGFB
Irritable Bowel Syndrome Signaling Pathway	-1.89737	-3.87298	-3.05085	-3.20713	0	0	0	0.339	0.339	0.0346	0.0519	0.045	0.0484	ARPC2,ATG16L1,BIRC2,NFKB1,PIK3C3,RAC1,ROCK1,TAB2,UBC,XBP1	ARPC2,CDC42,CYLD,FNBP1,HERC2,MAP3K7,MMP16,PIK3CA,PIK3CD,PIK3R1,RHOQ,RHOT1,ROCK2,TAB2,UBC	ATG5,FNBP1,HERC2,IKBKB,MMP16,PIK3R4,RHOQ,RHOT1,RHOU,ROCK1,ROCK2,STAT3,TGFB2	ARPC2,ATG16L1,CDC42,FNBP1,IL1RAPL1,LRP6,NFKB1,RHOQ,RHOT1,STAT3,TAB2,TCF4,TGFB2,TNFSF12
ERK5 Signaling	-1.88982	-3.63803	-2.7136	-2.64575	1.08	4.95	2.76	1.27	4.95	0.0946	0.23	0.162	0.0946	ATF4,CREB5,CREBBP,GAB1,MAP2K5,SGK1,WNK1	ATF2,FOS,GAB1,GNA13,GNAQ,IL6ST,MAP2K5,MEF2A,NRAS,PTPN11,RALA,RAP1B,RPS6KA2,YWHAB,YWHAE,YWHAG,YWHAZ	ATF2,CREB3L2,CREB5,FOS,MAP2K5,MAP3K3,MEF2A,MEF2C,MEF2D,RPS6KA3,RPS6KA5,WNK1	ATF2,GNAQ,IL6ST,KRAS,MAP2K5,NRAS,RPS6KA3
Regulation of TP53 Activity through Acetylation	-1.88982		-2.44949		3.2	0	2.06	0.394	3.2	0.233	0.0667	0.2	0.0667	AKT3,BRPF1,GATAD2B,KAT6A,PIP4K2A,PIP4K2B,PIP4K2C	CHD3,GATAD2B	AKT2,BRD1,EP300,GATAD2B,PML,RBBP4	CHD4,GATAD2B
TP53 Regulates Transcription of DNA Repair Genes	-1.88982	-1	-1.89737	-2.12132	1.19	0	2	1.83	2	0.1	0.0571	0.143	0.114	AP1S2,ATM,CDK12,ELOC,GTF2H1,NELFA,POLR2F	ATF2,CDK12,FOS,POLR2A	AP1S2,ATF2,CCNT2,CDK13,FANCC,FOS,GTF2F2,NELFE,POLR2A,SUPT5H	AP1B1,ATF2,ATR,CDK13,ELOC,MNAT1,POLR2A,SUPT16H
COPII-mediated vesicle transport	-1.88982	-4.24264	-3.16228	-2.44949	1.11	5.68	1.87	0.926	5.68	0.0959	0.247	0.137	0.0822	GOSR2,NSF,PPP6R3,SEC22C,SEC24A,SEC24B,TRAPPC9	ANKRD28,CNIH1,GOLGA2,PPP6C,PPP6R2,RAB1A,RAB1B,SAR1B,SEC16A,SEC24A,SEC24B,SEC24D,SEC31A,TMED10,TMED2,TRAPPC5,TRAPPC9,USO1	CNIH1,GRIA1,NAPA,NAPG,PPP6R2,PPP6R3,SEC24B,STX5,USO1,YKT6	CSNK1D,NAPB,SEC23A,SEC24A,SEC31A,USO1
Neuregulin Signaling	-1.88982	-3.5	-2.11058	-2.33333	0.597	4.16	1.54	1.7	4.16	0.0678	0.178	0.11	0.0932	AKT3,ERRFI1,GRB2,ITGA6,NRG1,NRG3,PRKCD,RPS6	DLG4,HSP90AA1,HSP90AB1,HSP90B1,ITGA3,ITGB1,MAPK1,MAPK3,MTOR,NRAS,NRG1,NRG3,PIK3R1,PRKCE,PSEN1,PTEN,PTPN11,RALA,RAP1B,SOS2,TMEFF2	AKT2,CDK5,HSP90AA1,ITGA7,MAPK1,NRG1,NRG2,NRG3,PRKD1,PTEN,RNF41,SOS1,STAT5B	GRB2,ITGA3,ITGA6,KRAS,MAP2K1,NRAS,NRG2,NRG3,PRKCA,PRKCB,SOS1
Glycosaminoglycan metabolism	-1.88982	-3.87298	-3.05085	-3.4641	0.328	1.48	1.32	1.85	1.85	0.0551	0.118	0.102	0.0945	B3GAT3,B4GALT3,CHSY3,GPC5,HS3ST4,ST3GAL3,UXS1	ABCC5,ARSB,B3GAT3,B3GNT2,B4GALT6,CHP1,CHST11,EXT1,GNS,GPC6,HS2ST1,HS3ST5,HS6ST2,IDS,UST	ABCC5,AGRN,ARSB,CHSY3,CSGALNACT1,EXT1,GLCE,GPC6,HEXB,NDST1,NDST4,SDC4,ST3GAL2	ABCC5,B4GALT6,CEMIP,CHP1,GLCE,GNS,GPC5,GPC6,HS2ST1,SDC4,SLC9A1,UST
DNA Methylation and Transcriptional Repression Signaling	-1.88982	-2.23607	-2.82843	-2.12132	1.21	0.269	0.832	2.75	2.75	0.0918	0.0714	0.0918	0.122	CDK12,CDK14,DNMT3A,E2F3,GATAD2B,MECP2,TCF20,TET1,ZEB1	CDK12,CDK14,CHD3,GATAD2B,SUDS3,TCF20,ZEB1	CDK13,CDK14,CDK5,DNMT3A,E2F6,GATAD2B,RBBP4,TCF20,TET3	ARID4B,CDK11B,CDK13,CDK16,CHD4,E2F6,GATAD2B,MECP2,TCF12,TCF20,TCF25,TCF4
IL-6 Signaling	-1.88982	-3.90007	-2.33333	-3	0.313	2.77	0.571	1.13	2.77	0.0543	0.147	0.0775	0.0775	AKT3,GRB2,MAP2K3,MAPK10,MAPK9,NFKB1,PIK3C3	FOS,IL6ST,MAP2K4,MAP3K7,MAP4K4,MAPK1,MAPK10,MAPK3,MAPK8,MAPK9,NGFR,NRAS,PIK3CA,PIK3CD,PIK3R1,PTPN11,RALA,RAP1B,SOS2	AKT2,FOS,IKBKB,MAP4K4,MAPK1,MAPK10,MAPK11,PIK3R4,SOS1,STAT3	GRB2,IL1RAPL1,IL6ST,KRAS,MAP2K1,MAPK11,NFKB1,NRAS,SOS1,STAT3
Peroxisomal protein import	-1.88982	-3	-2.23607	-2.23607	1.36	1.47	0.448	0.768	1.47	0.109	0.141	0.0781	0.0781	AGPS,GNPAT,HMGCL,IDH1,LONP2,UBC,USP9X	IDE,IDH1,PEX1,PEX13,UBB,UBC,UBE2D1,UBE2D2,USP9X	AGPS,IDE,IDH1,UBE2D2,UBE2D3	GNPAT,PEX13,PEX14,UBE2D1,UBE2D3
Immunogenic Cell Death Signaling Pathway	-1.88982	-3.4641	-2.44949	-1.34164	0.678	1.47	0.275	0.353	1.47	0.0737	0.126	0.0632	0.0526	ATF4,ATG16L1,HMGB1,HSPA5,LRP1,NFKB1,ROCK1	BCAP31,CALR,DAPK1,HSP90AA1,HSP90AB1,HSP90B1,HSPA4,HSPA5,HSPA8,HSPA9,NGFR,PDIA3	ATG5,BCAP31,DAPK1,HSP90AA1,HSPA9,ROCK1	ATG16L1,BCAP31,BCL2,HSPA4,NFKB1
Mitotic Prophase	-1.88982	-3.60555	-2.82843	-1.26491	0	0.717	0	0.939	0.939	0.0496	0.0922	0.0567	0.0709	LMNA,NUMA1,NUP93,RANBP2,SEH1L,SMC4,TPR	GOLGA2,GORASP2,LEMD2,MAPK1,MAPK3,NUP93,POM121C,PPP2R1A,RAB1A,RAB1B,RAB2A,RANBP2,USO1	ENSA,H3-3A,LPIN1,MAPK1,NUP155,PPP2CA,RANBP2,USO1	H2AJ,H3-3A,H3-3B,NUP153,NUP155,NUP58,PRKCA,PRKCB,RAB2A,USO1
XBP1(S) activates chaperone genes	-1.88982	-2.82843		-2	1.99	1.75	0	0.75	1.99	0.146	0.167	0.0417	0.0833	CUL7,FKBP14,GOSR2,HDGF,LMNA,SRPRB,XBP1	ATP6V0D1,DNAJC3,EXTL3,PPP2R5B,SEC31A,SRPRA,SSR1,WFS1	DCTN1,SRPRA	ADD1,EXTL3,PDIA6,SEC31A
G alpha (q) signalling events	-1.88982	-3.87298	-2.64575	-2.64575	0	0.605	0	0	0.605	0.04	0.0857	0.04	0.04	EDNRA,GNA14,GNG12,MT-RNR2,PLCB1,PLCB3,TAC1	APP,CYSLTR2,F2R,GNAQ,GRK2,KALRN,LPAR3,MT-RNR2,NMB,P2RY1,PIK3CA,PIK3R1,PLCB1,PLCB4,RGS17	F2R,GNB4,GRK5,KALRN,MT-RNR2,PLCB1,PLCB4	APP,ARHGEF25,GNAQ,GNG12,GNG2,LPAR1,TRIO
D-myo-inositol-5-phosphate Metabolism	-1.88562	-5.38516	-4.02492	-3.31662	3.89	9.56	4.63	3.28	9.56	0.117	0.205	0.141	0.102	DUSP15,ILKAP,INPP5B,INPP5F,NUDT9,PIP4K2A,PIP4K2C,PLCB1,PLCB3,PLCH1,PPFIA2,PPFIA4,PPM1H,PPP1R12A,PPP2R2B,PPP2R2C,PPP2R5C,PPP4R1,PTPN3,PTPRE,PTPRO,RNGTT,SSH2,UBLCP1	ATP1A1,MINPP1,MTMR4,MTMR6,MTMR9,NUDT4,PALD1,PLCB1,PLCB4,PLCE1,PLCH1,PPFIA2,PPFIA3,PPFIA4,PPM1H,PPM1L,PPP1CB,PPP1R13B,PPP1R1C,PPP2R1A,PPP2R2B,PPP2R2C,PPP2R5B,PPP2R5D,PPP2R5E,PPP3CA,PPP3CB,PPP3R1,PTEN,PTPA,PTPN1,PTPN11,PTPN12,PTPN3,PTPRA,PTPRD,PTPRF,PTPRJ,PTPRN,PTPRO,SACM1L,SSH2	DUSP1,MTMR2,MTMR7,PLCB1,PLCB4,PLCH1,PPM1H,PPM1L,PPP1R12A,PPP1R12B,PPP1R13B,PPP2CA,PPP2R2A,PPP2R3A,PPP2R5E,PPP3CA,PPP3R1,PPP4R1,PTEN,PTPRD,PTPRJ,PTPRM,PTPRN,PTPRO,RNGTT,SACM1L,SSH1,SSH2,SYNJ1	ANGEL2,DOT1L,EYA4,G6PC3,INPP5F,MTMR6,MTMR9,NUDT5,PPM1L,PPP1R14C,PPP2R2B,PPP2R2C,PPP2R5E,PPP3CC,PTPN1,PTPN3,PTPRF,PTPRO,SACM1L,SSH2,UBLCP1
Actin Cytoskeleton Signaling	-1.88562	-4.00379	-2.55841	-4.08248	1.87	5.91	2.65	6	6	0.0861	0.16	0.111	0.123	ABI2,ACTB,ARHGAP35,ARHGEF1,ARPC2,BRK1,CFL1,DIAPH2,GNG12,GRB2,ITGA6,LIMK2,MYO18A,PIK3C3,PPP1R12A,PTK2,RAC1,ROCK1,SSH2,TMSB4X,WASF1	ABI2,ACTB,ACTG1,APC,ARHGAP35,ARHGEF12,ARPC2,BCAR1,BRK1,CDC42,CYFIP2,F2R,FGF1,FGF12,FGF13,GIT1,GNA13,IQGAP1,ITGA3,ITGB1,MAPK1,MAPK3,MYH14,NCKAP1,NRAS,PAK3,PDGFA,PIK3CA,PIK3CD,PIK3R1,PPP1CB,PTK2,RALA,RAP1B,ROCK2,SOS2,SSH2,TIAM2,TLN2	ACTR2,APC,APC2,ARHGEF12,BCAR1,DIAPH2,DIAPH3,F2R,FGF1,FGF12,ITGA7,MAPK1,MPRIP,MYH10,MYH14,NCKAP1,PIK3R4,PIP5K1C,PPP1R12A,PPP1R12B,PTK2,ROCK1,ROCK2,SOS1,SSH1,SSH2,TMSB4X	ABI2,ACTN4,ARHGEF12,ARHGEF4,ARPC2,CDC42,CSK,CYFIP2,FGF1,FGF13,GNG12,GRB2,ITGA3,ITGA6,KRAS,LIMK2,MAP2K1,MYH14,MYH9,MYO10,NCKAP1,NRAS,PAK2,PIP5K1A,PTK2,SLC9A1,SOS1,SSH2,TRIO,VCL
SRP-dependent cotranslational protein targeting to membrane	-1.88562	-1.14708	1.69775	3.54475	2.19	1.21	1.2	4.84	4.84	0.0973	0.103	0.0919	0.124	MRPS25,MT-RNR1,MT-RNR2,RPL10,RPL14,RPL21,RPL3,RPL41,RPL7,RPN2,RPS12,RPS15A,RPS2,RPS23,RPS29,RPS6,SPCS1,SRPRB	MT-RNR1,MT-RNR2,RPL35,RPL37,RPL41,RPN1,RPN2,RPS2,RPS21,RPS27,RPS28,RPS29,SEC11A,SEC61A2,SPCS1,SPCS2,SRPRA,SSR1,SSR3	KGD4,MRPS7,MT-RNR2,RPL18A,RPL35,RPL36,RPL36A,RPL38,RPL41,RPS14,RPS16,RPS19,RPS27,RPS29,RPS9,SRP72,SRPRA	FAU,MRPS28,RPL10A,RPL13,RPL14,RPL22,RPL22L1,RPL23A,RPL35,RPL36,RPL37,RPL37A,RPL38,RPL41,RPL6,RPS18,RPS19,RPS23,RPS26,RPS27,RPS28,RPS29,RPS8
HEY1 Signaling Pathway	-1.88562	-3.63803	-2.67261	-2.82843	2.83	1.22	0.923	0.335	2.83	0.112	0.106	0.087	0.0497	AKT3,ARNT,BMPR1A,BMPR2,BPNT2,E2F3,GAB1,GRB2,JAG2,NCOR2,NR2F2,PIK3C3,PINK1,PRKAG2,SMAD2,SMAD4,SMAD9,TGFBR3	ACVR1B,ACVR2A,ADORA1,BMPR2,GAB1,MMP16,NCOR2,NTRK3,PIK3CA,PIK3CD,PIK3R1,PINK1,PRKAA2,PRKAB2,PSEN1,SMAD4,TGFBR3	ACVR1,AKT2,AR,ARNT,BMPR1A,E2F6,JAG1,MEF2C,MMP16,PIK3R4,PRKAA2,PRKAG1,PRKAG2,TGFB2	ARNT,CDKN1A,E2F6,GRB2,NCOR2,PRKAG2,TGFB2,VEGFB
SNARE Signaling Pathway	-1.87663	-4.81125	-4.6	-2.82843	6.31	7.07	6	4.72	7.07	0.167	0.21	0.181	0.138	ADCY2,CAMK2A,CAMK2G,GOSR1,GOSR2,MYO18A,NSF,PRKACA,PRKAG2,PRKAR2A,PRKAR2B,RAB27A,RAB39A,RIMS1,SNCG,SYN2,SYN3,SYT1,SYT14,SYT16,SYT2,SYT7,SYT9	ADCY2,CACNA1B,CACNA2D1,CACNA2D2,CACNB1,CACNB4,CALM1,DNAJC5,HSPA8,MYH14,PRKACB,PRKAR1A,PRKAR1B,PRKAR2A,RAB1A,RAB2A,RAB3A,RAB6A,RAB7A,RAB9B,SGTA,SNAP91,STX16,STXBP1,SYN1,SYT11,SYT16,SYT4,SYT9	ADCY2,ADCY9,CACNB3,MYH10,MYH14,NAPA,NAPG,PRKAG1,PRKAG2,PRKAR2B,RAB27A,RAB39A,RIMS1,SNAP23,SNAP25,STX16,STX1B,STXBP1,SYN2,SYT1,SYT11,SYT14,SYT2,UNC13A,YKT6	ADCY9,CACNB4,CAMK2G,MYH14,MYH9,MYO10,NAPB,PRKAG2,PRKAR1B,PRKAR2B,RAB22A,RAB2A,SNAP25,SNCG,STXBP1,STXBP5,SYN1,SYT2,SYT9
Fc epsilon receptor (FCERI) signaling	-1.80739	-5.3033	-4.70679	-3.74166	0.928	4.55	3.28	0.977	4.55	0.0714	0.152	0.124	0.0667	BTRC,GAB2,GRB2,MAPK10,MAPK9,NFKB1,PSMA6,PSMB10,PSMB2,PSMC2,PSMD5,RAC1,RASGRP1,TAB2,UBC	BTRC,CALM1,FBXW11,FOS,FYN,GAB2,ITPR1,MAP2K4,MAP3K1,MAP3K7,MAPK1,MAPK10,MAPK3,MAPK8,MAPK9,NRAS,PIK3CA,PIK3R1,PPP3CA,PPP3CB,PPP3R1,PSMA3,PSMC6,PSMD1,PSMD2,PSME4,RASGRP1,TAB2,UBB,UBC,UBE2D1,UBE2D2	BTRC,CUL1,FBXW11,FOS,FYN,IKBKB,MAPK1,MAPK10,NFATC3,PPP3CA,PPP3R1,PSMA1,PSMA4,PSMA5,PSMB7,PSMC2,PSMC6,PSMD1,PSMD11,PSMD12,PSMD13,PSMD14,PSMD8,PSME4,SOS1,UBE2D2	FBXW11,FYN,GRB2,ITPR1,KRAS,NFKB1,NRAS,PAK2,PSMD12,PSMD4,SOS1,TAB2,UBE2D1,UBE2N
Signaling by MET	-1.80739	-4.24264	-3.16228	-3.87298	5.03	5.15	1.65	5.57	5.57	0.19	0.228	0.127	0.19	COL5A3,DOCK7,EPS15,GAB1,GRB2,PTK2,RAC1,RANBP10,RANBP9,RAPGEF1,SH3GL2,SH3GL3,STAM,STAM2,UBC	GAB1,ITGA3,ITGB1,LAMC1,NRAS,PIK3CA,PIK3R1,PTK2,PTPN1,PTPN11,PTPRJ,RAB4A,RANBP10,RAP1B,SH3GL2,SH3KBP1,UBB,UBC	DOCK7,EPS15,LAMC1,PTK2,PTPRJ,RANBP10,RAPGEF1,SOS1,STAT3,USP8	COL24A1,DOCK7,EPS15,GRB2,ITGA3,KRAS,LAMC1,NRAS,PTK2,PTPN1,RAPGEF1,SH3KBP1,SOS1,STAT3,USP8
Eukaryotic Translation Termination	-1.80739	1.26491	2.32379	3.26599	1.67	0	1.08	6.24	6.24	0.0909	0.0606	0.0909	0.145	MRPS25,MT-RNR1,MT-RNR2,RPL10,RPL14,RPL21,RPL3,RPL41,RPL7,RPS12,RPS15A,RPS2,RPS23,RPS29,RPS6	MT-RNR1,MT-RNR2,RPL35,RPL37,RPL41,RPS2,RPS21,RPS27,RPS28,RPS29	KGD4,MRPS7,MT-RNR2,RPL18A,RPL35,RPL36,RPL36A,RPL38,RPL41,RPS14,RPS16,RPS19,RPS27,RPS29,RPS9	ETF1,FAU,MRPS28,RPL10A,RPL13,RPL14,RPL22,RPL22L1,RPL23A,RPL35,RPL36,RPL37,RPL37A,RPL38,RPL41,RPL6,RPS18,RPS19,RPS23,RPS26,RPS27,RPS28,RPS29,RPS8
Human Embryonic Stem Cell Pluripotency	-1.80739	-5.11208	-3.15296	-3.63803	1.06	4.17	0.962	1.95	4.17	0.075	0.15	0.085	0.085	AKT3,AXIN1,BMPR1A,BMPR2,BRAF,GRB2,ID2,JAK1,MAP2K3,MAP2K5,PIK3C3,PRKCD,SMAD2,SMAD4,SMAD9	ACVR2A,APC,ARAF,BDNF,BMPR2,BRAF,CTNNB1,FGFR1,HSP90AA1,HSP90AB1,HSP90B1,ID2,JAK1,LIFR,MAP2K4,MAP2K5,MAPK1,NRAS,NTRK2,NTRK3,PDGFA,PIK3CA,PIK3CD,PIK3R1,PRKCE,RALA,RAP1B,SMAD4,SOS2,TBX3	ACVR1,AKT2,APC,APC2,BMPR1A,BRAF,HSP90AA1,JAK1,LIFR,MAP2K5,MAPK1,NTRK2,PIK3R4,PRKD1,SOS1,STAT3,TGFB2	BRAF,FZD3,GRB2,ID3,JAK1,KRAS,LIFR,MAP2K1,MAP2K5,NFYC,NRAS,NTRK2,PRKCA,PRKCB,SOS1,STAT3,TGFB2
Oxytocin in Brain Signaling Pathway	-1.80739	-4.91354	-4	-2.83683	1.05	3.75	0.948	3.4	3.75	0.0746	0.144	0.0846	0.104	AKT3,ATF4,CACNA1A,CACNA1E,CACNA2D3,CREB5,CREBBP,GNAI1,GNAL,GNG12,NFKB1,PIK3C3,PLCB3,PNPLA8,PRKCD	ADCYAP1,ATF2,CACNA1A,CACNA1B,CACNA2D1,CACNA2D2,CACNA2D3,CACNB1,CACNB4,CALM1,GNAI1,GNAI2,GNAL,GNAO1,GNAQ,ITPR1,MAPK1,MAPK3,MEF2A,MTOR,NRAS,PIK3CA,PIK3CD,PIK3R1,PRKCE,PTPN1,RALA,RAP1B,TRPV1	ADCYAP1,AKT2,ATF2,CACNA1A,CACNA1C,CACNA1E,CACNA1H,CACNB3,CREB3L2,CREB5,GNB4,MAPK1,MEF2A,MEF2C,MEF2D,PIK3R4,PRKD1	ATF2,CACNA1C,CACNA1D,CACNA2D3,CACNB4,GNAI1,GNAI2,GNAL,GNAQ,GNG12,GNG2,ITPR1,KRAS,MAP2K1,NFKB1,NRAS,PLA2G12A,PRDX6,PRKCA,PRKCB,PTPN1
Activin Inhibin Signaling Pathway	-1.80739	-3.7097	-3.5	-2.88675	0.892	1.14	0.626	0.56	1.14	0.0704	0.0986	0.0751	0.0563	AKT3,BMPR1A,CREBBP,LIMK2,MAP2K3,MAP2K5,MAPK10,MAPK9,NFKB1,PIK3C3,ROCK1,SMAD2,SMAD4,SMAD9,TGFBR3	ACVR1B,ACVR2A,ATF2,CTNNB1,FOS,MAP2K4,MAP2K5,MAP3K1,MAP3K7,MAPK1,MAPK10,MAPK3,MAPK8,MAPK9,NGFR,PIK3CA,PIK3CD,PIK3R1,ROCK2,SMAD4,TGFBR3	ACVR1,AKT2,ATF2,BMPR1A,EP300,FOS,IKBKB,MAP2K5,MAPK1,MAPK10,MAPK11,PIK3R4,ROCK1,ROCK2,STAT3,TGFB2	ATF2,CDKN1A,IL1RAPL1,LIMK2,MAF,MAP2K1,MAP2K5,MAPK11,NFKB1,STAT3,TCF4,TGFB2
Wound Healing Signaling Pathway	-1.80739	-4.42635	-1.89737	-3.15296	0.54	1.78	0	1.17	1.78	0.0602	0.108	0.0402	0.0683	BMPR2,COL5A3,COL6A2,COL6A5,GRB2,ITGA6,JAK1,MAP2K3,MAP2K5,MAPK10,MAPK9,NFKB1,RAC1,TAC1,TGFBR3	ACVR1B,ACVR2A,BMPR2,CALCA,CERT1,FOS,ITGA3,ITGB1,JAK1,LAMC1,MAP2K4,MAP2K5,MAP3K7,MAPK1,MAPK10,MAPK3,MAPK8,MAPK9,NGFR,NRAS,PDGFA,RALA,RAP1B,SOS2,TGFBR3,TRPA1,TRPV1	ACVR1,FOS,IKBKB,JAK1,LAMC1,MAP2K5,MAPK1,MAPK10,SOS1,TGFB2	COL24A1,GRB2,IL1RAPL1,ITGA3,ITGA6,JAK1,KRAS,LAMC1,MAP2K1,MAP2K5,NFKB1,NRAS,PRKCA,SOS1,TGFB2,TNFSF12,VEGFB
Neurovascular Coupling Signaling Pathway	-1.78885	-2.74398	-3.54965	-3.4	1.78	4.73	6.02	4.08	6.02	0.0855	0.15	0.15	0.107	CACNA1A,CACNA1E,CACNA2D3,GABRA2,GABRB3,GRIA3,GRIA4,MAPT,PLCB1,PLCB3,PNPLA8,PPP1R12A,PRKACA,PRKAG2,PRKAR2A,PRKAR2B,PRKG1,PTGIR,ROCK1,RYR3	ADORA1,APP,CACNA1A,CACNA1B,CACNA2D1,CACNA2D2,CACNA2D3,CACNB1,CACNB4,CALM1,ENTPD3,GABBR1,GABBR2,GABRA2,GABRB3,GNAQ,GRIA3,GRIA4,GRIN3A,GRINA,ITPR1,KCNJ3,KCNMA1,MAPT,P2RY1,PLCB1,PLCB4,PPP1CB,PRKACB,PRKAR1A,PRKAR1B,PRKAR2A,PRKG1,PTGER4,ROCK2	CACNA1A,CACNA1C,CACNA1E,CACNA1H,CACNB3,CHRM2,GABBR2,GABRA2,GABRB2,GABRB3,GRIA1,GRIA2,GRIA3,GRIA4,GRIN1,KCNJ3,KCNMA1,KCNMB2,KCNMB4,KCNN2,MAPT,MPRIP,NPR2,PLCB1,PLCB4,PPP1R12A,PPP1R12B,PRKAG1,PRKAG2,PRKAR2B,PRKG1,ROCK1,ROCK2,RYR2,STIM1	APP,CACNA1C,CACNA1D,CACNA2D3,CACNB4,CHRM2,GABBR2,GABRG2,GJA1,GNAQ,GRIA3,GRIA4,GUCY1A2,ITPR1,KCNJ3,KCNMA1,KCNMB2,KCNN2,MAPT,PLA2G12A,PRDX6,PRKAG2,PRKAR1B,PRKAR2B,PRKG1
Reelin Signaling in Neurons	-1.78885	-5.56776	-3.90007	-4.12311	5.12	8.76	4.4	4.68	8.76	0.151	0.23	0.158	0.137	AKT3,ARHGEF1,ARHGEF11,ARHGEF18,ARHGEF9,ARPC2,CAMK2A,CAMK2G,CFL1,CNR1,MAP1B,MAP2K3,MAP2K5,MAPK10,MAPK9,MAPT,NECTIN3,PIK3C3,RAC1,RAPGEF1,WASF1	APOE,APP,ARHGEF11,ARHGEF12,ARHGEF9,ARPC2,CDC42,CNR1,FYN,GRIN3A,GRINA,ITGA3,ITGB1,LRP8,MAP1B,MAP2K4,MAP2K5,MAPK1,MAPK10,MAPK3,MAPK8,MAPK8IP1,MAPK8IP2,MAPK9,MAPT,MTOR,NECTIN3,PAFAH1B1,PIK3CA,PIK3CD,PIK3R1,RAP1B	ACTR2,AKT2,APOE,ARHGEF10L,ARHGEF12,ARHGEF28,ARHGEF9,CDK5,DCX,FYN,GRIN1,MAP1B,MAP2K5,MAPK1,MAPK10,MAPK8IP1,MAPK8IP3,MAPT,NECTIN3,PAFAH1B1,PIK3R4,RAPGEF1	AFDN,APOE,APP,ARHGEF12,ARHGEF25,ARHGEF4,ARHGEF9,ARPC2,CAMK2G,CDC42,CDH2,FYN,ITGA3,MAP1B,MAP2K1,MAP2K5,MAPT,PDK2,RAPGEF1
Dilated Cardiomyopathy Signaling Pathway	-1.73205	-0.942809	-2.32379	-0.904534	2.35	6.72	3.43	3.23	6.72	0.106	0.199	0.139	0.113	ACTB,ADCY2,AKT3,CACNA1A,CACNA1E,CACNA2D3,CAMK2A,CAMK2G,GAB1,LMNA,MYO18A,PDE3A,PRKACA,PRKAG2,PRKAR2A,PRKAR2B	ACTB,ACTG1,ADCY2,ATP2A2,BAG3,CACNA1A,CACNA1B,CACNA2D1,CACNA2D2,CACNA2D3,CACNB1,CACNB4,DAG1,GAB1,GNAS,ITPR1,KDM5A,MAPK1,MAPK3,MTOR,MYH14,PRKACB,PRKAR1A,PRKAR1B,PRKAR2A,PRKCE,PTPN11,SGCD,TPM1,UTRN	ADCY2,ADCY9,AKT2,ATP2A2,CACNA1A,CACNA1C,CACNA1E,CACNA1H,CACNB3,CAMK1D,MAP3K3,MAPK1,MAPK11,MYH10,MYH14,PRKAG1,PRKAG2,PRKAR2B,RYR2,SGCD,UTRN	ADCY9,BCL2,CACNA1C,CACNA1D,CACNA2D3,CACNB4,CAMK2G,DAG1,ITPR1,MAPK11,MYH14,MYH9,MYO10,PRKAG2,PRKAR1B,PRKAR2B,SGCD
ESR-mediated signaling	-1.73205	-3.63803	-3.15296	-2.67261	1.01	1.35	1.84	1.91	1.91	0.0774	0.11	0.11	0.0903	AGO4,AXIN1,CHD1,CREBBP,EBAG9,JUND,NCOA2,POLR2F,POU2F1,SMC1A,USF2,YY1	AGO3,ATF2,CTSD,DDX5,ESR1,FKBP4,FOS,HSP90AA1,HSP90AB1,MAPK1,MAPK3,NCOA1,POLR2A,RAD21,RUNX1,SMC1A,STAG2	ATF2,CXXC5,DDX5,EP300,FOS,GTF2F2,H3-3A,HSP90AA1,JUND,MAPK1,MED1,NCOA1,POLR2A,STAG1,TNRC6A,TNRC6C,USF2	ATF2,BCL2,GPAM,H2AJ,H3-3A,H3-3B,MED1,NCOA1,NCOA2,POLR2A,POU2F1,RAD21,SMC1A,YY1
IL-8 Signaling	-1.73205	-4.91354	-3.63803	-4.02492	1.43	4.63	1.5	5.42	5.42	0.0817	0.154	0.0962	0.125	AKT3,BRAF,GNA14,GNAI1,GNAL,GNAZ,GNG12,LIMK2,MAPK10,MAPK9,NFKB1,PIK3C3,PLD3,PRKCD,PTK2,RAC1,ROCK1	ARAF,BRAF,CDC42,FNBP1,FOS,GNA13,GNAI1,GNAI2,GNAL,GNAO1,GNAQ,GNAS,IQGAP1,MAP2K4,MAP4K4,MAPK1,MAPK10,MAPK3,MAPK8,MAPK9,MTOR,NRAS,PIK3CA,PIK3CD,PIK3R1,PRKCE,PTK2,RALA,RAP1B,RHOQ,RHOT1,ROCK2	AKT2,BRAF,FNBP1,FOS,GNB4,IKBKB,LASP1,MAP4K4,MAPK1,MAPK10,PIK3R4,PLD5,PRKD1,PTK2,RHOQ,RHOT1,RHOU,ROCK1,ROCK2,VASP	BCL2,BCL2L1,BRAF,CCND3,CDC42,FNBP1,GNAI1,GNAI2,GNAL,GNAQ,GNG12,GNG2,KRAS,LASP1,LIMK2,MAP2K1,NFKB1,NRAS,PAK2,PLD5,PRKCA,PRKCB,PTK2,RHOQ,RHOT1,VEGFB
Pulmonary Healing Signaling Pathway	-1.73205	-3.83761	-2.18282	-2.66789	0.477	1.57	0.934	1.91	1.91	0.0594	0.109	0.0842	0.0842	BMPR1A,BMPR2,BRAF,CFL1,GRB2,MAPK10,MAPK9,NFKB1,PRKAG2,PRKCD,RAC1,SMAD9	ARAF,BMPR2,BRAF,CDC42,CTNNB1,FGFR1,FYN,MAP2K4,MAPK1,MAPK10,MAPK3,MAPK8,MAPK9,MMP16,NGFR,NRAS,PRKAA2,PRKAB2,PRKCE,RALA,RAP1B,SOS2	BMPR1A,BRAF,EP300,FYN,JAG1,MAPK1,MAPK10,MAPK11,MMP16,PRKAA2,PRKAG1,PRKAG2,PRKD1,SOS1,STAT3,STAT5B,TGFB2	BRAF,CDC42,FYN,FZD3,GRB2,KRAS,MAPK11,NFKB1,NRAS,PRKAG2,PRKCA,PRKCB,SOS1,STAT3,TCF4,TGFB2,VEGFB
Hepatic Cholestasis	-1.73205	-4.14614	-2.66789	-3.20713	0.322	1.14	0.655	0.808	1.14	0.0533	0.0978	0.0756	0.0622	ABCC1,ADCY2,AKT3,INSR,MAPK10,MAPK9,NFKB1,PRKACA,PRKAG2,PRKAR2A,PRKAR2B,PRKCD	ADCY2,CALM1,CHP1,ESR1,INSR,MAP2K4,MAP3K4,MAP3K7,MAPK1,MAPK10,MAPK3,MAPK8,MAPK9,NGFR,PPP3CA,PPP3CB,PPP3R1,PRKACB,PRKAR1A,PRKAR1B,PRKAR2A,PRKCE	ADCY2,ADCY9,AKT2,IKBKB,INSR,MAP4K2,MAPK1,MAPK10,NFATC3,PPP3CA,PPP3R1,PRKAG1,PRKAG2,PRKAR2B,PRKD1,SLC4A2,TGFB2	ABCC1,ADCY9,CHP1,IL1RAPL1,MAP2K1,NFKB1,PPP3CC,PRKAG2,PRKAR1B,PRKAR2B,PRKCA,PRKCB,TGFB2,TNFSF12
Fc Epsilon RI Signaling	-1.73205	-4.12311	-2.12132	-1.89737	1.71	2.36	0.5	1.65	2.36	0.1	0.142	0.075	0.0917	AKT3,GAB1,GRB2,INPP5B,INPP5F,INPP5K,MAP2K3,MAPK10,MAPK9,PIK3C3,PRKCD,RAC1	FYN,GAB1,MAP2K4,MAPK1,MAPK10,MAPK3,MAPK8,MAPK9,NRAS,PIK3CA,PIK3CD,PIK3R1,PRKCE,PTPN11,RALA,RAP1B,SOS2	AKT2,FYN,MAPK1,MAPK10,MAPK11,PIK3R4,PRKD1,SOS1,SYNJ1	FYN,GRB2,INPP5F,KRAS,MAP2K1,MAPK11,NRAS,PLA2G12A,PRKCA,PRKCB,SOS1
Nucleotide Excision Repair	-1.73205	-3.60555	-2.44949	-2.64575	2.02	1.38	0	0.628	2.02	0.11	0.119	0.055	0.0642	ACTB,ACTR8,CUL4A,GTF2H1,INO80,INO80D,PIAS1,POLR2F,RNF111,UBC,USP45,YY1	ACTB,ACTR8,DDB1,INO80,LIG1,PIAS1,POLR2A,RAD23B,RPA1,UBB,UBC,UBE2V2,USP45	AQR,COPS5,POLR2A,RAD23B,UBE2V2,USP7	COPS7B,MNAT1,POLR2A,PRPF19,RPA1,UBE2N,YY1
Role of NFAT in Regulation of the Immune Response	-1.73205	-4.13092	-3.41121	-4	0	0	0	0	0	0.0143	0.0363	0.0248	0.0191	AKT3,CSNK1G2,GNA14,GNAI1,GNAL,GNAZ,GNG12,GRB2,KPNB1,NFKB1,PIK3C3,PLCB1,PLCB3,RCAN2,TNPO1	ATF2,CALM1,CHP1,CSNK1G1,CSNK1G3,FOS,FYN,GNA13,GNAI1,GNAI2,GNAL,GNAO1,GNAQ,GNAS,ITPR1,KPNA1,KPNA3,KPNA4,KPNB1,MAPK1,MAPK3,MEF2A,NRAS,PIK3CA,PIK3CD,PIK3R1,PLCB1,PLCB4,PPP3CA,PPP3CB,PPP3R1,RALA,RAP1B,RCAN1,RCAN2,RCAN3,SOS2,XPO1	AKT2,ATF2,CSNK1G1,CSNK1G3,FOS,FYN,GNB4,HLA-A,IKBKB,KPNA3,KPNA4,MAPK1,MEF2A,MEF2C,MEF2D,NFAT5,NFATC3,PIK3R4,PLCB1,PLCB4,PPP3CA,PPP3R1,RCAN2,RCAN3,SOS1,TNPO1	ATF2,CHP1,CSNK1D,FYN,GNAI1,GNAI2,GNAL,GNAQ,GNG12,GNG2,GRB2,HLA-A,IPO5,ITPR1,KRAS,MAP2K1,NFKB1,NRAS,PPP3CC,SOS1
CLEAR Signaling Pathway	-1.73205	-0.124035	-1.23443	-1.21854	2.82	16.8	7.35	5.94	16.8	0.0947	0.228	0.151	0.116	AKT1S1,AKT3,ATF4,ATP6AP2,ATP6V0B,ATP6V1F,BMPR1A,BMPR2,CREB5,CREBBP,GHR,INSR,LAMTOR2,MAP4K3,MAPK9,MID1,PINK1,PPP2R2B,PPP2R2C,PPP2R5C,PRKAG2,PRKCD,SEH1L,STK4,TGFBR3,TSC2,VPS33A	ASAH1,ATF2,ATP6AP1,ATP6AP2,ATP6V0A1,ATP6V0A2,ATP6V0C,ATP6V0D1,ATP6V0E2,ATP6V1A,ATP6V1B2,ATP6V1H,BMPR2,CHP1,CTSB,CTSD,DEPDC5,FGFR1,GAA,GHR,GNS,IGF1R,INSR,ITPR1,LAMP1,MAPK1,MAPK3,MAPK9,MID1,MTOR,NGFR,NRAS,NTRK2,NTRK3,PINK1,PPM1L,PPP2R1A,PPP2R2B,PPP2R2C,PPP2R5B,PPP2R5D,PPP2R5E,PPP3CA,PPP3CB,PPP3R1,PRKAA2,PRKAB2,PRKCE,PRKN,PSAP,PTPA,RAB7A,RALA,RAP1B,RPTOR,RRAGD,SLC38A9,TGFBR3,UVRAG,VPS11,VPS35,YWHAB,…	AKT2,ASAH1,ATF2,ATP6V0A1,ATP6V0A2,BMPR1A,CREB3L2,CREB5,CTSB,DEPDC5,EP300,HEXB,IGF1,IGF1R,IGF2R,IKBKB,INSR,LAMTOR4,MAP4K3,MAPK1,MAPK11,MID1,MITF,NPRL3,NTRK2,PML,PPM1L,PPP2CA,PPP2R2A,PPP2R3A,PPP2R5E,PPP3CA,PPP3R1,PRKAA2,PRKAG1,PRKAG2,PRKD1,PRKN,RPTOR,RRAGD,SLC38A9,TGFB2,TSC1	ASAH1,ATF2,ATP6AP1,ATP6V0E1,ATP6V1A,ATP6V1B2,BLOC1S1,CHP1,CTSB,DEPDC5,GNS,IGF1R,ITPR1,KRAS,LAMTOR3,MAPK11,MID1,NRAS,NTRK2,PPM1L,PPP2R2B,PPP2R2C,PPP2R5E,PPP3CC,PRKAG2,PRKCA,PRKCB,RRAGA,SCPEP1,STK4,TGFB2,UVRAG,VPS35
Cachexia Signaling Pathway	-1.73205	-4.42326	-4.32049	-2.9824	1.37	4.13	4.92	0.703	4.92	0.0724	0.126	0.121	0.0563	ADCY2,AKT3,BMPR2,CAPN2,EIF2S1,HMGB1,HSPA5,INSR,MAPK10,MAPK9,MFN1,NFKB1,NR3C1,PIK3C3,PRKACA,PRKAG2,PRKAR2A,PRKAR2B,PRKCD,PSMA6,PSMB10,PSMB2,PSMC2,PSMD5,SMAD2,TGFBR3,XBP1	ACVR1B,ACVR2A,ADCY2,BMPR2,CAPN7,CAPNS1,GNAS,HSP90AA1,HSP90AB1,HSP90B1,HSPA4,HSPA5,HSPA8,HSPA9,IGF1R,INSR,LIFR,MALAT1,MAP1LC3B,MAP2K4,MAPK1,MAPK10,MAPK3,MAPK8,MAPK9,MFN2,MTOR,MVB12B,NGFR,PIK3CA,PIK3CD,PIK3R1,PRKAA2,PRKAB2,PRKACB,PRKAR1A,PRKAR1B,PRKAR2A,PRKCE,PSMA3,PSMC6,PSMD1,PSMD2,PSME4,PTEN,PTH1R,TGFBR3	ACVR1,ADCY2,ADCY9,AKT2,CAPN2,EIF2B5,EP300,HSP90AA1,HSPA9,IGF1,IGF1R,IKBKB,INSR,LIFR,MAPK1,MAPK10,MAPK11,MEF2C,MVB12B,PIK3R4,PRKAA2,PRKAG1,PRKAG2,PRKAR2B,PRKD1,PSMA1,PSMA4,PSMA5,PSMB7,PSMC2,PSMC6,PSMD1,PSMD11,PSMD12,PSMD13,PSMD14,PSMD8,PSME4,PTEN,STAT2,STAT3,STAT5B,TGFB2,UBAP1,VPS28	ADCY9,BCL2,CEBPD,HSPA4,IGF1R,IL1RAPL1,LIFR,MAPK11,MVB12B,NFKB1,PRKAG2,PRKAR1B,PRKAR2B,PRKCA,PRKCB,PSMD12,PSMD4,STAT3,TGFB2,TNFSF12,VPS37A
Gustation Pathway	-1.69775	-5.01377	-3.96177	-2.18282	1.38	4.12	2.57	2.05	4.12	0.0806	0.147	0.114	0.0853	ADCY2,CACNA1A,CACNA1E,CACNA2D3,GABRA2,GABRB3,KCNQ3,LIPA,P2RX2,PDE3A,PRKACA,PRKAG2,PRKAR2A,PRKAR2B,SCN2B,SCN8A,SCN9A	ADCY2,ASIC2,CACNA1A,CACNA1B,CACNA2D1,CACNA2D2,CACNA2D3,CACNB1,CACNB4,DAGLB,GABRA2,GABRB3,ITPR1,KCNQ3,LRRC8B,LRRC8D,P2RY1,PRKACB,PRKAR1A,PRKAR1B,PRKAR2A,SCN10A,SCN11A,SCN1A,SCN1B,SCN2A,SCN2B,SCN3B,SCN7A,SCN8A,SCN9A	ADCY2,ADCY9,ASIC3,CACNA1A,CACNA1C,CACNA1E,CACNA1H,CACNB3,GABRA2,GABRB2,GABRB3,KCNN2,KCNQ3,LIPA,LRRC8C,P2RX3,PRKAG1,PRKAG2,PRKAR2B,SCN10A,SCN11A,SCN2A,SCN9A,STIM1	ADCY9,CACNA1C,CACNA1D,CACNA2D3,CACNB4,GABRG2,ITPR1,KCNH2,KCNN2,KCNQ3,LRRC8B,P2RX3,PRKAG2,PRKAR1B,PRKAR2B,SCN2A,SCN3B,TRPM4
Signaling by ERBB4	-1.66667	-3.35659	-2.52982	-3.16228	2.55	5.01	2.53	3.49	5.01	0.153	0.254	0.169	0.169	GABRB3,GRB2,ITCH,MXD4,NRG1,NRG3,TAB2,UBC,WWOX	APOE,DLG4,ESR1,GABRB3,ITCH,NEDD4,NRAS,NRG1,NRG3,PIK3CA,PIK3R1,PSEN1,TAB2,UBB,UBC	APOE,GABRB2,GABRB3,ITCH,NRG1,NRG2,NRG3,SOS1,WWOX,WWP1	APOE,GABRG2,GRB2,ITCH,KRAS,NRAS,NRG2,NRG3,SOS1,TAB2
NAD Signaling Pathway	-1.66667	-3.31662	-4	-3.05085	0.618	0.43	1.94	2	2	0.0662	0.0795	0.113	0.0927	ACADM,AKT3,NFKB1,NMNAT2,PIK3C3,POLR2F,PRKAG2,RYR3,SLC36A4,TNKS2	ETFA,HSPD1,LDHA,NMNAT2,PIK3CA,PIK3CD,PIK3R1,POLR2A,PRKAA2,PRKAB2,SLC36A4,TNKS	AKT2,CLOCK,ETFA,IGF1,LDHB,NMNAT2,PARP8,PIK3R4,POLR2A,PRKAA2,PRKAG1,PRKAG2,RYR2,SIRT3,SLC36A4,TGFB2,TNKS	ACADL,ACADM,AIFM1,CLOCK,ETFA,GJA1,HMGCS2,HSPD1,LDHB,NFKB1,POLR2A,PRKAG2,TGFB2,TIPARP
Gα12/13 Signaling	-1.66667	-3.96177	-3.20713	-1.66667	0.613	4.71	1.75	0.785	4.71	0.0672	0.179	0.112	0.0672	AKT3,ARHGEF1,CDH11,MAPK10,MAPK9,NFKB1,PIK3C3,PTK2,ROCK1	CDC42,CDH10,CDH19,CDH4,CTNNB1,F2R,GNA13,LPAR3,MAP2K4,MAP3K1,MAPK1,MAPK10,MAPK3,MAPK8,MAPK9,MEF2A,NRAS,PIK3CA,PIK3CD,PIK3R1,PTK2,RALA,RAP1B,ROCK2	AKT2,CDH10,CDH13,CDH19,F2R,IKBKB,MAPK1,MAPK10,MEF2A,MEF2C,MEF2D,PIK3R4,PTK2,ROCK1,ROCK2	CDC42,CDH12,CDH2,KRAS,LPAR1,MAP2K1,NFKB1,NRAS,PTK2
IL-1 Signaling	-1.66667	-3.20713	-1.88982	-2.23607	3.9	5.45	1.42	3.26	5.45	0.153	0.214	0.112	0.133	ADCY2,GNA14,GNAI1,GNAL,GNAZ,GNG12,MAP2K3,MAPK10,MAPK9,NFKB1,PRKACA,PRKAG2,PRKAR2A,PRKAR2B,TAB2	ADCY2,FOS,GNA13,GNAI1,GNAI2,GNAL,GNAO1,GNAQ,GNAS,MAP2K4,MAP3K1,MAP3K7,MAPK1,MAPK10,MAPK8,MAPK9,PRKACB,PRKAR1A,PRKAR1B,PRKAR2A,TAB2	ADCY2,ADCY9,FOS,GNB4,IKBKB,MAPK1,MAPK10,MAPK11,PRKAG1,PRKAG2,PRKAR2B	ADCY9,GNAI1,GNAI2,GNAL,GNAQ,GNG12,GNG2,MAPK11,NFKB1,PRKAG2,PRKAR1B,PRKAR2B,TAB2
Regulation of Actin-based Motility by Rho	-1.66667	-2.7136	-1.26491	-2.82843	1.53	0.77	1.06	1.12	1.53	0.0973	0.0973	0.0973	0.0796	ACTB,ARPC2,CFL1,ITGA6,PIP4K2A,PIP4K2B,PIP4K2C,PPP1R12A,RAC1,ROCK1,WASF1	ACTB,ARPC2,CDC42,FNBP1,ITGA3,ITGB1,PAK3,PI4KA,PPP1CB,RHOQ,RHOT1	ACTR2,FNBP1,ITGA7,MPRIP,PIP5K1C,PPP1R12A,PPP1R12B,RHOQ,RHOT1,RHOU,ROCK1	ARPC2,CDC42,FNBP1,ITGA3,ITGA6,PAK2,PIP5K1A,RHOQ,RHOT1
TGF-β Signaling	-1.66667	-3	-1.41421	-2.64575	1.99	3.4	0.851	1.46	3.4	0.113	0.175	0.0928	0.0928	BMPR1A,BMPR2,CREBBP,GRB2,MAP2K3,MAPK9,RNF111,SMAD2,SMAD4,SMAD9,SMURF2	ACVR1B,ACVR2A,BMPR2,CDC42,FOS,MAP2K4,MAP3K7,MAPK1,MAPK3,MAPK8,MAPK9,NRAS,RALA,RAP1B,SMAD4,SMURF2,SOS2	ACVR1,BMPR1A,EP300,FOS,MAPK1,MAPK11,SMURF1,SOS1,TGFB2	BCL2,CDC42,GRB2,KRAS,MAP2K1,MAPK11,NRAS,SOS1,TGFB2
NRF2-mediated Oxidative Stress Response	-1.66667	-3.90007	-1.88982	-1.89737	0.396	6	0	0.744	6	0.0556	0.156	0.0444	0.0593	ABCC1,ACTB,ATF4,CREBBP,DNAJB2,DNAJC1,DNAJC21,DNAJC6,GCLM,JUND,MAP2K3,MAP2K5,MAPK9,PIK3C3,PRKCD	ACTB,ACTG1,CYGB,DNAJA1,DNAJA2,DNAJB14,DNAJC1,DNAJC10,DNAJC15,DNAJC21,DNAJC3,DNAJC5,DNAJC6,DNAJC7,ERP29,FOS,HSP90AA1,HSP90AB1,HSP90B1,JUNB,KCTD17,MAP2K4,MAP2K5,MAP3K1,MAP3K7,MAPK1,MAPK3,MAPK8,MAPK9,MGST3,NRAS,PIK3CA,PIK3CD,PIK3R1,PRDX1,PRKCE,RALA,RAP1B,TXN,UBB,USP14,VCP	DNAJA2,DNAJB2,EP300,FOS,GCLM,Gstp1 (includes others),HSP90AA1,JUND,MAP2K5,MAPK1,PIK3R4,PRKD1	ABCC1,CUL3,DNAJA2,DNAJA3,DNAJB1,DNAJC13,ERP29,KRAS,MAF,MAP2K1,MAP2K5,NRAS,PRKCA,PRKCB,SCARB1,UBE2E3
Regulation of Apoptosis	-1.63299	-2.64575	-3.87298	-2	1.25	1.08	6.26	0.628	6.26	0.111	0.13	0.278	0.0741	PSMA6,PSMB10,PSMB2,PSMC2,PSMD5,UBC	PSMA3,PSMC6,PSMD1,PSMD2,PSME4,UBB,UBC	ARHGAP10,OPA1,PSMA1,PSMA4,PSMA5,PSMB7,PSMC2,PSMC6,PSMD1,PSMD11,PSMD12,PSMD13,PSMD14,PSMD8,PSME4	OPA1,PAK2,PSMD12,PSMD4
Glutamate binding, activation of AMPA receptors and synaptic plasticity	-1.63299	-3	-2.64575	-1.34164	2.37	3.7	2.64	1.89	3.7	0.194	0.29	0.226	0.161	AP2B1,CAMK2A,CAMK2G,GRIA3,GRIA4,NSF	AP2A1,AP2A2,AP2S1,DLG4,GRIA3,GRIA4,GRIP1,MYO6,TSPAN7	AP2A1,EPB41L1,GRIA1,GRIA2,GRIA3,GRIA4,GRIP1	CAMK2G,GRIA3,GRIA4,PRKCA,PRKCB
DDX58/IFIH1-mediated induction of interferon-alpha/beta	-1.63299	-3.60555	-3.4641	-1.63299	0.637	2.39	2.42	0.774	2.42	0.0741	0.16	0.148	0.0741	CREBBP,HMGB1,ITCH,NFKB1,TANK,UBC	APP,CYLD,HSP90AA1,HSP90AB1,ITCH,MAP3K1,TAX1BP1,TBK1,TRIM25,UBB,UBC,UBE2D1,UBE2D2	ATG5,EP300,HSP90AA1,IKBKB,ITCH,SIKE1,TBK1,TOMM70,TRAF3,TRIM25,UBE2D2,UBE2D3	APP,ITCH,NFKB1,OTUD5,UBE2D1,UBE2D3
Transcriptional Regulation by NPAS4	-1.63299	-2.12132	-1.88982		2.1	2.61	2.32	0.317	2.61	0.171	0.229	0.2	0.0571	AGO4,ARNT,ARNT2,CREBBP,IQSEC3,NR3C1	AGO3,BDNF,FOS,MAPK1,MAPK3,RBFOX3,RET,XPO1	ARNT,CDK5,FOS,MAPK1,RET,TNRC6A,TNRC6C	ARNT,IQSEC3
Plasma lipoprotein assembly, remodeling, and clearance	-1.63299	-3.05085	-2.7136	-2	0.721	2.64	2.19	0.333	2.64	0.0789	0.171	0.145	0.0526	AP2B1,LDLR,LIPA,MBTPS2,PRKACA,UBC	ABCG1,AP2A1,AP2A2,AP2S1,APOE,CLTC,LDLR,NCEH1,NPC2,PRKACB,SAR1B,UBB,UBC	ABCA1,AP2A1,APOE,CLTA,CLTC,HDLBP,LDLR,LIPA,NCEH1,NPC1,ZDHHC8	APOE,HDLBP,NPC2,SCARB1
D-myo-inositol (1,4,5)-Trisphosphate Biosynthesis	-1.63299	-2.44949	-2.23607		2.78	2.09	1.71	0	2.78	0.231	0.231	0.192	0.0385	PIP4K2A,PIP4K2B,PIP4K2C,PLCB1,PLCB3,PLCH1	CDIPT,PI4KA,PLCB1,PLCB4,PLCE1,PLCH1	CDIPT,PIP5K1C,PLCB1,PLCB4,PLCH1	PIP5K1A
Glioma Signaling	-1.63299	-3.20713	-2.52982	-2.33333	1.21	2.81	1.59	3.09	3.09	0.0859	0.148	0.109	0.117	AKT3,CAMK2A,CAMK2G,E2F3,GRB2,HDAC7,HDAC8,HDAC9,IDH1,PIK3C3,PRKCD	CALM1,HDAC10,HDAC11,HDAC9,IDH1,IGF1R,MAPK1,MAPK3,MTOR,NRAS,PDGFA,PIK3CA,PIK3CD,PIK3R1,PRKCE,PTEN,RALA,RAP1B,SOS2	AKT2,CAMK1D,E2F6,HDAC7,HDAC9,IDH1,IGF1,IGF1R,IGF2R,MAPK1,PIK3R4,PRKD1,PTEN,SOS1	CAMK2G,CCND3,CDKN1A,E2F6,GRB2,HDAC8,HDAC9,IGF1R,KRAS,MAP2K1,NRAS,PA2G4,PRKCA,PRKCB,SOS1
FLT3 Signaling	-1.63299	-3.16228	-2.44949	-2.44949	1.88	3.56	1.52	2.08	3.56	0.154	0.256	0.154	0.154	ABL2,AKT3,GAB2,GRB2,SOCS2,UBC	ABL2,FYN,GAB2,NRAS,PIK3CA,PIK3R1,PTPN11,PTPRJ,UBB,UBC	AKT2,FYN,PTPRJ,SOCS2,SOS1,STAT5B	CSK,FYN,GRB2,KRAS,NRAS,SOS1
SWI/SNF chromatin remodelers	-1.63299	-2.44949	-2.23607	-2.23607	2.37	1.72	1.41	1.89	2.37	0.194	0.194	0.161	0.161	ACTB,ARID1B,BCL7B,BCL7C,DPF2,SMARCB1	ACTB,ARID1B,ARID2,PBRM1,SMARCC1,SMARCE1	ARID1B,BCL11A,BICRAL,PBRM1,SMARCA4	ARID1B,ARID2,BICRAL,SMARCA2,SMARCA4
Renal Cell Carcinoma Signaling	-1.63299	-3.20713	-1.63299	-2.82843	2.21	4.63	1.31	2.53	4.63	0.128	0.218	0.115	0.128	AKT3,ARNT,CREBBP,ELOC,GAB1,GRB2,PIK3C3,RAC1,RAPGEF1,UBC	CDC42,CUL2,FOS,GAB1,MAPK1,MAPK3,NRAS,PAK3,PIK3CA,PIK3CD,PIK3R1,PTPN11,RALA,RAP1B,SOS2,UBB,UBC	AKT2,ARNT,CUL2,EP300,FOS,MAPK1,PIK3R4,RAPGEF1,SOS1	ARNT,CDC42,ELOC,GRB2,KRAS,MAP2K1,NRAS,PAK2,RAPGEF1,SOS1
VEGF Signaling	-1.63299	-3.20713	-2.64575	-2.49615	1.23	2.51	1.13	3.86	3.86	0.0928	0.155	0.103	0.144	ACTB,AKT3,ARNT,EIF1,EIF2S1,GRB2,PIK3C3,PTK2,ROCK1	ACTB,ACTG1,MAPK1,MAPK3,NRAS,PIK3CA,PIK3CD,PIK3R1,PTK2,PTPN11,RALA,RAP1B,ROCK2,SOS2,YWHAE	AKT2,ARNT,EIF1AX,EIF2B5,MAPK1,PIK3R4,PTK2,ROCK1,ROCK2,SOS1	ACTN4,ARNT,BCL2,BCL2L1,GRB2,KRAS,MAP2K1,NRAS,PRKCA,PRKCB,PTK2,SOS1,VCL,VEGFB
Death Receptor Signaling	-1.63299	-3	-2.52982	-0.816497	0.917	0.618	1.13	0.542	1.13	0.0825	0.0928	0.103	0.0619	ACTB,BIRC2,CRADD,LMNA,NFKB1,ROCK1,TANK,TNKS2	ACTB,ACTG1,MAP2K4,MAP4K4,MAPK8,SPTAN1,TBK1,TNFRSF21,TNKS	ACIN1,CYCS,IKBKB,MAP4K4,PARP8,ROCK1,SPTAN1,TBK1,TNKS,XIAP	ACIN1,BCL2,NFKB1,TIPARP,TNFSF12,XIAP
Signaling by FGFR1	-1.63299	-4	-2.44949	-2.64575	1.32	6.52	1.01	2.03	6.52	0.115	0.308	0.115	0.135	BRAF,FLRT3,GAB1,GRB2,TGFBR3,UBC	BRAF,FGF1,FGFR1,FLRT2,FLRT3,GAB1,MAPK1,MAPK3,NRAS,PIK3CA,PIK3R1,PPP2R1A,PTPN11,TGFBR3,UBB,UBC	BRAF,FGF1,FLRT2,MAPK1,PPP2CA,SOS1	BRAF,FGF1,FRS2,GRB2,KRAS,NRAS,SOS1
PEDF Signaling	-1.63299	-2.49615	-1.13389	-1.13389	0.592	2.25	0.844	1.41	2.25	0.0714	0.155	0.0952	0.0952	AKT3,NFKB1,PIK3C3,RAC1,ROCK1,ZEB1	ARHGAP22,BDNF,DOCK3,MAPK1,MAPK3,NRAS,PIK3CA,PIK3CD,PIK3R1,RALA,RAP1B,ROCK2,ZEB1	AKT2,DOCK3,IKBKB,MAPK1,MAPK11,PIK3R4,ROCK1,ROCK2	BCL2,BCL2L1,KRAS,MAPK11,NFKB1,NRAS,TCF12,TCF4
MYC Mediated Apoptosis Signaling	-1.63299	-2.23607	-1.34164	0	1.89	0.564	0.719	1.58	1.89	0.14	0.1	0.1	0.12	CRADD,CREBBP,NFKB1,PRKACA,PRKAG2,PRKAR2A,PRKAR2B	NGFR,PRKACB,PRKAR1A,PRKAR1B,PRKAR2A	CYCS,IKBKB,PRKAG1,PRKAG2,PRKAR2B	BCL2,BCL2L1,NFKB1,PRKAG2,PRKAR1B,PRKAR2B
Spliceosomal Cycle	-1.63299		-2	-2	1.76	0	0.649	0.647	1.76	0.132	0.0377	0.0943	0.0755	CASC3,CDC5L,CTNNBL1,SF3B1,SF3B2,SNRNP200,U2AF1	HSPA8,SF3A1	AQR,CASC3,CDC5L,DDX39B,DDX42	PRPF18,PRPF19,SF3B3,SNRNP200
Signaling by BMP	-1.63299	-2.64575			2.37	2.31	0.529	0.377	2.37	0.194	0.226	0.0968	0.0645	BMPR1A,BMPR2,SMAD4,SMAD9,SMURF2,TGFBR3	ACVR2A,BMPR2,FSTL1,SMAD4,SMURF2,TGFBR3,UBE2D1	BMPR1A,SMURF1,UBE2D3	UBE2D1,UBE2D3
Tumor Microenvironment Pathway	-1.63299	-3.5	-2.49615	-2.88675	0	0.704	0.505	0.898	0.898	0.0333	0.0889	0.0722	0.0667	AKT3,BRAF,NFKB1,PIK3C3,RAC1,SLC2A3	ARAF,BRAF,FGF1,FGF12,FGF13,FOS,MAPK1,MAPK3,MMP16,NRAS,PDGFA,PIK3CA,PIK3CD,PIK3R1,RALA,RAP1B	AKT2,BRAF,FGF1,FGF12,FOS,HLA-A,IGF1,LGALS9,MAPK1,MMP16,PIK3R4,STAT3,TGFB2	BCL2,BRAF,FGF1,FGF13,HLA-A,KRAS,MAP2K1,NFKB1,NRAS,STAT3,TGFB2,VEGFB
Role of MAPK Signaling in Inhibiting the Pathogenesis of Influenza	-1.63299	-3	-2.44949	-2.64575	0.669	0.993	0.448	1.55	1.55	0.0759	0.114	0.0759	0.101	BRAF,MAP2K3,MAPK10,MAPK9,NFKB1,PNPLA8	ARAF,ATF2,BRAF,MAP2K4,MAPK1,MAPK10,MAPK3,MAPK8,MAPK9	ATF2,BRAF,MAPK1,MAPK10,MAPK11,RPS6KA3	ATF2,BRAF,MAP2K1,MAPK11,NFKB1,PLA2G12A,PRDX6,RPS6KA3
Non-Small Cell Lung Cancer Signaling	-1.63299	-3.16228	-2	-2.12132	2.02	1.78	0.425	3.35	3.35	0.115	0.135	0.0729	0.135	AKT3,E2F3,FHIT,GRB2,HDAC7,HDAC8,HDAC9,PIK3C3,RASSF1,RXRB,STK4	HDAC10,HDAC11,HDAC9,ITPR1,MAPK1,MAPK3,NRAS,PIK3CA,PIK3CD,PIK3R1,RALA,RAP1B,SOS2	AKT2,E2F6,HDAC7,HDAC9,MAPK1,PIK3R4,SOS1	CCND3,E2F6,GRB2,HDAC8,HDAC9,ITPR1,KRAS,MAP2K1,NRAS,PA2G4,PRKCA,SOS1,STK4
RNA Polymerase III Transcription	-1.63299				1.77	0	0.333	0.536	1.77	0.146	0.0488	0.0732	0.0732	BDP1,GTF3C4,NFIA,NFIB,POLR2F,POU2F1	BDP1,NFIC	BRF1,NFIB,SNAPC3	GTF3C1,POU2F1,SSB
Hereditary Breast Cancer Signaling	-1.63299	-1.94145	-1.41421	-2.11058	0	0.764	0	1.27	1.27	0.0435	0.0942	0.058	0.0797	AKT3,ATM,CREBBP,PIK3C3,POLR2F,UBC	ESR1,FGF13,NRAS,PIK3CA,PIK3CD,PIK3R1,POLR2A,PTEN,RALA,RAP1B,RPA1,UBB,UBC	AKT2,EP300,FANCC,IGF1,PIK3R4,POLR2A,PTEN,TGFB2	ATR,CCND3,CDKN1A,FANCE,FGF13,KRAS,NRAS,POLR2A,RPA1,TGFB2,VEGFB
Acute Phase Response Signaling	-1.63299	-3.57771	-0.707107	-2.52982	0	1.32	0	0.579	1.32	0.0366	0.105	0.0471	0.0576	AKT3,GRB2,MAP2K3,MAPK9,NFKB1,NR3C1,SOCS2	FOS,IL6ST,MAP2K4,MAP3K1,MAP3K7,MAPK1,MAPK3,MAPK8,MAPK9,MTOR,NGFR,NRAS,PIK3CA,PIK3CD,PIK3R1,PTPN11,RALA,RAP1B,SERPING1,SOS2	AKT2,FOS,IKBKB,MAPK1,MAPK11,SOCS2,SOCS7,SOS1,STAT3	GRB2,IL6ST,KRAS,MAP2K1,MAPK11,NFKB1,NRAS,SOCS7,SOS1,STAT3,TCF4
Assembly of collagen fibrils and other multimeric structures	-1.63299	-2.23607		-2	1.05	0.368	0	0.512	1.05	0.0984	0.082	0.0328	0.0656	COL5A3,COL6A2,COL6A5,DST,ITGA6,PXDN	CD151,CTSB,CTSL,DST,PLEC	CTSB,CTSL	COL24A1,CTSB,DST,ITGA6
PKCθ Signaling in T Lymphocytes	-1.63299	-4.02492	-3.05085	-3.16228	0	0	0	0	0	0.0178	0.0499	0.0321	0.0285	CACNA1A,CACNA1E,CACNA2D3,CAMK2A,CAMK2G,GRB2,NFKB1,PIK3C3,POU2F1,RAC1	CACNA1A,CACNA1B,CACNA2D1,CACNA2D2,CACNA2D3,CACNB1,CACNB4,CHP1,FOS,FYN,ITPR1,MAP2K4,MAP3K1,MAP3K4,MAP3K7,MAPK1,MAPK3,MAPK8,NRAS,PIK3CA,PIK3CD,PIK3R1,PPP3CA,PPP3CB,PPP3R1,RALA,RAP1B,SOS2	CACNA1A,CACNA1C,CACNA1E,CACNA1H,CACNB3,FOS,FYN,HLA-A,IKBKB,MAP3K13,MAP3K3,MAPK1,NFAT5,NFATC3,PIK3R4,PPP3CA,PPP3R1,SOS1	CACNA1C,CACNA1D,CACNA2D3,CACNB4,CAMK2G,CHP1,FYN,GRB2,HLA-A,ITPR1,KRAS,NFKB1,NRAS,POU2F1,PPP3CC,SOS1
Role of Tissue Factor in Cancer	-1.60591	-3.70328	-2.2	-3.7097	1.97	9.29	2.96	3.17	9.29	0.0909	0.201	0.12	0.1	AKT3,BMPR2,BRAF,CFL1,GNA14,ITGA6,LIMK2,MAP2K3,MAP2K5,MAPK10,MAPK9,NFKB1,PIK3C3,PLCB1,PPP2R5C,PTK2,RAC1,TGFBR3,ZEB1	ACVR1B,ACVR2A,ARAF,ARRB1,BMPR2,BRAF,CCN1,F2R,FOS,FYN,GNA13,GNAQ,ITGA3,ITGB1,MAP2K4,MAP2K5,MAP3K7,MAPK1,MAPK10,MAPK3,MAPK8,MAPK9,MTOR,NGFR,NRAS,PIK3CA,PIK3CD,PIK3R1,PLCB1,PPP2R1A,PPP2R5B,PPP2R5D,PPP2R5E,PTEN,PTK2,PTPA,PTPN11,RALA,RAP1B,RPS6KA2,TGFBR3,ZEB1	ACVR1,AKT2,ARRB1,BRAF,EGR1,F2R,FOS,FYN,IKBKB,MAP2K5,MAPK1,MAPK10,MAPK11,PIK3R4,PLCB1,PPP2CA,PPP2R2A,PPP2R3A,PPP2R5E,PTEN,PTK2,RPS6KA3,RPS6KA5,STAT5B,TGFB2	ARRB1,BCL2,BCL2L1,BRAF,FYN,GNAQ,ITGA3,ITGA6,KRAS,LIMK2,MAP2K1,MAP2K5,MAPK11,NFKB1,NRAS,PDIA6,PPP2R5E,PRKCA,PTK2,RPS6KA3,TGFB2
Epithelial Membrane Protein Signaling Pathway	-1.60591	-3.77171	-2.9824	-2.84019	2.87	5.9	2	1.86	5.9	0.11	0.179	0.11	0.0867	AKT3,BMPR1A,BMPR2,BRAF,CPNE3,GHR,INSR,ITGA6,JUND,NFKB1,PIK3C3,PTK2,RAC1,ROCK1,SMAD2,SMAD4,SMAD9,SMYD3,TGFBR3	ACVR1B,ACVR2A,ARAF,BMPR2,BRAF,FGFR1,FYN,GHR,IGF1R,INSR,ITGA3,ITGB1,JUNB,MAP3K7,MAPK1,MAPK3,MTOR,NGFR,NRAS,NTRK2,NTRK3,PIK3CA,PIK3CD,PIK3R1,PTK2,RALA,RAP1B,ROCK2,SMAD4,SMYD3,TGFBR3	ACVR1,AKT2,BMPR1A,BRAF,FYN,IGF1R,IGF2R,INSR,ITGA7,JUND,MAPK1,NTRK2,PIK3R4,PTK2,ROCK1,ROCK2,SOS1,STAT3,TGFB2	BRAF,FYN,IGF1R,ITGA3,ITGA6,KRAS,MAP2K1,NFKB1,NRAS,NTRK2,PTK2,SMYD3,SOS1,STAT3,TGFB2
Mitochondrial Dysfunction	-1.60451	1.5882	1.85714	1.61645	12.3	14.4	8.86	5.04	14.4	0.155	0.199	0.152	0.102	ATF4,Atp1a2,ATP5MC1,ATP5ME,ATP5PO,ATPAF2,CACNA1A,CACNA1E,CACNA2D3,CAMK2A,CAMK2G,CAPN2,COX17,COX5B,COX6A1,COX6C,COX8A,CREB5,CREBBP,DLAT,DLD,FBXW7,FUS,HTT,MAPK10,MAPK9,MAPT,MFN1,MT-CYB,MT-ND1,MT-ND4,NDUFA11,NDUFA13,NDUFA3,NDUFA7,NDUFAB1,NDUFB1,NDUFB11,NDUFB2,NDUFB6,NDUFB8,NDUFV3,PIK3C3,PINK1,PRKACA,PRKAG2,PRKAR2A,PRKAR2B,SDHC,TARDBP,UQCR10,UQCR11,UQCRQ	APP,ATF2,ATP1A1,ATP1A3,ATP1B1,ATP1B3,ATP5F1B,CACNA1A,CACNA1B,CACNA2D1,CACNA2D2,CACNA2D3,CACNB1,CACNB4,CALM1,CAPN7,CAPNS1,CHP1,COX6A1,CYB5R3,DNM1L,FBXW7,HTT,ITPR1,MAP2K4,MAPK10,MAPK8,MAPK9,MAPT,MFN2,MGST3,MT-ATP6,MT-CO1,MT-CO3,MT-CYB,MT-ND1,MT-ND2,MT-ND3,MT-ND4,MT-ND5,MTOR,NDUFA13,NDUFA4,NDUFB8,NDUFB9,NDUFS4,PIK3CA,PIK3CD,PIK3R1,PINK1,PPP3CA,PPP3CB,PPP3R1,PRKAA2,PRKAB2,PRKACB,PRKAR1A,PRKAR1B,PRKAR…	ATF2,ATP1A3,ATP1B2,ATP1B3,ATP5F1B,ATP5PO,ATPAF1,BACE1,CACNA1A,CACNA1C,CACNA1E,CACNA1H,CACNB3,CAPN2,COX4I1,COX6C,CREB3L2,CREB5,CYCS,FBXW7,FUS,GPD2,GPX1,Gstp1 (includes others),HSF1,MAPK10,MAPT,MT-CO1,MT-CO3,MT-CYB,MT-ND1,MT-ND2,MT-ND4,NDUFB11,NDUFB3,NDUFV2,OPA1,PDHA1,PIK3R4,PPP3CA,PPP3R1,PRKAA2,PRKAG1,PRKAG2,PRKAR2B,PRKN,RHOT1,SDHA,SIRT3,TARDBP,TOMM70,UQCR11	ACADL,AIFM1,APP,ATF2,Atp1a2,ATP5PB,BCL2,CACNA1C,CACNA1D,CACNA2D3,CACNB4,CAMK2G,CHP1,COX5B,COX6C,COX7A2,COX7A2L,DLD,FUS,ITPR1,MAPT,MT-CYB,MT-ND4,MYH9,NDUFA12,NRF1,OPA1,PDHX,PPP3CC,PRDX6,PRKAG2,PRKAR1B,PRKAR2B,RHOT1,VPS9D1
COPI-mediated anterograde transport	-1.60357	-5.91608	-4.49073	-3.63803	3.18	15.1	8.04	5.41	15.1	0.137	0.343	0.235	0.167	ACTR10,ARCN1,ARF1,ARF5,CD55,COG5,COPA,DYNC1I1,GOLGB1,GOSR1,GOSR2,NSF,TUBB3,TUBB4A	ACTR10,ACTR1A,ANK2,ANK3,ARF3,ARF4,CAPZA2,CD55,COG7,COPA,COPG1,COPZ1,DCTN6,DYNC1H1,DYNC1I1,DYNC1LI1,GBF1,GOLGA2,KDELR1,KDELR2,RAB1A,RAB1B,SPTAN1,SPTBN1,SPTBN2,TMED10,TMED2,TMED7,TMED9,TUBA1A,TUBA1B,TUBB2A,TUBB4A,TUBB4B,USO1	ACTR10,ANK1,ANK3,ARCN1,ARF3,ARFGAP2,COG5,COPA,DCTN1,DCTN4,DYNC1H1,DYNC1I1,DYNC1LI1,GBF1,NAPA,NAPG,SPTAN1,SPTBN1,SPTBN4,STX5,TMED3,TUBB4A,USO1,YKT6	ACTR10,ANK3,ARCN1,CAPZA2,CAPZB,COPB2,COPG1,COPG2,DCTN6,DYNC1H1,DYNC1I1,DYNC1LI2,GBF1,NAPB,SPTBN4,TMED7,USO1
DNA Replication Pre-Initiation	-1.60357	-3	-4.12311	-1.66667	1.86	0	2.2	0.685	2.2	0.0986	0.0634	0.12	0.0634	ANAPC1,ANAPC11,ANAPC4,ANAPC5,CDC16,CDC26,KPNB1,ORC5,PSMA6,PSMB10,PSMB2,PSMC2,PSMD5,UBC	KPNA1,KPNB1,PSMA3,PSMC6,PSMD1,PSMD2,UBB,UBC,UBE2D1	ANAPC1,ANAPC16,ANAPC5,H3-3A,ORC4,PSMA1,PSMA4,PSMA5,PSMB7,PSMC2,PSMC6,PSMD1,PSMD11,PSMD12,PSMD13,PSMD14,PSMD8	ANAPC10,CDC27,H2AJ,H3-3A,H3-3B,ORC4,PSMD12,PSMD4,UBE2D1
Regulation of mRNA stability by proteins that bind AU-rich elements	-1.50756	-3.31662	-3.90007	-2	2.22	1.3	5.74	0	5.74	0.122	0.122	0.211	0.0444	DCP2,PABPC1,PRKCD,PSMA6,PSMB10,PSMB2,PSMC2,PSMD5,TNPO1,UBC,ZFP36	HSPA8,PSMA3,PSMC6,PSMD1,PSMD2,PSME4,UBB,UBC,XPO1,YWHAB,YWHAZ	EIF4G1,ENPP2,MAPK11,PSMA1,PSMA4,PSMA5,PSMB7,PSMC2,PSMC6,PSMD1,PSMD11,PSMD12,PSMD13,PSMD14,PSMD8,PSME4,TNPO1,XRN1,ZFP36	MAPK11,PRKCA,PSMD12,PSMD4
Signaling by the B Cell Receptor (BCR)	-1.50756	-4.69042	-4.89898	-3.05085	0.563	2.27	3.77	1.23	3.77	0.0632	0.126	0.138	0.0747	BTRC,GRB2,NFKB1,PPIA,PSMA6,PSMB10,PSMB2,PSMC2,PSMD5,RASGRP1,UBC	BTRC,CALM1,FBXW11,FYN,ITPR1,MAP3K7,NCK1,NRAS,PIK3CD,PIK3R1,PPP3CA,PPP3CB,PPP3R1,PSMA3,PSMC6,PSMD1,PSMD2,PSME4,RASGRP1,SH3KBP1,UBB,UBC	BTRC,CUL1,FBXW11,FYN,IKBKB,NFATC3,PPP3CA,PPP3R1,PSMA1,PSMA4,PSMA5,PSMB7,PSMC2,PSMC6,PSMD1,PSMD11,PSMD12,PSMD13,PSMD14,PSMD8,PSME4,SOS1,STIM1,TRPC1	FBXW11,FYN,GRB2,ITPR1,KRAS,NFKB1,NRAS,PRKCB,PSMD12,PSMD4,SH3KBP1,SOS1,TRPC1
Warburg Effect Signaling Pathway	-1.50756	-2.55841	-0.242536	-1.89737	1.17	4.45	2.59	1.78	4.45	0.0846	0.177	0.131	0.0923	ACACA,AKT1S1,AKT3,GOT2,NFKB1,PFKFB3,PFKM,PFKP,PIK3C3,PRKAG2,SLC2A3	ACACA,ACLY,CPT1A,GLUD1,GOT2,LDHA,MDH1,MDH2,MTOR,PFKM,PFKP,PIK3CA,PIK3CD,PIK3R1,PKM,PRDX1,PRKAA2,PRKAB2,PRKN,PTEN,RPTOR,TKT,TXN	ACACA,AKT2,CPT1C,GLUD1,IGF1,MDH1,PDHA1,PFKP,PIK3R4,PRKAA2,PRKAG1,PRKAG2,PRKN,PTEN,RPTOR,TGFB2,TIGAR	ACACA,CPT1C,KRAS,MPC1,NFKB1,PFKP,PGK1,PRDX4,PRDX6,PRKAG2,TGFB2,VEGFB
Prostate Cancer Signaling	-1.50756	-3.77124	-1.73205	-3.05085	1.46	3.34	1.59	2.58	3.34	0.0948	0.164	0.112	0.112	AKT3,ATF4,CREB5,CREBBP,E2F3,GRB2,HDAC7,HDAC8,HDAC9,NFKB1,PIK3C3	ATF2,CTNNB1,HDAC10,HDAC11,HDAC9,HSP90AA1,HSP90AB1,HSP90B1,MAPK1,MAPK3,MTOR,NRAS,PIK3CA,PIK3CD,PIK3R1,PTEN,RALA,RAP1B,SOS2	AKT2,AR,ATF2,CREB3L2,CREB5,E2F6,HDAC7,HDAC9,HSP90AA1,MAPK1,PIK3R4,PTEN,SOS1	ATF2,BCL2,CDKN1A,E2F6,GRB2,HDAC8,HDAC9,KRAS,MAP2K1,NFKB1,NRAS,PA2G4,SOS1
Macrophage Alternative Activation Signaling Pathway	-1.50756	-3.31662	-3.35659	-2.52982	0.404	0	0.864	0.747	0.864	0.057	0.057	0.0829	0.0622	ACADM,AKT1S1,ATF4,CREB5,CREBBP,GRB2,JAK1,NFKB1,NR3C1,PIK3C3,RXRB	ACLY,ATF2,FOS,JAK1,MAPK1,MAPK3,MTOR,PIK3CA,PIK3CD,PIK3R1,RPTOR	ABCA1,AKT2,ATF2,CREB3L2,CREB5,DUSP1,FOS,H3-3A,JAK1,MAPK1,MAPK11,PIK3R4,RPS6KA5,RPTOR,STAT3,TGFB2	ACADM,ATF2,GRB2,H3-3A,H3-3B,JAK1,MAF,MAPK11,NFKB1,SCARB1,STAT3,TGFB2
Myocardin Signaling Pathway	-1.50756	-2.13809	-2.52982	1	1.44	1.46	0.741	0	1.46	0.094	0.12	0.0855	0.0342	AKT3,BMPR2,MRTFA,MRTFB,NFKB1,PIK3C3,ROCK1,SMAD2,SMAD4,SMAD9,TGFBR3	ACVR1B,ACVR2A,BMPR2,BOP1,MAPK1,MAPK3,MRTFB,PDGFA,PIK3CA,PIK3CD,PIK3R1,ROCK2,SMAD4,TGFBR3	ABCA1,ACVR1,AKT2,IGF1,MAPK1,MEF2C,PIK3R4,ROCK1,ROCK2,TGFB2	CDKN1A,NFKB1,PRKCA,TGFB2
Cell junction organization	-1.50756	-3.74166	-2.82843	-3.31662	2.15	2.32	0.692	2.48	2.48	0.12	0.152	0.087	0.12	ACTB,CDH11,CTNNA1,DST,ITGA6,LIMS1,NECTIN3,PARVB,PATJ,SDK1,TESK1	ACTB,ACTG1,CADM2,CADM3,CD151,CDH10,CDH4,CTNNA1,CTNNB1,DST,ITGB1,NECTIN3,PARVA,PLEC	CADM2,CDH10,CDH13,CTNNA1,NECTIN3,PARD3,PARVB,VASP	AFDN,CADM1,CADM2,CDH12,CDH2,CLDN12,CTNNA1,DST,FERMT2,ITGA6,PARVA
HMGB1 Signaling	-1.50756	-3.90007	-2.7136	-3.16228	0.714	1.76	0.556	1.18	1.76	0.0688	0.119	0.075	0.075	AKT3,HMGB1,KAT6A,KAT6B,MAP2K3,MAP2K5,MAPK10,MAPK9,NFKB1,PIK3C3,RAC1	CDC42,FNBP1,FOS,MAP2K4,MAP2K5,MAPK1,MAPK10,MAPK3,MAPK8,MAPK9,NGFR,NRAS,PIK3CA,PIK3CD,PIK3R1,RALA,RAP1B,RHOQ,RHOT1	AKT2,FNBP1,FOS,MAP2K5,MAPK1,MAPK10,MAPK11,PIK3R4,RHOQ,RHOT1,RHOU,TGFB2	CDC42,FNBP1,KRAS,MAP2K1,MAP2K5,MAPK11,NFKB1,NRAS,RHOQ,RHOT1,TGFB2,TNFSF12
Xenobiotic Metabolism PXR Signaling Pathway	-1.50756	-2.13201	-1.94145	-1.38675	0.351	1.44	0.315	0.862	1.44	0.0545	0.105	0.0636	0.0636	CAMK2A,CAMK2G,CREBBP,HS3ST4,NCOR2,Ndst3,PPM1A,PRKACA,PRKAG2,PRKAR2A,PRKAR2B,PRKCD	ALDH5A1,CHST11,DNAJC7,GRIP1,HS2ST1,HS3ST5,HS6ST2,HSP90AA1,HSP90AB1,HSP90B1,MGST3,NCOA1,NCOR2,Ndst3,PPM1A,PPP1CB,PRKACB,PRKAR1A,PRKAR1B,PRKAR2A,PRKCE,SULT4A1,UST	CDK5,EP300,GRIP1,Gstp1 (includes others),HSP90AA1,MED1,NCOA1,NDST1,NDST4,PRKAG1,PRKAG2,PRKAR2B,PRKD1,SNW1	ALDH2,CAMK2G,HS2ST1,MED1,NCOA1,NCOR2,Ndst3,PRKAG2,PRKAR1B,PRKAR2B,PRKCA,PRKCB,SULT4A1,UST
G alpha (i) signalling events	-1.50756	-4.12311	-3.4641	-3.16228	0	0	0	0	0	0.0425	0.0656	0.0463	0.0386	ADCY2,CCL27,CNR1,GNAI1,GNAZ,GNG12,GRM7,MT-RNR2,RGS6,RGS7,RGS8	ADCY2,ADORA1,APP,CNR1,GABBR1,GABBR2,GNAI1,GNAI2,GNAS,GRM7,LPAR3,MT-RNR2,OPRM1,PSAP,RGS17,RGS7,S1PR3	ADCY2,ADCY9,CHRM2,GABBR2,GNB4,GRM7,GRM8,MT-RNR2,RGS10,RGS11,RGS6,RGS7	ADCY9,APP,CHRM2,GABBR2,GNAI1,GNAI2,GNG12,GNG2,LPAR1,RGS6
DYRK1A Signaling Pathway	-1.5	-2.61116	-1.2792	-1.2792	1.83	6.95	3.05	4.85	6.95	0.093	0.192	0.128	0.128	AKT3,ATF4,BRAF,CREB5,CREBBP,DYRK1A,EGLN2,ELOC,ID2,MAPK10,MAPK9,MAPT,POLR2F,RNF169,SMAD2,SMAD4	APP,ATF2,BRAF,CHP1,CUL2,DNM1,DYRK1A,FGFR1,ID2,IL6ST,MAP2K4,MAPK1,MAPK10,MAPK3,MAPK8,MAPK9,MAPT,NRAS,POLR2A,PPP3CA,PPP3CB,PPP3R1,PRKN,PSEN1,RALA,RAP1B,RCAN1,SMAD4,TFDP2,YWHAB,YWHAE,YWHAG,YWHAZ	AKT2,ATF2,BRAF,CREB3L2,CREB5,CUL2,DNM1,H3-3A,MAPK1,MAPK10,MAPK11,MAPT,NFATC3,POLR2A,PPP3CA,PPP3R1,PRKN,RBBP4,RNF169,STAT3,SYNJ1,TP53BP1	APP,ATF2,BRAF,CBX1,CCND3,CDKN1A,CHP1,EGLN2,ELOC,H3-3A,H3-3B,IL6ST,KRAS,MAP2K1,MAPK11,MAPT,NRAS,POLR2A,PPP3CC,RNF169,STAT3,VEGFB
Regulation of the Epithelial Mesenchymal Transition by Growth Factors Pathway	-1.5	-4.49013	-2.9824	-4.24264	1.4	6.17	2.08	3.19	6.17	0.0825	0.175	0.108	0.103	AKT3,BRAF,GAB1,GRB2,ID2,JAK1,MAP2K3,MAP2K5,MAPK10,MAPK9,NFKB1,PIK3C3,RAC1,SMAD2,SMAD4,ZEB1	ARAF,BRAF,CDC42,FGF1,FGF12,FGF13,FGFR1,FOS,GAB1,ID2,JAK1,LATS1,MAP2K4,MAP2K5,MAP3K1,MAP3K7,MAPK1,MAPK10,MAPK3,MAPK8,MAPK9,MTOR,NGFR,NRAS,PDGFA,PIK3CA,PIK3CD,PIK3R1,PTPN11,RALA,RAP1B,SMAD4,SOS2,ZEB1	AKT2,BRAF,DOCK10,EGR1,FGF1,FGF12,FOS,HSF1,IKBKB,JAK1,LATS1,MAP2K5,MAPK1,MAPK10,MAPK11,MEST,PIK3R4,SMURF1,SOS1,STAT3,TGFB2	BRAF,CDC42,CDH12,CDH2,FGF1,FGF13,FRS2,GRB2,JAK1,KRAS,MAP2K1,MAP2K5,MAPK11,MEST,NFKB1,NRAS,SOS1,STAT3,TGFB2,TNFSF12
Glycation Signaling Pathway	-1.5	-3.53009	-2.9824	-2.13201	0.95	2.07	1	3.13	3.13	0.0711	0.116	0.0844	0.0978	ADAM10,AKT3,ATF4,BRAF,HMGB1,JAK1,MAPK10,MAPK9,MAPT,NFKB1,PFKM,PFKP,PIK3C3,PRKCD,RAC1,XBP1	APP,ARAF,BRAF,CDC42,FOS,HK1,JAK1,MAP2K4,MAPK1,MAPK10,MAPK3,MAPK8,MAPK9,MAPT,MTOR,NRAS,PFKM,PFKP,PIK3CA,PIK3CD,PIK3R1,PRKCE,RALA,RAP1B,SOS2,TXN	AKT2,BRAF,EGR1,FOS,GPI,HAGH,HK1,IKBKB,JAK1,MAPK1,MAPK10,MAPK11,MAPT,PFKP,PIK3R4,PRKD1,SOS1,STAT3,TGFB2	ADAM10,APP,BRAF,CDC42,GLO1,JAK1,KRAS,MAF,MAPK11,MAPT,NFKB1,NRAS,PFKP,PRKCA,PRKCB,SCARB1,SETD7,SOS1,STAT3,TGFB2,TNFSF12,VEGFB
Mitotic G2-G2/M phases	-1.41421	-5.74456	-5.83095	-2.88675	1.72	5.08	6.84	0.611	6.84	0.087	0.159	0.164	0.058	AKAP9,BTRC,CEP63,E2F3,OBI1,ODF2,PPP1R12A,PRKACA,PRKAR2B,PSMA6,PSMB10,PSMB2,PSMC2,PSMD5,TUBB3,TUBB4A,TUBGCP3,UBC	ACTR1A,BTRC,CKAP5,DYNC1H1,FBXW11,HSP90AA1,HSP90AB1,MAPRE1,PAFAH1B1,PCM1,PPME1,PPP1CB,PPP2R1A,PSMA3,PSMC6,PSMD1,PSMD2,PSME4,SFI1,TUBA1A,TUBA1B,TUBB,TUBB2A,TUBB4A,TUBB4B,TUBGCP3,TUBGCP4,TUBGCP5,UBB,UBC,XPO1,YWHAE,YWHAG	BTRC,CEP164,CKAP5,CUL1,DCTN1,DYNC1H1,EP300,FBXW11,HSP90AA1,OBI1,ODF2,PAFAH1B1,PCM1,PPP1R12A,PPP1R12B,PPP2CA,PPP2R2A,PRKAR2B,PSMA1,PSMA4,PSMA5,PSMB7,PSMC2,PSMC6,PSMD1,PSMD11,PSMD12,PSMD13,PSMD14,PSMD8,PSME4,RBBP4,SFI1,TUBB4A	CDK11B,CDKN1A,CKAP5,CLASP1,CSNK1D,DYNC1H1,FBXW11,MNAT1,PRKAR2B,PSMD12,PSMD4,SFI1
Sirtuin Signaling Pathway	-1.41421	2.26779	-0.852803	-1.38675	2.3	3.32	1.58	1.48	3.32	0.0878	0.125	0.0912	0.0709	ACSS2,ADAM10,ATG16L1,ATG7,ATP5MC1,GOT2,MT-CYB,MT-ND1,MT-ND4,NDUFA11,NDUFA13,NDUFA3,NDUFA7,NDUFAB1,NDUFB1,NDUFB11,NDUFB2,NDUFB6,NDUFB8,NDUFV3,NFKB1,PFKFB3,PFKM,POLR2F,SDHC,XRCC6	ACLY,AGTRAP,APP,ATG2B,ATP5F1B,CPT1A,CYGB,GLUD1,GOT2,LDHA,MAP1LC3B,MAPK1,MAPK3,MT-ATP6,MT-CYB,MT-ND1,MT-ND2,MT-ND3,MT-ND4,MT-ND5,MTOR,NDUFA13,NDUFA4,NDUFB8,NDUFB9,NDUFS4,NEDD4,PAM16,PFKM,PRKAA2,RPTOR,SDHA,SF3A1,SLC25A4,TOMM20,TUBA1A,TUBA1B	ABCA1,ATG13,ATG5,ATG7,ATP5F1B,CLOCK,CPT1C,GLUD1,H3-3A,HSF1,LDHB,MAPK1,MT-CYB,MT-ND1,MT-ND2,MT-ND4,NDUFB11,NDUFB3,NDUFV2,PDHA1,PRKAA2,RPTOR,SDHA,SIRT3,STAT3,TOMM70,TP53BP1	ACADL,ADAM10,APP,ATG13,ATG16L1,ATP5PB,CLOCK,CPT1C,DOT1L,H3-3A,H3-3B,HMGCS2,LDHB,MT-CYB,MT-ND4,NDUFA12,NFKB1,PGAM1,PGK1,STAT3,WRN
Systemic Lupus Erythematosus in T Cell Signaling Pathway	-1.41421	-3.36269	-2.74563	-2.13201	0	0	0	0	0	0.0279	0.0619	0.0433	0.0356	AKT1S1,AKT3,ATF4,CREB5,CREBBP,CREM,ELF1,GNAI1,GRB2,MAP2K3,MAP2K5,PIK3C3,PPP2R2B,PPP2R2C,PPP2R5C,PTK2,RAC1,ROCK1	ATF2,CDC42,CHP1,ESR1,FNBP1,FOS,GNA13,GNAI1,GNAI2,ITPR1,MAP2K4,MAP2K5,MAPK1,MAPK3,MTOR,NRAS,PIK3CA,PIK3CD,PIK3R1,PPM1L,PPP2R1A,PPP2R2B,PPP2R2C,PPP2R5B,PPP2R5D,PPP2R5E,PPP3CA,PPP3CB,PPP3R1,PTK2,PTPA,RAB4A,RALA,RAP1B,RHOQ,RHOT1,ROCK2,RPTOR,S1PR3,SOS2	AKT2,ATF2,CREB3L2,CREB5,ELF1,FNBP1,FOS,HLA-A,MAP2K5,MAPK1,PIK3R4,PPM1L,PPP2CA,PPP2R2A,PPP2R3A,PPP2R5E,PPP3CA,PPP3R1,PTK2,RHOQ,RHOT1,RHOU,ROCK1,ROCK2,RPTOR,SOS1,STAT3,STIM1	ATF2,CDC42,CHP1,FNBP1,GNAI1,GNAI2,GRB2,HLA-A,ITPR1,KRAS,MAP2K1,MAP2K5,NRAS,PPM1L,PPP2R2B,PPP2R2C,PPP2R5E,PPP3CC,PTK2,RHOQ,RHOT1,SOS1,STAT3
NIK-->noncanonical NF-kB signaling	-1.41421	-3.16228	-4		1.93	2.02	6.26	0.271	6.26	0.131	0.164	0.262	0.0492	BTRC,NEDD8,PSMA6,PSMB10,PSMB2,PSMC2,PSMD5,UBC	BTRC,FBXW11,PSMA3,PSMC6,PSMD1,PSMD2,PSME4,UBB,UBC,UBE2M	BTRC,CUL1,FBXW11,PSMA1,PSMA4,PSMA5,PSMB7,PSMC2,PSMC6,PSMD1,PSMD11,PSMD12,PSMD13,PSMD14,PSMD8,PSME4	FBXW11,PSMD12,PSMD4
Platelet homeostasis	-1.41421	-4.12311	-3.60555	-3.60555	1.15	4.06	2.66	3.83	4.06	0.093	0.198	0.151	0.151	ATP2B1,GNG12,P2RX2,PDE11A,PPP2R5C,PRKG1,PTGIR,SLC8A1	ATP2A2,ATP2B1,ATP2B4,CALM1,GNAS,ITPR1,KCNMA1,LRP8,PDE10A,PPP2R1A,PPP2R5B,PPP2R5D,PPP2R5E,PRKG1,PTPN11,SLC8A1,SLC8A2	ATP2A2,ATP2B1,ATP2B4,GNB4,KCNMA1,KCNMB2,KCNMB4,P2RX3,PDE10A,PPP2CA,PPP2R5E,PRKG1,STIM1	ATP2B1,ATP2B4,GNG12,GNG2,GUCY1A2,ITPR1,KCNMA1,KCNMB2,P2RX3,PAFAH2,PDE11A,PPP2R5E,PRKG1
IL-3 Signaling	-1.41421	-3.5	-2.88675	-2.88675	1.27	3.85	2.42	3.5	3.85	0.0988	0.198	0.148	0.148	AKT3,GAB2,GRB2,JAK1,PIK3C3,PRKCD,RAC1,RAPGEF1	CHP1,FOS,GAB2,JAK1,MAPK1,MAPK3,NRAS,PIK3CA,PIK3CD,PIK3R1,PPP3CA,PPP3CB,PPP3R1,PRKCE,RALA,RAP1B	AKT2,FOS,JAK1,MAPK1,PIK3R4,PPP3CA,PPP3R1,PRKD1,RAPGEF1,SOS1,STAT3,STAT5B	CHP1,GRB2,JAK1,KRAS,MAP2K1,NRAS,PPP3CC,PRKCA,PRKCB,RAPGEF1,SOS1,STAT3
G alpha (12/13) signalling events	-1.41421	-3.16228	-3.31662	-2.64575	1.3	1.27	2.02	1.13	2.02	0.1	0.125	0.138	0.0875	ABR,ARHGEF1,ARHGEF11,ARHGEF18,ARHGEF9,GNG12,ITSN1,ROCK1	ABR,AKAP13,ARHGEF11,ARHGEF12,ARHGEF9,GNA13,KALRN,ROCK2,SOS2,TIAM2	AKAP13,ARHGEF10L,ARHGEF12,ARHGEF9,FGD4,GNB4,ITSN1,KALRN,ROCK1,ROCK2,SOS1	ARHGEF12,ARHGEF4,ARHGEF9,GNG12,GNG2,SOS1,TRIO
ISG15 antiviral mechanism	-1.41421	-4	-3.16228	-2.23607	1.47	4.35	1.83	0.597	4.35	0.108	0.216	0.135	0.0676	ARIH1,JAK1,KPNB1,NUP93,RANBP2,SEH1L,TPR,UBC	EIF4A2,EIF4E3,EIF4G3,JAK1,KPNA1,KPNA3,KPNA4,KPNB1,MAPK3,NEDD4,NUP93,POM121C,RANBP2,TRIM25,UBB,UBC	ARIH1,EIF4G1,EIF4G2,EIF4G3,JAK1,KPNA3,KPNA4,NUP155,RANBP2,TRIM25	JAK1,NUP153,NUP155,NUP58,UBE2N
Virus Entry via Endocytic Pathways	-1.41421	-4.3589	-3.60555	-2.52982	0.8	3.59	1.81	2.03	3.59	0.075	0.167	0.117	0.1	ACTB,AP1S2,AP2B1,AP3B1,CD55,ITSN1,PIK3C3,PRKCD,RAC1	ACTB,ACTG1,AP2A1,AP2A2,AP2S1,AP3B1,AP3S2,CD55,CDC42,CLTC,DNM1,FYN,ITGB1,NRAS,PIK3CA,PIK3CD,PIK3R1,PRKCE,RALA,RAP1B	AP1S2,AP2A1,AP3B1,AP4S1,AP5M1,CLTA,CLTC,DNM1,DNM2,FYN,HLA-A,ITSN1,PIK3R4,PRKD1	AP1B1,AP3S2,AP5M1,CAV1,CDC42,FYN,HLA-A,KRAS,NRAS,PRKCA,PRKCB,TFRC
Acute Myeloid Leukemia Signaling	-1.41421	-3.74166	-2.52982	-3.16228	1.35	3.2	1.6	2.02	3.2	0.0978	0.174	0.12	0.109	AKT3,BRAF,GRB2,IDH1,KIT,MAP2K3,MAP2K5,NFKB1,PIK3C3	ARAF,BRAF,IDH1,MAP2K4,MAP2K5,MAPK1,MAPK3,MTOR,NRAS,PIK3CA,PIK3CD,PIK3R1,RALA,RAP1B,RUNX1,SOS2	AKT2,BRAF,IDH1,KITLG,MAP2K5,MAPK1,PIK3R4,PML,SOS1,STAT3,STAT5B	BRAF,GRB2,KRAS,MAP2K1,MAP2K5,NFKB1,NRAS,SOS1,STAT3,TCF4
M-decay: degradation of maternal mRNAs by maternally stored factors	-1.41421	-2.33333	-2.44949		2.69	2.38	1.22	0.45	2.69	0.174	0.196	0.13	0.0652	CNOT1,CNOT10,CNOT2,CNOT7,ELOC,KDM4C,PABPC1,RPS2	CNOT6,CNOT7,CPEB1,EIF4A2,KDM5A,PAIP2,RPS2,TNKS1BP1,TUBB4B	CNOT1,CNOT3,EIF4B,EIF4G1,MED12L,PAIP2	DICER1,ELOC,KDM5B
MSP-RON Signaling in Macrophages Pathway	-1.41421	-2.88675	-1.41421	-1.88982	0.572	1.1	0.694	0.727	1.1	0.0667	0.108	0.0833	0.0667	ATF4,CREB5,CREBBP,GAB2,GRB2,NFKB1,PIK3C3,SBNO2	ATF2,FOS,GAB2,MAPK1,MAPK3,NRAS,PIK3CA,PIK3CD,PIK3R1,RALA,RAP1B,SBNO2,SOS2	ATF2,CREB3L2,CREB5,FOS,IKBKB,MAPK1,PIK3R4,SBNO2,SOS1,STAT3	ATF2,GRB2,KRAS,NFKB1,NRAS,SBNO2,SOS1,STAT3
Senescence-Associated Secretory Phenotype (SASP)	-1.41421	-1.88982	-2.33333	-1.26491	0.689	0	0.617	1.5	1.5	0.0721	0.0631	0.0811	0.0901	ANAPC1,ANAPC11,ANAPC4,ANAPC5,CDC16,CDC26,NFKB1,UBC	FOS,MAPK1,MAPK3,RPS6KA2,UBB,UBC,UBE2D1	ANAPC1,ANAPC16,ANAPC5,EHMT1,FOS,H3-3A,MAPK1,RPS6KA3,STAT3	ANAPC10,CDC27,CDKN1A,H2AJ,H3-3A,H3-3B,NFKB1,RPS6KA3,STAT3,UBE2D1
Interferon gamma signaling	-1.41421	-2.82843	-2.82843	-2.82843	0.898	0.417	0.596	1.09	1.09	0.0816	0.0816	0.0816	0.0816	CAMK2A,CAMK2G,IRF2,JAK1,MID1,PIAS1,PRKCD,TRIM35	JAK1,MAPK1,MAPK3,MID1,PIAS1,PTPN1,PTPN11,TRIM25	HLA-A,IRF2,JAK1,MAPK1,MID1,NCAM1,PML,TRIM25	CAMK2G,HLA-A,IRF2,JAK1,MID1,PTPN1,TRIM2,TRIM35
Paxillin Signaling	-1.41421	-4.6	-2.44949	-3.05085	1.04	7.21	0.487	4	7.21	0.0849	0.236	0.0755	0.142	ACTB,ARF1,GRB2,ITGA6,MAPK10,MAPK9,PIK3C3,PTK2,RAC1	ACTB,ACTG1,BCAR1,CDC42,GIT2,ITGA3,ITGB1,MAP2K4,MAPK1,MAPK10,MAPK8,MAPK9,NCK1,NRAS,PAK3,PARVA,PIK3CA,PIK3CD,PIK3R1,PTK2,PTPN12,RALA,RAP1B,SOS2,TLN2	BCAR1,ITGA7,MAPK1,MAPK10,MAPK11,PIK3R4,PTK2,SOS1	ACTN4,CDC42,CSK,GIT2,GRB2,ITGA3,ITGA6,KRAS,MAPK11,NRAS,PAK2,PARVA,PTK2,SOS1,VCL
MHC class II antigen presentation	-1.38675	-6.32456	-5	-3.35659	1.87	15.6	6.65	3.09	15.6	0.102	0.312	0.195	0.117	ACTR10,ACTR1B,AP1S2,AP2B1,ARF1,DYNC1I1,KIF3C,KIF5A,SEC24A,SEC24B,SH3GL2,TUBB3,TUBB4A	ACTR10,ACTR1A,ACTR1B,AP2A1,AP2A2,AP2S1,CANX,CAPZA2,CLTC,CTSB,CTSD,CTSL,DCTN6,DNM1,DNM1L,DNM3,DYNC1H1,DYNC1I1,DYNC1LI1,KIF2A,KIF3A,KIF5A,KIF5C,KIFAP3,KLC1,LGMN,OSBPL1A,RAB7A,SAR1B,SEC24A,SEC24B,SEC24D,SEC31A,SH3GL2,SPTBN2,TUBA1A,TUBA1B,TUBB2A,TUBB4A,TUBB4B	ACTR10,ACTR1B,AP1S2,AP2A1,CLTA,CLTC,CTSB,CTSL,DCTN1,DCTN4,DNM1,DNM2,DNM3,DYNC1H1,DYNC1I1,DYNC1LI1,KIF3C,KIF5A,KIF5B,KIF5C,KIFAP3,KLC1,OSBPL1A,SEC24B,TUBB4A	ACTR10,AP1B1,CAPZA2,CAPZB,CTSB,DCTN6,DYNC1H1,DYNC1I1,DYNC1LI2,KIF3A,LGMN,OSBPL1A,SEC23A,SEC24A,SEC31A
Signaling by NOTCH1	-1.38675	-4	-3.60555	-3.31662	3.83	4.06	3.06	3.07	4.06	0.167	0.205	0.167	0.141	ADAM10,CREBBP,FBXW7,HDAC7,HDAC8,HDAC9,ITCH,JAG2,MAML3,NBEA,NCOR2,TLE4,UBC	ARRB1,CCNC,CNTN1,DNER,FBXW7,HDAC10,HDAC11,HDAC9,ITCH,MIB1,NBEA,NCOR2,PSEN1,TLE4,UBB,UBC	ARRB1,CNTN1,CUL1,DNER,EP300,FBXW7,HDAC7,HDAC9,ITCH,JAG1,MIB1,SNW1,Tle1	ADAM10,ARRB1,CNTN1,DNER,HDAC8,HDAC9,ITCH,MAML2,NCOR2,NUMB,Tle1
CXCR4 Signaling	-1.38675	-5.01377	-2.82843	-2.84019	2.26	8.29	2.82	3.56	8.29	0.101	0.208	0.125	0.113	ADCY2,AKT3,ARHGEF11,GNA14,GNAI1,GNAL,GNAZ,GNG12,MAPK10,MAPK9,PIK3C3,PLCB1,PLCB3,PRKCD,PTK2,RAC1,ROCK1	ADCY2,ARHGEF11,BCAR1,CDC42,ELMO1,FNBP1,FOS,GNA13,GNAI1,GNAI2,GNAL,GNAO1,GNAQ,GNAS,ITPR1,MAP2K4,MAPK1,MAPK10,MAPK3,MAPK8,MAPK9,NRAS,PAK3,PIK3CA,PIK3CD,PIK3R1,PLCB1,PLCB4,PRKCE,PTK2,RALA,RAP1B,RHOQ,RHOT1,ROCK2	ADCY2,ADCY9,AKT2,BCAR1,EGR1,ELMO1,FNBP1,FOS,GNB4,MAPK1,MAPK10,PIK3R4,PLCB1,PLCB4,PRKD1,PTK2,RHOQ,RHOT1,RHOU,ROCK1,ROCK2	ADCY9,CDC42,FNBP1,GNAI1,GNAI2,GNAL,GNAQ,GNG12,GNG2,ITPR1,KRAS,MAP2K1,NRAS,PAK2,PRKCA,PRKCB,PTK2,RHOQ,RHOT1
14-3-3-mediated Signaling	-1.38675	-4.08248	-1.73205	-1.13389	2.52	9.36	2.15	0.582	9.36	0.114	0.242	0.121	0.0606	AKT1S1,AKT3,GRB2,MAPK10,MAPK9,MAPT,PIK3C3,PLCB1,PLCB3,PLCH1,PLCL1,PRKCD,TSC2,TUBB3,TUBB4A	FOS,MAP2K4,MAPK1,MAPK10,MAPK3,MAPK8,MAPK9,MAPT,NRAS,PDCD6IP,PDIA3,PIK3CA,PIK3CD,PIK3R1,PLCB1,PLCB4,PLCE1,PLCH1,PRKCE,RALA,RAP1B,SRPK2,TUBA1A,TUBA1B,TUBB,TUBB2A,TUBB4A,TUBB4B,YWHAB,YWHAE,YWHAG,YWHAZ	AKT2,FOS,MAPK1,MAPK10,MAPT,PIK3R4,PLCB1,PLCB4,PLCH1,PLCL1,PRKD1,SRPK2,STRADA,TSC1,Tubb2b,TUBB4A	GRB2,KRAS,MAP2K1,MAPT,NRAS,PRKCA,PRKCB,SRPK2
Granzyme A Signaling	-1.38675	2.7136	1.41421		5.4	1.86	1.08	0	5.4	0.203	0.149	0.108	0.027	MBP,MT-ND1,MT-ND4,NDUFA11,NDUFA13,NDUFA3,NDUFA7,NDUFAB1,NDUFB1,NDUFB11,NDUFB2,NDUFB6,NDUFB8,NDUFV3,XRCC6	F2R,MT-ND1,MT-ND2,MT-ND3,MT-ND4,MT-ND5,NDUFA13,NDUFA4,NDUFB8,NDUFB9,NDUFS4	F2R,MBP,MT-ND1,MT-ND2,MT-ND4,NDUFB11,NDUFB3,NDUFV2	MT-ND4,NDUFA12
RAF/MAP kinase cascade	-1.34715	-7.34847	-6.17213	-5.47723	3.35	12.1	7.91	5.33	12.1	0.103	0.205	0.16	0.114	ACTB,BRAF,CAMK2A,CAMK2G,DLG2,GFRA1,GRB2,JAK1,KIT,LAMTOR2,MARK3,NRG1,NRG3,PPP2R5C,PSMA6,PSMB10,PSMB2,PSMC2,PSMD5,PTK2,PTPN3,RALGDS,RANBP9,RASAL2,RASGRP1,RGL1,UBC	ACTB,ACTG1,ARAF,ARRB1,BRAF,CALM1,CNKSR2,DLG2,DLG4,FGF1,FGFR1,FYN,GFRA1,GFRA2,IQGAP1,JAK1,KSR2,MAPK1,MAPK3,MARK3,NEFL,NRAS,NRG1,NRG3,PDGFA,PIK3CA,PIK3R1,PPP1CB,PPP2R1A,PPP2R5B,PPP2R5D,PPP2R5E,PSMA3,PSMC6,PSMD1,PSMD2,PSME4,PTK2,PTPN3,PTPRA,RAP1B,RAPGEF2,RASA2,RASAL2,RASGRF1,RASGRP1,RET,SHOC2,SPTAN1,SPTBN1,SPTBN2,UBB,UBC,YWHAB	ARRB1,BRAF,CNKSR2,DLG2,DUSP1,FGF1,FYN,GRIN1,JAK1,KITLG,KSR1,MAPK1,MARK3,NCAM1,NRG1,NRG2,NRG3,PPP2CA,PPP2R5E,PSMA1,PSMA4,PSMA5,PSMB7,PSMC2,PSMC6,PSMD1,PSMD11,PSMD12,PSMD13,PSMD14,PSMD8,PSME4,PTK2,RASA2,RASAL2,RASGEF1A,RET,SHOC2,SOS1,SPTAN1,SPTBN1,SPTBN4	ARRB1,BRAF,CAMK2G,CSK,CUL3,FGF1,FRS2,FYN,GRB2,JAK1,KRAS,KSR1,KSR2,LAMTOR3,MAP2K1,NRAS,NRG2,NRG3,PPP2R5E,PSMD12,PSMD4,PTK2,PTPN3,RAPGEF2,RASAL2,RASGRF1,RGL1,SOS1,SPTBN4,VCL
Proteasome assembly	-1.34164	-2.23607	-3.60555		0.907	0.521	4.95	0.367	4.95	0.0962	0.0962	0.25	0.0577	PSMA6,PSMB10,PSMB2,PSMC2,PSMD5	PSMA3,PSMC6,PSMD1,PSMD2,PSME4	PSMA1,PSMA4,PSMA5,PSMB7,PSMC2,PSMC6,PSMD1,PSMD11,PSMD12,PSMD13,PSMD14,PSMD8,PSME4	POMP,PSMD12,PSMD4
Metabolism of polyamines	-1.34164	-2.44949	-3.60555		0.722	0.612	4.24	0	4.24	0.0833	0.1	0.217	0.0333	PSMA6,PSMB10,PSMB2,PSMC2,PSMD5	AZIN1,PSMA3,PSMC6,PSMD1,PSMD2,PSME4	PSMA1,PSMA4,PSMA5,PSMB7,PSMC2,PSMC6,PSMD1,PSMD11,PSMD12,PSMD13,PSMD14,PSMD8,PSME4	PSMD12,PSMD4
Superpathway of Inositol Phosphate Compounds	-1.34164	-5.91608	-4.26401	-3.4641	3.61	10.4	4.13	2.77	10.4	0.108	0.2	0.129	0.0917	DUSP15,ILKAP,INPP5B,INPP5F,INPP5K,NUDT9,PIP4K2A,PIP4K2B,PIP4K2C,PLCB1,PLCB3,PLCH1,PPFIA2,PPFIA4,PPM1H,PPP1R12A,PPP2R2B,PPP2R2C,PPP2R5C,PPP4R1,PTPN3,PTPRE,PTPRO,RNGTT,SSH2,UBLCP1	ATP1A1,CDIPT,MINPP1,MTMR4,MTMR6,MTMR9,NUDT4,PALD1,PI4KA,PIK3CA,PIK3CD,PIK3R1,PLCB1,PLCB4,PLCE1,PLCH1,PPFIA2,PPFIA3,PPFIA4,PPIP5K2,PPM1H,PPM1L,PPP1CB,PPP1R13B,PPP1R1C,PPP2R1A,PPP2R2B,PPP2R2C,PPP2R5B,PPP2R5D,PPP2R5E,PPP3CA,PPP3CB,PPP3R1,PTEN,PTPA,PTPN1,PTPN11,PTPN12,PTPN3,PTPRA,PTPRD,PTPRF,PTPRJ,PTPRN,PTPRO,SACM1L,SSH2	CDIPT,DUSP1,MTMR2,MTMR7,PIP5K1C,PLCB1,PLCB4,PLCH1,PPM1H,PPM1L,PPP1R12A,PPP1R12B,PPP1R13B,PPP2CA,PPP2R2A,PPP2R3A,PPP2R5E,PPP3CA,PPP3R1,PPP4R1,PTEN,PTPRD,PTPRJ,PTPRM,PTPRN,PTPRO,RNGTT,SACM1L,SSH1,SSH2,SYNJ1	ANGEL2,DOT1L,EYA4,G6PC3,INPP5F,MTMR6,MTMR9,NUDT5,PIP5K1A,PPM1L,PPP1R14C,PPP2R2B,PPP2R2C,PPP2R5E,PPP3CC,PTPN1,PTPN3,PTPRF,PTPRO,SACM1L,SSH2,UBLCP1
Somitogenesis	-1.34164	-2.23607	-3.4641		0.809	0.447	3.91	0	3.91	0.0893	0.0893	0.214	0.0357	PSMA6,PSMB10,PSMB2,PSMC2,PSMD5	CTNNB1,PSMA3,PSMC6,PSMD1,PSMD2	PSMA1,PSMA4,PSMA5,PSMB7,PSMC2,PSMC6,PSMD1,PSMD11,PSMD12,PSMD13,PSMD14,PSMD8	PSMD12,PSMD4
Proteasomal PSMD10 Signaling Pathway	-1.34164	-2.88675	-1.89737	-2.52982	0.36	1.59	3.29	1.95	3.29	0.0569	0.122	0.146	0.0976	AKT3,BRAF,E2F3,NFKB1,PIK3C3,PSMC2,PSMD5	ARAF,BRAF,CTNNB1,MAPK1,MAPK3,NRAS,PIK3CA,PIK3CD,PIK3R1,PSMC6,PSMD1,PSMD2,PTEN,RALA,RAP1B	AKT2,BRAF,E2F6,IGF1,MAPK1,PIK3R4,PSMC2,PSMC6,PSMD1,PSMD11,PSMD12,PSMD13,PSMD14,PSMD8,PTEN,STAT3,TGFB2,WWP2	BRAF,E2F6,ETV1,KRAS,NFKB1,NRAS,PSMD12,PSMD4,STAT3,TCF4,TGFB2,VEGFB
Histone Modification Signaling Pathway	-1.34164	-5	-4.64238	-4.7001	0.874	0.669	2.22	6.34	6.34	0.0667	0.0833	0.1	0.117	ATM,BRD4,BRPF1,CHD1,CREBBP,DNMT3A,GTF3C4,KAT6A,KAT6B,KDM4C,KMT2E,KMT5B,MAPK10,MAPK9,MORC3,NFKB1,PRDM2,SMYD3,TRIM33,XRCC6	ASH1L,ATF2,BAZ2B,BPTF,BRD2,BRWD1,ESR1,GLYR1,HDAC11,KDM5A,KDM5C,KMT2A,KMT5B,MAP2K4,MAPK10,MAPK8,MAPK9,NSD2,PBRM1,PHF20,SMYD3,YWHAB,YWHAE,YWHAG,YWHAZ	AR,ATF2,BAZ2B,BRD1,CBX7,DNMT3A,EHMT1,EP300,H3-3A,HLCS,KDM7A,KMT2A,KMT5B,MAPK10,MLLT10,MORF4L1,NSD1,NSD2,NSD3,PBRM1,PHF1,RPS6KA5,SETDB1,SGF29,SIRT3,SMARCA4,SMNDC1,SND1,TAF1,TP53BP1	ATAD2B,ATF2,ATR,BAZ1B,BRD4,BRWD1,CBX1,CHD4,DOT1L,GLYR1,H3-3A,H3-3B,KDM5B,KMT2C,KMT5B,MBTD1,MLLT10,NFKB1,NSD1,NSD2,PHF1,PKD1,PRDM2,PRKCB,RNF20,SETD7,SMARCA2,SMARCA4,SMYD3,TAF1,TRIM33,TRRAP,VEGFB,ZMYND11,ZZZ3
Activation of gene expression by SREBF (SREBP)	-1.34164	-3	-2.44949	-3	1.73	3.28	1.88	4.81	4.81	0.143	0.238	0.167	0.238	ACACA,CREBBP,LSS,NCOA2,NCOA6,SREBF2	ACACA,CHD9,CYP51A1,DHCR7,ELOVL6,NCOA1,SC5D,SQLE,SREBF2,TM7SF2	ACACA,CHD9,ELOVL6,MED1,NCOA1,NCOA6,SQLE	ACACA,CYP51A1,GPAM,HMGCS1,IDI1,MED1,NCOA1,NCOA2,NFYC,SQLE
Thyroid Cancer Signaling	-1.34164	-3.29983	-1.89737	-2.44949	0.437	5.23	1.68	0.827	5.23	0.0641	0.231	0.128	0.0769	AKT3,ALK,BRAF,INSR,PIK3C3	BDNF,BRAF,CTNNB1,FOS,INSR,MAPK1,MAPK3,MTOR,NRAS,NTRK2,NTRK3,PIK3CA,PIK3CD,PIK3R1,PTEN,RALA,RAP1B,RET	AKT2,BRAF,FOS,IGF1,INSR,MAPK1,NTRK2,PIK3R4,PTEN,RET	BRAF,KRAS,MAP2K1,NRAS,NTRK2,TCF4
IL-7 Signaling Pathway	-1.34164	-3.16228	-3	-2.64575	0.425	1.31	1.65	1.55	1.65	0.0633	0.127	0.127	0.101	AKT3,GRB2,JAK1,PIK3C3,PTK2	EBF1,FYN,JAK1,MAPK1,MAPK3,PIK3CA,PIK3CD,PIK3R1,PTK2,SOS2	AKT2,EBF1,FYN,JAK1,MAPK1,MAPK11,PIK3R4,PTK2,SOS1,STAT5B	BCL2,CCND3,FYN,GRB2,JAK1,MAPK11,PTK2,SOS1
Endometrial Cancer Signaling	-1.34164	-2.3094	-0.816497	-1.13389	0.722	3.65	1.53	1.71	3.65	0.0833	0.217	0.133	0.117	AKT3,AXIN1,CTNNA1,GRB2,PIK3C3	CTNNA1,CTNNA2,CTNNB1,MAPK1,MAPK3,NRAS,PIK3CA,PIK3CD,PIK3R1,PTEN,RALA,RAP1B,SOS2	AKT2,APC2,CTNNA1,CTNNA2,MAPK1,PIK3R4,PTEN,SOS1	CTNNA1,CTNNA2,GRB2,KRAS,MAP2K1,NRAS,SOS1
nNOS Signaling in Skeletal Muscle Cells	-1.34164	-3	-2.64575	-1.63299	0.96	2.66	1.49	1.58	2.66	0.1	0.2	0.14	0.12	CACNA1A,CACNA1E,CACNA2D3,RYR3,SNTB2	CACNA1A,CACNA1B,CACNA2D1,CACNA2D2,CACNA2D3,CACNB1,CACNB4,CALM1,DAG1,ITPR1	CACNA1A,CACNA1C,CACNA1E,CACNA1H,CACNB3,RYR2,SNTB2	CACNA1C,CACNA1D,CACNA2D3,CACNB4,DAG1,ITPR1
Signaling by CSF3 (G-CSF)	-1.34164	-2.82843	-2.23607	-2.64575	1.78	3.07	1.47	3.47	3.47	0.167	0.267	0.167	0.233	ELOC,GAB2,GRB2,JAK1,UBC	GAB2,JAK1,PTPN11,RNF7,UBB,UBC,UBE2D1,UBE2D2	JAK1,STAT3,STAT5B,UBE2D2,UBE2D3	ELOC,GRB2,JAK1,KRAS,STAT3,UBE2D1,UBE2D3
p38 MAPK Signaling	-1.34164	-2.23607	-2.82843	-1.63299	0	0	1.39	1.56	1.56	0.0484	0.0565	0.105	0.0887	ATF4,CREB5,CREBBP,MAP2K3,MAPT,TAB2	ATF2,MAP2K4,MAP3K7,MAPT,MEF2A,RPS6KA2,TAB2	ATF2,CREB3L2,CREB5,DUSP1,H3-3A,MAPK11,MAPT,MEF2A,MEF2C,MEF2D,RPS6KA3,RPS6KA5,TGFB2	ATF2,EEF2K,H3-3A,H3-3B,IL1RAPL1,MAPK11,MAPT,PLA2G12A,RPS6KA3,TAB2,TGFB2
Signaling by SCF-KIT	-1.34164	-2.64575	-2.44949	-2.64575	1.18	1.54	1.34	2.49	2.49	0.116	0.163	0.14	0.163	FER,GAB2,GRB2,KIT,RAC1	FER,FYN,GAB2,NRAS,PIK3CA,PIK3R1,PTPN11	FER,FYN,KITLG,SOS1,STAT3,STAT5B	FYN,GRB2,KRAS,NRAS,PRKCA,SOS1,STAT3
GM-CSF Signaling	-1.34164	-3.31662	-2.44949	-2.33333	0.546	3.5	1.19	2.88	3.5	0.0714	0.2	0.114	0.143	AKT3,CAMK2A,CAMK2G,GRB2,PIK3C3	MAPK1,MAPK3,NRAS,PIK3CA,PIK3CD,PIK3R1,PPP3CA,PPP3CB,PPP3R1,PTPN11,RALA,RAP1B,RUNX1,SOS2	AKT2,MAPK1,PIK3R4,PPP3CA,PPP3R1,SOS1,STAT3,STAT5B	BCL2L1,CAMK2G,GRB2,KRAS,MAP2K1,NRAS,PPP3CC,PRKCB,SOS1,STAT3
Small Cell Lung Cancer Signaling	-1.34164	-2	-1.63299	-2	1.95	0.417	1.11	1.44	1.95	0.112	0.0816	0.102	0.0918	AKT3,BIRC2,E2F3,FHIT,HDAC7,HDAC8,HDAC9,NFKB1,PIK3C3,PTK2,RXRB	HDAC10,HDAC11,HDAC9,PIK3CA,PIK3CD,PIK3R1,PTEN,PTK2	AKT2,CYCS,E2F6,HDAC7,HDAC9,IKBKB,PIK3R4,PTEN,PTK2,TRAF3	BCL2,BCL2L1,CCND3,E2F6,HDAC8,HDAC9,NFKB1,PA2G4,PTK2
IL-13 Signaling Pathway	-1.34164	-3.4641	-2.88675	-2.64575	0	0.792	1.1	0.464	1.1	0.0403	0.0968	0.0968	0.0565	AKT3,JAK1,PIK3C3,PRKCD,ROCK1	CTNNB1,FAM120A,FYN,JAK1,MAPK1,MAPK3,MTOR,PDGFA,PIK3CA,PIK3CD,PIK3R1,ROCK2	AKT2,DUSP1,FAM120A,FYN,JAK1,MAPK1,MAPK11,PIK3R4,ROCK1,ROCK2,STAT3,TGFB2	BCL2L1,FAM120A,FYN,JAK1,MAPK11,STAT3,TGFB2
Apoptosis Signaling	-1.34164	0.57735	-0.333333	2.11058	0	1.46	0.936	2.02	2.02	0.0472	0.123	0.0943	0.104	BIRC2,CAPN2,LMNA,NFKB1,ROCK1	BIRC6,CAPN7,CAPNS1,MAP2K4,MAP4K4,MAPK1,MAPK3,MAPK8,NRAS,PRKCE,RALA,RAP1B,SPTAN1	ACIN1,BIRC6,CAPN2,CYCS,IKBKB,MAP4K4,MAPK1,ROCK1,SPTAN1,XIAP	ACIN1,AIFM1,BCL2,BCL2L1,BIRC6,KRAS,MAP2K1,NFKB1,NRAS,PRKCA,XIAP
Role of NANOG in Mammalian Embryonic Stem Cell Pluripotency	-1.34164	-3.74166	-2.64575	-3	1.01	2.63	0.871	1.24	2.63	0.0813	0.146	0.0894	0.0813	AKT3,AXIN1,BMPR1A,BMPR2,GAB1,GRB2,JAK1,PIK3C3,SMAD4,SMAD9	ACVR2A,APC,BMPR2,CTNNB1,GAB1,IL6ST,JAK1,LIFR,MAPK1,MAPK3,NRAS,PIK3CA,PIK3CD,PIK3R1,RALA,RAP1B,SMAD4,SOS2	ACVR1,AKT2,APC,APC2,BMPR1A,JAK1,LIFR,MAPK1,PIK3R4,SOS1,STAT3	FZD3,GRB2,IL6ST,JAK1,KRAS,LIFR,MAP2K1,NRAS,SOS1,STAT3
Role of CHK Proteins in Cell Cycle Checkpoint Control	-1.34164	-2.64575	-1.34164	-0.816497	0.764	2.17	0.842	2.32	2.32	0.0862	0.172	0.103	0.138	ATM,E2F3,PPP2R2B,PPP2R2C,PPP2R5C	PPM1L,PPP2R1A,PPP2R2B,PPP2R2C,PPP2R5B,PPP2R5D,PPP2R5E,PTPA,RAD17,RPA1	E2F6,PPM1L,PPP2CA,PPP2R2A,PPP2R3A,PPP2R5E	ATR,CDKN1A,E2F6,PPM1L,PPP2R2B,PPP2R2C,PPP2R5E,RPA1
Superpathway of D-myo-inositol (1,4,5)-trisphosphate Metabolism	-1.34164				2.36	0.703	0.825	0	2.36	0.227	0.136	0.136	0.0455	BPNT2,INPP1,INPP5B,INPP5F,INPP5K	BPNT1,MINPP1,PTEN	BPNT1,PTEN,SYNJ1	INPP5F
Signaling by NOTCH3	-1.34164	-1.63299	-2.23607		0.96	0.865	0.719	0.392	0.96	0.1	0.12	0.1	0.06	ADAM10,CREBBP,JAG2,MAML3,UBC	FABP7,MIB1,PBX1,PSEN1,UBB,UBC	EP300,JAG1,MIB1,SNW1,WWP2	ADAM10,MAML2,PBX1
D-myo-inositol (1,4,5)-trisphosphate Degradation	-1.34164				3.03	0	0.59	0.277	3.03	0.312	0.0625	0.125	0.0625	BPNT2,INPP1,INPP5B,INPP5F,INPP5K	BPNT1	BPNT1,SYNJ1	INPP5F
CSDE1 Signaling Pathway	-1.34164	-0.707107	0.447214	-2.82843	1.19	1.81	0.586	3.02	3.02	0.107	0.161	0.0893	0.161	AGO4,AKT3,DCP2,FUS,PABPC1,RAC1	AGO3,CNOT6,CTNNB1,DDX6,FABP7,FOS,PTEN,PUM1,SYNCRIP	AKT2,FOS,FUS,PTEN,SDC4	CCND3,CDK11B,CSDE1,DDX6,FUS,HNRNPC,PABPC4,SDC4,TRIO
Signaling by PDGF	-1.34164	-2.82843	-2.23607	-2.44949	0.764	1.31	0.548	1.31	1.31	0.0862	0.138	0.0862	0.103	COL5A3,COL6A2,COL6A5,GRB2,RAPGEF1	BCAR1,NCK1,NRAS,PDGFA,PIK3CA,PIK3R1,PTPN11,PTPN12	BCAR1,RAPGEF1,SOS1,STAT3,STAT5B	GRB2,KRAS,NRAS,RAPGEF1,SOS1,STAT3
Transcriptional and post-translational regulation of MITF-M expression and activity	-1.34164	-3.31662	-2.23607	#N/A	0.683	2.44	0.479	#N/A	#N/A	0.0806	0.177	0.0806	#N/A	AKT3,CREBBP,KIT,MARK3,QARS1	CTNNB1,HINT1,MAPK1,MAPK3,MARK3,TBX3,XPO1,YWHAB,YWHAE,YWHAG,YWHAZ	EP300,KITLG,MAPK1,MARK3,MITF	#N/A
Regulation of TP53 Activity through Phosphorylation	-1.34164	-3	-2.64575	-2.82843	0.288	0.687	0.462	1.19	1.19	0.0538	0.0968	0.0753	0.086	ATM,HIPK2,PRKAG2,TAF13,UBC	HIPK1,HIPK2,PRKAA2,PRKAB2,RAD17,RPA1,TAF13,UBB,UBC	CDK5,MAPK11,MDM4,PRKAA2,PRKAG1,PRKAG2,TAF1	ATR,MAPK11,MDM4,PRKAG2,RPA1,SUPT16H,TAF1,WRN
Co-stimulation by CD28	-1.34164	-3.31662	-2	-2.44949	0.989	3.32	0.451	1.62	3.32	0.102	0.224	0.0816	0.122	AKT3,GRB2,PPP2R5C,RAC1,THEM4	CDC42,FYN,MTOR,PAK3,PIK3CA,PIK3CD,PIK3R1,PPP2R1A,PPP2R5B,PPP2R5D,PPP2R5E	AKT2,FYN,PPP2CA,PPP2R5E	CDC42,FYN,GRB2,PAK2,PPP2R5E,RICTOR
PI3K Cascade	-1.34164	-2.64575			1.15	1.49	0.291	0.482	1.49	0.114	0.159	0.0682	0.0682	GAB1,GAB2,GRB2,PIK3C3,THEM4	FGF1,FGFR1,GAB1,GAB2,PIK3CA,PIK3R1,PTPN11	AKT2,FGF1,PIK3R4	FGF1,FRS2,GRB2
NF-κB Activation by Viruses	-1.34164	-3.4641	-2.23607	-1.88982	0.437	2.1	0.279	1.17	2.1	0.0641	0.154	0.0641	0.0897	AKT3,ITGA6,NFKB1,PIK3C3,PRKCD	ITGA3,ITGB1,MAP3K1,MAPK1,MAPK3,NRAS,PIK3CA,PIK3CD,PIK3R1,PRKCE,RALA,RAP1B	AKT2,IKBKB,MAPK1,PIK3R4,PRKD1	ITGA3,ITGA6,KRAS,NFKB1,NRAS,PRKCA,PRKCB
tRNA Splicing	-1.34164	-2			1.59	1.03	0.278	0.466	1.59	0.133	0.133	0.0667	0.0667	MPPED2,PDE11A,PDE3A,PDE4B,PDE8A,TSEN34	GDE1,GDPD1,MPPED2,PDE10A,PDE1C,PDE8B	PDE10A,PDE12,PDE4D	PDE11A,PDE6D,PDE7B
G alpha (z) signalling events	-1.34164	-2.44949		-1.88982	1.02	0.927	0.243	2.22	2.22	0.104	0.125	0.0625	0.146	ADCY2,GNAI1,GNAZ,GNG12,PRKCD	ADCY2,GNAI1,GNAI2,GNAS,PRKCE,RGS17	ADCY2,ADCY9,GNB4	ADCY9,GNAI1,GNAI2,GNG12,GNG2,PRKCA,PRKCB
Assembly of RNA Polymerase II Complex	-1.34164			-2	0.933	0	0	0.686	0.933	0.098	0.0392	0.0392	0.0784	GTF2B,GTF2H1,POLR2F,TAF13,TAF5L	POLR2A,TAF13	POLR2A,TAF1	GTF2B,MNAT1,POLR2A,TAF1
IL-15 Signaling	-1.34164	-3.31662	-2.82843	-2.82843	0	0	0	0	0	0.00949	0.0209	0.0152	0.0152	AKT1S1,AKT3,JAK1,NFKB1,PIK3C3	JAK1,MAPK1,MAPK3,MTOR,NRAS,PIK3CA,PIK3CD,PIK3R1,RALA,RAP1B,RPTOR	AKT2,JAK1,MAPK1,MAPK11,PIK3R4,RPTOR,STAT3,STAT5B	BCL2L1,JAK1,KRAS,MAP2K1,MAPK11,NFKB1,NRAS,STAT3
Activation of anterior HOX genes in hindbrain during early embryogenesis	-1.34164		-2.44949	-1	0	0	0	0.978	0.978	0.0413	0.0248	0.0496	0.0744	ASH2L,CREBBP,NCOA6,POLR2F,YY1	CNOT6,PBX1,POLR2A	EP300,H3-3A,NCOA6,PIAS2,POLR2A,RBBP4	CTCF,DPY30,H2AJ,H3-3A,H3-3B,KMT2C,PBX1,POLR2A,YY1
Huntington's Disease Signaling	-1.29099	-2.50185	-2.32379	-1.89737	6.67	9.6	10.7	2.44	10.7	0.129	0.181	0.174	0.0836	AKT3,ATF4,ATP5MC1,CAPN2,CREB5,CREBBP,GNA14,GNG12,GOSR1,GOSR2,GRB2,HDAC7,HDAC8,HDAC9,HIP1,HSPA5,HTT,MAPK9,NCOR2,NSF,PACSIN1,PIK3C3,PLCB1,PLCB3,POLR2F,PRKCD,PSMA6,PSMB10,PSMB2,PSMC2,PSMD5,RCOR1,SDHC,SGK1,SH3GL3,TCERG1,UBC	AP2A2,ATF2,ATP5F1B,BDNF,CACNA1B,CAPN7,CAPNS1,CLTC,CTSD,DLG4,DNAJC5,DNM1,DNM1L,DNM3,GNAQ,HDAC10,HDAC11,HDAC9,HIP1,HSPA4,HSPA5,HSPA8,HSPA9,HTT,IGF1R,ITPR1,MAP2K4,MAPK1,MAPK3,MAPK8,MAPK9,MTOR,NCOR2,PACSIN1,PIK3CA,PIK3CD,PIK3R1,PLCB1,PLCB4,POLR2A,PRKCE,PSMA3,PSMC6,PSMD1,PSMD2,PSME4,RCOR2,SDHA,SOS2,STX16,UBB,UBC	AKT2,ATF2,ATP5F1B,CAPN2,CDK5,CLTA,CLTC,CREB3L2,CREB5,CYCS,DCTN1,DNM1,DNM2,DNM3,EP300,GNB4,HDAC7,HDAC9,HIP1,HSPA9,IGF1,IGF1R,MAPK1,NAPA,NAPG,PIK3R4,PLCB1,PLCB4,POLR2A,PRKD1,PSMA1,PSMA4,PSMA5,PSMB7,PSMC2,PSMC6,PSMD1,PSMD11,PSMD12,PSMD13,PSMD14,PSMD8,PSME4,SDHA,SNAP25,SOS1,STX16,STX1B,YKT6,ZDHHC17	ATF2,ATP5PB,BCL2L1,DNAJB1,GNAQ,GNG12,GNG2,GRB2,HDAC8,HDAC9,HIP1,HSPA4,IGF1R,ITPR1,NAPB,NCOR2,POLR2A,PRKCA,PRKCB,PSMD12,PSMD4,RCOR3,SNAP25,SOS1
Regulation of lipid metabolism by PPARalpha	-1.29099	-3.16228	-2.7136	-2.5	2.97	0.488	0.943	3.95	3.95	0.126	0.084	0.0924	0.134	ACADM,ARNT,ARNT2,CREBBP,MED13L,MED14,MED25,NCOA2,NCOA6,NCOR2,PPARGC1B,RGL1,RXRB,SREBF2,THRAP3	CCNC,CHD9,CPT1A,FAM120B,NCOA1,NCOR2,SREBF2,THRAP3,TIAM2,TNFRSF21	ABCA1,ACSL1,ARNT,CHD9,CLOCK,EP300,FADS1,MED1,NCOA1,NCOA6,PPARGC1B	ACADM,ARNT,CLOCK,FAM120B,GPS2,HMGCS1,HMGCS2,MED1,MED15,NCOA1,NCOA2,NCOR2,NFYC,NRF1,RGL1,RORA
p70S6K Signaling	-1.29099	-3.05329	-2.18282	-1.69775	0	0	0	0	0	0.0258	0.062	0.031	0.031	AKT3,GNAI1,GRB2,JAK1,MAPT,PIK3C3,PLCB1,PLCB3,PLCH1,PLCL1,PPP2R2B,PPP2R2C,PPP2R5C,PRKCD,RPS6	BCAP31,EEF2,F2R,GNAI1,GNAI2,GNAQ,JAK1,MAPK1,MAPK3,MAPT,MTOR,NRAS,PDIA3,PIK3CA,PIK3CD,PIK3R1,PLCB1,PLCB4,PLCE1,PLCH1,PPM1L,PPP2R1A,PPP2R2B,PPP2R2C,PPP2R5B,PPP2R5D,PPP2R5E,PRKCE,PTPA,RALA,RAP1B,SOS2,YWHAB,YWHAE,YWHAG,YWHAZ	AKT2,BCAP31,F2R,JAK1,MAPK1,MAPT,PIK3R4,PLCB1,PLCB4,PLCH1,PLCL1,PPM1L,PPP2CA,PPP2R2A,PPP2R3A,PPP2R5E,PRKD1,SOS1	BCAP31,EEF2K,GNAI1,GNAI2,GNAQ,GRB2,JAK1,KRAS,MAP2K1,MAPT,NRAS,PPM1L,PPP2R2B,PPP2R2C,PPP2R5E,PRKCA,PRKCB,SOS1
Autism Signaling Pathway	-1.2792	-3.89331	-3.65148	-2.04265	1.58	4.54	2.32	4.02	4.54	0.0779	0.136	0.101	0.0974	AKT1S1,AKT3,AXIN1,BRAF,CACNA1A,CACNA1E,CACNA2D3,CAMK2A,CAMK2G,CNTNAP2,CREBBP,DLD,GRM7,MECP2,NLGN2,NLGN3,PCCA,PIK3C3,PRKACA,PRKAG2,PRKAR2A,PRKAR2B,RPS6,TSC2	ALDH5A1,APC,BDNF,BRAF,CACNA1A,CACNA1B,CACNA2D1,CACNA2D2,CACNA2D3,CACNB1,CACNB4,CHD8,CNTNAP2,CTNNB1,DHCR7,GRIN3A,GRINA,GRM7,HPRT1,IGF1R,MAPK1,MAPK3,MTOR,NLGN1,NLGN3,NRAS,NRXN1,NTRK2,PIK3CA,PIK3CD,PIK3R1,PRKACB,PRKAR1A,PRKAR1B,PRKAR2A,PTEN,RAI1,RALA,RAP1B,RPTOR,SCN1A,SOS2	AKT2,APC,BRAF,CACNA1A,CACNA1C,CACNA1E,CACNB3,CHD8,CNTNAP2,EP300,GRIN1,GRM7,GRM8,HLA-A,HPRT1,IGF1,IGF1R,IGF2R,MAPK1,NEXMIF,NLGN1,NTRK2,PIK3R4,PRKAG1,PRKAG2,PRKAR2B,PTEN,RPTOR,SOS1,TGFB2,TSC1	ALDH2,BCKDHB,BRAF,CACNA1C,CACNA1D,CACNA2D3,CACNB4,CAMK2G,CNTNAP2,DLD,FZD3,HLA-A,IGF1R,KRAS,LRP6,MAP2K1,MECP2,NLGN1,NRAS,NRXN1,NTRK2,PRKAG2,PRKAR1B,PRKAR2B,PTCH1,RAI1,SOS1,TCF4,TGFB2,TNFSF12
Interleukin-1 family signaling	-1.26491	-4	-4.69042	-3	0.896	1.7	4.87	0.84	4.87	0.0769	0.123	0.169	0.0692	BTRC,NFKB1,PSMA6,PSMB10,PSMB2,PSMC2,PSMD5,PTPN9,TAB2,UBC	BTRC,FBXW11,MAP2K4,MAP3K7,MAPK8,PSMA3,PSMC6,PSMD1,PSMD2,PSME4,PTPN11,PTPN12,TAB2,TBK1,UBB,UBC	BTRC,CUL1,FBXW11,IKBKB,MAP3K3,PSMA1,PSMA4,PSMA5,PSMB7,PSMC2,PSMC6,PSMD1,PSMD11,PSMD12,PSMD13,PSMD14,PSMD8,PSME4,PTPN4,PTPN9,STAT3,TBK1	FBXW11,IL1RAPL1,MAP2K1,NFKB1,PSMD12,PSMD4,STAT3,TAB2,UBE2N
STAT3 Pathway	-1.26491	-3.90007	-2.3094	-3	1.29	3.15	1.33	1.93	3.15	0.0863	0.151	0.101	0.0935	BMPR1A,BMPR2,GHR,INSR,MAP2K3,MAP2K5,MAPK10,MAPK9,NDUFA13,RAC1,SOCS2,TGFBR3	BMPR2,FGFR1,GHR,IGF1R,IL6ST,INSR,MAP2K4,MAP2K5,MAPK1,MAPK10,MAPK3,MAPK8,MAPK9,NDUFA13,NGFR,NRAS,NTRK2,NTRK3,RALA,RAP1B,TGFBR3	BMPR1A,IGF1,IGF1R,IGF2R,INSR,MAP2K5,MAPK1,MAPK10,MAPK11,NTRK2,SOCS2,SOCS7,STAT3,TGFB2	BCL2,CDKN1A,IGF1R,IL6ST,KRAS,MAP2K1,MAP2K5,MAPK11,NRAS,NTRK2,SOCS7,STAT3,TGFB2
Ferroptosis Signaling Pathway	-1.26491	-3.15296	-2.88675	-3.4641	0.793	1.8	0.866	1.62	1.8	0.073	0.124	0.0876	0.0876	ACACA,ARF1,ARF5,ATF4,BRAF,G3BP1,LPCAT3,NCOA4,PRKAG2,SREBF2	ACACA,ARAF,ARF3,ARF4,BRAF,CTSB,MAPK1,MAPK3,NRAS,PRKAA2,PRKAB2,RALA,RAP1B,SLC38A1,SLC3A2,SREBF2,STEAP3	ABCA1,ACACA,ARF3,BRAF,CTSB,MAPK1,NCOA4,PRKAA2,PRKAG1,PRKAG2,STAT3,USP7	ACACA,BRAF,CDKN1A,CTSB,KRAS,MAP2K1,NRAS,PHKG2,PRKAG2,SLC38A1,STAT3,TFRC
Pancreatic Adenocarcinoma Signaling	-1.26491	-3.05085	-2.44949	-2.11058	3.21	2.18	0.837	4.22	4.22	0.128	0.136	0.088	0.136	AKT3,E2F3,GRB2,HDAC7,HDAC8,HDAC9,JAK1,MAPK10,MAPK9,NFKB1,PIK3C3,PLD3,RAC1,RALGDS,SMAD2,SMAD4	CDC42,HDAC10,HDAC11,HDAC9,JAK1,MAP2K4,MAPK1,MAPK10,MAPK3,MAPK8,MAPK9,PIK3CA,PIK3CD,PIK3R1,RALA,RALBP1,SMAD4	AKT2,E2F6,HDAC7,HDAC9,JAK1,MAPK1,MAPK10,PIK3R4,PLD5,STAT3,TGFB2	BCL2,BCL2L1,CDC42,CDKN1A,E2F6,GRB2,HDAC8,HDAC9,JAK1,KRAS,MAP2K1,NFKB1,PA2G4,PLD5,STAT3,TGFB2,VEGFB
TRIM21 Intracellular Antibody Signaling Pathway	-1.26491	-2	-3.1305	-2.64575	0	0	0	0	0	0.0176	0.0281	0.0351	0.0123	IRF2,JAK1,NFKB1,PSMA6,PSMB10,PSMB2,PSMC2,PSMD5,TAB2,UBC	CTNNB1,FOS,GMPS,JAK1,MAP1LC3B,MAP3K7,PSMA3,PSMC6,PSMD1,PSMD2,PSME4,TAB2,TBK1,UBB,UBC,VCP	FOS,IKBKB,IRF2,JAK1,PSMA1,PSMA4,PSMA5,PSMB7,PSMC2,PSMC6,PSMD1,PSMD11,PSMD12,PSMD13,PSMD14,PSMD8,PSME4,STAT2,TBK1,USP7	IRF2,JAK1,NFKB1,PSMD12,PSMD4,TAB2,UBE2N
Cilium Assembly	-1.21268	-5.74456	-5	-4.12311	1.49	5.22	3.11	1.88	5.22	0.0833	0.162	0.123	0.0833	AKAP9,ARL13B,ASAP1,BBS9,CCT4,CEP162,CEP63,DYNLRB1,EXOC4,KIF3C,MARK4,ODF2,PRKACA,PRKAR2B,TNPO1,TUBB3,TUBB4A	ACTR1A,ARF4,ASAP1,CCT2,CCT4,CEP83,CKAP5,DYNC1H1,EXOC4,EXOC5,EXOC6,GBF1,HSP90AA1,IFT43,IFT80,KIF3A,KIFAP3,MAPRE1,PAFAH1B1,PCM1,PPP2R1A,RAB11FIP3,SFI1,TCP1,TTBK2,TUBA1A,TUBA1B,TUBB,TUBB2A,TUBB4A,TUBB4B,YWHAE,YWHAG	AHI1,BBIP1,CC2D2A,CEP164,CKAP5,DCTN1,DYNC1H1,EXOC4,EXOC6,EXOC8,GBF1,HSP90AA1,IFT43,KIF3C,KIFAP3,ODF2,PAFAH1B1,PCM1,PRKAR2B,SFI1,TCP1,TNPO1,TRIP11,TTBK2,TUBB4A	AHI1,ASAP1,CCT3,CKAP5,CLASP1,CSNK1D,DYNC1H1,DYNLRB1,EXOC6,GBF1,IFT81,KIF3A,PDE6D,PKD1,PRKAR2B,SCLT1,SFI1
Asparagine N-linked glycosylation	-1.21268	-5.74456	-3.60555	-3.31662	3.48	10.2	1.25	1.43	10.2	0.131	0.254	0.1	0.0846	ALG2,B4GALT3,DAD1,DOLPP1,FUT8,MAN1C1,MARCHF6,MGAT4C,MGAT5,MPDU1,OST4,RFT1,RNF185,RPN2,ST8SIA3,STT3A,UBC	ALG11,ALG2,AMFR,B4GALT6,CALR,CANX,DAD1,DERL1,DOLPP1,EDEM3,HK1,MAGT1,MAN1A1,MAN1A2,MANEA,MARCHF6,MGAT2,MGAT4A,MGAT5,NUS1,OS9,OSTC,PDIA3,RAD23B,RNF103,RPN1,RPN2,ST8SIA3,STT3A,STT3B,UBB,UBC,VCP	CHST8,FUT8,GMDS,HK1,MAN1A1,MGAT4C,MGAT5,NAGK,PRKCSH,RAD23B,ST6GAL1,ST8SIA3,UAP1	ALG2,AMFR,B4GALT6,DOLPP1,MAN1A2,MGAT1,MGAT3,MGAT4B,MPDU1,RNF103,STT3B
Sphingosine-1-phosphate Signaling	-1.1547	-4.14614	-2.67261	-2.12132	2.12	6.19	2.6	1.32	6.19	0.109	0.21	0.134	0.084	ACER3,ADCY2,AKT3,GNAI1,PIK3C3,PLCB1,PLCB3,PLCH1,PLCL1,PTK2,RAC1,SMPD1,SMPD4	ACER3,ADCY2,ASAH1,CDC42,FNBP1,GNA13,GNAI1,GNAI2,GNAQ,MAPK1,MAPK3,NAAA,PDGFA,PDIA3,PIK3CA,PIK3CD,PIK3R1,PLCB1,PLCB4,PLCE1,PLCH1,PTK2,RHOQ,RHOT1,S1PR3	ACER3,ADCY2,ADCY9,AKT2,ASAH1,FNBP1,MAPK1,PIK3R4,PLCB1,PLCB4,PLCH1,PLCL1,PTK2,RHOQ,RHOT1,RHOU	ADCY9,ASAH1,CDC42,FNBP1,GNAI1,GNAI2,GNAQ,PTK2,RHOQ,RHOT1
Systemic Lupus Erythematosus in B Cell Signaling Pathway	-1.1547	-4.31455	-2.9824	-2.98481	0	0	0	0	0	0.0165	0.0371	0.0261	0.0302	AKT3,GAB1,GRB2,INPP5B,INPP5F,INPP5K,JAK1,NFKB1,PIK3C3,PRKCD,RAC1,RASGRP1	CALM1,CHP1,CTNNB1,FOS,FYN,GAB1,IL6ST,JAK1,MAP3K7,MAP4K4,MAPK1,MAPK3,MTOR,NRAS,PIK3CA,PIK3CD,PIK3R1,PPP3CA,PPP3CB,PPP3R1,PRKCE,PTPN11,RALA,RAP1B,RASGRP1,SOS2,TBK1	AKT2,FOS,FYN,JAK1,MAP4K4,MAPK1,NFAT5,NFATC3,PIK3R4,PPP3CA,PPP3R1,PRKD1,SOS1,STAT2,STAT3,SYNJ1,TBK1,TGFB2,TRAF3	BCL2,BCL2L1,CCND3,CHP1,CSK,FYN,GRB2,IL6ST,INPP5F,JAK1,KRAS,MAP2K1,NFKB1,NRAS,PAG1,PPP3CC,PRKCA,PRKCB,SOS1,STAT3,TGFB2,TNFSF12
TNFR2 non-canonical NF-kB pathway	-1.13389	-2.64575	-3.74166		1.21	0.679	4.19	0	4.19	0.101	0.101	0.203	0.0435	BIRC2,PSMA6,PSMB10,PSMB2,PSMC2,PSMD5,UBC	PSMA3,PSMC6,PSMD1,PSMD2,PSME4,UBB,UBC	PSMA1,PSMA4,PSMA5,PSMB7,PSMC2,PSMC6,PSMD1,PSMD11,PSMD12,PSMD13,PSMD14,PSMD8,PSME4,TRAF3	PSMD12,PSMD4,TNFSF12
Type II Diabetes Mellitus Signaling	-1.13389	-3.15296	-1	0	1.63	5.63	3.39	1.32	5.63	0.0921	0.184	0.138	0.0789	AKT3,CACNA1A,CACNA1E,CACNA2D3,INSR,MAPK10,MAPK9,NFKB1,PIK3C3,PRKAG2,PRKCD,SMPD1,SMPD4,SOCS2	ACSL3,ADIPOR1,CACNA1A,CACNA1B,CACNA2D1,CACNA2D2,CACNA2D3,CACNB1,CACNB4,INSR,ITPR1,MAP2K4,MAP3K1,MAP3K7,MAPK1,MAPK10,MAPK3,MAPK8,MAPK9,MTOR,NGFR,PIK3CA,PIK3CD,PIK3R1,PKM,PRKAA2,PRKAB2,PRKCE	ACSL1,ACSL3,ADIPOR1,AKT2,CACNA1A,CACNA1C,CACNA1E,CACNA1H,CACNB3,IKBKB,INSR,MAPK1,MAPK10,NSMAF,PIK3R4,PRKAA2,PRKAG1,PRKAG2,PRKD1,SOCS2,SOCS7	ACSL5,ACSL6,CACNA1C,CACNA1D,CACNA2D3,CACNB4,ITPR1,NFKB1,PRKAG2,PRKCA,PRKCB,SOCS7
Pyruvate metabolism	-1.13389	-2.44949	-2.82843	-3.31662	1.94	0.896	2.03	4.97	4.97	0.143	0.122	0.163	0.224	DLAT,DLD,PDPR,RANBP9,RMND5A,UBC,WDR26	LDHA,NEK1,PKM,RMND5A,UBB,UBC	ARMC8,HAGH,LDHB,MKLN1,PDHA1,PDP1,PDPR,RMND5A	ARMC8,DLD,GLO1,LDHB,MAEA,MPC1,PDHX,PDK2,PDPR,RMND5A,WDR26
GABA receptor activation	-1.13389	-3.31662	-3	-3.16228	1.49	2.55	1.98	3.43	3.43	0.117	0.183	0.15	0.167	ADCY2,ARHGEF9,GABRA2,GABRB3,GNAI1,GNAL,GNG12	ADCY2,ARHGEF9,GABBR1,GABBR2,GABRA2,GABRB3,GNAI1,GNAI2,GNAL,KCNJ3,NPTN	ADCY2,ADCY9,ARHGEF9,GABBR2,GABRA2,GABRB2,GABRB3,GNB4,KCNJ3	ADCY9,ARHGEF9,GABBR2,GABRG2,GNAI1,GNAI2,GNAL,GNG12,GNG2,KCNJ3
Agrin Interactions at Neuromuscular Junction	-1.13389	-4.12311	-2.64575	-2.64575	1.24	7.62	1.64	2.42	7.62	0.103	0.294	0.132	0.132	ACTB,MAPK10,MAPK9,NRG1,NRG3,PTK2,RAC1	ACTB,ACTG1,CDC42,DAG1,ITGB1,LAMC1,MAP2K4,MAPK1,MAPK10,MAPK3,MAPK8,MAPK9,NRAS,NRG1,NRG3,PAK3,PTK2,RALA,RAP1B,UTRN	AGRN,LAMC1,MAPK1,MAPK10,NRG1,NRG2,NRG3,PTK2,UTRN	CDC42,DAG1,KRAS,LAMC1,NRAS,NRG2,NRG3,PAK2,PTK2
MAP kinase activation	-1.13389	-3.16228	-2.44949	-2.44949	2.49	3.56	1.52	2.08	3.56	0.179	0.256	0.154	0.154	BTRC,MAP2K3,MAPK10,MAPK9,NFKB1,TAB2,UBC	BTRC,FBXW11,MAP2K4,MAP3K7,MAPK10,MAPK8,MAPK9,TAB2,UBB,UBC	BTRC,CUL1,FBXW11,IKBKB,MAPK10,MAPK11	FBXW11,MAP2K1,MAPK11,NFKB1,TAB2,UBE2N
LPS-stimulated MAPK Signaling	-1.13389	-3.63803	-1.88982	-1.41421	0.848	4.13	0.823	1.8	4.13	0.0824	0.2	0.0941	0.106	MAP2K3,MAPK10,MAPK9,NFKB1,PIK3C3,PRKCD,RAC1	ATF2,CDC42,FOS,MAP2K4,MAP3K7,MAPK1,MAPK10,MAPK3,MAPK8,MAPK9,NRAS,PIK3CA,PIK3CD,PIK3R1,PRKCE,RALA,RAP1B	ATF2,FOS,IKBKB,MAPK1,MAPK10,MAPK11,PIK3R4,PRKD1	ATF2,CDC42,KRAS,MAP2K1,MAPK11,NFKB1,NRAS,PRKCA,PRKCB
FAT10 Cancer Signaling Pathway	-1.13389	-2.82843	-2.23607		1.85	1.6	0.695	0.379	1.85	0.137	0.157	0.098	0.0588	AKT3,BMPR2,EEF1A1,NFKB1,SMAD2,SMAD4,TGFBR3	ACVR1B,ACVR2A,BMPR2,CTNNB1,EEF1A1,NGFR,SMAD4,TGFBR3	ACVR1,AKT2,IKBKB,STAT3,TGFB2	NFKB1,STAT3,TGFB2
Effects of PIP2 hydrolysis	-1.13389	-2.82843		-2.64575	3.5	3.41	0.641	3.77	3.77	0.259	0.296	0.111	0.259	DGKB,DGKD,DGKE,DGKI,DGKZ,PRKCD,RASGRP1	ABHD12,DAGLB,DGKG,DGKH,DGKI,ITPR1,PRKCE,RASGRP1	ABHD6,DGKD,DGKI	DGKA,DGKD,DGKG,DGKH,DGKQ,DGKZ,ITPR1
PAK Signaling	-1.13389	-4.14614	-2.64575	-3.31662	0.831	4.16	0.524	2.09	4.16	0.0763	0.178	0.0763	0.102	CFL1,GRB2,ITGA6,LIMK2,MAPK10,MAPK9,PIK3C3,PTK2,RAC1	CDC42,GIT1,ITGA3,ITGB1,MAP2K4,MAPK1,MAPK10,MAPK3,MAPK8,MAPK9,NCK1,NRAS,PAK3,PDGFA,PIK3CA,PIK3CD,PIK3R1,PTK2,RALA,RAP1B,SOS2	ARHGAP10,DSCAM,EPHA3,ITGA7,MAPK1,MAPK10,PIK3R4,PTK2,SOS1	CDC42,EPHA3,GRB2,ITGA3,ITGA6,KRAS,LIMK2,MAP2K1,NRAS,PAK2,PTK2,SOS1
Metabolism of water-soluble vitamins and cofactors	-1.13389	-2	-2.44949	-2	0.907	0	0.409	0.281	0.907	0.0854	0.0488	0.0732	0.0488	ABCC1,ACACA,LMBRD1,PANK2,PCCA,SLC2A3,SLC5A6	ACACA,CYB5R3,GPHN,LMBRD1	ACACA,ENPP2,GPHN,HLCS,MTR,RFK	ABCC1,ACACA,CD320,SLC25A16
DHCR24 Signaling Pathway	-1.13389	-3.41121	-1	-0.83205	0	3.38	0.286	1.83	3.38	0.049	0.154	0.0629	0.0909	AKT3,MAPT,NFKB1,PIK3C3,PRKCD,RXRB,SREBF2	APOE,APP,CLU,CYP51A1,DHCR24,DHCR7,ESR1,MAPT,NLGN1,NRAS,PCYOX1,PDGFA,PIK3CA,PIK3CD,PIK3R1,PRKCE,RALA,RAP1B,SC5D,SCAP,SREBF2,TM7SF2	AKT2,APOE,AR,BACE1,IGF1,MAPT,NLGN1,PIK3R4,PRKD1	APOE,APP,CYP51A1,DHCR24,KRAS,MAPT,NFKB1,NLGN1,NRAS,PRKCA,PRKCB,SCAP,SCARB1
Regulation of IL-2 Expression in Activated and Anergic T Lymphocytes	-1.13389	-3.29983	-2.11058	-2.7136	0	0	0	0	0	0.015	0.0407	0.0236	0.0236	GRB2,MAPK10,MAPK9,NFKB1,RAC1,SMAD2,SMAD4	CALM1,CHP1,FOS,FYN,MAP2K4,MAP3K1,MAPK1,MAPK10,MAPK3,MAPK8,MAPK9,NRAS,PPP3CA,PPP3CB,PPP3R1,RALA,RAP1B,SMAD4,SOS2	FOS,FYN,IKBKB,MAPK1,MAPK10,NFAT5,NFATC3,PPP3CA,PPP3R1,SOS1,TGFB2	CHP1,FYN,GRB2,KRAS,MAP2K1,NFKB1,NRAS,PABPC4,PPP3CC,SOS1,TGFB2
Th2 Pathway	-1.13389	-0.333333	-1.63299	-2.44949	0	0	0	0	0	0.0496	0.0638	0.0426	0.0426	BMPR2,GRB2,JAG2,JAK1,NFKB1,PIK3C3,TGFBR3	ACVR1B,ACVR2A,BMPR2,JAK1,PIK3CA,PIK3CD,PIK3R1,PSEN1,TGFBR3	ACVR1,HLA-A,JAG1,JAK1,PIK3R4,STAT5B	CHD4,GRB2,HLA-A,JAK1,MAF,NFKB1
mTOR Signaling	-1.06904	-1.4	-0.852803	-0.774597	2.89	5.27	6.66	6.16	6.66	0.1	0.154	0.154	0.125	AKT1S1,AKT3,DGKZ,Eif3c,EIF3J,INSR,MRPS25,MT-RNR1,MT-RNR2,PIK3C3,PLD3,PPP2R2B,PPP2R2C,PPP2R5C,PRKAG2,PRKCD,RAC1,RPS12,RPS15A,RPS2,RPS23,RPS29,RPS6,TSC2	CDC42,EIF3A,EIF4A2,EIF4G3,FNBP1,INSR,MAPK1,MAPK3,MT-RNR1,MT-RNR2,MTOR,NRAS,PIK3CA,PIK3CD,PIK3R1,PPM1L,PPP2R1A,PPP2R2B,PPP2R2C,PPP2R5B,PPP2R5D,PPP2R5E,PRKAA2,PRKAB2,PRKCE,PTPA,RALA,RAP1B,RHOQ,RHOT1,RPS2,RPS21,RPS27,RPS28,RPS29,RPS6KA2,RPTOR	AKT2,ATG13,Eif3c,EIF4B,EIF4G1,EIF4G2,EIF4G3,FNBP1,INSR,KGD4,MAPK1,MRPS7,MT-RNR2,PIK3R4,PLD5,PPM1L,PPP2CA,PPP2R2A,PPP2R3A,PPP2R5E,PRKAA2,PRKAG1,PRKAG2,PRKD1,RHOQ,RHOT1,RHOU,RPS14,RPS16,RPS19,RPS27,RPS29,RPS6KA3,RPS6KA5,RPS9,RPTOR,TSC1	ATG13,CDC42,DGKZ,EIF3A,FAU,FNBP1,KRAS,MRPS28,NRAS,PLD5,PPM1L,PPP2R2B,PPP2R2C,PPP2R5E,PRKAG2,PRKCA,PRKCB,RHOQ,RHOT1,RICTOR,RPS18,RPS19,RPS23,RPS26,RPS27,RPS28,RPS29,RPS6KA3,RPS8,VEGFB
HIF1α Signaling	-1.06904	-3.52821	-3.96177	-2.68328	1.15	3.43	2.29	3.14	3.43	0.0762	0.138	0.11	0.1	AKT3,ARNT,BRAF,CAMK2A,CAMK2G,CREBBP,EGLN2,ELOC,HSPA5,MAP2K3,MAP2K5,PIK3C3,PRKCD,RAC1,RPS6,SLC2A3	ARAF,BRAF,CHP1,CUL2,HK1,HSP90AA1,HSPA4,HSPA5,HSPA8,HSPA9,LDHA,MAP2K4,MAP2K5,MAPK1,MAPK3,MMP16,MTOR,NCOA1,NRAS,PIK3CA,PIK3CD,PIK3R1,PKM,PPP3CA,PPP3CB,PPP3R1,PRKCE,RALA,RAP1B	AKT2,ARNT,BRAF,CAMK1D,COPS5,CUL2,EP300,GPI,HK1,HSP90AA1,HSPA9,IGF1,LDHB,MAP2K5,MAPK1,MMP16,NCOA1,PIK3R4,PPP3CA,PPP3R1,PRKD1,STAT3,TGFB2	ARNT,BRAF,CAMK2G,CDKN1A,CHP1,EGLN2,ELOC,HSPA4,KRAS,LDHB,MAP2K1,MAP2K5,NCOA1,NRAS,P4HTM,PPP3CC,PRKCA,PRKCB,STAT3,TGFB2,VEGFB
Neuroinflammation Signaling Pathway	-1.06904	-3.65148	-2.85774	-2.13809	0.288	2.23	2.14	0.457	2.23	0.0515	0.109	0.097	0.0515	AKT3,ATF4,BIRC2,BMPR2,CREB5,CREBBP,GABRA2,GABRB3,HMGB1,JAK1,MAPK10,MAPK9,MAPT,NFKB1,PIK3C3,RAC1,TGFBR3	ACVR1B,ACVR2A,APP,ATF2,BDNF,BIRC6,BMPR2,CD200,CHP1,CTNNB1,FOS,GABBR1,GABBR2,GABRA2,GABRB3,GRIN3A,GRINA,IDE,JAK1,KCNJ3,MAP2K4,MAPK1,MAPK10,MAPK3,MAPK8,MAPK9,MAPT,PIK3CA,PIK3CD,PIK3R1,PPP3CA,PPP3CB,PPP3R1,PSEN1,TBK1,TGFBR3	ACVR1,AKT2,ATF2,BACE1,BIRC6,CREB3L2,CREB5,FOS,GABBR2,GABRA2,GABRB2,GABRB3,GRIA1,GRIN1,HLA-A,IDE,IKBKB,JAK1,KCNJ3,MAPK1,MAPK10,MAPK11,MAPT,NFAT5,NFATC3,PIK3R4,PPP3CA,PPP3R1,TBK1,TGFB2,TRAF3,XIAP	APP,ATF2,BCL2,BIRC6,CHP1,GABBR2,GABRG2,HLA-A,JAK1,KCNJ3,MAPK11,MAPT,NFKB1,PLA2G12A,PPP3CC,TGFB2,XIAP
L1CAM interactions	-1	-7	-5.39641	-3.60555	3.29	24.2	12.5	2.36	24.2	0.13	0.398	0.268	0.106	ACTB,AP2B1,CHL1,CNTN2,CNTN6,KCNQ3,NFASC,RAC1,RANBP9,SCN2B,SCN8A,SCN9A,SH3GL2,SHTN1,TUBB3,TUBB4A	ACTB,ACTG1,ALCAM,ANK2,ANK3,AP2A1,AP2A2,AP2S1,CD24,CHL1,CLTC,CNTN1,CNTN2,DLG4,DNM1,DNM1L,DNM3,DPYSL2,FGFR1,HSPA8,ITGB1,KCNQ3,L1CAM,LAMC1,MAPK1,MAPK3,NFASC,NRP1,NRP2,RPS6KA2,SCN10A,SCN11A,SCN1A,SCN1B,SCN2A,SCN2B,SCN3B,SCN7A,SCN8A,SCN9A,SH3GL2,SPTAN1,SPTBN1,SPTBN2,TUBA1A,TUBA1B,TUBB2A,TUBB4A,TUBB4B	ALCAM,ANK1,ANK3,AP2A1,CHL1,CLTA,CLTC,CNTN1,CNTN2,CNTNAP1,DCX,DNM1,DNM2,DNM3,KCNQ3,LAMC1,MAPK1,NCAM1,NFASC,NRCAM,NRP1,RPS6KA3,RPS6KA5,SCN10A,SCN11A,SCN2A,SCN9A,SDCBP,SHTN1,SPTAN1,SPTBN1,SPTBN4,TUBB4A	ANK3,CNTN1,KCNQ3,L1CAM,LAMC1,MAP2K1,NFASC,NUMB,RPS6KA3,SCN2A,SCN3B,SHTN1,SPTBN4
Regulation of RUNX2 expression and activity	-1	-3	-3.77124		1.94	1.16	6.52	0	6.52	0.123	0.123	0.247	0.0274	HIVEP3,NR3C1,PPARGC1B,PSMA6,PSMB10,PSMB2,PSMC2,PSMD5,UBC	ESR1,HIVEP3,PSMA3,PSMC6,PSMD1,PSMD2,PSME4,UBB,UBC	CUL1,HIVEP3,PPARGC1B,PSMA1,PSMA4,PSMA5,PSMB7,PSMC2,PSMC6,PSMD1,PSMD11,PSMD12,PSMD13,PSMD14,PSMD8,PSME4,SMURF1,WWP1	PSMD12,PSMD4
Hypoxia Signaling in the Cardiovascular System	-1		-1.34164		1.35	5.87	6.06	3.66	6.06	0.103	0.244	0.231	0.154	ARNT,ATF4,ATM,CREB5,CREBBP,UBE2H,UBE2Q1,UBE2R2	ATF2,BIRC6,HSP90AA1,HSP90AB1,HSP90B1,LDHA,PTEN,UBE2B,UBE2D1,UBE2D2,Ube2e1,UBE2E2,UBE2G1,UBE2G2,UBE2H,UBE2M,UBE2R2,UBE2V2,UBE2Z	ARNT,ATF2,BIRC6,COPS5,CREB3L2,CREB5,EP300,HSP90AA1,PTEN,UBE2A,UBE2D2,UBE2D3,Ube2e1,UBE2G1,UBE2G2,UBE2J1,UBE2Q1,UBE2V2	ARNT,ATF2,BIRC6,CSNK1D,UBE2A,UBE2D1,UBE2D3,UBE2E3,UBE2G1,UBE2G2,UBE2N,UBE2R2
Insulin processing	-1	-3	-3.16228		1.44	4.53	5.99	0.978	5.99	0.16	0.36	0.4	0.12	CPE,EXOC4,KIF5A,RAB27A	CPE,EXOC4,EXOC5,EXOC6,KIF5A,KIF5C,MYO5A,PCSK1,PCSK2	CPE,EXOC4,EXOC6,EXOC8,KIF5A,KIF5B,KIF5C,MYO5A,PCSK2,RAB27A	CPE,ERO1B,EXOC6
Lysosome Positioning Signaling Pathway	-1	-0.457496	0	1.09109	2.21	14.5	4.54	5	14.5	0.103	0.276	0.154	0.135	ACTB,ACTR10,AKT1S1,AKT3,ALG2,BMPR1A,BMPR2,BORCS5,DYNC1I1,DYNLRB1,GHR,HTT,INSR,KIF5A,PIK3C3,TGFBR3	ACTB,ACTG1,ACTR10,ACTR1A,ALG2,ARL8B,BMPR2,CAPZA2,CHP1,DCTN6,DYNC1H1,DYNC1I1,DYNC1LI1,FGFR1,GHR,HTT,IGF1R,INSR,KIF3A,KIF5A,KLC1,MAP6,MAPK1,MAPK3,MTOR,NGFR,NTRK2,NTRK3,OSBPL1A,PIK3CA,PIK3CD,PIK3R1,PPP3CA,PPP3CB,PPP3R1,RAB3A,RAB7A,RPTOR,RUFY3,SPAG9,SPTBN2,TGFBR3,TMEM106B	ACTR10,AKT2,BMPR1A,DCTN1,DCTN4,DYNC1H1,DYNC1I1,DYNC1LI1,IGF1R,IGF2R,INSR,KIF5A,KIF5B,KLC1,MAP6,MAPK1,NTRK2,OSBPL1A,PIK3R4,PLEKHM2,PPP3CA,PPP3R1,RPTOR,SPAG9	ACTR10,ALG2,ARL8B,BLOC1S1,CAPZA2,CAPZB,CHP1,DCTN6,DYNC1H1,DYNC1I1,DYNC1LI2,DYNLRB1,FYCO1,IGF1R,KIF3A,MYH9,NTRK2,OSBPL1A,PPP3CC,RNF167,SPAG9
Translocation of SLC2A4 (GLUT4) to the plasma membrane	-1	-5.09902	-3.74166	-2.64575	1.97	12	3.98	1.33	12	0.125	0.361	0.194	0.0972	ACTB,ASPSCR1,C2CD5,EXOC4,PRKAG2,RAC1,RALGAPA2,TUBB3,TUBB4A	ACTB,ACTG1,CALM1,EXOC4,EXOC5,EXOC6,KIF3A,KIFAP3,LNPEP,MYO5A,PRKAA2,PRKAB2,RAB10,RAB14,RAB4A,RALA,RHOQ,TUBA1A,TUBA1B,TUBB2A,TUBB4A,TUBB4B,YWHAB,YWHAE,YWHAG,YWHAZ	AKT2,C2CD5,EXOC4,EXOC6,EXOC8,KIFAP3,MYO5A,PRKAA2,PRKAG1,PRKAG2,RAB10,RHOQ,SNAP23,TUBB4A	EXOC6,KIF3A,MYH9,PRKAG2,RAB14,RALGAPA2,RHOQ
3-phosphoinositide Biosynthesis	-1	-5.47723	-3.90007	-3.4641	2.85	9.49	3.89	3.43	9.49	0.103	0.201	0.131	0.103	DUSP15,ILKAP,INPP5B,INPP5F,NUDT9,PIP4K2A,PIP4K2B,PIP4K2C,PPFIA2,PPFIA4,PPM1H,PPP1R12A,PPP2R2B,PPP2R2C,PPP2R5C,PPP4R1,PTPN3,PTPRE,PTPRO,RNGTT,SSH2,UBLCP1	ATP1A1,CDIPT,MINPP1,MTMR4,MTMR6,MTMR9,NUDT4,PALD1,PI4KA,PIK3CA,PIK3CD,PIK3R1,PPFIA2,PPFIA3,PPFIA4,PPM1H,PPM1L,PPP1CB,PPP1R13B,PPP1R1C,PPP2R1A,PPP2R2B,PPP2R2C,PPP2R5B,PPP2R5D,PPP2R5E,PPP3CA,PPP3CB,PPP3R1,PTEN,PTPA,PTPN1,PTPN11,PTPN12,PTPN3,PTPRA,PTPRD,PTPRF,PTPRJ,PTPRN,PTPRO,SACM1L,SSH2	CDIPT,DUSP1,MTMR2,MTMR7,PIP5K1C,PPM1H,PPM1L,PPP1R12A,PPP1R12B,PPP1R13B,PPP2CA,PPP2R2A,PPP2R3A,PPP2R5E,PPP3CA,PPP3R1,PPP4R1,PTEN,PTPRD,PTPRJ,PTPRM,PTPRN,PTPRO,RNGTT,SACM1L,SSH1,SSH2,SYNJ1	ANGEL2,DOT1L,EYA4,G6PC3,INPP5F,MTMR6,MTMR9,NUDT5,PIP5K1A,PPM1L,PPP1R14C,PPP2R2B,PPP2R2C,PPP2R5E,PPP3CC,PTPN1,PTPN3,PTPRF,PTPRO,SACM1L,SSH2,UBLCP1
MTOR signalling	-1	-2.23607	-2.82843		1.29	1.36	3.69	0.867	3.69	0.143	0.179	0.286	0.107	AKT1S1,LAMTOR2,RPS6,TSC2	MTOR,RPTOR,RRAGD,SLC38A9,YWHAB	AKT2,EIF4B,EIF4G1,LAMTOR4,RPTOR,RRAGD,SLC38A9,TSC1	EEF2K,LAMTOR3,RRAGA
Formation of the dystrophin-glycoprotein complex (DGC)	-1	-3	-3	-2	0.963	3.17	3.6	1.09	3.6	0.111	0.25	0.25	0.111	ACTB,DTNA,SGCE,SNTB2	ACTB,ACTG1,DAG1,DTNA,DTNB,LAMC1,SGCB,SGCD,UTRN	AGRN,DTNA,DTNB,LAMC1,SGCB,SGCD,SGCZ,SNTB2,UTRN	DAG1,DTNA,LAMC1,SGCD
Growth Hormone Signaling	-1	-2.33333	-1.26491	-1.34164	0.289	1.51	2.81	0.926	2.81	0.0548	0.137	0.164	0.0822	GHR,PIK3C3,PRKCD,SOCS2	FOS,GHR,IGF1R,MAPK1,MAPK3,PIK3CA,PIK3CD,PIK3R1,PRKCE,RPS6KA2	FOS,IGF1,IGF1R,MAPK1,PIK3R4,PRKD1,RPS6KA3,RPS6KA5,SOCS2,SOCS7,STAT3,STAT5B	IGF1R,PRKCA,PRKCB,RPS6KA3,SOCS7,STAT3
trans-Golgi Network Vesicle Budding	-1	-3.4641	-3.4641	-2.88675	1.86	2.23	2.71	3.82	3.82	0.12	0.16	0.16	0.16	AP1S2,AP3B1,ARF1,CLINT1,DNAJC6,GOLGB1,SH3D19,SH3GL2,SNX9	AP3B1,APP,ARRB1,CLTC,CPD,DNAJC6,GBF1,GNS,HSPA8,PUM1,SH3GL2,YIPF6	AP1S2,AP3B1,AP4S1,ARRB1,CLINT1,CLTA,CLTC,DNM2,GBF1,IGF2R,NAPA,SNAP23	AP1B1,APP,ARRB1,BLOC1S1,BLOC1S5,GAK,GBF1,GNS,SNX2,SORT1,TFRC,VAMP8
Prolactin Signaling	-1	-3.05085	-1.26491	-2.52982	0.439	2.15	2.67	2.83	2.83	0.0625	0.146	0.146	0.125	CREBBP,GRB2,NR3C1,PIK3C3,PRKCD,SOCS2	FOS,FYN,KCNMA1,MAPK1,MAPK3,NRAS,PIK3CA,PIK3CD,PIK3R1,PRKCE,PTPN11,RALA,RAP1B,SOS2	EP300,FOS,FYN,KCNMA1,KCNMB2,KCNMB4,MAPK1,PIK3R4,PRKD1,SOCS2,SOCS7,SOS1,STAT3,STAT5B	FYN,GRB2,KCNMA1,KCNMB2,KRAS,MAP2K1,NRAS,PRKCA,PRKCB,SOCS7,SOS1,STAT3
NGF-stimulated transcription	-1	-0.447214	-0.707107	-2	0.869	0.867	2.66	0.989	2.66	0.103	0.128	0.205	0.103	ID2,JUND,SGK1,SH3GL3	ATF2,FOS,ID2,JUNB,VGF	ATF2,CDK5,DNM2,EGR1,EP300,FOS,JUND,MEF2D	ATF2,CHD4,ID3,TCF12
Adipogenesis pathway	-1	0	-0.242536	1	2.75	0.295	2.32	0.733	2.75	0.116	0.0725	0.123	0.0652	ATG7,BMPR1A,BMPR2,DGKD,FBXW7,GTF2H1,HDAC7,HDAC8,HDAC9,KAT6A,KAT6B,NR2F2,RUNX1T1,SAP30L,SMAD9,XBP1	ACVR2A,BMPR2,CTNNB1,EBF1,FBXW7,FGF1,FGFR1,HDAC10,HDAC11,HDAC9	ACVR1,ATG5,ATG7,BMPR1A,CDK5,CLOCK,DGKD,EBF1,FBXW7,FGF1,HDAC7,HDAC9,LPIN1,RBBP4,RUNX1T1,SETDB1,STAT5B	CEBPD,CLOCK,DGKD,FGF1,FZD3,HDAC8,HDAC9,MNAT1,RUNX1T1
UVB-Induced MAPK Signaling	-1	-2.88675	-1.88982	-1	0.53	3.52	2.28	1.94	3.52	0.0741	0.222	0.167	0.13	MAPK10,MAPK9,PIK3C3,PRKCD	FOS,MAP2K4,MAPK1,MAPK10,MAPK3,MAPK8,MAPK9,MTOR,PIK3CA,PIK3CD,PIK3R1,PRKCE	FOS,H3-3A,MAPK1,MAPK10,MAPK11,PIK3R4,PRKD1,RPS6KA3,RPS6KA5	H3-3A,H3-3B,MAP2K1,MAPK11,PRKCA,PRKCB,RPS6KA3
RAB geranylgeranylation	-1	-4.12311	-2.52982	-2.64575	0.373	5.78	2.22	1.53	5.78	0.0615	0.262	0.154	0.108	CHM,RAB27A,RAB31,RAB39A	CHM,PTP4A2,RAB10,RAB14,RAB15,RAB1A,RAB1B,RAB2A,RAB2B,RAB30,RAB3A,RAB3D,RAB4A,RAB6A,RAB6B,RAB7A,RAB9B	CHM,PTP4A2,RAB10,RAB21,RAB27A,RAB35,RAB39A,RAB39B,RAB3D,RAB6B	RAB14,RAB22A,RAB27B,RAB2A,RAB30,RAB40C,RAB5A
Chemokine Signaling	-1	-2.84019	-0.632456	-2.7136	1.6	3.72	1.91	3.4	3.72	0.108	0.193	0.133	0.145	CAMK2A,CAMK2G,CFL1,GNAI1,LIMK2,PLCB1,PLCB3,PPP1R12A,PTK2	CALM1,FOS,GNAI1,GNAI2,GNAQ,MAPK1,MAPK3,MAPK8,NRAS,PLCB1,PLCB4,PPP1CB,PTK2,RALA,RAP1B,ROCK2	CAMK1D,FOS,MAPK1,MAPK11,MPRIP,PLCB1,PLCB4,PPP1R12A,PPP1R12B,PTK2,ROCK2	CAMK2G,GNAI1,GNAI2,GNAQ,KRAS,LIMK2,MAP2K1,MAPK11,NRAS,PRKCA,PRKCB,PTK2
EGF Signaling	-1	-3.05085	-1.88982	-2.64575	0.497	3.98	1.69	2.41	3.98	0.0714	0.232	0.143	0.143	AKT3,GRB2,JAK1,PIK3C3	FOS,ITPR1,JAK1,MAP2K4,MAP3K1,MAPK1,MAPK3,MAPK8,MTOR,PIK3CA,PIK3CD,PIK3R1,SOS2	AKT2,FOS,JAK1,MAPK1,MAPK11,PIK3R4,SOS1,STAT3	GRB2,ITPR1,JAK1,MAP2K1,MAPK11,PRKCA,SOS1,STAT3
Sphingolipid metabolism	-1	-3.87298	-3.4641	-2.33333	1.02	2.11	1.51	1.24	2.11	0.0841	0.14	0.112	0.0841	ABCC1,ACER3,CERS5,CSNK1G2,ORMDL2,PLPP3,SMPD1,SMPD4,ST3GAL3	ACER3,ARSB,ASAH1,B3GALNT1,B4GALT6,CERT1,DEGS1,PPM1L,PSAP,SAMD8,SGMS1,SGPP1,SGPP2,ST6GALNAC5,UGCG	ACER3,ARSB,ASAH1,CERK,CERS6,HEXB,PPM1L,PRKD1,SAMD8,SGPP1,ST3GAL2,ST6GALNAC6	ABCC1,ASAH1,B4GALT6,CYB5B,DEGS1,PPM1L,SGPL1,SGPP2,SPTLC1
Hepatitis B Chronic Liver Pathogenesis Signaling Pathway	-1	-3.27327	-1.88562	-2.67261	1.51	1.62	1.39	1.28	1.62	0.0851	0.112	0.0957	0.0745	AKT3,AP1S2,ATF4,CREB5,CREBBP,HMGB1,JAK1,MAPK10,MAPK9,MSL2,NFKB1,PIK3C3,PINK1,PRKCD,RASSF1,SMAD2	ATF2,CTNNB1,DDB1,DDX3X,JAK1,MAP2K4,MAPK1,MAPK10,MAPK3,MAPK8,MAPK9,NRAS,PIK3CA,PIK3CD,PIK3R1,PINK1,PRKCE,PTEN,RALA,RAP1B,TBK1	AKT2,AP1S2,ATF2,CREB3L2,CREB5,EGR1,HSF1,IKBKB,JAK1,MAPK1,MAPK10,PIK3R4,PRKD1,PTEN,STAT2,STAT3,TBK1,TGFB2	AP1B1,ATF2,DDX3X,JAK1,KRAS,MAP2K1,MYH9,NFKB1,NRAS,PRKCA,PRKCB,STAT3,TGFB2,TRIM37
Endosomal Sorting Complex Required For Transport (ESCRT)	-1	-2	-2.23607		1.11	0.734	1.36	0.744	1.36	0.125	0.125	0.156	0.0938	CHMP4B,STAM,STAM2,UBC	MVB12B,UBB,UBC,VPS4B	CHMP7,MVB12B,UBAP1,VPS28,VPS36	CHMP5,MVB12B,VPS37A
Integrin signaling	-1	-2.23607	-2	-2.44949	1.34	1.43	1.09	2.92	2.92	0.148	0.185	0.148	0.222	GRB2,PTK2,RAPGEF4,RASGRP1	BCAR1,PTK2,PTPN1,RAP1B,RASGRP1	BCAR1,PTK2,RAPGEF4,SOS1	CSK,GRB2,PTK2,PTPN1,RAPGEF4,SOS1
Oxidative Stress Induced Senescence	-1	-3	-1.73205	-1.13389	0.728	1.85	1.08	0.454	1.85	0.072	0.128	0.096	0.056	AGO4,E2F3,MAP2K3,MAPK10,MAPK9,MINK1,PHC2,TNIK,UBC	AGO3,FOS,MAP2K4,MAP4K4,MAPK1,MAPK10,MAPK3,MAPK8,MAPK9,MINK1,PHC2,TFDP2,TNIK,TXN,UBB,UBC	FOS,H3-3A,MAP4K4,MAPK1,MAPK10,MAPK11,MDM4,PHC3,RBBP4,TNIK,TNRC6A,TNRC6C	H2AJ,H3-3A,H3-3B,MAPK11,MDM4,PHC2,SCMH1
Extra-nuclear estrogen signaling	-1	-3.5	-2.12132	-3.4641	0.272	4.27	1.05	3.82	4.27	0.0533	0.213	0.107	0.16	AKT3,GNAI1,GNG12,PTK2	CALM1,ESR1,FOS,GNAI1,GNAI2,HSP90AA1,IGF1R,MAPK1,MAPK3,NRAS,PIK3CA,PIK3R1,PTK2,S1PR3,UHMK1,XPO1	AKT2,FOS,GNB4,HSP90AA1,IGF1R,MAPK1,PTK2,STRN	BCL2,CAV1,GNAI1,GNAI2,GNG12,GNG2,IGF1R,KRAS,NRAS,PTK2,UHMK1,ZDHHC21
IL-2 Signaling	-1	-2.88675	-1.88982	-2.44949	0.397	3.43	1.04	1.16	3.43	0.0635	0.206	0.111	0.0952	AKT3,GRB2,JAK1,PIK3C3	FOS,JAK1,MAPK1,MAPK3,MAPK8,NRAS,PIK3CA,PIK3CD,PIK3R1,PTPN11,RALA,RAP1B,SOS2	AKT2,FOS,JAK1,MAPK1,PIK3R4,SOS1,STAT5B	GRB2,JAK1,KRAS,MAP2K1,NRAS,SOS1
Interleukin-3, Interleukin-5 and GM-CSF signaling	-1	-3.16228	-2.44949	-2.44949	2.71	2.28	0.895	1.37	2.71	0.161	0.179	0.107	0.107	GAB2,GRB2,INPP5B,INPP5F,INPP5K,JAK1,PRKACA,RAPGEF1,UBC	FYN,GAB2,JAK1,PIK3CA,PIK3CD,PIK3R1,PTPN11,UBB,UBC,YWHAZ	FYN,JAK1,RAPGEF1,SOS1,STAT5B,SYNJ1	FYN,GRB2,INPP5F,JAK1,RAPGEF1,SOS1
Signaling by NOTCH2	-1	-2.23607	-2		0.963	0.978	0.751	0.641	0.978	0.111	0.139	0.111	0.0833	ADAM10,JAG2,MAML3,UBC	CNTN1,MIB1,PSEN1,UBB,UBC	CNTN1,EP300,JAG1,MIB1	ADAM10,CNTN1,MAML2
Epigenetic regulation of gene expression by MLL3 and MLL4 complexes	-1	-2	-3.31662	-0.904534	0.625	0	0.712	1.37	1.37	0.0677	0.0301	0.0827	0.0827	ASH2L,CREBBP,ELOVL5,MED14,NCOA2,NCOA4,NCOA6,NCOR2,PPARGC1B	CCNC,ELOVL5,NCOA1,NCOR2	ACSL1,CDK5,EP300,H3-3A,LPIN1,MED1,NCOA1,NCOA4,NCOA6,PPARGC1B,THRSP	DPY30,GPAM,GPS2,H2AJ,H3-3A,H3-3B,KMT2C,MED1,NCOA1,NCOA2,NCOR2
Xenobiotic Metabolism CAR Signaling Pathway	-1	-3.27165	-2.5	-1.80739	0	2.44	0.586	1.16	2.44	0.0431	0.121	0.0733	0.069	ABCC1,CREBBP,HS3ST4,MAP2K3,MAP2K5,Ndst3,PPP2R2B,PPP2R2C,PPP2R5C,PRKCD	ALDH5A1,CHST11,DNAJC7,GRIP1,HS2ST1,HS3ST5,HS6ST2,HSP90AA1,HSP90AB1,HSP90B1,MAP2K4,MAP2K5,MAPK1,MAPK3,MGST3,NCOA1,Ndst3,PPM1L,PPP2R1A,PPP2R2B,PPP2R2C,PPP2R5B,PPP2R5D,PPP2R5E,PRKCE,PTPA,SULT4A1,UST	EP300,GRIP1,Gstp1 (includes others),HSP90AA1,MAP2K5,MAPK1,MED1,NCOA1,NDST1,NDST4,PPM1L,PPP2CA,PPP2R2A,PPP2R3A,PPP2R5E,PRKD1,SNW1	ABCC1,ALDH2,HS2ST1,MAP2K1,MAP2K5,MED1,NCOA1,Ndst3,PPM1L,PPP2R2B,PPP2R2C,PPP2R5E,PRKCA,PRKCB,SULT4A1,UST
Gamma carboxylation, hypusinylation, hydroxylation, and arylsulfatase activation	-1	-2.44949	-2.23607	-0.816497	0.424	0.592	0.495	1.22	1.22	0.0656	0.0984	0.082	0.0984	EIF5A,RPS23,RPS6,TPST1	ARSB,DOHH,DRG1,EEF2,GAS6,OGFOD1	ARSB,ASPH,DPH3,DRG1,TPST1	ASPH,DRG1,EIF5A2,ETF1,RPS23,TPST1
Transcriptional regulation by the AP-2 (TFAP2) family of transcription factors	-1			-1.34164	0.963	0.329	0.418	1.63	1.63	0.111	0.0833	0.0833	0.139	CREBBP,KIT,WWOX,YY1	APOE,ESR1,HSPD1	APOE,EP300,WWOX	APOE,CDKN1A,HSPD1,KDM5B,YY1
DNA Double Strand Break Response	-1	-2.64575	-2.23607	-2.23607	0.255	0.529	0.289	0.554	0.554	0.0519	0.0909	0.0649	0.0649	ATM,BABAM1,EYA3,UBC	EYA1,HERC2,MAPK8,NSD2,UBB,UBC,UBE2V2	EYA1,HERC2,NSD2,TP53BP1,UBE2V2	BAZ1B,EYA3,EYA4,NSD2,UBE2N
Extracellular matrix organization	-1	-3	-2.44949	-3	0	0.472	0	1.24	1.24	0.0374	0.0841	0.0561	0.0841	COL5A3,COL6A2,COL6A5,ITGA6	ADAM19,APP,DAG1,ITGA3,ITGB1,LAMC1,NRXN1,PDGFA,SH3PXD2A	ADAM15,AGRN,ITGA7,LAMC1,NCAM1,TGFB2	ADAM15,APP,DAG1,ITGA3,ITGA6,LAMC1,NRXN1,TGFB2,TNR
IL-27 Signaling Pathway	-1	-2.33333	-2.12132	-1.26491	0	0	0	1.05	1.05	0.0299	0.0672	0.0597	0.0746	AKT3,JAK1,NFKB1,PIK3C3	IL6ST,JAK1,MAPK1,MTOR,NGFR,PIK3CA,PIK3CD,PIK3R1,RUNX1	AKT2,ATG13,HLA-A,JAK1,MAPK1,MAPK11,PIK3R4,STAT3	ATG13,HLA-A,IL1RAPL1,IL6ST,JAK1,MAF,MAPK11,NFKB1,RORA,STAT3
Induction of Apoptosis by HIV1	-1	-2.44949	-1	1	0.361	0.498	0	0.443	0.498	0.0606	0.0909	0.0606	0.0606	BIRC2,MAPK10,MAPK9,NFKB1	MAP2K4,MAPK10,MAPK8,MAPK9,NGFR,SLC25A4	CYCS,IKBKB,MAPK10,XIAP	BCL2,BCL2L1,NFKB1,XIAP
Role of PI3K/AKT Signaling in the Pathogenesis of Influenza	-1	-2.64575		-2	0.35	1.02	0	0.431	1.02	0.0597	0.119	0.0597	0.0597	AKT3,GNAI1,NFKB1,PIK3C3	GNAI1,GNAI2,KPNA3,MAPK1,MAPK3,PIK3CA,PIK3CD,PIK3R1	AKT2,KPNA3,MAPK1,PIK3R4	GNAI1,GNAI2,MAP2K1,NFKB1
TP53 Regulates Transcription of Cell Cycle Genes	-1	-2			0.623	0.343	0	0	0.623	0.0816	0.0816	0.0612	0.0204	CNOT1,CNOT10,CNOT2,CNOT7	CNOT6,CNOT7,TFDP2,TNKS1BP1	CNOT1,CNOT3,EP300	CDKN1A
FcγRIIB Signaling in B Lymphocytes	-1	-3.16228		-2	0	0	0	0	0	0.0131	0.0338	0.015	0.0169	CACNA1A,CACNA1E,CACNA2D3,GRB2,MAPK10,MAPK9,PIK3C3	CACNA1A,CACNA1B,CACNA2D1,CACNA2D2,CACNA2D3,CACNB1,CACNB4,ITPR1,MAP2K4,MAPK10,MAPK8,MAPK9,NRAS,PIK3CA,PIK3CD,PIK3R1,RALA,RAP1B	CACNA1A,CACNA1C,CACNA1E,CACNA1H,CACNB3,MAPK10,PIK3R4,SOS1	CACNA1C,CACNA1D,CACNA2D3,CACNB4,GRB2,ITPR1,KRAS,NRAS,SOS1
Integrin cell surface interactions	-1	-2			0	0	0	0	0	0.0471	0.0471	0.0235	0.0235	COL5A3,COL6A2,COL6A5,ITGA6	BSG,CD47,ITGA3,ITGB1	AGRN,ITGA7	ITGA3,ITGA6
TEC Kinase Signaling	-1	-4.3788	-3.20713	-3.05085	0	0	0	0	0	0.0276	0.0518	0.0276	0.038	ACTB,GNA14,GNAI1,GNAL,GNAZ,GNG12,GTF2I,ITGA6,JAK1,MAPK10,MAPK9,NFKB1,PIK3C3,PRKCD,PTK2,RAC1	ACTB,ACTG1,CDC42,FNBP1,FOS,FYN,GNA13,GNAI1,GNAI2,GNAL,GNAO1,GNAQ,GNAS,GTF2I,ITGA3,ITGB1,JAK1,MAP2K4,MAPK10,MAPK8,MAPK9,PAK3,PIK3CA,PIK3CD,PIK3R1,PRKCE,PTK2,RHOQ,RHOT1,TNFRSF21	FNBP1,FOS,FYN,GNB4,ITGA7,JAK1,MAPK10,PIK3R4,PRKD1,PTK2,RHOQ,RHOT1,RHOU,STAT2,STAT3,STAT5B	CDC42,FNBP1,FYN,GNAI1,GNAI2,GNAL,GNAQ,GNG12,GNG2,GTF2I,ITGA3,ITGA6,JAK1,NFKB1,PAK2,PRKCA,PRKCB,PTK2,RHOQ,RHOT1,STAT3,TNFSF12
Th1 Pathway	-1	-2.23607	-2.44949	-2.23607	0	0	0	0	0	0.032	0.04	0.048	0.04	GRB2,JAK1,NFKB1,PIK3C3	JAK1,PIK3CA,PIK3CD,PIK3R1,PSEN1	HLA-A,JAK1,LGALS9,NFATC3,PIK3R4,STAT3	GRB2,HLA-A,JAK1,NFKB1,STAT3
EPH-Ephrin signaling	-0.904534	-4.24264	-3.90007	-3.31662	2.12	4.14	5.51	2.45	5.51	0.118	0.194	0.204	0.118	ACTB,ADAM10,AP2B1,ARPC2,CFL1,EFNA5,ITSN1,LIMK2,PTK2,RAC1,ROCK1	ACTB,ACTG1,AP2A1,AP2A2,AP2S1,ARPC2,CDC42,CLTC,DNM1,EFNA5,FYN,GIT1,KALRN,MYH14,PAK3,PSEN1,PTK2,ROCK2	ACTR2,AP2A1,ARHGEF28,CLTA,CLTC,DNM1,EFNA5,EPHA3,EPHA7,FYN,GRIN1,ITSN1,KALRN,MYH10,MYH14,PTK2,ROCK1,ROCK2,SDCBP	ADAM10,ARPC2,CDC42,EFNA5,EPHA3,FYN,LIMK2,MYH14,MYH9,PAK2,PTK2
Cerebral Malformation Signaling Pathway	-0.904534	-1.87663	-2.13809	0	2.37	8.93	4.5	2.37	8.93	0.109	0.234	0.161	0.102	AKT3,AMBRA1,CTNNA1,MAP2K5,MAPK10,MAPK9,PDCD10,PIK3C3,PPP2R2B,PPP2R2C,PPP2R5C,PTK2,ROCK1,STRN4,UNC13B	AMBRA1,CDC42,CTNNA1,CTNNB1,ITGB1,KRIT1,MAP2K4,MAP2K5,MAPK1,MAPK10,MAPK3,MAPK8,MAPK9,MEF2A,MTOR,PDCD10,PIK3CA,PIK3CD,PIK3R1,PPM1L,PPP2R1A,PPP2R2B,PPP2R2C,PPP2R5B,PPP2R5D,PPP2R5E,PTK2,PTPA,ROCK2,STK24,STRN3,UNC13B	AKT2,CTNNA1,KRIT1,MAP2K5,MAP3K3,MAPK1,MAPK10,MEF2A,MEF2C,MOB4,PIK3R4,PPM1L,PPP2CA,PPP2R2A,PPP2R3A,PPP2R5E,PTK2,ROCK1,ROCK2,SMURF1,STRN,STRN3	CDC42,CDKN1A,CTNNA1,MAP2K5,PDCD10,PPM1L,PPP2R2B,PPP2R2C,PPP2R5E,PTK2,STRIP1,STRN4,UNC13B,VEGFB
Mouse Embryonic Stem Cell Pluripotency	-0.904534	-2.9824	-2.52982	-3.60555	1.8	4.04	1.62	3.58	4.04	0.107	0.184	0.117	0.136	AKT3,AXIN1,BMPR1A,BMPR2,CREBBP,GRB2,ID2,JAK1,PIK3C3,SMAD4,SMAD9	APC,BMPR2,CTNNB1,ID2,IL6ST,JAK1,LIFR,MAP3K7,MAPK1,MAPK3,NRAS,PIK3CA,PIK3CD,PIK3R1,PTPN11,RALA,RAP1B,SMAD4,SOS2	AKT2,APC,APC2,BMPR1A,JAK1,LIFR,MAPK1,MAPK11,PIK3R4,SOS1,STAT3,XIAP	FZD3,GRB2,ID3,IL6ST,JAK1,KRAS,LIFR,MAP2K1,MAPK11,NRAS,SOS1,STAT3,TCF4,XIAP
Transcriptional regulation of white adipocyte differentiation	-0.904534	-3	-2.64575	-1.66667	2.46	0.871	0.591	1.83	2.46	0.131	0.107	0.0833	0.107	CREBBP,MED13L,MED14,MED25,NCOA2,NCOA6,NCOR2,NFKB1,NR2F2,SREBF2,THRAP3	CCNC,CHD9,EBF1,FAM120B,NCOA1,NCOR2,SREBF2,THRAP3,ZNF638	CHD9,EBF1,EP300,MED1,NCOA1,NCOA6,ZNF638	CCND3,CEBPD,FAM120B,MED1,MED15,NCOA1,NCOA2,NCOR2,NFKB1
Pathogen Induced Cytokine Storm Signaling Pathway	-0.904534	-2.3094	-0.83205	-2.7136	0	0	0	0	0	0.034	0.0314	0.034	0.0288	AP3B1,CCL27,Cklf,COL5A3,COL6A2,COL6A5,JAK1,MAPK10,MAPK9,NFKB1,RAB27A,RYR3,SLC2A3	AP3B1,CERT1,FOS,IL6ST,JAK1,MAPK1,MAPK10,MAPK3,MAPK8,MAPK9,NGFR,TBK1	AP3B1,FOS,JAK1,LYST,MAPK1,MAPK10,MAPK11,RAB27A,RYR2,STAT3,STAT5B,TBK1,TGFB2	COL24A1,IL1RAPL1,IL6ST,JAK1,LYST,MAPK11,NFKB1,STAT3,TGFB2,TNFSF12,VEGFB
D-myo-inositol (1,4,5,6)-Tetrakisphosphate Biosynthesis	-0.83205	-5	-3.63803	-3.31662	2.4	8.41	3.98	3.73	8.41	0.1	0.2	0.137	0.111	DUSP15,ILKAP,INPP5B,INPP5F,NUDT9,PPFIA2,PPFIA4,PPM1H,PPP1R12A,PPP2R2B,PPP2R2C,PPP2R5C,PPP4R1,PTPN3,PTPRE,PTPRO,RNGTT,SSH2,UBLCP1	ATP1A1,MINPP1,MTMR4,MTMR6,MTMR9,NUDT4,PALD1,PPFIA2,PPFIA3,PPFIA4,PPM1H,PPM1L,PPP1CB,PPP1R13B,PPP1R1C,PPP2R1A,PPP2R2B,PPP2R2C,PPP2R5B,PPP2R5D,PPP2R5E,PPP3CA,PPP3CB,PPP3R1,PTEN,PTPA,PTPN1,PTPN11,PTPN12,PTPN3,PTPRA,PTPRD,PTPRF,PTPRJ,PTPRN,PTPRO,SACM1L,SSH2	DUSP1,MTMR2,MTMR7,PPM1H,PPM1L,PPP1R12A,PPP1R12B,PPP1R13B,PPP2CA,PPP2R2A,PPP2R3A,PPP2R5E,PPP3CA,PPP3R1,PPP4R1,PTEN,PTPRD,PTPRJ,PTPRM,PTPRN,PTPRO,RNGTT,SACM1L,SSH1,SSH2,SYNJ1	ANGEL2,DOT1L,EYA4,G6PC3,INPP5F,MTMR6,MTMR9,NUDT5,PPM1L,PPP1R14C,PPP2R2B,PPP2R2C,PPP2R5E,PPP3CC,PTPN1,PTPN3,PTPRF,PTPRO,SACM1L,SSH2,UBLCP1
D-myo-inositol (3,4,5,6)-tetrakisphosphate Biosynthesis	-0.83205	-5	-3.63803	-3.31662	2.4	8.41	3.98	3.73	8.41	0.1	0.2	0.137	0.111	DUSP15,ILKAP,INPP5B,INPP5F,NUDT9,PPFIA2,PPFIA4,PPM1H,PPP1R12A,PPP2R2B,PPP2R2C,PPP2R5C,PPP4R1,PTPN3,PTPRE,PTPRO,RNGTT,SSH2,UBLCP1	ATP1A1,MINPP1,MTMR4,MTMR6,MTMR9,NUDT4,PALD1,PPFIA2,PPFIA3,PPFIA4,PPM1H,PPM1L,PPP1CB,PPP1R13B,PPP1R1C,PPP2R1A,PPP2R2B,PPP2R2C,PPP2R5B,PPP2R5D,PPP2R5E,PPP3CA,PPP3CB,PPP3R1,PTEN,PTPA,PTPN1,PTPN11,PTPN12,PTPN3,PTPRA,PTPRD,PTPRF,PTPRJ,PTPRN,PTPRO,SACM1L,SSH2	DUSP1,MTMR2,MTMR7,PPM1H,PPM1L,PPP1R12A,PPP1R12B,PPP1R13B,PPP2CA,PPP2R2A,PPP2R3A,PPP2R5E,PPP3CA,PPP3R1,PPP4R1,PTEN,PTPRD,PTPRJ,PTPRM,PTPRN,PTPRO,RNGTT,SACM1L,SSH1,SSH2,SYNJ1	ANGEL2,DOT1L,EYA4,G6PC3,INPP5F,MTMR6,MTMR9,NUDT5,PPM1L,PPP1R14C,PPP2R2B,PPP2R2C,PPP2R5E,PPP3CC,PTPN1,PTPN3,PTPRF,PTPRO,SACM1L,SSH2,UBLCP1
Protein folding	-0.83205	-4.12311	-3.87298	-2.12132	2.81	3.3	2.99	1.07	3.3	0.131	0.172	0.152	0.0808	ACTB,ARFGEF2,CCT4,FBXW5,FBXW7,GNA14,GNG12,LONP2,PFDN2,RGS6,RGS7,TUBB3,TUBB4A	ACTB,ARFGEF2,CCT2,CCT4,DCAF7,FBXW7,GNAQ,RGS7,TBCA,TBCE,TCP1,TUBA1A,TUBA1B,TUBB2A,TUBB4A,TUBB4B,VBP1	ARFGEF2,DCAF7,FBXL5,FBXW7,FKBP9,GNB4,RGS11,RGS6,RGS7,STAT3,TBCD,TCP1,TUBB4A,VBP1,XRN2	CCT3,GNAQ,GNG12,GNG2,PFDN2,PFDN6,RGS6,STAT3
Production of Nitric Oxide and Reactive Oxygen Species in Macrophages	-0.83205	-1.82574	-1.34164	-0.83205	0.741	5.81	2.44	1.8	5.81	0.0677	0.172	0.115	0.0833	AKT3,CREBBP,JAK1,MAPK10,MAPK9,NFKB1,PIK3C3,PPP1R12A,PPP2R2B,PPP2R2C,PPP2R5C,PRKCD,RAC1	APOE,CDC42,CLU,FNBP1,FOS,JAK1,MAP2K4,MAP3K1,MAP3K4,MAP3K7,MAPK1,MAPK10,MAPK3,MAPK8,MAPK9,NGFR,PCYOX1,PIK3CA,PIK3CD,PIK3R1,PPM1L,PPP1CB,PPP2R1A,PPP2R2B,PPP2R2C,PPP2R5B,PPP2R5D,PPP2R5E,PRKCE,PTPA,RAP1B,RHOQ,RHOT1	AKT2,APOE,FNBP1,FOS,IKBKB,JAK1,MAP3K13,MAP3K3,MAPK1,MAPK10,MAPK11,PIK3R4,PPM1L,PPP1R12A,PPP2CA,PPP2R2A,PPP2R3A,PPP2R5E,PRKD1,RHOQ,RHOT1,RHOU	APOE,CDC42,FNBP1,JAK1,MAP2K1,MAPK11,NFKB1,PPM1L,PPP1R14C,PPP2R2B,PPP2R2C,PPP2R5E,PRKCA,PRKCB,RHOQ,RHOT1
Bone Mineralization Signaling Pathway	-0.83205	-1.21268	-1.1547	-2.12132	1.49	1.61	0.758	0.465	1.61	0.0903	0.118	0.0833	0.0556	ANKH,ATP2B1,BMPR2,GNA14,NHERF1,PLCB1,PLCB3,PLCH1,PLCL1,RXRB,SLC8A1,SMAD4,SMAD9	ATP2B1,BMPR2,CTNNB1,FGF1,FGF12,FGF13,FGFR1,GNAQ,IGF1R,PDIA3,PLCB1,PLCB4,PLCE1,PLCH1,PTH1R,SLC8A1,SMAD4	ATP2B1,FGF1,FGF12,IGF1,IGF1R,IGF2R,PLCB1,PLCB4,PLCH1,PLCL1,SLC20A1,STAT5B	ATP2B1,FGF1,FGF13,FZD3,GNAQ,IGF1R,SLC20A1,TCF4
ID3 Signaling Pathway	-0.83205	-2.82843	-0.377964	0.27735	0	0	0	0	0	0.0145	0.00826	0.00826	0.0134	AKT3,ANAPC1,ANAPC11,ANAPC4,ANAPC5,BMPR1A,BMPR2,CDC16,CDC26,MECP2,RAC1,SMAD2,SMAD4,SMAD9	BMPR2,ESR1,MAPK1,MAPK3,NRAS,RALA,RAP1B,SMAD4	AKT2,ANAPC1,ANAPC5,BMPR1A,CLOCK,EGR1,MAPK1,TGFB2	ANAPC10,CCND3,CDC27,CDKN1A,CLOCK,ID3,KRAS,LGALS1,MECP2,NRAS,TCF12,TCF4,TGFB2
Mitochondrial RNA degradation	-0.816497	-3.31662	-2.64575		2.88	6.45	3.23	0.495	6.45	0.24	0.44	0.28	0.08	LRPPRC,MT-CYB,MT-ND1,MT-ND4,MT-RNR1,MT-RNR2	MT-ATP6,MT-CO1,MT-CO3,MT-CYB,MT-ND1,MT-ND2,MT-ND3,MT-ND4,MT-ND5,MT-RNR1,MT-RNR2	MT-CO1,MT-CO3,MT-CYB,MT-ND1,MT-ND2,MT-ND4,MT-RNR2	MT-CYB,MT-ND4
Polyamine Regulation in Colon Cancer	-0.816497	-2.13809	-1.66667	-1.88982	1.1	4.35	2.03	1.74	4.35	0.102	0.237	0.153	0.119	AKT1S1,AKT3,BRAF,EIF5A,MAP2K3,MAP2K5	APC,ARAF,AZIN1,BRAF,CTNNB1,DOHH,FOS,MAP2K4,MAP2K5,MAPK1,MAPK3,MTOR,RPTOR,SLC3A2	AKT2,APC,BRAF,FOS,MAP2K5,MAPK1,RPTOR,STIM1,TRPC1	BRAF,EIF5A2,KRAS,MAP2K1,MAP2K5,TCF4,TRPC1
Ceramide Signaling	-0.816497	-2.83683	-1.26491	-2.33333	1.04	6.63	2.02	2.05	6.63	0.0879	0.242	0.132	0.11	AKT3,NFKB1,PIK3C3,PPP2R2B,PPP2R2C,PPP2R5C,SMPD1,SMPD4	CTSD,FOS,MAP2K4,MAP3K1,MAPK3,MAPK8,NGFR,NRAS,PIK3CA,PIK3CD,PIK3R1,PPM1L,PPP2R1A,PPP2R2B,PPP2R2C,PPP2R5B,PPP2R5D,PPP2R5E,PTPA,RALA,RAP1B,S1PR3	AKT2,CERK,CYCS,FOS,KSR1,NSMAF,PIK3R4,PPM1L,PPP2CA,PPP2R2A,PPP2R3A,PPP2R5E	BCL2,KRAS,KSR1,MAP2K1,NFKB1,NRAS,PPM1L,PPP2R2B,PPP2R2C,PPP2R5E
Mitotic Roles of Polo-Like Kinase	-0.816497				3.27	3.71	1.68	2.46	3.71	0.164	0.209	0.134	0.134	ANAPC1,ANAPC11,ANAPC4,ANAPC5,CDC16,CDC26,PPP2R2B,PPP2R2C,PPP2R5C,SLK,SMC1A	HSP90AA1,HSP90AB1,HSP90B1,PPM1L,PPP2R1A,PPP2R2B,PPP2R2C,PPP2R5B,PPP2R5D,PPP2R5E,PTPA,RAD21,SMC1A,STAG2	ANAPC1,ANAPC5,HSP90AA1,PPM1L,PPP2CA,PPP2R2A,PPP2R3A,PPP2R5E,SLK	ANAPC10,CDC27,PPM1L,PPP2R2B,PPP2R2C,PPP2R5E,PTTG1,RAD21,SMC1A
IL-17A Signaling in Airway Cells	-0.816497	-2.88675	-2.12132	-2	0.88	2.59	1.64	0.694	2.59	0.0882	0.176	0.132	0.0735	AKT3,JAK1,MAPK10,MAPK9,NFKB1,PIK3C3	JAK1,MAP2K4,MAP3K7,MAPK1,MAPK10,MAPK3,MAPK8,MAPK9,PIK3CA,PIK3CD,PIK3R1,PTEN	AKT2,IKBKB,JAK1,MAPK1,MAPK10,MAPK11,PIK3R4,PTEN,STAT3	JAK1,MAP2K1,MAPK11,NFKB1,STAT3
Mitochondrial translation	-0.816497	-3.87298	-3.4641	-0.707107	0.309	2	1.43	0.874	2	0.0545	0.136	0.109	0.0727	MRPS25,MT-CYB,MT-ND1,MT-ND4,MT-RNR1,MT-RNR2	GFM1,MRPL48,MT-ATP6,MT-CO1,MT-CO3,MT-CYB,MT-ND1,MT-ND2,MT-ND3,MT-ND4,MT-ND5,MT-RNR1,MT-RNR2,MTIF2,PTCD3	KGD4,MRPL36,MRPL43,MRPS21,MRPS7,MT-CO1,MT-CO3,MT-CYB,MT-ND1,MT-ND2,MT-ND4,MT-RNR2	GADD45GIP1,MRPL3,MRPL35,MRPL52,MRPS28,MT-CYB,MT-ND4,MTIF2
Unfolded Protein Response (UPR)	-0.816497		-2.23607		2.23	0	1.31	0.716	2.23	0.182	0.0606	0.152	0.0909	ATF4,CREBRF,EIF2S1,HSPA5,MBTPS2,XBP1	HSPA5,MVB12B	CREB3L2,EIF2B5,MVB12B,UBAP1,VPS28	CREBRF,MVB12B,VPS37A
Interleukin-2 family signaling	-0.816497	-2.23607	-2.44949	-2.23607	1.51	0.633	1.18	1.2	1.51	0.128	0.106	0.128	0.106	GAB2,GRB2,INPP5B,INPP5F,INPP5K,JAK1	GAB2,JAK1,PIK3CA,PIK3CD,PIK3R1	JAK1,LGALS9,SOS1,STAT3,STAT5B,SYNJ1	GRB2,INPP5F,JAK1,SOS1,STAT3
Activation of IRF by Cytosolic Pattern Recognition Receptors	-0.816497	-2.44949	-1.88982		0.925	0.498	0.962	0	0.962	0.0909	0.0909	0.106	0.0303	ADAR,CREBBP,MAPK10,MAPK9,NFKB1,TANK	ATF2,MAP2K4,MAPK10,MAPK8,MAPK9,TBK1	ATF2,IKBKB,MAPK10,SIKE1,STAT2,TBK1,TRAF3	ATF2,NFKB1
Regulation of cholesterol biosynthesis by SREBP (SREBF)	-0.816497	-2.64575			4.24	4.49	0.631	1.54	4.49	0.4	0.467	0.133	0.2	INSIG2,KPNB1,MBTPS2,SEC24A,SEC24B,SREBF2	KPNB1,SAR1B,SCAP,SEC24A,SEC24B,SEC24D,SREBF2	INSIG1,SEC24B	SCAP,SEC23A,SEC24A
RNA polymerase II transcribes snRNA genes	-0.816497	-2.44949	-2.64575	-2	0.606	0.274	0.607	0.273	0.607	0.0723	0.0723	0.0843	0.0482	GTF2B,INTS9,POLR2F,POU2F1,RPRD2,TAF13	ICE1,INTS4,POLR2A,RPRD1A,RPRD2,TAF13	CCNT2,GTF2F2,INTS1,POLR2A,SNAPC3,SRRT,SUPT5H	GTF2B,INTS2,POLR2A,POU2F1
Unfolded protein response	-0.816497	-2.88675		-1.63299	1.73	9.28	0	2.99	9.28	0.109	0.283	0.0543	0.13	ATF4,CEBPZ,DNAJB2,DNAJC1,DNAJC21,DNAJC6,HSPA5,MBTPS2,SREBF2,XBP1	AMFR,CALR,CANX,DNAJA1,DNAJA2,DNAJB14,DNAJC1,DNAJC10,DNAJC15,DNAJC21,DNAJC3,DNAJC5,DNAJC6,DNAJC7,HSP90B1,HSPA4,HSPA5,HSPA8,HSPA9,HSPH1,MAPK8,OS9,SCAP,SREBF2,UBXN4,VCP	DNAJA2,DNAJB2,HSPA9,INSIG1,UBXN4	AMFR,BCL2,CEBPD,CEBPG,DNAJA2,DNAJA3,DNAJB1,DNAJC13,ERO1B,HSPA4,PDIA6,SCAP
NLR signaling pathways	-0.816497	-3		-2.82843	1.19	1.81	0	2.41	2.41	0.107	0.161	0.0536	0.143	BIRC2,ITCH,NFKB1,SUGT1,TAB2,UBC	APP,CYLD,HSP90AB1,ITCH,MAP3K7,TAB2,TXN,UBB,UBC	IKBKB,ITCH,MAPK11	APP,BCL2,BCL2L1,ITCH,MAPK11,NFKB1,TAB2,UBE2N
Class A/1 (Rhodopsin-like receptors)	-0.816497	-3.87298	-2.23607		0	0	0	0	0	0.018	0.045	0.015	0.00901	CCL27,CNR1,EDNRA,MT-RNR2,PTGIR,TAC1	ACKR1,ADORA1,APP,CNR1,CYSLTR2,F2R,GPHA2,LPAR3,MT-RNR2,NMB,OPRM1,P2RY1,PSAP,PTGER4,S1PR3	ACKR1,CHRM2,F2R,HTR4,MT-RNR2	APP,CHRM2,LPAR1
Role of Pattern Recognition Receptors in Recognition of Bacteria and Viruses	-0.816497	-3.16228	-2		0	0	0	0	0	0.0455	0.0649	0.0325	0.0325	EIF2S1,MAPK10,MAPK9,NFKB1,PIK3C3,PRKCD,RNASEL	MAP2K4,MAPK1,MAPK10,MAPK3,MAPK8,MAPK9,PIK3CA,PIK3CD,PIK3R1,PRKCE	MAPK1,MAPK10,PIK3R4,PRKD1,TGFB2	NFKB1,PRKCA,PRKCB,TGFB2,TNFSF12
Mitochondrial Division Signaling Pathway	-0.727607	-5.15373	-3.67423	-2.83683	2.31	12.1	4.09	4.58	12.1	0.102	0.247	0.145	0.127	CACNA1A,CACNA1E,CACNA2D3,CAMK2A,CAMK2G,GNA14,HTT,PINK1,PPP2R2B,PPP2R2C,PPP2R5C,PRKACA,PRKAG2,PRKAR2A,PRKAR2B,PRKCD,ROCK1	APP,CACNA1A,CACNA1B,CACNA2D1,CACNA2D2,CACNA2D3,CACNB1,CACNB4,CHP1,DNM1L,GNAQ,HTT,ITPR1,MAPK1,MAPK3,MFF,NGFR,NRAS,PINK1,PPM1L,PPP2R1A,PPP2R2B,PPP2R2C,PPP2R5B,PPP2R5D,PPP2R5E,PPP3CA,PPP3CB,PPP3R1,PRKAA2,PRKAB2,PRKACB,PRKAR1A,PRKAR1B,PRKAR2A,PTPA,RALA,RALBP1,RAP1B,ROCK2,S1PR3	CACNA1A,CACNA1C,CACNA1E,CACNA1H,CACNB3,CDK5,DNM2,GDAP1,MAPK1,PPM1L,PPP2CA,PPP2R2A,PPP2R3A,PPP2R5E,PPP3CA,PPP3R1,PRKAA2,PRKAG1,PRKAG2,PRKAR2B,PRKD1,ROCK1,ROCK2,SPIRE1	APP,CACNA1C,CACNA1D,CACNA2D3,CACNB4,CAMK2G,CHP1,GNAQ,ITPR1,KRAS,NRAS,PPM1L,PPP2R2B,PPP2R2C,PPP2R5E,PPP3CC,PRKAG2,PRKAR1B,PRKAR2B,SPIRE1,VEGFB
Semaphorin interactions	-0.707107	-4.24264	-4	-2.52982	1.81	6.6	5.96	3.19	6.6	0.125	0.281	0.25	0.156	ARHGAP35,ARHGEF11,CFL1,CRMP1,LIMK2,RAC1,ROCK1,SEMA5A	ARHGAP35,ARHGEF11,ARHGEF12,DPYSL2,DPYSL3,FYN,HSP90AA1,HSP90AB1,ITGB1,MYH14,NRP1,PAK3,PLXNA4,PLXNC1,ROCK2,SEMA4D,SEMA5A,SEMA6D	ARHGEF12,CDK5,CRMP1,DPYSL3,FYN,HSP90AA1,MYH10,MYH14,NRP1,PIP5K1C,PLXNA2,PLXNC1,ROCK1,ROCK2,SEMA5A,SEMA6D	ARHGEF12,CRMP1,FYN,LIMK2,MYH14,MYH9,PAK2,PLXNA4,SEMA5A,SEMA6D
Macroautophagy	-0.707107	-3.31662	-3.74166	-2.64575	1.63	2.08	4.19	1.41	4.19	0.116	0.159	0.203	0.101	AMBRA1,ATG16L1,ATG7,CHMP4B,LAMTOR2,PIK3C3,PRKAG2,TSC2	AMBRA1,MAP1LC3B,MTMR3,MTOR,PRKAA2,PRKAB2,RB1CC1,RPTOR,RRAGD,SLC38A9,UVRAG	ATG13,ATG5,ATG7,CHMP7,LAMTOR4,PIK3R4,PRKAA2,PRKAG1,PRKAG2,RB1CC1,RPTOR,RRAGD,SLC38A9,TSC1	ATG13,ATG16L1,LAMTOR3,MTMR3,PRKAG2,RRAGA,UVRAG
IL-10 Signaling	-0.707107	-0.534522	-1.21268	-0.534522	0.271	0.698	1.84	1.91	1.91	0.0516	0.0903	0.11	0.0903	AKT3,ATF4,CREB5,CREBBP,JAK1,MAP2K3,NFKB1,PRKAG2	ATF2,FOS,IL6ST,JAK1,MAP2K4,MAP3K7,MAP4K4,MAPK1,MAPK8,MTOR,PBX1,PKM,PRKAA2,PRKAB2	AKT2,ATF2,CREB3L2,CREB5,DUSP1,FOS,HLA-A,IKBKB,JAK1,MAP4K4,MAPK1,MAPK11,PRKAA2,PRKAG1,PRKAG2,STAT3,STAT5B	ATF2,BCL2,BCL2L1,CDKN1A,HLA-A,IL1RAPL1,IL6ST,JAK1,MAF,MAPK11,NFKB1,PBX1,PRKAG2,STAT3
UFMylation Signaling Pathway	-0.707107	-3.16228	-2.12132		1.81	1.88	1.8	0.768	1.88	0.125	0.156	0.141	0.0781	AKT3,ASCC1,ATM,NFKB1,PABPC1,UFL1,UFSP2,XBP1	ABCG1,DDRGK1,EIF4A2,EIF4E3,EIF4G3,ESR1,NCOA1,RPN1,UFM1,UFSP1	ABCA1,AKT2,EIF4G1,EIF4G2,EIF4G3,EP300,H3-3A,NCOA1,UBA5	H3-3A,H3-3B,NCOA1,NFKB1,UFL1
Transcriptional Regulation by VENTX	-0.707107		-0.816497	-2	3.1	0.268	1.47	0.958	3.1	0.2	0.075	0.15	0.1	AGO4,ANAPC1,ANAPC11,ANAPC4,ANAPC5,CDC16,CDC26,NFKB1	AGO3,CTNNB1,UBE2D1	ANAPC1,ANAPC16,ANAPC5,EHMT1,TNRC6A,TNRC6C	ANAPC10,CDC27,NFKB1,UBE2D1
ISGylation Signaling Pathway	-0.707107	0.534522	-1.73205	-0.707107	0.718	1.69	1.45	0.89	1.69	0.0734	0.128	0.11	0.0734	ARIH1,CREBBP,IRF2,JAK1,MAPK10,MAPK9,NFKB1,RTN4	ITGA3,ITGB1,JAK1,MAGT1,MAP2K4,MAP3K7,MAPK10,MAPK8,MAPK9,NEDD4,PRKN,RTN4,TBK1,TRIM25	ARIH1,EP300,IRF2,JAK1,MAPK10,NFAT5,PRKN,RTN4,STAT2,TBK1,TRIM25,XIAP	CHMP5,IRF2,ITGA3,JAK1,KRAS,NFKB1,UBE2N,XIAP
Signaling by TGF-beta Receptor Complex	-0.707107	-3.60555	-2.44949		2.24	4.15	0.95	0	4.15	0.148	0.241	0.111	0.037	ARHGEF18,NEDD4L,NEDD8,SMAD2,SMAD4,SMURF2,TGFBR3,UBC	ITGB1,MTMR4,NEDD4L,PPP1CB,SMAD4,SMURF2,STRAP,TGFBR3,UBB,UBC,UBE2M,USP15,XPO1	LTBP3,NEDD4L,PARD3,SMURF1,TGFB2,USP15	NEDD4L,TGFB2
PCP (Planar Cell Polarity) Pathway	-0.707107	-2.12132	-1.63299		1.97	1.24	0.793	0.28	1.97	0.133	0.133	0.1	0.05	DAAM1,JUND,LGR4,MAPK10,MAPK9,PRICKLE1,RAC1,ROCK1	ATF2,CTHRC1,JUNB,MAP2K4,MAPK10,MAPK8,MAPK9,ROCK2	ATF2,DAAM1,JUND,MAPK10,ROCK1,ROCK2	ATF2,FZD3,LGR4
GADD45 Signaling	-0.707107	-3	-2.23607	-0.377964	1.97	1.63	0.512	1.71	1.97	0.133	0.15	0.0833	0.117	ATM,MAP2K3,MAPK10,MAPK9,NFKB1,POU2F1,SMAD2,SMAD4	ACVR1B,ACVR2A,MAP2K4,MAP3K4,MAPK1,MAPK10,MAPK8,MAPK9,SMAD4	ACVR1,MAPK1,MAPK10,MAPK11,TGFB2	ATR,CCND3,CDKN1A,MAPK11,NFKB1,POU2F1,TGFB2
Role of MAPK Signaling in Promoting the Pathogenesis of Influenza	-0.707107	-4.58258	-2.82843	-3.15296	0.895	4.9	0.397	5.35	5.35	0.0789	0.193	0.0702	0.158	ATP6AP2,ATP6V0B,ATP6V1F,BRAF,MAP2K3,MAPK10,MAPK9,NFKB1,PNPLA8	ARAF,ATF2,ATP6AP1,ATP6AP2,ATP6V0A1,ATP6V0A2,ATP6V0C,ATP6V0D1,ATP6V0E2,ATP6V1A,ATP6V1B2,ATP6V1H,BRAF,MAP2K4,MAPK1,MAPK10,MAPK3,MAPK8,MAPK9,NRAS,RALA,RAP1B	ATF2,ATP6V0A1,ATP6V0A2,BRAF,MAPK1,MAPK10,MAPK11,RPS6KA3	ATF2,ATP6AP1,ATP6V0E1,ATP6V1A,ATP6V1B2,BCL2,BRAF,KRAS,MAP2K1,MAPK11,NFKB1,NRAS,NUP153,PLA2G12A,PRDX6,PRKCA,RABGEF1,RPS6KA3
Cell surface interactions at the vascular wall	-0.707107	-4.12311	-1.88982	-3.60555	0	0.448	0	0.698	0.698	0.0369	0.0783	0.0323	0.0599	CD99L2,GLG1,GRB14,GRB2,ITGA6,MIF,PPIA,SLC7A7	ATP1B1,ATP1B3,BSG,CD47,FYN,GAS6,GLG1,ITGA3,ITGB1,L1CAM,NRAS,PIK3CA,PIK3R1,PTPN11,SLC3A2,SLC7A6,TSPAN7	ATP1B2,ATP1B3,FYN,GLG1,GRB14,SDC4,SOS1	CAV1,CD99L2,FYN,GLG1,GRB2,ITGA3,ITGA6,KRAS,L1CAM,NRAS,SDC4,SLC7A8,SOS1
IL-17 Signaling	-0.707107	-4.02492	-2.52982	-3.16228	0	1.36	0	0.432	1.36	0.0423	0.106	0.0529	0.0529	AKT3,JAK1,MAP2K3,MAPK10,MAPK9,NFKB1,PIK3C3,TAB2	ATF2,FOS,HSP90AA1,HSP90AB1,HSP90B1,JAK1,MAP2K4,MAP3K7,MAPK1,MAPK10,MAPK3,MAPK8,MAPK9,NRAS,PIK3CA,PIK3CD,PIK3R1,RALA,RAP1B,TAB2	AKT2,ATF2,FOS,HSP90AA1,JAK1,MAPK1,MAPK10,MAPK11,PIK3R4,TGFB2	ATF2,JAK1,KRAS,MAPK11,NFKB1,NRAS,TAB2,TGFB2,TNFSF12,VEGFB
FXR/RXR Activation	-0.707107	-1.89737	-1	0.377964	0	0	0	0	0	0.041	0.0513	0.0513	0.0359	AKT3,CREBBP,GCLM,HMGB1,MAPK10,MAPK9,NFKB1,PRKAG2	APOE,MAP2K4,MAPK10,MAPK8,MAPK9,MGST3,Mt1,NCK1,PRKAA2,PRKAB2	AKT2,APOE,GCLM,Gstp1 (includes others),MAPK10,PRKAA2,PRKAG1,PRKAG2,SLC4A2,TGFB2	APOE,G6PC3,NFKB1,PRKAG2,SCARB1,TGFB2,TNFSF12
Endocannabinoid Neuronal Synapse Pathway	-0.654654	-4.64372	-2.6	-2.06474	5.12	12.3	6.92	5.27	12.3	0.147	0.26	0.187	0.14	ADCY2,CACNA1A,CACNA1E,CACNA2D3,CNR1,GNA14,GNAI1,GNAL,GNG12,GRIA3,GRIA4,MAPK10,MAPK9,PLCB1,PLCB3,PLCH1,PLCL1,PRKACA,PRKAG2,PRKAR2A,PRKAR2B,RIMS1	ADCY2,CACNA1A,CACNA1B,CACNA2D1,CACNA2D2,CACNA2D3,CACNB1,CACNB4,CHP1,CNR1,GNAI1,GNAI2,GNAL,GNAO1,GNAQ,GRIA3,GRIA4,GRIN3A,GRINA,ITPR1,KCNJ3,MAPK1,MAPK10,MAPK3,MAPK8,MAPK9,PDIA3,PLCB1,PLCB4,PLCE1,PLCH1,PPP3CA,PPP3CB,PPP3R1,PRKACB,PRKAR1A,PRKAR1B,PRKAR2A,TRPV1	ABHD6,ADCY2,ADCY9,CACNA1A,CACNA1C,CACNA1E,CACNA1H,CACNB3,GNB4,GRIA1,GRIA2,GRIA3,GRIA4,GRIN1,KCNJ3,MAPK1,MAPK10,MAPK11,PLCB1,PLCB4,PLCH1,PLCL1,PPP3CA,PPP3R1,PRKAG1,PRKAG2,PRKAR2B,RIMS1	ADCY9,CACNA1C,CACNA1D,CACNA2D3,CACNB4,CHP1,GNAI1,GNAI2,GNAL,GNAQ,GNG12,GNG2,GRIA3,GRIA4,ITPR1,KCNJ3,MAPK11,PPP3CC,PRKAG2,PRKAR1B,PRKAR2B
Epithelial Adherens Junction Signaling	-0.654654	0.480384	-0.755929	-0.208514	4.26	11.5	6.44	6.01	11.5	0.133	0.247	0.177	0.146	AKT3,ARHGAP35,ARPC2,BMPR2,CFL1,CTNNA1,FER,LIMK2,MAGI2,NECTIN3,PPP2R2B,PPP2R2C,PPP2R5C,PRKAG2,RAC1,RAPGEF1,ROCK1,STK3,STK4,TGFBR3,WASF1	ACVR1B,ACVR2A,ARHGAP35,ARPC2,BMPR2,CDC42,CTNNA1,CTNNA2,CTNNB1,FER,FGF1,FGFR1,FYN,IGF1R,IQGAP1,LATS1,MAGI1,NECTIN3,NRAS,PAK3,PPM1L,PPP2R1A,PPP2R2B,PPP2R2C,PPP2R5B,PPP2R5D,PPP2R5E,PRKAA2,PRKAB2,PTEN,PTPA,RALA,RAP1B,ROCK2,TGFBR3,YWHAB,YWHAE,YWHAG,YWHAZ	ACTR2,ACVR1,AKT2,CTNNA1,CTNNA2,FER,FGF1,FYN,IGF1R,LATS1,MAGI1,MAGI2,MYH10,NECTIN3,PPM1L,PPP2CA,PPP2R2A,PPP2R3A,PPP2R5E,PRKAA2,PRKAG1,PRKAG2,PTEN,RAPGEF1,ROCK1,ROCK2,STK3,TGFB2	AFDN,ARPC2,CDC42,CDH2,CTNNA1,CTNNA2,FGF1,FYN,IGF1R,KRAS,LIMK2,NRAS,PAK2,PPM1L,PPP2R2B,PPP2R2C,PPP2R5E,PRKAG2,RAPGEF1,STK4,TCF4,TGFB2,VCL
ABRA Signaling Pathway	-0.632456	-3	-1.60357	-3	1.86	3.42	3.04	1.71	3.42	0.114	0.182	0.159	0.102	ABLIM2,ACTB,CFL1,JUND,LIMK2,MAPK10,MAPK9,MRTFA,ROCK1,TPM4	ACTB,ACTG1,CHP1,FOS,ITGB1,JUNB,MAP2K4,MAPK10,MAPK8,MAPK9,MEF2A,PPP3CA,PPP3CB,PPP3R1,ROCK2,TPM1	ABLIM3,EGR1,FOS,IGF1,JUND,MAPK10,MEF2A,MEF2C,MEF2D,PPP3CA,PPP3R1,ROCK1,ROCK2,TPM4	ABLIM2,ABLIM3,CHP1,LIMK2,MYH9,PPP3CC,TPM3,VCL,VEGFB
Apoptotic execution phase	-0.632456	-3.31662	-2.82843	-2.44949	3.6	3.08	1.87	1.5	3.6	0.192	0.212	0.154	0.115	BIRC2,DBNL,HMGB1,KPNB1,LMNA,MAPT,PRKCD,PTK2,ROCK1,TJP1	APC,BCAP31,CTNNB1,DNM1L,KPNA1,KPNB1,MAPT,PLEC,PTK2,SPTAN1,STK24	ACIN1,APC,BCAP31,MAPT,PTK2,ROCK1,SPTAN1,TJP1	ACIN1,ADD1,BCAP31,MAPT,PAK2,PTK2
Transcriptional activity of SMAD2/SMAD3:SMAD4 heterotrimer	-0.632456	-3.05085	-2.23607		3.67	5.13	1.04	1.08	5.13	0.196	0.275	0.118	0.098	NCOR2,NEDD4L,PPM1A,RNF111,SMAD2,SMAD4,SMURF2,TRIM33,UBC,USP9X	CCNC,JUNB,MAPK1,MAPK3,NCOR2,NEDD4L,PPM1A,SMAD4,SMURF2,TFDP2,UBB,UBC,UBE2D1,USP9X	CCNT2,EP300,MAPK1,NEDD4L,SNW1,UBE2D3	NCOR2,NEDD4L,TRIM33,UBE2D1,UBE2D3
Kinetochore Metaphase Signaling Pathway	-0.632456	0.377964	-0.447214	0	1.77	0	0	0.463	1.77	0.106	0.0673	0.0577	0.0577	ANAPC1,ANAPC11,ANAPC4,ANAPC5,BOD1,CDC16,CDC26,MAD1L1,PPP2R5C,SMC1A,ZWINT	PPP1CB,PPP2R5B,PPP2R5D,PPP2R5E,RAD21,SMC1A,STAG2	ANAPC1,ANAPC5,ENSA,PPP2R5E,STAG1,ZWINT	ANAPC10,CDC27,PPP2R5E,PTTG1,RAD21,SMC1A
Cilia Biogenesis Signaling Pathway	-0.625543	-0.169031	-1.41421	0.774597	4.79	7.04	2.13	1.3	7.04	0.127	0.181	0.108	0.0735	ANAPC1,ANAPC11,ANAPC4,ANAPC5,ARL13B,BBS9,CDC16,CDC26,CEP170,CEP63,FBXW5,FBXW7,GNA14,GNAI1,GNAL,GNAZ,GNG12,HTT,MARK4,NFKB1,NIN,ODF2,TUBB3,TUBB4A,TUBGCP3,USP9X	CALM1,CEP83,CYLD,FBXW7,GNA13,GNAI1,GNAI2,GNAL,GNAO1,GNAQ,GNAS,HTT,IGF1R,KCTD17,KIF2A,KIF3A,MAPK1,MIB1,MPHOSPH9,MYO5A,NEK1,PCM1,TTBK2,TUBA1A,TUBA1B,TUBB,TUBB2A,TUBB4A,TUBB4B,TUBGCP3,TUBGCP4,TUBGCP5,USP9X,YWHAB,YWHAE,YWHAG,YWHAZ	ANAPC1,ANAPC5,BBIP1,CDK5,CEP164,CUL1,DCTN1,FBXW7,GNB4,IGF1,IGF1R,MAPK1,MAPK11,MIB1,MYO5A,NIN,ODF2,PCM1,TGFB2,TTBK2,Tubb2b,TUBB4A	ANAPC10,CDC27,CUL3,GNAI1,GNAI2,GNAL,GNAQ,GNG12,GNG2,IGF1R,KIF3A,MAPK11,NFKB1,SCLT1,TGFB2
Sertoli Cell-Germ Cell Junction Signaling Pathway (Enhanced)	-0.6	-1.44338	-0.730297	-1.09545	3.35	10.7	3.89	6.31	10.7	0.106	0.203	0.127	0.127	ACTB,AKT3,ARPC2,AXIN1,CTNNA1,ITGA6,MAP2K3,MAPK10,MAPK9,NECTIN3,NFKB1,PIK3C3,PPP2R2B,PPP2R2C,PPP2R5C,PRKACA,PRKAG2,PRKAR2A,PRKAR2B,PRKG1,PTK2,RAC1,SMAD2,SORBS1,TJP1	ACTB,ACTG1,ARPC2,BCAR1,CD2AP,CDC42,CTNNA1,CTNNA2,CTNNB1,FOS,IQGAP1,ITGA3,ITGB1,LAMC1,MAP2K4,MAP3K1,MAP3K4,MAP3K7,MAPK1,MAPK10,MAPK3,MAPK8,MAPK9,NECTIN3,NGFR,NRAS,PIK3CA,PIK3CD,PIK3R1,PPM1L,PPP2R1A,PPP2R2B,PPP2R2C,PPP2R5B,PPP2R5D,PPP2R5E,PRKAA2,PRKAB2,PRKACB,PRKAR1A,PRKAR1B,PRKAR2A,PRKG1,PTK2,PTPA,RALA,RAP1B,SORBS1	ACTR2,AKT2,BCAR1,CTNNA1,CTNNA2,FOS,LAMC1,MAP3K13,MAP3K3,MAPK1,MAPK10,MAPK11,MTMR2,NECTIN3,PIK3R4,PPM1L,PPP2CA,PPP2R2A,PPP2R3A,PPP2R5E,PRKAA2,PRKAG1,PRKAG2,PRKAR2B,PRKG1,PTK2,SORBS1,TGFB2,TJP1,UBE2J1	AFDN,ARPC2,CD2AP,CDC42,CDH2,CLDN12,CTNNA1,CTNNA2,GJA1,GUCY1A2,IL1RAPL1,ITGA3,ITGA6,KRAS,LAMC1,MAP2K1,MAPK11,NFKB1,NRAS,PPM1L,PPP2R2B,PPP2R2C,PPP2R5E,PRKAG2,PRKAR1B,PRKAR2B,PRKG1,PTK2,SORBS1,TGFB2
Neurexins and neuroligins	-0.57735	-3.87298	-3.87298	-2.7136	4.61	5.21	5.93	4.31	5.93	0.211	0.263	0.263	0.193	DBNL,DLG2,DLGAP1,DLGAP3,EPB41,NLGN2,NLGN3,NRXN3,SYT1,SYT2,SYT7,SYT9	APBA1,CASK,DLG2,DLG4,DLGAP1,DLGAP3,EPB41L3,LIN7A,LRRTM3,NLGN1,NLGN3,NRXN1,NRXN2,STXBP1,SYT9	APBA1,CASK,DLG2,DLGAP1,DLGAP4,EPB41L1,GRIN1,LIN7A,LIN7C,LRRTM4,NLGN1,SIPA1L1,STXBP1,SYT1,SYT2	APBA1,DLGAP3,EPB41L3,HOMER1,LRRTM4,NLGN1,NRXN1,PDLIM5,STXBP1,SYT2,SYT9
WNT/β-catenin Signaling	-0.57735	1.78885	1.38675	-0.57735	1.5	3.71	1.43	2.2	3.71	0.0867	0.15	0.0983	0.0925	AKT3,APPL2,AXIN1,BMPR2,BTRC,CREBBP,CSNK1G2,LRP1,NLK,PPP2R2B,PPP2R2C,PPP2R5C,TGFBR3,TLE4,UBC	ACVR1B,ACVR2A,APC,APPL1,BMPR2,BTRC,CSNK1G1,CSNK1G3,CTNNB1,FRZB,GNAO1,GNAQ,MAP3K7,MARK2,PPM1L,PPP2R1A,PPP2R2B,PPP2R2C,PPP2R5B,PPP2R5D,PPP2R5E,PTPA,TGFBR3,TLE4,UBB,UBC	ACVR1,AKT2,APC,APC2,APPL2,BTRC,CSNK1G1,CSNK1G3,EP300,NLK,PPM1L,PPP2CA,PPP2R2A,PPP2R3A,PPP2R5E,TGFB2,Tle1	APPL1,CDH12,CDH2,CSNK1D,FZD3,GJA1,GNAQ,LRP6,NLK,PPM1L,PPP2R2B,PPP2R2C,PPP2R5E,TCF4,TGFB2,Tle1
Transcriptional Regulation by MECP2	-0.57735	-3.16228	-2.64575	-1.34164	4.16	1.92	1.04	0.788	4.16	0.19	0.159	0.111	0.0794	AGO4,CAMK2A,CAMK2G,DGCR8,HIPK2,HTT,MECP2,NCOR2,PRKACA,RBFOX1,SGK1,SLC2A3	AGO3,BDNF,CALM1,HIPK2,HTT,NCOR2,OPRM1,PTEN,PTPN1,RBFOX1	GRIA2,MEF2C,PTEN,PTPN4,RBFOX1,TNRC6A,TNRC6C	CAMK2G,GPS2,MECP2,NCOR2,PTPN1
IL-15 Production	-0.534522	-4.3589	-3.4641	-3.4641	2.43	3.07	1.14	1.98	3.07	0.115	0.156	0.0984	0.0984	ABL2,ALK,CLK1,CLK4,DYRK1A,FER,INSR,JAK1,KIT,MAP2K3,MAP2K5,NFKB1,PEAK1,PTK2	AATK,ABL2,CLK1,CLK4,DSTYK,DYRK1A,FER,FGFR1,FYN,IGF1R,INSR,JAK1,MAP2K4,MAP2K5,NTRK2,NTRK3,PEAK1,PTK2,RET	CLK2,CLK4,EPHA3,FER,FYN,IGF1R,INSR,JAK1,MAP2K5,NTRK2,PTK2,RET	CLK1,CSK,EPHA3,FYN,IGF1R,JAK1,MAP2K1,MAP2K5,NFKB1,NTRK2,PTK2,TNK2
CTLA4 Signaling in Cytotoxic T Lymphocytes	-0.534522	-1.46059	-1.09109	-0.5	0	0	0	0	0	0.0229	0.0507	0.0343	0.0261	AKT3,AP1S2,AP2B1,ARF1,GRB2,MAPK10,MAPK9,NFKB1,PIK3C3,PLD3,PPP2R2B,PPP2R2C,PPP2R5C,RAC1	AP2A1,AP2A2,AP2S1,CBLB,CLTC,FOS,FYN,ITGA3,ITGB1,MAP2K4,MAPK1,MAPK10,MAPK3,MAPK8,MAPK9,NCK1,NRAS,PIK3CA,PIK3CD,PIK3R1,PPM1L,PPP2R1A,PPP2R2B,PPP2R2C,PPP2R5B,PPP2R5D,PPP2R5E,PTPA,PTPN11,RALA,RAP1B	AKT2,AP1S2,AP2A1,CLTA,CLTC,FOS,FYN,HLA-A,MAPK1,MAPK10,MAPK11,NFAT5,NFATC3,PIK3R4,PLD5,PPM1L,PPP2CA,PPP2R2A,PPP2R3A,PPP2R5E,TGFB2	AP1B1,BCL2L1,FYN,GRB2,HLA-A,ITGA3,KRAS,MAPK11,NFKB1,NRAS,PLD5,PPM1L,PPP2R2B,PPP2R2C,PPP2R5E,TGFB2
NAFLD Signaling Pathway	-0.5	-1.82574	-1.1767	-2.5	0.962	3.3	2.86	1.26	3.3	0.0714	0.134	0.116	0.0714	ACACA,AKT1S1,AKT3,ATF4,INSR,JAK1,MAPK10,MAPK9,NFKB1,PIK3C3,PPP2R2B,PPP2R2C,PPP2R5C,PRKAG2,SOCS2,XBP1	ACACA,ATP2A2,CPT1A,CTSB,FOS,INSR,JAK1,MAP2K4,MAP3K7,MAPK10,MAPK8,MAPK9,MFF,MTOR,NGFR,PIK3CA,PIK3CD,PIK3R1,PPM1L,PPP2R1A,PPP2R2B,PPP2R2C,PPP2R5B,PPP2R5D,PPP2R5E,PRKAA2,PRKAB2,PRKCE,PTPA,RPTOR	ACACA,AKT2,ATP2A2,CPT1C,CTSB,FOS,GYS1,IKBKB,INSR,JAK1,LPIN1,MAPK10,PIK3R4,PPM1L,PPP2CA,PPP2R2A,PPP2R3A,PPP2R5E,PRKAA2,PRKAG1,PRKAG2,RPTOR,SOCS2,SOCS7,STAT3,TGFB2	ACACA,CPT1C,CTSB,G6PC3,GPAM,JAK1,NFKB1,PPM1L,PPP2R2B,PPP2R2C,PPP2R5E,PRKAG2,SOCS7,STAT3,TGFB2,TNFSF12
PPARα/RXRα Activation	-0.471405	1.97566	1.09109	1.21268	4.12	8.42	5.37	3.08	8.42	0.121	0.197	0.152	0.101	ADCY2,BMPR2,CREBBP,GHR,GNA14,GOT2,GRB2,INSR,MAP2K3,NCOA6,NCOR2,NFKB1,NR2C2,PLCB1,PLCB3,PLCH1,PLCL1,PRKACA,PRKAG2,PRKAR2A,PRKAR2B,SMAD2,SMAD4,TGFBR3	ACVR1B,ACVR2A,ADCY2,ADIPOR1,AP2A2,BMPR2,CKAP5,GHR,GNAQ,GNAS,GOT2,HSP90AA1,HSP90AB1,HSP90B1,INSR,MAP2K4,MAP3K7,MAP4K4,MAPK1,MAPK3,MAPK8,NCOR2,NRAS,PDIA3,PLCB1,PLCB4,PLCE1,PLCH1,PRKAA2,PRKAB2,PRKACB,PRKAR1A,PRKAR1B,PRKAR2A,RALA,RAP1B,SMAD4,SOS2,TGFBR3	ABCA1,ACVR1,ADCY2,ADCY9,ADIPOR1,AIP,CKAP5,CLOCK,EP300,GK,GPD2,HSP90AA1,IKBKB,INSR,MAP4K4,MAPK1,MED1,MEF2C,NCOA6,PLCB1,PLCB4,PLCH1,PLCL1,PRKAA2,PRKAG1,PRKAG2,PRKAR2B,SOS1,STAT5B,TGFB2	ACADL,ADCY9,CKAP5,CLOCK,GNAQ,GRB2,IL1RAPL1,KRAS,MAP2K1,MED1,NCOR2,NFKB1,NRAS,PRKAG2,PRKAR1B,PRKAR2B,PRKCA,PRKCB,SOS1,TGFB2
Energy dependent regulation of mTOR by LKB1-AMPK	-0.447214	-2.64575	-3.16228	-2	1.84	2.48	5.3	1.37	5.3	0.172	0.241	0.345	0.138	CAB39L,LAMTOR2,PPM1A,PRKAG2,TSC2	MTOR,PPM1A,PRKAA2,PRKAB2,RPTOR,RRAGD,SLC38A9	CAB39L,LAMTOR4,PRKAA2,PRKAG1,PRKAG2,RPTOR,RRAGD,SLC38A9,STRADA,TSC1	CAB39L,LAMTOR3,PRKAG2,RRAGA
HSP90 chaperone cycle for steroid hormone receptors in the presence of ligand	-0.447214	-4.24264	-3.16228	-2.33333	0.786	7.45	2.65	2.96	7.45	0.0877	0.316	0.175	0.158	ACTR10,DYNC1I1,NR3C1,TUBB3,TUBB4A	ACTR10,ACTR1A,CAPZA2,DCTN6,DNAJA1,DNAJA2,DYNC1H1,DYNC1I1,DYNC1LI1,FKBP4,HSP90AA1,HSP90AB1,HSPA8,TUBA1A,TUBA1B,TUBB2A,TUBB4A,TUBB4B	ACTR10,AR,DCTN1,DCTN4,DNAJA2,DYNC1H1,DYNC1I1,DYNC1LI1,HSP90AA1,TUBB4A	ACTR10,CAPZA2,CAPZB,DCTN6,DNAJA2,DNAJB1,DYNC1H1,DYNC1I1,DYNC1LI2
rRNA processing	-0.447214	-3.31662	-2.64575		1.66	5.19	2.55	0.36	5.19	0.156	0.344	0.219	0.0625	MT-CYB,MT-ND1,MT-ND4,MT-RNR1,MT-RNR2	MT-ATP6,MT-CO1,MT-CO3,MT-CYB,MT-ND1,MT-ND2,MT-ND3,MT-ND4,MT-ND5,MT-RNR1,MT-RNR2	MT-CO1,MT-CO3,MT-CYB,MT-ND1,MT-ND2,MT-ND4,MT-RNR2	MT-CYB,MT-ND4
Protein ubiquitination	-0.447214	-3.60555	-2.44949	-2.44949	1.78	7.43	2.06	2.67	7.43	0.167	0.433	0.2	0.2	UBA6,UBC,UBE2H,UBE2R2,USP9X	UBA1,UBB,UBC,UBE2B,UBE2D1,UBE2D2,UBE2G1,UBE2G2,UBE2H,UBE2R2,UBE2Z,USP5,USP9X	UBA1,UBE2A,UBE2D2,UBE2G1,UBE2G2,USP7	UBE2A,UBE2D1,UBE2E3,UBE2G1,UBE2G2,UBE2R2
tRNA processing in the mitochondrion	-0.447214	-3.31662	-2.64575		1.25	4.06	1.94	0.246	4.06	0.122	0.268	0.171	0.0488	MT-CYB,MT-ND1,MT-ND4,MT-RNR1,MT-RNR2	MT-ATP6,MT-CO1,MT-CO3,MT-CYB,MT-ND1,MT-ND2,MT-ND3,MT-ND4,MT-ND5,MT-RNR1,MT-RNR2	MT-CO1,MT-CO3,MT-CYB,MT-ND1,MT-ND2,MT-ND4,MT-RNR2	MT-CYB,MT-ND4
Aggrephagy	-0.447214	-3.60555	-2.64575	-1	1.15	5.19	1.77	0.847	5.19	0.114	0.295	0.159	0.0909	ARL13B,DYNC1I1,TUBB3,TUBB4A,UBC	DYNC1H1,DYNC1I1,DYNC1LI1,HSP90AA1,PRKN,TUBA1A,TUBA1B,TUBB2A,TUBB4A,TUBB4B,UBB,UBC,VCP	DYNC1H1,DYNC1I1,DYNC1LI1,HSF1,HSP90AA1,PRKN,TUBB4A	DYNC1H1,DYNC1I1,DYNC1LI2,UBE2N
p53 Signaling	-0.447214	0	-0.707107	0.377964	0.418	0.824	1.42	1.84	1.84	0.0612	0.102	0.112	0.102	AKT3,ATM,HDAC9,HIPK2,PIAS1,PIK3C3	CTNNB1,HDAC9,HIPK2,MAPK8,PIAS1,PIK3CA,PIK3CD,PIK3R1,PPP1R13B,PTEN	AKT2,EP300,HDAC9,MDM4,MED1,PIK3R4,PML,PPP1R13B,PTEN,STAG1,TIGAR	ADGRB1,ATR,BCL2,BCL2L1,CDKN1A,CSNK1D,HDAC9,JMY,MDM4,MED1
CD27 Signaling in Lymphocytes	-0.447214	-2.33333	-1.13389	-2	0.809	1.81	1.26	0.592	1.81	0.0893	0.161	0.125	0.0714	MAP2K3,MAP2K5,MAPK10,MAPK9,NFKB1	FOS,MAP2K4,MAP2K5,MAP3K1,MAP3K4,MAP3K7,MAPK10,MAPK8,MAPK9	CYCS,FOS,IKBKB,MAP2K5,MAP3K13,MAP3K3,MAPK10	BCL2L1,MAP2K1,MAP2K5,NFKB1
Cohesin Chromatin Regulation Pathway	-0.447214	-4.47214	-3.5	-2.9824	1.07	0	0.326	1.44	1.44	0.0702	0.0669	0.0635	0.0702	ANAPC1,ANAPC11,ANAPC4,ANAPC5,ATM,CDC16,CDC26,HDAC8,MAU2,MECP2,MED13L,MED14,MED25,MEG3,NUMA1,POLR2F,PPP2R2B,PPP2R2C,PPP2R5C,SMC1A,SMC4	CCNC,DDX5,ESR1,FTO,PCDH17,PCDH9,PDS5A,POLR2A,PPM1L,PPP2R1A,PPP2R2B,PPP2R2C,PPP2R5B,PPP2R5D,PPP2R5E,PTGER4,PTPA,RAD21,SMC1A,STAG2	ANAPC1,ANAPC5,DDX5,FAT3,H3-3A,MED1,MED12L,MEG3,NIPBL,PCDH1,PCDH17,PDS5A,POLR2A,PPM1L,PPP2CA,PPP2R2A,PPP2R3A,PPP2R5E,STAG1	ANAPC10,ATR,CBX1,CDC27,CTCF,H3-3A,H3-3B,HDAC8,MECP2,MED1,MED15,MEG3,PCDH9,POLR2A,PPM1L,PPP2R2B,PPP2R2C,PPP2R5E,PTTG1,RAD21,SMC1A
Amyloid fiber formation	-0.447214	-2.88675	-1.88982	-1.63299	0	0.792	0	0.294	0.792	0.0403	0.0968	0.0565	0.0484	ADAM10,SNCAIP,SORL1,UBC,USP9X	APOE,APP,CALCA,GGA2,ITM2B,PRKN,SIAH1,SORL1,TSPAN5,UBB,UBC,USP9X	APOE,BACE1,H3-3A,ITM2B,PRKN,SORL1,TSPAN5	ADAM10,APOE,APP,H3-3A,H3-3B,TSPAN14
Collagen degradation	-0.447214				0.646	0	0	0	0.646	0.0781	0.0469	0.0469	0.0312	ADAM10,ADAM9,COL5A3,COL6A2,COL6A5	CTSB,CTSD,CTSL	ADAM9,CTSB,CTSL	ADAM10,CTSB
Coronavirus Pathogenesis Pathway	-0.408248	-0.185695	0.2	-0.688247	3.69	2.89	3.86	2.84	3.86	0.11	0.127	0.127	0.0928	ADAM9,ATF4,CCDC22,DPP9,E2F3,EEF1A1,HDAC7,HDAC8,HDAC9,JAK1,KPNB1,MAPK10,MAPK9,MRPS25,MT-RNR1,MT-RNR2,NFKB1,PIK3C3,RPS12,RPS15A,RPS2,RPS23,RPS29,RPS6,SMAD4,TNPO1	ATP6AP1,ATP6V1A,BST2,CTSL,EEF1A1,EEF1A2,FOS,HDAC10,HDAC11,HDAC9,JAK1,KPNB1,MAP2K4,MAPK1,MAPK10,MAPK3,MAPK8,MAPK9,MT-RNR1,MT-RNR2,RAB7A,RPS2,RPS21,RPS27,RPS28,RPS29,SIGMAR1,SMAD4,TBK1,TRIM25	ADAM9,AR,CTSL,E2F6,EP300,FOS,HDAC7,HDAC9,IKBKB,JAK1,KGD4,MAPK1,MAPK10,MAPK11,MRPS7,MT-RNR2,NPC1,RPS14,RPS16,RPS19,RPS27,RPS29,RPS9,STAT2,STAT3,TBK1,TNPO1,TOMM70,TRAF3,TRIM25	ATP6AP1,ATP6V1A,BCL2,E2F6,FAU,HDAC8,HDAC9,JAK1,MAPK11,MRPS28,NFKB1,PA2G4,RPS18,RPS19,RPS23,RPS26,RPS27,RPS28,RPS29,RPS8,STAT3,TNPO2
Regulation of eIF4 and p70S6K Signaling	-0.377964	-1.14708	0	-1	2.41	4.61	4.54	4.59	4.61	0.0963	0.151	0.138	0.115	AKT3,EIF1,EIF2S1,Eif3c,EIF3J,GRB2,ITGA6,MRPS25,MT-RNR1,MT-RNR2,PABPC1,PIK3C3,PPP2R2B,PPP2R2C,PPP2R5C,RPS12,RPS15A,RPS2,RPS23,RPS29,RPS6	EIF3A,EIF4A2,EIF4E3,EIF4G3,ITGA3,ITGB1,MAPK1,MAPK3,MT-RNR1,MT-RNR2,MTOR,MVB12B,NRAS,PAIP2,PIK3CA,PIK3CD,PIK3R1,PPM1L,PPP2R1A,PPP2R2B,PPP2R2C,PPP2R5B,PPP2R5D,PPP2R5E,PTPA,RALA,RAP1B,RPS2,RPS21,RPS27,RPS28,RPS29,SOS2	AKT2,EIF1AX,EIF2B5,Eif3c,EIF4G1,EIF4G2,EIF4G3,ITGA7,KGD4,MAPK1,MAPK11,MRPS7,MT-RNR2,MVB12B,PAIP2,PIK3R4,PPM1L,PPP2CA,PPP2R2A,PPP2R3A,PPP2R5E,RPS14,RPS16,RPS19,RPS27,RPS29,RPS9,SOS1,UBAP1,VPS28	EIF3A,FAU,GRB2,ITGA3,ITGA6,KRAS,MAP2K1,MAPK11,MRPS28,MVB12B,NRAS,PPM1L,PPP2R2B,PPP2R2C,PPP2R5E,RPS18,RPS19,RPS23,RPS26,RPS27,RPS28,RPS29,RPS8,SOS1,VPS37A
RANK Signaling in Osteoclasts	-0.377964	-3.77124	-2.88675	-2.44949	0.709	4.68	2.36	0.867	4.68	0.0753	0.204	0.14	0.0753	AKT3,BIRC2,MAPK10,MAPK9,NFKB1,PIK3C3,TAB2	CALM1,CHP1,FOS,MAP2K4,MAP3K1,MAP3K4,MAP3K7,MAPK1,MAPK10,MAPK3,MAPK8,MAPK9,PIK3CA,PIK3CD,PIK3R1,PPP3CA,PPP3CB,PPP3R1,TAB2	AKT2,FOS,IKBKB,MAP3K13,MAP3K3,MAPK1,MAPK10,MAPK11,MITF,PIK3R4,PPP3CA,PPP3R1,XIAP	CHP1,MAP2K1,MAPK11,NFKB1,PPP3CC,TAB2,XIAP
JAK/STAT Signaling	-0.377964	-2.5	-1.1547	-3.05085	0.887	3.72	2.33	3.99	3.99	0.0843	0.193	0.145	0.157	AKT3,GRB2,JAK1,NFKB1,PIAS1,PIK3C3,SOCS2	FOS,GNAQ,JAK1,MAPK1,MAPK3,MTOR,NRAS,PIAS1,PIK3CA,PIK3CD,PIK3R1,PTPN1,PTPN11,RALA,RAP1B,SOS2	AKT2,FOS,JAK1,MAPK1,PIAS2,PIK3R4,SOCS2,SOCS7,SOS1,STAT2,STAT3,STAT5B	BCL2L1,CDKN1A,GNAQ,GRB2,JAK1,KRAS,MAP2K1,NFKB1,NRAS,PTPN1,SOCS7,SOS1,STAT3
Telomerase Signaling	-0.377964	-1.14708	-0.632456	-0.707107	1.31	5.85	1.82	2.86	5.85	0.0926	0.213	0.12	0.12	AKT3,ELF1,GRB2,HDAC7,HDAC8,HDAC9,PIK3C3,PPP2R2B,PPP2R2C,PPP2R5C	HDAC10,HDAC11,HDAC9,HSP90AA1,HSP90AB1,HSP90B1,MAPK1,MAPK3,NRAS,PIK3CA,PIK3CD,PIK3R1,PPM1L,PPP2R1A,PPP2R2B,PPP2R2C,PPP2R5B,PPP2R5D,PPP2R5E,PTPA,RALA,RAP1B,SOS2	AKT2,ELF1,HDAC7,HDAC9,HSP90AA1,MAPK1,PIK3R4,PPM1L,PPP2CA,PPP2R2A,PPP2R3A,PPP2R5E,SOS1	CDKN1A,GRB2,HDAC8,HDAC9,KRAS,MAP2K1,NRAS,PPM1L,PPP2R2B,PPP2R2C,PPP2R5E,SOS1,TERF2
CD40 Signaling	-0.377964	-2.88675	-2.12132	-2	1.27	2.65	1.68	0.712	2.65	0.104	0.179	0.134	0.0746	MAP2K3,MAP2K5,MAPK10,MAPK9,NFKB1,PIK3C3,TANK	FOS,MAP2K4,MAP2K5,MAP3K7,MAPK1,MAPK10,MAPK3,MAPK8,MAPK9,PIK3CA,PIK3CD,PIK3R1	FOS,IKBKB,MAP2K5,MAPK1,MAPK10,MAPK11,PIK3R4,STAT3,TRAF3	MAP2K1,MAP2K5,MAPK11,NFKB1,STAT3
Role of Chondrocytes in Rheumatoid Arthritis Signaling Pathway	-0.377964	-2.82843	-1.94145	-3.31662	0	1.91	0.978	1.17	1.91	0.0486	0.125	0.0903	0.0764	AKT1S1,CAPN2,CEBPZ,LRP1,MAPK9,NFKB1,PRKAG2	CHP1,FOS,IL6ST,ITGB1,MAP2K4,MAP3K7,MAPK1,MAPK3,MAPK9,MMP16,MTOR,NGFR,PPP3CA,PPP3CB,PPP3R1,PRKAA2,PRKAB2,RPTOR	CAPN2,EGR1,FOS,MAPK1,MAPK11,MMP16,PPP3CA,PPP3R1,PRKAA2,PRKAG1,PRKAG2,RPTOR,STAT3	CEBPD,CEBPG,CHP1,IL1RAPL1,IL6ST,MAPK11,NFKB1,PPP3CC,PRKAG2,STAT3,VEGFB
PDGF Signaling	-0.377964	-3.5	-1.88982	-2.11058	0.811	3.48	0.544	2.68	3.48	0.0805	0.184	0.0805	0.126	ABL2,GRB2,INPP5B,INPP5F,INPP5K,JAK1,PIK3C3	ABL2,FOS,JAK1,MAP2K4,MAP3K1,MAPK1,MAPK3,MAPK8,NRAS,PDGFA,PIK3CA,PIK3CD,PIK3R1,RALA,RAP1B,SOS2	FOS,JAK1,MAPK1,PIK3R4,SOS1,STAT3,SYNJ1	CAV1,GRB2,INPP5F,JAK1,KRAS,MAP2K1,NRAS,PRKCA,PRKCB,SOS1,STAT3
rRNA modification in the nucleus and cytosol	-0.377964	-1	0		1.21	0	0	0	1.21	0.101	0.058	0.058	0.0145	MT-RNR1,MT-RNR2,RPS2,RPS6,TSR3,UTP25,WDR43	MT-RNR1,MT-RNR2,NOP58,RPS2	MT-RNR2,RPS14,RPS9,SNU13	NOP10
CDC42 Signaling	-0.377964	-3.15296	-1.1547	-3	0	0	0	0	0	0.0172	0.0344	0.0327	0.0224	ARPC2,CFL1,EXOC4,EXOC6B,FNBP1L,ITGA6,LIMK2,MAPK10,MAPK9,PPP1R12A	APC,ARPC2,ATF2,CDC42,CDC42BPA,EXOC4,EXOC5,EXOC6,FOS,IQGAP1,ITGA3,ITGB1,MAP2K4,MAPK1,MAPK10,MAPK8,MAPK9,PAK3,PPP1CB,RALA	ACTR2,APC,APC2,ATF2,CDC42BPA,DIAPH3,EXOC4,EXOC6,EXOC8,FOS,HLA-A,ITGA7,MAPK1,MAPK10,MAPK11,MPRIP,PARD3,PPP1R12A,PPP1R12B	ARPC2,ATF2,CDC42,CLIP1,EXOC6,FNBP1L,HLA-A,ITGA3,ITGA6,LIMK2,MAPK11,PAK2,TNK2
Hepatic Fibrosis Signaling Pathway	-0.353553	-5.09117	-3.33333	-3.78118	3.12	7.05	3.22	6.16	7.05	0.0889	0.144	0.103	0.103	AKT3,ATF4,AXIN1,BMPR2,BRAF,BRD4,CACNA1A,CACNA1E,CACNA2D3,CNR1,CREB5,CREBBP,CSNK1G2,EDNRA,GNAI1,ITGA6,JAK1,LRP1,MAP2K3,MAP2K5,MAPK10,MAPK9,NFKB1,PIK3C3,PRKACA,PRKAG2,PRKAR2A,PRKAR2B,PRKCD,PTK2,RAC1,ROCK1,SDHC,SMAD2,SMAD4,TGFBR3,TRPM7	ACVR1B,ACVR2A,APC,ARAF,ATF2,BMPR2,BRAF,CACNA1A,CACNA1B,CACNA2D1,CACNA2D2,CACNA2D3,CACNB1,CACNB4,CALM1,CCDC88A,CDC42,CNR1,CSNK1G1,CSNK1G3,CTNNB1,FGFR1,FNBP1,FOS,GNAI1,GNAI2,ITGA3,ITGB1,JAK1,MAP2K4,MAP2K5,MAP3K7,MAPK1,MAPK10,MAPK3,MAPK8,MAPK9,MTOR,NGFR,NRAS,PDGFA,PIK3CA,PIK3CD,PIK3R1,PRKACB,PRKAR1A,PRKAR1B,PRKAR2A,PRKCE,PTEN,PTK2,RALA,RAP1B,RHOQ,RHOT1,ROCK2,SDHA,SMAD4,SOS2,TGFBR3	ACVR1,AKT2,APC,APC2,ATF2,BRAF,CACNA1A,CACNA1C,CACNA1E,CACNB3,CCDC88A,CREB3L2,CREB5,CSNK1G1,CSNK1G3,FNBP1,FOS,IKBKB,ITGA7,JAK1,MAP2K5,MAPK1,MAPK10,MAPK11,PDCD4,PIK3R4,PRKAG1,PRKAG2,PRKAR2B,PRKD1,PTEN,PTK2,RHOQ,RHOT1,RHOU,ROCK1,ROCK2,SDHA,SIRT3,SOS1,STAT3,TGFB2,TRPM7	ATF2,BCL2,BRAF,BRD4,CACNA1C,CACNA1D,CACNA2D3,CACNB4,CCDC88A,CDC42,CSNK1D,FNBP1,FZD3,GLIS2,GNAI1,GNAI2,IL1RAPL1,ITGA3,ITGA6,JAK1,KLF9,KRAS,LRP6,MAP2K1,MAP2K5,MAPK11,NFKB1,NRAS,PRKAG2,PRKAR1B,PRKAR2B,PRKCA,PRKCB,PTCH1,PTK2,RHOQ,RHOT1,SOS1,STAT3,TCF4,TFRC,TGFB2,VEGFB
IL-12 Signaling and Production in Macrophages	-0.333333	0.242536	-0.471405	0.27735	0	0.459	0.778	0.818	0.818	0.037	0.0782	0.0782	0.0617	AKT3,MAP2K3,NFKB1,PIK3C3,POU2F1,PRKAG2,PRKCD,RAC1,XRCC6	APOE,CALM1,CD47,CLU,FOS,IL6ST,MAPK1,MAPK3,MAPK8,MTOR,NCOA1,PCYOX1,PIK3CA,PIK3CD,PIK3R1,PRKAA2,PRKAB2,PRKCE,RAB7A	AKT2,APOE,EP300,FOS,H3-3A,IKBKB,MAPK1,MAPK11,NCOA1,NFAT5,NFATC3,PIAS2,PIK3R4,PRKAA2,PRKAG1,PRKAG2,PRKD1,STAT3,TGFB2	APOE,H3-3A,H3-3B,IL6ST,MAF,MAP2K1,MAPK11,NCOA1,NFKB1,POU2F1,PRKAG2,PRKCA,PRKCB,STAT3,TGFB2
SLAMF Signaling Pathway	-0.333333	-3.27327	-2.11058	-2.11058	0	0	0	0	0	0.00922	0.0215	0.0113	0.0113	AKT3,AP2B1,GRB2,ITCH,JAK1,KIT,NFKB1,PIK3C3,RASGRP1	AP2A1,AP2A2,AP2S1,CDC42,FOS,FYN,ITCH,JAK1,MAPK1,MAPK3,MTOR,NCK1,NRAS,PIK3CA,PIK3CD,PIK3R1,PTPN11,RALA,RAP1B,RASGRP1,UVRAG	AKT2,AP2A1,FOS,FYN,ITCH,JAK1,MAPK1,NFAT5,NFATC3,PIK3R4,STAT5B	BCL2,CDC42,DGKA,FYN,GRB2,ITCH,JAK1,KRAS,NFKB1,NRAS,UVRAG
TP53 Regulates Metabolic Genes	-0.301511	-4.3589	-3.57771	0.377964	2.42	5.27	6.81	1.02	6.81	0.129	0.224	0.235	0.0824	AGO4,AKT3,COX5B,COX6A1,COX6C,COX8A,LAMTOR2,PRKAG2,SESN1,SESN3,TSC2	AGO3,COX6A1,MT-CO1,MT-CO3,MTOR,NDUFA4,PRDX1,PRKAA2,PRKAB2,PTEN,RPTOR,RRAGD,SESN3,SLC38A9,TXN,YWHAB,YWHAE,YWHAG,YWHAZ	AKT2,COX4I1,COX6C,CYCS,GPI,LAMTOR4,MT-CO1,MT-CO3,PRKAA2,PRKAG1,PRKAG2,PTEN,RPTOR,RRAGD,SESN1,SLC38A9,TIGAR,TNRC6A,TNRC6C,TSC1	COX5B,COX6C,COX7A2,COX7A2L,LAMTOR3,PRKAG2,RRAGA
GPCR-Mediated Integration of Enteroendocrine Signaling Exemplified by an L Cell	-0.301511	-0.242536	-0.301511	-0.333333	2.81	5.41	2.19	2.1	5.41	0.145	0.237	0.145	0.118	ADCY2,GNA14,GNAI1,PLCB1,PLCB3,PLCH1,PLCL1,PRKACA,PRKAG2,PRKAR2A,PRKAR2B	ADCY2,ADCYAP1,CALCA,GNAI1,GNAI2,GNAQ,GNAS,ITPR1,NMB,PDIA3,PLCB1,PLCB4,PLCE1,PLCH1,PRKACB,PRKAR1A,PRKAR1B,PRKAR2A	ADCY2,ADCY9,ADCYAP1,CHRM2,PLCB1,PLCB4,PLCH1,PLCL1,PRKAG1,PRKAG2,PRKAR2B	ADCY9,CHRM2,GNAI1,GNAI2,GNAQ,ITPR1,PRKAG2,PRKAR1B,PRKAR2B
Tuberculosis Active Signaling Pathway	-0.301511	1.06066	-0.688247	1.21268	0	3.28	0.756	1.22	3.28	0.049	0.131	0.0776	0.0694	AKT3,ATP6AP2,ATP6V0B,ATP6V1F,JAK1,MAPK10,MAPK9,MKRN1,NFKB1,PFKM,PIK3C3,RAC1	ATP6AP1,ATP6AP2,ATP6V0A1,ATP6V0A2,ATP6V0C,ATP6V0D1,ATP6V0E2,ATP6V1A,ATP6V1B2,ATP6V1H,CHP1,FOS,HSPA9,JAK1,MAP2K4,MAP3K7,MAPK1,MAPK10,MAPK8,MAPK9,MTOR,NGFR,PFKM,PIK3CA,PIK3CD,PIK3R1,PPP3CA,PPP3CB,PPP3R1,PTEN,RAB14,TBK1	AKT2,ATP6V0A1,ATP6V0A2,DRAM2,FOS,H3-3A,HSPA9,JAK1,MAP4K2,MAPK1,MAPK10,MAPK11,NPC1,PIK3R4,PPP3CA,PPP3R1,PTEN,STAT3,TBK1	ATP6AP1,ATP6V0E1,ATP6V1A,ATP6V1B2,BCL2,CHP1,DRAM2,H3-3A,H3-3B,IL1RAPL1,JAK1,MAPK11,NFKB1,PPP3CC,RAB14,STAT3,TNFSF12
Signaling by EGFR	-0.301511	-3.4641		-3.4641	4.22	3.6	0	5.41	5.41	0.208	0.226	0.0566	0.226	ADAM10,EPN1,EPS15,GAB1,GRB2,PTPN3,SH3GL2,SH3GL3,STAM,STAM2,UBC	CDC42,GAB1,NRAS,PIK3CA,PIK3R1,PTPN11,PTPN12,PTPN3,SH3GL2,SH3KBP1,UBB,UBC	EPN1,EPS15,SOS1	ADAM10,CDC42,CSK,EPS15,EPS15L1,GRB2,KRAS,NRAS,PAG1,PTPN3,SH3KBP1,SOS1
PTEN Regulation	-0.258199	-1.96396	-2.95932	-0.904534	1.99	2.68	9.88	1.05	9.88	0.0993	0.139	0.219	0.0728	AGO4,AKT3,GATAD2B,HDAC7,LAMTOR2,MKRN1,PHC2,PSMA6,PSMB10,PSMB2,PSMC2,PSMD5,RCOR1,TNKS2,UBC	AGO3,ATF2,CHD3,GATAD2B,MAPK1,MAPK3,MTOR,NEDD4,PHC2,PSMA3,PSMC6,PSMD1,PSMD2,PSME4,PTEN,RPTOR,RRAGD,SLC38A9,TNKS,UBB,UBC	AKT2,ATF2,EGR1,GATAD2B,HDAC7,LAMTOR4,MAPK1,PHC3,PML,PSMA1,PSMA4,PSMA5,PSMB7,PSMC2,PSMC6,PSMD1,PSMD11,PSMD12,PSMD13,PSMD14,PSMD8,PSME4,PTEN,RBBP4,RPTOR,RRAGD,SLC38A9,TNKS,TNRC6A,TNRC6C,USP7,WWP2,XIAP	ATF2,CHD4,GATAD2B,LAMTOR3,PHC2,PSMD12,PSMD4,RRAGA,SCMH1,USP13,XIAP
3-phosphoinositide Degradation	-0.258199	-5.2915	-3.77124	-3.4641	2.83	9.29	3.97	3.82	9.29	0.104	0.204	0.134	0.109	DUSP15,ILKAP,INPP5B,INPP5F,INPP5K,MTM1,NUDT9,PPFIA2,PPFIA4,PPM1H,PPP1R12A,PPP2R2B,PPP2R2C,PPP2R5C,PPP4R1,PTPN3,PTPRE,PTPRO,RNGTT,SSH2,UBLCP1	ATP1A1,INPP4A,MINPP1,MTMR1,MTMR3,MTMR4,MTMR6,MTMR9,NUDT4,PALD1,PPFIA2,PPFIA3,PPFIA4,PPM1H,PPM1L,PPP1CB,PPP1R13B,PPP1R1C,PPP2R1A,PPP2R2B,PPP2R2C,PPP2R5B,PPP2R5D,PPP2R5E,PPP3CA,PPP3CB,PPP3R1,PTEN,PTPA,PTPN1,PTPN11,PTPN12,PTPN3,PTPRA,PTPRD,PTPRF,PTPRJ,PTPRN,PTPRO,SACM1L,SSH2	DUSP1,INPP4A,MTMR2,MTMR7,PPM1H,PPM1L,PPP1R12A,PPP1R12B,PPP1R13B,PPP2CA,PPP2R2A,PPP2R3A,PPP2R5E,PPP3CA,PPP3R1,PPP4R1,PTEN,PTPRD,PTPRJ,PTPRM,PTPRN,PTPRO,RNGTT,SACM1L,SSH1,SSH2,SYNJ1	ANGEL2,DOT1L,EYA4,G6PC3,INPP5F,MTMR3,MTMR6,MTMR9,NUDT5,PPM1L,PPP1R14C,PPP2R2B,PPP2R2C,PPP2R5E,PPP3CC,PTPN1,PTPN3,PTPRF,PTPRO,SACM1L,SSH2,UBLCP1
ILK Signaling	-0.242536	-2.33487	-1.52753	-2.35702	3.33	5.12	3.34	3.1	5.12	0.112	0.162	0.127	0.102	ACTB,AKT3,ATF4,CFL1,CREB5,CREBBP,ILKAP,LIMS1,MAPK10,MAPK9,MYO18A,NFKB1,PARVB,PIK3C3,PPP1R12A,PPP2R2B,PPP2R2C,PPP2R5C,PTK2,RAC1,TESK1,TMSB4X	ACTB,ACTG1,ATF2,CDC42,CTNNB1,FNBP1,FOS,ITGB1,MAP2K4,MAPK1,MAPK10,MAPK3,MAPK8,MAPK9,MTOR,MYH14,PARVA,PIK3CA,PIK3CD,PIK3R1,PPM1L,PPP2R1A,PPP2R2B,PPP2R2C,PPP2R5B,PPP2R5D,PPP2R5E,PTEN,PTK2,PTPA,RHOQ,RHOT1	AKT2,ATF2,CREB3L2,CREB5,FNBP1,FOS,MAPK1,MAPK10,MYH10,MYH14,PARVB,PIK3R4,PPM1L,PPP1R12A,PPP2CA,PPP2R2A,PPP2R3A,PPP2R5E,PTEN,PTK2,RHOQ,RHOT1,RHOU,RPS6KA5,TMSB4X	ACTN4,ATF2,CDC42,FERMT2,FNBP1,MYH14,MYH9,MYO10,NFKB1,PARVA,PPM1L,PPP2R2B,PPP2R2C,PPP2R5E,PTK2,RHOQ,RHOT1,RICTOR,VCL,VEGFB
ROBO SLIT Signaling Pathway	-0.229416	-1.4596	-2.18282	-0.242536	4.53	4.51	2.63	4.05	4.53	0.147	0.178	0.132	0.132	AKT3,ARF1,ARF5,ARPC2,CAP1,CNTNAP2,ENAH,MYO9B,NRXN3,PRKACA,PRKAG2,PRKAR2A,PRKAR2B,RAC1,ROBO1,ROBO2,SRGAP1,SRGAP2,USP33	APP,ARF3,ARF4,ARPC2,CDC42,CNTNAP2,CTNNB1,FOS,FYN,GIT1,NCK1,NDFIP1,NEDD4,NRXN1,NRXN2,PAK3,PRKACB,PRKAR1A,PRKAR1B,PRKAR2A,ROBO1,ROBO2,SRGAP1	ACTR2,AKT2,ARF3,CAP1,CDK5,CNTNAP1,CNTNAP2,FOS,FYN,NDFIP1,PRKAG1,PRKAG2,PRKAR2B,ROBO1,ROBO2,SRGAP1,USP33	APP,ARPC2,CDC42,CDH2,CDKN1A,CNTNAP2,ENAH,FYN,MYO9B,NDFIP1,NRXN1,PAK2,PRKAG2,PRKAR1B,PRKAR2B,SRGAP1,VEGFB
BAG2 Signaling Pathway	0	-0.83205	-0.707107	0.816497	1.51	4.06	6.72	1.36	6.72	0.105	0.198	0.233	0.093	HSPA5,MAPT,NFKB1,PINK1,PSMA6,PSMB10,PSMB2,PSMC2,PSMD5	CTSB,HSP90AA1,HSPA4,HSPA5,HSPA8,HSPA9,MAPK1,MAPK3,MAPT,PINK1,PRKN,PSMA3,PSMC6,PSMD1,PSMD2,PSME4,UBE2D1	CTSB,HSP90AA1,HSPA9,MAPK1,MAPT,PRKN,PSMA1,PSMA4,PSMA5,PSMB7,PSMC2,PSMC6,PSMD1,PSMD11,PSMD12,PSMD13,PSMD14,PSMD8,PSME4,SIRT3	CDKN1A,CTSB,HSPA4,MAPT,NFKB1,PSMD12,PSMD4,UBE2D1
ER-Mitochondrial Communication Signaling Pathway	0	-2.52357	-2.84019	-2.44949	0.622	5.52	3.9	0.757	5.52	0.0732	0.232	0.183	0.0732	AKT3,MICOS10,NR3C1,OSBPL8,PINK1,PISD	APP,BCAP31,CHCHD3,DNM1L,HSPA9,IMMT,MFF,MFN2,OSBPL8,PINK1,PRKN,PSEN1,PSMD2,PTEN,RER1,RHOT1,SAMM50,TOMM20,VPS13D	AKT2,BCAP31,CHCHD3,HSPA9,IMMT,OSBPL8,PISD,PML,PRKN,PTEN,RHOT1,SPIRE1,SYNJ2BP,TOMM70,YME1L1	APP,BCAP31,OSBPL5,RHOT1,SPIRE1,VPS13D
IL-22 Signaling	0	-2.64575	-2.44949		1.5	3	3.35	1.02	3.35	0.167	0.292	0.292	0.125	AKT3,JAK1,MAPK10,MAPK9	JAK1,MAP2K4,MAPK1,MAPK10,MAPK3,MAPK8,MAPK9	AKT2,JAK1,MAPK1,MAPK10,MAPK11,STAT3,STAT5B	JAK1,MAPK11,STAT3
HIPPO signaling	0	3.05085	1.41421	1.34164	3.31	6.63	2.61	1.2	6.63	0.156	0.26	0.156	0.0909	BTRC,DLG2,ITCH,PATJ,PPP2R2B,PPP2R2C,PPP2R5C,RASSF1,SMAD2,SMAD4,STK3,STK4	BTRC,DLG2,DLG4,DLG5,ITCH,LATS1,PPM1L,PPP1CB,PPP2R1A,PPP2R2B,PPP2R2C,PPP2R5B,PPP2R5D,PPP2R5E,PTPA,SMAD4,YWHAB,YWHAE,YWHAG,YWHAZ	BTRC,CUL1,DLG2,ITCH,LATS1,PARD3,PPM1L,PPP2CA,PPP2R2A,PPP2R3A,PPP2R5E,STK3	CSNK1D,ITCH,PPM1L,PPP2R2B,PPP2R2C,PPP2R5E,STK4
PKR-mediated signaling	0	-3.4641	-3.60555	-1.63299	0.485	1.56	2.4	0.605	2.4	0.0652	0.13	0.141	0.0652	ADAR,ARIH1,EIF2S1,MAPT,TUBB3,TUBB4A	DNAJC3,HSPA8,MAPT,MVB12B,NCK1,PPP2R1A,TRIM25,TUBA1A,TUBA1B,TUBB2A,TUBB4A,TUBB4B	ARIH1,DHX9,EIF2B5,FANCC,IKBKB,MAPT,MVB12B,PPP2CA,STAT3,TRIM25,TUBB4A,UBAP1,VPS28	CENPX,FANCE,MAPT,MVB12B,STAT3,VPS37A
Assembly and cell surface presentation of NMDA receptors	0	-3.60555	-2.64575		1.63	5.19	1.77	0	5.19	0.136	0.295	0.159	0.0455	CAMK2A,CAMK2G,DLG2,NBEA,TUBB3,TUBB4A	APBA1,CASK,DLG2,DLG4,GRIN3A,LIN7A,NBEA,NEFL,TUBA1A,TUBA1B,TUBB2A,TUBB4A,TUBB4B	APBA1,CASK,DLG2,GRIN1,LIN7A,LIN7C,TUBB4A	APBA1,CAMK2G
RAN Signaling	0	-2.64575	-2		2.03	4.06	1.75	0.259	4.06	0.235	0.412	0.235	0.0588	CSE1L,KPNB1,RANBP2,TNPO1	KPNA1,KPNA3,KPNA4,KPNB1,RANBP2,RANGAP1,XPO1	KPNA3,KPNA4,RANBP2,TNPO1	IPO5
Sensory processing of sound by inner hair cells of the cochlea	0	-4	-3	-3.16228	0.329	4.75	1.61	2.93	4.75	0.058	0.232	0.13	0.145	ACTB,ATP2B1,BSN,PCLO	ACTB,ACTG1,ATP2B1,BSN,CACNA2D2,CAPZA2,CASK,DNAJC5,EPB41L3,KCNMA1,PCLO,RAB3A,SPTAN1,SPTBN1,SYN1,SYP	ATP2B1,BSN,CASK,EPB41L1,KCNMA1,PCLO,SNAP25,SPTAN1,SPTBN1	ATP2B1,CABP1,CACNA1D,CAPZA2,CAPZB,EPB41L3,KCNMA1,MYH9,SNAP25,SYN1
Leukocyte Extravasation Signaling	0	-4.59619	-2.35702	-1.60357	1.98	5.26	1.52	2.08	5.26	0.0928	0.165	0.0979	0.0876	ACTB,ARHGAP35,ARHGAP5,CTNNA1,DLC1,EDIL3,FER,GNAI1,MAPK10,MAPK9,PIK3C3,PRKCD,PTK2,RAC1,RAPGEF4,RASGRP1,ROCK1,TIMP3	ACTB,ACTG1,ARHGAP35,BCAR1,CDC42,CTNNA1,CTNNA2,CTNNB1,EDIL3,FER,GNAI1,GNAI2,ITGA3,ITGB1,MAP2K4,MAP3K4,MAPK1,MAPK10,MAPK8,MAPK9,MMP16,PIK3CA,PIK3CD,PIK3R1,PRKCE,PTK2,PTPN11,RAP1B,RASGRP1,ROCK2,THY1,TIMP2	ARHGAP12,ARHGAP5,BCAR1,CTNNA1,CTNNA2,EDIL3,FER,MAPK1,MAPK10,MAPK11,MMP16,PIK3R4,PRKD1,PTK2,RAPGEF4,ROCK1,ROCK2,THY1,VASP	ACTN4,AFDN,CDC42,CLDN12,CTNNA1,CTNNA2,EDIL3,GNAI1,GNAI2,ITGA3,MAPK11,PRKCA,PRKCB,PTK2,RAPGEF4,TIMP3,VCL
MITF-M-dependent gene expression	0	-3.41121	-2.88675	-1.38675	2.85	5.16	1.43	2.79	5.16	0.127	0.2	0.109	0.118	ACTB,AGO4,ARID1B,ATP6AP2,ATP6V0B,ATP6V1F,BCL7B,BCL7C,DPF2,EDIL3,PXDN,RAB27A,SMARCB1,ZEB1	ACTB,AGO3,ARID1B,ASAH1,ATP6AP2,ATP6V0A1,ATP6V0C,ATP6V0D1,ATP6V0E2,ATP6V1A,ATP6V1B2,ATP6V1H,CTNNB1,EDIL3,GMPR,HINT1,LIG1,MYO5A,SMARCC1,SMARCE1,STT3B,ZEB1	AKT2,ARID1B,ASAH1,ATP6V0A1,EDIL3,MITF,MYO5A,RAB27A,SMARCA4,SYTL2,TNRC6A,TNRC6C	ARID1B,ASAH1,ATP6V0E1,ATP6V1A,ATP6V1B2,BCL2,CDH2,CDKN1A,DICER1,EDIL3,SMARCA2,SMARCA4,STT3B
Thioredoxin Signaling Pathway	0	-0.27735	0.333333	-1.41421	1.47	2.75	1.43	1.7	2.75	0.108	0.176	0.122	0.108	ADAM10,AKT3,MAPK10,MAPK9,MIF,NFKB1,PRKAG2,SELENOT	FOS,MAP2K4,MAPK1,MAPK10,MAPK8,MAPK9,NXN,PRDX1,PRKAA2,PRKAB2,PTEN,SELENOT,TXN	AKT2,FOS,MAPK1,MAPK10,MAPK11,PRKAA2,PRKAG1,PRKAG2,PTEN	ADAM10,AIFM1,MAPK11,MSRA,NFKB1,PRKAG2,SELENOT,VEGFB
Toll Like Receptor 3 (TLR3) Cascade	0	-2.64575	-2.23607	-2	1.07	2.15	1.31	1.2	2.15	0.121	0.212	0.152	0.121	BIRC2,TAB2,TANK,UBC	MAP3K7,TAB2,TBK1,UBB,UBC,UBE2D1,UBE2D2	IKBKB,TBK1,TRAF3,UBE2D2,UBE2D3	TAB2,UBE2D1,UBE2D3,UBE2N
Caveolar-mediated Endocytosis Signaling	0	-2.64575	-2.23607	-2.23607	0.97	2.05	1.28	3.6	3.6	0.0886	0.152	0.114	0.152	ACTB,ARCN1,CD55,COPA,INSR,ITGA6,ITSN1	ACTB,ACTG1,CD55,COPA,COPG1,COPZ1,FLOT2,FYN,INSR,ITGA3,ITGB1,PTPN1	ARCN1,COPA,DNM2,FLOT2,FYN,HLA-A,INSR,ITGA7,ITSN1	ARCN1,CAV1,COPB2,COPG1,COPG2,FYN,HLA-A,ITGA3,ITGA6,PRKCA,PTPN1,RAB5A
Signaling by Insulin receptor	0	-4.3589	-2.44949	-3.16228	0.71	10.3	1.25	4.53	10.3	0.0889	0.422	0.133	0.222	ATP6V0B,ATP6V1F,GRB2,INSR	ATP6AP1,ATP6V0A1,ATP6V0A2,ATP6V0C,ATP6V0D1,ATP6V0E2,ATP6V1A,ATP6V1B2,ATP6V1H,CTSD,IDE,INSR,MAPK1,MAPK3,NRAS,PIK3CA,PIK3R1,PTPN1,PTPRF	ATP6V0A1,ATP6V0A2,IDE,INSR,MAPK1,SOS1	ATP6AP1,ATP6V0E1,ATP6V1A,ATP6V1B2,GRB2,KRAS,NRAS,PTPN1,PTPRF,SOS1
Rap1 signalling	0	-2.44949			2.13	3.29	1.15	1.46	3.29	0.25	0.375	0.188	0.188	PRKACA,PRKG1,RAPGEF4,RASGRP1	PRKACB,PRKG1,RAP1B,RASGRP1,YWHAB,YWHAZ	PRKG1,RAP1GAP2,RAPGEF4	PRKG1,RAP1GAP2,RAPGEF4
MyD88-independent TLR4 cascade	0	-2.82843	-2.23607	-2	0.899	2.37	1.09	1.02	2.37	0.105	0.211	0.132	0.105	BIRC2,TAB2,TANK,UBC	MAP3K7,PTPN11,TAB2,TBK1,UBB,UBC,UBE2D1,UBE2D2	IKBKB,TBK1,TRAF3,UBE2D2,UBE2D3	TAB2,UBE2D1,UBE2D3,UBE2N
UVC-Induced MAPK Signaling	0	-3.05085	-1.34164	-1.63299	1.36	4.43	1.04	2.67	4.43	0.118	0.255	0.118	0.157	BRAF,MAPK10,MAPK9,PRKCD,SMPD1,SMPD4	ARAF,BRAF,FOS,MAP2K4,MAPK1,MAPK10,MAPK3,MAPK8,MAPK9,NRAS,PRKCE,RALA,RAP1B	BRAF,FOS,MAPK1,MAPK10,MAPK11,PRKD1	ATR,BRAF,KRAS,MAP2K1,MAPK11,NRAS,PRKCA,PRKCB
Transcriptional Regulatory Network in Embryonic Stem Cells	0	-3.41121	-2.67261	-2.49615	0.488	2.58	0.877	1.4	2.58	0.061	0.134	0.0854	0.0793	AKT3,BMPR1A,BMPR2,JAK1,KAT6A,PIK3C3,SMAD2,SMAD4,SMAD9,TGFBR3	ACVR1B,ACVR2A,BMPR2,CTNNB1,FGFR1,IGF1R,IL6ST,JAK1,L1CAM,LIFR,MAPK1,MAPK3,NRAS,PIK3CA,PIK3CD,PIK3R1,RALA,RAP1B,SMAD4,TBX3,TGFBR3,ZFHX3	ACVR1,AKT2,BMPR1A,GRIN1,IGF1,IGF1R,IGF2R,JAK1,LIFR,MAPK1,PIK3R4,SETDB1,STAT3,TGFB2	FZD3,IGF1R,IL6ST,ISL1,JAK1,KRAS,L1CAM,LIFR,MAP2K1,NRAS,SMARCAD1,STAT3,TGFB2
PD-1, PD-L1 cancer immunotherapy pathway	0	0.333333	1.13389	1	0	0.554	0.575	0	0.575	0.0351	0.0877	0.0789	0.0439	AKT3,JAK1,PIK3C3,RASGRP1	CBLB,JAK1,LATS1,NGFR,PIK3CA,PIK3CD,PIK3R1,PTEN,PTPN11,RASGRP1	AKT2,HLA-A,JAK1,LATS1,PDCD4,PIK3R4,PTEN,STAT5B,TGFB2	BCL2L1,CSK,HLA-A,JAK1,TGFB2
Iron uptake and transport	0	-3.74166	-2.23607	-2.44949	1.08	4.26	0.512	1.25	4.26	0.1	0.233	0.0833	0.1	ACO1,ATP6V0B,ATP6V1F,HFE,NEDD8,UBC	ATP6AP1,ATP6V0A1,ATP6V0A2,ATP6V0C,ATP6V0D1,ATP6V0E2,ATP6V1A,ATP6V1B2,ATP6V1H,FLVCR1,SLC22A17,STEAP3,UBB,UBC	ATP6V0A1,ATP6V0A2,CUL1,FBXL5,SLC22A17	ATP6AP1,ATP6V0E1,ATP6V1A,ATP6V1B2,SLC22A17,TFRC
Aryl Hydrocarbon Receptor Signaling	0	-0.904534	0.301511	-1.26491	0.348	0.396	0.355	0.664	0.664	0.0549	0.0769	0.0659	0.0604	ARNT,ATM,NCOA2,NCOA7,NCOR2,NEDD8,NFIA,NFIB,NFKB1,RXRB	ALDH5A1,CTSD,CYP1B1,ESR1,FOS,HSP90AA1,HSP90AB1,HSP90B1,MAPK1,MAPK3,MAPK8,MGST3,NCOR2,NFIC	AIP,ARNT,EP300,FOS,Gstp1 (includes others),HSP90AA1,MAPK1,MED1,NFIB,SMARCA4,TGFB2,TRIP11	ALDH2,ARNT,ATR,CCND3,CDKN1A,MED1,NCOA2,NCOR2,NFKB1,SMARCA4,TGFB2
NOD1/2 Signaling Pathway	0	-3.77124	-2.88675	-2.33333	0.281	0.874	0.281	0.276	0.874	0.0518	0.0933	0.0622	0.0466	ATG16L1,BIRC2,HSPA5,MAP2K3,MAPK10,MAPK9,NFKB1,RAC1,SUGT1,TAB2	FOS,HSP90AA1,HSP90AB1,HSP90B1,HSPA4,HSPA5,HSPA8,HSPA9,MAP2K4,MAP3K7,MAP4K4,MAPK1,MAPK10,MAPK3,MAPK8,MAPK9,TAB2,TBK1	FOS,HSP90AA1,HSPA9,IKBKB,MAP4K4,MAPK1,MAPK10,MAPK11,TBK1,TGFB2,TRAF3,XIAP	ATG16L1,HSPA4,MAP2K1,MAPK11,NFKB1,TAB2,TGFB2,TNFSF12,XIAP
Necroptosis Signaling Pathway	0	-4.12311	-3.16228	-2.44949	0	1.44	0.268	0	1.44	0.0494	0.111	0.0617	0.037	BIRC2,CAMK2A,CAMK2G,CAPN2,JAK1,TAB2,TRPM7,UBC	CAPN7,CAPNS1,CHP1,CYLD,DAPK1,DNM1L,GLUD1,JAK1,MAP3K7,NGFR,PAM16,PPP3CA,PPP3CB,PPP3R1,SLC25A4,TAB2,TOMM20,UBC	CAPN2,DAPK1,GLUD1,IKBKB,JAK1,PPP3CA,PPP3R1,STAT2,TOMM70,TRPM7	CAMK2G,CHP1,JAK1,PLA2G12A,PPP3CC,TAB2
MIF Regulation of Innate Immunity	0	-1.88982			0.687	1.4	0.266	0	1.4	0.087	0.152	0.0652	0.0435	MAPK10,MAPK9,MIF,NFKB1	FOS,MAP2K4,MAPK1,MAPK10,MAPK3,MAPK8,MAPK9	FOS,MAPK1,MAPK10	NFKB1,PLA2G12A
CGAS-STING Signaling Pathway	0	-3.60555	-2.44949	-2.7136	0	0.764	0	1.27	1.27	0.0435	0.0942	0.0435	0.0797	ABCC1,ATG16L1,ATP6AP2,ATP6V0B,ATP6V1F,NFKB1	ATP6AP1,ATP6AP2,ATP6V0A1,ATP6V0A2,ATP6V0C,ATP6V0D1,ATP6V0E2,ATP6V1A,ATP6V1B2,ATP6V1H,MAP1LC3B,MAP3K7,TBK1	ATG5,ATP6V0A1,ATP6V0A2,IKBKB,TBK1,TGFB2	ABCC1,ATG16L1,ATP6AP1,ATP6V0E1,ATP6V1A,ATP6V1B2,CDKN1A,GJA1,NFKB1,TGFB2,TNFSF12
TP53 Regulates Transcription of Cell Death Genes	0			#N/A	0.734	0	0	#N/A	#N/A	0.0909	0.0682	0.0455	#N/A	ATM,CHM,CRADD,CREBBP	CHM,PPP1R13B,STEAP3	CHM,PPP1R13B	#N/A
BER (Base Excision Repair) Pathway	0	-2.64575			0.734	1.49	0	0.482	1.49	0.0909	0.159	0.0455	0.0682	HMGB1,HUWE1,MAP2K3,MAP2K5	ARL6IP5,LIG1,MAP2K4,MAP2K5,MAPK1,MAPK3,RPA1	MAP2K5,MAPK1	MAP2K1,MAP2K5,RPA1
CDX Gastrointestinal Cancer Signaling Pathway	0	0.904534	0.301511	0	0	0	0	0.377	0.377	0.0406	0.0558	0.0558	0.0508	AKT3,BRAF,JAK1,NFKB1,PIK3C3,PNN,RAC1,SMAD4	BRAF,CTNNB1,FOS,JAK1,MAPK1,MAPK3,PIK3CA,PIK3CD,PIK3R1,PTEN,SMAD4	AKT2,BRAF,FOS,IKBKB,JAK1,MAPK1,MAPK11,PIK3R4,PTEN,STAT3,TGFB2	BRAF,FZD3,JAK1,MAP2K1,MAPK11,NFKB1,STAT3,TCF4,TGFB2,TNFSF12
Sheddase Signaling Pathway	0	-3.77124	-2.7136	-1.26491	0	0.724	0	0.334	0.724	0.049	0.0882	0.0539	0.049	ADAM10,ARHGAP32,E2F3,ELF1,GNAI1,MAPK10,MAPK9,NFKB1,PIK3C3,TIMP3	BSG,CCN1,FOS,GNAI1,GNAI2,ITGB1,MAP2K4,MAPK1,MAPK10,MAPK3,MAPK8,MAPK9,MMP16,MTOR,PDGFA,PIK3CA,PIK3CD,PIK3R1	AR,E2F6,ELF1,FOS,IGF1,MAPK1,MAPK10,MAPK11,MMP16,PIK3R4,TGFB2	ADAM10,CDH12,CDH2,E2F6,GNAI1,GNAI2,MAPK11,NFKB1,TGFB2,TIMP3
Neutrophil Extracellular Trap Signaling Pathway	0	-6.25244	-4.6	-2.82843	2.44	2.49	0	0	2.49	0.0831	0.108	0.0611	0.044	AKT3,ATP5MC1,COL5A3,COL6A2,COL6A5,HMGB1,MAP2K3,MAP2K5,MAPK10,MAPK9,MT-CYB,MT-ND1,MT-ND4,NDUFA11,NDUFA13,NDUFA3,NDUFA7,NDUFAB1,NDUFB1,NDUFB11,NDUFB2,NDUFB6,NDUFB8,NDUFV3,NFKB1,PIK3C3,PLCB1,PLCB3,PLCH1,PLCL1,PNPLA8,PRKCD,RAC1,SDHC	ATP5F1B,CERT1,CHP1,FYN,ITGA3,ITGB1,ITPR1,MAP2K4,MAP2K5,MAP3K7,MAPK1,MAPK10,MAPK3,MAPK8,MAPK9,MT-ATP6,MT-CYB,MT-ND1,MT-ND2,MT-ND3,MT-ND4,MT-ND5,MTOR,NDUFA13,NDUFA4,NDUFB8,NDUFB9,NDUFS4,PAM16,PDIA3,PIK3CA,PIK3CD,PIK3R1,PLCB1,PLCB4,PLCE1,PLCH1,PPP3CA,PPP3CB,PPP3R1,PRKCE,SDHA,SLC25A4,TOMM20	AKT2,ATP5F1B,FYN,MAP2K5,MAPK1,MAPK10,MAPK11,MT-CYB,MT-ND1,MT-ND2,MT-ND4,NDUFB11,NDUFB3,NDUFV2,PIK3R4,PLCB1,PLCB4,PLCH1,PLCL1,PPP3CA,PPP3R1,PRKD1,SDHA,STIM1,TOMM70	ATP5PB,CHP1,COL24A1,FYN,ITGA3,ITPR1,MAP2K1,MAP2K5,MAPK11,MT-CYB,MT-ND4,NDUFA12,NFKB1,PLA2G12A,PPP3CC,PRDX6,PRKCA,PRKCB
CCR5 Signaling in Macrophages	0	-2.52982	-1	-1	0	0	0	0	0	0.0219	0.0458	0.0219	0.0279	CACNA1A,CACNA1E,CACNA2D3,GNA14,GNAI1,GNAL,GNAZ,GNG12,MAPK10,MAPK9,PRKCD	CACNA1A,CACNA1B,CACNA2D1,CACNA2D2,CACNA2D3,CACNB1,CACNB4,CALM1,FOS,GNA13,GNAI1,GNAI2,GNAL,GNAO1,GNAQ,GNAS,ITPR1,MAP2K4,MAPK1,MAPK10,MAPK8,MAPK9,PRKCE	CACNA1A,CACNA1C,CACNA1E,CACNA1H,CACNB3,FOS,GNB4,MAPK1,MAPK10,MAPK11,PRKD1	CACNA1C,CACNA1D,CACNA2D3,CACNB4,GNAI1,GNAI2,GNAL,GNAQ,GNG12,GNG2,ITPR1,MAPK11,PRKCA,PRKCB
T Cell Exhaustion Signaling Pathway	0	-2.66789	-2.67261	-2.23607	0	0	0	0	0	0.0211	0.0511	0.0335	0.0158	AKT3,BMPR2,JAK1,MAPK10,MAPK9,MGAT5,PIK3C3,PPP2R2B,PPP2R2C,PPP2R5C,SMAD2,TGFBR3	ACVR1B,ACVR2A,BMPR2,FOS,JAK1,MAP2K4,MAPK1,MAPK10,MAPK3,MAPK8,MAPK9,MGAT5,MTOR,NRAS,PIK3CA,PIK3CD,PIK3R1,PPM1L,PPP2R1A,PPP2R2B,PPP2R2C,PPP2R5B,PPP2R5D,PPP2R5E,PTPA,PTPN11,RALA,RAP1B,TGFBR3	ACVR1,AKT2,FOS,HLA-A,JAK1,LGALS9,MAPK1,MAPK10,MGAT5,NFAT5,NFATC3,PIK3R4,PPM1L,PPP2CA,PPP2R2A,PPP2R3A,PPP2R5E,STAT2,STAT3	HLA-A,JAK1,KRAS,NRAS,PPM1L,PPP2R2B,PPP2R2C,PPP2R5E,STAT3
RHOA Signaling	0.242536	-3	-1.29099	-2.82843	4.19	2.55	2.01	0.663	4.19	0.144	0.144	0.12	0.064	ABL2,ACTB,ARHGAP35,ARHGAP5,ARHGEF1,ARHGEF11,ARPC2,CFL1,DLC1,LIMK2,PIP4K2A,PIP4K2B,PIP4K2C,PPP1R12A,PTK2,ROCK1,SEPTIN11,WASF1	ABL2,ACTB,ACTG1,ARHGAP35,ARHGEF11,ARHGEF12,ARPC2,GNA13,IGF1R,LPAR3,NEDD4,NRP2,PI4KA,PPP1CB,PTK2,RAPGEF2,ROCK2,SEPTIN11	ACTR2,ARHGAP12,ARHGAP5,ARHGEF12,IGF1,IGF1R,MPRIP,PIP5K1C,PPP1R12A,PPP1R12B,PTK2,RAPGEF6,ROCK1,ROCK2,SEPTIN3	ARHGEF12,ARPC2,IGF1R,LIMK2,LPAR1,PIP5K1A,PTK2,RAPGEF2
BEX2 Signaling Pathway	0.301511	0.727607	1.50756	0.27735	2.54	4.91	2.38	4.05	4.91	0.134	0.22	0.146	0.159	AKT3,LDB1,MAP2,MAPK10,MAPK9,NFKB1,PPP2R2B,PPP2R2C,PPP2R5C,SMARCB1,TSC2	CTNNB1,MAP2,MAP2K4,MAPK10,MAPK8,MAPK9,MTOR,NGFR,PLXNC1,PPM1L,PPP2R1A,PPP2R2B,PPP2R2C,PPP2R5B,PPP2R5D,PPP2R5E,PTEN,PTPA	AKT2,MAP2,MAPK10,PLXNC1,PPM1L,PPP2CA,PPP2R2A,PPP2R3A,PPP2R5E,PTEN,STAT3,TSC1	BCL2,CDH2,CDKN1A,LGALS1,MAP2,NFKB1,PPM1L,PPP2R2B,PPP2R2C,PPP2R5E,STAT3,TCF4,VEGFB
Cytoprotection by HMOX1	0.333333	-2.82843	-1.89737	-0.632456	2.5	1.24	2.48	3.43	3.43	0.15	0.133	0.167	0.167	ABCC1,COX5B,COX6A1,COX6C,COX8A,CREBBP,NCOA2,NCOA6,NCOR2	CHD9,COX6A1,HM13,MT-CO1,MT-CO3,NCOA1,NCOR2,NDUFA4	CHD9,COX4I1,COX6C,CYCS,MED1,MT-CO1,MT-CO3,NCOA1,NCOA6,STAT3	ABCC1,COX5B,COX6C,COX7A2,COX7A2L,MED1,NCOA1,NCOA2,NCOR2,STAT3
NAP1L1 Transcription Regulation Signaling Pathway	0.333333	-3.63803	-2.44949	-0.377964	1.82	3.87	0.515	1.68	3.87	0.112	0.191	0.0787	0.101	AKT3,BIRC2,DGKZ,DLAT,DLD,HDGF,NFKB1,PIK3C3,TUBB3,TUBB4A	CTNNB1,DCAF8,DDX5,MAPK1,MAPK3,MTOR,PIK3CA,PIK3CD,PIK3R1,TUBA1A,TUBA1B,TUBB,TUBB2A,TUBB4A,TUBB4B,UBR4,USP14	AKT2,DDX5,H3-3A,MAPK1,PDHA1,PIK3R4,TUBB4A	CDKN1A,DGKZ,DLD,H3-3A,H3-3B,MYH9,NFKB1,PDHX,SCARB1
Gap Junction Signaling	0.365148	-1.51097	-1.33333	-1.02899	2.96	9.31	3.36	5.62	9.31	0.0923	0.17	0.11	0.107	ACTB,ADCY2,AKT3,ATF4,CREB5,CREBBP,CSNK1G2,GNAI1,GRB2,GRIA3,GRIA4,KCNQ3,MAP2K5,MAPK10,MAPK9,NFKB1,PIK3C3,PLCB1,PLCB3,PLCH1,PLCL1,PRKACA,PRKAG2,PRKAR2A,PRKAR2B,PRKCD,PRKG1,SMAD2,TJP1,TUBB3,TUBB4A	ACTB,ACTG1,ADCY2,ATF2,CALM1,CHP1,CSNK1G1,CSNK1G3,CTNNB1,DAGLB,GNAI1,GNAI2,GNAQ,GNAS,GRIA3,GRIA4,GRIK1,HSPA8,ITPR1,KCNQ3,MAP2K4,MAP2K5,MAPK1,MAPK10,MAPK3,MAPK8,MAPK9,NGFR,NRAS,P2RY1,PDIA3,PIK3CA,PIK3CD,PIK3R1,PLCB1,PLCB4,PLCE1,PLCH1,PPP3CA,PPP3CB,PPP3R1,PRKACB,PRKAR1A,PRKAR1B,PRKAR2A,PRKCE,PRKG1,PTGER4,RALA,RAP1B,SOS2,TUBA1A,TUBA1B,TUBB,TUBB2A,TUBB4A,TUBB4B	ADCY2,ADCY9,AKT2,ATF2,CREB3L2,CREB5,CSNK1G1,CSNK1G3,GRIA1,GRIA2,GRIA3,GRIA4,GRIK1,IGF1,KCNN2,KCNQ3,MAP2K5,MAPK1,MAPK10,NPR2,PIK3R4,PLCB1,PLCB4,PLCH1,PLCL1,PPP3CA,PPP3R1,PRKAG1,PRKAG2,PRKAR2B,PRKD1,PRKG1,PTPRM,SOS1,TJP1,Tubb2b,TUBB4A	ADCY9,ATF2,CAV1,CDH2,CHP1,CSNK1D,GJA1,GNAI1,GNAI2,GNAQ,GRB2,GRIA3,GRIA4,GRIK2,GUCY1A2,ITPR1,KCNH2,KCNN2,KCNQ3,KRAS,LPAR1,LRP6,MAP2K1,MAP2K5,NFKB1,NRAS,PLA2G12A,PPP3CC,PRKAG2,PRKAR1B,PRKAR2B,PRKCA,PRKCB,PRKG1,SOS1,TCF4
Signaling by NTRK1 (TRKA)	0.377964	-5	-4.58258	-4	0.927	9.85	7.92	6.14	9.85	0.0864	0.309	0.259	0.198	AP2B1,BRAF,GRB2,MAP2K5,RALGDS,RAPGEF1,SH3GL2	ADCYAP1,AP2A1,AP2A2,AP2S1,BRAF,CLTC,DNM1,DNM1L,DNM3,KIDINS220,MAP2K5,MAPK1,MAPK3,MEF2A,NRAS,NTRK2,PIK3CA,PIK3R1,PPP2R1A,PPP2R5D,RALA,RIT2,RPS6KA2,SH3GL2,YWHAB	ADCYAP1,AP2A1,BRAF,CLTA,CLTC,DNM1,DNM2,DNM3,KIDINS220,MAP2K5,MAPK1,MAPK11,MEF2A,MEF2C,NTRK2,PPP2CA,RAPGEF1,RPS6KA3,RPS6KA5,SOS1,STAT3	BRAF,FRS2,GRB2,KIDINS220,KRAS,MAP2K1,MAP2K5,MAPK11,NRAS,NTRK2,RAPGEF1,RIT1,RIT2,RPS6KA3,SOS1,STAT3
Type I Diabetes Mellitus Signaling	0.377964	-2.33333	-1.13389	-1	0	0	0	0	0	0.0175	0.0234	0.0214	0.0156	CPE,ICA1,JAK1,MAP2K3,MAPK10,MAPK9,NFKB1,PIAS1,SOCS2	CPE,HSPD1,JAK1,MAP2K4,MAP3K7,MAPK1,MAPK10,MAPK8,MAPK9,NGFR,PIAS1,PTPRN	CPE,CYCS,HLA-A,IKBKB,JAK1,MAPK1,MAPK10,MAPK11,PTPRN,SOCS2,SOCS7	BCL2,CPE,HLA-A,HSPD1,JAK1,MAPK11,NFKB1,SOCS7
Cellular Effects of Sildenafil (Viagra)	0.447214	1.14708	0.390567	-0.294884	1.31	4.52	2.25	2.17	4.52	0.0657	0.112	0.0861	0.0672	ACTB,ADCY2,ADGRA3,ADGRB3,ADGRL3,AKT3,ATF4,BMPR2,CACNA1A,CACNA1E,CACNA2D3,CAPN2,CNR1,CREB5,CREBBP,EDNRA,GNAI1,GNG12,GPR107,GPR149,GPR153,GPR158,GRM7,HCN1,KCNQ3,LGR4,MAP2K3,MAPK10,MAPK9,MYO18A,NFKB1,PDE3A,PIK3C3,PPP1R12A,PPP2R2B,PPP2R2C,PPP2R5C,PRKACA,PRKAG2,PRKAR2A,PRKAR2B,PRKG1,PTGIR,SMAD2,TGFBR3	ACKR1,ACTB,ACTG1,ACVR1B,ACVR2A,ADCY2,ADGRL3,ADORA1,ATF2,ATP2A2,BMPR2,CACNA1A,CACNA1B,CACNA2D1,CACNA2D2,CACNA2D3,CACNB1,CACNB4,CALM1,CAPN7,CAPNS1,CHP1,CNR1,CYSLTR2,F2R,GABBR1,GABBR2,GNAI1,GNAI2,GNAQ,GPR158,GPR161,GRM7,HCN1,HSP90AA1,HSP90AB1,HSP90B1,KCNQ3,LPAR3,MAP2K4,MAPK1,MAPK10,MAPK3,MAPK8,MAPK9,MEF2A,MTOR,MYH14,OPRM1,P2RY1,PIK3CA,PIK3CD,PIK3R1,PPM1L,PPP1CB,PPP2R1A,PPP2R2B,PPP2R2C,PPP2R5B,PPP2R5…	ACKR1,ACVR1,ADCY2,ADCY9,ADGRB3,ADGRG1,AKT2,ATF2,ATP2A2,BACE1,CACNA1A,CACNA1C,CACNA1E,CACNB3,CAPN2,CHRM2,CREB3L2,CREB5,F2R,GABBR2,GNB4,GPR137,GPR137C,GPR155,GRM7,GRM8,HCN1,HSP90AA1,HTR4,KCNN2,KCNQ3,MAPK1,MAPK10,MAPK11,MEF2A,MEF2C,MEF2D,MPRIP,MYH10,MYH14,NFAT5,NFATC3,NPR2,PIK3R4,PPM1L,PPP1R12A,PPP1R12B,PPP2CA,PPP2R2A,PPP2R3A,PPP2R5E,PPP3CA,PPP3R1,PRKAA2,PRKAG1,PRKAG2,PRKAR2B,PRKG1,TGFB2	ADCY9,ADGRB1,ADGRB3,ADGRL1,ATF2,BCL2,CACNA1C,CACNA1D,CACNA2D3,CACNB4,CHP1,CHRM2,FZD3,GABBR2,GNAI1,GNAI2,GNAQ,GNG12,GNG2,GPR107,GUCY1A2,HCN3,KCNH2,KCNN2,KCNQ3,KRAS,LGR4,LPAR1,MAPK11,MYH14,MYH9,MYO10,NFKB1,PDE6D,PPM1L,PPP2R2B,PPP2R2C,PPP2R5E,PPP3CC,PRKAG2,PRKAR1B,PRKAR2B,PRKG1,SLC9A1,TGFB2,VEGFB
Kinesins	0.447214	-3.87298	-3	-2	0.683	4.73	1.89	0.498	4.73	0.0806	0.242	0.145	0.0645	KIF26B,KIF3C,KIF5A,TUBB3,TUBB4A	KIF13B,KIF1A,KIF1B,KIF26B,KIF2A,KIF3A,KIF5A,KIF5C,KIFAP3,KLC1,TUBA1A,TUBA1B,TUBB2A,TUBB4A,TUBB4B	KIF13B,KIF1B,KIF3C,KIF5A,KIF5B,KIF5C,KIFAP3,KLC1,TUBB4A	KIF16B,KIF1A,KIF1B,KIF3A
Coronavirus Replication Pathway	0.447214	-3.16228	-2	-2	2.71	1.54	1.84	7.19	7.19	0.104	0.109	0.104	0.146	ARCN1,COPA,HNRNPA1,MRPS25,MT-RNR1,MT-RNR2,RPL10,RPL14,RPL21,RPL3,RPL41,RPL7,RPS12,RPS15A,RPS2,RPS23,RPS29,RPS6,TUBB3,TUBB4A	BAG3,COPA,COPG1,COPZ1,CTSL,MT-RNR1,MT-RNR2,RPL35,RPL37,RPL41,RPS2,RPS21,RPS27,RPS28,RPS29,TUBA1A,TUBA1B,TUBB,TUBB2A,TUBB4A,TUBB4B	ARCN1,COPA,CTSL,KGD4,MRPS7,MT-RNR2,RPL18A,RPL35,RPL36,RPL36A,RPL38,RPL41,RPS14,RPS16,RPS19,RPS27,RPS29,RPS9,Tubb2b,TUBB4A	ARCN1,COPB2,COPG1,COPG2,FAU,Ifitm3,MRPS28,RPL10A,RPL13,RPL14,RPL22,RPL22L1,RPL23A,RPL35,RPL36,RPL37,RPL37A,RPL38,RPL41,RPL6,RPS18,RPS19,RPS23,RPS26,RPS27,RPS28,RPS29,RPS8
PPAR Signaling	0.447214	3.15296	0.83205	1.89737	0	2.86	1.82	1.57	2.86	0.0463	0.157	0.12	0.0926	CREBBP,GRB2,INSR,NCOR2,NFKB1	FOS,HSP90AA1,HSP90AB1,HSP90B1,INSR,MAP3K7,MAP4K4,MAPK1,MAPK3,NCOA1,NCOR2,NGFR,NRAS,PDGFA,RALA,RAP1B,SOS2	AIP,EP300,FOS,HSP90AA1,IKBKB,INSR,MAP4K4,MAPK1,MED1,NCOA1,SNW1,SOS1,STAT5B	GRB2,IL1RAPL1,KRAS,MAP2K1,MED1,NCOA1,NCOR2,NFKB1,NRAS,SOS1
Amino acids regulate mTORC1	0.447214	-3.31662	-2.82843	-2.64575	0.832	2.87	1.74	1.9	2.87	0.0909	0.2	0.145	0.127	ATP6V0B,ATP6V1F,LAMTOR2,SEH1L,SESN1	ATP6V0C,ATP6V0D1,ATP6V0E2,ATP6V1A,ATP6V1B2,ATP6V1H,DEPDC5,MTOR,RPTOR,RRAGD,SLC38A9	DEPDC5,ITFG2,LAMTOR4,NPRL3,RPTOR,RRAGD,SESN1,SLC38A9	ATP6V0E1,ATP6V1A,ATP6V1B2,DEPDC5,ITFG2,LAMTOR3,RRAGA
TNF signaling	0.447214	-3.31662	-2.82843	-2.44949	0.786	2.74	1.65	1.34	2.74	0.0877	0.193	0.14	0.105	BIRC2,OTUD7B,SPATA2,TAB2,UBC	CLIP3,CYLD,MADD,MAP3K7,TAB2,TAX1BP1,TBK1,UBB,UBC,UBE2D1,UBE2D2	BAG4,IKBKB,NSMAF,TBK1,UBE2D2,UBE2D3,USP4,XIAP	BAG4,TAB2,UBE2D1,UBE2D3,USP4,XIAP
Carboxyterminal post-translational modifications of tubulin	0.447214	-3	-2.23607		1.11	2.44	0.853	0	2.44	0.111	0.2	0.111	0.0444	AGBL4,TTLL11,TTLL5,TUBB3,TUBB4A	AGTPBP1,LRRC49,TTL,TTLL7,TUBA1A,TUBA1B,TUBB2A,TUBB4A,TUBB4B	AGBL4,TTL,TTLL1,TTLL5,TUBB4A	TTLL1,TTLL7
TCA Cycle II (Eukaryotic)	0.447214	-2			2.36	1.19	0.404	0	2.36	0.227	0.182	0.0909	0.0455	ACO1,DLD,DLST,IDH3A,SDHC	MDH1,MDH2,SDHA,SUCLA2	MDH1,SDHA	DLD
RHO GTPases activate IQGAPs	0.447214	-3.4641			1.66	6.08	0.227	0.744	6.08	0.156	0.375	0.0625	0.0938	ACTB,CTNNA1,RAC1,TUBB3,TUBB4A	ACTB,ACTG1,CALM1,CDC42,CTNNA1,CTNNB1,IQGAP1,TUBA1A,TUBA1B,TUBB2A,TUBB4A,TUBB4B	CTNNA1,TUBB4A	CDC42,CLIP1,CTNNA1
TAK1-dependent IKK and NF-kappa-B activation	0.447214	-2.44949		-2	1.15	1.07	0	0.847	1.15	0.114	0.136	0.0455	0.0909	HMGB1,N4BP1,NFKB1,TAB2,UBC	APP,MAP3K7,TAB2,UBB,UBC,USP14	IKBKB,N4BP1	APP,NFKB1,TAB2,UBE2N
Macrophage Classical Activation Signaling Pathway	0.447214	-0.447214	0	0	0	0	0	0.439	0.439	0.0372	0.0319	0.0532	0.0532	AEBP2,DLAT,DLD,JAK1,NFKB1,SDHC,YY1	AEBP2,JAK1,MAP3K7,MT-CO1,PKM,SDHA	IKBKB,JAK1,MT-CO1,PDHA1,RBBP4,SDHA,STAT2,STAT3,STK38,TGFB2	DLD,JAK1,MAF,NFKB1,PDHX,STAT3,STK38,TGFB2,TNFSF12,YY1
Chaperone Mediated Autophagy Signaling Pathway	0.447214	-1.38675	0.557086	-1.52753	0	0.831	0	0	0.831	0.0313	0.0815	0.0455	0.0329	ATP6AP2,ATP6V0B,ATP6V1F,CREBBP,EEF1A1,HMGB1,HSPA5,HTT,IDH1,ITCH,MAPT,NCOR2,NFKB1,PIK3C3,PRKAG2,PSMA6,PSMB10,PSMB2,RAC1,SNX10	APP,ATP6AP1,ATP6AP2,ATP6V0A1,ATP6V0A2,ATP6V0C,ATP6V0D1,ATP6V0E2,ATP6V1A,ATP6V1B2,ATP6V1H,BAG1,CHP1,DDX3X,EEF1A1,EEF1A2,HDAC10,HSP90AA1,HSP90AB1,HSP90B1,HSPA4,HSPA5,HSPA8,HSPA9,HTT,IDH1,IGF1R,ITCH,LAMP2,MAP2K4,MAP3K7,MAPK1,MAPT,MEF2A,MMP16,MTOR,NCOR2,PIK3CA,PIK3CD,PIK3R1,PPP3CA,PPP3CB,PPP3R1,PRKAA2,PRKAB2,PSMA3,RCAN1,SNX10,TBK1,TPT1,UCHL1,USP19	ATP6V0A1,ATP6V0A2,EP300,HSP90AA1,HSPA9,IDH1,IGF1R,IKBKB,ITCH,MAPK1,MAPK11,MAPT,MEF2A,MEF2D,MLLT11,MMP16,PIK3R4,PPP3CA,PPP3R1,PRKAA2,PRKAG1,PRKAG2,PSMA1,PSMA4,PSMA5,PSMB7,SIRT3,SNX10,TBK1	APP,ATP6AP1,ATP6V0E1,ATP6V1A,ATP6V1B2,CHP1,DDX3X,DNAJB1,HSPA4,IGF1R,ITCH,LAMP2,MAPK11,MAPT,NCOR2,NFKB1,PHLPP1,PPP3CC,PRKAG2,RICTOR,SNX10
Inhibition of ARE-Mediated mRNA Degradation Pathway	0.5	-0.2	-0.242536	-0.301511	4.1	5.55	6.74	1.44	6.74	0.13	0.179	0.179	0.0802	AGO4,AKT3,CNOT1,CNOT10,CNOT2,CNOT7,DCP2,PAPOLG,PPP2R2B,PPP2R2C,PPP2R5C,PRKACA,PRKAG2,PRKAR2A,PRKAR2B,PSMA6,PSMB10,PSMB2,PSMC2,PSMD5,ZFP36	AGO3,CNOT6,CNOT7,DDX6,MAP3K7,MAPK1,MAPK3,NGFR,PPM1L,PPP2R1A,PPP2R2B,PPP2R2C,PPP2R5B,PPP2R5D,PPP2R5E,PRKACB,PRKAR1A,PRKAR1B,PRKAR2A,PSMA3,PSMC6,PSMD1,PSMD2,PSME4,PTPA,YWHAB,YWHAE,YWHAG,YWHAZ	AKT2,CNOT1,CNOT3,MAPK1,MAPK11,PAPOLA,PPM1L,PPP2CA,PPP2R2A,PPP2R3A,PPP2R5E,PRKAG1,PRKAG2,PRKAR2B,PSMA1,PSMA4,PSMA5,PSMB7,PSMC2,PSMC6,PSMD1,PSMD11,PSMD12,PSMD13,PSMD14,PSMD8,PSME4,XRN1,ZFP36	DDX6,MAPK11,PAPOLA,PPM1L,PPP2R2B,PPP2R2C,PPP2R5E,PRKAG2,PRKAR1B,PRKAR2B,PSMD12,PSMD4,TNFSF12
Insulin Receptor Signaling	0.5	-2.41404	-1.88562	-0.774597	3.06	7.76	3.47	3.06	7.76	0.124	0.225	0.147	0.116	AKT3,GAB1,GRB2,INPP5B,INPP5F,INPP5K,INSR,JAK1,PIK3C3,PRKACA,PRKAG2,PRKAR2A,PRKAR2B,RAPGEF1,SGK1,TSC2	ACLY,ASIC2,FYN,GAB1,INSR,JAK1,MAPK1,MAPK3,MAPK8,MTOR,NCK1,NRAS,PIK3CA,PIK3CD,PIK3R1,PPP1CB,PRKACB,PRKAR1A,PRKAR1B,PRKAR2A,PTEN,PTPN1,PTPN11,PTPRF,RALA,RAP1B,RHOQ,RPTOR,SOS2	AKT2,ASIC3,EIF2B5,FYN,GYS1,INSR,JAK1,MAPK1,PIK3R4,PRKAG1,PRKAG2,PRKAR2B,PTEN,RAPGEF1,RHOQ,RPTOR,SOS1,SYNJ1,TSC1	FYN,GRB2,INPP5F,JAK1,KRAS,MAP2K1,NRAS,PRKAG2,PRKAR1B,PRKAR2B,PTPN1,PTPRF,RAPGEF1,RHOQ,SOS1
Ephrin A Signaling	0.5	-0.57735	-0.229416	1	2.65	5.79	2.99	3.11	5.79	0.113	0.191	0.135	0.113	ADAM10,AKT3,ARHGAP35,BRAF,CFL1,EFNA5,PIK3C3,PRKACA,PRKAG2,PRKAR2A,PRKAR2B,PRKG1,PTK2,RAC1,ROCK1,TSC2	ACHE,APP,ARAF,ARHGAP35,BRAF,CDC42,EFNA5,FYN,GIT1,GMPR,MAPK1,MAPK3,NCK1,NGFR,PIK3CA,PIK3CD,PIK3R1,PRKACB,PRKAR1A,PRKAR1B,PRKAR2A,PRKG1,PSEN1,PTK2,PTPN11,RAP1B,ROCK2	AKT2,BRAF,EFNA5,EPHA3,EPHA7,FYN,IGF1,MAPK1,PIK3R4,PRKAG1,PRKAG2,PRKAR2B,PRKG1,PTK2,ROCK1,ROCK2,SIPA1L1,STAT3,TGFB2	ADAM10,APP,BRAF,CDC42,CHN2,EFNA5,EPHA3,FYN,MAP2K1,PRKAG2,PRKAR1B,PRKAR2B,PRKG1,PTK2,STAT3,TGFB2
Osteoarthritis Pathway	0.534522	-0.301511	1	-1.50756	0.995	0	0	0.869	0.995	0.0714	0.0672	0.0588	0.063	ANKH,ATF4,BMPR1A,BMPR2,CREB5,CREBBP,CTNNA1,HMGB1,ITGA6,LRP1,NFKB1,PRKAG2,RAC1,SMAD2,SMAD4,SMAD9,TIMP3	ANXA5,ATF2,BMPR2,CTNNA1,CTNNA2,CTNNB1,FGFR1,FRZB,ITGA3,ITGB1,MTOR,PRKAA2,PRKAB2,PTH1R,S1PR3,SMAD4	ANXA5,ATF2,BMPR1A,CREB3L2,CREB5,CTNNA1,CTNNA2,ITGA7,JAG1,MEF2C,PRKAA2,PRKAG1,PRKAG2,SDC4	ATF2,CTNNA1,CTNNA2,FZD3,GLIS2,IL1RAPL1,ITGA3,ITGA6,NFKB1,PRKAG2,PTCH1,SDC4,TCF4,TIMP3,VEGFB
PI3K/AKT Signaling	0.57735	-1.82574	0.258199	-1.80739	1.57	6.31	0.962	2.29	6.31	0.085	0.175	0.085	0.09	AKT3,GAB1,GAB2,GHR,GRB2,INPP5B,INPP5F,INPP5K,ITGA6,JAK1,LIMS1,NFKB1,PPP2R2B,PPP2R2C,PPP2R5C,THEM4,TSC2	CTNNB1,GAB1,GAB2,GHR,HSP90AA1,HSP90AB1,HSP90B1,IL6ST,ITGA3,ITGB1,JAK1,MAPK1,MAPK3,MAPK8IP1,MTOR,NRAS,PIK3CA,PIK3CD,PIK3R1,PPM1L,PPP2R1A,PPP2R2B,PPP2R2C,PPP2R5B,PPP2R5D,PPP2R5E,PTEN,PTPA,RALA,RAP1B,SOS2,YWHAB,YWHAE,YWHAG,YWHAZ	AKT2,GYS1,HSP90AA1,IKBKB,ITGA7,JAK1,MAPK1,MAPK8IP1,PPM1L,PPP2CA,PPP2R2A,PPP2R3A,PPP2R5E,PTEN,SOS1,SYNJ1,TSC1	BCL2,BCL2L1,CDKN1A,GRB2,IL6ST,INPP5F,ITGA3,ITGA6,JAK1,KRAS,MAP2K1,NFKB1,NRAS,PPM1L,PPP2R2B,PPP2R2C,PPP2R5E,SOS1
Semaphorin Neuronal Repulsive Signaling Pathway	0.688247	1	0	0.242536	3.68	4.38	5.37	3.29	5.37	0.128	0.168	0.168	0.114	AKT3,CFL1,CRMP1,ITGA6,LIMK2,MAP2K3,MAP2K5,MAPT,PDE4B,PIK3C3,PPP1R12A,PRKACA,PRKAG2,PRKAR2A,PRKAR2B,PRKG1,RAC1,ROCK1,SEMA5A	ARHGEF12,DPYSL2,DPYSL3,FYN,ITGA3,ITGB1,MAP2K4,MAP2K5,MAPT,NRP1,NRP2,PAK3,PIK3CA,PIK3CD,PIK3R1,PPP1CB,PRKACB,PRKAR1A,PRKAR1B,PRKAR2A,PRKG1,ROCK2,SEMA4D,SEMA5A,SEMA6D	AKT2,ARHGEF12,CDK5,CRMP1,DPYSL3,FYN,ITGA7,MAP2K5,MAPT,MPRIP,NRP1,PDE4D,PIK3R4,PIP5K1C,PLXNA2,PPP1R12A,PPP1R12B,PRKAG1,PRKAG2,PRKAR2B,PRKG1,ROCK1,ROCK2,SEMA5A,SEMA6D	ARHGEF12,CRMP1,FYN,GUCY1A2,ITGA3,ITGA6,LIMK2,MAP2K1,MAP2K5,MAPT,PAK2,PRKAG2,PRKAR1B,PRKAR2B,PRKG1,SEMA5A,SEMA6D
Sumoylation Pathway	0.707107	0.242536	1.66667	1.41421	2.28	4.68	2.05	2.17	4.68	0.119	0.198	0.129	0.109	CREBBP,DNMT3A,MAPK10,MAPK9,NFKB1,NR3C1,PIAS1,RAC1,RANBP2,RCOR1,SMAD4,ZEB1	ARHGDIG,CDC42,FNBP1,FOS,MAP2K4,MAPK10,MAPK8,MAPK9,PIAS1,RANBP2,RANGAP1,RHOQ,RHOT1,RNF4,RPA1,SENP6,SENP7,SERBP1,SMAD4,ZEB1	AR,DNMT3A,EP300,FNBP1,FOS,MAPK10,PML,RANBP2,RHOQ,RHOT1,RHOU,UBA2,XIAP	CDC42,FNBP1,NFKB1,RHOQ,RHOT1,RNF4,RPA1,SENP7,SERBP1,UBA2,XIAP
Apelin Pancreas Signaling Pathway	0.707107	0.83205	-0.816497	1	2.69	4.96	1.22	0.797	4.96	0.174	0.283	0.13	0.087	MAPK10,MAPK9,NFKB1,PIK3C3,PRKACA,PRKAG2,PRKAR2A,PRKAR2B	MAP2K4,MAPK10,MAPK8,MAPK9,PIK3CA,PIK3CD,PIK3R1,PRKAA2,PRKAB2,PRKACB,PRKAR1A,PRKAR1B,PRKAR2A	MAPK10,PIK3R4,PRKAA2,PRKAG1,PRKAG2,PRKAR2B	NFKB1,PRKAG2,PRKAR1B,PRKAR2B
GAIT Translation Signaling Pathway	0.774597	-0.447214	-1.14708	-1.73205	1.64	0.819	2.83	4.18	4.18	0.0806	0.0879	0.11	0.103	AKT1S1,EIF1,EIF2S1,Eif3c,EIF3J,MRPS25,MT-RNR1,MT-RNR2,PABPC1,QARS1,RPL10,RPL14,RPL21,RPL3,RPL41,RPL7,RPS12,RPS15A,RPS2,RPS23,RPS29,RPS6	APOE,CLU,DAPK1,EIF3A,EIF4A2,EIF4E3,EIF4G3,GAPDH,MAPK1,MT-RNR1,MT-RNR2,MTOR,MVB12B,PCYOX1,RPL35,RPL37,RPL41,RPS2,RPS21,RPS27,RPS28,RPS29,RPTOR,SYNCRIP	APOE,CDK5,DAPK1,EIF1AX,EIF2B5,Eif3c,EIF4G1,EIF4G2,EIF4G3,KGD4,LARS2,MAPK1,MRPS7,MT-RNR2,MVB12B,RPL18A,RPL35,RPL36,RPL36A,RPL38,RPL41,RPS14,RPS16,RPS19,RPS27,RPS29,RPS9,RPTOR,UBAP1,VPS28	APOE,EIF3A,FAU,HNRNPA2B1,MRPS28,MVB12B,RPL10A,RPL13,RPL14,RPL22,RPL22L1,RPL23A,RPL35,RPL36,RPL37,RPL37A,RPL38,RPL41,RPL6,RPS18,RPS19,RPS23,RPS26,RPS27,RPS28,RPS29,RPS8,VPS37A
Complex III assembly	0.816497	-2.44949			2.78	2.09	0.674	0.939	2.78	0.231	0.231	0.115	0.115	ISCU,LETM1,MT-CYB,UQCR10,UQCR11,UQCRQ	HSPA9,MT-CYB,TTC19,UQCC1,UQCRB,UQCRC1	HSPA9,MT-CYB,UQCR11	BCS1L,MT-CYB,UQCC1
ATM Signaling	0.904534	-0.5	0.301511	0.707107	1.89	3.24	2.5	2.67	3.24	0.11	0.17	0.14	0.12	ATF4,ATM,CREB5,CREBBP,MAPK10,MAPK9,PPP2R2B,PPP2R2C,PPP2R5C,SMC1A,ZEB1	ATF2,HERC2,MAP2K4,MAPK10,MAPK8,MAPK9,PPM1L,PPP2R1A,PPP2R2B,PPP2R2C,PPP2R5B,PPP2R5D,PPP2R5E,PTPA,RAD17,SMC1A,ZEB1	ATF2,CREB3L2,CREB5,HERC2,MAPK10,MAPK11,MDM4,PPM1L,PPP2CA,PPP2R2A,PPP2R3A,PPP2R5E,TP53BP1,USP7	ATF2,ATR,CBX1,CDKN1A,MAPK11,MDM4,PPM1L,PPP2R2B,PPP2R2C,PPP2R5E,SMC1A,TRRAP
GABAergic Receptor Signaling Pathway (Enhanced)	1	-0.522233	-0.208514	-0.894427	3.56	9.93	4.84	5.18	9.93	0.129	0.243	0.164	0.143	ADCY2,CACNA1A,CACNA1E,CACNA2D3,CNTNAP2,GABRA2,GABRB3,GNAI1,GNAL,GNG12,GOT2,NLGN2,NLGN3,NRXN3,PRKACA,PRKAG2,PRKAR2A,PRKAR2B	ADCY2,ALDH5A1,CACNA1A,CACNA1B,CACNA2D1,CACNA2D2,CACNA2D3,CACNB1,CACNB4,CNTNAP2,GABBR1,GABBR2,GABRA2,GABRB3,GLUD1,GNAI1,GNAI2,GNAL,GNAO1,GOT2,GPHN,GRIN3A,GRINA,ITPR1,KCNJ3,NLGN1,NLGN3,NRXN1,NRXN2,PRKACB,PRKAR1A,PRKAR1B,PRKAR2A,SLC38A2	ADCY2,ADCY9,CACNA1A,CACNA1C,CACNA1E,CACNA1H,CACNB3,CNTNAP1,CNTNAP2,GABBR2,GABRA2,GABRB2,GABRB3,GLUD1,GNB4,GPHN,GRIN1,KCNJ3,NLGN1,PRKAG1,PRKAG2,PRKAR2B,SLC38A2	ADCY9,CACNA1C,CACNA1D,CACNA2D3,CACNB4,CNTNAP2,GABBR2,GABRG2,GNAI1,GNAI2,GNAL,GNG12,GNG2,ITPR1,KCNJ3,NLGN1,NRXN1,PRKAG2,PRKAR1B,PRKAR2B
RHO GTPases Activate ROCKs	1		-2.44949		1.85	0.839	3.14	1.27	3.14	0.211	0.158	0.316	0.158	CFL1,LIMK2,PPP1R12A,ROCK1	MYH14,PPP1CB,ROCK2	MYH10,MYH14,PPP1R12A,PPP1R12B,ROCK1,ROCK2	LIMK2,MYH14,MYH9
Role of PKR in Interferon Induction and Antiviral Response	1	-0.447214	-1.60357	-1.88982	0.568	2.8	1.35	0.347	2.8	0.0652	0.145	0.101	0.0507	EIF2S1,HMGB1,HSPA5,JAK1,MAP2K3,MAPK10,MAPK9,NFKB1,TAB2	ATF2,DNAJC3,FOS,HSP90AA1,HSP90AB1,HSP90B1,HSPA4,HSPA5,HSPA8,HSPA9,JAK1,MAP2K4,MAP3K7,MAPK1,MAPK10,MAPK3,MAPK8,MAPK9,PDGFA,TAB2	ATF2,CYCS,FANCC,FOS,HSP90AA1,HSPA9,IKBKB,JAK1,MAPK1,MAPK10,MAPK11,STAT2,STAT3,TRAF3	ATF2,HSPA4,JAK1,MAPK11,NFKB1,STAT3,TAB2
Citric acid cycle (TCA cycle)	1				1.7	0.745	0.87	0.202	1.7	0.19	0.143	0.143	0.0476	DLD,DLST,IDH3A,SDHC	MDH2,SDHA,SUCLA2	KGD4,SDHA,TRAP1	DLD
NUR77 Signaling in T Lymphocytes	1	-2.33333	-2.3094	-1	0	0	0	0	0	0.00769	0.0192	0.025	0.0192	HDAC7,HDAC9,MAP2K5,PRKCD	CALM1,CHP1,HDAC9,MAP2K5,MAPK1,MAPK3,PPP3CA,PPP3CB,PPP3R1,PRKCE	CYCS,EP300,HDAC7,HDAC9,HLA-A,MAP2K5,MAP3K3,MAPK1,MEF2D,PPP3CA,PPP3R1,PRKD1,RPS6KA3	BCL2,CHP1,HDAC9,HLA-A,MAP2K1,MAP2K5,PPP3CC,PRKCA,PRKCB,RPS6KA3
Cell Cycle: G1/S Checkpoint Regulation	1.13389	1.34164	2	1.63299	1.63	0.449	1.22	1.87	1.87	0.116	0.087	0.116	0.116	ATM,BTRC,E2F3,HDAC7,HDAC8,HDAC9,NRG1,SMAD4	BTRC,HDAC10,HDAC11,HDAC9,NRG1,SMAD4	BTRC,CUL1,E2F6,FBXL5,HDAC7,HDAC9,NRG1,TGFB2	ATR,CCND3,CDKN1A,E2F6,HDAC8,HDAC9,PA2G4,TGFB2
Interferon alpha/beta signaling	1.13389	-2.82843	-1.34164	-2	1.01	0.765	0.289	0.324	1.01	0.0909	0.104	0.0649	0.0519	ADAR,IRF2,JAK1,KPNB1,RNASEL,SAMHD1,UBC	BST2,JAK1,KPNA1,KPNB1,PTPN1,PTPN11,UBB,UBC	EGR1,HLA-A,IRF2,JAK1,STAT2	HLA-A,IRF2,JAK1,PTPN1
Hematoma Resolution Signaling Pathway	1.21268	-1.73205	0.229416	1	1.16	2.34	0.773	0	2.34	0.0736	0.116	0.0775	0.0349	HMGB1,LRP1,MAPK10,MAPK9,MT-ND1,MT-ND4,NDUFA11,NDUFA13,NDUFA3,NDUFA7,NDUFAB1,NDUFB1,NDUFB11,NDUFB2,NDUFB6,NDUFB8,NDUFV3,NFKB1,PRKAG2	ADIPOR1,CD47,CYGB,F2R,FOS,GRIN3A,GRINA,MAP2K4,MAPK1,MAPK10,MAPK3,MAPK8,MAPK9,MMP16,MT-ND1,MT-ND2,MT-ND3,MT-ND4,MT-ND5,NDUFA13,NDUFA4,NDUFB8,NDUFB9,NDUFS4,PRKAA2,PRKAB2,S1PR3,TUBA1A,TUBA1B,VPS35	ADIPOR1,DUSP1,F2R,FOS,GRIN1,MAPK1,MAPK10,MAPK11,MMP16,MT-ND1,MT-ND2,MT-ND4,NDUFB11,NDUFB3,NDUFV2,PRKAA2,PRKAG1,PRKAG2,STAT3,TGFB2	MAPK11,MT-ND4,NDUFA12,NFKB1,PRKAG2,STAT3,TGFB2,TNFSF12,VPS35
Stress Granule Signaling Pathway	1.21854	1.50756	2.55604	2.23607	5.43	7.16	3.83	2.42	7.16	0.121	0.165	0.121	0.0846	AKT1S1,AKT3,CREBBP,EIF1,EIF2S1,Eif3c,EIF3J,G3BP1,HDAC7,HDAC8,HDAC9,HSPA5,INSR,MAP2K3,MAPK10,MAPK9,MRPS25,MT-RNR1,MT-RNR2,NFKB1,OTUD4,PABPC1,PIK3C3,RALGDS,RNASEL,RPS12,RPS15A,RPS2,RPS23,RPS29,RPS6,TSC2,UBAP2L	CAPRIN1,CTNNB1,DDX3X,EIF2AK1,EIF3A,EIF4A2,EIF4E3,EIF4G3,G3BP2,HDAC10,HDAC11,HDAC9,HSP90AA1,HSP90AB1,HSP90B1,HSPA4,HSPA5,HSPA8,HSPA9,INSR,MAP2K4,MAP3K4,MAPK1,MAPK10,MAPK8,MAPK9,MT-RNR1,MT-RNR2,MTOR,MVB12B,NGFR,PIK3CA,PIK3CD,PIK3R1,PRKAA2,RPS2,RPS21,RPS27,RPS28,RPS29,RPTOR,TIAL1,ULK2,VCP,YWHAZ	AKT2,EIF1AX,EIF2B5,Eif3c,EIF4G1,EIF4G2,EIF4G3,EP300,HDAC7,HDAC9,HSP90AA1,HSPA9,INSR,KGD4,MAPK1,MAPK10,MAPK11,MRPS7,MT-RNR2,MVB12B,PIK3R4,PRKAA2,RPS14,RPS16,RPS19,RPS27,RPS29,RPS9,RPTOR,TSC1,UBAP1,ULK2,VPS28	CAPRIN1,DDX3X,EIF3A,FAU,HDAC8,HDAC9,HSPA4,KRAS,MAPK11,MRPS28,MVB12B,NFKB1,PABPC4,RPS18,RPS19,RPS23,RPS26,RPS27,RPS28,RPS29,RPS8,ULK2,VPS37A
Gαi Signaling	1.26491	-2.13201	0	-1.80739	2.12	5	1.46	4.38	5	0.103	0.178	0.103	0.13	ADCY2,CNR1,GNA14,GNAI1,GNAL,GNAZ,GNG12,GRB2,GRM7,PRKACA,PRKAG2,PRKAR2A,PRKAR2B,RALGDS,RGS7	ADCY2,ADORA1,CNR1,GABBR1,GABBR2,GNA13,GNAI1,GNAI2,GNAL,GNAO1,GNAQ,GNAS,GRM7,MAPK1,MAPK3,NRAS,OPRM1,PRKACB,PRKAR1A,PRKAR1B,PRKAR2A,RALA,RAP1B,RGS7,S1PR3,SOS2	ADCY2,ADCY9,CHRM2,GABBR2,GNB4,GRM7,GRM8,MAPK1,PRKAG1,PRKAG2,PRKAR2B,RGS10,RGS7,SOS1,STAT3	ADCY9,CAV1,CHRM2,GABBR2,GNAI1,GNAI2,GNAL,GNAQ,GNG12,GNG2,GRB2,KRAS,LPAR1,NRAS,PRKAG2,PRKAR1B,PRKAR2B,SOS1,STAT3
WNT/SHH Axonal Guidance Signaling Pathway	1.26491	-1.96396	-0.301511	-0.27735	0.607	2.65	0.481	1.63	2.65	0.0658	0.138	0.0724	0.0855	ADCY2,CAMK2A,CAMK2G,MAPK10,MAPK9,PIK3C3,PRKACA,PRKAG2,PRKAR2A,PRKAR2B	ADCY2,CTNNB1,FYN,ITPR1,MAP2K4,MAPK10,MAPK8,MAPK9,PIK3CA,PIK3CD,PIK3R1,PRKACB,PRKAR1A,PRKAR1B,PRKAR2A,SEMA3C,SEMA3D,YWHAB,YWHAE,YWHAG,YWHAZ	ADCY2,ADCY9,FYN,MAPK10,PIK3R4,PLXNA2,PRKAG1,PRKAG2,PRKAR2B,SEMA3D,TRPC1	ADCY9,CAMK2G,FYN,FZD3,GLIS2,ITPR1,PRKAG2,PRKAR1B,PRKAR2B,PRKCA,PTCH1,TCF4,TRPC1
Cyclins and Cell Cycle Regulation	1.34164	2.64575	1.88982	0.707107	1.51	1.77	2.66	3.26	3.26	0.105	0.14	0.151	0.14	ATM,BTRC,E2F3,HDAC7,HDAC8,HDAC9,PPP2R2B,PPP2R2C,PPP2R5C	BTRC,HDAC10,HDAC11,HDAC9,PPM1L,PPP2R1A,PPP2R2B,PPP2R2C,PPP2R5B,PPP2R5D,PPP2R5E,PTPA	BTRC,CUL1,E2F6,FBXL5,HDAC7,HDAC9,MYT1,PPM1L,PPP2CA,PPP2R2A,PPP2R3A,PPP2R5E,TGFB2	ATR,CCND3,CDKN1A,E2F6,HDAC8,HDAC9,PA2G4,PPM1L,PPP2R2B,PPP2R2C,PPP2R5E,TGFB2
Role of JAK family kinases in IL-6-type Cytokine Signaling	1.34164	-2	-2.52982	-3.16228	0.402	3.85	1.58	2.41	3.85	0.0617	0.198	0.123	0.123	ADAM10,JAK1,MAPK10,MAPK9,PIAS1	FOS,HSP90AA1,HSP90AB1,HSP90B1,IL6ST,JAK1,JUNB,LIFR,MAP2K4,MAPK1,MAPK10,MAPK3,MAPK8,MAPK9,PIAS1,PTPN11	FOS,HSP90AA1,JAK1,LIFR,MAPK1,MAPK10,MAPK11,STAT3,STAT5B,TGFB2	ADAM10,BCL2L1,CEBPD,IL6ST,JAK1,LIFR,MAPK11,STAT3,TGFB2,VEGFB
Gene and protein expression by JAK-STAT signaling after IL-12 stimulation	1.34164	0.816497	-1	1.34164	1.42	1.37	0.722	1.58	1.58	0.135	0.162	0.108	0.135	ARF1,CFL1,HNRNPDL,MIF,PPIA	CDC42,HSPA9,PITPNA,RALA,RAP1B,TCP1	AIP,HSPA9,PDCD4,TCP1	CDC42,HNRNPA2B1,HNRNPDL,HNRNPF,PAK2
Mitochondrial protein import	1.34164	-3.16228	-2.44949	-2	0.628	1.83	0.682	0.456	1.83	0.0769	0.154	0.0923	0.0615	ATP5MC1,COX17,NDUFB8,PMPCA,SLC25A12	ATP5F1B,CHCHD3,HSPA9,HSPD1,MTX2,NDUFB8,PAM16,SAMM50,SLC25A4,TOMM20	ATP5F1B,CHCHD3,GRPEL2,HSPA9,SLC25A12,TOMM70	BCS1L,HSPD1,MTX2,SLC25A12
Sonic Hedgehog Signaling	1.34164	0.816497		0.447214	1.72	1.72	0.529	1.89	1.89	0.161	0.194	0.0968	0.161	DYRK1A,PRKACA,PRKAG2,PRKAR2A,PRKAR2B	DYRK1A,GRK2,PRKACB,PRKAR1A,PRKAR1B,PRKAR2A	PRKAG1,PRKAG2,PRKAR2B	GLIS2,PRKAG2,PRKAR1B,PRKAR2B,PTCH1
Apelin Adipocyte Signaling Pathway	1.41421	-1.29099	-0.333333	-0.377964	1.28	2.6	1.51	1.15	2.6	0.0947	0.158	0.116	0.0842	ADCY2,GNAI1,MAPK10,MAPK9,PRKACA,PRKAG2,PRKAR2A,PRKAR2B,RAC1	ADCY2,GNAI1,GNAI2,MAPK1,MAPK10,MAPK3,MAPK8,MAPK9,MGST3,PRKAA2,PRKAB2,PRKACB,PRKAR1A,PRKAR1B,PRKAR2A	ADCY2,ADCY9,GPX1,Gstp1 (includes others),MAPK1,MAPK10,MAPK11,PRKAA2,PRKAG1,PRKAG2,PRKAR2B	ADCY9,GNAI1,GNAI2,MAPK11,PRDX6,PRKAG2,PRKAR1B,PRKAR2B
Pyroptosis Signaling Pathway	1.41421	1.13389	-0.632456	0	0.828	0	1.02	0.484	1.02	0.0784	0.0686	0.098	0.0588	HMGB1,IRF2,KCNQ1OT1,NFKB1,PRKACA,PRKAG2,PRKAR2A,PRKAR2B	MAPK1,NGFR,PRKACB,PRKAR1A,PRKAR1B,PRKAR2A,PTGER4	DHX9,GAS5,IRF2,KCNQ1OT1,MAPK1,MAPK11,PRKAG1,PRKAG2,PRKAR2B,TRAF3	IRF2,MAPK11,NFKB1,PRKAG2,PRKAR1B,PRKAR2B
Preeclampsia Signaling Pathway	1.50756	0.447214	0.242536	0.301511	0.702	2.03	1.69	0.909	2.03	0.0683	0.124	0.106	0.0683	AKT1S1,AKT3,COMT,JAK1,MAPK10,MAPK9,NFKB1,PIK3C3,PPP2R2B,PRKAG2,RXRB	BCAM,CTNNB1,FOS,JAK1,JUNB,KCNMA1,LATS1,LIFR,MAP2K4,MAPK10,MAPK8,MAPK9,MTOR,PIK3CA,PIK3CD,PIK3R1,PPP2R2B,PRKAA2,PRKAB2,RPTOR	AKT2,COMT,FOS,JAG1,JAK1,KCNMA1,KCNMB2,KCNMB4,LATS1,LIFR,MAPK10,PIK3R4,PRKAA2,PRKAG1,PRKAG2,RPTOR,STAT3	AMOTL2,FZD3,JAK1,KCNMA1,KCNMB2,LIFR,NFKB1,PPP2R2B,PRKAG2,STAT3,VEGFB
Cristae formation	1.63299	-3	-2.44949		2.23	3.47	1.85	0.716	3.47	0.182	0.273	0.182	0.0909	ATP5MC1,ATP5ME,ATP5MK,ATP5PO,CHCHD6,MICOS10	APOO,ATP5F1B,CHCHD3,CHCHD6,HSPA9,IMMT,MT-ATP6,MTX2,SAMM50	ATP5F1B,ATP5MJ,ATP5PO,CHCHD3,HSPA9,IMMT	ATP5PB,CHCHD6,MTX2
Mitochondrial Fatty Acid Beta-Oxidation	1.63299				1.99	0	0	0.291	1.99	0.162	0.0541	0.027	0.0541	ACADM,ACADS,HADHA,NDUFAB1,PCCA,THEM4	ACOT9,DBI	HADHB	ACADL,ACADM
Mitochondrial protein degradation	1.94145	-3.60555	-3.05085	-2.33333	2.86	1.71	2.16	1.44	2.86	0.133	0.133	0.133	0.0918	AFG3L2,ATP5PO,COX5B,DLD,IDH3A,MT-ND1,NDUFA13,NDUFB6,NDUFV3,PMPCA,PRKACA,SMDT1,UQCRQ	APP,ATP5F1B,GLUD1,HSPA9,HSPD1,IARS2,MDH2,MT-ATP6,MT-CO1,MT-ND1,MT-ND2,MT-ND5,NDUFA13	ATP5F1B,ATP5PO,COX4I1,GLUD1,HSPA9,MT-CO1,MT-ND1,MT-ND2,OPA1,OXCT1,PDHA1,STARD7,YME1L1	ALDH2,APP,CLPX,COX5B,DLD,FECH,HMGCS2,HSPD1,OPA1
Gap junction trafficking and regulation	2	-3.16228	-2.44949		0.584	2.59	1.04	0	2.59	0.0784	0.196	0.118	0.0196	ACTB,TJP1,TUBB3,TUBB4A	ACTB,ACTG1,CLTC,DNM1,MYO6,TUBA1A,TUBA1B,TUBB2A,TUBB4A,TUBB4B	CLTA,CLTC,DNM1,DNM2,TJP1,TUBB4A	GJA1
Formation of ATP by chemiosmotic coupling	2				1.77	0.382	0.918	0.215	1.77	0.2	0.1	0.15	0.05	ATP5MC1,ATP5ME,ATP5MK,ATP5PO	ATP5F1B,MT-ATP6	ATP5F1B,ATP5MJ,ATP5PO	ATP5PB
Neuroprotective Role of THOP1 in Alzheimer's Disease	2	1.63299		2	0	0	0	0	0	0.0455	0.0682	0.0455	0.0455	MAPT,PRKACA,PRKAG2,PRKAR2A,PRKAR2B,TAC1	APP,IDE,MAPT,PRKACB,PRKAR1A,PRKAR1B,PRKAR2A,PRSS36,YWHAE	HLA-A,IDE,MAPT,PRKAG1,PRKAG2,PRKAR2B	APP,HLA-A,MAPT,PRKAG2,PRKAR1B,PRKAR2B
PTEN Signaling	2.13809	4.49073	3	3.35659	1.99	4.28	1.94	2.79	4.28	0.0993	0.166	0.113	0.106	AKT3,BMPR1A,BMPR2,GHR,GRB2,INPP5B,INPP5F,INPP5K,INSR,ITGA6,MAGI2,NFKB1,PTK2,RAC1,TGFBR3	BCAR1,BMPR2,CDC42,FGFR1,GHR,IGF1R,INSR,ITGA3,ITGB1,MAGI1,MAPK1,MAPK3,NGFR,NRAS,NTRK2,NTRK3,PIK3CA,PIK3CD,PIK3R1,PTEN,PTK2,RALA,RAP1B,SOS2,TGFBR3	AKT2,BCAR1,BMPR1A,IGF1R,IGF2R,IKBKB,INSR,ITGA7,MAGI1,MAGI2,MAGI3,MAPK1,NTRK2,PTEN,PTK2,SOS1,SYNJ1	BCL2,BCL2L1,CDC42,CDKN1A,GRB2,IGF1R,INPP5F,ITGA3,ITGA6,KRAS,MAP2K1,NFKB1,NRAS,NTRK2,PTK2,SOS1
Endocannabinoid Cancer Inhibition Pathway	2.23607	0.377964	1.21268	0.242536	4.23	5.93	2.4	3.36	5.93	0.136	0.19	0.122	0.116	ADCY2,AKT1S1,AKT3,ATF4,CNR1,CREB5,CREBBP,GNAI1,GNAL,MAP2K3,MAP2K5,PIK3C3,PRKACA,PRKAG2,PRKAR2A,PRKAR2B,PTK2,ROCK1,SMPD1,SMPD4	ADCY2,ATF2,CNR1,CTNNB1,GNA13,GNAI1,GNAI2,GNAL,GNAO1,GNAQ,MAP2K4,MAP2K5,MAPK1,MAPK3,MTOR,PIK3CA,PIK3CD,PIK3R1,PRKAA2,PRKAB2,PRKACB,PRKAR1A,PRKAR1B,PRKAR2A,PTK2,ROCK2,RPTOR,TRPV1	ADCY2,ADCY9,AKT2,ATF2,CREB3L2,CREB5,MAP2K5,MAPK1,NSMAF,PIK3R4,PRKAA2,PRKAG1,PRKAG2,PRKAR2B,PTK2,ROCK1,ROCK2,RPTOR	ADCY9,ATF2,CCND3,CDKN1A,GNAI1,GNAI2,GNAL,GNAQ,MAP2K1,MAP2K5,PRKAG2,PRKAR1B,PRKAR2B,PTK2,SPTLC1,TCF4,VEGFB
Complex IV assembly	2.23607	-2.23607	0.447214	1.63299	1.02	0.609	0.77	1.66	1.66	0.104	0.104	0.104	0.125	COX17,COX5B,COX6A1,COX6C,COX8A	COX6A1,HIGD1A,MT-CO1,MT-CO3,NDUFA4	COX14,COX4I1,COX6C,MT-CO1,MT-CO3	COA5,COX5B,COX6C,COX7A2,COX7A2L,HIGD2A
Antioxidant Action of Vitamin C	2.33333	3.31662	2.82843		1.44	1.46	0.741	0.345	1.46	0.094	0.12	0.0855	0.0513	MAPK10,MAPK9,NFKB1,PLCB1,PLCB3,PLCH1,PLCL1,PLD3,PNPLA8,SELENOT,SLC2A3	MAP2K4,MAPK1,MAPK10,MAPK3,MAPK8,MAPK9,NXN,PDIA3,PLCB1,PLCB4,PLCE1,PLCH1,SELENOT,TXN	IKBKB,MAPK1,MAPK10,MAPK11,PLCB1,PLCB4,PLCH1,PLCL1,PLD5,STAT5B	MAPK11,NFKB1,PLA2G12A,PLD5,PRDX6,SELENOT
RHOGDI Signaling	2.4004	4.14614	2.18282	4	5.1	3.43	2.05	4.98	5.1	0.127	0.136	0.105	0.118	ACTB,ARHGAP35,ARHGAP5,ARHGEF1,ARHGEF11,ARHGEF18,ARHGEF9,ARPC2,CDH11,CFL1,CREBBP,DGKZ,DLC1,GNA14,GNAI1,GNAL,GNAZ,GNG12,ITGA6,LIMK2,MYO18A,PIP4K2A,PIP4K2B,PIP4K2C,PPP1R12A,RAC1,ROCK1,WASF1	ACTB,ACTG1,ARHGAP35,ARHGDIG,ARHGEF11,ARHGEF12,ARHGEF9,ARPC2,CDC42,CDH10,CDH19,CDH4,ESR1,FNBP1,GNA13,GNAI1,GNAI2,GNAL,GNAO1,GNAQ,GNAS,GRIP1,ITGA3,ITGB1,MYH14,PAK3,PI4KA,RHOQ,RHOT1,ROCK2	ACTR2,ARHGAP12,ARHGAP5,ARHGEF12,ARHGEF9,CDH10,CDH13,CDH19,EP300,FNBP1,GNB4,GRIP1,ITGA7,MYH10,MYH14,PIP5K1C,PPP1R12A,PPP1R12B,RHOQ,RHOT1,RHOU,ROCK1,ROCK2	ARHGEF12,ARHGEF4,ARHGEF9,ARPC2,CDC42,CDH12,CDH2,DGKZ,FNBP1,GNAI1,GNAI2,GNAL,GNAQ,GNG12,GNG2,ITGA3,ITGA6,LIMK2,MYH14,MYH9,MYO10,PAK2,PIP5K1A,PRKCA,RHOQ,RHOT1
Sleep NREM Signaling Pathway	2.5	3	2.13809	1.29099	3.62	6.48	1.96	3.59	6.48	0.139	0.217	0.122	0.13	ADCY2,ATF4,BRAF,CAMK2A,CAMK2G,CREB5,CREBBP,GABRA2,GABRB3,GNAI1,MAP2K3,MAP2K5,PRKACA,PRKAG2,PRKAR2A,PRKAR2B	ADCY2,ADORA1,ARAF,ATF2,BRAF,GABRA2,GABRB3,GNAI1,GNAI2,GNAS,MAP2K4,MAP2K5,MAPK1,MAPK3,NRAS,PRKACB,PRKAR1A,PRKAR1B,PRKAR2A,RALA,RAP1B,YWHAB,YWHAE,YWHAG,YWHAZ	ADCY2,ADCY9,ATF2,BRAF,CREB3L2,CREB5,GABRA2,GABRB2,GABRB3,MAP2K5,MAPK1,PRKAG1,PRKAG2,PRKAR2B	ADCY9,ATF2,BRAF,CAMK2G,GABRG2,GNAI1,GNAI2,KRAS,MAP2K1,MAP2K5,NRAS,PRKAG2,PRKAR1B,PRKAR2B,PRKCA
Role of Osteoblasts in Rheumatoid Arthritis Signaling Pathway	2.52982	-0.688247	-2.52357	-1.38675	0	0.754	1.19	0.507	1.19	0.0458	0.0875	0.0875	0.0542	AKT3,AXIN1,BMPR1A,BMPR2,CSNK1G2,JAK1,LRP1,PIK3C3,SMAD4,SMAD9,SMURF2	ACVR2A,APC,BMPR2,CSNK1G1,CSNK1G3,CTNNB1,CTSB,CTSD,CTSL,FRZB,IGF1R,IL6ST,JAK1,MAPK1,MAPK3,MMP16,PIK3CA,PIK3CD,PIK3R1,SMAD4,SMURF2	ACVR1,AKT2,APC,APC2,BMPR1A,CSNK1G1,CSNK1G3,CTSB,CTSL,IGF1,IGF1R,IGF2R,JAK1,MAPK1,MMP16,PIK3R4,SMURF1,STAT2,STAT3,STAT5B,TGFB2	BCL2,CSNK1D,CTSB,FZD3,IGF1R,IL6ST,JAK1,LRP6,STAT3,TCF4,TGFB2,TNFSF12,VEGFB
Tuberculosis Latent Signaling Pathway	2.82843	1.26491	1	0	1.06	1	0.998	2.56	2.56	0.0889	0.111	0.1	0.122	ADCY2,DLD,DLST,GNAI1,PRKACA,PRKAG2,PRKAR2A,PRKAR2B	ABCA2,ADCY2,GLUD1,GNAI1,GNAI2,NGFR,PRKACB,PRKAR1A,PRKAR1B,PRKAR2A	ABCA2,ADCY2,ADCY9,GLUD1,PRKAG1,PRKAG2,PRKAR2B,TGFB2,TRAF3	ADCY9,DLD,GNAI1,GNAI2,PRKAG2,PRKAR1B,PRKAR2B,RPL13,TGFB2,TNFSF12,VEGFB
Complex I biogenesis	2.82843	-3.16228	-2.12132		8.27	1.7	1.25	0	8.27	0.265	0.147	0.118	0.0441	MT-ND1,MT-ND4,NDUFA1,NDUFA11,NDUFA13,NDUFA3,NDUFA7,NDUFAB1,NDUFAF7,NDUFB1,NDUFB11,NDUFB2,NDUFB6,NDUFB8,NDUFC1,NDUFC2,NDUFV3,NUBPL	HSPA9,MT-ND1,MT-ND2,MT-ND3,MT-ND4,MT-ND5,NDUFA13,NDUFB8,NDUFB9,NDUFS4	HSPA9,MT-ND1,MT-ND2,MT-ND4,NDUFAF5,NDUFB11,NDUFB3,NDUFV2	MT-ND4,NDUFA12,NDUFC2
Oxidative Phosphorylation	3.26599	-4.3589	-2.5	0	12.7	3.98	3.71	1.3	12.7	0.269	0.183	0.163	0.0865	ATP5MC1,ATP5ME,ATP5PO,ATPAF2,COX17,COX5B,COX6A1,COX6C,COX8A,MT-CYB,MT-ND1,MT-ND4,NDUFA1,NDUFA11,NDUFA13,NDUFA3,NDUFA7,NDUFAB1,NDUFB1,NDUFB11,NDUFB2,NDUFB6,NDUFB8,NDUFV3,SDHC,UQCR10,UQCR11,UQCRQ	ATP5F1B,COX6A1,MT-ATP6,MT-CO1,MT-CO3,MT-CYB,MT-ND1,MT-ND2,MT-ND3,MT-ND4,MT-ND5,NDUFA13,NDUFA4,NDUFB8,NDUFB9,NDUFS4,SDHA,UQCRB,UQCRC1	ATP5F1B,ATP5PO,ATPAF1,COX4I1,COX6C,CYCS,MT-CO1,MT-CO3,MT-CYB,MT-ND1,MT-ND2,MT-ND4,NDUFB11,NDUFB3,NDUFV2,SDHA,UQCR11	ATP5PB,COX5B,COX6C,COX7A2,COX7A2L,MT-CYB,MT-ND4,NDUFA12,VPS9D1
Respiratory electron transport	3.4	-4.24264	-2	0.333333	11.9	4.4	4.03	1.68	11.9	0.281	0.202	0.18	0.101	COX5B,COX6A1,COX6C,COX8A,MT-CYB,MT-ND1,MT-ND4,NDUFA1,NDUFA11,NDUFA13,NDUFA3,NDUFA7,NDUFAB1,NDUFB1,NDUFB11,NDUFB2,NDUFB6,NDUFB8,NDUFC1,NDUFC2,NDUFV3,SDHC,UQCR10,UQCR11,UQCRQ	COX6A1,ETFA,MT-CO1,MT-CO3,MT-CYB,MT-ND1,MT-ND2,MT-ND3,MT-ND4,MT-ND5,NDUFA13,NDUFA4,NDUFB8,NDUFB9,NDUFS4,SDHA,UQCRB,UQCRC1	COX4I1,COX6C,CYCS,ETFA,MT-CO1,MT-CO3,MT-CYB,MT-ND1,MT-ND2,MT-ND4,NDUFB11,NDUFB3,NDUFV2,SDHA,TRAP1,UQCR11	COX5B,COX6C,COX7A2,COX7A2L,ETFA,MT-CYB,MT-ND4,NDUFA12,NDUFC2
Tight Junction Signaling					4.29	3.78	7.23	4.03	7.23	0.127	0.149	0.177	0.116	ACTB,AKT3,CTNNA1,EPB41,GOSR1,GOSR2,MAGI2,MPDZ,MYO18A,NECTIN3,NFKB1,NSF,NUDT21,PATJ,PPP2R2B,PPP2R2C,PPP2R5C,PRKACA,PRKAG2,PRKAR2A,PRKAR2B,RAC1,TJP1	ACTB,ACTG1,CASK,CDC42,CTNNA1,CTNNB1,FOS,MARK2,MPDZ,MYH14,NECTIN3,NGFR,PPM1L,PPP2R1A,PPP2R2B,PPP2R2C,PPP2R5B,PPP2R5D,PPP2R5E,PRKACB,PRKAR1A,PRKAR1B,PRKAR2A,PTEN,PTPA,SPTAN1,STX16	AKT2,CASK,CPSF1,CPSF6,CTNNA1,FOS,HSF1,MAGI2,MYH10,MYH14,NAPA,NAPG,NECTIN3,PARD3,PPM1L,PPP2CA,PPP2R2A,PPP2R3A,PPP2R5E,PRKAG1,PRKAG2,PRKAR2B,PTEN,SMURF1,SNAP25,SPTAN1,STX16,STX1B,TGFB2,TJP1,VASP,YKT6	AFDN,CDC42,CLDN12,CSTF2,CTNNA1,MPDZ,MYH14,MYH9,MYO10,NAPB,NFKB1,PPM1L,PPP2R2B,PPP2R2C,PPP2R5E,PRKAG2,PRKAR1B,PRKAR2B,SNAP25,TGFB2,VCL
Circadian Rhythm Signaling					5.47	8.58	6.62	6.93	8.58	0.122	0.177	0.148	0.125	ADCY2,AKT1S1,ATF4,BRAF,BTRC,CACNA1A,CACNA1E,CACNA2D3,CAMK2A,CAMK2G,CREB5,CREBBP,CRY1,GNA14,GNAI1,GNG12,GRIA3,GRIA4,MAP2K3,MAP2K5,NR3C1,PLCB1,PLCB3,PLCH1,PLCL1,PRKACA,PRKAG2,PRKAR2A,PRKAR2B,PRKCD,PRKG1,PTGDS,RYR3	ADCY2,ADCYAP1,ARAF,ATF2,BDNF,BRAF,BTRC,CACNA1A,CACNA1B,CACNA2D1,CACNA2D2,CACNA2D3,CACNB1,CACNB4,FYN,GNAI1,GNAI2,GNAQ,GNAS,GRIA3,GRIA4,GRIN3A,GRINA,ITPR1,MAP2K4,MAP2K5,MAPK1,MAPK3,MTOR,NGFR,NRAS,NTRK2,PDIA3,PLCB1,PLCB4,PLCE1,PLCH1,PRKAA2,PRKAB2,PRKACB,PRKAR1A,PRKAR1B,PRKAR2A,PRKCE,PRKG1,RALA,RAP1B,RPTOR	ADCY2,ADCY9,ADCYAP1,ATF2,BRAF,BTRC,CACNA1A,CACNA1C,CACNA1E,CACNA1H,CACNB3,CLOCK,CREB3L2,CREB5,FYN,GNB4,GRIA1,GRIA2,GRIA3,GRIA4,GRIN1,H3-3A,HSF1,MAP2K5,MAPK1,NPR2,NTRK2,PLCB1,PLCB4,PLCH1,PLCL1,PRKAA2,PRKAG1,PRKAG2,PRKAR2B,PRKD1,PRKG1,RPS6KA5,RPTOR,RYR2	ADCY9,ATF2,BRAF,CACNA1C,CACNA1D,CACNA2D3,CACNB4,CAMK2G,CLOCK,CSNK1D,FYN,GNAI1,GNAI2,GNAQ,GNG12,GNG2,GRIA3,GRIA4,GUCY1A2,H3-3A,H3-3B,ITPR1,KRAS,MAP2K1,MAP2K5,NRAS,NTRK2,PRKAG2,PRKAR1B,PRKAR2B,PRKCA,PRKCB,PRKG1,RORA
FAT10 Signaling Pathway		-0.447214			1.64	1.81	6.04	0	6.04	0.125	0.161	0.268	0.0357	HTT,PSMA6,PSMB10,PSMB2,PSMC2,PSMD5,UBA6	HTT,MAP1LC3B,PSMA3,PSMC6,PSMD1,PSMD2,PSME4,UBA1,UBE2Z	NUB1,PSMA1,PSMA4,PSMA5,PSMB7,PSMC2,PSMC6,PSMD1,PSMD11,PSMD12,PSMD13,PSMD14,PSMD8,PSME4,UBA1	PSMD12,PSMD4
Semaphorin Signaling in Neurons					1.1	5.7	5.72	3.49	5.72	0.102	0.271	0.254	0.169	CFL1,CRMP1,LIMK2,PTK2,RAC1,ROCK1	ARHGEF12,CDC42,DPYSL2,DPYSL3,FNBP1,FYN,ITGB1,MAPK1,MAPK3,NRP1,PAK3,PTK2,RHOQ,RHOT1,ROCK2,SEMA4D	ARHGEF12,CDK5,CRMP1,DPYSL3,FNBP1,FYN,MAPK1,NRP1,PLXNA2,PTK2,RHOQ,RHOT1,RHOU,ROCK1,ROCK2	ARHGEF12,CDC42,CRMP1,FNBP1,FYN,LIMK2,PAK2,PTK2,RHOQ,RHOT1
Axonal Guidance Signaling					3.42	13.1	5.41	5.42	13.1	0.0867	0.166	0.114	0.0925	ABLIM2,ADAM10,ADAM23,ADAM9,AFG3L2,AKT3,ARHGEF11,ARPC2,CFL1,CHMP1A,EFNA5,GNA14,GNAI1,GNAL,GNAZ,GNG12,GRB2,ITGA6,ITSN1,LIMK2,LRRC4C,PIK3C3,PLCB1,PLCB3,PLCH1,PLCL1,PLXNB2,PMPCA,PRKACA,PRKAG2,PRKAR2A,PRKAR2B,PRKCD,PTK2,RAC1,ROBO1,ROBO2,ROCK1,RTN4,SEMA5A,SRGAP1,SRGAP2,TUBB3,TUBB4A,UNC5D	ABLIM1,ADAM11,ADAM19,ADAM22,ADAM23,ARHGEF11,ARHGEF12,ARPC2,BCAR1,BDNF,CDC42,CHP1,DPYSL2,EFNA5,FYN,GIT1,GNA13,GNAI1,GNAI2,GNAL,GNAO1,GNAQ,GNAS,HERC2,ITGA3,ITGB1,KALRN,KLC1,L1CAM,LNPEP,MAPK1,MAPK3,MMP16,NCK1,NGFR,NRAS,NRP1,NRP2,NTNG1,NTRK2,NTRK3,PAK3,PDGFA,PDIA3,PIK3CA,PIK3CD,PIK3R1,PLCB1,PLCB4,PLCE1,PLCH1,PLXNC1,PPP3CA,PPP3CB,PPP3R1,PRKACB,PRKAR1A,PRKAR1B,PRKAR2A,PRKCE,PTK2,PTPN11,RALA,RAP1B,ROBO1…	ABLIM1,ABLIM3,ACTR2,ADAM15,ADAM9,AKT2,ARHGEF12,BCAR1,CDK5,COPS5,EFNA5,EPHA3,EPHA7,FYN,GNB4,HERC2,IGF1,ITGA7,ITSN1,KALRN,KLC1,MAPK1,MMP16,MYSM1,NFAT5,NFATC3,NRP1,NTRK2,PIK3R4,PLCB1,PLCB4,PLCH1,PLCL1,PLXNA2,PLXNC1,PPP3CA,PPP3R1,PRKAG1,PRKAG2,PRKAR2B,PRKD1,PSMD14,PTK2,ROBO1,ROBO2,ROCK1,ROCK2,RTN4,SDCBP,SEMA3D,SEMA5A,SEMA6D,SOS1,SRGAP1,Tubb2b,TUBB4A,UNC5C,UNC5D,VASP	ABLIM2,ABLIM3,ADAM10,ADAM11,ADAM15,ADAM22,ADAM23,ARHGEF12,ARPC2,CDC42,CHP1,EFNA5,EPHA3,FYN,FZD3,GLIS2,GNAI1,GNAI2,GNAL,GNAQ,GNG12,GNG2,GRB2,ITGA3,ITGA6,KRAS,L1CAM,LIMK2,LRRC4C,MAP2K1,NRAS,NTRK2,PAK2,PAPPA2,PPP3CC,PRKAG2,PRKAR1B,PRKAR2B,PRKCA,PRKCB,PTCH1,PTK2,SEMA5A,SEMA6D,SOS1,SRGAP1,SRGAP3,VEGFB
MAPK targets/ Nuclear events mediated by MAP kinases		-2.88675	-2.52982		0.296	5.91	4.73	0.716	5.91	0.0606	0.364	0.303	0.0909	MAPK10,MAPK9	ATF2,FOS,MAP2K4,MAPK1,MAPK10,MAPK3,MAPK8,MAPK9,MEF2A,PPP2R1A,PPP2R5D,RPS6KA2	ATF2,FOS,MAPK1,MAPK10,MAPK11,MEF2A,MEF2C,PPP2CA,RPS6KA3,RPS6KA5	ATF2,MAPK11,RPS6KA3
Clathrin-mediated Endocytosis Signaling					1.97	11	4.47	3.57	11	0.0909	0.215	0.139	0.105	AAK1,ACTB,AP1S2,AP2B1,AP3B1,ARPC2,EPN1,EPS15,GRB2,HIP1,LDLR,PIK3C3,RAC1,SH3GL2,SH3GL3,SNX9,STAM,UBC,USP9X	ACTB,ACTG1,AMPH,AP2A1,AP2A2,AP2S1,AP3B1,AP3S2,APOE,ARPC2,ARRB1,CD2AP,CDC42,CHP1,CLTC,CLU,DNM1,DNM1L,DNM3,F2R,FGF1,FGF12,FGF13,HIP1,HSPA8,ITGB1,LDLR,MYO6,PCYOX1,PDGFA,PIK3CA,PIK3CD,PIK3R1,PPP3CA,PPP3CB,PPP3R1,RAB4A,RAB7A,SH3GL2,SH3GLB1,SH3KBP1,SNAP91,UBB,UBC,USP9X	AAK1,ACTR2,AMPH,AP1S2,AP2A1,AP3B1,AP4S1,AP5M1,APOE,ARRB1,CLTA,CLTC,DNM1,DNM2,DNM3,EPN1,EPS15,F2R,FGF1,FGF12,HIP1,IGF1,LDLR,PIK3R4,PIP5K1C,PPP3CA,PPP3R1,SH3GLB1,SYNJ1	AAK1,AP1B1,AP3S2,AP5M1,APOE,ARPC2,ARRB1,CD2AP,CDC42,CHP1,EPS15,FGF1,FGF13,GAK,GRB2,HIP1,NUMB,PPP3CC,RAB5A,SH3KBP1,TFRC,VEGFB
Myogenesis		-2.82843	-3	-2.82843	0	3.18	4.4	4.45	4.45	0.0345	0.276	0.31	0.276	CTNNA1	CDC42,CDH4,CTNNA1,CTNNA2,CTNNB1,MEF2A,NEO1,SPAG9	BNIP2,CTNNA1,CTNNA2,MAPK11,MEF2A,MEF2C,MEF2D,NEO1,SPAG9	CDC42,CDH2,CTNNA1,CTNNA2,MAPK11,SPAG9,TCF12,TCF4
Expression of BMAL (ARNTL), CLOCK, and NPAS2		-2	-3	-1.88982	0.558	0.612	3.6	2.96	3.6	0.0833	0.111	0.25	0.194	CREBBP,NCOA2,NCOA6	ATF2,CHD9,NCOA1,RAI1	ATF2,CHD9,CLOCK,EP300,MED1,MEF2C,MEF2D,NCOA1,NCOA6	ATF2,CLOCK,MED1,NCOA1,NCOA2,RAI1,RORA
Germ Cell-Sertoli Cell Junction Signaling					3.76	11	3.48	3.91	11	0.123	0.234	0.135	0.117	ACTB,AXIN1,CFL1,CLINT1,CTNNA1,EPN1,EPN2,FER,ITGA6,LIMK2,MAP2K3,MAPK10,MAPK9,NECTIN3,PIK3C3,PTK2,RAC1,SORBS1,TJP1,TUBB3,TUBB4A	ACTB,ACTG1,BCAR1,CDC42,CTNNA1,CTNNA2,CTNNB1,EPN2,FER,FNBP1,IQGAP1,ITGA3,ITGB1,MAP2K4,MAP3K1,MAP3K4,MAP3K7,MAPK1,MAPK10,MAPK3,MAPK8,MAPK9,NECTIN3,NRAS,PAK3,PIK3CA,PIK3CD,PIK3R1,PTK2,RALA,RAP1B,RHOQ,RHOT1,SORBS1,TUBA1A,TUBA1B,TUBB,TUBB2A,TUBB4A,TUBB4B	BCAR1,CLINT1,CTNNA1,CTNNA2,EPN1,FER,FNBP1,MAP3K13,MAP3K3,MAPK1,MAPK10,MTMR2,NECTIN3,PIK3R4,PTK2,RHOQ,RHOT1,RHOU,SORBS1,TGFB2,TJP1,Tubb2b,TUBB4A	ACTN4,AFDN,CDC42,CDH2,CTNNA1,CTNNA2,FNBP1,ITGA3,ITGA6,KRAS,LIMK2,MAP2K1,NRAS,PAK2,PTK2,RHOQ,RHOT1,SORBS1,TGFB2,VCL
Glutamate Receptor Signaling		-2.82843	-3.16228		0.339	2.59	3.09	1.44	3.09	0.0588	0.176	0.176	0.103	GNG12,GRIA3,GRIA4,GRM7	CALM1,DLG4,GRIA3,GRIA4,GRIK1,GRIK4,GRIN3A,GRINA,GRIP1,GRM7,SLC17A6,SLC38A1	GNB4,GRIA1,GRIA2,GRIA3,GRIA4,GRID2,GRIK1,GRIK4,GRIN1,GRIP1,GRM7,GRM8	GNG12,GNG2,GRIA3,GRIA4,GRIK2,HOMER1,SLC38A1
Amyloid Processing		-2.12132	-2		2.34	3.69	2.96	2.03	3.69	0.154	0.231	0.192	0.135	AKT3,CAPN2,MAPT,MARK1,PRKACA,PRKAG2,PRKAR2A,PRKAR2B	APP,CAPN7,CAPNS1,MAPK1,MAPK3,MAPT,PRKACB,PRKAR1A,PRKAR1B,PRKAR2A,PRKCE,PSEN1	AKT2,BACE1,CAPN2,CDK5,MAPK1,MAPK11,MAPT,PRKAG1,PRKAG2,PRKAR2B	APP,CSNK1D,MAPK11,MAPT,PRKAG2,PRKAR1B,PRKAR2B
Synaptic adhesion-like molecules		-2.64575	-2.44949		0.537	3.39	2.89	1.16	3.39	0.0952	0.333	0.286	0.143	GRIA3,GRIA4	DLG4,FLOT2,GRIA3,GRIA4,PTPRD,PTPRF,RTN3	FLOT2,GRIA1,GRIA3,GRIA4,GRIN1,PTPRD	GRIA3,GRIA4,PTPRF
Nephrin family interactions		-3.16228	-2.44949		0	5.85	2.67	1.06	5.85	0.0435	0.435	0.261	0.13	MAGI2	CASK,CD2AP,FYN,IQGAP1,KIRREL3,NCK1,PIK3CA,PIK3R1,SPTAN1,SPTBN1	CASK,FYN,KIRREL3,MAGI2,SPTAN1,SPTBN1	ACTN4,CD2AP,FYN
Calcium Transport I		-2.23607	-2		0.39	3.5	2.66	1.13	3.5	0.1	0.5	0.4	0.2	ATP2B1	ANXA5,ATP2A2,ATP2B1,ATP2B4,ATP2C1	ANXA5,ATP2A2,ATP2B1,ATP2B4	ATP2B1,ATP2B4
Heme signaling		1.34164	3	1.88982	0.339	0.586	2.57	2.17	2.57	0.0612	0.102	0.184	0.143	CREBBP,NCOA2,NCOA6	ATF2,CHD9,NCOA1,RAI1,XPO1	ATF2,CHD9,CLOCK,EP300,MED1,MEF2C,MEF2D,NCOA1,NCOA6	ATF2,CLOCK,MED1,NCOA1,NCOA2,RAI1,RORA
GABA Receptor Signaling					2.91	8.04	2.49	3.88	8.04	0.12	0.226	0.128	0.128	ADCY2,AP2B1,CACNA1A,CACNA1E,CACNA2D3,GABRA2,GABRB3,GNA14,GNAI1,GNAL,GNAZ,GNG12,KCNQ3,NSF,UBC,UBQLN1	ADCY2,ALDH5A1,AP2A1,AP2A2,AP2S1,CACNA1A,CACNA1B,CACNA2D1,CACNA2D2,CACNA2D3,CACNB1,CACNB4,DNM1,GABBR1,GABBR2,GABRA2,GABRB3,GNA13,GNAI1,GNAI2,GNAL,GNAO1,GNAQ,GNAS,GPHN,ITPR1,KCNQ3,UBB,UBC,UBQLN1	ADCY2,ADCY9,AP2A1,CACNA1A,CACNA1C,CACNA1E,CACNA1H,CACNB3,DNM1,GABBR2,GABRA2,GABRB2,GABRB3,GNB4,GPHN,KCNN2,KCNQ3	ADCY9,CACNA1C,CACNA1D,CACNA2D3,CACNB4,GABBR2,GABRG2,GNAI1,GNAI2,GNAL,GNAQ,GNG12,GNG2,ITPR1,KCNH2,KCNN2,KCNQ3
April Mediated Signaling		-1.88982	-1.88982		0.442	1.59	2.44	0.236	2.44	0.0714	0.167	0.19	0.0476	MAPK10,MAPK9,NFKB1	FOS,MAP2K4,MAP3K1,MAPK1,MAPK10,MAPK8,MAPK9	FOS,IKBKB,MAPK1,MAPK10,MAPK11,NFAT5,NFATC3,TRAF3	MAPK11,NFKB1
B Cell Activating Factor Signaling		-2.44949	-2.44949		0.425	1.54	2.38	0.226	2.38	0.0698	0.163	0.186	0.0465	MAPK10,MAPK9,NFKB1	FOS,MAP2K4,MAP3K1,MAPK1,MAPK10,MAPK8,MAPK9	FOS,IKBKB,MAPK1,MAPK10,MAPK11,NFAT5,NFATC3,TRAF3	MAPK11,NFKB1
Nuclear RNA decay			-2.64575		0.58	0	2.32	0	2.32	0.0857	0.0571	0.2	0.0286	PAPOLG,TENT4B,ZCCHC7	RBM26,ZFC3H1	RBM27,SRRT,TENT4B,WDR82,XRN2,YTHDC1,ZCCHC7	YTHDC1
Phagosome Maturation					0.953	6.27	2.26	2.52	6.27	0.0743	0.183	0.114	0.0971	ATP6AP2,ATP6V0B,ATP6V1F,DYNC1I1,DYNLRB1,GOSR1,GOSR2,NSF,PIK3C3,RAC1,TUBB3,TUBB4A,VPS33A	ATP6AP1,ATP6AP2,ATP6V0A1,ATP6V0A2,ATP6V0C,ATP6V0D1,ATP6V0E2,ATP6V1A,ATP6V1B2,ATP6V1H,CALR,CANX,CTSB,CTSD,CTSL,DYNC1H1,DYNC1I1,DYNC1LI1,EEA1,LAMP1,LAMP2,MVB12B,PRDX1,RAB7A,STX16,TUBA1A,TUBA1B,TUBB,TUBB2A,TUBB4A,TUBB4B,VPS11	ATP6V0A1,ATP6V0A2,CTSB,CTSL,DCTN4,DYNC1H1,DYNC1I1,DYNC1LI1,EEA1,HLA-A,MVB12B,NAPA,NAPG,SNAP25,STX16,STX1B,TUBB4A,UBAP1,VPS28,YKT6	ATP6AP1,ATP6V0E1,ATP6V1A,ATP6V1B2,CTSB,DYNC1H1,DYNC1I1,DYNC1LI2,DYNLRB1,HLA-A,LAMP2,MVB12B,NAPB,PRDX6,RAB5A,SNAP25,VPS37A
Cleavage and Polyadenylation of Pre-mRNA		#N/A			0.855	#N/A	2.19	0.929	#N/A	0.154	#N/A	0.308	0.154	NUDT21,WDR33	#N/A	CPSF1,CPSF6,PAPOLA,WDR33	CSTF2,PAPOLA
Carnitine shuttle		-2	-2		0.803	1.86	2.07	0.875	2.07	0.143	0.286	0.286	0.143	ACACA,PRKAG2	ACACA,CPT1A,PRKAA2,PRKAB2	ACACA,PRKAA2,PRKAG2,THRSP	ACACA,PRKAG2
Biotin-carboxyl Carrier Protein Assembly					0.838	0.707	1.97	0.881	1.97	0.333	0.333	0.667	0.333	ACACA	ACACA	ACACA,HLCS	ACACA
Interleukin-15 signaling			-2	-2	1.42	1.08	1.95	2.39	2.39	0.2	0.2	0.267	0.267	GAB2,GRB2,JAK1	GAB2,JAK1,SOS2	JAK1,SOS1,STAT3,STAT5B	GRB2,JAK1,SOS1,STAT3
Remodeling of Epithelial Adherens Junctions		-1.34164			0.531	8.79	1.95	1.35	8.79	0.0704	0.31	0.141	0.0986	ACTB,ARPC2,CTNNA1,TUBB3,TUBB4A	ACTB,ACTG1,APC,ARPC2,CTNNA1,CTNNA2,CTNNB1,DNM1,DNM1L,DNM3,IQGAP1,MAPRE1,MAPRE2,MAPRE3,RAB7A,RALA,TUBA1A,TUBA1B,TUBB,TUBB2A,TUBB4A,TUBB4B	ACTR2,APC,CTNNA1,CTNNA2,DNM1,DNM2,DNM3,MAPRE3,Tubb2b,TUBB4A	ACTN4,ARPC2,CLIP1,CTNNA1,CTNNA2,RAB5A,VCL
Apelin Cardiac Fibroblast Signaling Pathway			-1.34164		0.483	0.312	1.94	0.544	1.94	0.087	0.087	0.217	0.087	AKT3,PRKAG2	PRKAA2,PRKAB2	AKT2,PRKAA2,PRKAG1,PRKAG2,TGFB2	PRKAG2,TGFB2
Cellular response to mitochondrial stress			-2.23607		0	0.312	1.94	0.544	1.94	0.0435	0.087	0.217	0.087	EIF2S1	EIF2AK1,MVB12B	EIF2B5,MVB12B,UBAP1,VPS28,YME1L1	MVB12B,VPS37A
RIPK1-mediated regulated necrosis		-2.64575	-1.63299		0.654	2.23	1.92	0.36	2.23	0.0938	0.219	0.188	0.0625	BIRC2,ITCH,UBC	FLOT2,HSP90AA1,ITCH,PDCD6IP,PRKN,UBB,UBC	FLOT2,HSP90AA1,ITCH,PRKN,SDCBP,XIAP	ITCH,XIAP
Toll-like Receptor Cascades		-2	-2.44949	#N/A	0	0.734	1.92	#N/A	#N/A	0.0312	0.125	0.188	#N/A	PIK3C3	DNM1,DNM1L,DNM3,EEA1	DNM1,DNM2,DNM3,EEA1,PIK3R4,PTPN4	#N/A
Sialic acid metabolism			-2.44949		0.296	0	1.85	0.716	1.85	0.0606	0.0606	0.182	0.0909	ST3GAL3,ST8SIA3	ST6GALNAC5,ST8SIA3	CMAS,SLC17A5,ST3GAL2,ST6GAL1,ST6GALNAC6,ST8SIA3	CMAS,SLC17A5,ST6GALNAC3
Sphingosine and Sphingosine-1-phosphate Metabolism		-2.23607			0.426	3.77	1.83	1.21	3.77	0.111	0.556	0.333	0.222	ACER3	ACER3,ASAH1,NAAA,SGPP1,SGPP2	ACER3,ASAH1,SGPP1	ASAH1,SGPP2
Lipophagy					0.426	1.68	1.83	0.462	1.83	0.111	0.333	0.333	0.111	PRKAG2	HSPA8,PRKAA2,PRKAB2	PRKAA2,PRKAG1,PRKAG2	PRKAG2
Cargo concentration in the ER		-3	-2.44949		0.604	3.37	1.79	0.69	3.37	0.0882	0.265	0.176	0.0882	GOSR2,SEC24A,SEC24B	CNIH1,MIA2,MIA3,SAR1B,SEC24A,SEC24B,SEC24D,TMED10,TMED2	CNIH1,GRIA1,MIA2,MIA3,SEC24B,STX5	MIA2,SEC23A,SEC24A
Signaling by NTRK2 (TRKB)		-3	-2.23607	-2.64575	0.879	4.53	1.78	4.01	4.53	0.12	0.36	0.2	0.28	GAB1,GRB2,RAC1	BDNF,DOCK3,FYN,GAB1,NRAS,NTRK2,PIK3CA,PIK3R1,PTPN11	CDK5,DOCK3,FYN,NTRK2,SOS1	FRS2,FYN,GRB2,KRAS,NRAS,NTRK2,SOS1
Metabolism of nitric oxide: NOS3 activation and regulation			-2		0.671	0.948	1.75	1.39	1.75	0.118	0.176	0.235	0.176	DDAH1,NMT1	CALM1,CYGB,HSP90AA1	DDAH1,DNM2,HSP90AA1,NMT2	CAV1,CYB5B,ZDHHC21
RORA,B,C and NR1D1 (REV-ERBA) regulate gene expression			-2.23607	-2	0.841	0.561	1.71	1.53	1.71	0.115	0.115	0.192	0.154	CREBBP,NCOA2,NCOA6	CHD9,CPT1A,NCOA1	CHD9,EP300,MED1,NCOA1,NCOA6	MED1,NCOA1,NCOA2,RORA
BMAL1:CLOCK,NPAS2 activates circadian expression			-2.23607	-2	0.841	0.257	1.71	1.53	1.71	0.115	0.0769	0.192	0.154	CREBBP,NCOA2,NCOA6	CHD9,NCOA1	CHD9,CLOCK,MED1,NCOA1,NCOA6	CLOCK,MED1,NCOA1,NCOA2
Interleukin-9 signaling					0.39	0.286	1.7	1.13	1.7	0.1	0.1	0.3	0.2	JAK1	JAK1	JAK1,STAT3,STAT5B	JAK1,STAT3
CNTF Signaling		-3.74166	-2.82843	-3.16228	0.261	4.62	1.69	3.68	4.62	0.0536	0.25	0.143	0.179	GRB2,JAK1,PIK3C3	IL6ST,JAK1,LIFR,MAPK1,MAPK3,MTOR,NRAS,PIK3CA,PIK3CD,PIK3R1,PTPN11,RALA,RAP1B,RPS6KA2	JAK1,LIFR,MAPK1,PIK3R4,RPS6KA3,RPS6KA5,SOS1,STAT3	GRB2,IL6ST,JAK1,KRAS,LIFR,MAP2K1,NRAS,RPS6KA3,SOS1,STAT3
Branched-chain α-keto acid Dehydrogenase Complex		#N/A	#N/A		0.724	#N/A	#N/A	1.92	#N/A	0.25	#N/A	#N/A	0.5	DLD	#N/A	#N/A	BCKDHB,DLD
GABA synthesis, release, reuptake and degradation		-2.23607	-2		0.599	2.07	1.58	0.665	2.07	0.105	0.263	0.211	0.105	RIMS1,SYT1	ALDH5A1,DNAJC5,HSPA8,RAB3A,STXBP1	RIMS1,SNAP25,STXBP1,SYT1	SNAP25,STXBP1
RHO GTPases activate CIT			-2		0.599	0.839	1.58	0.665	1.58	0.105	0.158	0.211	0.105	PPP1R12A,RAC1	DLG4,MYH14,PPP1CB	MYH10,MYH14,PPP1R12A,PPP1R12B	MYH14,MYH9
RHO GTPases activate KTN1					0.979	1.43	1.58	0.394	1.58	0.182	0.273	0.273	0.0909	KIF5A,RAC1	CDC42,KIF5A,KLC1	KIF5A,KIF5B,KLC1	CDC42
Cell Cycle Regulation by BTG Family Proteins					1.37	2.99	1.57	1.54	2.99	0.132	0.237	0.158	0.132	CNOT7,E2F3,PPP2R2B,PPP2R2C,PPP2R5C	CNOT7,PPM1L,PPP2R1A,PPP2R2B,PPP2R2C,PPP2R5B,PPP2R5D,PPP2R5E,PTPA	E2F6,PPM1L,PPP2CA,PPP2R2A,PPP2R3A,PPP2R5E	E2F6,PPM1L,PPP2R2B,PPP2R2C,PPP2R5E
tRNA Charging		-2	-2.44949	#N/A	0.515	0.559	1.57	#N/A	#N/A	0.0789	0.105	0.158	#N/A	GARS1,QARS1,RARS2	FARSB,IARS2,NARS1,YARS1	AARS1,FARS2,FARSB,GARS1,LARS2,SARS1	#N/A
Protein lipoylation		#N/A	#N/A	#N/A	1.92	#N/A	#N/A	#N/A	#N/A	0.3	#N/A	#N/A	#N/A	DLAT,DLST,NDUFAB1	#N/A	#N/A	#N/A
Presynaptic depolarization and calcium channel opening		-2.64575			1.69	5.32	1.48	0.989	5.32	0.25	0.583	0.25	0.167	CACNA1A,CACNA1E,CACNA2D3	CACNA1A,CACNA1B,CACNA2D1,CACNA2D2,CACNA2D3,CACNB1,CACNB4	CACNA1A,CACNA1E,CACNB3	CACNA2D3,CACNB4
Z-decay: degradation of maternal mRNAs by zygotically expressed factors				#N/A	0.914	0.235	1.48	#N/A	#N/A	0.167	0.0833	0.25	#N/A	PABPC1,TUT4	EIF4A2	EIF4B,EIF4G1,TUT4	#N/A
Mitophagy		-3	-2.44949		0.477	2.82	1.47	0.256	2.82	0.075	0.225	0.15	0.05	MFN1,PINK1,UBC	MAP1LC3B,MFN2,PINK1,PRKN,TBK1,TOMM20,UBB,UBC,UBE2D2	ATG5,PRKN,TBK1,TOMM70,UBE2D2,UBE2D3	UBE2D3,UBE2N
RHO GTPases activate PAKs		-2.23607	-2	-2	0.537	1.87	1.44	1.85	1.87	0.0952	0.238	0.19	0.19	PPP1R12A,RAC1	CALM1,CDC42,MYH14,PAK3,PPP1CB	MYH10,MYH14,PPP1R12A,PPP1R12B	CDC42,MYH14,MYH9,PAK2
Co-inhibition by CTLA4		-2.44949	-2		0.537	2.59	1.44	0.6	2.59	0.0952	0.286	0.19	0.0952	AKT3,PPP2R5C	FYN,PPP2R1A,PPP2R5B,PPP2R5D,PPP2R5E,PTPN11	AKT2,FYN,PPP2CA,PPP2R5E	FYN,PPP2R5E
Interleukin-7 signaling			-2.44949	-1.63299	0	0.254	1.42	1.98	1.98	0.0488	0.0732	0.146	0.146	JAK1,SOCS2	BRWD1,JAK1,PIK3R1	H3-3A,JAK1,SMARCA4,SOCS2,STAT3,STAT5B	BRWD1,H3-3A,H3-3B,JAK1,SMARCA4,STAT3
Transcriptional regulation of brown and beige adipocyte differentiation		-2.23607	-2.23607		0.682	1.2	1.41	0.772	1.41	0.0968	0.161	0.161	0.0968	GATAD2B,PPARGC1B,SMAD4	CHD3,GATAD2B,HNRNPU,NCOA1,SMAD4	EBF2,GATAD2B,NCOA1,PPARGC1B,RBBP4	CHD4,GATAD2B,NCOA1
Formation of WDR5-containing histone-modifying complexes			-2.44949	-1.63299	0.442	0.241	1.38	1.93	1.93	0.0714	0.0714	0.143	0.143	ASH2L,BOD1,NCOA6	KANSL1,KMT2A,PHF20	KANSL1,KMT2A,NCOA6,PHF20L1,SGF29,WDR82	DPY30,HCFC1,KANSL3,KMT2C,TASP1,ZZZ3
Chondroitin and Dermatan Biosynthesis		#N/A		#N/A	0.57	#N/A	1.32	#N/A	#N/A	0.167	#N/A	0.333	#N/A	CHSY3	#N/A	CHSY3,CSGALNACT1	#N/A
Inhibition of Angiogenesis by TSP1		-2.44949	-2		0.629	2.15	1.31	0.716	2.15	0.0909	0.212	0.152	0.0909	AKT3,MAPK10,MAPK9	CD47,FYN,MAP2K4,MAPK1,MAPK10,MAPK8,MAPK9	AKT2,FYN,MAPK1,MAPK10,MAPK11	FYN,GUCY1A2,MAPK11
Intrinsic Pathway for Apoptosis		-3.16228	-2.64575	-2.44949	0	2.34	1.3	1.4	2.34	0.0364	0.182	0.127	0.109	AKT3,NMT1	MAPK1,MAPK3,MAPK8,PPP1R13B,PPP3R1,TFDP2,YWHAB,YWHAE,YWHAG,YWHAZ	AKT2,CYCS,MAPK1,PPP1R13B,PPP3R1,STAT3,XIAP	AVEN,BCL2,BCL2L1,PPP3CC,STAT3,XIAP
Sensory processing of sound by outer hair cells of the cochlea		-2.64575	-2.64575	-2	0	1.05	1.3	0.61	1.3	0.0182	0.127	0.127	0.0727	ACTB	ACTB,ACTG1,CASK,EPB41L3,KCNMA1,SPTAN1,SPTBN1	CASK,EPB41L1,KCNMA1,KCNN2,MPP1,SPTAN1,SPTBN1	EPB41L3,KCNMA1,KCNN2,MYH9
Lymphotoxin β Receptor Signaling		-2.23607	-2.44949		0.832	0.464	1.3	0	1.3	0.0909	0.0909	0.127	0.0364	AKT3,BIRC2,CREBBP,NFKB1,PIK3C3	MAPK1,MAPK3,PIK3CA,PIK3CD,PIK3R1	AKT2,CYCS,EP300,IKBKB,MAPK1,PIK3R4,TRAF3	BCL2L1,NFKB1
4-1BB Signaling in T Lymphocytes		-2.64575	-2		0.604	2.08	1.26	1.16	2.08	0.0882	0.206	0.147	0.118	MAPK10,MAPK9,NFKB1	ATF2,MAP2K4,MAPK1,MAPK10,MAPK3,MAPK8,MAPK9	ATF2,IKBKB,MAPK1,MAPK10,MAPK11	ATF2,MAP2K1,MAPK11,NFKB1
Mitotic Telophase/Cytokinesis		-2.44949			0.755	3.46	1.22	0.826	3.46	0.133	0.4	0.2	0.133	MAU2,SMC1A	PDS5A,PDS5B,PTGER4,RAD21,SMC1A,STAG2	NIPBL,PDS5A,STAG1	RAD21,SMC1A
IL-9 Signaling		-2	-2		0.997	0.64	1.22	0.665	1.22	0.114	0.114	0.143	0.0857	JAK1,NFKB1,PIK3C3,SOCS2	JAK1,PIK3CA,PIK3CD,PIK3R1	JAK1,PIK3R4,SOCS2,STAT3,STAT5B	JAK1,NFKB1,STAT3
Role of OCT4 in Mammalian Embryonic Stem Cell Pluripotency					0.687	0	1.22	0	1.22	0.087	0.0435	0.13	0.0435	ASH2L,NR2F2,NR6A1,RXRB	MEF2A,SH3GLB1	AQR,MEF2A,NR6A1,PHC3,SH3GLB1,WWP2	KDM5B,NR6A1
Glycogen Biosynthesis II (from UDP-D-Glucose)				#N/A	1.34	0.399	1.19	#N/A	#N/A	0.286	0.143	0.286	#N/A	GYG1,UGP2	GYG1	GYG1,GYS1	#N/A
Aryl hydrocarbon receptor signalling					1.34	0.399	1.19	0.552	1.34	0.286	0.143	0.286	0.143	ARNT,ARNT2	HSP90AB1	AIP,ARNT	ARNT
Ceramide Degradation					0.514	2.01	1.19	0.552	2.01	0.143	0.429	0.286	0.143	ACER3	ACER3,ASAH1,NAAA	ACER3,ASAH1	ASAH1
Regulation of CDH19 Expression and Function					0.514	2.01	1.19	0.552	2.01	0.143	0.429	0.286	0.143	CTNNA1	CDH19,CTNNA1,CTNNB1	CDH19,CTNNA1	CTNNA1
Growth hormone receptor signaling		-2	-2		0.436	1.02	1.19	0.495	1.19	0.08	0.16	0.16	0.08	GHR,SOCS2	GHR,MAPK1,MAPK3,PTPN1	MAPK1,SOCS2,STAT3,STAT5B	PTPN1,STAT3
Glioma Invasiveness Signaling		-3.20713	-2.82843	-1.88982	0.308	3.99	1.16	1.8	3.99	0.0563	0.211	0.113	0.113	PIK3C3,PTK2,RAC1,TIMP3	CDC42,F2R,FNBP1,MAPK1,MAPK3,NRAS,PIK3CA,PIK3CD,PIK3R1,PTK2,RALA,RAP1B,RHOQ,RHOT1,TIMP2	F2R,FNBP1,MAPK1,PIK3R4,PTK2,RHOQ,RHOT1,RHOU	CDC42,FNBP1,KRAS,NRAS,PTK2,RHOQ,RHOT1,TIMP3
IL-17A Signaling in Gastric Cells		-1.88982			0.841	2.78	1.14	0.472	2.78	0.115	0.269	0.154	0.0769	MAPK10,MAPK9,NFKB1	FOS,MAP2K4,MAPK1,MAPK10,MAPK3,MAPK8,MAPK9	FOS,MAPK1,MAPK10,MAPK11	MAPK11,NFKB1
Glycogen metabolism		-2.44949	-2		0.841	2.09	1.14	0.472	2.09	0.115	0.231	0.154	0.0769	GYG1,UBC,UGP2	CALM1,GAA,GYG1,PYGB,UBB,UBC	GYG1,GYS1,PHKB,PYGB	PGM1,PHKG2
Interleukin-20 family signaling			-2		0	0.257	1.14	0.472	1.14	0.0385	0.0769	0.154	0.0769	JAK1	JAK1,PTPN11	JAK1,STAT2,STAT3,STAT5B	JAK1,STAT3
Fatty acyl-CoA biosynthesis		-3	-2.23607	-2	0.536	3.08	1.13	1.05	3.08	0.0811	0.243	0.135	0.108	ACACA,ELOVL5,PPT1	ACACA,ACLY,ACSL3,ELOVL4,ELOVL5,ELOVL6,ELOVL7,HACD1,PPT1	ACACA,ACSL1,ACSL3,ELOVL6,ELOVL7	ACACA,ACSL5,ACSL6,HACD1
α-Adrenergic Signaling		-3.74166	-2	-2.52982	1.96	5.64	1.1	4.9	5.64	0.108	0.207	0.0991	0.153	ADCY2,GNA14,GNAI1,GNAL,GNAZ,GNG12,PRKACA,PRKAG2,PRKAR2A,PRKAR2B,PRKCD,SLC8A1	ADCY2,CALM1,GNA13,GNAI1,GNAI2,GNAL,GNAO1,GNAQ,GNAS,ITPR1,MAPK1,MAPK3,NRAS,PRKACB,PRKAR1A,PRKAR1B,PRKAR2A,PRKCE,PYGB,RALA,RAP1B,SLC8A1,SLC8A2	ADCY2,ADCY9,GNB4,GYS1,MAPK1,PHKB,PRKAG1,PRKAG2,PRKAR2B,PRKD1,PYGB	ADCY9,GNAI1,GNAI2,GNAL,GNAQ,GNG12,GNG2,ITPR1,KRAS,MAP2K1,NRAS,PHKG2,PRKAG2,PRKAR1B,PRKAR2B,PRKCA,PRKCB
CDP-diacylglycerol Biosynthesis I				-2.23607	0.395	0.531	1.09	2.15	2.15	0.0741	0.111	0.148	0.185	CDS1,LPCAT3	CDS1,CDS2,LPGAT1	AGPAT4,AGPAT5,CDS2,GPAT4	AGPAT4,AGPAT5,CDS2,GPAM,MBOAT2
TWEAK Signaling		#N/A	-0.447214	0	0.234	#N/A	1.09	1.02	#N/A	0.0526	#N/A	0.132	0.105	BIRC2,NFKB1	#N/A	BAG4,CYCS,IKBKB,TRAF3,XIAP	BAG4,NFKB1,TNFSF12,XIAP
Signaling by Type 1 Insulin-like Growth Factor 1 Receptor (IGF1R)		-2		-2.23607	0.23	1.56	1.08	3.1	3.1	0.0588	0.235	0.176	0.294	GRB2	IGF1R,NRAS,PIK3CA,PIK3R1	IGF1,IGF1R,SOS1	GRB2,IGF1R,KRAS,NRAS,SOS1
Chondroitin Sulfate Degradation (Metazoa)					0.23	0.471	1.08	1.39	1.39	0.0588	0.118	0.176	0.176	OGA	ARSB,CEMIP2	ARSB,CEMIP2,HEXB	CEMIP,CEMIP2,OGA
Phosphatidylethanolamine Biosynthesis II					0.466	0.983	1.08	1.31	1.31	0.125	0.25	0.25	0.25	PCYT2	CEPT1,ETNK1	CHKA,SELENOI	CEPT1,ETNK1
rRNA modification in the mitochondrion				#N/A	1.23	0.983	1.08	#N/A	#N/A	0.25	0.25	0.25	#N/A	MT-RNR1,MT-RNR2	MT-RNR1,MT-RNR2	MRM1,MT-RNR2	#N/A
SUMOylation of DNA methylation proteins					0.671	0	1.08	0.739	1.08	0.118	0.0588	0.176	0.118	DNMT3A,PHC2	PHC2	CBX7,DNMT3A,PHC3	PHC2,SCMH1
Prolactin receptor signaling				#N/A	0.671	0.948	1.08	#N/A	#N/A	0.118	0.176	0.176	#N/A	BTRC,GHR	BTRC,GHR,PTPN11	BTRC,CUL1,STAT5B	#N/A
Miro GTPase Cycle		-2			1.23	2.87	1.08	0.504	2.87	0.25	0.5	0.25	0.125	MFN1,TRAK1	MFN2,RAP1GDS1,RHOT1,TRAK1	RAP1GDS1,RHOT1	RHOT1
Melanoma Signaling		-3	-2	-2.23607	0.326	2.66	1.07	1.1	2.66	0.06	0.2	0.12	0.1	AKT3,BRAF,PIK3C3	BRAF,MAPK1,MAPK3,NRAS,PIK3CA,PIK3CD,PIK3R1,PTEN,RALA,RAP1B	AKT2,BRAF,MAPK1,MITF,PIK3R4,PTEN	BRAF,CDKN1A,KRAS,MAP2K1,NRAS
nNOS Signaling in Neurons		-2.64575			0.96	4.53	1.07	0.707	4.53	0.1	0.26	0.12	0.08	CAMK2A,CAPN2,DLG2,PFKM,PRKCD	CALM1,CAPN7,CAPNS1,CHP1,DLG2,DLG4,GRIN3A,GRINA,PFKM,PPP3CA,PPP3CB,PPP3R1,PRKCE	CAPN2,DLG2,GRIN1,PPP3CA,PPP3R1,PRKD1	CHP1,PPP3CC,PRKCA,PRKCB
Signaling by TGFBR3		-2.82843	-2.44949	-2	0.326	1.65	1.07	0.707	1.65	0.06	0.16	0.12	0.08	AGO4,SMAD4,TGFBR3	ACVR2A,AGO3,ARRB1,MMP16,PSEN1,SMAD4,TGFBR3,TIMP2	ARRB1,EP300,MMP16,TGFB2,TNRC6A,TNRC6C	ARRB1,TCF12,TCF4,TGFB2
RHO GTPases activate PKNs		-2.44949	-2		0.772	1.93	1.05	0.431	1.93	0.107	0.214	0.143	0.0714	PKN2,PPP1R12A,RAC1	MYH14,PPP1CB,YWHAB,YWHAE,YWHAG,YWHAZ	MYH10,MYH14,PPP1R12A,PPP1R12B	MYH14,MYH9
NR1H2 and NR1H3-mediated signaling		-0.447214	0	-1	0.314	0.542	1.04	0.686	1.04	0.0588	0.098	0.118	0.0784	AGO4,NCOR2,RXRB	ABCG1,AGO3,APOE,NCOA1,NCOR2	ABCA1,APOE,EP300,NCOA1,TNRC6A,TNRC6C	APOE,GPS2,NCOA1,NCOR2
Cell Cycle: G2/M DNA Damage Checkpoint Regulation		-0.816497	2.44949		0.314	1.19	1.04	0.379	1.19	0.0588	0.137	0.118	0.0588	ATM,BTRC,HIPK2	BTRC,HIPK2,TRIP12,YWHAB,YWHAE,YWHAG,YWHAZ	BTRC,CUL1,EP300,FBXL5,MDM4,TRIP12	ATR,CDKN1A,MDM4
Gastrin-CREB signalling pathway via PKC and MAPK		-2		-2.44949	0.215	1.47	1.02	3.97	3.97	0.0556	0.222	0.167	0.333	GRB2	MAPK1,MAPK3,NRAS,RPS6KA2	MAPK1,RPS6KA3,SOS1	GRB2,KRAS,NRAS,PRKCA,RPS6KA3,SOS1
Lanosterol Biosynthesis		#N/A	#N/A	#N/A	1.29	#N/A	#N/A	#N/A	#N/A	1	#N/A	#N/A	#N/A	LSS	#N/A	#N/A	#N/A
Phosphatidylglycerol Biosynthesis II (Non-plastidic)				-2.23607	0.741	0.477	1	2.02	2.02	0.103	0.103	0.138	0.172	CDS1,LPCAT3,PGS1	CDS1,CDS2,LPGAT1	AGPAT4,AGPAT5,CDS2,GPAT4	AGPAT4,AGPAT5,CDS2,GPAM,MBOAT2
EGR2 and SOX10-mediated initiation of Schwann cell myelination		-2.23607	-2	-2.23607	0.358	1.31	1	2.02	2.02	0.069	0.172	0.138	0.172	MBP,SREBF2	CYP51A1,DAG1,LAMC1,SREBF2,UTRN	LAMC1,MBP,SMARCA4,UTRN	CYP51A1,DAG1,LAMC1,PMP22,SMARCA4
Processing of Capped Intronless Pre-mRNA		#N/A	-2	-2	0.358	#N/A	1	1.37	#N/A	0.069	#N/A	0.138	0.138	NUDT21,WDR33	#N/A	CPSF1,CPSF6,PAPOLA,WDR33	CPSF7,CSTF2,PAPOLA,SNRPB
Response of EIF2AK1 (HRI) to heme deficiency			-2		0.358	0.477	1	0.834	1	0.069	0.103	0.138	0.103	ATF4,EIF2S1	ATF5,EIF2AK1,MVB12B	EIF2B5,MVB12B,UBAP1,VPS28	CEBPG,MVB12B,VPS37A
Malate-aspartate shuttle					2.06	1.68	0.993	0.462	2.06	0.333	0.333	0.222	0.111	GOT2,SLC25A12,SLC25A22	GOT2,MDH1,MDH2	MDH1,SLC25A12	SLC25A12
Regulation of TP53 Activity through Methylation					0.599	0.409	0.969	0.665	0.969	0.105	0.105	0.158	0.105	ATM,UBC	UBB,UBC	EHMT1,EP300,MDM4	JMY,MDM4
FOXO-mediated transcription		-2		#N/A	0.599	1.4	0.969	#N/A	#N/A	0.105	0.211	0.158	#N/A	AKT3,CREBBP	TXN,YWHAB,YWHAG,YWHAZ	AKT2,EP300,SIRT3	#N/A
Modulation of host responses by IFN-stimulated genes				#N/A	0.599	0.409	0.969	#N/A	#N/A	0.105	0.105	0.158	#N/A	ARIH1,HSPA5	HSPA5,TRIM25	ARIH1,IKBKB,TRIM25	#N/A
DNA Damage Reversal			#N/A	#N/A	1.23	0.355	#N/A	#N/A	#N/A	0.25	0.125	#N/A	#N/A	ASCC1,ASCC2	FTO	#N/A	#N/A
Sphingomyelin Metabolism			#N/A	#N/A	1.23	0.355	#N/A	#N/A	#N/A	0.25	0.125	#N/A	#N/A	SMPD1,SMPD4	SGMS1	#N/A	#N/A
Activation of kainate receptors upon glutamate binding		-2.44949	-2		0.71	1.78	0.962	0.802	1.78	0.1	0.2	0.133	0.1	GNG12,PLCB1,PLCB3	CALM1,DLG4,GRIK1,GRIK4,NCALD,PLCB1	GNB4,GRIK1,GRIK4,PLCB1	GNG12,GNG2,GRIK2
mRNA Capping			-2		0.71	0	0.962	0.394	0.962	0.1	0.0333	0.133	0.0667	GTF2H1,POLR2F,RNGTT	POLR2A	GTF2F2,POLR2A,RNGTT,SUPT5H	MNAT1,POLR2A
Role of Osteoblasts, Osteoclasts and Chondrocytes in Rheumatoid Arthritis					0.717	1.97	0.949	0.315	1.97	0.0655	0.114	0.083	0.048	AKT3,AXIN1,BIRC2,BMPR1A,BMPR2,CSNK1G2,LRP1,MAP2K3,MAPK10,MAPK9,NFKB1,PIK3C3,SMAD4,SMAD9,TAB2	ACVR2A,APC,BMPR2,CALM1,CHP1,CSNK1G1,CSNK1G3,CTNNB1,FOS,FRZB,MAP2K4,MAP3K7,MAPK1,MAPK10,MAPK3,MAPK8,MAPK9,NGFR,PIK3CA,PIK3CD,PIK3R1,PPP3CA,PPP3CB,PPP3R1,SMAD4,TAB2	ACVR1,AKT2,APC,APC2,BMPR1A,CSNK1G1,CSNK1G3,FOS,IGF1,IKBKB,MAPK1,MAPK10,NFAT5,NFATC3,PIK3R4,PPP3CA,PPP3R1,SMURF1,XIAP	BCL2,CHP1,CSNK1D,FZD3,IL1RAPL1,LRP6,NFKB1,PPP3CC,TAB2,TCF4,XIAP
L-DOPA Degradation		#N/A		#N/A	1	#N/A	0.925	#N/A	#N/A	0.5	#N/A	0.5	#N/A	COMT	#N/A	COMT	#N/A
Signaling by Hippo		-2			1.1	1.32	0.918	1.21	1.32	0.15	0.2	0.15	0.15	STK3,STK4,TJP1	AMOTL1,LATS1,YWHAB,YWHAE	LATS1,STK3,TJP1	AMOTL1,AMOTL2,STK4
SUMOylation of transcription factors				#N/A	0	0	0.918	#N/A	#N/A	0.05	0.05	0.15	#N/A	PIAS1	PIAS1	MITF,PIAS2,TP53BP1	#N/A
Oncostatin M Signaling		-2.64575	-2.23607	-3	0.425	1.54	0.915	3.92	3.92	0.0698	0.163	0.116	0.209	GRB2,JAK1,TIMP3	IL6ST,JAK1,MAPK1,MAPK3,NRAS,RALA,RAP1B	JAK1,MAPK1,SOS1,STAT3,STAT5B	GRB2,IL6ST,JAK1,KRAS,MAP2K1,NRAS,SOS1,STAT3,TIMP3
Smooth Muscle Contraction			-1.34164	-2.44949	0	0	0.915	1.88	1.88	0.0465	0.0698	0.116	0.14	SORBS1,TPM4	CALM1,SORBS1,TPM1	ANXA6,CACNA1H,DYSF,SORBS1,TPM4	ALDH2,GUCY1A2,PAK2,SORBS1,TPM3,VCL
Ketone body metabolism					1.05	0.286	0.913	0.426	1.05	0.2	0.1	0.2	0.1	HMGCL,HMGCLL1	AACS	HMGCLL1,OXCT1	HMGCS2
Glucocorticoid Receptor Signaling					2.4	2.62	0.897	1.71	2.62	0.0767	0.102	0.0733	0.065	ACTB,AKT3,ATP5MC1,CREBBP,GHR,GRB2,GTF2B,GTF2H1,HMGB1,HSPA5,JAK1,MAPK10,MAPK9,MED14,MT-CYB,MT-ND1,MT-ND4,NCOA2,NCOR2,NDUFA11,NDUFA13,NDUFA3,NDUFA7,NDUFAB1,NDUFB1,NDUFB11,NDUFB2,NDUFB6,NDUFB8,NDUFV3,NFKB1,NR3C1,PIK3C3,POLR2F,PRKACA,PRKAG2,RAC1,RXRB,SDHC,SGK1,SLC37A4,SMAD2,SMAD4,SMARCB1,TAF13,TAF5L	ACTB,ARID2,ATP5F1B,BAG1,CHP1,DCAF6,ESR1,FKBP4,FOS,GHR,HSP90AA1,HSP90AB1,HSP90B1,HSPA4,HSPA5,HSPA8,HSPA9,IL6ST,JAK1,MAP2K4,MAP3K1,MAP3K7,MAPK1,MAPK10,MAPK3,MAPK8,MAPK9,MT-ATP6,MT-CYB,MT-ND1,MT-ND2,MT-ND3,MT-ND4,MT-ND5,NCOA1,NCOR2,NDUFA13,NDUFA4,NDUFB8,NDUFB9,NDUFS4,NRAS,PBRM1,PIK3CA,PIK3CD,PIK3R1,POLR2A,PPP3CA,PPP3CB,PPP3R1,PRKAA2,PRKAB2,PRKACB,RALA,RAP1B,SDHA,SMAD4,SMARCC1,SMARCE1,SOS2,TAF13	AKT2,AR,ATP5F1B,DUSP1,EP300,FOS,GTF2F2,H3-3A,HLA-A,HSP90AA1,HSPA9,IGF1,IKBKB,JAK1,MAPK1,MAPK10,MAPK11,MED1,MT-CYB,MT-ND1,MT-ND2,MT-ND4,NCOA1,NDUFB11,NDUFB3,NDUFV2,NFAT5,NFATC3,PBRM1,PIK3R4,POLR2A,PPP3CA,PPP3R1,PRKAA2,PRKAG1,PRKAG2,RPS6KA5,SDHA,SMARCA4,SOS1,STAT3,STAT5B,TAF1,TGFB2	ARID2,ATP5PB,BCL2,BCL2L1,CAV1,CDKN1A,CHP1,GJA1,GRB2,GTF2B,H3-3A,H3-3B,HLA-A,HSPA4,IL6ST,JAK1,KRAS,MAP2K1,MAPK11,MED1,MNAT1,MT-CYB,MT-ND4,NCOA1,NCOA2,NCOR2,NDUFA12,NFKB1,NRAS,PLA2G12A,POLR2A,PPP3CC,PRKAG2,SMARCA2,SMARCA4,SOS1,STAT3,TAF1,TGFB2
Thrombin signalling through proteinase activated receptors (PARs)		-2.44949	-2	-2	0.31	1.65	0.885	1.24	1.65	0.0625	0.188	0.125	0.125	GNA14,GNG12	ARRB1,F2R,GNA13,GNAQ,MAPK1,MAPK3	ARRB1,F2R,GNB4,MAPK1	ARRB1,GNAQ,GNG12,GNG2
Retinoid metabolism and transport		-1.34164	-0.447214	-2	0.409	0.712	0.884	0.847	0.884	0.0682	0.114	0.114	0.0909	GPC5,LDLR,LRP1	APOE,GPC6,LDLR,LRP12,LRP8	AGRN,APOE,GPC6,LDLR,SDC4	APOE,GPC5,GPC6,SDC4
TBC/RABGAPs		-2.64575	-2.23607	-1	0	1.49	0.884	0.847	1.49	0.0455	0.159	0.114	0.0909	TBC1D16,TSC2	GGA2,MAP1LC3B,RAB4A,RAB6A,RAB6B,RAB7A,RABEP1	RAB35,RAB6B,RABGAP1,TBC1D15,TSC1	RAB5A,RABGAP1,RABGEF1,TBC1D13
Formation of the ureteric bud		-1.63299		#N/A	0.537	2.59	0.87	#N/A	#N/A	0.0952	0.286	0.143	#N/A	GFRA1,ROBO2	EYA1,GFRA1,ITGB1,RET,ROBO2,SIX1	EYA1,RET,ROBO2	#N/A
Bile acid and bile salt metabolism		-2.23607	-2.23607	-2.23607	0	0.685	0.853	1.26	1.26	0.0444	0.111	0.111	0.111	NCOA2,OSBPL9	NCOA1,OSBPL1A,OSBPL3,OSBPL6,OSBPL9	NCOA1,OSBPL1A,OSBPL2,OSBPL3,OSBPL9	NCOA1,NCOA2,OSBPL1A,OSBPL6,OSBPL9
TNFR2 Signaling		-1.34164	0		0.629	1.11	0.849	0.345	1.11	0.0909	0.152	0.121	0.0606	BIRC2,NFKB1,TANK	FOS,MAP2K4,MAP3K1,MAPK8,TBK1	FOS,IKBKB,TBK1,XIAP	NFKB1,XIAP
Phosphorylation of CLOCK, acetylation of BMAL1 (ARNTL) at target gene promoters					0.979	0.259	0.843	1.05	1.05	0.182	0.0909	0.182	0.182	CREBBP,CRY1	KMT2A	CLOCK,KMT2A	CLOCK,RORA
Ketolysis		#N/A		#N/A	0.979	#N/A	0.843	#N/A	#N/A	0.182	#N/A	0.182	#N/A	Acat2/Acat3,HADHA	#N/A	HADHB,OXCT1	#N/A
Serine metabolism					0.979	1.43	0.843	0.394	1.43	0.182	0.273	0.182	0.0909	SERINC1,SERINC5	SERINC1,SERINC2,SERINC3	SERINC1,SERINC2	SERINC3
Aspartate and asparagine metabolism					0.979	0.749	0.843	0.394	0.979	0.182	0.182	0.182	0.0909	GOT2,SLC25A12	GOT2,NAT8L	NAALAD2,SLC25A12	SLC25A12
Role of RIG1-like Receptors in Antiviral Innate Immunity			-2		0.365	0	0.797	0	0.797	0.0638	0.0426	0.106	0.0213	CREBBP,NFKB1,TANK	TBK1,TRIM25	EP300,IKBKB,TBK1,TRAF3,TRIM25	NFKB1
Cardiolipin Biosynthesis II		#N/A	#N/A	#N/A	1	#N/A	#N/A	#N/A	#N/A	0.5	#N/A	#N/A	#N/A	PGS1	#N/A	#N/A	#N/A
UDP-D-xylose and UDP-D-glucuronate Biosynthesis			#N/A	#N/A	1	0.868	#N/A	#N/A	#N/A	0.5	0.5	#N/A	#N/A	UXS1	UGDH	#N/A	#N/A
RAF-independent MAPK1/3 activation		-2.23607			0	1.7	0.784	1.06	1.7	0.0435	0.217	0.13	0.13	JAK1	IL6ST,JAK1,MAPK1,MAPK3,PTPN11	DUSP1,JAK1,MAPK1	IL6ST,JAK1,MAP2K1
Late endosomal microautophagy		-2	-2		0.58	0.64	0.782	0.317	0.782	0.0857	0.114	0.114	0.0571	ARL13B,CHMP4B,UBC	HSPA8,MVB12B,UBB,UBC	CHMP7,MVB12B,UBAP1,VPS28	MVB12B,VPS37A
Oncogene Induced Senescence		-1.63299	0		0.58	1.48	0.782	0	1.48	0.0857	0.171	0.114	0.0286	AGO4,E2F3,UBC	AGO3,MAPK1,MAPK3,TFDP2,UBB,UBC	MAPK1,MDM4,TNRC6A,TNRC6C	MDM4
Ketogenesis		#N/A			2.62	#N/A	0.781	0.989	#N/A	0.333	#N/A	0.167	0.167	Acat2/Acat3,HADHA,HMGCL,HMGCLL1	#N/A	HADHB,HMGCLL1	HMGCS1,HMGCS2
Triacylglycerol Biosynthesis				-2	0	0	0.769	0.512	0.769	0.0328	0.0492	0.0984	0.0656	LPCAT3,PLPP3	ELOVL6,LPGAT1,PORCN	AGPAT4,AGPAT5,ELOVL6,GPAT4,LPIN1,SIRT3	AGPAT4,AGPAT5,GPAM,MBOAT2
Tyrosine Biosynthesis IV		#N/A	#N/A		0.838	#N/A	#N/A	0.881	#N/A	0.333	#N/A	#N/A	0.333	PCBD1	#N/A	#N/A	PCBD1
Serine Biosynthesis		#N/A			0.838	#N/A	0.762	0.881	#N/A	0.333	#N/A	0.333	0.333	UBAC2	#N/A	UBAC2	UBAC2
NFE2L2 regulating TCA cycle genes				#N/A	0.838	0.707	0.762	#N/A	#N/A	0.333	0.333	0.333	#N/A	IDH1	IDH1	IDH1	#N/A
Pyrophosphate hydrolysis				#N/A	0.838	0.707	0.762	#N/A	#N/A	0.333	0.333	0.333	#N/A	PPA1	PPA1	PPA1	#N/A
Interleukin-6 family signaling		-2		-2	0	1.08	0.745	1.65	1.65	0.0417	0.167	0.125	0.167	JAK1	IL6ST,JAK1,LIFR,PTPN11	JAK1,LIFR,STAT3	IL6ST,JAK1,LIFR,STAT3
RHO GTPases Activate NADPH Oxidases					0.918	0.292	0.745	1.02	1.02	0.125	0.0833	0.125	0.125	PIK3C3,PRKCD,RAC1	MAPK1,MAPK3	MAPK1,MAPK11,PIK3R4	MAPK11,PRKCA,PRKCB
Regulation of RUNX1 Expression and Activity					0	0.628	0.745	0	0.745	0.0417	0.125	0.125	0.0417	AGO4	AGO3,PTPN11,RUNX1	PML,TNRC6A,TNRC6C	CCND3
Apelin Muscle Signaling Pathway			-2		1.94	2.19	0.744	2.79	2.79	0.143	0.184	0.102	0.163	AKT3,GNA14,GNAI1,GNAL,GNAZ,GNG12,PRKAG2	GNA13,GNAI1,GNAI2,GNAL,GNAO1,GNAQ,GNAS,PRKAA2,PRKAB2	AKT2,GNB4,PRKAA2,PRKAG1,PRKAG2	GNAI1,GNAI2,GNAL,GNAQ,GNG12,GNG2,NRF1,PRKAG2
Iron homeostasis signaling pathway					2.53	4.14	0.744	0.882	4.14	0.11	0.166	0.0828	0.069	ABCB10,ACO1,ARNT,ATP6AP2,ATP6V0B,ATP6V1F,BMPR1A,BMPR2,BTRC,Hbb-bs/Hbb-bt,HFE,ISCU,JAK1,LRP1,SMAD2,SMAD4	ABCB10,ATP6AP1,ATP6AP2,ATP6V0A1,ATP6V0A2,ATP6V0C,ATP6V0D1,ATP6V0E2,ATP6V1A,ATP6V1B2,ATP6V1H,BMPR2,BTRC,FLVCR1,Hbb-bs/Hbb-bt,HSPA9,JAK1,MAPK1,MAPK3,PCBP1,PDGFA,SLC48A1,SMAD4,STEAP3	ARNT,ATP6V0A1,ATP6V0A2,BMPR1A,BTRC,CUL1,FBXL5,HSPA9,JAK1,MAPK1,STAT3,STAT5B	ARNT,ATP6AP1,ATP6V0E1,ATP6V1A,ATP6V1B2,FECH,JAK1,MMS19,STAT3,TFRC
iNOS Signaling			-1		0.339	0.343	0.744	0.406	0.744	0.0612	0.0816	0.102	0.0612	CREBBP,JAK1,NFKB1	CALM1,FOS,JAK1,MAPK1	FOS,IKBKB,JAK1,MAPK1,MAPK11	JAK1,MAPK11,NFKB1
Cholesterol Biosynthesis I		-2.82843		-2	0.307	6.26	0.726	2.64	6.26	0.0769	0.615	0.154	0.308	LSS	CYP51A1,DHCR24,DHCR7,EBP,MSMO1,SC5D,SQLE,TM7SF2	MSMO1,SQLE	CYP51A1,DHCR24,HSD17B7,SQLE
Cholesterol Biosynthesis II (via 24,25-dihydrolanosterol)		-2.82843		-2	0.307	6.26	0.726	2.64	6.26	0.0769	0.615	0.154	0.308	LSS	CYP51A1,DHCR24,DHCR7,EBP,MSMO1,SC5D,SQLE,TM7SF2	MSMO1,SQLE	CYP51A1,DHCR24,HSD17B7,SQLE
Cholesterol Biosynthesis III (via Desmosterol)		-2.82843		-2	0.307	6.26	0.726	2.64	6.26	0.0769	0.615	0.154	0.308	LSS	CYP51A1,DHCR24,DHCR7,EBP,MSMO1,SC5D,SQLE,TM7SF2	MSMO1,SQLE	CYP51A1,DHCR24,HSD17B7,SQLE
POU5F1 (OCT4), SOX2, NANOG activate genes related to proliferation		#N/A			0.307	#N/A	0.726	0.929	#N/A	0.0769	#N/A	0.154	0.154	NR6A1	#N/A	NR6A1,STAT3	NR6A1,STAT3
Advanced glycosylation endproduct receptor signaling		-2			0.307	1.98	0.726	0.929	1.98	0.0769	0.308	0.154	0.154	HMGB1	APP,CAPZA2,MAPK1,MAPK3	MAPK1,PRKCSH	APP,CAPZA2
Oleate Biosynthesis II (Animals)					0.307	0.636	0.726	0.929	0.929	0.0769	0.154	0.154	0.154	Scd2	PTPRT,Scd2	FADS1,PTPRT	PTPRT,Scd2
Metabolism of cofactors				#N/A	0.879	0.593	0.708	#N/A	#N/A	0.12	0.12	0.12	#N/A	ACO1,COQ9,IDH1	CALM1,HSP90AA1,IDH1	HSP90AA1,IDH1,STARD7	#N/A
Maturity Onset Diabetes of Young (MODY) Signaling					0.686	2.1	0.695	1.17	2.1	0.0769	0.154	0.0897	0.0897	CACNA1A,CACNA1E,CACNA2D3,CREBBP,INSR,NFKB1	APOE,APOO,APPL1,CACNA1A,CACNA1B,CACNA2D1,CACNA2D2,CACNA2D3,CACNB1,CACNB4,GAPDH,INSR	APOE,CACNA1A,CACNA1C,CACNA1E,CACNB3,EP300,INSR	APOE,APPL1,CACNA1C,CACNA1D,CACNA2D3,CACNB4,NFKB1
Mitochondrial calcium ion transport			#N/A	#N/A	0.855	0.213	#N/A	#N/A	#N/A	0.154	0.0769	#N/A	#N/A	LETM1,SMDT1	MICU1	#N/A	#N/A
Mitochondrial iron-sulfur cluster biogenesis			#N/A	#N/A	0.855	0.213	#N/A	#N/A	#N/A	0.154	0.0769	#N/A	#N/A	ISCA1,ISCU	GLRX5	#N/A	#N/A
Role of JAK2 in Hormone-like Cytokine Signaling		0.447214	-1.34164	-1.63299	0	0.515	0.682	1.53	1.53	0.0462	0.0923	0.0923	0.108	GHR,JAK1,SOCS2	AGRP,FOS,GHR,JAK1,PTPN1,PTPN11	FOS,IGF1,JAK1,SOCS2,STAT3,STAT5B	BCL2,BCL2L1,CCND3,JAK1,PTPN1,STAT3,VEGFB
The CRY:PER:kinase complex represses transactivation by the BMAL:CLOCK (ARNTL:CLOCK) complex					0.803	0.194	0.676	1.62	1.62	0.143	0.0714	0.143	0.214	CREBBP,CRY1	KMT2A	CLOCK,KMT2A	CLOCK,CSNK1D,RORA
Glutamate and glutamine metabolism				#N/A	0.803	0.589	0.676	#N/A	#N/A	0.143	0.143	0.143	#N/A	GOT2,RIMKLA	GLUD1,GOT2	GLUD1,RIMKLA	#N/A
Regulation of TP53 Activity through Association with Co-factors				#N/A	0.285	0.589	0.676	#N/A	#N/A	0.0714	0.143	0.143	#N/A	AKT3	PHF20,PPP1R13B	AKT2,PPP1R13B	#N/A
Colanic Acid Building Blocks Biosynthesis				#N/A	0.285	0.194	0.676	#N/A	#N/A	0.0714	0.0714	0.143	#N/A	UGP2	UGDH	GMDS,GPI	#N/A
Post-translational modification: synthesis of GPI-anchored proteins		-3.16228	-2.82843		0	0.931	0.675	0	0.931	0.0323	0.108	0.086	0.0215	MDGA2,OPCML,PIGK	LY6H,MDGA1,MDGA2,NEGR1,NTNG1,PIGK,PIGQ,PIGT,RTN4RL1,THY1	CNTN5,LSAMP,LY6H,MDGA1,NEGR1,NRN1,PIGN,THY1	OPCML,PGAP1
5-aminoimidazole Ribonucleotide Biosynthesis I		#N/A	#N/A	#N/A	0.838	#N/A	#N/A	#N/A	#N/A	0.333	#N/A	#N/A	#N/A	GART	#N/A	#N/A	#N/A
MTF1 activates gene expression		#N/A	#N/A	#N/A	0.838	#N/A	#N/A	#N/A	#N/A	0.333	#N/A	#N/A	#N/A	CSRP1	#N/A	#N/A	#N/A
Aspartate Biosynthesis			#N/A	#N/A	0.838	0.707	#N/A	#N/A	#N/A	0.333	0.333	#N/A	#N/A	GOT2	GOT2	#N/A	#N/A
Glutamate Degradation II			#N/A	#N/A	0.838	0.707	#N/A	#N/A	#N/A	0.333	0.333	#N/A	#N/A	GOT2	GOT2	#N/A	#N/A
Hypusine Biosynthesis			#N/A	#N/A	0.838	0.707	#N/A	#N/A	#N/A	0.333	0.333	#N/A	#N/A	EIF5A	DOHH	#N/A	#N/A
L-cysteine Degradation III			#N/A	#N/A	0.838	0.707	#N/A	#N/A	#N/A	0.333	0.333	#N/A	#N/A	CISD1	CISD1	#N/A	#N/A
Metabolism of vitamin K			#N/A	#N/A	0.838	0.707	#N/A	#N/A	#N/A	0.333	0.333	#N/A	#N/A	VKORC1L1	VKORC1L1	#N/A	#N/A
Signaling by Erythropoietin		-2.23607		-2.23607	0.841	1.49	0.674	2.22	2.22	0.115	0.192	0.115	0.192	GAB1,GRB2,RAPGEF1	GAB1,NRAS,PIK3CA,PIK3CD,PIK3R1	RAPGEF1,SOS1,STAT5B	GRB2,KRAS,NRAS,RAPGEF1,SOS1
Regulation of the Epithelial-Mesenchymal Transition Pathway					1.15	2.94	0.672	2.42	2.94	0.0773	0.134	0.0773	0.0928	AKT3,AXIN1,BRAF,GAB1,GRB2,ID2,JAG2,JAK1,MAP2K3,MAP2K5,NFKB1,PIK3C3,SMAD2,SMAD4,ZEB1	APC,ARAF,BRAF,CTNNB1,FGF1,FGF12,FGF13,FGFR1,GAB1,ID2,JAK1,MAP2K4,MAP2K5,MAPK1,MAPK3,NRAS,PIK3CA,PIK3CD,PIK3R1,PSEN1,PTPN11,RALA,RAP1B,SMAD4,SOS2,ZEB1	AKT2,APC,BRAF,EGR1,FGF1,FGF12,JAG1,JAK1,MAP2K5,MAPK1,PIK3R4,SMURF1,SOS1,STAT3,TGFB2	BRAF,CDH12,CDH2,FGF1,FGF13,FRS2,FZD3,GRB2,JAK1,KRAS,MAP2K1,MAP2K5,NFKB1,NRAS,SOS1,STAT3,TCF4,TGFB2
2-ketoglutarate Dehydrogenase Complex		#N/A	#N/A		1.84	#N/A	#N/A	0.766	#N/A	0.5	#N/A	#N/A	0.25	DLD,DLST	#N/A	#N/A	DLD
Phenylalanine Degradation I (Aerobic)		#N/A	#N/A		0.724	#N/A	#N/A	0.766	#N/A	0.25	#N/A	#N/A	0.25	PCBD1	#N/A	#N/A	PCBD1
TNFR1 Signaling		-1.88982	-0.447214	-1	0.565	1.15	0.672	0.666	1.15	0.0769	0.135	0.0962	0.0769	BIRC2,CRADD,NFKB1,TANK	CDC42,FOS,MADD,MAP2K4,MAP3K1,MAPK8,PAK3	CYCS,FOS,IKBKB,MAP4K2,XIAP	CDC42,NFKB1,PAK2,XIAP
IL-17A Signaling in Fibroblasts		-1.89737	-1.13389	-2.12132	0	1.27	0.659	1.52	1.52	0.0375	0.125	0.0875	0.1	MAPK10,MAPK9,NFKB1	FOS,MAP2K4,MAP3K7,MAPK1,MAPK10,MAPK3,MAPK8,MAPK9,P4HA2,THY1	FOS,IKBKB,MAPK1,MAPK10,MAPK11,STAT3,THY1	BCL2,CEBPD,IGF2BP2,MAPK11,NFKB1,PRKCA,PRKCB,STAT3
FOXO-mediated transcription of cell cycle genes			#N/A		0.671	0	#N/A	0.739	#N/A	0.118	0.0588	#N/A	0.118	SMAD2,SMAD4	SMAD4	#N/A	CAV1,CDKN1A
Eumelanin Biosynthesis		#N/A		#N/A	0.724	#N/A	0.65	#N/A	#N/A	0.25	#N/A	0.25	#N/A	MIF	#N/A	DDT	#N/A
NAD Biosynthesis III				#N/A	0.724	0.597	0.65	#N/A	#N/A	0.25	0.25	0.25	#N/A	NMNAT2	NMNAT2	NMNAT2	#N/A
Xenobiotic Metabolism Signaling					0	3.83	0.644	1.72	3.83	0.0483	0.127	0.0725	0.0725	ARNT,CAMK2A,CAMK2G,CREBBP,HS3ST4,MAP2K3,MAP2K5,MAPK9,NCOR2,Ndst3,NFKB1,PIK3C3,PPP2R2B,PPP2R2C,PPP2R5C,PRKCD	ALDH5A1,CHST11,CYP1B1,DNAJC7,GRIP1,HS2ST1,HS3ST5,HS6ST2,HSP90AA1,HSP90AB1,HSP90B1,KCTD17,MAP2K4,MAP2K5,MAP3K1,MAP3K4,MAP3K7,MAPK1,MAPK3,MAPK8,MAPK9,MGST3,NCOA1,NCOR2,Ndst3,NRAS,PIK3CA,PIK3CD,PIK3R1,PPM1L,PPP2R1A,PPP2R2B,PPP2R2C,PPP2R5B,PPP2R5D,PPP2R5E,PRKCE,PTPA,RALA,RAP1B,SULT4A1,UST	AIP,ARNT,CAMK1D,EP300,GRIP1,Gstp1 (includes others),HSP90AA1,MAP2K5,MAP3K13,MAP3K3,MAPK1,MAPK11,MED1,NCOA1,NDST1,NDST4,PIK3R4,PPM1L,PPP2CA,PPP2R2A,PPP2R3A,PPP2R5E,PRKD1,SNW1	ALDH2,ARNT,CAMK2G,CUL3,HS2ST1,KRAS,MAF,MAP2K1,MAP2K5,MAPK11,MED1,NCOA1,NCOR2,Ndst3,NFKB1,NRAS,PPM1L,PPP2R2B,PPP2R2C,PPP2R5E,PRKCA,PRKCB,SULT4A1,UST
Role of JAK1, JAK2 and TYK2 in Interferon Signaling					0.395	0	0.641	0.902	0.902	0.0741	0.037	0.111	0.111	JAK1,NFKB1	JAK1	JAK1,STAT2,STAT3	JAK1,NFKB1,STAT3
Mechanisms of Viral Exit from Host Cells					1.25	2.16	0.615	0.246	2.16	0.122	0.195	0.0976	0.0488	ACTB,CHMP4B,PRKCD,SH3GL2,SH3GL3	ACTB,ACTG1,NEDD4,PDCD6IP,PRKCE,SH3GL2,SH3GLB1,XPO1	PRKD1,SH3GLB1,VPS28,VPS36	PRKCA,PRKCB
Glycolysis I		-2			0.376	1.93	0.611	0.867	1.93	0.0714	0.214	0.107	0.107	PFKM,PFKP	ENO1,ENO2,GAPDH,PFKM,PFKP,PKM	GPI,PFKP,TPI1	PFKP,PGAM1,PGK1
Pyroptosis		#N/A			0.772	#N/A	0.611	0	#N/A	0.107	#N/A	0.107	0.0357	CHMP4B,HMGB1,IRF2	#N/A	CHMP7,CYCS,IRF2	IRF2
Nicotinate metabolism				#N/A	0	0	0.582	#N/A	#N/A	0.0345	0.069	0.103	#N/A	NMNAT2	NMNAT2,SLC25A51	NAXD,NMNAT2,PARP8	#N/A
Methylmalonyl Pathway		#N/A	#N/A	#N/A	0.724	#N/A	#N/A	#N/A	#N/A	0.25	#N/A	#N/A	#N/A	PCCA	#N/A	#N/A	#N/A
L-cysteine Degradation I			#N/A	#N/A	0.724	0.597	#N/A	#N/A	#N/A	0.25	0.25	#N/A	#N/A	GOT2	GOT2	#N/A	#N/A
PRPP Biosynthesis I			#N/A	#N/A	0.724	0.597	#N/A	#N/A	#N/A	0.25	0.25	#N/A	#N/A	PRPS1	PRPS1	#N/A	#N/A
NFE2L2 regulating ER-stress associated genes		#N/A		#N/A	1.63	#N/A	0.566	#N/A	#N/A	0.4	#N/A	0.2	#N/A	ATF4,CREBBP	#N/A	EP300	#N/A
Superpathway of Serine and Glycine Biosynthesis I		#N/A			0.638	#N/A	0.566	0.679	#N/A	0.2	#N/A	0.2	0.2	UBAC2	#N/A	UBAC2	UBAC2
Acetate Conversion to Acetyl-CoA				#N/A	0.638	0.515	0.566	#N/A	#N/A	0.2	0.2	0.2	#N/A	ACSS2	DIP2A	ACSL1	#N/A
NAD Biosynthesis from 2-amino-3-carboxymuconate Semialdehyde				#N/A	0.638	0.515	0.566	#N/A	#N/A	0.2	0.2	0.2	#N/A	NMNAT2	NMNAT2	NMNAT2	#N/A
NAD Salvage Pathway III				#N/A	0.638	0.515	0.566	#N/A	#N/A	0.2	0.2	0.2	#N/A	NMNAT2	NMNAT2	NMNAT2	#N/A
2-oxobutanoate Degradation I		#N/A	#N/A		1.63	#N/A	#N/A	0.679	#N/A	0.4	#N/A	#N/A	0.2	DLD,PCCA	#N/A	#N/A	DLD
Myo-inositol Biosynthesis		#N/A	#N/A		1.63	#N/A	#N/A	0.679	#N/A	0.4	#N/A	#N/A	0.2	BPNT2,INPP5F	#N/A	#N/A	INPP5F
Regulation of CDH11 Expression and Function		-1			0.71	0.806	0.554	0	0.806	0.1	0.133	0.1	0.0333	AGO4,CDH11,CTNNA1	ADAM19,AGO3,CTNNA1,CTNNB1	CTNNA1,TNRC6A,TNRC6C	CTNNA1
Zygotic genome activation (ZGA)		#N/A		#N/A	0.671	#N/A	0.552	#N/A	#N/A	0.118	#N/A	0.118	#N/A	CREBBP,TUT4	#N/A	EP300,TUT4	#N/A
D-myo-inositol (1,3,4)-trisphosphate Biosynthesis					1.28	0.471	0.552	0.259	1.28	0.176	0.118	0.118	0.0588	INPP5B,INPP5F,INPP5K	MINPP1,PTEN	PTEN,SYNJ1	INPP5F
Mechanical load activates signaling by PIEZO1 and integrins in osteocytes		-2			0.23	1.56	0.552	0.259	1.56	0.0588	0.235	0.118	0.0588	PIEZO1	CACNA2D1,CACNB1,ITGB1,PIEZO1	CACNA1H,CACNB3	GJA1
Role of IL-17A in Arthritis					0.764	2.17	0.548	0.559	2.17	0.0862	0.172	0.0862	0.069	MAP2K3,MAPK10,MAPK9,NFKB1,PIK3C3	ATF2,MAP2K4,MAPK1,MAPK10,MAPK3,MAPK8,MAPK9,PIK3CA,PIK3CD,PIK3R1	ATF2,MAPK1,MAPK10,MAPK11,PIK3R4	ATF2,MAP2K1,MAPK11,NFKB1
Superpathway of Cholesterol Biosynthesis		-2.82843		-2.64575	0.682	2.97	0.529	3.37	3.37	0.0968	0.258	0.0968	0.226	Acat2/Acat3,HADHA,LSS	CYP51A1,DHCR24,DHCR7,EBP,MSMO1,SC5D,SQLE,TM7SF2	HADHB,MSMO1,SQLE	CYP51A1,DHCR24,HMGCS1,HMGCS2,HSD17B7,IDI1,SQLE
Signaling by CSF1 (M-CSF) in myeloid cells		-2.82843		-2.23607	0.682	2.97	0.529	1.89	2.97	0.0968	0.258	0.0968	0.161	GAB2,GRB2,UBC	FYN,GAB2,PIK3CA,PIK3CD,PIK3R1,PTPN11,UBB,UBC	FYN,SOS1,STAT3	FYN,GRB2,KRAS,SOS1,STAT3
Dermatan Sulfate Degradation (Metazoa)					0.215	0.439	0.517	1.33	1.33	0.0556	0.111	0.111	0.167	OGA	CEMIP2,IDS	CEMIP2,HEXB	CEMIP,CEMIP2,OGA
Bladder Cancer Signaling		-2.82843	-2	-2.23607	0	1.13	0.511	1.67	1.67	0.042	0.109	0.0756	0.0924	E2F3,HDAC7,HDAC8,HDAC9,RASSF1	DAPK1,FGF1,FGF12,FGF13,HDAC10,HDAC11,HDAC9,MAPK1,MAPK3,MMP16,NRAS,RALA,RAP1B	DAPK1,E2F6,FGF1,FGF12,HDAC7,HDAC9,MAPK1,MMP16,RPS6KA5	CDKN1A,E2F6,FGF1,FGF13,HDAC8,HDAC9,KRAS,MAP2K1,NRAS,PA2G4,VEGFB
Glycine Cleavage Complex		#N/A	#N/A		0.57	#N/A	#N/A	0.609	#N/A	0.167	#N/A	#N/A	0.167	DLD	#N/A	#N/A	DLD
NFE2L2 regulating inflammation associated genes		#N/A		#N/A	0.57	#N/A	0.5	#N/A	#N/A	0.167	#N/A	0.167	#N/A	CREBBP	#N/A	EP300	#N/A
Formation of definitive endoderm			#N/A	#N/A	0.633	0.439	#N/A	#N/A	#N/A	0.111	0.111	#N/A	#N/A	SMAD2,SMAD4	CTNNB1,SMAD4	#N/A	#N/A
Ubiquinol-10 Biosynthesis (Eukaryotic)					0	0	0.481	0	0.481	0.0303	0.0303	0.0909	0.0303	MICAL3	CYP1B1	CYP4X1,DDT,MICAL3	MICAL3
Role of WNT/GSK-3β Signaling in the Pathogenesis of Influenza					0.247	0.327	0.462	0.54	0.54	0.0513	0.0769	0.0769	0.0641	AXIN1,CSNK1G2,NCOA2,NCOA4	APC,CSNK1G1,CSNK1G3,CTNNB1,NCOA1,SIAH1	APC,APC2,CSNK1G1,CSNK1G3,NCOA1,NCOA4	CSNK1D,FZD3,NCOA1,NCOA2,TCF4
Fatty Acid β-oxidation I					0.282	0	0.459	1.16	1.16	0.0588	0.0294	0.0882	0.118	ACADM,HADHA	ACSL3	ACSL1,ACSL3,HADHB	ACADM,ACSL5,ACSL6,AUH
Valine Degradation I		#N/A			0.567	#N/A	0.456	1.21	#N/A	0.1	#N/A	0.1	0.15	DLD,HADHA	#N/A	HADHB,HIBADH	AUH,BCKDHB,DLD
Interleukin-12 family signaling					0	0.79	0.456	1.21	1.21	0.05	0.15	0.1	0.15	JAK1	CANX,IL6ST,JAK1	JAK1,STAT3	IL6ST,JAK1,STAT3
Maturation of TCA enzymes and regulation of TCA cycle				#N/A	1.1	0	0.456	#N/A	#N/A	0.15	0.05	0.1	#N/A	ISCA1,ISCU,SDHC	SDHA	SDHA,SIRT3	#N/A
Receptor-type tyrosine-protein phosphatases		-2.82843			0.567	4.47	0.456	0.631	4.47	0.1	0.4	0.1	0.1	PPFIA2,PPFIA4	NTRK3,PPFIA2,PPFIA3,PPFIA4,PPFIBP1,PTPRD,PTPRF,SLITRK1	PTPRD,SLITRK1	IL1RAPL1,PTPRF
Thioredoxin Pathway			#N/A		0.514	2.01	#N/A	0.552	#N/A	0.143	0.429	#N/A	0.143	SELENOT	NXN,SELENOT,TXN	#N/A	SELENOT
Acetyl-CoA Biosynthesis I (Pyruvate Dehydrogenase Complex)		#N/A			1.34	#N/A	0.446	1.42	#N/A	0.286	#N/A	0.143	0.286	DLAT,DLD	#N/A	PDHA1	DLD,PDHX
Wax and plasmalogen biosynthesis					1.34	0.399	0.446	1.42	1.42	0.286	0.143	0.143	0.286	AGPS,GNPAT	FAR1	AGPS	FAR1,GNPAT
Phosphatidylcholine Biosynthesis I					0.514	2.01	0.446	0.552	2.01	0.143	0.429	0.143	0.143	PCYT1A	CEPT1,CHPT1,PCYT1B	CHKA	CEPT1
TYSND1 cleaves peroxisomal proteins		#N/A		#N/A	0.514	#N/A	0.446	#N/A	#N/A	0.143	#N/A	0.143	#N/A	AGPS	#N/A	AGPS	#N/A
Aspartate Degradation II				#N/A	0.514	2.01	0.446	#N/A	#N/A	0.143	0.429	0.143	#N/A	GOT2	GOT2,MDH1,MDH2	MDH1	#N/A
Superpathway of Methionine Degradation					0.58	0	0.438	0.665	0.665	0.0857	0.0571	0.0857	0.0857	DLD,GOT2,PCCA	AHCYL2,GOT2	AHCYL2,EHMT1,MTR	AHCYL2,DLD,EEF1AKMT1
Transcriptional regulation by RUNX2		-2	-2		0.314	0.314	0.417	0	0.417	0.0588	0.0784	0.0784	0.0392	AKT3,RBM14,SMAD4	MAPK1,MAPK3,RUNX1,SMAD4	AKT2,AR,MAPK1,ZNF521	CDKN1A,MAF
SPINK1 General Cancer Pathway		-3.16228	-2.23607	-2.23607	0	1.74	0.405	0.712	1.74	0.0448	0.149	0.0746	0.0746	AKT3,JAK1,PIK3C3	JAK1,MAPK1,MAPK3,Mt1,NRAS,PIK3CA,PIK3CD,PIK3R1,RALA,RAP1B	AKT2,JAK1,MAPK1,PIK3R4,STAT3	JAK1,KRAS,MAP2K1,NRAS,STAT3
Nonhomologous End-Joining (NHEJ)			-2.23607		0	0	0.405	0	0.405	0.0448	0.0448	0.0746	0.0299	ATM,BABAM1,XRCC6	HERC2,NSD2,UBE2V2	HERC2,NSD2,POLL,TP53BP1,UBE2V2	NSD2,UBE2N
Phosphorylated BMAL1:CLOCK (ARNTL:CLOCK) activates expression of core clock genes					1.01	0.334	0.404	0.571	1.01	0.136	0.0909	0.0909	0.0909	CREBBP,CREM,CRY1	CIPC,KMT2A	CLOCK,KMT2A	CLOCK,RORA
Formation of paraxial mesoderm					0.509	0.334	0.404	0	0.509	0.0909	0.0909	0.0909	0.0455	CREBBP,MAML3	CTNNB1,FGFR1	EP300,SNW1	MAML2
Meiosis Initiation Signaling Pathway		-2.23607	-1.13389	-0.377964	0	0	0.402	0.784	0.784	0.0306	0.051	0.0714	0.0714	BTRC,E2F3,SMC1A	BTRC,RAD21,RPA1,SMC1A,STAG2	BTRC,CUL1,E2F6,EHMT1,FBXL5,STAG1,XRN1	ATR,E2F6,RAD21,RPA1,RYBP,SMC1A,ZNHIT1
NFE2L2 regulating MDR associated enzymes		#N/A			1.23	#N/A	0.401	0.504	#N/A	0.25	#N/A	0.125	0.125	ABCC1,CREBBP	#N/A	EP300	ABCC1
Regulation of NFE2L2 gene expression		#N/A			1.23	#N/A	0.401	0.504	#N/A	0.25	#N/A	0.125	0.125	CREBBP,NFKB1	#N/A	EP300	NFKB1
STAT5 Activation					1.23	0.983	0.401	0.504	1.23	0.25	0.25	0.125	0.125	GAB2,GRB2	GAB2,PTPN11	STAT5B	GRB2
Glycosphingolipid transport				#N/A	0.466	0.355	0.401	#N/A	#N/A	0.125	0.125	0.125	#N/A	ARF1	ESYT2	ESYT2	#N/A
NFE2L2 regulates pentose phosphate pathway genes				#N/A	0.466	0.355	0.401	#N/A	#N/A	0.125	0.125	0.125	#N/A	CREBBP	TKT	EP300	#N/A
Transport of bile salts and organic acids, metal ions and amine compounds		-3.31662	-2.44949		0	1.48	0.385	0	1.48	0.0238	0.131	0.0714	0.0357	EMB,SLC41A2	BSG,EMB,RUNX1,SLC16A7,SLC39A6,SLC41A2,SLC44A1,SLC44A2,SLC5A3,SLC5A7,SLC6A15	EMB,SLC39A6,SLC41A2,SLC44A1,SLC44A2,SLC44A5	SLC39A6,SLC44A2,SLC6A2
Triglyceride metabolism					0	0.297	0.382	0.279	0.382	0.0263	0.0789	0.0789	0.0526	PRKACA	FABP7,PPP1CB,PRKACB	GK,GPD2,LPIN1	CAV1,GPAM
NFE2L2 regulating anti-oxidant/detoxification enzymes				#N/A	0.961	0.312	0.38	#N/A	#N/A	0.13	0.087	0.087	#N/A	ATF4,CREBBP,GCLM	PRDX1,TXN	EP300,GCLM	#N/A
Azathioprine ADME					0	0.664	0.38	0.544	0.664	0.0435	0.13	0.087	0.087	RAC1	ABCC5,GMPS,HPRT1	ABCC5,HPRT1	ABCC5,IMPDH1
NAD Salvage Pathway II				#N/A	0.483	0.312	0.38	#N/A	#N/A	0.087	0.087	0.087	#N/A	ACP3,NMNAT2	ENPP5,NMNAT2	NMNAT2,NT5C3A	#N/A
Role of JAK1 and JAK3 in γc Cytokine Signaling		-3.16228	-2.23607	-2.23607	0	1.66	0.378	0.677	1.66	0.0435	0.145	0.0725	0.0725	GRB2,JAK1,PIK3C3	JAK1,MAPK1,MAPK3,NRAS,PIK3CA,PIK3CD,PIK3R1,PTPN11,RALA,RAP1B	JAK1,MAPK1,PIK3R4,STAT3,STAT5B	GRB2,JAK1,KRAS,NRAS,STAT3
Salvage Pathways of Pyrimidine Deoxyribonucleotides		#N/A	#N/A	#N/A	0.514	#N/A	#N/A	#N/A	#N/A	0.143	#N/A	#N/A	#N/A	TK2	#N/A	#N/A	#N/A
Glycoaminoglycan-protein Linkage Region Biosynthesis			#N/A	#N/A	0.514	0.399	#N/A	#N/A	#N/A	0.143	0.143	#N/A	#N/A	B3GAT3	B3GAT3	#N/A	#N/A
Tetrahydrofolate Salvage from 5,10-methenyltetrahydrofolate			#N/A	#N/A	0.514	0.399	#N/A	#N/A	#N/A	0.143	0.143	#N/A	#N/A	GART	MTHFD2L	#N/A	#N/A
Leucine Degradation I		#N/A			2.06	#N/A	0.362	1.21	#N/A	0.333	#N/A	0.111	0.222	ACADM,HMGCL,HMGCLL1	#N/A	HMGCLL1	ACADM,AUH
OAS antiviral response		#N/A		#N/A	0.426	#N/A	0.362	#N/A	#N/A	0.111	#N/A	0.111	#N/A	RNASEL	#N/A	PDE12	#N/A
Other interleukin signaling					0.459	0.292	0.358	1.02	1.02	0.0833	0.0833	0.0833	0.125	JAK1,STX3	JAK1,STX3	JAK1,SNAP25	JAK1,SNAP25,STX3
Class C/3 (Metabotropic glutamate/pheromone receptors)					0	0.268	0.348	0	0.348	0.025	0.075	0.075	0.025	GRM7	GABBR1,GABBR2,GRM7	GABBR2,GRM7,GRM8	GABBR2
Folate Signaling Pathway		-2.23607	-2	-1.63299	0.252	0.43	0.331	1.34	1.34	0.0526	0.0877	0.0702	0.105	GART,JAK1,NFKB1	IL6ST,JAK1,MAPK1,MAPK3,MTHFD2L	JAK1,MAPK1,MTR,STAT3	BCL2,CDKN1A,IL6ST,JAK1,NFKB1,STAT3
Metabolism of porphyrins			#N/A		0	0	#N/A	0.472	#N/A	0.0385	0.0385	#N/A	0.0769	ABCC1	FLVCR1	#N/A	ABCC1,FECH
Neurotransmitter clearance					0.39	0.286	0.329	0.426	0.426	0.1	0.1	0.1	0.1	COMT	ACHE	COMT	ALDH2
Miscellaneous transport and binding events		-2			0.415	0.976	0.319	0.472	0.976	0.0769	0.154	0.0769	0.0769	ANKH,NIPAL3	LRRC8B,LRRC8D,MAGT1,NIPAL3	LRRC8C,NIPAL3	ADD1,LRRC8B
Regulation of beta-cell development		#N/A			0.442	#N/A	0.318	0	#N/A	0.0714	#N/A	0.0714	0.0238	AKT3,CREBBP,MAML3	#N/A	AKT2,EP300,SNW1	MAML2
NER (Nucleotide Excision Repair, Enhanced Pathway)		-2.23607	-1.34164	-1	0.304	0	0.311	0.39	0.39	0.0549	0.0549	0.0659	0.0549	CUL4A,GTF2H1,NEDD8,POLR2F,RNF111	DDB1,LIG1,POLR2A,RAD23B,RPA1	COPS5,EP300,POLR2A,RAD23B,RBBP4,USP7	COPS7B,MNAT1,POLR2A,RPA1,UBE2N
Cholesterol biosynthesis		-3		-2.44949	0.395	4.22	0.301	2.92	4.22	0.0741	0.333	0.0741	0.222	LSS,SREBF2	CYP51A1,DHCR24,DHCR7,EBP,MSMO1,SC5D,SQLE,SREBF2,TM7SF2	MSMO1,SQLE	CYP51A1,DHCR24,HMGCS1,HSD17B7,IDI1,SQLE
Interleukin-1 processing		#N/A	#N/A		0.426	#N/A	#N/A	0.462	#N/A	0.111	#N/A	#N/A	0.111	NFKB1	#N/A	#N/A	NFKB1
Syndecan interactions					0.395	0.241	0.301	0.902	0.902	0.0741	0.0741	0.0741	0.111	COL5A3,ITGA6	CASK,ITGB1	CASK,SDC4	ITGA6,PRKCA,SDC4
NFE2L2 regulating tumorigenic genes					0.359	0.259	0.299	1.05	1.05	0.0909	0.0909	0.0909	0.182	CREBBP	PDGFA	EP300	BCL2,BCL2L1
Pexophagy				#N/A	0.979	1.43	0.299	#N/A	#N/A	0.182	0.273	0.0909	#N/A	ATM,UBC	MAP1LC3B,UBB,UBC	NBR1	#N/A
NAD biosynthesis II (from tryptophan)				#N/A	0.359	0.259	0.299	#N/A	#N/A	0.0909	0.0909	0.0909	#N/A	NMNAT2	NMNAT2	NMNAT2	#N/A
ATF4 activates genes in response to endoplasmic reticulum stress		#N/A	#N/A		0.395	#N/A	#N/A	0.451	#N/A	0.0741	#N/A	#N/A	0.0741	ATF4,DCP2	#N/A	#N/A	CEBPG,NFYC
Visual phototransduction			-2		0	0	0.295	0	0.295	0.0333	0.0333	0.0667	0.0333	NMT1,PPEF1	CALM1,PPEF1	CAMKMT,METAP1,NMT2,PPEF1	CAMKMT,PRKCA
Antiproliferative Role of Somatostatin Receptor 2		-3.16228		-2.44949	0	1.37	0.289	1.6	1.6	0.039	0.13	0.0649	0.104	BRAF,GNG12,PIK3C3	BRAF,MAPK1,MAPK3,NRAS,PIK3CA,PIK3CD,PIK3R1,PTPN11,RALA,RAP1B	BRAF,GNB4,MAPK1,NPR2,PIK3R4	BRAF,CDKN1A,GNG12,GNG2,GUCY1A2,KRAS,MAP2K1,NRAS
Toll-like Receptor Signaling		-2.44949			0.255	1.37	0.289	0	1.37	0.0519	0.13	0.0649	0.039	MAP2K3,NFKB1,TAB2,UBC	FOS,MAP2K4,MAP3K1,MAP3K7,MAP4K4,MAPK1,MAPK8,TAB2,UBB,UBC	FOS,IKBKB,MAP4K4,MAPK1,MAPK11	MAPK11,NFKB1,TAB2
Pregnenolone Biosynthesis					0	0	0.284	0	0.284	0.0357	0.0357	0.0714	0.0357	MICAL3	CYP1B1	CYP4X1,MICAL3	MICAL3
VDR/RXR Activation		2	1	0.816497	0.686	0.327	0.279	2.53	2.53	0.0769	0.0769	0.0641	0.128	GTF2B,NCOA2,NCOR2,PRKCD,RXRB,YY1	CCNC,CST6,NCOA1,NCOR2,PDGFA,PRKCE	EP300,MED1,NCOA1,PRKD1,TGFB2	CDKN1A,GTF2B,MED1,NCOA1,NCOA2,NCOR2,PRKCA,PRKCB,TGFB2,YY1
ATF6 (ATF6-alpha) activates chaperone genes			#N/A		1.92	1.54	#N/A	0.426	#N/A	0.3	0.3	#N/A	0.1	ATF4,HSPA5,XBP1	CALR,HSP90B1,HSPA5	#N/A	NFYC
Prostanoid Biosynthesis		#N/A	#N/A	#N/A	0.39	#N/A	#N/A	#N/A	#N/A	0.1	#N/A	#N/A	#N/A	PTGDS	#N/A	#N/A	#N/A
Signaling by LTK					0.332	0.69	0.274	1.81	1.81	0.0833	0.167	0.0833	0.25	GRB2	PIK3CA,PIK3R1	SOS1	GRB2,SOS1,TNK2
mRNA Editing		#N/A	#N/A		0.39	#N/A	#N/A	0.426	#N/A	0.1	#N/A	#N/A	0.1	ADAR	#N/A	#N/A	ADARB1
Purine Nucleotides De Novo Biosynthesis II					0.332	0.235	0.274	0.989	0.989	0.0833	0.0833	0.0833	0.167	GART	GMPS	ADSS2	ADSS2,IMPDH1
Triacylglycerol Degradation			-2		0	0	0.273	0.262	0.273	0.0323	0.0645	0.0645	0.0484	Ndst3,OARD1	ABHD12,DAGLB,Ndst3,PPME1	ABHD6,DDHD2,NDST1,NDST4	ALDH2,Ndst3,PRDX6
SUMOylation of intracellular receptors					0.358	0	0.269	0	0.358	0.069	0.069	0.069	0.0345	NR3C1,PIAS1	ESR1,PIAS1	AR,PIAS2	RORA
Histidine Degradation VI					0	0	0.269	0	0.269	0.0345	0.0345	0.069	0.0345	MICAL3	CYP1B1	CYP4X1,MICAL3	MICAL3
IL-23 Signaling Pathway		-2			0.379	0.391	0.266	0.45	0.45	0.0652	0.087	0.0652	0.0652	AKT3,NFKB1,PIK3C3	PIK3CA,PIK3CD,PIK3R1,RUNX1	AKT2,PIK3R4,STAT3	NFKB1,RORA,STAT3
Alpha-protein kinase 1 signaling pathway		-2	#N/A		0.979	2.27	#N/A	0.394	#N/A	0.182	0.364	#N/A	0.0909	TAB2,UBC	MAP3K7,TAB2,UBB,UBC	#N/A	TAB2
Chondroitin Sulfate Biosynthesis (Late Stages)		-2.44949			0	0.818	0.263	0.483	0.818	0.0476	0.111	0.0635	0.0635	CHSY3,HS3ST4,Ndst3	CHST11,HS2ST1,HS3ST5,HS6ST2,Ndst3,SULT4A1,UST	CHSY3,CSGALNACT1,NDST1,NDST4	HS2ST1,Ndst3,SULT4A1,UST
NAD Phosphorylation and Dephosphorylation		#N/A	#N/A	#N/A	0.359	#N/A	#N/A	#N/A	#N/A	0.0909	#N/A	#N/A	#N/A	ACP3	#N/A	#N/A	#N/A
Signaling by NTRK3 (TRKC)		-2.23607		-2.23607	0.341	1.25	0.254	1.95	1.95	0.0667	0.167	0.0667	0.167	GRB2,PTPRO	NRAS,NTRK3,PIK3CA,PIK3R1,PTPRO	PTPRO,SOS1	GRB2,KRAS,NRAS,PTPRO,SOS1
Degradation of the extracellular matrix		-2.44949	-2.23607		0	0.294	0.252	0	0.294	0.0247	0.0741	0.0617	0.037	ADAM10,CAPN2	BSG,CAPN7,CAPNS1,CTSL,LAMC1,PSEN1	ADAM15,CAPN2,CAST,CTSL,LAMC1	ADAM10,ADAM15,LAMC1
Phenylalanine and tyrosine metabolism		#N/A	#N/A		0.359	#N/A	#N/A	0.394	#N/A	0.0909	#N/A	#N/A	0.0909	PCBD1	#N/A	#N/A	PCBD1
Signaling by ALK					0	0	0.24	0.377	0.377	0.0323	0.0645	0.0645	0.0645	ALK	PIK3CA,PIK3R1	EP300,STAT3	FRS2,STAT3
LGI-ADAM interactions		-2		-2	0.285	1.86	0.231	2.51	2.51	0.0714	0.286	0.0714	0.286	ADAM23	ADAM11,ADAM22,ADAM23,DLG4	STX1B	ADAM11,ADAM22,ADAM23,LGI1
Choline Biosynthesis III					0.803	1.15	0.231	0.875	1.15	0.143	0.214	0.0714	0.143	PCYT1A,PLD3	CEPT1,CHPT1,PCYT1B	PLD5	CEPT1,PLD5
Nucleotide biosynthesis					0.285	0.194	0.231	0.875	0.875	0.0714	0.0714	0.0714	0.143	GART	GMPS	ADSS2	ADSS2,IMPDH1
Guanosine Nucleotides Degradation III		#N/A		#N/A	0.285	#N/A	0.231	#N/A	#N/A	0.0714	#N/A	0.0714	#N/A	ACP3	#N/A	NT5C3A	#N/A
Tryptophan catabolism				#N/A	0.285	0.589	0.231	#N/A	#N/A	0.0714	0.143	0.0714	#N/A	SLC36A4	SLC36A4,SLC3A2	SLC36A4	#N/A
Assembly of RNA Polymerase III Complex					0.803	0.589	0.231	0.317	0.803	0.143	0.143	0.0714	0.0714	BDP1,GTF3C4	BDP1,SF3A1	BRF1	GTF3C1
Telomere Extension by Telomerase					1.42	0	0.212	1.54	1.54	0.2	0.0667	0.0667	0.2	HNRNPA1,TNKS2,XRCC6	TNKS	TNKS	HNRNPA2B1,PINX1,TERF2
Assembly of RNA Polymerase I Complex		#N/A	#N/A	#N/A	0.332	#N/A	#N/A	#N/A	#N/A	0.0833	#N/A	#N/A	#N/A	POLR2F	#N/A	#N/A	#N/A
Urate Biosynthesis/Inosine 5'-phosphate Degradation		#N/A			0.265	#N/A	0.212	0.296	#N/A	0.0667	#N/A	0.0667	0.0667	ACP3	#N/A	NT5C3A	IMPDH1
Phosphorylation and nuclear translocation of the CRY:PER:kinase complex					0.265	0	0.212	0.296	0.296	0.0667	0.0667	0.0667	0.0667	CRY1	PPP1CB	CDK5	CSNK1D
Mevalonate Pathway I		#N/A			0.711	#N/A	0.196	1.46	#N/A	0.125	#N/A	0.0625	0.188	Acat2/Acat3,HADHA	#N/A	HADHB	HMGCS1,HMGCS2,IDI1
Processing of SMDT1				#N/A	1.35	0	0.196	#N/A	#N/A	0.188	0.0625	0.0625	#N/A	AFG3L2,PMPCA,SMDT1	MICU1	YME1L1	#N/A
Signal regulatory protein family interactions					0.711	1.01	0.196	0.78	1.01	0.125	0.188	0.0625	0.125	GRB2,PTK2	CD47,PTK2,PTPN11	PTK2	GRB2,PTK2
Glutaryl-CoA Degradation		#N/A		#N/A	0.711	#N/A	0.196	#N/A	#N/A	0.125	#N/A	0.0625	#N/A	Acat2/Acat3,HADHA	#N/A	HADHB	#N/A
Granzyme B Signaling		#N/A		#N/A	0.247	#N/A	0.196	#N/A	#N/A	0.0625	#N/A	0.0625	#N/A	NUMA1	#N/A	CYCS	#N/A
Lysine catabolism		#N/A	#N/A		0.914	#N/A	#N/A	0.365	#N/A	0.167	#N/A	#N/A	0.0833	DLD,DLST	#N/A	#N/A	DLD
Neurotransmitter receptors and postsynaptic signal transmission			#N/A		0.332	1.33	#N/A	0.365	#N/A	0.0833	0.25	#N/A	0.0833	NBEA	GLRB,HTR3A,NBEA	#N/A	GLRB
FOXO-mediated transcription of cell death genes					0.711	0	0.196	0.277	0.711	0.125	0.0625	0.0625	0.0625	CREBBP,PINK1	PINK1	EP300	NFYC
Transcriptional regulation of testis differentiation		#N/A	#N/A	#N/A	0.307	#N/A	#N/A	#N/A	#N/A	0.0769	#N/A	#N/A	#N/A	PTGDS	#N/A	#N/A	#N/A
Dolichyl-diphosphooligosaccharide Biosynthesis			#N/A		0.307	0.636	#N/A	0.34	#N/A	0.0769	0.154	#N/A	0.0769	ALG2	ALG11,ALG2	#N/A	ALG2
Phenylalanine Degradation IV (Mammalian, via Side Chain)			#N/A		0.307	0.213	#N/A	0.34	#N/A	0.0769	0.0769	#N/A	0.0769	GOT2	GOT2	#N/A	ALDH2
RAS processing		-2		-2.23607	0	1.08	0	2.38	2.38	0.0417	0.167	0.0417	0.208	UBC	CALM1,NRAS,UBB,UBC	ZDHHC9	BCL2L1,GOLGA7,KRAS,NRAS,PDE6D
Role of MAPK Signaling in the Pathogenesis of Influenza					0.37	1.16	0	2.29	2.29	0.0595	0.119	0.0595	0.119	AKT3,MAP2K3,MAPK10,MAPK9,PNPLA8	ATF2,MAP2K4,MAPK1,MAPK10,MAPK3,MAPK8,MAPK9,NRAS,RALA,RAP1B	AKT2,ATF2,MAPK1,MAPK10,MAPK11	ATF2,BCL2,KRAS,MAP2K1,MAPK11,NRAS,PLA2G12A,PRDX6,PRKCA,RABGEF1
Role of BRCA1 in DNA Damage Response				-0.447214	0.653	0.305	0	1.96	1.96	0.075	0.075	0.05	0.113	ACTB,ATM,BABAM1,E2F3,POU2F1,SMARCB1	ACTB,ARID2,PBRM1,RPA1,SMARCC1,SMARCE1	E2F6,FANCC,PBRM1,SMARCA4	ARID2,ATR,CDKN1A,E2F6,FANCE,POU2F1,RPA1,SMARCA2,SMARCA4
Signal amplification		-2.23607		-2.23607	0.629	1.11	0	1.78	1.78	0.0909	0.152	0.0303	0.152	GNA14,GNAI1,GNG12	GNA13,GNAI1,GNAI2,GNAQ,P2RY1	GNB4	GNAI1,GNAI2,GNAQ,GNG12,GNG2
Regulation of Cellular Mechanics by Calpain Protease		-3.16228	-1	-2.23607	0	1.33	0	1.68	1.68	0.0449	0.124	0.0562	0.101	CAPN2,GRB2,ITGA6,PTK2	CAPN7,CAPNS1,ITGA3,ITGB1,MAPK1,MAPK3,NRAS,PTK2,RALA,RAP1B,TLN2	CAPN2,CAST,ITGA7,MAPK1,PTK2	ACTN4,CCND3,GRB2,ITGA3,ITGA6,KRAS,NRAS,PTK2,VCL
Acetylcholine binding and downstream events			#N/A	#N/A	0.285	1.15	#N/A	#N/A	#N/A	0.0714	0.214	#N/A	#N/A	CHRNB3	CHRNA3,CHRNA6,CHRNB3	#N/A	#N/A
Formation of axial mesoderm			#N/A	#N/A	0.285	0.194	#N/A	#N/A	#N/A	0.0714	0.0714	#N/A	#N/A	SMAD2	CTNNB1	#N/A	#N/A
Macropinocytosis Signaling		-2.82843		-1.63299	0	1.4	0	1.64	1.64	0.0395	0.132	0.0395	0.105	PIK3C3,PRKCD,RAC1	CDC42,ITGB1,NRAS,PDGFA,PIK3CA,PIK3CD,PIK3R1,PRKCE,RALA,RAP1B	ANKFY1,PIK3R4,PRKD1	ACTN4,ANKFY1,CDC42,KRAS,NRAS,PRKCA,PRKCB,RAB5A
DAP12 interactions		-2		-2.23607	0	0.447	0	1.34	1.34	0.0465	0.093	0.0465	0.116	GRB2,RAC1	FYN,NRAS,PIK3CA,PIK3R1	FYN,SOS1	FYN,GRB2,KRAS,NRAS,SOS1
DNA Double-Strand Break Repair by Non-Homologous End Joining		#N/A	#N/A		0.803	#N/A	#N/A	0.317	#N/A	0.143	#N/A	#N/A	0.0714	ATM,XRCC6	#N/A	#N/A	WRN
DNA Double-Strand Break Repair by Homologous Recombination			#N/A		0.285	0.589	#N/A	0.317	#N/A	0.0714	0.143	#N/A	0.0714	ATM	LIG1,RPA1	#N/A	RPA1
DNA damage-induced 14-3-3σ Signaling				1	0	0	0	1.23	1.23	0.0435	0.0217	0.0217	0.109	AKT3,ATM	RAD17	AKT2	ATR,BCL2,BCL2L1,CDKN1A,COP1
Superpathway of Geranylgeranyldiphosphate Biosynthesis I (via Mevalonate)		#N/A			0.567	#N/A	0	1.21	#N/A	0.1	#N/A	0.05	0.15	Acat2/Acat3,HADHA	#N/A	HADHB	HMGCS1,HMGCS2,IDI1
Heparan Sulfate Biosynthesis (Late Stages)		-3	-2	-1.63299	0	0.931	0	1.19	1.19	0.0323	0.108	0.043	0.086	HS3ST4,Ndst3,OARD1	CHST11,EXT1,EXTL3,HS2ST1,HS3ST5,HS6ST2,Ndst3,PPME1,SULT4A1,UST	EXT1,GLCE,NDST1,NDST4	ALDH2,EXTL3,GLCE,HS2ST1,Ndst3,PRDX6,SULT4A1,UST
Synthesis of Prostaglandins (PG) and Thromboxanes (TX)		#N/A	#N/A	#N/A	0.265	#N/A	#N/A	#N/A	#N/A	0.0667	#N/A	#N/A	#N/A	PTGDS	#N/A	#N/A	#N/A
YAP1- and WWTR1 (TAZ)-stimulated gene expression			#N/A	#N/A	0.265	0.546	#N/A	#N/A	#N/A	0.0667	0.133	#N/A	#N/A	HIPK2	HIPK1,HIPK2	#N/A	#N/A
Pentose phosphate pathway			#N/A	#N/A	0.265	0.259	#N/A	#N/A	#N/A	0.0667	0.0909	#N/A	#N/A	PRPS1	TKT	#N/A	#N/A
Branched-chain amino acid catabolism					0	0	0	1.16	1.16	0.0476	0.0476	0.0476	0.143	DLD	SLC25A44	HIBADH	AUH,BCKDHB,DLD
Signaling by Activin		-2.44949		#N/A	1.16	2.84	0	#N/A	#N/A	0.158	0.316	0.0526	#N/A	SMAD2,SMAD4,TGFBR3	ACVR1B,ACVR2A,MAPK1,MAPK3,SMAD4,TGFBR3	MAPK1	#N/A
Heparan Sulfate Biosynthesis		-3.16228	-2	-1.63299	0	1.04	0	1.05	1.05	0.04	0.11	0.04	0.08	B3GAT3,HS3ST4,Ndst3,OARD1	B3GAT3,CHST11,EXT1,EXTL3,HS2ST1,HS3ST5,HS6ST2,Ndst3,PPME1,SULT4A1,UST	EXT1,GLCE,NDST1,NDST4	ALDH2,EXTL3,GLCE,HS2ST1,Ndst3,PRDX6,SULT4A1,UST
Fanconi Anemia Pathway				-1	0	0.297	0	1.02	1.02	0.0263	0.0789	0.0263	0.105	UBC	RPA1,UBB,UBC	FANCC	ATR,CENPX,FANCE,RPA1
Regulation of Insulin-like Growth Factor (IGF) transport and uptake by IGFBPs		-3.29983	-1.88982	-2.33333	0	2.59	0	0.929	2.59	0.0161	0.145	0.0565	0.0726	ADAM10,TMEM132A	APLP2,APOE,APP,CCN1,CHGB,DNAJC3,FSTL1,GAS6,HSP90B1,LAMC1,MGAT4A,MIA3,NUCB1,QSOX1,SCG2,SCG3,VGF,WFS1	APOE,CALU,FUCA2,IGF1,LAMC1,MIA3,PRKCSH	ADAM10,APOE,APP,CDH2,LAMC1,LGALS1,NUCB1,PAPPA2,PDIA6
Post-translational protein phosphorylation		-3.29983	-1.63299	-2.12132	0	3.34	0	0.923	3.34	0.0187	0.168	0.0561	0.0748	ADAM10,TMEM132A	APLP2,APOE,APP,CCN1,CHGB,DNAJC3,FSTL1,GAS6,HSP90B1,LAMC1,MGAT4A,MIA3,NUCB1,QSOX1,SCG2,SCG3,VGF,WFS1	APOE,CALU,FUCA2,LAMC1,MIA3,PRKCSH	ADAM10,APOE,APP,CDH2,LAMC1,LGALS1,NUCB1,PDIA6
Metabolism of Angiotensinogen to Angiotensins			#N/A	#N/A	0.23	0.471	#N/A	#N/A	#N/A	0.0588	0.118	#N/A	#N/A	ATP6AP2	ATP6AP2,CTSD	#N/A	#N/A
Interleukin-4 and Interleukin-13 signaling		-1.26491	-1.34164	-2.12132	0	0.806	0	0.858	0.858	0.027	0.0991	0.045	0.0721	JAK1,POU2F1,ZEB1	FOS,HSP90AA1,HSP90B1,HSPA8,ITGB1,JAK1,JUNB,NDN,OPRM1,PIK3R1,ZEB1	FOS,HSP90AA1,JAK1,RHOU,STAT3	BCL2,BCL2L1,CDKN1A,CEBPD,JAK1,POU2F1,RORA,STAT3
Protein methylation		-1.63299			0.671	3.12	0	0.739	3.12	0.118	0.353	0.0588	0.118	EEF1A1,RPS2	CALM1,EEF1A1,EEF2,HSPA8,RPS2,VCP	CAMKMT	CAMKMT,EEF1AKMT1
Transcriptional regulation of pluripotent stem cells					0.671	0.471	0	0.739	0.739	0.118	0.118	0.0588	0.118	SMAD2,SMAD4	PBX1,SMAD4	STAT3	PBX1,STAT3
Cell Cycle Control of Chromosomal Replication		-2	-2	-1.34164	0	0.291	0	0.712	0.712	0.0448	0.0746	0.0597	0.0746	CDK12,CDK14,ORC5	CDK12,CDK14,LIG1,RPA1,TOP1	CDK13,CDK14,CDK5,ORC4	CDK11B,CDK13,CDK16,ORC4,RPA1
Isoleucine Degradation I		#N/A			1.22	#N/A	0	0.7	#N/A	0.167	#N/A	0.0556	0.111	Acat2/Acat3,DLD,HADHA	#N/A	HADHB	AUH,DLD
Telomere Maintenance		-2.23607		-0.707107	0	0	0	0.676	0.676	0.0161	0.0403	0.0242	0.0645	POLR2F,PPP6R3	ANKRD28,LIG1,POLR2A,PPP6C,RPA1	H3-3A,POLR2A,PPP6R3	H2AJ,H3-3A,H3-3B,NOP10,POLR2A,RPA1,TERF2,WRN
Germ layer formation at gastrulation			#N/A		1.28	0.471	#N/A	0.259	#N/A	0.176	0.118	#N/A	0.0588	SMAD2,SMAD4,TRIM33	CTNNB1,SMAD4	#N/A	TRIM33
Nucleotide Excision Repair Pathway					0.245	0.313	0	0.618	0.618	0.0541	0.0811	0.0541	0.0811	GTF2H1,POLR2F	POLR2A,RAD23B,RPA1	POLR2A,RAD23B	MNAT1,POLR2A,RPA1
Purine Nucleotides Degradation II (Aerobic)		#N/A			0	#N/A	0	0.6	#N/A	0.0476	#N/A	0.0476	0.0952	ACP3	#N/A	NT5C3A	ADARB1,IMPDH1
ERCC6 (CSB) and EHMT2 (G9a) positively regulate rRNA expression				-0.447214	0	0	0	0.597	0.597	0.0135	0.027	0.0405	0.0676	GATAD2B	CHD3,GATAD2B	GATAD2B,H3-3A,RBBP4	CHD4,GATAD2B,H2AJ,H3-3A,H3-3B
Notch Signaling					0.515	0	0	0.596	0.596	0.0789	0.0526	0.0526	0.0789	JAG2,MAML3,NUMBL	CNTN1,PSEN1	CNTN1,JAG1	CNTN1,MAML2,NUMB
Hepatic Fibrosis / Hepatic Stellate Cell Activation					0	0	0	0.57	0.57	0.0417	0.0469	0.0312	0.0573	COL5A3,COL6A2,COL6A5,EDNRA,MYO18A,NFKB1,SMAD2,SMAD4	CERT1,FGF1,FGFR1,IGF1R,MYH14,NGFR,PDGFA,SMAD4,TIMP2	FGF1,IGF1,IGF1R,MYH10,MYH14,TGFB2	BCL2,COL24A1,FGF1,IGF1R,IL1RAPL1,MYH14,MYH9,MYO10,NFKB1,TGFB2,VEGFB
Nucleotide salvage					0.961	0.312	0	0.544	0.961	0.13	0.087	0.0435	0.087	GMPR2,TK2,UPP2	GMPR,HPRT1	HPRT1	DGUOK,UCK2
Meiotic synapsis		-2		-1.34164	0	0	0	0.54	0.54	0.0385	0.0513	0.0256	0.0641	LMNA,SMC1A,SYNE1	RAD21,SMC1A,STAG2,SYNE1	STAG1,SYNE1	ATR,H2AJ,RAD21,SMC1A,TERF2
Pyrimidine Ribonucleotides Interconversion		-2			0	0.488	0	0.536	0.536	0.0244	0.0976	0.0244	0.0732	CANT1	AK1,CMPK1,DDX3X,ENTPD3	DHX9	CTPS2,DDX3X,NUDT5
Dermatan Sulfate Biosynthesis (Late Stages)		-2.44949			0	0.898	0	0.527	0.898	0.0333	0.117	0.0333	0.0667	HS3ST4,Ndst3	CHST11,HS2ST1,HS3ST5,HS6ST2,Ndst3,SULT4A1,UST	NDST1,NDST4	HS2ST1,Ndst3,SULT4A1,UST
Apelin Liver Signaling Pathway		-2		#N/A	0.567	1.32	0	#N/A	#N/A	0.1	0.2	0.05	#N/A	MAPK10,MAPK9	MAP2K4,MAPK10,MAPK8,MAPK9	MAPK10	#N/A
Vitamin-C Transport					0.459	1.63	0	0.519	1.63	0.0833	0.208	0.0417	0.0833	SELENOT,SLC2A3	LRRC8B,LRRC8D,NXN,SELENOT,TXN	LRRC8C	LRRC8B,SELENOT
Inflammasome pathway					0	0	0	0.519	0.519	0.0417	0.0417	0.0417	0.0833	NFKB1	CTSB	CTSB	CTSB,NFKB1
MyD88 cascade initiated on plasma membrane		-2.23607			0.436	1.56	0	0.495	1.56	0.08	0.2	0.04	0.08	TAB2,UBC	MAP3K1,MAP3K7,TAB2,UBB,UBC	IKBKB	TAB2,UBE2N
Signaling by Retinoic Acid					0.409	0	0	0.482	0.482	0.0682	0.0227	0.0455	0.0682	DLAT,DLD,RXRB	RDH14	PDHA1,RDH14	DLD,PDHX,PDK2
Pyrimidine Ribonucleotides De Novo Biosynthesis		-2			0	0.427	0	0.482	0.482	0.0227	0.0909	0.0227	0.0682	CANT1	AK1,CMPK1,DDX3X,ENTPD3	DHX9	CTPS2,DDX3X,NUDT5
Tryptophan Degradation III (Eukaryotic)		#N/A		#N/A	0.483	#N/A	0	#N/A	#N/A	0.087	#N/A	0.0435	#N/A	Acat2/Acat3,HADHA	#N/A	HADHB	#N/A
Signaling by NODAL		-2.23607		#N/A	0.483	1.7	0	#N/A	#N/A	0.087	0.217	0.0435	#N/A	SMAD2,SMAD4	ACVR1B,ACVR2A,MAPK1,MAPK3,SMAD4	MAPK1	#N/A
WNT ligand biogenesis and trafficking		-2			0	0.976	0	0.472	0.976	0.0385	0.154	0.0385	0.0769	WLS	PORCN,TMED5,VPS29,VPS35	WLS	VPS29,VPS35
Estrogen-mediated S-phase Entry					0	0	0	0.472	0.472	0.0385	0.0385	0.0385	0.0769	E2F3	ESR1	E2F6	CDKN1A,E2F6
Activated PKN1 stimulates transcription of AR regulated genes KLK2 and KLK3		#N/A		0	0	#N/A	0	0.456	#N/A	0.0308	#N/A	0.0308	0.0615	KDM4C,NCOA2	#N/A	AR,H3-3A	H2AJ,H3-3A,H3-3B,NCOA2
Regulation of the Epithelial Mesenchymal Transition in Development Pathway				-1	0	0	0	0.442	0.442	0.0349	0.0349	0.0233	0.0581	AXIN1,JAG2,NFKB1	APC,CTNNB1,PSEN1	APC,JAG1	FZD3,GLIS2,NFKB1,PTCH1,TCF4
Paracetamol ADME					0.358	0	0	0.412	0.412	0.069	0.069	0.0345	0.069	ABCC1,CNDP2	ABCC5,GGT7	ABCC5	ABCC1,ABCC5
RNA Polymerase I Transcription			-2	-0.816497	0	0	0	0.396	0.396	0.027	0.027	0.036	0.0541	GATAD2B,GTF2H1,POLR2F	CHD3,GATAD2B,MAPK3	GATAD2B,H3-3A,RBBP4,RRN3	CHD4,GATAD2B,H2AJ,H3-3A,H3-3B,MNAT1
Role of p14/p19ARF in Tumor Suppression		2		#N/A	0.358	0.845	0	#N/A	#N/A	0.069	0.138	0.0345	#N/A	PIK3C3,RAC1	PIK3CA,PIK3CD,PIK3R1,SF3A1	PIK3R4	#N/A
Chondroitin Sulfate Biosynthesis		-2.64575			0.308	0.907	0	0.384	0.907	0.0563	0.113	0.0563	0.0563	B3GAT3,CHSY3,HS3ST4,Ndst3	B3GAT3,CHST11,HS2ST1,HS3ST5,HS6ST2,Ndst3,SULT4A1,UST	CHSY3,CSGALNACT1,NDST1,NDST4	HS2ST1,Ndst3,SULT4A1,UST
Basal Cell Carcinoma Signaling					0	0	0	0.384	0.384	0.0141	0.0282	0.0282	0.0563	AXIN1	APC,CTNNB1	APC,APC2	FZD3,GLIS2,PTCH1,TCF4
MyD88 dependent cascade initiated on endosome		-2.23607			0.325	1.2	0	0.377	1.2	0.0645	0.161	0.0323	0.0645	TAB2,UBC	MAP3K1,MAP3K7,TAB2,UBB,UBC	IKBKB	TAB2,UBE2N
PRC2 methylates histones and DNA			-2	0	0	0	0	0.374	0.374	0.0278	0.0139	0.0556	0.0556	AEBP2,DNMT3A	AEBP2	DNMT3A,H3-3A,PHF1,RBBP4	H2AJ,H3-3A,H3-3B,PHF1
Dermatan Sulfate Biosynthesis		-2.64575			0.289	0.857	0	0.363	0.857	0.0548	0.11	0.0548	0.0548	B3GAT3,CHSY3,HS3ST4,Ndst3	B3GAT3,CHST11,HS2ST1,HS3ST5,HS6ST2,Ndst3,SULT4A1,UST	CHSY3,CSGALNACT1,NDST1,NDST4	HS2ST1,Ndst3,SULT4A1,UST
RUNX1 regulates megakaryocyte differentiation and platelet function			-2.23607	0.447214	0	0	0	0.353	0.353	0.0211	0.0316	0.0526	0.0526	AGO4,ASH2L	AGO3,KMT2A,RUNX1	EP300,H3-3A,KMT2A,TNRC6A,TNRC6C	DPY30,H2AJ,H3-3A,H3-3B,KMT2C
Oxytocin in Spinal Neurons Signaling Pathway					0.269	0	0	0.317	0.317	0.0571	0.0571	0.0571	0.0571	PLCB3,PRKG1	PRKG1,TRPV1	NPR2,PRKG1	GUCY1A2,PRKG1
[truncated: 230 more rows]
