# Supplementary material for: NodoMap: A single-cell and spatial transcriptomic atlas of the mouse nodose ganglion
Source: Cell Press Blue. 2026 Jul 20;1(4):None. doi: 10.1016/j.cpblue.2026.100072 (PMC13385471; doi:10.1016/j.cpblue.2026.100072)
Supplement: Table S9. Single-cell and single-nucleus RNA-seq metadata [file mmc10.xlsx]

## Sheet: 8_Metadata_of_sc_sn_RNA_seq
Barcode	orig.ident	nCount_originalexp	nFeature_originalexp	Sample	subsets_Mito_percent	scDblFinder.class	Dataset	Experiment	Age	Strain	Position	Nutr.cond	pct_cmo1	pct_cmo2	pct_cmo3	pct_cmo4	group	seurat_clusters	cell_identity	cluster_number	NTs	NPs	cluster_markers	Sodium_channel	Fibre_type	Sensor_type	Organ_projection
AAACCTGAGTTAGGTA-1	SeuratProject	43113	7649	bai2019/filtered_feature_bc_matrix	4.42558	singlet	Bai	Bai_10X	6 weeks	WT	NA	NA	NA	NA	NA	NA	NA	5	Nodose ganglion neuron	NGN1	GLUT2_Dopa	Gpha2|Adcyap1|Gal	NGN1.C1ql3/Adcyap1/St18	Nav1.8	Lightly myelinated	Nocisensor	Broad projection
AAACCTGCATCTATGG-1	SeuratProject	11235	3515	bai2019/filtered_feature_bc_matrix	1.32621	singlet	Bai	Bai_10X	6 weeks	WT	NA	NA	NA	NA	NA	NA	NA	4	Satellite glial cell	SGC3	NA	NA	SGC3.Bcan/Fbln2/Fbln5	NA	NA	NA	NA
AAACCTGTCACAGTAC-1	SeuratProject	38590	7876	bai2019/filtered_feature_bc_matrix	2.42032	singlet	Bai	Bai_10X	6 weeks	WT	NA	NA	NA	NA	NA	NA	NA	24	Nodose ganglion neuron	NGN6	GLUT2_Dopa	Igf1|Adcyap1	NGN6.Lypd1/Ddc/Tafa2	Nav1.1	Lightly myelinated	Mechanosensor	Broad projection
AAACGGGAGCCGATTT-1	SeuratProject	25473	5481	bai2019/filtered_feature_bc_matrix	0.263024	singlet	Bai	Bai_10X	6 weeks	WT	NA	NA	NA	NA	NA	NA	NA	15	Nodose ganglion neuron	NGN3	GLUT2_Dopa	Adcyap1|Cartpt|Bdnf	NGN3.Cysltr2/Chrnb3/Kcnip4	Nav1.8	Unmyelinated	Mechanosensor	Gut
AAACGGGCACGTCTCT-1	SeuratProject	77101	8715	bai2019/filtered_feature_bc_matrix	2.85599	singlet	Bai	Bai_10X	6 weeks	WT	NA	NA	NA	NA	NA	NA	NA	21	Nodose ganglion neuron	NGN5	GLUT2_Dopa	Adcyap1|Calca|Cartpt|Bdnf	NGN5.Kcng1/Vmn1r85/Trpv1	Nav1.8	Unmyelinated	Mechanosensor/Nocisensor	Broad projection
AAACGGGCATGCGCAC-1	SeuratProject	3007	1555	bai2019/filtered_feature_bc_matrix	1.03093	singlet	Bai	Bai_10X	6 weeks	WT	NA	NA	NA	NA	NA	NA	NA	2	Satellite glial cell	SGC2	NA	NA	SGC2.Cxcl10/Acsbg1/Phgdh	NA	NA	NA	NA
AAACGGGGTCATCCCT-1	SeuratProject	2218	1234	bai2019/filtered_feature_bc_matrix	0.856628	singlet	Bai	Bai_10X	6 weeks	WT	NA	NA	NA	NA	NA	NA	NA	18	Satellite glial cell	SGC7	NA	NA	SGC7.G0s2/Sdc4/Ccn1	NA	NA	NA	NA
AAACGGGTCTATCGCC-1	SeuratProject	66362	8040	bai2019/filtered_feature_bc_matrix	1.68319	singlet	Bai	Bai_10X	6 weeks	WT	NA	NA	NA	NA	NA	NA	NA	13	Nodose ganglion neuron	NGN2	GLUT2	Cartpt	NGN2.Htr3b/Htr3a/Gpr65	Nav1.8	Lightly myelinated	Nocisensor	Broad projection
AAAGATGAGTGAAGTT-1	SeuratProject	38435	7536	bai2019/filtered_feature_bc_matrix	4.40224	singlet	Bai	Bai_10X	6 weeks	WT	NA	NA	NA	NA	NA	NA	NA	5	Nodose ganglion neuron	NGN1	GLUT2_Dopa	Gpha2|Adcyap1|Gal	NGN1.C1ql3/Adcyap1/St18	Nav1.8	Lightly myelinated	Nocisensor	Broad projection
AAAGATGCAGCGAACA-1	SeuratProject	1810	1136	bai2019/filtered_feature_bc_matrix	0.883978	singlet	Bai	Bai_10X	6 weeks	WT	NA	NA	NA	NA	NA	NA	NA	7	Satellite glial cell	SGC4	NA	NA	SGC4.Atf3/Emp1/Cebpd	NA	NA	NA	NA
AAAGATGGTAAGTGGC-1	SeuratProject	3074	1526	bai2019/filtered_feature_bc_matrix	1.56148	singlet	Bai	Bai_10X	6 weeks	WT	NA	NA	NA	NA	NA	NA	NA	3	Myelinated glial cell	MGC1	NA	NA	MGC1.Ncmap/Fam178b/Cldn19	NA	NA	NA	NA
AAAGATGGTAGCCTCG-1	SeuratProject	1754	978	bai2019/filtered_feature_bc_matrix	1.76739	singlet	Bai	Bai_10X	6 weeks	WT	NA	NA	NA	NA	NA	NA	NA	11	Myelinated glial cell	MGC2	NA	NA	MGC2.Prx/Pllp/Bcas1	NA	NA	NA	NA
AAAGATGGTCGTGGCT-1	SeuratProject	1413	853	bai2019/filtered_feature_bc_matrix	1.55697	singlet	Bai	Bai_10X	6 weeks	WT	NA	NA	NA	NA	NA	NA	NA	3	Myelinated glial cell	MGC1	NA	NA	MGC1.Ncmap/Fam178b/Cldn19	NA	NA	NA	NA
AAAGCAAAGCATGGCA-1	SeuratProject	54124	8217	bai2019/filtered_feature_bc_matrix	2.89705	singlet	Bai	Bai_10X	6 weeks	WT	NA	NA	NA	NA	NA	NA	NA	28	Nodose ganglion neuron	NGN7	GLUT2_Dopa	Cartpt	NGN7.Rbp4/Gda/Kcnk9	Nav1.1	Lightly myelinated	Mechanosensor	Pancreas
AAAGCAATCTACTTAC-1	SeuratProject	2202	1322	bai2019/filtered_feature_bc_matrix	0.908265	singlet	Bai	Bai_10X	6 weeks	WT	NA	NA	NA	NA	NA	NA	NA	12	Fibroblast	FB2	NA	NA	FB2.Acta2/Myh11/Ndufa4l2	NA	NA	NA	NA
AAAGTAGCAGCTTCGG-1	SeuratProject	20722	5795	bai2019/filtered_feature_bc_matrix	6.18184	singlet	Bai	Bai_10X	6 weeks	WT	NA	NA	NA	NA	NA	NA	NA	37	Nodose ganglion neuron	NGN14	GLUT2_GLUT1	Igf1	NGN14.Slc17a7/Hapln4/Lgi3	Nav1.1	Myelinated	Mechanosensor	Gut
AAAGTAGTCCACGTTC-1	SeuratProject	42222	7642	bai2019/filtered_feature_bc_matrix	4.01213	singlet	Bai	Bai_10X	6 weeks	WT	NA	NA	NA	NA	NA	NA	NA	5	Nodose ganglion neuron	NGN1	GLUT2_Dopa	Gpha2|Adcyap1|Gal	NGN1.C1ql3/Adcyap1/St18	Nav1.8	Lightly myelinated	Nocisensor	Broad projection
AAATGCCAGATGTAAC-1	SeuratProject	5138	2421	bai2019/filtered_feature_bc_matrix	1.69327	singlet	Bai	Bai_10X	6 weeks	WT	NA	NA	NA	NA	NA	NA	NA	22	Satellite glial cell	SGC8	NA	NA	SGC8.Ttyh1/Ptprz1/Sfrp5	NA	NA	NA	NA
AAATGCCAGCGATAGC-1	SeuratProject	9445	3462	bai2019/filtered_feature_bc_matrix	0.995236	singlet	Bai	Bai_10X	6 weeks	WT	NA	NA	NA	NA	NA	NA	NA	0	Endothelial Cell	EC1	NA	NA	EC1.Cldn5/Ly6c1/Ly6a	NA	NA	NA	NA
AAATGCCAGGAGCGTT-1	SeuratProject	1598	965	bai2019/filtered_feature_bc_matrix	1.81477	singlet	Bai	Bai_10X	6 weeks	WT	NA	NA	NA	NA	NA	NA	NA	16	Myelinated glial cell	MGC3	NA	NA	MGC3.Slc36a2/Nr4a2/Ugt8a	NA	NA	NA	NA
AACACGTCAAGTTCTG-1	SeuratProject	5204	2253	bai2019/filtered_feature_bc_matrix	4.13144	singlet	Bai	Bai_10X	6 weeks	WT	NA	NA	NA	NA	NA	NA	NA	47	Jugular ganglion neuron	JGN5	GLUT2	Tac1	JGN5.Trpm8/Foxp2/Cdh8	Nav1.1	Lightly myelinated	Nocisensor	Lung
AACCATGCATTACCTT-1	SeuratProject	2444	1256	bai2019/filtered_feature_bc_matrix	2.16858	singlet	Bai	Bai_10X	6 weeks	WT	NA	NA	NA	NA	NA	NA	NA	16	Myelinated glial cell	MGC3	NA	NA	MGC3.Slc36a2/Nr4a2/Ugt8a	NA	NA	NA	NA
AACCATGTCCAAGTAC-1	SeuratProject	10033	3615	bai2019/filtered_feature_bc_matrix	1.31566	singlet	Bai	Bai_10X	6 weeks	WT	NA	NA	NA	NA	NA	NA	NA	1	Satellite glial cell	SGC1	NA	NA	SGC1.Mmd2/Ednrb/Fabp7	NA	NA	NA	NA
AACCATGTCGGTCCGA-1	SeuratProject	13008	3821	bai2019/filtered_feature_bc_matrix	1.35301	singlet	Bai	Bai_10X	6 weeks	WT	NA	NA	NA	NA	NA	NA	NA	2	Satellite glial cell	SGC2	NA	NA	SGC2.Cxcl10/Acsbg1/Phgdh	NA	NA	NA	NA
AACCGCGAGCCAGTAG-1	SeuratProject	6167	2387	bai2019/filtered_feature_bc_matrix	1.41073	singlet	Bai	Bai_10X	6 weeks	WT	NA	NA	NA	NA	NA	NA	NA	4	Satellite glial cell	SGC3	NA	NA	SGC3.Bcan/Fbln2/Fbln5	NA	NA	NA	NA
AACCGCGCAAGAGGCT-1	SeuratProject	2587	1463	bai2019/filtered_feature_bc_matrix	1.12099	singlet	Bai	Bai_10X	6 weeks	WT	NA	NA	NA	NA	NA	NA	NA	8	Satellite glial cell	SGC5	NA	NA	SGC5.Pou3f1/Col1a2/Gas7	NA	NA	NA	NA
AACCGCGCACGGCGTT-1	SeuratProject	83309	9003	bai2019/filtered_feature_bc_matrix	4.02478	singlet	Bai	Bai_10X	6 weeks	WT	NA	NA	NA	NA	NA	NA	NA	29	Nodose ganglion neuron	NGN8	GLUT2_Dopa	Adcyap1|Cartpt|Bdnf	NGN8.Trpa1/Efcab6/Nos1	Nav1.8	Unmyelinated	Mechanosensor/Nocisensor	Broad projection
AACCGCGGTACTTCTT-1	SeuratProject	66344	8613	bai2019/filtered_feature_bc_matrix	4.64398	singlet	Bai	Bai_10X	6 weeks	WT	NA	NA	NA	NA	NA	NA	NA	29	Nodose ganglion neuron	NGN8	GLUT2_Dopa	Adcyap1|Cartpt|Bdnf	NGN8.Trpa1/Efcab6/Nos1	Nav1.8	Unmyelinated	Mechanosensor/Nocisensor	Broad projection
AACCGCGTCTAACTCT-1	SeuratProject	6578	2874	bai2019/filtered_feature_bc_matrix	0.577683	singlet	Bai	Bai_10X	6 weeks	WT	NA	NA	NA	NA	NA	NA	NA	0	Endothelial Cell	EC1	NA	NA	EC1.Cldn5/Ly6c1/Ly6a	NA	NA	NA	NA
AACGTTGAGCTAAACA-1	SeuratProject	4454	2027	bai2019/filtered_feature_bc_matrix	2.24517	singlet	Bai	Bai_10X	6 weeks	WT	NA	NA	NA	NA	NA	NA	NA	3	Myelinated glial cell	MGC1	NA	NA	MGC1.Ncmap/Fam178b/Cldn19	NA	NA	NA	NA
AACGTTGCAATGGATA-1	SeuratProject	4417	2012	bai2019/filtered_feature_bc_matrix	1.63007	singlet	Bai	Bai_10X	6 weeks	WT	NA	NA	NA	NA	NA	NA	NA	2	Satellite glial cell	SGC2	NA	NA	SGC2.Cxcl10/Acsbg1/Phgdh	NA	NA	NA	NA
AACGTTGTCCGATATG-1	SeuratProject	2888	1187	bai2019/filtered_feature_bc_matrix	0.554017	singlet	Bai	Bai_10X	6 weeks	WT	NA	NA	NA	NA	NA	NA	NA	6	Hematopoietic cell	HC1	NA	NA	HC1.C1qa/C1qc/C1qb	NA	NA	NA	NA
AACGTTGTCTGCGACG-1	SeuratProject	6208	2341	bai2019/filtered_feature_bc_matrix	1.30477	singlet	Bai	Bai_10X	6 weeks	WT	NA	NA	NA	NA	NA	NA	NA	2	Satellite glial cell	SGC2	NA	NA	SGC2.Cxcl10/Acsbg1/Phgdh	NA	NA	NA	NA
AACTCAGAGATCTGCT-1	SeuratProject	53932	8236	bai2019/filtered_feature_bc_matrix	2.59215	singlet	Bai	Bai_10X	6 weeks	WT	NA	NA	NA	NA	NA	NA	NA	37	Nodose ganglion neuron	NGN14	GLUT2_GLUT1	Igf1	NGN14.Slc17a7/Hapln4/Lgi3	Nav1.1	Myelinated	Mechanosensor	Gut
AACTCAGAGCATCATC-1	SeuratProject	54555	8072	bai2019/filtered_feature_bc_matrix	3.00981	singlet	Bai	Bai_10X	6 weeks	WT	NA	NA	NA	NA	NA	NA	NA	15	Nodose ganglion neuron	NGN3	GLUT2_Dopa	Adcyap1|Cartpt|Bdnf	NGN3.Cysltr2/Chrnb3/Kcnip4	Nav1.8	Unmyelinated	Mechanosensor	Gut
AACTCAGAGGGTTTCT-1	SeuratProject	2886	1531	bai2019/filtered_feature_bc_matrix	1.00485	singlet	Bai	Bai_10X	6 weeks	WT	NA	NA	NA	NA	NA	NA	NA	12	Fibroblast	FB2	NA	NA	FB2.Acta2/Myh11/Ndufa4l2	NA	NA	NA	NA
AACTCAGCACCTGGTG-1	SeuratProject	5565	2302	bai2019/filtered_feature_bc_matrix	1.76101	singlet	Bai	Bai_10X	6 weeks	WT	NA	NA	NA	NA	NA	NA	NA	2	Satellite glial cell	SGC2	NA	NA	SGC2.Cxcl10/Acsbg1/Phgdh	NA	NA	NA	NA
AACTCAGCACTTAAGC-1	SeuratProject	2952	1463	bai2019/filtered_feature_bc_matrix	1.89702	singlet	Bai	Bai_10X	6 weeks	WT	NA	NA	NA	NA	NA	NA	NA	16	Myelinated glial cell	MGC3	NA	NA	MGC3.Slc36a2/Nr4a2/Ugt8a	NA	NA	NA	NA
AACTCAGTCAACGGCC-1	SeuratProject	80975	9153	bai2019/filtered_feature_bc_matrix	1.56715	singlet	Bai	Bai_10X	6 weeks	WT	NA	NA	NA	NA	NA	NA	NA	38	Jugular ganglion neuron	JGN3	GLUT2_GLUT1	Calca	JGN3.Trappc3l/Nptx1/Tafa1	Nav1.1/Nav1.8	Myelinated	Mechanosensor/Nocisensor	Gut
AACTCAGTCCTCAATT-1	SeuratProject	39063	7691	bai2019/filtered_feature_bc_matrix	2.43709	singlet	Bai	Bai_10X	6 weeks	WT	NA	NA	NA	NA	NA	NA	NA	24	Nodose ganglion neuron	NGN6	GLUT2_Dopa	Igf1|Adcyap1	NGN6.Lypd1/Ddc/Tafa2	Nav1.1	Lightly myelinated	Mechanosensor	Broad projection
AACTCAGTCTTCATGT-1	SeuratProject	30734	6556	bai2019/filtered_feature_bc_matrix	1.11928	singlet	Bai	Bai_10X	6 weeks	WT	NA	NA	NA	NA	NA	NA	NA	28	Nodose ganglion neuron	NGN7	GLUT2_Dopa	Cartpt	NGN7.Rbp4/Gda/Kcnk9	Nav1.1	Lightly myelinated	Mechanosensor	Pancreas
AACTCCCAGGATCGCA-1	SeuratProject	4767	2052	bai2019/filtered_feature_bc_matrix	0.881057	singlet	Bai	Bai_10X	6 weeks	WT	NA	NA	NA	NA	NA	NA	NA	2	Satellite glial cell	SGC2	NA	NA	SGC2.Cxcl10/Acsbg1/Phgdh	NA	NA	NA	NA
AACTCCCCAACCGCCA-1	SeuratProject	8710	3294	bai2019/filtered_feature_bc_matrix	0.803674	singlet	Bai	Bai_10X	6 weeks	WT	NA	NA	NA	NA	NA	NA	NA	0	Endothelial Cell	EC1	NA	NA	EC1.Cldn5/Ly6c1/Ly6a	NA	NA	NA	NA
AACTCCCCAACGATGG-1	SeuratProject	6708	2704	bai2019/filtered_feature_bc_matrix	1.52057	singlet	Bai	Bai_10X	6 weeks	WT	NA	NA	NA	NA	NA	NA	NA	25	Glial cell	GC2	NA	NA	GC2.Sostdc1/Plekhb1/Tsc22d4	NA	NA	NA	NA
AACTCCCCACAGGTTT-1	SeuratProject	35378	7094	bai2019/filtered_feature_bc_matrix	2.82096	singlet	Bai	Bai_10X	6 weeks	WT	NA	NA	NA	NA	NA	NA	NA	5	Nodose ganglion neuron	NGN1	GLUT2_Dopa	Gpha2|Adcyap1|Gal	NGN1.C1ql3/Adcyap1/St18	Nav1.8	Lightly myelinated	Nocisensor	Broad projection
AACTCCCCAGCTGCAC-1	SeuratProject	92896	9346	bai2019/filtered_feature_bc_matrix	1.88383	singlet	Bai	Bai_10X	6 weeks	WT	NA	NA	NA	NA	NA	NA	NA	15	Nodose ganglion neuron	NGN3	GLUT2_Dopa	Adcyap1|Cartpt|Bdnf	NGN3.Cysltr2/Chrnb3/Kcnip4	Nav1.8	Unmyelinated	Mechanosensor	Gut
AACTCCCTCCTCATTA-1	SeuratProject	8326	3106	bai2019/filtered_feature_bc_matrix	0.888782	singlet	Bai	Bai_10X	6 weeks	WT	NA	NA	NA	NA	NA	NA	NA	0	Endothelial Cell	EC1	NA	NA	EC1.Cldn5/Ly6c1/Ly6a	NA	NA	NA	NA
AACTCTTAGTGTTTGC-1	SeuratProject	6099	2396	bai2019/filtered_feature_bc_matrix	1.34448	singlet	Bai	Bai_10X	6 weeks	WT	NA	NA	NA	NA	NA	NA	NA	25	Glial cell	GC2	NA	NA	GC2.Sostdc1/Plekhb1/Tsc22d4	NA	NA	NA	NA
AACTCTTCACTTACGA-1	SeuratProject	47330	7869	bai2019/filtered_feature_bc_matrix	1.57828	singlet	Bai	Bai_10X	6 weeks	WT	NA	NA	NA	NA	NA	NA	NA	26	Jugular ganglion neuron	JGN2	GLUT2	Adcyap1|Calca|Calcb|Gal|Tac1|Cartpt|Bdnf	JGN2.Gfra3/Tac1/Tmem255a	Nav1.8	Unmyelinated	Nocisensor	Broad projection
AACTCTTGTGGGTATG-1	SeuratProject	9901	3419	bai2019/filtered_feature_bc_matrix	1.3938	singlet	Bai	Bai_10X	6 weeks	WT	NA	NA	NA	NA	NA	NA	NA	4	Satellite glial cell	SGC3	NA	NA	SGC3.Bcan/Fbln2/Fbln5	NA	NA	NA	NA
AACTCTTTCCTGCAGG-1	SeuratProject	4057	2024	bai2019/filtered_feature_bc_matrix	0.912004	singlet	Bai	Bai_10X	6 weeks	WT	NA	NA	NA	NA	NA	NA	NA	30	Endothelial Cell	EC2	NA	NA	EC2.Selp/Fabp4/Vwf	NA	NA	NA	NA
AACTGGTAGTCTCCTC-1	SeuratProject	5533	2376	bai2019/filtered_feature_bc_matrix	1.98807	singlet	Bai	Bai_10X	6 weeks	WT	NA	NA	NA	NA	NA	NA	NA	22	Satellite glial cell	SGC8	NA	NA	SGC8.Ttyh1/Ptprz1/Sfrp5	NA	NA	NA	NA
AACTGGTGTAATTGGA-1	SeuratProject	15525	4452	bai2019/filtered_feature_bc_matrix	1.56522	singlet	Bai	Bai_10X	6 weeks	WT	NA	NA	NA	NA	NA	NA	NA	4	Satellite glial cell	SGC3	NA	NA	SGC3.Bcan/Fbln2/Fbln5	NA	NA	NA	NA
AACTTTCAGCTGAAAT-1	SeuratProject	91523	9240	bai2019/filtered_feature_bc_matrix	1.94377	singlet	Bai	Bai_10X	6 weeks	WT	NA	NA	NA	NA	NA	NA	NA	15	Nodose ganglion neuron	NGN3	GLUT2_Dopa	Adcyap1|Cartpt|Bdnf	NGN3.Cysltr2/Chrnb3/Kcnip4	Nav1.8	Unmyelinated	Mechanosensor	Gut
AACTTTCAGTCATGCT-1	SeuratProject	2603	1479	bai2019/filtered_feature_bc_matrix	1.07568	singlet	Bai	Bai_10X	6 weeks	WT	NA	NA	NA	NA	NA	NA	NA	8	Satellite glial cell	SGC5	NA	NA	SGC5.Pou3f1/Col1a2/Gas7	NA	NA	NA	NA
AACTTTCCATGCATGT-1	SeuratProject	62277	8391	bai2019/filtered_feature_bc_matrix	6.04396	singlet	Bai	Bai_10X	6 weeks	WT	NA	NA	NA	NA	NA	NA	NA	17	Nodose ganglion neuron	NGN4	GLUT2_Dopa	Vip|Uts2b|Cartpt	NGN4.Uts2b/Cckar/Vip	Nav1.8	Unmyelinated	Nocisensor	Broad projection
AACTTTCGTATTACCG-1	SeuratProject	10810	3517	bai2019/filtered_feature_bc_matrix	1.80389	singlet	Bai	Bai_10X	6 weeks	WT	NA	NA	NA	NA	NA	NA	NA	4	Satellite glial cell	SGC3	NA	NA	SGC3.Bcan/Fbln2/Fbln5	NA	NA	NA	NA
AACTTTCGTCTAGTCA-1	SeuratProject	2491	1380	bai2019/filtered_feature_bc_matrix	1.00361	singlet	Bai	Bai_10X	6 weeks	WT	NA	NA	NA	NA	NA	NA	NA	12	Fibroblast	FB2	NA	NA	FB2.Acta2/Myh11/Ndufa4l2	NA	NA	NA	NA
AACTTTCGTCTGCCAG-1	SeuratProject	2887	1311	bai2019/filtered_feature_bc_matrix	0.796675	singlet	Bai	Bai_10X	6 weeks	WT	NA	NA	NA	NA	NA	NA	NA	3	Myelinated glial cell	MGC1	NA	NA	MGC1.Ncmap/Fam178b/Cldn19	NA	NA	NA	NA
AACTTTCTCCAAGTAC-1	SeuratProject	59824	8076	bai2019/filtered_feature_bc_matrix	1.48603	singlet	Bai	Bai_10X	6 weeks	WT	NA	NA	NA	NA	NA	NA	NA	24	Nodose ganglion neuron	NGN6	GLUT2_Dopa	Igf1|Adcyap1	NGN6.Lypd1/Ddc/Tafa2	Nav1.1	Lightly myelinated	Mechanosensor	Broad projection
AACTTTCTCCCTTGTG-1	SeuratProject	123540	9521	bai2019/filtered_feature_bc_matrix	2.56435	singlet	Bai	Bai_10X	6 weeks	WT	NA	NA	NA	NA	NA	NA	NA	15	Nodose ganglion neuron	NGN3	GLUT2_Dopa	Adcyap1|Cartpt|Bdnf	NGN3.Cysltr2/Chrnb3/Kcnip4	Nav1.8	Unmyelinated	Mechanosensor	Gut
AACTTTCTCCGCGTTT-1	SeuratProject	102227	8931	bai2019/filtered_feature_bc_matrix	1.92611	singlet	Bai	Bai_10X	6 weeks	WT	NA	NA	NA	NA	NA	NA	NA	13	Nodose ganglion neuron	NGN2	GLUT2	Cartpt	NGN2.Htr3b/Htr3a/Gpr65	Nav1.8	Lightly myelinated	Nocisensor	Broad projection
AAGACCTGTTCGAATC-1	SeuratProject	2965	1891	bai2019/filtered_feature_bc_matrix	1.28162	singlet	Bai	Bai_10X	6 weeks	WT	NA	NA	NA	NA	NA	NA	NA	34	Nodose ganglion neuron	NGN12	GLUT2_GLUT1	NA	NGN12.Slc18a3/Pappa2/Runx3	Nav1.1	Myelinated	Mechanosensor/Nocisensor	Duodenum
AAGCCGCAGCTCCTTC-1	SeuratProject	5045	2217	bai2019/filtered_feature_bc_matrix	2.04163	singlet	Bai	Bai_10X	6 weeks	WT	NA	NA	NA	NA	NA	NA	NA	25	Glial cell	GC2	NA	NA	GC2.Sostdc1/Plekhb1/Tsc22d4	NA	NA	NA	NA
AAGCCGCCAAGAGTCG-1	SeuratProject	2246	1295	bai2019/filtered_feature_bc_matrix	0.890472	singlet	Bai	Bai_10X	6 weeks	WT	NA	NA	NA	NA	NA	NA	NA	12	Fibroblast	FB2	NA	NA	FB2.Acta2/Myh11/Ndufa4l2	NA	NA	NA	NA
AAGCCGCGTACAGTTC-1	SeuratProject	54555	7925	bai2019/filtered_feature_bc_matrix	6.88296	singlet	Bai	Bai_10X	6 weeks	WT	NA	NA	NA	NA	NA	NA	NA	17	Nodose ganglion neuron	NGN4	GLUT2_Dopa	Vip|Uts2b|Cartpt	NGN4.Uts2b/Cckar/Vip	Nav1.8	Unmyelinated	Nocisensor	Broad projection
AAGGAGCAGAGACGAA-1	SeuratProject	34259	6895	bai2019/filtered_feature_bc_matrix	2.51905	singlet	Bai	Bai_10X	6 weeks	WT	NA	NA	NA	NA	NA	NA	NA	5	Nodose ganglion neuron	NGN1	GLUT2_Dopa	Gpha2|Adcyap1|Gal	NGN1.C1ql3/Adcyap1/St18	Nav1.8	Lightly myelinated	Nocisensor	Broad projection
AAGGAGCCATGTTCCC-1	SeuratProject	96784	8888	bai2019/filtered_feature_bc_matrix	3.44478	singlet	Bai	Bai_10X	6 weeks	WT	NA	NA	NA	NA	NA	NA	NA	15	Nodose ganglion neuron	NGN3	GLUT2_Dopa	Adcyap1|Cartpt|Bdnf	NGN3.Cysltr2/Chrnb3/Kcnip4	Nav1.8	Unmyelinated	Mechanosensor	Gut
AAGGAGCTCACATAGC-1	SeuratProject	6018	2469	bai2019/filtered_feature_bc_matrix	1.66168	singlet	Bai	Bai_10X	6 weeks	WT	NA	NA	NA	NA	NA	NA	NA	22	Satellite glial cell	SGC8	NA	NA	SGC8.Ttyh1/Ptprz1/Sfrp5	NA	NA	NA	NA
AAGGCAGAGTGATCGG-1	SeuratProject	46866	7828	bai2019/filtered_feature_bc_matrix	3.95809	singlet	Bai	Bai_10X	6 weeks	WT	NA	NA	NA	NA	NA	NA	NA	5	Nodose ganglion neuron	NGN1	GLUT2_Dopa	Gpha2|Adcyap1|Gal	NGN1.C1ql3/Adcyap1/St18	Nav1.8	Lightly myelinated	Nocisensor	Broad projection
AAGGCAGAGTTGAGAT-1	SeuratProject	8584	3322	bai2019/filtered_feature_bc_matrix	0.664026	singlet	Bai	Bai_10X	6 weeks	WT	NA	NA	NA	NA	NA	NA	NA	0	Endothelial Cell	EC1	NA	NA	EC1.Cldn5/Ly6c1/Ly6a	NA	NA	NA	NA
AAGGCAGTCTTAGAGC-1	SeuratProject	30296	6415	bai2019/filtered_feature_bc_matrix	0.838395	singlet	Bai	Bai_10X	6 weeks	WT	NA	NA	NA	NA	NA	NA	NA	26	Jugular ganglion neuron	JGN2	GLUT2	Adcyap1|Calca|Calcb|Gal|Tac1|Cartpt|Bdnf	JGN2.Gfra3/Tac1/Tmem255a	Nav1.8	Unmyelinated	Nocisensor	Broad projection
AAGGTTCAGCCCAATT-1	SeuratProject	67491	9050	bai2019/filtered_feature_bc_matrix	2.23882	singlet	Bai	Bai_10X	6 weeks	WT	NA	NA	NA	NA	NA	NA	NA	37	Nodose ganglion neuron	NGN14	GLUT2_GLUT1	Igf1	NGN14.Slc17a7/Hapln4/Lgi3	Nav1.1	Myelinated	Mechanosensor	Gut
AAGGTTCCATCGACGC-1	SeuratProject	41647	7603	bai2019/filtered_feature_bc_matrix	1.95212	singlet	Bai	Bai_10X	6 weeks	WT	NA	NA	NA	NA	NA	NA	NA	24	Nodose ganglion neuron	NGN6	GLUT2_Dopa	Igf1|Adcyap1	NGN6.Lypd1/Ddc/Tafa2	Nav1.1	Lightly myelinated	Mechanosensor	Broad projection
AAGTCTGAGGGAAACA-1	SeuratProject	83782	8464	bai2019/filtered_feature_bc_matrix	3.62369	singlet	Bai	Bai_10X	6 weeks	WT	NA	NA	NA	NA	NA	NA	NA	17	Nodose ganglion neuron	NGN4	GLUT2_Dopa	Vip|Uts2b|Cartpt	NGN4.Uts2b/Cckar/Vip	Nav1.8	Unmyelinated	Nocisensor	Broad projection
AAGTCTGGTATCTGCA-1	SeuratProject	1913	949	bai2019/filtered_feature_bc_matrix	0.627287	singlet	Bai	Bai_10X	6 weeks	WT	NA	NA	NA	NA	NA	NA	NA	39	Hematopoietic cell	HC2	NA	NA	HC2.Cd52/Lsp1/Rac2	NA	NA	NA	NA
AAGTCTGTCGGCTACG-1	SeuratProject	2863	1554	bai2019/filtered_feature_bc_matrix	0.943067	singlet	Bai	Bai_10X	6 weeks	WT	NA	NA	NA	NA	NA	NA	NA	10	Satellite glial cell	SGC6	NA	NA	SGC6.Ifit3/Cdh19/Isg15	NA	NA	NA	NA
AAGTCTGTCTCGTATT-1	SeuratProject	75709	8490	bai2019/filtered_feature_bc_matrix	3.50157	singlet	Bai	Bai_10X	6 weeks	WT	NA	NA	NA	NA	NA	NA	NA	36	Nodose ganglion neuron	NGN13	GLUT2	Agrp|Vip|Cartpt	NGN13.Lox/Pkib/F2r	Nav1.8	Unmyelinated	Nocisensor	Broad projection
AATCCAGAGAACAACT-1	SeuratProject	5931	2343	bai2019/filtered_feature_bc_matrix	1.45001	singlet	Bai	Bai_10X	6 weeks	WT	NA	NA	NA	NA	NA	NA	NA	4	Satellite glial cell	SGC3	NA	NA	SGC3.Bcan/Fbln2/Fbln5	NA	NA	NA	NA
AATCCAGCAATCGAAA-1	SeuratProject	11174	3733	bai2019/filtered_feature_bc_matrix	2.30893	singlet	Bai	Bai_10X	6 weeks	WT	NA	NA	NA	NA	NA	NA	NA	2	Satellite glial cell	SGC2	NA	NA	SGC2.Cxcl10/Acsbg1/Phgdh	NA	NA	NA	NA
AATCCAGCACCACCAG-1	SeuratProject	89321	8571	bai2019/filtered_feature_bc_matrix	3.22097	singlet	Bai	Bai_10X	6 weeks	WT	NA	NA	NA	NA	NA	NA	NA	36	Nodose ganglion neuron	NGN13	GLUT2	Agrp|Vip|Cartpt	NGN13.Lox/Pkib/F2r	Nav1.8	Unmyelinated	Nocisensor	Broad projection
AATCCAGCAGGGTATG-1	SeuratProject	5437	2244	bai2019/filtered_feature_bc_matrix	1.65532	singlet	Bai	Bai_10X	6 weeks	WT	NA	NA	NA	NA	NA	NA	NA	22	Satellite glial cell	SGC8	NA	NA	SGC8.Ttyh1/Ptprz1/Sfrp5	NA	NA	NA	NA
AATCCAGGTGTAACGG-1	SeuratProject	86484	9016	bai2019/filtered_feature_bc_matrix	4.33606	singlet	Bai	Bai_10X	6 weeks	WT	NA	NA	NA	NA	NA	NA	NA	29	Nodose ganglion neuron	NGN8	GLUT2_Dopa	Adcyap1|Cartpt|Bdnf	NGN8.Trpa1/Efcab6/Nos1	Nav1.8	Unmyelinated	Mechanosensor/Nocisensor	Broad projection
AATCCAGGTTCGCGAC-1	SeuratProject	2377	1317	bai2019/filtered_feature_bc_matrix	1.05175	singlet	Bai	Bai_10X	6 weeks	WT	NA	NA	NA	NA	NA	NA	NA	7	Satellite glial cell	SGC4	NA	NA	SGC4.Atf3/Emp1/Cebpd	NA	NA	NA	NA
AATCGGTGTAAGTGTA-1	SeuratProject	3075	1583	bai2019/filtered_feature_bc_matrix	2.11382	singlet	Bai	Bai_10X	6 weeks	WT	NA	NA	NA	NA	NA	NA	NA	12	Fibroblast	FB2	NA	NA	FB2.Acta2/Myh11/Ndufa4l2	NA	NA	NA	NA
AATCGGTGTGTTTGTG-1	SeuratProject	63907	8665	bai2019/filtered_feature_bc_matrix	1.57416	singlet	Bai	Bai_10X	6 weeks	WT	NA	NA	NA	NA	NA	NA	NA	34	Nodose ganglion neuron	NGN12	GLUT2_GLUT1	NA	NGN12.Slc18a3/Pappa2/Runx3	Nav1.1	Myelinated	Mechanosensor/Nocisensor	Duodenum
AATCGGTGTTCCACGG-1	SeuratProject	44185	7750	bai2019/filtered_feature_bc_matrix	3.36313	singlet	Bai	Bai_10X	6 weeks	WT	NA	NA	NA	NA	NA	NA	NA	28	Nodose ganglion neuron	NGN7	GLUT2_Dopa	Cartpt	NGN7.Rbp4/Gda/Kcnk9	Nav1.1	Lightly myelinated	Mechanosensor	Pancreas
ACACCAAAGTCCGTAT-1	SeuratProject	3634	1697	bai2019/filtered_feature_bc_matrix	1.43093	singlet	Bai	Bai_10X	6 weeks	WT	NA	NA	NA	NA	NA	NA	NA	3	Myelinated glial cell	MGC1	NA	NA	MGC1.Ncmap/Fam178b/Cldn19	NA	NA	NA	NA
ACACCAACACTTACGA-1	SeuratProject	136055	9687	bai2019/filtered_feature_bc_matrix	1.73533	singlet	Bai	Bai_10X	6 weeks	WT	NA	NA	NA	NA	NA	NA	NA	13	Nodose ganglion neuron	NGN2	GLUT2	Cartpt	NGN2.Htr3b/Htr3a/Gpr65	Nav1.8	Lightly myelinated	Nocisensor	Broad projection
ACACCAACATGTAGTC-1	SeuratProject	1553	1095	bai2019/filtered_feature_bc_matrix	6.88989	singlet	Bai	Bai_10X	6 weeks	WT	NA	NA	NA	NA	NA	NA	NA	28	Nodose ganglion neuron	NGN7	GLUT2_Dopa	Cartpt	NGN7.Rbp4/Gda/Kcnk9	Nav1.1	Lightly myelinated	Mechanosensor	Pancreas
ACACCCTCAAGTCTAC-1	SeuratProject	2038	1084	bai2019/filtered_feature_bc_matrix	2.25711	singlet	Bai	Bai_10X	6 weeks	WT	NA	NA	NA	NA	NA	NA	NA	11	Myelinated glial cell	MGC2	NA	NA	MGC2.Prx/Pllp/Bcas1	NA	NA	NA	NA
ACACCCTCATACCATG-1	SeuratProject	55250	7889	bai2019/filtered_feature_bc_matrix	5.53665	singlet	Bai	Bai_10X	6 weeks	WT	NA	NA	NA	NA	NA	NA	NA	17	Nodose ganglion neuron	NGN4	GLUT2_Dopa	Vip|Uts2b|Cartpt	NGN4.Uts2b/Cckar/Vip	Nav1.8	Unmyelinated	Nocisensor	Broad projection
ACACCCTGTCATTAGC-1	SeuratProject	1821	1230	bai2019/filtered_feature_bc_matrix	3.40472	singlet	Bai	Bai_10X	6 weeks	WT	NA	NA	NA	NA	NA	NA	NA	17	Nodose ganglion neuron	NGN4	GLUT2_Dopa	Vip|Uts2b|Cartpt	NGN4.Uts2b/Cckar/Vip	Nav1.8	Unmyelinated	Nocisensor	Broad projection
ACACCCTTCACCGGGT-1	SeuratProject	1209	756	bai2019/filtered_feature_bc_matrix	4.63193	singlet	Bai	Bai_10X	6 weeks	WT	NA	NA	NA	NA	NA	NA	NA	11	Myelinated glial cell	MGC2	NA	NA	MGC2.Prx/Pllp/Bcas1	NA	NA	NA	NA
ACACCGGAGGCCCTTG-1	SeuratProject	1396	852	bai2019/filtered_feature_bc_matrix	2.29226	singlet	Bai	Bai_10X	6 weeks	WT	NA	NA	NA	NA	NA	NA	NA	7	Satellite glial cell	SGC4	NA	NA	SGC4.Atf3/Emp1/Cebpd	NA	NA	NA	NA
ACACCGGAGGCGATAC-1	SeuratProject	76559	9037	bai2019/filtered_feature_bc_matrix	1.73461	singlet	Bai	Bai_10X	6 weeks	WT	NA	NA	NA	NA	NA	NA	NA	26	Jugular ganglion neuron	JGN2	GLUT2	Adcyap1|Calca|Calcb|Gal|Tac1|Cartpt|Bdnf	JGN2.Gfra3/Tac1/Tmem255a	Nav1.8	Unmyelinated	Nocisensor	Broad projection
ACACCGGAGTAAGTAC-1	SeuratProject	94851	9137	bai2019/filtered_feature_bc_matrix	2.70951	singlet	Bai	Bai_10X	6 weeks	WT	NA	NA	NA	NA	NA	NA	NA	15	Nodose ganglion neuron	NGN3	GLUT2_Dopa	Adcyap1|Cartpt|Bdnf	NGN3.Cysltr2/Chrnb3/Kcnip4	Nav1.8	Unmyelinated	Mechanosensor	Gut
ACACCGGAGTATCGAA-1	SeuratProject	4442	2073	bai2019/filtered_feature_bc_matrix	1.28321	singlet	Bai	Bai_10X	6 weeks	WT	NA	NA	NA	NA	NA	NA	NA	2	Satellite glial cell	SGC2	NA	NA	SGC2.Cxcl10/Acsbg1/Phgdh	NA	NA	NA	NA
ACACCGGAGTGGTCCC-1	SeuratProject	1552	951	bai2019/filtered_feature_bc_matrix	3.28608	singlet	Bai	Bai_10X	6 weeks	WT	NA	NA	NA	NA	NA	NA	NA	25	Glial cell	GC2	NA	NA	GC2.Sostdc1/Plekhb1/Tsc22d4	NA	NA	NA	NA
ACACCGGGTTCAGGCC-1	SeuratProject	47554	7997	bai2019/filtered_feature_bc_matrix	4.15738	singlet	Bai	Bai_10X	6 weeks	WT	NA	NA	NA	NA	NA	NA	NA	5	Nodose ganglion neuron	NGN1	GLUT2_Dopa	Gpha2|Adcyap1|Gal	NGN1.C1ql3/Adcyap1/St18	Nav1.8	Lightly myelinated	Nocisensor	Broad projection
ACACCGGTCCTGCCAT-1	SeuratProject	1038	624	bai2019/filtered_feature_bc_matrix	1.7341	singlet	Bai	Bai_10X	6 weeks	WT	NA	NA	NA	NA	NA	NA	NA	3	Myelinated glial cell	MGC1	NA	NA	MGC1.Ncmap/Fam178b/Cldn19	NA	NA	NA	NA
ACACTGATCATCTGCC-1	SeuratProject	7105	2631	bai2019/filtered_feature_bc_matrix	1.49191	singlet	Bai	Bai_10X	6 weeks	WT	NA	NA	NA	NA	NA	NA	NA	22	Satellite glial cell	SGC8	NA	NA	SGC8.Ttyh1/Ptprz1/Sfrp5	NA	NA	NA	NA
ACACTGATCCCGACTT-1	SeuratProject	40732	7460	bai2019/filtered_feature_bc_matrix	2.82579	singlet	Bai	Bai_10X	6 weeks	WT	NA	NA	NA	NA	NA	NA	NA	5	Nodose ganglion neuron	NGN1	GLUT2_Dopa	Gpha2|Adcyap1|Gal	NGN1.C1ql3/Adcyap1/St18	Nav1.8	Lightly myelinated	Nocisensor	Broad projection
ACAGCCGAGATTACCC-1	SeuratProject	11096	3560	bai2019/filtered_feature_bc_matrix	0.405552	singlet	Bai	Bai_10X	6 weeks	WT	NA	NA	NA	NA	NA	NA	NA	0	Endothelial Cell	EC1	NA	NA	EC1.Cldn5/Ly6c1/Ly6a	NA	NA	NA	NA
ACAGCCGAGTGTTTGC-1	SeuratProject	1727	1042	bai2019/filtered_feature_bc_matrix	3.35843	singlet	Bai	Bai_10X	6 weeks	WT	NA	NA	NA	NA	NA	NA	NA	11	Myelinated glial cell	MGC2	NA	NA	MGC2.Prx/Pllp/Bcas1	NA	NA	NA	NA
ACAGCCGCAAAGGCGT-1	SeuratProject	3441	1690	bai2019/filtered_feature_bc_matrix	1.30776	singlet	Bai	Bai_10X	6 weeks	WT	NA	NA	NA	NA	NA	NA	NA	10	Satellite glial cell	SGC6	NA	NA	SGC6.Ifit3/Cdh19/Isg15	NA	NA	NA	NA
ACAGCCGCAGCTGCAC-1	SeuratProject	46365	8094	bai2019/filtered_feature_bc_matrix	1.84191	singlet	Bai	Bai_10X	6 weeks	WT	NA	NA	NA	NA	NA	NA	NA	24	Nodose ganglion neuron	NGN6	GLUT2_Dopa	Igf1|Adcyap1	NGN6.Lypd1/Ddc/Tafa2	Nav1.1	Lightly myelinated	Mechanosensor	Broad projection
ACAGCCGCAGTACACT-1	SeuratProject	34037	7438	bai2019/filtered_feature_bc_matrix	2.72938	singlet	Bai	Bai_10X	6 weeks	WT	NA	NA	NA	NA	NA	NA	NA	28	Nodose ganglion neuron	NGN7	GLUT2_Dopa	Cartpt	NGN7.Rbp4/Gda/Kcnk9	Nav1.1	Lightly myelinated	Mechanosensor	Pancreas
ACAGCCGCATCGGAAG-1	SeuratProject	8892	3259	bai2019/filtered_feature_bc_matrix	3.20513	singlet	Bai	Bai_10X	6 weeks	WT	NA	NA	NA	NA	NA	NA	NA	22	Satellite glial cell	SGC8	NA	NA	SGC8.Ttyh1/Ptprz1/Sfrp5	NA	NA	NA	NA
ACAGCCGGTGAAGGCT-1	SeuratProject	23127	5607	bai2019/filtered_feature_bc_matrix	9.18839	singlet	Bai	Bai_10X	6 weeks	WT	NA	NA	NA	NA	NA	NA	NA	31	Nodose ganglion neuron	NGN9	GLUT2	NA	NGN9.Miat/Snhg11/Meg3	Nav1.8	Unmyelinated	Nocisensor	Gut
ACAGCCGTCTGAAAGA-1	SeuratProject	42825	7505	bai2019/filtered_feature_bc_matrix	5.73964	singlet	Bai	Bai_10X	6 weeks	WT	NA	NA	NA	NA	NA	NA	NA	5	Nodose ganglion neuron	NGN1	GLUT2_Dopa	Gpha2|Adcyap1|Gal	NGN1.C1ql3/Adcyap1/St18	Nav1.8	Lightly myelinated	Nocisensor	Broad projection
ACAGCCGTCTTAGAGC-1	SeuratProject	8623	3172	bai2019/filtered_feature_bc_matrix	0.695814	singlet	Bai	Bai_10X	6 weeks	WT	NA	NA	NA	NA	NA	NA	NA	0	Endothelial Cell	EC1	NA	NA	EC1.Cldn5/Ly6c1/Ly6a	NA	NA	NA	NA
ACAGCTAAGAGTTGGC-1	SeuratProject	17369	5038	bai2019/filtered_feature_bc_matrix	6.32736	singlet	Bai	Bai_10X	6 weeks	WT	NA	NA	NA	NA	NA	NA	NA	13	Nodose ganglion neuron	NGN2	GLUT2	Cartpt	NGN2.Htr3b/Htr3a/Gpr65	Nav1.8	Lightly myelinated	Nocisensor	Broad projection
ACAGCTACACTAGTAC-1	SeuratProject	1269	939	bai2019/filtered_feature_bc_matrix	1.89125	singlet	Bai	Bai_10X	6 weeks	WT	NA	NA	NA	NA	NA	NA	NA	15	Nodose ganglion neuron	NGN3	GLUT2_Dopa	Adcyap1|Cartpt|Bdnf	NGN3.Cysltr2/Chrnb3/Kcnip4	Nav1.8	Unmyelinated	Mechanosensor	Gut
ACAGCTATCTGTCCGT-1	SeuratProject	9835	3435	bai2019/filtered_feature_bc_matrix	0.660905	singlet	Bai	Bai_10X	6 weeks	WT	NA	NA	NA	NA	NA	NA	NA	0	Endothelial Cell	EC1	NA	NA	EC1.Cldn5/Ly6c1/Ly6a	NA	NA	NA	NA
ACATACGAGCGATATA-1	SeuratProject	1663	1031	bai2019/filtered_feature_bc_matrix	1.20265	singlet	Bai	Bai_10X	6 weeks	WT	NA	NA	NA	NA	NA	NA	NA	7	Satellite glial cell	SGC4	NA	NA	SGC4.Atf3/Emp1/Cebpd	NA	NA	NA	NA
ACATACGAGGATATAC-1	SeuratProject	6420	2501	bai2019/filtered_feature_bc_matrix	1.69782	singlet	Bai	Bai_10X	6 weeks	WT	NA	NA	NA	NA	NA	NA	NA	2	Satellite glial cell	SGC2	NA	NA	SGC2.Cxcl10/Acsbg1/Phgdh	NA	NA	NA	NA
ACATACGCAGCGTAAG-1	SeuratProject	55948	8310	bai2019/filtered_feature_bc_matrix	4.72045	singlet	Bai	Bai_10X	6 weeks	WT	NA	NA	NA	NA	NA	NA	NA	5	Nodose ganglion neuron	NGN1	GLUT2_Dopa	Gpha2|Adcyap1|Gal	NGN1.C1ql3/Adcyap1/St18	Nav1.8	Lightly myelinated	Nocisensor	Broad projection
ACATACGGTCTCATCC-1	SeuratProject	3432	1688	bai2019/filtered_feature_bc_matrix	0.844988	singlet	Bai	Bai_10X	6 weeks	WT	NA	NA	NA	NA	NA	NA	NA	0	Endothelial Cell	EC1	NA	NA	EC1.Cldn5/Ly6c1/Ly6a	NA	NA	NA	NA
ACATACGGTGCACCAC-1	SeuratProject	106206	9143	bai2019/filtered_feature_bc_matrix	4.02614	singlet	Bai	Bai_10X	6 weeks	WT	NA	NA	NA	NA	NA	NA	NA	13	Nodose ganglion neuron	NGN2	GLUT2	Cartpt	NGN2.Htr3b/Htr3a/Gpr65	Nav1.8	Lightly myelinated	Nocisensor	Broad projection
ACATACGGTTGGGACA-1	SeuratProject	1517	805	bai2019/filtered_feature_bc_matrix	0.988794	singlet	Bai	Bai_10X	6 weeks	WT	NA	NA	NA	NA	NA	NA	NA	39	Hematopoietic cell	HC2	NA	NA	HC2.Cd52/Lsp1/Rac2	NA	NA	NA	NA
ACATACGTCATGTGGT-1	SeuratProject	34389	6826	bai2019/filtered_feature_bc_matrix	1.04685	singlet	Bai	Bai_10X	6 weeks	WT	NA	NA	NA	NA	NA	NA	NA	26	Jugular ganglion neuron	JGN2	GLUT2	Adcyap1|Calca|Calcb|Gal|Tac1|Cartpt|Bdnf	JGN2.Gfra3/Tac1/Tmem255a	Nav1.8	Unmyelinated	Nocisensor	Broad projection
ACATCAGCAGCCTTTC-1	SeuratProject	50862	8309	bai2019/filtered_feature_bc_matrix	2.07817	singlet	Bai	Bai_10X	6 weeks	WT	NA	NA	NA	NA	NA	NA	NA	24	Nodose ganglion neuron	NGN6	GLUT2_Dopa	Igf1|Adcyap1	NGN6.Lypd1/Ddc/Tafa2	Nav1.1	Lightly myelinated	Mechanosensor	Broad projection
ACATCAGGTTCATGGT-1	SeuratProject	52914	8395	bai2019/filtered_feature_bc_matrix	2.09018	singlet	Bai	Bai_10X	6 weeks	WT	NA	NA	NA	NA	NA	NA	NA	24	Nodose ganglion neuron	NGN6	GLUT2_Dopa	Igf1|Adcyap1	NGN6.Lypd1/Ddc/Tafa2	Nav1.1	Lightly myelinated	Mechanosensor	Broad projection
ACATGGTGTGATGCCC-1	SeuratProject	3469	1473	bai2019/filtered_feature_bc_matrix	1.09542	singlet	Bai	Bai_10X	6 weeks	WT	NA	NA	NA	NA	NA	NA	NA	3	Myelinated glial cell	MGC1	NA	NA	MGC1.Ncmap/Fam178b/Cldn19	NA	NA	NA	NA
ACATGGTGTGCCTGCA-1	SeuratProject	66089	8637	bai2019/filtered_feature_bc_matrix	6.73183	singlet	Bai	Bai_10X	6 weeks	WT	NA	NA	NA	NA	NA	NA	NA	17	Nodose ganglion neuron	NGN4	GLUT2_Dopa	Vip|Uts2b|Cartpt	NGN4.Uts2b/Cckar/Vip	Nav1.8	Unmyelinated	Nocisensor	Broad projection
ACATGGTTCACATAGC-1	SeuratProject	5770	2351	bai2019/filtered_feature_bc_matrix	1.57712	singlet	Bai	Bai_10X	6 weeks	WT	NA	NA	NA	NA	NA	NA	NA	2	Satellite glial cell	SGC2	NA	NA	SGC2.Cxcl10/Acsbg1/Phgdh	NA	NA	NA	NA
ACATGGTTCGTCTGAA-1	SeuratProject	6569	2451	bai2019/filtered_feature_bc_matrix	1.90288	singlet	Bai	Bai_10X	6 weeks	WT	NA	NA	NA	NA	NA	NA	NA	4	Satellite glial cell	SGC3	NA	NA	SGC3.Bcan/Fbln2/Fbln5	NA	NA	NA	NA
ACCAGTAAGGAGTTGC-1	SeuratProject	32050	7381	bai2019/filtered_feature_bc_matrix	1.90016	singlet	Bai	Bai_10X	6 weeks	WT	NA	NA	NA	NA	NA	NA	NA	40	Nodose ganglion neuron	NGN15	GLUT2_Dopa	Gal	NGN15.Bmp3/Gal/Pcdh9	Nav1.1	Lightly myelinated	Mechanosensor	Heart
ACCAGTACAAGCGATG-1	SeuratProject	7442	2159	bai2019/filtered_feature_bc_matrix	0.658425	singlet	Bai	Bai_10X	6 weeks	WT	NA	NA	NA	NA	NA	NA	NA	39	Hematopoietic cell	HC2	NA	NA	HC2.Cd52/Lsp1/Rac2	NA	NA	NA	NA
ACCAGTAGTCGGATCC-1	SeuratProject	74277	8102	bai2019/filtered_feature_bc_matrix	4.47245	singlet	Bai	Bai_10X	6 weeks	WT	NA	NA	NA	NA	NA	NA	NA	36	Nodose ganglion neuron	NGN13	GLUT2	Agrp|Vip|Cartpt	NGN13.Lox/Pkib/F2r	Nav1.8	Unmyelinated	Nocisensor	Broad projection
ACCCACTAGAGTAATC-1	SeuratProject	1110	747	bai2019/filtered_feature_bc_matrix	1.71171	singlet	Bai	Bai_10X	6 weeks	WT	NA	NA	NA	NA	NA	NA	NA	26	Jugular ganglion neuron	JGN2	GLUT2	Adcyap1|Calca|Calcb|Gal|Tac1|Cartpt|Bdnf	JGN2.Gfra3/Tac1/Tmem255a	Nav1.8	Unmyelinated	Nocisensor	Broad projection
ACCCACTAGGAATCGC-1	SeuratProject	1500	898	bai2019/filtered_feature_bc_matrix	1	singlet	Bai	Bai_10X	6 weeks	WT	NA	NA	NA	NA	NA	NA	NA	16	Myelinated glial cell	MGC3	NA	NA	MGC3.Slc36a2/Nr4a2/Ugt8a	NA	NA	NA	NA
ACCCACTAGGACAGCT-1	SeuratProject	7167	2717	bai2019/filtered_feature_bc_matrix	8.17636	singlet	Bai	Bai_10X	6 weeks	WT	NA	NA	NA	NA	NA	NA	NA	13	Nodose ganglion neuron	NGN2	GLUT2	Cartpt	NGN2.Htr3b/Htr3a/Gpr65	Nav1.8	Lightly myelinated	Nocisensor	Broad projection
ACCCACTAGGCGATAC-1	SeuratProject	4591	2282	bai2019/filtered_feature_bc_matrix	0.914833	singlet	Bai	Bai_10X	6 weeks	WT	NA	NA	NA	NA	NA	NA	NA	0	Endothelial Cell	EC1	NA	NA	EC1.Cldn5/Ly6c1/Ly6a	NA	NA	NA	NA
ACCCACTCAGCCTGTG-1	SeuratProject	3382	1535	bai2019/filtered_feature_bc_matrix	3.75517	singlet	Bai	Bai_10X	6 weeks	WT	NA	NA	NA	NA	NA	NA	NA	22	Satellite glial cell	SGC8	NA	NA	SGC8.Ttyh1/Ptprz1/Sfrp5	NA	NA	NA	NA
ACCCACTTCCGATATG-1	SeuratProject	60462	8210	bai2019/filtered_feature_bc_matrix	4.6922	singlet	Bai	Bai_10X	6 weeks	WT	NA	NA	NA	NA	NA	NA	NA	17	Nodose ganglion neuron	NGN4	GLUT2_Dopa	Vip|Uts2b|Cartpt	NGN4.Uts2b/Cckar/Vip	Nav1.8	Unmyelinated	Nocisensor	Broad projection
ACCGTAAAGTTGCAGG-1	SeuratProject	66933	8551	bai2019/filtered_feature_bc_matrix	4.33269	singlet	Bai	Bai_10X	6 weeks	WT	NA	NA	NA	NA	NA	NA	NA	29	Nodose ganglion neuron	NGN8	GLUT2_Dopa	Adcyap1|Cartpt|Bdnf	NGN8.Trpa1/Efcab6/Nos1	Nav1.8	Unmyelinated	Mechanosensor/Nocisensor	Broad projection
ACCGTAAGTCTGCAAT-1	SeuratProject	9770	3331	bai2019/filtered_feature_bc_matrix	1.32037	singlet	Bai	Bai_10X	6 weeks	WT	NA	NA	NA	NA	NA	NA	NA	1	Satellite glial cell	SGC1	NA	NA	SGC1.Mmd2/Ednrb/Fabp7	NA	NA	NA	NA
ACCGTAAGTCTGGAGA-1	SeuratProject	83465	8581	bai2019/filtered_feature_bc_matrix	3.31876	singlet	Bai	Bai_10X	6 weeks	WT	NA	NA	NA	NA	NA	NA	NA	13	Nodose ganglion neuron	NGN2	GLUT2	Cartpt	NGN2.Htr3b/Htr3a/Gpr65	Nav1.8	Lightly myelinated	Nocisensor	Broad projection
ACCGTAAGTGATGCCC-1	SeuratProject	2076	1123	bai2019/filtered_feature_bc_matrix	1.54143	singlet	Bai	Bai_10X	6 weeks	WT	NA	NA	NA	NA	NA	NA	NA	14	Glial cell	GC1	NA	NA	GC1.Kcna1/Fxyd3/Mbp	NA	NA	NA	NA
ACCGTAAGTTAAAGAC-1	SeuratProject	3136	1324	bai2019/filtered_feature_bc_matrix	0.637755	singlet	Bai	Bai_10X	6 weeks	WT	NA	NA	NA	NA	NA	NA	NA	6	Hematopoietic cell	HC1	NA	NA	HC1.C1qa/C1qc/C1qb	NA	NA	NA	NA
ACCGTAAGTTGTCGCG-1	SeuratProject	40042	7488	bai2019/filtered_feature_bc_matrix	3.09925	singlet	Bai	Bai_10X	6 weeks	WT	NA	NA	NA	NA	NA	NA	NA	40	Nodose ganglion neuron	NGN15	GLUT2_Dopa	Gal	NGN15.Bmp3/Gal/Pcdh9	Nav1.1	Lightly myelinated	Mechanosensor	Heart
ACCGTAATCCCATTAT-1	SeuratProject	39418	7512	bai2019/filtered_feature_bc_matrix	2.72211	singlet	Bai	Bai_10X	6 weeks	WT	NA	NA	NA	NA	NA	NA	NA	5	Nodose ganglion neuron	NGN1	GLUT2_Dopa	Gpha2|Adcyap1|Gal	NGN1.C1ql3/Adcyap1/St18	Nav1.8	Lightly myelinated	Nocisensor	Broad projection
ACCTTTACACGACGAA-1	SeuratProject	5629	2228	bai2019/filtered_feature_bc_matrix	1.31462	singlet	Bai	Bai_10X	6 weeks	WT	NA	NA	NA	NA	NA	NA	NA	2	Satellite glial cell	SGC2	NA	NA	SGC2.Cxcl10/Acsbg1/Phgdh	NA	NA	NA	NA
ACCTTTAGTACCGTAT-1	SeuratProject	39892	7419	bai2019/filtered_feature_bc_matrix	2.38394	singlet	Bai	Bai_10X	6 weeks	WT	NA	NA	NA	NA	NA	NA	NA	28	Nodose ganglion neuron	NGN7	GLUT2_Dopa	Cartpt	NGN7.Rbp4/Gda/Kcnk9	Nav1.1	Lightly myelinated	Mechanosensor	Pancreas
ACGAGCCAGCAATCTC-1	SeuratProject	6463	2537	bai2019/filtered_feature_bc_matrix	1.74841	singlet	Bai	Bai_10X	6 weeks	WT	NA	NA	NA	NA	NA	NA	NA	22	Satellite glial cell	SGC8	NA	NA	SGC8.Ttyh1/Ptprz1/Sfrp5	NA	NA	NA	NA
ACGAGCCTCTGCAAGT-1	SeuratProject	1212	853	bai2019/filtered_feature_bc_matrix	1.48515	singlet	Bai	Bai_10X	6 weeks	WT	NA	NA	NA	NA	NA	NA	NA	18	Satellite glial cell	SGC7	NA	NA	SGC7.G0s2/Sdc4/Ccn1	NA	NA	NA	NA
ACGAGGACAGTAGAGC-1	SeuratProject	4875	2099	bai2019/filtered_feature_bc_matrix	1.55897	singlet	Bai	Bai_10X	6 weeks	WT	NA	NA	NA	NA	NA	NA	NA	4	Satellite glial cell	SGC3	NA	NA	SGC3.Bcan/Fbln2/Fbln5	NA	NA	NA	NA
ACGAGGAGTTCGGCAC-1	SeuratProject	4913	2004	bai2019/filtered_feature_bc_matrix	0.997354	singlet	Bai	Bai_10X	6 weeks	WT	NA	NA	NA	NA	NA	NA	NA	2	Satellite glial cell	SGC2	NA	NA	SGC2.Cxcl10/Acsbg1/Phgdh	NA	NA	NA	NA
ACGATACCAGCTGTAT-1	SeuratProject	1921	1121	bai2019/filtered_feature_bc_matrix	0.520562	singlet	Bai	Bai_10X	6 weeks	WT	NA	NA	NA	NA	NA	NA	NA	16	Myelinated glial cell	MGC3	NA	NA	MGC3.Slc36a2/Nr4a2/Ugt8a	NA	NA	NA	NA
ACGATACGTTCAACCA-1	SeuratProject	79288	9091	bai2019/filtered_feature_bc_matrix	2.48587	singlet	Bai	Bai_10X	6 weeks	WT	NA	NA	NA	NA	NA	NA	NA	15	Nodose ganglion neuron	NGN3	GLUT2_Dopa	Adcyap1|Cartpt|Bdnf	NGN3.Cysltr2/Chrnb3/Kcnip4	Nav1.8	Unmyelinated	Mechanosensor	Gut
ACGATACGTTCGTCTC-1	SeuratProject	46639	7730	bai2019/filtered_feature_bc_matrix	2.17629	singlet	Bai	Bai_10X	6 weeks	WT	NA	NA	NA	NA	NA	NA	NA	34	Nodose ganglion neuron	NGN12	GLUT2_GLUT1	NA	NGN12.Slc18a3/Pappa2/Runx3	Nav1.1	Myelinated	Mechanosensor/Nocisensor	Duodenum
ACGATGTAGACTAGAT-1	SeuratProject	35335	7079	bai2019/filtered_feature_bc_matrix	2.90647	singlet	Bai	Bai_10X	6 weeks	WT	NA	NA	NA	NA	NA	NA	NA	5	Nodose ganglion neuron	NGN1	GLUT2_Dopa	Gpha2|Adcyap1|Gal	NGN1.C1ql3/Adcyap1/St18	Nav1.8	Lightly myelinated	Nocisensor	Broad projection
ACGATGTAGCTCCTCT-1	SeuratProject	4045	1852	bai2019/filtered_feature_bc_matrix	1.11248	singlet	Bai	Bai_10X	6 weeks	WT	NA	NA	NA	NA	NA	NA	NA	2	Satellite glial cell	SGC2	NA	NA	SGC2.Cxcl10/Acsbg1/Phgdh	NA	NA	NA	NA
ACGATGTAGTGAAGTT-1	SeuratProject	3382	1589	bai2019/filtered_feature_bc_matrix	2.39503	singlet	Bai	Bai_10X	6 weeks	WT	NA	NA	NA	NA	NA	NA	NA	12	Fibroblast	FB2	NA	NA	FB2.Acta2/Myh11/Ndufa4l2	NA	NA	NA	NA
ACGATGTCAATGGATA-1	SeuratProject	39545	7435	bai2019/filtered_feature_bc_matrix	6.02605	singlet	Bai	Bai_10X	6 weeks	WT	NA	NA	NA	NA	NA	NA	NA	17	Nodose ganglion neuron	NGN4	GLUT2_Dopa	Vip|Uts2b|Cartpt	NGN4.Uts2b/Cckar/Vip	Nav1.8	Unmyelinated	Nocisensor	Broad projection
ACGATGTGTACGACCC-1	SeuratProject	1912	1096	bai2019/filtered_feature_bc_matrix	1.35983	singlet	Bai	Bai_10X	6 weeks	WT	NA	NA	NA	NA	NA	NA	NA	18	Satellite glial cell	SGC7	NA	NA	SGC7.G0s2/Sdc4/Ccn1	NA	NA	NA	NA
ACGATGTGTCCGAAGA-1	SeuratProject	14123	3970	bai2019/filtered_feature_bc_matrix	1.67103	singlet	Bai	Bai_10X	6 weeks	WT	NA	NA	NA	NA	NA	NA	NA	2	Satellite glial cell	SGC2	NA	NA	SGC2.Cxcl10/Acsbg1/Phgdh	NA	NA	NA	NA
ACGATGTTCAGTTTGG-1	SeuratProject	5130	2120	bai2019/filtered_feature_bc_matrix	4.38596	singlet	Bai	Bai_10X	6 weeks	WT	NA	NA	NA	NA	NA	NA	NA	1	Satellite glial cell	SGC1	NA	NA	SGC1.Mmd2/Ednrb/Fabp7	NA	NA	NA	NA
ACGATGTTCTACTCAT-1	SeuratProject	2955	1671	bai2019/filtered_feature_bc_matrix	0.676819	singlet	Bai	Bai_10X	6 weeks	WT	NA	NA	NA	NA	NA	NA	NA	0	Endothelial Cell	EC1	NA	NA	EC1.Cldn5/Ly6c1/Ly6a	NA	NA	NA	NA
ACGATGTTCTCCCTGA-1	SeuratProject	81588	8393	bai2019/filtered_feature_bc_matrix	3.23209	singlet	Bai	Bai_10X	6 weeks	WT	NA	NA	NA	NA	NA	NA	NA	13	Nodose ganglion neuron	NGN2	GLUT2	Cartpt	NGN2.Htr3b/Htr3a/Gpr65	Nav1.8	Lightly myelinated	Nocisensor	Broad projection
ACGCAGCCACGCTTTC-1	SeuratProject	1352	960	bai2019/filtered_feature_bc_matrix	3.99408	singlet	Bai	Bai_10X	6 weeks	WT	NA	NA	NA	NA	NA	NA	NA	17	Nodose ganglion neuron	NGN4	GLUT2_Dopa	Vip|Uts2b|Cartpt	NGN4.Uts2b/Cckar/Vip	Nav1.8	Unmyelinated	Nocisensor	Broad projection
ACGCAGCCATCCGCGA-1	SeuratProject	71847	8765	bai2019/filtered_feature_bc_matrix	3.45596	singlet	Bai	Bai_10X	6 weeks	WT	NA	NA	NA	NA	NA	NA	NA	5	Nodose ganglion neuron	NGN1	GLUT2_Dopa	Gpha2|Adcyap1|Gal	NGN1.C1ql3/Adcyap1/St18	Nav1.8	Lightly myelinated	Nocisensor	Broad projection
ACGCAGCTCGGTGTTA-1	SeuratProject	9606	3356	bai2019/filtered_feature_bc_matrix	1.9467	singlet	Bai	Bai_10X	6 weeks	WT	NA	NA	NA	NA	NA	NA	NA	4	Satellite glial cell	SGC3	NA	NA	SGC3.Bcan/Fbln2/Fbln5	NA	NA	NA	NA
ACGCCAGAGAGGTACC-1	SeuratProject	4505	1777	bai2019/filtered_feature_bc_matrix	1.33185	singlet	Bai	Bai_10X	6 weeks	WT	NA	NA	NA	NA	NA	NA	NA	3	Myelinated glial cell	MGC1	NA	NA	MGC1.Ncmap/Fam178b/Cldn19	NA	NA	NA	NA
ACGCCAGAGCCCAATT-1	SeuratProject	1900	1084	bai2019/filtered_feature_bc_matrix	0.894737	singlet	Bai	Bai_10X	6 weeks	WT	NA	NA	NA	NA	NA	NA	NA	1	Satellite glial cell	SGC1	NA	NA	SGC1.Mmd2/Ednrb/Fabp7	NA	NA	NA	NA
ACGCCAGGTCGAATCT-1	SeuratProject	142413	9882	bai2019/filtered_feature_bc_matrix	1.06732	singlet	Bai	Bai_10X	6 weeks	WT	NA	NA	NA	NA	NA	NA	NA	38	Jugular ganglion neuron	JGN3	GLUT2_GLUT1	Calca	JGN3.Trappc3l/Nptx1/Tafa1	Nav1.1/Nav1.8	Myelinated	Mechanosensor/Nocisensor	Gut
ACGCCGACATGATCCA-1	SeuratProject	68162	8446	bai2019/filtered_feature_bc_matrix	2.90338	singlet	Bai	Bai_10X	6 weeks	WT	NA	NA	NA	NA	NA	NA	NA	29	Nodose ganglion neuron	NGN8	GLUT2_Dopa	Adcyap1|Cartpt|Bdnf	NGN8.Trpa1/Efcab6/Nos1	Nav1.8	Unmyelinated	Mechanosensor/Nocisensor	Broad projection
ACGCCGACATGCCTAA-1	SeuratProject	68675	8862	bai2019/filtered_feature_bc_matrix	1.84929	singlet	Bai	Bai_10X	6 weeks	WT	NA	NA	NA	NA	NA	NA	NA	32	Nodose ganglion neuron	NGN10	GLUT2	Tac1	NGN10.Olfm3/Tmem233/P2ry1	Nav1.8	Myelinated	Mechanosensor	Gut
ACGCCGAGTAATTGGA-1	SeuratProject	59095	8076	bai2019/filtered_feature_bc_matrix	4.26094	singlet	Bai	Bai_10X	6 weeks	WT	NA	NA	NA	NA	NA	NA	NA	36	Nodose ganglion neuron	NGN13	GLUT2	Agrp|Vip|Cartpt	NGN13.Lox/Pkib/F2r	Nav1.8	Unmyelinated	Nocisensor	Broad projection
ACGGAGAAGGCTCAGA-1	SeuratProject	9439	3361	bai2019/filtered_feature_bc_matrix	1.21835	singlet	Bai	Bai_10X	6 weeks	WT	NA	NA	NA	NA	NA	NA	NA	2	Satellite glial cell	SGC2	NA	NA	SGC2.Cxcl10/Acsbg1/Phgdh	NA	NA	NA	NA
ACGGAGACATACCATG-1	SeuratProject	3346	1637	bai2019/filtered_feature_bc_matrix	1.1058	singlet	Bai	Bai_10X	6 weeks	WT	NA	NA	NA	NA	NA	NA	NA	0	Endothelial Cell	EC1	NA	NA	EC1.Cldn5/Ly6c1/Ly6a	NA	NA	NA	NA
ACGGAGACATTGGGCC-1	SeuratProject	34614	7208	bai2019/filtered_feature_bc_matrix	2.01653	singlet	Bai	Bai_10X	6 weeks	WT	NA	NA	NA	NA	NA	NA	NA	24	Nodose ganglion neuron	NGN6	GLUT2_Dopa	Igf1|Adcyap1	NGN6.Lypd1/Ddc/Tafa2	Nav1.1	Lightly myelinated	Mechanosensor	Broad projection
ACGGAGAGTAGCGTCC-1	SeuratProject	6097	2515	bai2019/filtered_feature_bc_matrix	1.67295	singlet	Bai	Bai_10X	6 weeks	WT	NA	NA	NA	NA	NA	NA	NA	2	Satellite glial cell	SGC2	NA	NA	SGC2.Cxcl10/Acsbg1/Phgdh	NA	NA	NA	NA
ACGGAGATCAAGCCTA-1	SeuratProject	44755	7880	bai2019/filtered_feature_bc_matrix	2.73489	singlet	Bai	Bai_10X	6 weeks	WT	NA	NA	NA	NA	NA	NA	NA	24	Nodose ganglion neuron	NGN6	GLUT2_Dopa	Igf1|Adcyap1	NGN6.Lypd1/Ddc/Tafa2	Nav1.1	Lightly myelinated	Mechanosensor	Broad projection
ACGGCCACAGGACCCT-1	SeuratProject	58779	8086	bai2019/filtered_feature_bc_matrix	1.42398	singlet	Bai	Bai_10X	6 weeks	WT	NA	NA	NA	NA	NA	NA	NA	37	Nodose ganglion neuron	NGN14	GLUT2_GLUT1	Igf1	NGN14.Slc17a7/Hapln4/Lgi3	Nav1.1	Myelinated	Mechanosensor	Gut
ACGGCCAGTCTAGTCA-1	SeuratProject	13635	3877	bai2019/filtered_feature_bc_matrix	8.06747	singlet	Bai	Bai_10X	6 weeks	WT	NA	NA	NA	NA	NA	NA	NA	26	Jugular ganglion neuron	JGN2	GLUT2	Adcyap1|Calca|Calcb|Gal|Tac1|Cartpt|Bdnf	JGN2.Gfra3/Tac1/Tmem255a	Nav1.8	Unmyelinated	Nocisensor	Broad projection
ACGGCCATCCAAACAC-1	SeuratProject	14868	4670	bai2019/filtered_feature_bc_matrix	5.17891	singlet	Bai	Bai_10X	6 weeks	WT	NA	NA	NA	NA	NA	NA	NA	4	Satellite glial cell	SGC3	NA	NA	SGC3.Bcan/Fbln2/Fbln5	NA	NA	NA	NA
ACGGCCATCTCCAGGG-1	SeuratProject	39954	7791	bai2019/filtered_feature_bc_matrix	6.13956	singlet	Bai	Bai_10X	6 weeks	WT	NA	NA	NA	NA	NA	NA	NA	5	Nodose ganglion neuron	NGN1	GLUT2_Dopa	Gpha2|Adcyap1|Gal	NGN1.C1ql3/Adcyap1/St18	Nav1.8	Lightly myelinated	Nocisensor	Broad projection
ACGGGCTAGTAGCCGA-1	SeuratProject	2923	1478	bai2019/filtered_feature_bc_matrix	1.36846	singlet	Bai	Bai_10X	6 weeks	WT	NA	NA	NA	NA	NA	NA	NA	10	Satellite glial cell	SGC6	NA	NA	SGC6.Ifit3/Cdh19/Isg15	NA	NA	NA	NA
ACGGGCTCAATGAATG-1	SeuratProject	4332	1966	bai2019/filtered_feature_bc_matrix	2.72392	singlet	Bai	Bai_10X	6 weeks	WT	NA	NA	NA	NA	NA	NA	NA	12	Fibroblast	FB2	NA	NA	FB2.Acta2/Myh11/Ndufa4l2	NA	NA	NA	NA
ACGGGCTCACAGCCCA-1	SeuratProject	68655	8628	bai2019/filtered_feature_bc_matrix	6.32729	singlet	Bai	Bai_10X	6 weeks	WT	NA	NA	NA	NA	NA	NA	NA	17	Nodose ganglion neuron	NGN4	GLUT2_Dopa	Vip|Uts2b|Cartpt	NGN4.Uts2b/Cckar/Vip	Nav1.8	Unmyelinated	Nocisensor	Broad projection
ACGGGCTCATGATCCA-1	SeuratProject	1073	799	bai2019/filtered_feature_bc_matrix	0.745573	singlet	Bai	Bai_10X	6 weeks	WT	NA	NA	NA	NA	NA	NA	NA	38	Jugular ganglion neuron	JGN3	GLUT2_GLUT1	Calca	JGN3.Trappc3l/Nptx1/Tafa1	Nav1.1/Nav1.8	Myelinated	Mechanosensor/Nocisensor	Gut
ACGGGTCAGGCAGGTT-1	SeuratProject	34262	7529	bai2019/filtered_feature_bc_matrix	2.82237	singlet	Bai	Bai_10X	6 weeks	WT	NA	NA	NA	NA	NA	NA	NA	5	Nodose ganglion neuron	NGN1	GLUT2_Dopa	Gpha2|Adcyap1|Gal	NGN1.C1ql3/Adcyap1/St18	Nav1.8	Lightly myelinated	Nocisensor	Broad projection
ACGGGTCCAACTTGAC-1	SeuratProject	36271	6877	bai2019/filtered_feature_bc_matrix	8.07532	singlet	Bai	Bai_10X	6 weeks	WT	NA	NA	NA	NA	NA	NA	NA	17	Nodose ganglion neuron	NGN4	GLUT2_Dopa	Vip|Uts2b|Cartpt	NGN4.Uts2b/Cckar/Vip	Nav1.8	Unmyelinated	Nocisensor	Broad projection
ACGGGTCCATGACGGA-1	SeuratProject	50729	7984	bai2019/filtered_feature_bc_matrix	1.76231	singlet	Bai	Bai_10X	6 weeks	WT	NA	NA	NA	NA	NA	NA	NA	46	Nodose ganglion neuron	NGN18	GLUT2_Dopa	Igf1|Calca	NGN18.Chrm2/Col24a1/Lrp1b	Nav1.1/Nav1.8	Lightly myelinated	Mechanosensor/Nocisensor	Gut
ACGGGTCTCAAACGGG-1	SeuratProject	23785	5745	bai2019/filtered_feature_bc_matrix	1.41266	singlet	Bai	Bai_10X	6 weeks	WT	NA	NA	NA	NA	NA	NA	NA	5	Nodose ganglion neuron	NGN1	GLUT2_Dopa	Gpha2|Adcyap1|Gal	NGN1.C1ql3/Adcyap1/St18	Nav1.8	Lightly myelinated	Nocisensor	Broad projection
ACGGGTCTCCTCGCAT-1	SeuratProject	10604	3612	bai2019/filtered_feature_bc_matrix	1.7069	singlet	Bai	Bai_10X	6 weeks	WT	NA	NA	NA	NA	NA	NA	NA	4	Satellite glial cell	SGC3	NA	NA	SGC3.Bcan/Fbln2/Fbln5	NA	NA	NA	NA
ACGTCAAAGTACGACG-1	SeuratProject	2546	1465	bai2019/filtered_feature_bc_matrix	1.13904	singlet	Bai	Bai_10X	6 weeks	WT	NA	NA	NA	NA	NA	NA	NA	3	Myelinated glial cell	MGC1	NA	NA	MGC1.Ncmap/Fam178b/Cldn19	NA	NA	NA	NA
ACGTCAAAGTCATCCA-1	SeuratProject	6499	2644	bai2019/filtered_feature_bc_matrix	1.93876	singlet	Bai	Bai_10X	6 weeks	WT	NA	NA	NA	NA	NA	NA	NA	2	Satellite glial cell	SGC2	NA	NA	SGC2.Cxcl10/Acsbg1/Phgdh	NA	NA	NA	NA
ACGTCAATCCCTCAGT-1	SeuratProject	2897	1448	bai2019/filtered_feature_bc_matrix	1.65689	singlet	Bai	Bai_10X	6 weeks	WT	NA	NA	NA	NA	NA	NA	NA	16	Myelinated glial cell	MGC3	NA	NA	MGC3.Slc36a2/Nr4a2/Ugt8a	NA	NA	NA	NA
ACGTCAATCTCTAAGG-1	SeuratProject	54260	7583	bai2019/filtered_feature_bc_matrix	4.87652	singlet	Bai	Bai_10X	6 weeks	WT	NA	NA	NA	NA	NA	NA	NA	17	Nodose ganglion neuron	NGN4	GLUT2_Dopa	Vip|Uts2b|Cartpt	NGN4.Uts2b/Cckar/Vip	Nav1.8	Unmyelinated	Nocisensor	Broad projection
ACTATCTGTCTCCCTA-1	SeuratProject	31453	6522	bai2019/filtered_feature_bc_matrix	4.21899	singlet	Bai	Bai_10X	6 weeks	WT	NA	NA	NA	NA	NA	NA	NA	17	Nodose ganglion neuron	NGN4	GLUT2_Dopa	Vip|Uts2b|Cartpt	NGN4.Uts2b/Cckar/Vip	Nav1.8	Unmyelinated	Nocisensor	Broad projection
ACTGAACAGAATTCCC-1	SeuratProject	3459	1679	bai2019/filtered_feature_bc_matrix	3.84504	singlet	Bai	Bai_10X	6 weeks	WT	NA	NA	NA	NA	NA	NA	NA	21	Nodose ganglion neuron	NGN5	GLUT2_Dopa	Adcyap1|Calca|Cartpt|Bdnf	NGN5.Kcng1/Vmn1r85/Trpv1	Nav1.8	Unmyelinated	Mechanosensor/Nocisensor	Broad projection
ACTGAACGTCTTGCGG-1	SeuratProject	6142	2569	bai2019/filtered_feature_bc_matrix	0.944318	singlet	Bai	Bai_10X	6 weeks	WT	NA	NA	NA	NA	NA	NA	NA	0	Endothelial Cell	EC1	NA	NA	EC1.Cldn5/Ly6c1/Ly6a	NA	NA	NA	NA
ACTGAACTCCTTGGTC-1	SeuratProject	2474	1449	bai2019/filtered_feature_bc_matrix	2.06144	singlet	Bai	Bai_10X	6 weeks	WT	NA	NA	NA	NA	NA	NA	NA	15	Nodose ganglion neuron	NGN3	GLUT2_Dopa	Adcyap1|Cartpt|Bdnf	NGN3.Cysltr2/Chrnb3/Kcnip4	Nav1.8	Unmyelinated	Mechanosensor	Gut
ACTGAGTAGGTGTTAA-1	SeuratProject	40146	7711	bai2019/filtered_feature_bc_matrix	4.51602	singlet	Bai	Bai_10X	6 weeks	WT	NA	NA	NA	NA	NA	NA	NA	5	Nodose ganglion neuron	NGN1	GLUT2_Dopa	Gpha2|Adcyap1|Gal	NGN1.C1ql3/Adcyap1/St18	Nav1.8	Lightly myelinated	Nocisensor	Broad projection
ACTGAGTCATTTCACT-1	SeuratProject	51275	8313	bai2019/filtered_feature_bc_matrix	5.51536	singlet	Bai	Bai_10X	6 weeks	WT	NA	NA	NA	NA	NA	NA	NA	5	Nodose ganglion neuron	NGN1	GLUT2_Dopa	Gpha2|Adcyap1|Gal	NGN1.C1ql3/Adcyap1/St18	Nav1.8	Lightly myelinated	Nocisensor	Broad projection
ACTGAGTGTAAGGATT-1	SeuratProject	4862	2213	bai2019/filtered_feature_bc_matrix	1.3986	singlet	Bai	Bai_10X	6 weeks	WT	NA	NA	NA	NA	NA	NA	NA	2	Satellite glial cell	SGC2	NA	NA	SGC2.Cxcl10/Acsbg1/Phgdh	NA	NA	NA	NA
ACTGAGTGTTACGCGC-1	SeuratProject	16309	5209	bai2019/filtered_feature_bc_matrix	5.18119	singlet	Bai	Bai_10X	6 weeks	WT	NA	NA	NA	NA	NA	NA	NA	31	Nodose ganglion neuron	NGN9	GLUT2	NA	NGN9.Miat/Snhg11/Meg3	Nav1.8	Unmyelinated	Nocisensor	Gut
ACTGAGTTCACCCGAG-1	SeuratProject	49361	7783	bai2019/filtered_feature_bc_matrix	5.92776	singlet	Bai	Bai_10X	6 weeks	WT	NA	NA	NA	NA	NA	NA	NA	29	Nodose ganglion neuron	NGN8	GLUT2_Dopa	Adcyap1|Cartpt|Bdnf	NGN8.Trpa1/Efcab6/Nos1	Nav1.8	Unmyelinated	Mechanosensor/Nocisensor	Broad projection
ACTGAGTTCATCGGAT-1	SeuratProject	107194	9446	bai2019/filtered_feature_bc_matrix	2.82292	singlet	Bai	Bai_10X	6 weeks	WT	NA	NA	NA	NA	NA	NA	NA	15	Nodose ganglion neuron	NGN3	GLUT2_Dopa	Adcyap1|Cartpt|Bdnf	NGN3.Cysltr2/Chrnb3/Kcnip4	Nav1.8	Unmyelinated	Mechanosensor	Gut
ACTGAGTTCTTCATGT-1	SeuratProject	90024	8723	bai2019/filtered_feature_bc_matrix	2.53044	singlet	Bai	Bai_10X	6 weeks	WT	NA	NA	NA	NA	NA	NA	NA	13	Nodose ganglion neuron	NGN2	GLUT2	Cartpt	NGN2.Htr3b/Htr3a/Gpr65	Nav1.8	Lightly myelinated	Nocisensor	Broad projection
ACTGATGAGATCGATA-1	SeuratProject	3539	1697	bai2019/filtered_feature_bc_matrix	2.74089	singlet	Bai	Bai_10X	6 weeks	WT	NA	NA	NA	NA	NA	NA	NA	22	Satellite glial cell	SGC8	NA	NA	SGC8.Ttyh1/Ptprz1/Sfrp5	NA	NA	NA	NA
ACTGATGAGTGTCCCG-1	SeuratProject	2505	1302	bai2019/filtered_feature_bc_matrix	3.99202	singlet	Bai	Bai_10X	6 weeks	WT	NA	NA	NA	NA	NA	NA	NA	21	Nodose ganglion neuron	NGN5	GLUT2_Dopa	Adcyap1|Calca|Cartpt|Bdnf	NGN5.Kcng1/Vmn1r85/Trpv1	Nav1.8	Unmyelinated	Mechanosensor/Nocisensor	Broad projection
ACTGATGCACAGACAG-1	SeuratProject	1299	816	bai2019/filtered_feature_bc_matrix	1.00077	singlet	Bai	Bai_10X	6 weeks	WT	NA	NA	NA	NA	NA	NA	NA	3	Myelinated glial cell	MGC1	NA	NA	MGC1.Ncmap/Fam178b/Cldn19	NA	NA	NA	NA
ACTGATGGTTTAAGCC-1	SeuratProject	2012	1104	bai2019/filtered_feature_bc_matrix	2.13718	singlet	Bai	Bai_10X	6 weeks	WT	NA	NA	NA	NA	NA	NA	NA	1	Satellite glial cell	SGC1	NA	NA	SGC1.Mmd2/Ednrb/Fabp7	NA	NA	NA	NA
ACTGCTCCAGGCAGTA-1	SeuratProject	5855	2309	bai2019/filtered_feature_bc_matrix	1.81042	singlet	Bai	Bai_10X	6 weeks	WT	NA	NA	NA	NA	NA	NA	NA	4	Satellite glial cell	SGC3	NA	NA	SGC3.Bcan/Fbln2/Fbln5	NA	NA	NA	NA
ACTGCTCGTTCCGGCA-1	SeuratProject	3734	1844	bai2019/filtered_feature_bc_matrix	0.830209	singlet	Bai	Bai_10X	6 weeks	WT	NA	NA	NA	NA	NA	NA	NA	0	Endothelial Cell	EC1	NA	NA	EC1.Cldn5/Ly6c1/Ly6a	NA	NA	NA	NA
ACTGCTCTCTGATTCT-1	SeuratProject	36356	6658	bai2019/filtered_feature_bc_matrix	2.48377	singlet	Bai	Bai_10X	6 weeks	WT	NA	NA	NA	NA	NA	NA	NA	13	Nodose ganglion neuron	NGN2	GLUT2	Cartpt	NGN2.Htr3b/Htr3a/Gpr65	Nav1.8	Lightly myelinated	Nocisensor	Broad projection
ACTGTCCAGAGATGAG-1	SeuratProject	2712	1404	bai2019/filtered_feature_bc_matrix	2.61799	singlet	Bai	Bai_10X	6 weeks	WT	NA	NA	NA	NA	NA	NA	NA	16	Myelinated glial cell	MGC3	NA	NA	MGC3.Slc36a2/Nr4a2/Ugt8a	NA	NA	NA	NA
ACTGTCCAGATATACG-1	SeuratProject	6376	2534	bai2019/filtered_feature_bc_matrix	0.580301	singlet	Bai	Bai_10X	6 weeks	WT	NA	NA	NA	NA	NA	NA	NA	9	Fibroblast	FB1	NA	NA	FB1.Lum/Ccl11/Smoc2	NA	NA	NA	NA
ACTGTCCTCAACGCTA-1	SeuratProject	43462	7535	bai2019/filtered_feature_bc_matrix	2.05927	singlet	Bai	Bai_10X	6 weeks	WT	NA	NA	NA	NA	NA	NA	NA	40	Nodose ganglion neuron	NGN15	GLUT2_Dopa	Gal	NGN15.Bmp3/Gal/Pcdh9	Nav1.1	Lightly myelinated	Mechanosensor	Heart
ACTGTCCTCGGAAACG-1	SeuratProject	2489	1257	bai2019/filtered_feature_bc_matrix	1.0446	singlet	Bai	Bai_10X	6 weeks	WT	NA	NA	NA	NA	NA	NA	NA	12	Fibroblast	FB2	NA	NA	FB2.Acta2/Myh11/Ndufa4l2	NA	NA	NA	NA
ACTTACTAGGCCATAG-1	SeuratProject	64837	8566	bai2019/filtered_feature_bc_matrix	5.12824	singlet	Bai	Bai_10X	6 weeks	WT	NA	NA	NA	NA	NA	NA	NA	5	Nodose ganglion neuron	NGN1	GLUT2_Dopa	Gpha2|Adcyap1|Gal	NGN1.C1ql3/Adcyap1/St18	Nav1.8	Lightly myelinated	Nocisensor	Broad projection
ACTTACTCAGCTATTG-1	SeuratProject	31737	6659	bai2019/filtered_feature_bc_matrix	2.31276	singlet	Bai	Bai_10X	6 weeks	WT	NA	NA	NA	NA	NA	NA	NA	5	Nodose ganglion neuron	NGN1	GLUT2_Dopa	Gpha2|Adcyap1|Gal	NGN1.C1ql3/Adcyap1/St18	Nav1.8	Lightly myelinated	Nocisensor	Broad projection
ACTTACTCATCGATTG-1	SeuratProject	39131	7282	bai2019/filtered_feature_bc_matrix	2.92096	singlet	Bai	Bai_10X	6 weeks	WT	NA	NA	NA	NA	NA	NA	NA	28	Nodose ganglion neuron	NGN7	GLUT2_Dopa	Cartpt	NGN7.Rbp4/Gda/Kcnk9	Nav1.1	Lightly myelinated	Mechanosensor	Pancreas
ACTTACTTCGAGAACG-1	SeuratProject	1551	888	bai2019/filtered_feature_bc_matrix	3.5461	singlet	Bai	Bai_10X	6 weeks	WT	NA	NA	NA	NA	NA	NA	NA	11	Myelinated glial cell	MGC2	NA	NA	MGC2.Prx/Pllp/Bcas1	NA	NA	NA	NA
ACTTGTTCATCCTAGA-1	SeuratProject	12358	4324	bai2019/filtered_feature_bc_matrix	6.9105	singlet	Bai	Bai_10X	6 weeks	WT	NA	NA	NA	NA	NA	NA	NA	37	Nodose ganglion neuron	NGN14	GLUT2_GLUT1	Igf1	NGN14.Slc17a7/Hapln4/Lgi3	Nav1.1	Myelinated	Mechanosensor	Gut
ACTTGTTCATGTCCTC-1	SeuratProject	5388	2282	bai2019/filtered_feature_bc_matrix	1.31774	singlet	Bai	Bai_10X	6 weeks	WT	NA	NA	NA	NA	NA	NA	NA	1	Satellite glial cell	SGC1	NA	NA	SGC1.Mmd2/Ednrb/Fabp7	NA	NA	NA	NA
ACTTGTTTCAAGGCTT-1	SeuratProject	3561	1679	bai2019/filtered_feature_bc_matrix	2.0219	singlet	Bai	Bai_10X	6 weeks	WT	NA	NA	NA	NA	NA	NA	NA	12	Fibroblast	FB2	NA	NA	FB2.Acta2/Myh11/Ndufa4l2	NA	NA	NA	NA
ACTTGTTTCGTTACAG-1	SeuratProject	87277	9221	bai2019/filtered_feature_bc_matrix	2.15521	singlet	Bai	Bai_10X	6 weeks	WT	NA	NA	NA	NA	NA	NA	NA	34	Nodose ganglion neuron	NGN12	GLUT2_GLUT1	NA	NGN12.Slc18a3/Pappa2/Runx3	Nav1.1	Myelinated	Mechanosensor/Nocisensor	Duodenum
ACTTGTTTCTGCTGTC-1	SeuratProject	3010	1339	bai2019/filtered_feature_bc_matrix	1.26246	singlet	Bai	Bai_10X	6 weeks	WT	NA	NA	NA	NA	NA	NA	NA	2	Satellite glial cell	SGC2	NA	NA	SGC2.Cxcl10/Acsbg1/Phgdh	NA	NA	NA	NA
ACTTTCAAGAAACGAG-1	SeuratProject	2196	1247	bai2019/filtered_feature_bc_matrix	0.956284	singlet	Bai	Bai_10X	6 weeks	WT	NA	NA	NA	NA	NA	NA	NA	14	Glial cell	GC1	NA	NA	GC1.Kcna1/Fxyd3/Mbp	NA	NA	NA	NA
ACTTTCAAGCAATATG-1	SeuratProject	54172	8317	bai2019/filtered_feature_bc_matrix	3.28398	singlet	Bai	Bai_10X	6 weeks	WT	NA	NA	NA	NA	NA	NA	NA	5	Nodose ganglion neuron	NGN1	GLUT2_Dopa	Gpha2|Adcyap1|Gal	NGN1.C1ql3/Adcyap1/St18	Nav1.8	Lightly myelinated	Nocisensor	Broad projection
ACTTTCAGTATATGAG-1	SeuratProject	41497	7359	bai2019/filtered_feature_bc_matrix	2.39053	singlet	Bai	Bai_10X	6 weeks	WT	NA	NA	NA	NA	NA	NA	NA	21	Nodose ganglion neuron	NGN5	GLUT2_Dopa	Adcyap1|Calca|Cartpt|Bdnf	NGN5.Kcng1/Vmn1r85/Trpv1	Nav1.8	Unmyelinated	Mechanosensor/Nocisensor	Broad projection
ACTTTCAGTTCACGGC-1	SeuratProject	2943	1465	bai2019/filtered_feature_bc_matrix	1.86884	singlet	Bai	Bai_10X	6 weeks	WT	NA	NA	NA	NA	NA	NA	NA	2	Satellite glial cell	SGC2	NA	NA	SGC2.Cxcl10/Acsbg1/Phgdh	NA	NA	NA	NA
ACTTTCATCTTGTTTG-1	SeuratProject	3198	1515	bai2019/filtered_feature_bc_matrix	1.31332	singlet	Bai	Bai_10X	6 weeks	WT	NA	NA	NA	NA	NA	NA	NA	2	Satellite glial cell	SGC2	NA	NA	SGC2.Cxcl10/Acsbg1/Phgdh	NA	NA	NA	NA
AGAATAGAGACAATAC-1	SeuratProject	2412	1386	bai2019/filtered_feature_bc_matrix	1.90713	singlet	Bai	Bai_10X	6 weeks	WT	NA	NA	NA	NA	NA	NA	NA	8	Satellite glial cell	SGC5	NA	NA	SGC5.Pou3f1/Col1a2/Gas7	NA	NA	NA	NA
AGAATAGAGCCAGGAT-1	SeuratProject	4387	1735	bai2019/filtered_feature_bc_matrix	1.20811	singlet	Bai	Bai_10X	6 weeks	WT	NA	NA	NA	NA	NA	NA	NA	3	Myelinated glial cell	MGC1	NA	NA	MGC1.Ncmap/Fam178b/Cldn19	NA	NA	NA	NA
AGAATAGAGCTTATCG-1	SeuratProject	59736	8659	bai2019/filtered_feature_bc_matrix	5.81224	singlet	Bai	Bai_10X	6 weeks	WT	NA	NA	NA	NA	NA	NA	NA	29	Nodose ganglion neuron	NGN8	GLUT2_Dopa	Adcyap1|Cartpt|Bdnf	NGN8.Trpa1/Efcab6/Nos1	Nav1.8	Unmyelinated	Mechanosensor/Nocisensor	Broad projection
AGAATAGCATTACGAC-1	SeuratProject	52334	8074	bai2019/filtered_feature_bc_matrix	6.27699	singlet	Bai	Bai_10X	6 weeks	WT	NA	NA	NA	NA	NA	NA	NA	5	Nodose ganglion neuron	NGN1	GLUT2_Dopa	Gpha2|Adcyap1|Gal	NGN1.C1ql3/Adcyap1/St18	Nav1.8	Lightly myelinated	Nocisensor	Broad projection
AGACGTTCAAGCGATG-1	SeuratProject	26147	6470	bai2019/filtered_feature_bc_matrix	3.45738	singlet	Bai	Bai_10X	6 weeks	WT	NA	NA	NA	NA	NA	NA	NA	5	Nodose ganglion neuron	NGN1	GLUT2_Dopa	Gpha2|Adcyap1|Gal	NGN1.C1ql3/Adcyap1/St18	Nav1.8	Lightly myelinated	Nocisensor	Broad projection
AGACGTTGTCGACTAT-1	SeuratProject	1632	977	bai2019/filtered_feature_bc_matrix	0.796569	singlet	Bai	Bai_10X	6 weeks	WT	NA	NA	NA	NA	NA	NA	NA	16	Myelinated glial cell	MGC3	NA	NA	MGC3.Slc36a2/Nr4a2/Ugt8a	NA	NA	NA	NA
AGACGTTGTGAGGGTT-1	SeuratProject	37527	7414	bai2019/filtered_feature_bc_matrix	1.81469	singlet	Bai	Bai_10X	6 weeks	WT	NA	NA	NA	NA	NA	NA	NA	24	Nodose ganglion neuron	NGN6	GLUT2_Dopa	Igf1|Adcyap1	NGN6.Lypd1/Ddc/Tafa2	Nav1.1	Lightly myelinated	Mechanosensor	Broad projection
AGACGTTTCAGCTTAG-1	SeuratProject	66345	8592	bai2019/filtered_feature_bc_matrix	4.38616	singlet	Bai	Bai_10X	6 weeks	WT	NA	NA	NA	NA	NA	NA	NA	29	Nodose ganglion neuron	NGN8	GLUT2_Dopa	Adcyap1|Cartpt|Bdnf	NGN8.Trpa1/Efcab6/Nos1	Nav1.8	Unmyelinated	Mechanosensor/Nocisensor	Broad projection
AGAGCGAAGGGAAACA-1	SeuratProject	5268	2609	bai2019/filtered_feature_bc_matrix	1.72741	singlet	Bai	Bai_10X	6 weeks	WT	NA	NA	NA	NA	NA	NA	NA	31	Nodose ganglion neuron	NGN9	GLUT2	NA	NGN9.Miat/Snhg11/Meg3	Nav1.8	Unmyelinated	Nocisensor	Gut
AGAGCGACAATGTAAG-1	SeuratProject	4096	1643	bai2019/filtered_feature_bc_matrix	0.927734	singlet	Bai	Bai_10X	6 weeks	WT	NA	NA	NA	NA	NA	NA	NA	6	Hematopoietic cell	HC1	NA	NA	HC1.C1qa/C1qc/C1qb	NA	NA	NA	NA
AGAGCGACACTTACGA-1	SeuratProject	115929	9267	bai2019/filtered_feature_bc_matrix	3.13727	singlet	Bai	Bai_10X	6 weeks	WT	NA	NA	NA	NA	NA	NA	NA	13	Nodose ganglion neuron	NGN2	GLUT2	Cartpt	NGN2.Htr3b/Htr3a/Gpr65	Nav1.8	Lightly myelinated	Nocisensor	Broad projection
AGAGCGAGTTGAACTC-1	SeuratProject	87741	8855	bai2019/filtered_feature_bc_matrix	2.8493	singlet	Bai	Bai_10X	6 weeks	WT	NA	NA	NA	NA	NA	NA	NA	15	Nodose ganglion neuron	NGN3	GLUT2_Dopa	Adcyap1|Cartpt|Bdnf	NGN3.Cysltr2/Chrnb3/Kcnip4	Nav1.8	Unmyelinated	Mechanosensor	Gut
AGAGCTTGTTCCCGAG-1	SeuratProject	2954	1469	bai2019/filtered_feature_bc_matrix	0.914015	singlet	Bai	Bai_10X	6 weeks	WT	NA	NA	NA	NA	NA	NA	NA	30	Endothelial Cell	EC2	NA	NA	EC2.Selp/Fabp4/Vwf	NA	NA	NA	NA
AGAGCTTGTTGGTTTG-1	SeuratProject	51749	7599	bai2019/filtered_feature_bc_matrix	2.46188	singlet	Bai	Bai_10X	6 weeks	WT	NA	NA	NA	NA	NA	NA	NA	21	Nodose ganglion neuron	NGN5	GLUT2_Dopa	Adcyap1|Calca|Cartpt|Bdnf	NGN5.Kcng1/Vmn1r85/Trpv1	Nav1.8	Unmyelinated	Mechanosensor/Nocisensor	Broad projection
AGAGTGGAGCCCAATT-1	SeuratProject	11446	3673	bai2019/filtered_feature_bc_matrix	1.12703	singlet	Bai	Bai_10X	6 weeks	WT	NA	NA	NA	NA	NA	NA	NA	0	Endothelial Cell	EC1	NA	NA	EC1.Cldn5/Ly6c1/Ly6a	NA	NA	NA	NA
AGAGTGGAGCGACGTA-1	SeuratProject	30333	6687	bai2019/filtered_feature_bc_matrix	4.67807	singlet	Bai	Bai_10X	6 weeks	WT	NA	NA	NA	NA	NA	NA	NA	5	Nodose ganglion neuron	NGN1	GLUT2_Dopa	Gpha2|Adcyap1|Gal	NGN1.C1ql3/Adcyap1/St18	Nav1.8	Lightly myelinated	Nocisensor	Broad projection
AGAGTGGAGGACGAAA-1	SeuratProject	114551	9357	bai2019/filtered_feature_bc_matrix	2.3806	singlet	Bai	Bai_10X	6 weeks	WT	NA	NA	NA	NA	NA	NA	NA	15	Nodose ganglion neuron	NGN3	GLUT2_Dopa	Adcyap1|Cartpt|Bdnf	NGN3.Cysltr2/Chrnb3/Kcnip4	Nav1.8	Unmyelinated	Mechanosensor	Gut
AGAGTGGCAACGATGG-1	SeuratProject	11231	3644	bai2019/filtered_feature_bc_matrix	1.73627	singlet	Bai	Bai_10X	6 weeks	WT	NA	NA	NA	NA	NA	NA	NA	4	Satellite glial cell	SGC3	NA	NA	SGC3.Bcan/Fbln2/Fbln5	NA	NA	NA	NA
AGATCTGAGAGCTTCT-1	SeuratProject	41684	7450	bai2019/filtered_feature_bc_matrix	1.76806	singlet	Bai	Bai_10X	6 weeks	WT	NA	NA	NA	NA	NA	NA	NA	46	Nodose ganglion neuron	NGN18	GLUT2_Dopa	Igf1|Calca	NGN18.Chrm2/Col24a1/Lrp1b	Nav1.1/Nav1.8	Lightly myelinated	Mechanosensor/Nocisensor	Gut
AGATCTGCAGATGGCA-1	SeuratProject	58100	8247	bai2019/filtered_feature_bc_matrix	4.65577	singlet	Bai	Bai_10X	6 weeks	WT	NA	NA	NA	NA	NA	NA	NA	5	Nodose ganglion neuron	NGN1	GLUT2_Dopa	Gpha2|Adcyap1|Gal	NGN1.C1ql3/Adcyap1/St18	Nav1.8	Lightly myelinated	Nocisensor	Broad projection
AGATCTGGTGTAACGG-1	SeuratProject	64264	8355	bai2019/filtered_feature_bc_matrix	3.05614	singlet	Bai	Bai_10X	6 weeks	WT	NA	NA	NA	NA	NA	NA	NA	13	Nodose ganglion neuron	NGN2	GLUT2	Cartpt	NGN2.Htr3b/Htr3a/Gpr65	Nav1.8	Lightly myelinated	Nocisensor	Broad projection
AGATCTGTCAGTGCAT-1	SeuratProject	3329	1619	bai2019/filtered_feature_bc_matrix	2.97387	singlet	Bai	Bai_10X	6 weeks	WT	NA	NA	NA	NA	NA	NA	NA	3	Myelinated glial cell	MGC1	NA	NA	MGC1.Ncmap/Fam178b/Cldn19	NA	NA	NA	NA
AGATTGCAGAGACGAA-1	SeuratProject	39887	7214	bai2019/filtered_feature_bc_matrix	1.85524	singlet	Bai	Bai_10X	6 weeks	WT	NA	NA	NA	NA	NA	NA	NA	28	Nodose ganglion neuron	NGN7	GLUT2_Dopa	Cartpt	NGN7.Rbp4/Gda/Kcnk9	Nav1.1	Lightly myelinated	Mechanosensor	Pancreas
AGATTGCCAATCACAC-1	SeuratProject	6005	2474	bai2019/filtered_feature_bc_matrix	1.41549	singlet	Bai	Bai_10X	6 weeks	WT	NA	NA	NA	NA	NA	NA	NA	2	Satellite glial cell	SGC2	NA	NA	SGC2.Cxcl10/Acsbg1/Phgdh	NA	NA	NA	NA
AGATTGCCACGACTCG-1	SeuratProject	5406	2173	bai2019/filtered_feature_bc_matrix	0.99889	singlet	Bai	Bai_10X	6 weeks	WT	NA	NA	NA	NA	NA	NA	NA	1	Satellite glial cell	SGC1	NA	NA	SGC1.Mmd2/Ednrb/Fabp7	NA	NA	NA	NA
AGATTGCCATGGATGG-1	SeuratProject	4666	2034	bai2019/filtered_feature_bc_matrix	2.22889	singlet	Bai	Bai_10X	6 weeks	WT	NA	NA	NA	NA	NA	NA	NA	2	Satellite glial cell	SGC2	NA	NA	SGC2.Cxcl10/Acsbg1/Phgdh	NA	NA	NA	NA
AGATTGCCATTGGGCC-1	SeuratProject	53898	8211	bai2019/filtered_feature_bc_matrix	2.19674	singlet	Bai	Bai_10X	6 weeks	WT	NA	NA	NA	NA	NA	NA	NA	21	Nodose ganglion neuron	NGN5	GLUT2_Dopa	Adcyap1|Calca|Cartpt|Bdnf	NGN5.Kcng1/Vmn1r85/Trpv1	Nav1.8	Unmyelinated	Mechanosensor/Nocisensor	Broad projection
AGATTGCGTATTCGTG-1	SeuratProject	5531	2306	bai2019/filtered_feature_bc_matrix	1.86223	singlet	Bai	Bai_10X	6 weeks	WT	NA	NA	NA	NA	NA	NA	NA	2	Satellite glial cell	SGC2	NA	NA	SGC2.Cxcl10/Acsbg1/Phgdh	NA	NA	NA	NA
AGATTGCTCAAGCCTA-1	SeuratProject	1040	771	bai2019/filtered_feature_bc_matrix	0.576923	singlet	Bai	Bai_10X	6 weeks	WT	NA	NA	NA	NA	NA	NA	NA	22	Satellite glial cell	SGC8	NA	NA	SGC8.Ttyh1/Ptprz1/Sfrp5	NA	NA	NA	NA
AGATTGCTCGGAGGTA-1	SeuratProject	13785	4039	bai2019/filtered_feature_bc_matrix	1.50889	singlet	Bai	Bai_10X	6 weeks	WT	NA	NA	NA	NA	NA	NA	NA	2	Satellite glial cell	SGC2	NA	NA	SGC2.Cxcl10/Acsbg1/Phgdh	NA	NA	NA	NA
AGCAGCCAGACTGTAA-1	SeuratProject	81637	8748	bai2019/filtered_feature_bc_matrix	4.33014	singlet	Bai	Bai_10X	6 weeks	WT	NA	NA	NA	NA	NA	NA	NA	36	Nodose ganglion neuron	NGN13	GLUT2	Agrp|Vip|Cartpt	NGN13.Lox/Pkib/F2r	Nav1.8	Unmyelinated	Nocisensor	Broad projection
AGCAGCCAGGGCTTCC-1	SeuratProject	5187	2224	bai2019/filtered_feature_bc_matrix	2.35203	singlet	Bai	Bai_10X	6 weeks	WT	NA	NA	NA	NA	NA	NA	NA	1	Satellite glial cell	SGC1	NA	NA	SGC1.Mmd2/Ednrb/Fabp7	NA	NA	NA	NA
AGCAGCCAGGGTTCCC-1	SeuratProject	55221	8311	bai2019/filtered_feature_bc_matrix	2.76525	singlet	Bai	Bai_10X	6 weeks	WT	NA	NA	NA	NA	NA	NA	NA	28	Nodose ganglion neuron	NGN7	GLUT2_Dopa	Cartpt	NGN7.Rbp4/Gda/Kcnk9	Nav1.1	Lightly myelinated	Mechanosensor	Pancreas
AGCAGCCCATATACCG-1	SeuratProject	6279	2337	bai2019/filtered_feature_bc_matrix	1.57668	singlet	Bai	Bai_10X	6 weeks	WT	NA	NA	NA	NA	NA	NA	NA	2	Satellite glial cell	SGC2	NA	NA	SGC2.Cxcl10/Acsbg1/Phgdh	NA	NA	NA	NA
AGCAGCCGTTGCGTTA-1	SeuratProject	31621	6710	bai2019/filtered_feature_bc_matrix	2.61219	singlet	Bai	Bai_10X	6 weeks	WT	NA	NA	NA	NA	NA	NA	NA	40	Nodose ganglion neuron	NGN15	GLUT2_Dopa	Gal	NGN15.Bmp3/Gal/Pcdh9	Nav1.1	Lightly myelinated	Mechanosensor	Heart
AGCATACAGACGCACA-1	SeuratProject	5989	2354	bai2019/filtered_feature_bc_matrix	1.60294	singlet	Bai	Bai_10X	6 weeks	WT	NA	NA	NA	NA	NA	NA	NA	2	Satellite glial cell	SGC2	NA	NA	SGC2.Cxcl10/Acsbg1/Phgdh	NA	NA	NA	NA
AGCATACGTAGATTAG-1	SeuratProject	35281	6393	bai2019/filtered_feature_bc_matrix	5.05371	singlet	Bai	Bai_10X	6 weeks	WT	NA	NA	NA	NA	NA	NA	NA	13	Nodose ganglion neuron	NGN2	GLUT2	Cartpt	NGN2.Htr3b/Htr3a/Gpr65	Nav1.8	Lightly myelinated	Nocisensor	Broad projection
AGCATACTCTGTCTCG-1	SeuratProject	4108	1618	bai2019/filtered_feature_bc_matrix	0.413827	singlet	Bai	Bai_10X	6 weeks	WT	NA	NA	NA	NA	NA	NA	NA	6	Hematopoietic cell	HC1	NA	NA	HC1.C1qa/C1qc/C1qb	NA	NA	NA	NA
AGCCTAAAGCAACGGT-1	SeuratProject	61441	8536	bai2019/filtered_feature_bc_matrix	2.36487	singlet	Bai	Bai_10X	6 weeks	WT	NA	NA	NA	NA	NA	NA	NA	37	Nodose ganglion neuron	NGN14	GLUT2_GLUT1	Igf1	NGN14.Slc17a7/Hapln4/Lgi3	Nav1.1	Myelinated	Mechanosensor	Gut
AGCCTAAAGCTGATAA-1	SeuratProject	38078	7407	bai2019/filtered_feature_bc_matrix	1.84096	singlet	Bai	Bai_10X	6 weeks	WT	NA	NA	NA	NA	NA	NA	NA	43	Nodose ganglion neuron	NGN17	GLUT2_Dopa	Bdnf	NGN17.Thsd7b/Cacng5/Gata3	Nav1.1	Lightly myelinated	Mechanosensor	Broad projection
AGCCTAAAGTCAAGGC-1	SeuratProject	30992	6382	bai2019/filtered_feature_bc_matrix	2.55227	singlet	Bai	Bai_10X	6 weeks	WT	NA	NA	NA	NA	NA	NA	NA	21	Nodose ganglion neuron	NGN5	GLUT2_Dopa	Adcyap1|Calca|Cartpt|Bdnf	NGN5.Kcng1/Vmn1r85/Trpv1	Nav1.8	Unmyelinated	Mechanosensor/Nocisensor	Broad projection
AGCCTAAAGTGCGTGA-1	SeuratProject	61740	8224	bai2019/filtered_feature_bc_matrix	7.26919	singlet	Bai	Bai_10X	6 weeks	WT	NA	NA	NA	NA	NA	NA	NA	17	Nodose ganglion neuron	NGN4	GLUT2_Dopa	Vip|Uts2b|Cartpt	NGN4.Uts2b/Cckar/Vip	Nav1.8	Unmyelinated	Nocisensor	Broad projection
AGCCTAACACCCAGTG-1	SeuratProject	67641	8551	bai2019/filtered_feature_bc_matrix	5.60163	singlet	Bai	Bai_10X	6 weeks	WT	NA	NA	NA	NA	NA	NA	NA	17	Nodose ganglion neuron	NGN4	GLUT2_Dopa	Vip|Uts2b|Cartpt	NGN4.Uts2b/Cckar/Vip	Nav1.8	Unmyelinated	Nocisensor	Broad projection
AGCCTAACACGACTCG-1	SeuratProject	71745	8377	bai2019/filtered_feature_bc_matrix	4.63308	singlet	Bai	Bai_10X	6 weeks	WT	NA	NA	NA	NA	NA	NA	NA	29	Nodose ganglion neuron	NGN8	GLUT2_Dopa	Adcyap1|Cartpt|Bdnf	NGN8.Trpa1/Efcab6/Nos1	Nav1.8	Unmyelinated	Mechanosensor/Nocisensor	Broad projection
AGCCTAATCACAATGC-1	SeuratProject	3497	1600	bai2019/filtered_feature_bc_matrix	1.28682	singlet	Bai	Bai_10X	6 weeks	WT	NA	NA	NA	NA	NA	NA	NA	2	Satellite glial cell	SGC2	NA	NA	SGC2.Cxcl10/Acsbg1/Phgdh	NA	NA	NA	NA
AGCCTAATCCTAAGTG-1	SeuratProject	44388	7982	bai2019/filtered_feature_bc_matrix	3.8186	singlet	Bai	Bai_10X	6 weeks	WT	NA	NA	NA	NA	NA	NA	NA	5	Nodose ganglion neuron	NGN1	GLUT2_Dopa	Gpha2|Adcyap1|Gal	NGN1.C1ql3/Adcyap1/St18	Nav1.8	Lightly myelinated	Nocisensor	Broad projection
AGCCTAATCGCGCCAA-1	SeuratProject	35560	7591	bai2019/filtered_feature_bc_matrix	2.94432	singlet	Bai	Bai_10X	6 weeks	WT	NA	NA	NA	NA	NA	NA	NA	28	Nodose ganglion neuron	NGN7	GLUT2_Dopa	Cartpt	NGN7.Rbp4/Gda/Kcnk9	Nav1.1	Lightly myelinated	Mechanosensor	Pancreas
AGCGGTCAGTCTTGCA-1	SeuratProject	102866	9239	bai2019/filtered_feature_bc_matrix	2.98349	singlet	Bai	Bai_10X	6 weeks	WT	NA	NA	NA	NA	NA	NA	NA	15	Nodose ganglion neuron	NGN3	GLUT2_Dopa	Adcyap1|Cartpt|Bdnf	NGN3.Cysltr2/Chrnb3/Kcnip4	Nav1.8	Unmyelinated	Mechanosensor	Gut
AGCGTATCAACTGGCC-1	SeuratProject	99489	9055	bai2019/filtered_feature_bc_matrix	2.71688	singlet	Bai	Bai_10X	6 weeks	WT	NA	NA	NA	NA	NA	NA	NA	13	Nodose ganglion neuron	NGN2	GLUT2	Cartpt	NGN2.Htr3b/Htr3a/Gpr65	Nav1.8	Lightly myelinated	Nocisensor	Broad projection
AGCGTCGCAAAGCAAT-1	SeuratProject	40532	7308	bai2019/filtered_feature_bc_matrix	3.50094	singlet	Bai	Bai_10X	6 weeks	WT	NA	NA	NA	NA	NA	NA	NA	37	Nodose ganglion neuron	NGN14	GLUT2_GLUT1	Igf1	NGN14.Slc17a7/Hapln4/Lgi3	Nav1.1	Myelinated	Mechanosensor	Gut
AGCGTCGCACGGATAG-1	SeuratProject	1828	873	bai2019/filtered_feature_bc_matrix	0.820569	singlet	Bai	Bai_10X	6 weeks	WT	NA	NA	NA	NA	NA	NA	NA	39	Hematopoietic cell	HC2	NA	NA	HC2.Cd52/Lsp1/Rac2	NA	NA	NA	NA
AGCGTCGCACGTCTCT-1	SeuratProject	75101	8199	bai2019/filtered_feature_bc_matrix	3.16108	singlet	Bai	Bai_10X	6 weeks	WT	NA	NA	NA	NA	NA	NA	NA	17	Nodose ganglion neuron	NGN4	GLUT2_Dopa	Vip|Uts2b|Cartpt	NGN4.Uts2b/Cckar/Vip	Nav1.8	Unmyelinated	Nocisensor	Broad projection
AGCGTCGCATACCATG-1	SeuratProject	1826	927	bai2019/filtered_feature_bc_matrix	0.711939	singlet	Bai	Bai_10X	6 weeks	WT	NA	NA	NA	NA	NA	NA	NA	16	Myelinated glial cell	MGC3	NA	NA	MGC3.Slc36a2/Nr4a2/Ugt8a	NA	NA	NA	NA
AGCGTCGGTTGCGCAC-1	SeuratProject	47012	7561	bai2019/filtered_feature_bc_matrix	6.05165	singlet	Bai	Bai_10X	6 weeks	WT	NA	NA	NA	NA	NA	NA	NA	36	Nodose ganglion neuron	NGN13	GLUT2	Agrp|Vip|Cartpt	NGN13.Lox/Pkib/F2r	Nav1.8	Unmyelinated	Nocisensor	Broad projection
AGCGTCGTCCCTCTTT-1	SeuratProject	3229	1491	bai2019/filtered_feature_bc_matrix	0.712295	singlet	Bai	Bai_10X	6 weeks	WT	NA	NA	NA	NA	NA	NA	NA	25	Glial cell	GC2	NA	NA	GC2.Sostdc1/Plekhb1/Tsc22d4	NA	NA	NA	NA
AGCGTCGTCGTCTGAA-1	SeuratProject	1100	702	bai2019/filtered_feature_bc_matrix	1	singlet	Bai	Bai_10X	6 weeks	WT	NA	NA	NA	NA	NA	NA	NA	16	Myelinated glial cell	MGC3	NA	NA	MGC3.Slc36a2/Nr4a2/Ugt8a	NA	NA	NA	NA
AGCTCCTCAATCGGTT-1	SeuratProject	42697	7894	bai2019/filtered_feature_bc_matrix	3.13371	singlet	Bai	Bai_10X	6 weeks	WT	NA	NA	NA	NA	NA	NA	NA	28	Nodose ganglion neuron	NGN7	GLUT2_Dopa	Cartpt	NGN7.Rbp4/Gda/Kcnk9	Nav1.1	Lightly myelinated	Mechanosensor	Pancreas
AGCTCCTGTCAGATAA-1	SeuratProject	64138	8468	bai2019/filtered_feature_bc_matrix	4.3843	singlet	Bai	Bai_10X	6 weeks	WT	NA	NA	NA	NA	NA	NA	NA	29	Nodose ganglion neuron	NGN8	GLUT2_Dopa	Adcyap1|Cartpt|Bdnf	NGN8.Trpa1/Efcab6/Nos1	Nav1.8	Unmyelinated	Mechanosensor/Nocisensor	Broad projection
AGCTCCTTCCTTGGTC-1	SeuratProject	60337	8421	bai2019/filtered_feature_bc_matrix	2.57222	singlet	Bai	Bai_10X	6 weeks	WT	NA	NA	NA	NA	NA	NA	NA	29	Nodose ganglion neuron	NGN8	GLUT2_Dopa	Adcyap1|Cartpt|Bdnf	NGN8.Trpa1/Efcab6/Nos1	Nav1.8	Unmyelinated	Mechanosensor/Nocisensor	Broad projection
AGCTCCTTCGGAGGTA-1	SeuratProject	11722	4437	bai2019/filtered_feature_bc_matrix	7.19161	singlet	Bai	Bai_10X	6 weeks	WT	NA	NA	NA	NA	NA	NA	NA	43	Nodose ganglion neuron	NGN17	GLUT2_Dopa	Bdnf	NGN17.Thsd7b/Cacng5/Gata3	Nav1.1	Lightly myelinated	Mechanosensor	Broad projection
AGCTCTCAGATATGCA-1	SeuratProject	3029	1389	bai2019/filtered_feature_bc_matrix	2.37702	singlet	Bai	Bai_10X	6 weeks	WT	NA	NA	NA	NA	NA	NA	NA	2	Satellite glial cell	SGC2	NA	NA	SGC2.Cxcl10/Acsbg1/Phgdh	NA	NA	NA	NA
AGCTCTCAGTTACCCA-1	SeuratProject	3660	1513	bai2019/filtered_feature_bc_matrix	2.86885	singlet	Bai	Bai_10X	6 weeks	WT	NA	NA	NA	NA	NA	NA	NA	4	Satellite glial cell	SGC3	NA	NA	SGC3.Bcan/Fbln2/Fbln5	NA	NA	NA	NA
AGCTCTCCAACTGCTA-1	SeuratProject	1764	1035	bai2019/filtered_feature_bc_matrix	1.41723	singlet	Bai	Bai_10X	6 weeks	WT	NA	NA	NA	NA	NA	NA	NA	22	Satellite glial cell	SGC8	NA	NA	SGC8.Ttyh1/Ptprz1/Sfrp5	NA	NA	NA	NA
AGCTCTCCAATCTACG-1	SeuratProject	11695	3730	bai2019/filtered_feature_bc_matrix	0.607097	singlet	Bai	Bai_10X	6 weeks	WT	NA	NA	NA	NA	NA	NA	NA	0	Endothelial Cell	EC1	NA	NA	EC1.Cldn5/Ly6c1/Ly6a	NA	NA	NA	NA
AGCTCTCCATGCTGGC-1	SeuratProject	3534	1644	bai2019/filtered_feature_bc_matrix	2.34861	singlet	Bai	Bai_10X	6 weeks	WT	NA	NA	NA	NA	NA	NA	NA	1	Satellite glial cell	SGC1	NA	NA	SGC1.Mmd2/Ednrb/Fabp7	NA	NA	NA	NA
AGCTCTCGTCTCTTTA-1	SeuratProject	137051	9575	bai2019/filtered_feature_bc_matrix	2.13351	singlet	Bai	Bai_10X	6 weeks	WT	NA	NA	NA	NA	NA	NA	NA	13	Nodose ganglion neuron	NGN2	GLUT2	Cartpt	NGN2.Htr3b/Htr3a/Gpr65	Nav1.8	Lightly myelinated	Nocisensor	Broad projection
AGCTCTCGTTCAACCA-1	SeuratProject	45314	7810	bai2019/filtered_feature_bc_matrix	2.06779	singlet	Bai	Bai_10X	6 weeks	WT	NA	NA	NA	NA	NA	NA	NA	21	Nodose ganglion neuron	NGN5	GLUT2_Dopa	Adcyap1|Calca|Cartpt|Bdnf	NGN5.Kcng1/Vmn1r85/Trpv1	Nav1.8	Unmyelinated	Mechanosensor/Nocisensor	Broad projection
AGCTCTCTCCGCGTTT-1	SeuratProject	57488	8273	bai2019/filtered_feature_bc_matrix	1.85082	singlet	Bai	Bai_10X	6 weeks	WT	NA	NA	NA	NA	NA	NA	NA	21	Nodose ganglion neuron	NGN5	GLUT2_Dopa	Adcyap1|Calca|Cartpt|Bdnf	NGN5.Kcng1/Vmn1r85/Trpv1	Nav1.8	Unmyelinated	Mechanosensor/Nocisensor	Broad projection
AGCTCTCTCTGAGGGA-1	SeuratProject	5299	2189	bai2019/filtered_feature_bc_matrix	1.15116	singlet	Bai	Bai_10X	6 weeks	WT	NA	NA	NA	NA	NA	NA	NA	2	Satellite glial cell	SGC2	NA	NA	SGC2.Cxcl10/Acsbg1/Phgdh	NA	NA	NA	NA
AGCTTGAGTAGCTTGT-1	SeuratProject	59112	8508	bai2019/filtered_feature_bc_matrix	4.48809	singlet	Bai	Bai_10X	6 weeks	WT	NA	NA	NA	NA	NA	NA	NA	29	Nodose ganglion neuron	NGN8	GLUT2_Dopa	Adcyap1|Cartpt|Bdnf	NGN8.Trpa1/Efcab6/Nos1	Nav1.8	Unmyelinated	Mechanosensor/Nocisensor	Broad projection
AGCTTGAGTAGGCTGA-1	SeuratProject	14309	4124	bai2019/filtered_feature_bc_matrix	1.73317	singlet	Bai	Bai_10X	6 weeks	WT	NA	NA	NA	NA	NA	NA	NA	2	Satellite glial cell	SGC2	NA	NA	SGC2.Cxcl10/Acsbg1/Phgdh	NA	NA	NA	NA
AGCTTGATCGTATCAG-1	SeuratProject	2133	1229	bai2019/filtered_feature_bc_matrix	1.68776	singlet	Bai	Bai_10X	6 weeks	WT	NA	NA	NA	NA	NA	NA	NA	25	Glial cell	GC2	NA	NA	GC2.Sostdc1/Plekhb1/Tsc22d4	NA	NA	NA	NA
AGCTTGATCGTCTGAA-1	SeuratProject	111735	9387	bai2019/filtered_feature_bc_matrix	1.96984	singlet	Bai	Bai_10X	6 weeks	WT	NA	NA	NA	NA	NA	NA	NA	13	Nodose ganglion neuron	NGN2	GLUT2	Cartpt	NGN2.Htr3b/Htr3a/Gpr65	Nav1.8	Lightly myelinated	Nocisensor	Broad projection
AGGCCACCACTGTCGG-1	SeuratProject	124129	9488	bai2019/filtered_feature_bc_matrix	2.15502	singlet	Bai	Bai_10X	6 weeks	WT	NA	NA	NA	NA	NA	NA	NA	13	Nodose ganglion neuron	NGN2	GLUT2	Cartpt	NGN2.Htr3b/Htr3a/Gpr65	Nav1.8	Lightly myelinated	Nocisensor	Broad projection
AGGCCACGTCTGGAGA-1	SeuratProject	64954	8666	bai2019/filtered_feature_bc_matrix	6.37682	singlet	Bai	Bai_10X	6 weeks	WT	NA	NA	NA	NA	NA	NA	NA	17	Nodose ganglion neuron	NGN4	GLUT2_Dopa	Vip|Uts2b|Cartpt	NGN4.Uts2b/Cckar/Vip	Nav1.8	Unmyelinated	Nocisensor	Broad projection
AGGCCACTCCGCAGTG-1	SeuratProject	58216	8471	bai2019/filtered_feature_bc_matrix	2.53195	singlet	Bai	Bai_10X	6 weeks	WT	NA	NA	NA	NA	NA	NA	NA	32	Nodose ganglion neuron	NGN10	GLUT2	Tac1	NGN10.Olfm3/Tmem233/P2ry1	Nav1.8	Myelinated	Mechanosensor	Gut
AGGCCACTCTCGCATC-1	SeuratProject	4811	2092	bai2019/filtered_feature_bc_matrix	1.746	singlet	Bai	Bai_10X	6 weeks	WT	NA	NA	NA	NA	NA	NA	NA	12	Fibroblast	FB2	NA	NA	FB2.Acta2/Myh11/Ndufa4l2	NA	NA	NA	NA
AGGCCGTAGCGATCCC-1	SeuratProject	67415	8448	bai2019/filtered_feature_bc_matrix	5.74501	singlet	Bai	Bai_10X	6 weeks	WT	NA	NA	NA	NA	NA	NA	NA	17	Nodose ganglion neuron	NGN4	GLUT2_Dopa	Vip|Uts2b|Cartpt	NGN4.Uts2b/Cckar/Vip	Nav1.8	Unmyelinated	Nocisensor	Broad projection
AGGCCGTCACCTCGTT-1	SeuratProject	2614	1417	bai2019/filtered_feature_bc_matrix	1.14767	singlet	Bai	Bai_10X	6 weeks	WT	NA	NA	NA	NA	NA	NA	NA	12	Fibroblast	FB2	NA	NA	FB2.Acta2/Myh11/Ndufa4l2	NA	NA	NA	NA
AGGCCGTCATTCCTCG-1	SeuratProject	52628	8209	bai2019/filtered_feature_bc_matrix	3.92187	singlet	Bai	Bai_10X	6 weeks	WT	NA	NA	NA	NA	NA	NA	NA	29	Nodose ganglion neuron	NGN8	GLUT2_Dopa	Adcyap1|Cartpt|Bdnf	NGN8.Trpa1/Efcab6/Nos1	Nav1.8	Unmyelinated	Mechanosensor/Nocisensor	Broad projection
AGGCCGTGTACCGAGA-1	SeuratProject	84786	9260	bai2019/filtered_feature_bc_matrix	3.66098	singlet	Bai	Bai_10X	6 weeks	WT	NA	NA	NA	NA	NA	NA	NA	32	Nodose ganglion neuron	NGN10	GLUT2	Tac1	NGN10.Olfm3/Tmem233/P2ry1	Nav1.8	Myelinated	Mechanosensor	Gut
AGGCCGTGTTAAAGAC-1	SeuratProject	5760	2336	bai2019/filtered_feature_bc_matrix	1.92708	singlet	Bai	Bai_10X	6 weeks	WT	NA	NA	NA	NA	NA	NA	NA	4	Satellite glial cell	SGC3	NA	NA	SGC3.Bcan/Fbln2/Fbln5	NA	NA	NA	NA
AGGCCGTGTTTAAGCC-1	SeuratProject	71387	8379	bai2019/filtered_feature_bc_matrix	3.02296	singlet	Bai	Bai_10X	6 weeks	WT	NA	NA	NA	NA	NA	NA	NA	15	Nodose ganglion neuron	NGN3	GLUT2_Dopa	Adcyap1|Cartpt|Bdnf	NGN3.Cysltr2/Chrnb3/Kcnip4	Nav1.8	Unmyelinated	Mechanosensor	Gut
AGGCCGTTCTGCGTAA-1	SeuratProject	1788	1048	bai2019/filtered_feature_bc_matrix	1.1745	singlet	Bai	Bai_10X	6 weeks	WT	NA	NA	NA	NA	NA	NA	NA	16	Myelinated glial cell	MGC3	NA	NA	MGC3.Slc36a2/Nr4a2/Ugt8a	NA	NA	NA	NA
AGGGAGTAGGCCCTCA-1	SeuratProject	4365	2017	bai2019/filtered_feature_bc_matrix	1.12257	singlet	Bai	Bai_10X	6 weeks	WT	NA	NA	NA	NA	NA	NA	NA	2	Satellite glial cell	SGC2	NA	NA	SGC2.Cxcl10/Acsbg1/Phgdh	NA	NA	NA	NA
AGGGAGTAGGCTACGA-1	SeuratProject	33050	7068	bai2019/filtered_feature_bc_matrix	3.23147	singlet	Bai	Bai_10X	6 weeks	WT	NA	NA	NA	NA	NA	NA	NA	5	Nodose ganglion neuron	NGN1	GLUT2_Dopa	Gpha2|Adcyap1|Gal	NGN1.C1ql3/Adcyap1/St18	Nav1.8	Lightly myelinated	Nocisensor	Broad projection
AGGGAGTAGTAAGTAC-1	SeuratProject	40834	7593	bai2019/filtered_feature_bc_matrix	2.60812	singlet	Bai	Bai_10X	6 weeks	WT	NA	NA	NA	NA	NA	NA	NA	28	Nodose ganglion neuron	NGN7	GLUT2_Dopa	Cartpt	NGN7.Rbp4/Gda/Kcnk9	Nav1.1	Lightly myelinated	Mechanosensor	Pancreas
AGGGAGTCACGACGAA-1	SeuratProject	4834	2097	bai2019/filtered_feature_bc_matrix	4.48904	singlet	Bai	Bai_10X	6 weeks	WT	NA	NA	NA	NA	NA	NA	NA	2	Satellite glial cell	SGC2	NA	NA	SGC2.Cxcl10/Acsbg1/Phgdh	NA	NA	NA	NA
AGGGAGTGTTGGTAAA-1	SeuratProject	69244	8122	bai2019/filtered_feature_bc_matrix	2.23557	singlet	Bai	Bai_10X	6 weeks	WT	NA	NA	NA	NA	NA	NA	NA	13	Nodose ganglion neuron	NGN2	GLUT2	Cartpt	NGN2.Htr3b/Htr3a/Gpr65	Nav1.8	Lightly myelinated	Nocisensor	Broad projection
AGGGAGTTCCCTTGCA-1	SeuratProject	2585	1362	bai2019/filtered_feature_bc_matrix	1.31528	singlet	Bai	Bai_10X	6 weeks	WT	NA	NA	NA	NA	NA	NA	NA	16	Myelinated glial cell	MGC3	NA	NA	MGC3.Slc36a2/Nr4a2/Ugt8a	NA	NA	NA	NA
AGGGATGAGCAGATCG-1	SeuratProject	32793	6915	bai2019/filtered_feature_bc_matrix	3.26594	singlet	Bai	Bai_10X	6 weeks	WT	NA	NA	NA	NA	NA	NA	NA	5	Nodose ganglion neuron	NGN1	GLUT2_Dopa	Gpha2|Adcyap1|Gal	NGN1.C1ql3/Adcyap1/St18	Nav1.8	Lightly myelinated	Nocisensor	Broad projection
AGGGATGCACTTAAGC-1	SeuratProject	43602	7784	bai2019/filtered_feature_bc_matrix	2.68107	singlet	Bai	Bai_10X	6 weeks	WT	NA	NA	NA	NA	NA	NA	NA	40	Nodose ganglion neuron	NGN15	GLUT2_Dopa	Gal	NGN15.Bmp3/Gal/Pcdh9	Nav1.1	Lightly myelinated	Mechanosensor	Heart
AGGGTGAAGAATTCCC-1	SeuratProject	2591	1423	bai2019/filtered_feature_bc_matrix	1.31223	singlet	Bai	Bai_10X	6 weeks	WT	NA	NA	NA	NA	NA	NA	NA	14	Glial cell	GC1	NA	NA	GC1.Kcna1/Fxyd3/Mbp	NA	NA	NA	NA
AGGGTGAAGGACCACA-1	SeuratProject	56539	8288	bai2019/filtered_feature_bc_matrix	1.87481	singlet	Bai	Bai_10X	6 weeks	WT	NA	NA	NA	NA	NA	NA	NA	32	Nodose ganglion neuron	NGN10	GLUT2	Tac1	NGN10.Olfm3/Tmem233/P2ry1	Nav1.8	Myelinated	Mechanosensor	Gut
AGGGTGACACCATGTA-1	SeuratProject	93287	8941	bai2019/filtered_feature_bc_matrix	5.39625	singlet	Bai	Bai_10X	6 weeks	WT	NA	NA	NA	NA	NA	NA	NA	15	Nodose ganglion neuron	NGN3	GLUT2_Dopa	Adcyap1|Cartpt|Bdnf	NGN3.Cysltr2/Chrnb3/Kcnip4	Nav1.8	Unmyelinated	Mechanosensor	Gut
AGGGTGACATCGTCGG-1	SeuratProject	2883	1463	bai2019/filtered_feature_bc_matrix	0.554977	singlet	Bai	Bai_10X	6 weeks	WT	NA	NA	NA	NA	NA	NA	NA	1	Satellite glial cell	SGC1	NA	NA	SGC1.Mmd2/Ednrb/Fabp7	NA	NA	NA	NA
AGGTCATGTACCATCA-1	SeuratProject	16153	5051	bai2019/filtered_feature_bc_matrix	6.32081	singlet	Bai	Bai_10X	6 weeks	WT	NA	NA	NA	NA	NA	NA	NA	37	Nodose ganglion neuron	NGN14	GLUT2_GLUT1	Igf1	NGN14.Slc17a7/Hapln4/Lgi3	Nav1.1	Myelinated	Mechanosensor	Gut
AGGTCATGTCAGTGGA-1	SeuratProject	77553	8749	bai2019/filtered_feature_bc_matrix	1.52025	singlet	Bai	Bai_10X	6 weeks	WT	NA	NA	NA	NA	NA	NA	NA	15	Nodose ganglion neuron	NGN3	GLUT2_Dopa	Adcyap1|Cartpt|Bdnf	NGN3.Cysltr2/Chrnb3/Kcnip4	Nav1.8	Unmyelinated	Mechanosensor	Gut
AGGTCATGTCCTCCAT-1	SeuratProject	43597	7459	bai2019/filtered_feature_bc_matrix	3.61493	singlet	Bai	Bai_10X	6 weeks	WT	NA	NA	NA	NA	NA	NA	NA	5	Nodose ganglion neuron	NGN1	GLUT2_Dopa	Gpha2|Adcyap1|Gal	NGN1.C1ql3/Adcyap1/St18	Nav1.8	Lightly myelinated	Nocisensor	Broad projection
AGGTCATGTCTCATCC-1	SeuratProject	70942	8497	bai2019/filtered_feature_bc_matrix	4.80956	singlet	Bai	Bai_10X	6 weeks	WT	NA	NA	NA	NA	NA	NA	NA	29	Nodose ganglion neuron	NGN8	GLUT2_Dopa	Adcyap1|Cartpt|Bdnf	NGN8.Trpa1/Efcab6/Nos1	Nav1.8	Unmyelinated	Mechanosensor/Nocisensor	Broad projection
AGGTCCGCACACAGAG-1	SeuratProject	4151	1827	bai2019/filtered_feature_bc_matrix	1.37316	singlet	Bai	Bai_10X	6 weeks	WT	NA	NA	NA	NA	NA	NA	NA	12	Fibroblast	FB2	NA	NA	FB2.Acta2/Myh11/Ndufa4l2	NA	NA	NA	NA
AGGTCCGCACCATGTA-1	SeuratProject	10029	3286	bai2019/filtered_feature_bc_matrix	1.41589	singlet	Bai	Bai_10X	6 weeks	WT	NA	NA	NA	NA	NA	NA	NA	4	Satellite glial cell	SGC3	NA	NA	SGC3.Bcan/Fbln2/Fbln5	NA	NA	NA	NA
AGGTCCGCAGACTCGC-1	SeuratProject	9803	3496	bai2019/filtered_feature_bc_matrix	0.816077	singlet	Bai	Bai_10X	6 weeks	WT	NA	NA	NA	NA	NA	NA	NA	17	Nodose ganglion neuron	NGN4	GLUT2_Dopa	Vip|Uts2b|Cartpt	NGN4.Uts2b/Cckar/Vip	Nav1.8	Unmyelinated	Nocisensor	Broad projection
AGGTCCGGTGCGATAG-1	SeuratProject	28712	6324	bai2019/filtered_feature_bc_matrix	3.68835	singlet	Bai	Bai_10X	6 weeks	WT	NA	NA	NA	NA	NA	NA	NA	15	Nodose ganglion neuron	NGN3	GLUT2_Dopa	Adcyap1|Cartpt|Bdnf	NGN3.Cysltr2/Chrnb3/Kcnip4	Nav1.8	Unmyelinated	Mechanosensor	Gut
AGGTCCGTCCCTTGCA-1	SeuratProject	41461	7600	bai2019/filtered_feature_bc_matrix	2.39985	singlet	Bai	Bai_10X	6 weeks	WT	NA	NA	NA	NA	NA	NA	NA	28	Nodose ganglion neuron	NGN7	GLUT2_Dopa	Cartpt	NGN7.Rbp4/Gda/Kcnk9	Nav1.1	Lightly myelinated	Mechanosensor	Pancreas
AGGTCCGTCGGCGCTA-1	SeuratProject	3615	1754	bai2019/filtered_feature_bc_matrix	2.26833	singlet	Bai	Bai_10X	6 weeks	WT	NA	NA	NA	NA	NA	NA	NA	1	Satellite glial cell	SGC1	NA	NA	SGC1.Mmd2/Ednrb/Fabp7	NA	NA	NA	NA
AGTAGTCAGACCTAGG-1	SeuratProject	9259	3219	bai2019/filtered_feature_bc_matrix	0.594017	singlet	Bai	Bai_10X	6 weeks	WT	NA	NA	NA	NA	NA	NA	NA	0	Endothelial Cell	EC1	NA	NA	EC1.Cldn5/Ly6c1/Ly6a	NA	NA	NA	NA
AGTAGTCGTAGAGGAA-1	SeuratProject	48107	8118	bai2019/filtered_feature_bc_matrix	1.99555	singlet	Bai	Bai_10X	6 weeks	WT	NA	NA	NA	NA	NA	NA	NA	42	Nodose ganglion neuron	NGN16	GLUT2_Dopa	Igf1|Adcyap1|Tac1	NGN16.Gabra1/Chodl/Gabrb2	Nav1.1	Lightly myelinated	Mechanosensor	Gut
AGTAGTCTCCTAAGTG-1	SeuratProject	42304	7349	bai2019/filtered_feature_bc_matrix	2.24329	singlet	Bai	Bai_10X	6 weeks	WT	NA	NA	NA	NA	NA	NA	NA	28	Nodose ganglion neuron	NGN7	GLUT2_Dopa	Cartpt	NGN7.Rbp4/Gda/Kcnk9	Nav1.1	Lightly myelinated	Mechanosensor	Pancreas
AGTCTTTAGAGCCCAA-1	SeuratProject	2369	1384	bai2019/filtered_feature_bc_matrix	0.802026	singlet	Bai	Bai_10X	6 weeks	WT	NA	NA	NA	NA	NA	NA	NA	8	Satellite glial cell	SGC5	NA	NA	SGC5.Pou3f1/Col1a2/Gas7	NA	NA	NA	NA
AGTCTTTAGTTGTCGT-1	SeuratProject	8206	3237	bai2019/filtered_feature_bc_matrix	0.755545	singlet	Bai	Bai_10X	6 weeks	WT	NA	NA	NA	NA	NA	NA	NA	0	Endothelial Cell	EC1	NA	NA	EC1.Cldn5/Ly6c1/Ly6a	NA	NA	NA	NA
AGTCTTTGTAACGTTC-1	SeuratProject	35821	7528	bai2019/filtered_feature_bc_matrix	3.62078	singlet	Bai	Bai_10X	6 weeks	WT	NA	NA	NA	NA	NA	NA	NA	5	Nodose ganglion neuron	NGN1	GLUT2_Dopa	Gpha2|Adcyap1|Gal	NGN1.C1ql3/Adcyap1/St18	Nav1.8	Lightly myelinated	Nocisensor	Broad projection
AGTCTTTGTGCGATAG-1	SeuratProject	1791	1080	bai2019/filtered_feature_bc_matrix	1.00503	singlet	Bai	Bai_10X	6 weeks	WT	NA	NA	NA	NA	NA	NA	NA	18	Satellite glial cell	SGC7	NA	NA	SGC7.G0s2/Sdc4/Ccn1	NA	NA	NA	NA
AGTGAGGAGAACAATC-1	SeuratProject	34733	7100	bai2019/filtered_feature_bc_matrix	1.67564	singlet	Bai	Bai_10X	6 weeks	WT	NA	NA	NA	NA	NA	NA	NA	43	Nodose ganglion neuron	NGN17	GLUT2_Dopa	Bdnf	NGN17.Thsd7b/Cacng5/Gata3	Nav1.1	Lightly myelinated	Mechanosensor	Broad projection
AGTGAGGCAAGGACAC-1	SeuratProject	47488	7436	bai2019/filtered_feature_bc_matrix	2.14791	singlet	Bai	Bai_10X	6 weeks	WT	NA	NA	NA	NA	NA	NA	NA	28	Nodose ganglion neuron	NGN7	GLUT2_Dopa	Cartpt	NGN7.Rbp4/Gda/Kcnk9	Nav1.1	Lightly myelinated	Mechanosensor	Pancreas
AGTGAGGCAATAGAGT-1	SeuratProject	84623	8556	bai2019/filtered_feature_bc_matrix	3.56759	singlet	Bai	Bai_10X	6 weeks	WT	NA	NA	NA	NA	NA	NA	NA	13	Nodose ganglion neuron	NGN2	GLUT2	Cartpt	NGN2.Htr3b/Htr3a/Gpr65	Nav1.8	Lightly myelinated	Nocisensor	Broad projection
AGTGAGGCAGACTCGC-1	SeuratProject	46812	7702	bai2019/filtered_feature_bc_matrix	1.70042	singlet	Bai	Bai_10X	6 weeks	WT	NA	NA	NA	NA	NA	NA	NA	24	Nodose ganglion neuron	NGN6	GLUT2_Dopa	Igf1|Adcyap1	NGN6.Lypd1/Ddc/Tafa2	Nav1.1	Lightly myelinated	Mechanosensor	Broad projection
AGTGAGGGTCCGAATT-1	SeuratProject	70593	8777	bai2019/filtered_feature_bc_matrix	5.45238	singlet	Bai	Bai_10X	6 weeks	WT	NA	NA	NA	NA	NA	NA	NA	17	Nodose ganglion neuron	NGN4	GLUT2_Dopa	Vip|Uts2b|Cartpt	NGN4.Uts2b/Cckar/Vip	Nav1.8	Unmyelinated	Nocisensor	Broad projection
AGTGGGAAGAGTGACC-1	SeuratProject	1626	1016	bai2019/filtered_feature_bc_matrix	2.15252	singlet	Bai	Bai_10X	6 weeks	WT	NA	NA	NA	NA	NA	NA	NA	16	Myelinated glial cell	MGC3	NA	NA	MGC3.Slc36a2/Nr4a2/Ugt8a	NA	NA	NA	NA
AGTGGGAGTATAGGGC-1	SeuratProject	58938	8182	bai2019/filtered_feature_bc_matrix	3.78364	singlet	Bai	Bai_10X	6 weeks	WT	NA	NA	NA	NA	NA	NA	NA	21	Nodose ganglion neuron	NGN5	GLUT2_Dopa	Adcyap1|Calca|Cartpt|Bdnf	NGN5.Kcng1/Vmn1r85/Trpv1	Nav1.8	Unmyelinated	Mechanosensor/Nocisensor	Broad projection
AGTGTCACATCACGAT-1	SeuratProject	6460	2534	bai2019/filtered_feature_bc_matrix	1.19195	singlet	Bai	Bai_10X	6 weeks	WT	NA	NA	NA	NA	NA	NA	NA	2	Satellite glial cell	SGC2	NA	NA	SGC2.Cxcl10/Acsbg1/Phgdh	NA	NA	NA	NA
AGTGTCAGTAAGAGAG-1	SeuratProject	4359	1932	bai2019/filtered_feature_bc_matrix	1.44529	singlet	Bai	Bai_10X	6 weeks	WT	NA	NA	NA	NA	NA	NA	NA	2	Satellite glial cell	SGC2	NA	NA	SGC2.Cxcl10/Acsbg1/Phgdh	NA	NA	NA	NA
AGTGTCAGTAGAGTGC-1	SeuratProject	3852	2014	bai2019/filtered_feature_bc_matrix	3.84216	singlet	Bai	Bai_10X	6 weeks	WT	NA	NA	NA	NA	NA	NA	NA	31	Nodose ganglion neuron	NGN9	GLUT2	NA	NGN9.Miat/Snhg11/Meg3	Nav1.8	Unmyelinated	Nocisensor	Gut
AGTGTCAGTCGTTGTA-1	SeuratProject	2798	1378	bai2019/filtered_feature_bc_matrix	1.25089	singlet	Bai	Bai_10X	6 weeks	WT	NA	NA	NA	NA	NA	NA	NA	25	Glial cell	GC2	NA	NA	GC2.Sostdc1/Plekhb1/Tsc22d4	NA	NA	NA	NA
AGTGTCATCGCTAGCG-1	SeuratProject	39004	7613	bai2019/filtered_feature_bc_matrix	4.08676	singlet	Bai	Bai_10X	6 weeks	WT	NA	NA	NA	NA	NA	NA	NA	5	Nodose ganglion neuron	NGN1	GLUT2_Dopa	Gpha2|Adcyap1|Gal	NGN1.C1ql3/Adcyap1/St18	Nav1.8	Lightly myelinated	Nocisensor	Broad projection
AGTTGGTGTAGCGTAG-1	SeuratProject	28675	6444	bai2019/filtered_feature_bc_matrix	2.24935	singlet	Bai	Bai_10X	6 weeks	WT	NA	NA	NA	NA	NA	NA	NA	5	Nodose ganglion neuron	NGN1	GLUT2_Dopa	Gpha2|Adcyap1|Gal	NGN1.C1ql3/Adcyap1/St18	Nav1.8	Lightly myelinated	Nocisensor	Broad projection
AGTTGGTTCAGCATGT-1	SeuratProject	56350	8328	bai2019/filtered_feature_bc_matrix	5.95386	singlet	Bai	Bai_10X	6 weeks	WT	NA	NA	NA	NA	NA	NA	NA	17	Nodose ganglion neuron	NGN4	GLUT2_Dopa	Vip|Uts2b|Cartpt	NGN4.Uts2b/Cckar/Vip	Nav1.8	Unmyelinated	Nocisensor	Broad projection
ATAACGCCACAGCCCA-1	SeuratProject	51841	8253	bai2019/filtered_feature_bc_matrix	2.32827	singlet	Bai	Bai_10X	6 weeks	WT	NA	NA	NA	NA	NA	NA	NA	28	Nodose ganglion neuron	NGN7	GLUT2_Dopa	Cartpt	NGN7.Rbp4/Gda/Kcnk9	Nav1.1	Lightly myelinated	Mechanosensor	Pancreas
ATAACGCGTATTCGTG-1	SeuratProject	62995	8461	bai2019/filtered_feature_bc_matrix	4.88451	singlet	Bai	Bai_10X	6 weeks	WT	NA	NA	NA	NA	NA	NA	NA	29	Nodose ganglion neuron	NGN8	GLUT2_Dopa	Adcyap1|Cartpt|Bdnf	NGN8.Trpa1/Efcab6/Nos1	Nav1.8	Unmyelinated	Mechanosensor/Nocisensor	Broad projection
ATAACGCGTCCGAACC-1	SeuratProject	6190	2437	bai2019/filtered_feature_bc_matrix	1.06624	singlet	Bai	Bai_10X	6 weeks	WT	NA	NA	NA	NA	NA	NA	NA	4	Satellite glial cell	SGC3	NA	NA	SGC3.Bcan/Fbln2/Fbln5	NA	NA	NA	NA
ATAACGCGTTGAGTTC-1	SeuratProject	36866	7164	bai2019/filtered_feature_bc_matrix	3.77041	singlet	Bai	Bai_10X	6 weeks	WT	NA	NA	NA	NA	NA	NA	NA	5	Nodose ganglion neuron	NGN1	GLUT2_Dopa	Gpha2|Adcyap1|Gal	NGN1.C1ql3/Adcyap1/St18	Nav1.8	Lightly myelinated	Nocisensor	Broad projection
ATAAGAGGTACAAGTA-1	SeuratProject	86103	8702	bai2019/filtered_feature_bc_matrix	4.19265	singlet	Bai	Bai_10X	6 weeks	WT	NA	NA	NA	NA	NA	NA	NA	13	Nodose ganglion neuron	NGN2	GLUT2	Cartpt	NGN2.Htr3b/Htr3a/Gpr65	Nav1.8	Lightly myelinated	Nocisensor	Broad projection
ATAAGAGGTTCTGGTA-1	SeuratProject	10560	3456	bai2019/filtered_feature_bc_matrix	2.13068	singlet	Bai	Bai_10X	6 weeks	WT	NA	NA	NA	NA	NA	NA	NA	4	Satellite glial cell	SGC3	NA	NA	SGC3.Bcan/Fbln2/Fbln5	NA	NA	NA	NA
ATAAGAGTCCAAACAC-1	SeuratProject	2452	1383	bai2019/filtered_feature_bc_matrix	0.815661	singlet	Bai	Bai_10X	6 weeks	WT	NA	NA	NA	NA	NA	NA	NA	2	Satellite glial cell	SGC2	NA	NA	SGC2.Cxcl10/Acsbg1/Phgdh	NA	NA	NA	NA
ATAGACCAGACGCACA-1	SeuratProject	4402	1924	bai2019/filtered_feature_bc_matrix	9.56383	singlet	Bai	Bai_10X	6 weeks	WT	NA	NA	NA	NA	NA	NA	NA	10	Satellite glial cell	SGC6	NA	NA	SGC6.Ifit3/Cdh19/Isg15	NA	NA	NA	NA
ATAGACCAGGAATTAC-1	SeuratProject	6442	2535	bai2019/filtered_feature_bc_matrix	1.36604	singlet	Bai	Bai_10X	6 weeks	WT	NA	NA	NA	NA	NA	NA	NA	4	Satellite glial cell	SGC3	NA	NA	SGC3.Bcan/Fbln2/Fbln5	NA	NA	NA	NA
ATAGACCAGTTGAGAT-1	SeuratProject	6309	2616	bai2019/filtered_feature_bc_matrix	1.87034	singlet	Bai	Bai_10X	6 weeks	WT	NA	NA	NA	NA	NA	NA	NA	4	Satellite glial cell	SGC3	NA	NA	SGC3.Bcan/Fbln2/Fbln5	NA	NA	NA	NA
ATAGACCAGTTGTAGA-1	SeuratProject	2993	1608	bai2019/filtered_feature_bc_matrix	1.36986	singlet	Bai	Bai_10X	6 weeks	WT	NA	NA	NA	NA	NA	NA	NA	1	Satellite glial cell	SGC1	NA	NA	SGC1.Mmd2/Ednrb/Fabp7	NA	NA	NA	NA
ATAGACCTCGACAGCC-1	SeuratProject	6850	2600	bai2019/filtered_feature_bc_matrix	1.37226	singlet	Bai	Bai_10X	6 weeks	WT	NA	NA	NA	NA	NA	NA	NA	2	Satellite glial cell	SGC2	NA	NA	SGC2.Cxcl10/Acsbg1/Phgdh	NA	NA	NA	NA
ATCACGAAGGTCGGAT-1	SeuratProject	1536	1058	bai2019/filtered_feature_bc_matrix	0.911458	singlet	Bai	Bai_10X	6 weeks	WT	NA	NA	NA	NA	NA	NA	NA	10	Satellite glial cell	SGC6	NA	NA	SGC6.Ifit3/Cdh19/Isg15	NA	NA	NA	NA
ATCACGAGTAGGAGTC-1	SeuratProject	46830	7761	bai2019/filtered_feature_bc_matrix	4.59107	singlet	Bai	Bai_10X	6 weeks	WT	NA	NA	NA	NA	NA	NA	NA	5	Nodose ganglion neuron	NGN1	GLUT2_Dopa	Gpha2|Adcyap1|Gal	NGN1.C1ql3/Adcyap1/St18	Nav1.8	Lightly myelinated	Nocisensor	Broad projection
ATCACGAGTCATGCCG-1	SeuratProject	2326	1329	bai2019/filtered_feature_bc_matrix	0.859845	singlet	Bai	Bai_10X	6 weeks	WT	NA	NA	NA	NA	NA	NA	NA	10	Satellite glial cell	SGC6	NA	NA	SGC6.Ifit3/Cdh19/Isg15	NA	NA	NA	NA
ATCACGAGTTGGTTTG-1	SeuratProject	4312	1860	bai2019/filtered_feature_bc_matrix	1.34508	singlet	Bai	Bai_10X	6 weeks	WT	NA	NA	NA	NA	NA	NA	NA	2	Satellite glial cell	SGC2	NA	NA	SGC2.Cxcl10/Acsbg1/Phgdh	NA	NA	NA	NA
ATCACGATCATCGGAT-1	SeuratProject	79664	8824	bai2019/filtered_feature_bc_matrix	5.35248	singlet	Bai	Bai_10X	6 weeks	WT	NA	NA	NA	NA	NA	NA	NA	17	Nodose ganglion neuron	NGN4	GLUT2_Dopa	Vip|Uts2b|Cartpt	NGN4.Uts2b/Cckar/Vip	Nav1.8	Unmyelinated	Nocisensor	Broad projection
ATCATCTAGATGTGTA-1	SeuratProject	9019	3338	bai2019/filtered_feature_bc_matrix	1.78512	singlet	Bai	Bai_10X	6 weeks	WT	NA	NA	NA	NA	NA	NA	NA	22	Satellite glial cell	SGC8	NA	NA	SGC8.Ttyh1/Ptprz1/Sfrp5	NA	NA	NA	NA
ATCATCTGTGATGATA-1	SeuratProject	54995	8234	bai2019/filtered_feature_bc_matrix	4.26948	singlet	Bai	Bai_10X	6 weeks	WT	NA	NA	NA	NA	NA	NA	NA	5	Nodose ganglion neuron	NGN1	GLUT2_Dopa	Gpha2|Adcyap1|Gal	NGN1.C1ql3/Adcyap1/St18	Nav1.8	Lightly myelinated	Nocisensor	Broad projection
ATCATCTTCACGCGGT-1	SeuratProject	76193	8599	bai2019/filtered_feature_bc_matrix	4.30879	singlet	Bai	Bai_10X	6 weeks	WT	NA	NA	NA	NA	NA	NA	NA	17	Nodose ganglion neuron	NGN4	GLUT2_Dopa	Vip|Uts2b|Cartpt	NGN4.Uts2b/Cckar/Vip	Nav1.8	Unmyelinated	Nocisensor	Broad projection
ATCATCTTCCCTAATT-1	SeuratProject	64354	8441	bai2019/filtered_feature_bc_matrix	3.84436	singlet	Bai	Bai_10X	6 weeks	WT	NA	NA	NA	NA	NA	NA	NA	5	Nodose ganglion neuron	NGN1	GLUT2_Dopa	Gpha2|Adcyap1|Gal	NGN1.C1ql3/Adcyap1/St18	Nav1.8	Lightly myelinated	Nocisensor	Broad projection
ATCATGGCAAGGTGTG-1	SeuratProject	68940	8604	bai2019/filtered_feature_bc_matrix	5.87177	singlet	Bai	Bai_10X	6 weeks	WT	NA	NA	NA	NA	NA	NA	NA	17	Nodose ganglion neuron	NGN4	GLUT2_Dopa	Vip|Uts2b|Cartpt	NGN4.Uts2b/Cckar/Vip	Nav1.8	Unmyelinated	Nocisensor	Broad projection
ATCATGGGTCCAAGTT-1	SeuratProject	5519	2203	bai2019/filtered_feature_bc_matrix	1.08715	singlet	Bai	Bai_10X	6 weeks	WT	NA	NA	NA	NA	NA	NA	NA	2	Satellite glial cell	SGC2	NA	NA	SGC2.Cxcl10/Acsbg1/Phgdh	NA	NA	NA	NA
ATCATGGGTTAAAGTG-1	SeuratProject	4475	2055	bai2019/filtered_feature_bc_matrix	2.88268	singlet	Bai	Bai_10X	6 weeks	WT	NA	NA	NA	NA	NA	NA	NA	2	Satellite glial cell	SGC2	NA	NA	SGC2.Cxcl10/Acsbg1/Phgdh	NA	NA	NA	NA
ATCATGGTCGCCCTTA-1	SeuratProject	5393	2141	bai2019/filtered_feature_bc_matrix	2.07677	singlet	Bai	Bai_10X	6 weeks	WT	NA	NA	NA	NA	NA	NA	NA	2	Satellite glial cell	SGC2	NA	NA	SGC2.Cxcl10/Acsbg1/Phgdh	NA	NA	NA	NA
ATCATGGTCGCCGTGA-1	SeuratProject	39331	7145	bai2019/filtered_feature_bc_matrix	2.03656	singlet	Bai	Bai_10X	6 weeks	WT	NA	NA	NA	NA	NA	NA	NA	21	Nodose ganglion neuron	NGN5	GLUT2_Dopa	Adcyap1|Calca|Cartpt|Bdnf	NGN5.Kcng1/Vmn1r85/Trpv1	Nav1.8	Unmyelinated	Mechanosensor/Nocisensor	Broad projection
ATCATGGTCTCAAACG-1	SeuratProject	5032	2112	bai2019/filtered_feature_bc_matrix	1.78855	singlet	Bai	Bai_10X	6 weeks	WT	NA	NA	NA	NA	NA	NA	NA	2	Satellite glial cell	SGC2	NA	NA	SGC2.Cxcl10/Acsbg1/Phgdh	NA	NA	NA	NA
ATCATGGTCTCGCATC-1	SeuratProject	2493	1438	bai2019/filtered_feature_bc_matrix	1.56438	singlet	Bai	Bai_10X	6 weeks	WT	NA	NA	NA	NA	NA	NA	NA	14	Glial cell	GC1	NA	NA	GC1.Kcna1/Fxyd3/Mbp	NA	NA	NA	NA
ATCCACCCACCTCGTT-1	SeuratProject	22906	5591	bai2019/filtered_feature_bc_matrix	1.8947	singlet	Bai	Bai_10X	6 weeks	WT	NA	NA	NA	NA	NA	NA	NA	4	Satellite glial cell	SGC3	NA	NA	SGC3.Bcan/Fbln2/Fbln5	NA	NA	NA	NA
ATCCACCGTAAGTGGC-1	SeuratProject	3594	1855	bai2019/filtered_feature_bc_matrix	1.19644	singlet	Bai	Bai_10X	6 weeks	WT	NA	NA	NA	NA	NA	NA	NA	12	Fibroblast	FB2	NA	NA	FB2.Acta2/Myh11/Ndufa4l2	NA	NA	NA	NA
ATCCACCTCGGAAACG-1	SeuratProject	6143	2397	bai2019/filtered_feature_bc_matrix	0.74882	singlet	Bai	Bai_10X	6 weeks	WT	NA	NA	NA	NA	NA	NA	NA	9	Fibroblast	FB1	NA	NA	FB1.Lum/Ccl11/Smoc2	NA	NA	NA	NA
ATCCACCTCGTTTATC-1	SeuratProject	47645	7864	bai2019/filtered_feature_bc_matrix	1.58044	singlet	Bai	Bai_10X	6 weeks	WT	NA	NA	NA	NA	NA	NA	NA	34	Nodose ganglion neuron	NGN12	GLUT2_GLUT1	NA	NGN12.Slc18a3/Pappa2/Runx3	Nav1.1	Myelinated	Mechanosensor/Nocisensor	Duodenum
ATCCGAAAGACGCTTT-1	SeuratProject	29321	6683	bai2019/filtered_feature_bc_matrix	1.8792	singlet	Bai	Bai_10X	6 weeks	WT	NA	NA	NA	NA	NA	NA	NA	46	Nodose ganglion neuron	NGN18	GLUT2_Dopa	Igf1|Calca	NGN18.Chrm2/Col24a1/Lrp1b	Nav1.1/Nav1.8	Lightly myelinated	Mechanosensor/Nocisensor	Gut
ATCCGAAGTAGCGCAA-1	SeuratProject	105296	9349	bai2019/filtered_feature_bc_matrix	2.67152	singlet	Bai	Bai_10X	6 weeks	WT	NA	NA	NA	NA	NA	NA	NA	29	Nodose ganglion neuron	NGN8	GLUT2_Dopa	Adcyap1|Cartpt|Bdnf	NGN8.Trpa1/Efcab6/Nos1	Nav1.8	Unmyelinated	Mechanosensor/Nocisensor	Broad projection
ATCCGAAGTTACTGAC-1	SeuratProject	2764	1385	bai2019/filtered_feature_bc_matrix	1.33864	singlet	Bai	Bai_10X	6 weeks	WT	NA	NA	NA	NA	NA	NA	NA	3	Myelinated glial cell	MGC1	NA	NA	MGC1.Ncmap/Fam178b/Cldn19	NA	NA	NA	NA
ATCGAGTAGTGAACAT-1	SeuratProject	2896	1429	bai2019/filtered_feature_bc_matrix	2.90055	singlet	Bai	Bai_10X	6 weeks	WT	NA	NA	NA	NA	NA	NA	NA	1	Satellite glial cell	SGC1	NA	NA	SGC1.Mmd2/Ednrb/Fabp7	NA	NA	NA	NA
ATCGAGTAGTGCCATT-1	SeuratProject	43552	7719	bai2019/filtered_feature_bc_matrix	4.60599	singlet	Bai	Bai_10X	6 weeks	WT	NA	NA	NA	NA	NA	NA	NA	5	Nodose ganglion neuron	NGN1	GLUT2_Dopa	Gpha2|Adcyap1|Gal	NGN1.C1ql3/Adcyap1/St18	Nav1.8	Lightly myelinated	Nocisensor	Broad projection
ATCGAGTCACCGAAAG-1	SeuratProject	46416	8095	bai2019/filtered_feature_bc_matrix	3.08083	singlet	Bai	Bai_10X	6 weeks	WT	NA	NA	NA	NA	NA	NA	NA	5	Nodose ganglion neuron	NGN1	GLUT2_Dopa	Gpha2|Adcyap1|Gal	NGN1.C1ql3/Adcyap1/St18	Nav1.8	Lightly myelinated	Nocisensor	Broad projection
ATCGAGTGTCCAACTA-1	SeuratProject	74188	9104	bai2019/filtered_feature_bc_matrix	2.55297	singlet	Bai	Bai_10X	6 weeks	WT	NA	NA	NA	NA	NA	NA	NA	34	Nodose ganglion neuron	NGN12	GLUT2_GLUT1	NA	NGN12.Slc18a3/Pappa2/Runx3	Nav1.1	Myelinated	Mechanosensor/Nocisensor	Duodenum
ATCTACTAGTTCGATC-1	SeuratProject	42260	7529	bai2019/filtered_feature_bc_matrix	1.79602	singlet	Bai	Bai_10X	6 weeks	WT	NA	NA	NA	NA	NA	NA	NA	5	Nodose ganglion neuron	NGN1	GLUT2_Dopa	Gpha2|Adcyap1|Gal	NGN1.C1ql3/Adcyap1/St18	Nav1.8	Lightly myelinated	Nocisensor	Broad projection
ATCTACTGTCAAACTC-1	SeuratProject	5903	2562	bai2019/filtered_feature_bc_matrix	1.98204	singlet	Bai	Bai_10X	6 weeks	WT	NA	NA	NA	NA	NA	NA	NA	24	Nodose ganglion neuron	NGN6	GLUT2_Dopa	Igf1|Adcyap1	NGN6.Lypd1/Ddc/Tafa2	Nav1.1	Lightly myelinated	Mechanosensor	Broad projection
ATCTACTGTTGTGGCC-1	SeuratProject	53785	8315	bai2019/filtered_feature_bc_matrix	1.7979	singlet	Bai	Bai_10X	6 weeks	WT	NA	NA	NA	NA	NA	NA	NA	37	Nodose ganglion neuron	NGN14	GLUT2_GLUT1	Igf1	NGN14.Slc17a7/Hapln4/Lgi3	Nav1.1	Myelinated	Mechanosensor	Gut
ATCTACTTCCGAAGAG-1	SeuratProject	54641	8239	bai2019/filtered_feature_bc_matrix	3.95491	singlet	Bai	Bai_10X	6 weeks	WT	NA	NA	NA	NA	NA	NA	NA	5	Nodose ganglion neuron	NGN1	GLUT2_Dopa	Gpha2|Adcyap1|Gal	NGN1.C1ql3/Adcyap1/St18	Nav1.8	Lightly myelinated	Nocisensor	Broad projection
ATCTACTTCGTCCAGG-1	SeuratProject	3052	1646	bai2019/filtered_feature_bc_matrix	0.753604	singlet	Bai	Bai_10X	6 weeks	WT	NA	NA	NA	NA	NA	NA	NA	8	Satellite glial cell	SGC5	NA	NA	SGC5.Pou3f1/Col1a2/Gas7	NA	NA	NA	NA
ATCTACTTCTGAGGGA-1	SeuratProject	1983	875	bai2019/filtered_feature_bc_matrix	2.471	singlet	Bai	Bai_10X	6 weeks	WT	NA	NA	NA	NA	NA	NA	NA	1	Satellite glial cell	SGC1	NA	NA	SGC1.Mmd2/Ednrb/Fabp7	NA	NA	NA	NA
ATCTGCCAGGGCTTCC-1	SeuratProject	107086	8909	bai2019/filtered_feature_bc_matrix	3.50933	singlet	Bai	Bai_10X	6 weeks	WT	NA	NA	NA	NA	NA	NA	NA	13	Nodose ganglion neuron	NGN2	GLUT2	Cartpt	NGN2.Htr3b/Htr3a/Gpr65	Nav1.8	Lightly myelinated	Nocisensor	Broad projection
ATCTGCCCATGGTAGG-1	SeuratProject	47169	7116	bai2019/filtered_feature_bc_matrix	3.85847	singlet	Bai	Bai_10X	6 weeks	WT	NA	NA	NA	NA	NA	NA	NA	17	Nodose ganglion neuron	NGN4	GLUT2_Dopa	Vip|Uts2b|Cartpt	NGN4.Uts2b/Cckar/Vip	Nav1.8	Unmyelinated	Nocisensor	Broad projection
ATCTGCCGTTAAGATG-1	SeuratProject	1030	623	bai2019/filtered_feature_bc_matrix	3.1068	singlet	Bai	Bai_10X	6 weeks	WT	NA	NA	NA	NA	NA	NA	NA	2	Satellite glial cell	SGC2	NA	NA	SGC2.Cxcl10/Acsbg1/Phgdh	NA	NA	NA	NA
ATCTGCCGTTGTGGAG-1	SeuratProject	6788	2562	bai2019/filtered_feature_bc_matrix	1.32587	singlet	Bai	Bai_10X	6 weeks	WT	NA	NA	NA	NA	NA	NA	NA	4	Satellite glial cell	SGC3	NA	NA	SGC3.Bcan/Fbln2/Fbln5	NA	NA	NA	NA
ATCTGCCTCGGTCTAA-1	SeuratProject	5535	2199	bai2019/filtered_feature_bc_matrix	1.58988	singlet	Bai	Bai_10X	6 weeks	WT	NA	NA	NA	NA	NA	NA	NA	2	Satellite glial cell	SGC2	NA	NA	SGC2.Cxcl10/Acsbg1/Phgdh	NA	NA	NA	NA
ATGAGGGGTACAGTTC-1	SeuratProject	2829	1458	bai2019/filtered_feature_bc_matrix	1.94415	singlet	Bai	Bai_10X	6 weeks	WT	NA	NA	NA	NA	NA	NA	NA	1	Satellite glial cell	SGC1	NA	NA	SGC1.Mmd2/Ednrb/Fabp7	NA	NA	NA	NA
ATGAGGGGTCGCATAT-1	SeuratProject	92007	8764	bai2019/filtered_feature_bc_matrix	3.38235	singlet	Bai	Bai_10X	6 weeks	WT	NA	NA	NA	NA	NA	NA	NA	13	Nodose ganglion neuron	NGN2	GLUT2	Cartpt	NGN2.Htr3b/Htr3a/Gpr65	Nav1.8	Lightly myelinated	Nocisensor	Broad projection
ATGCGATAGAAGCCCA-1	SeuratProject	5583	2371	bai2019/filtered_feature_bc_matrix	1.97027	singlet	Bai	Bai_10X	6 weeks	WT	NA	NA	NA	NA	NA	NA	NA	2	Satellite glial cell	SGC2	NA	NA	SGC2.Cxcl10/Acsbg1/Phgdh	NA	NA	NA	NA
ATGCGATCAAACCCAT-1	SeuratProject	43045	7454	bai2019/filtered_feature_bc_matrix	4.47671	singlet	Bai	Bai_10X	6 weeks	WT	NA	NA	NA	NA	NA	NA	NA	29	Nodose ganglion neuron	NGN8	GLUT2_Dopa	Adcyap1|Cartpt|Bdnf	NGN8.Trpa1/Efcab6/Nos1	Nav1.8	Unmyelinated	Mechanosensor/Nocisensor	Broad projection
ATGCGATGTATAGGGC-1	SeuratProject	51655	7920	bai2019/filtered_feature_bc_matrix	6.22011	singlet	Bai	Bai_10X	6 weeks	WT	NA	NA	NA	NA	NA	NA	NA	17	Nodose ganglion neuron	NGN4	GLUT2_Dopa	Vip|Uts2b|Cartpt	NGN4.Uts2b/Cckar/Vip	Nav1.8	Unmyelinated	Nocisensor	Broad projection
ATGCGATGTGTCGCTG-1	SeuratProject	10848	3671	bai2019/filtered_feature_bc_matrix	0.709808	singlet	Bai	Bai_10X	6 weeks	WT	NA	NA	NA	NA	NA	NA	NA	0	Endothelial Cell	EC1	NA	NA	EC1.Cldn5/Ly6c1/Ly6a	NA	NA	NA	NA
ATGGGAGAGAATGTGT-1	SeuratProject	2637	1552	bai2019/filtered_feature_bc_matrix	0.720516	singlet	Bai	Bai_10X	6 weeks	WT	NA	NA	NA	NA	NA	NA	NA	37	Nodose ganglion neuron	NGN14	GLUT2_GLUT1	Igf1	NGN14.Slc17a7/Hapln4/Lgi3	Nav1.1	Myelinated	Mechanosensor	Gut
ATGGGAGAGCCAGGAT-1	SeuratProject	9523	4016	bai2019/filtered_feature_bc_matrix	9.20928	singlet	Bai	Bai_10X	6 weeks	WT	NA	NA	NA	NA	NA	NA	NA	31	Nodose ganglion neuron	NGN9	GLUT2	NA	NGN9.Miat/Snhg11/Meg3	Nav1.8	Unmyelinated	Nocisensor	Gut
ATGGGAGCACATAACC-1	SeuratProject	76141	8736	bai2019/filtered_feature_bc_matrix	4.71888	singlet	Bai	Bai_10X	6 weeks	WT	NA	NA	NA	NA	NA	NA	NA	15	Nodose ganglion neuron	NGN3	GLUT2_Dopa	Adcyap1|Cartpt|Bdnf	NGN3.Cysltr2/Chrnb3/Kcnip4	Nav1.8	Unmyelinated	Mechanosensor	Gut
ATGGGAGCATGTTCCC-1	SeuratProject	7416	2641	bai2019/filtered_feature_bc_matrix	1.33495	singlet	Bai	Bai_10X	6 weeks	WT	NA	NA	NA	NA	NA	NA	NA	22	Satellite glial cell	SGC8	NA	NA	SGC8.Ttyh1/Ptprz1/Sfrp5	NA	NA	NA	NA
ATGGGAGGTTTGTGTG-1	SeuratProject	39502	7247	bai2019/filtered_feature_bc_matrix	4.34408	singlet	Bai	Bai_10X	6 weeks	WT	NA	NA	NA	NA	NA	NA	NA	5	Nodose ganglion neuron	NGN1	GLUT2_Dopa	Gpha2|Adcyap1|Gal	NGN1.C1ql3/Adcyap1/St18	Nav1.8	Lightly myelinated	Nocisensor	Broad projection
ATGGGAGTCGCAGGCT-1	SeuratProject	4122	1855	bai2019/filtered_feature_bc_matrix	1.50412	singlet	Bai	Bai_10X	6 weeks	WT	NA	NA	NA	NA	NA	NA	NA	2	Satellite glial cell	SGC2	NA	NA	SGC2.Cxcl10/Acsbg1/Phgdh	NA	NA	NA	NA
ATGTGTGAGAGTAAGG-1	SeuratProject	12377	4416	bai2019/filtered_feature_bc_matrix	6.4636	singlet	Bai	Bai_10X	6 weeks	WT	NA	NA	NA	NA	NA	NA	NA	5	Nodose ganglion neuron	NGN1	GLUT2_Dopa	Gpha2|Adcyap1|Gal	NGN1.C1ql3/Adcyap1/St18	Nav1.8	Lightly myelinated	Nocisensor	Broad projection
ATGTGTGCAGACACTT-1	SeuratProject	59442	7808	bai2019/filtered_feature_bc_matrix	4.17718	singlet	Bai	Bai_10X	6 weeks	WT	NA	NA	NA	NA	NA	NA	NA	36	Nodose ganglion neuron	NGN13	GLUT2	Agrp|Vip|Cartpt	NGN13.Lox/Pkib/F2r	Nav1.8	Unmyelinated	Nocisensor	Broad projection
ATGTGTGCAGCCTTGG-1	SeuratProject	127063	9694	bai2019/filtered_feature_bc_matrix	1.48588	singlet	Bai	Bai_10X	6 weeks	WT	NA	NA	NA	NA	NA	NA	NA	33	Nodose ganglion neuron	NGN11	GLUT2	Nts|Ucn|Adcyap1|Gal	NGN11.Sprr1a/Ecel1/Ucn	Nav1.8	Unmyelinated	Nocisensor	Gut
ATGTGTGTCCAAACAC-1	SeuratProject	37623	6806	bai2019/filtered_feature_bc_matrix	3.80618	singlet	Bai	Bai_10X	6 weeks	WT	NA	NA	NA	NA	NA	NA	NA	17	Nodose ganglion neuron	NGN4	GLUT2_Dopa	Vip|Uts2b|Cartpt	NGN4.Uts2b/Cckar/Vip	Nav1.8	Unmyelinated	Nocisensor	Broad projection
ATTACTCCAGGAATCG-1	SeuratProject	41356	7734	bai2019/filtered_feature_bc_matrix	2.35516	singlet	Bai	Bai_10X	6 weeks	WT	NA	NA	NA	NA	NA	NA	NA	24	Nodose ganglion neuron	NGN6	GLUT2_Dopa	Igf1|Adcyap1	NGN6.Lypd1/Ddc/Tafa2	Nav1.1	Lightly myelinated	Mechanosensor	Broad projection
ATTACTCGTAGCAAAT-1	SeuratProject	1230	858	bai2019/filtered_feature_bc_matrix	6.26016	singlet	Bai	Bai_10X	6 weeks	WT	NA	NA	NA	NA	NA	NA	NA	17	Nodose ganglion neuron	NGN4	GLUT2_Dopa	Vip|Uts2b|Cartpt	NGN4.Uts2b/Cckar/Vip	Nav1.8	Unmyelinated	Nocisensor	Broad projection
ATTACTCGTCCAGTGC-1	SeuratProject	84653	8882	bai2019/filtered_feature_bc_matrix	2.9993	singlet	Bai	Bai_10X	6 weeks	WT	NA	NA	NA	NA	NA	NA	NA	13	Nodose ganglion neuron	NGN2	GLUT2	Cartpt	NGN2.Htr3b/Htr3a/Gpr65	Nav1.8	Lightly myelinated	Nocisensor	Broad projection
ATTATCCAGATGGGTC-1	SeuratProject	48396	7621	bai2019/filtered_feature_bc_matrix	1.53938	singlet	Bai	Bai_10X	6 weeks	WT	NA	NA	NA	NA	NA	NA	NA	28	Nodose ganglion neuron	NGN7	GLUT2_Dopa	Cartpt	NGN7.Rbp4/Gda/Kcnk9	Nav1.1	Lightly myelinated	Mechanosensor	Pancreas
ATTATCCCACCCAGTG-1	SeuratProject	97933	9133	bai2019/filtered_feature_bc_matrix	2.1821	singlet	Bai	Bai_10X	6 weeks	WT	NA	NA	NA	NA	NA	NA	NA	15	Nodose ganglion neuron	NGN3	GLUT2_Dopa	Adcyap1|Cartpt|Bdnf	NGN3.Cysltr2/Chrnb3/Kcnip4	Nav1.8	Unmyelinated	Mechanosensor	Gut
ATTATCCGTCGAACAG-1	SeuratProject	43717	7382	bai2019/filtered_feature_bc_matrix	1.50056	singlet	Bai	Bai_10X	6 weeks	WT	NA	NA	NA	NA	NA	NA	NA	37	Nodose ganglion neuron	NGN14	GLUT2_GLUT1	Igf1	NGN14.Slc17a7/Hapln4/Lgi3	Nav1.1	Myelinated	Mechanosensor	Gut
ATTATCCGTGAGTATA-1	SeuratProject	2259	1231	bai2019/filtered_feature_bc_matrix	1.41656	singlet	Bai	Bai_10X	6 weeks	WT	NA	NA	NA	NA	NA	NA	NA	16	Myelinated glial cell	MGC3	NA	NA	MGC3.Slc36a2/Nr4a2/Ugt8a	NA	NA	NA	NA
ATTATCCTCAGCTCGG-1	SeuratProject	6636	2751	bai2019/filtered_feature_bc_matrix	9.35805	singlet	Bai	Bai_10X	6 weeks	WT	NA	NA	NA	NA	NA	NA	NA	13	Nodose ganglion neuron	NGN2	GLUT2	Cartpt	NGN2.Htr3b/Htr3a/Gpr65	Nav1.8	Lightly myelinated	Nocisensor	Broad projection
ATTATCCTCGAATGGG-1	SeuratProject	47466	7893	bai2019/filtered_feature_bc_matrix	2.88628	singlet	Bai	Bai_10X	6 weeks	WT	NA	NA	NA	NA	NA	NA	NA	24	Nodose ganglion neuron	NGN6	GLUT2_Dopa	Igf1|Adcyap1	NGN6.Lypd1/Ddc/Tafa2	Nav1.1	Lightly myelinated	Mechanosensor	Broad projection
ATTCTACGTCCAAGTT-1	SeuratProject	14296	4133	bai2019/filtered_feature_bc_matrix	0.650532	singlet	Bai	Bai_10X	6 weeks	WT	NA	NA	NA	NA	NA	NA	NA	0	Endothelial Cell	EC1	NA	NA	EC1.Cldn5/Ly6c1/Ly6a	NA	NA	NA	NA
ATTCTACGTTAGAACA-1	SeuratProject	49827	7982	bai2019/filtered_feature_bc_matrix	5.19999	singlet	Bai	Bai_10X	6 weeks	WT	NA	NA	NA	NA	NA	NA	NA	17	Nodose ganglion neuron	NGN4	GLUT2_Dopa	Vip|Uts2b|Cartpt	NGN4.Uts2b/Cckar/Vip	Nav1.8	Unmyelinated	Nocisensor	Broad projection
ATTCTACTCCAGAGGA-1	SeuratProject	49790	7108	bai2019/filtered_feature_bc_matrix	2.45431	singlet	Bai	Bai_10X	6 weeks	WT	NA	NA	NA	NA	NA	NA	NA	13	Nodose ganglion neuron	NGN2	GLUT2	Cartpt	NGN2.Htr3b/Htr3a/Gpr65	Nav1.8	Lightly myelinated	Nocisensor	Broad projection
ATTGGACAGGCGACAT-1	SeuratProject	4530	1970	bai2019/filtered_feature_bc_matrix	1.43488	singlet	Bai	Bai_10X	6 weeks	WT	NA	NA	NA	NA	NA	NA	NA	2	Satellite glial cell	SGC2	NA	NA	SGC2.Cxcl10/Acsbg1/Phgdh	NA	NA	NA	NA
ATTGGACCATATGAGA-1	SeuratProject	59267	8296	bai2019/filtered_feature_bc_matrix	6.16869	singlet	Bai	Bai_10X	6 weeks	WT	NA	NA	NA	NA	NA	NA	NA	17	Nodose ganglion neuron	NGN4	GLUT2_Dopa	Vip|Uts2b|Cartpt	NGN4.Uts2b/Cckar/Vip	Nav1.8	Unmyelinated	Nocisensor	Broad projection
ATTGGTGAGAGACGAA-1	SeuratProject	67576	8149	bai2019/filtered_feature_bc_matrix	2.57488	singlet	Bai	Bai_10X	6 weeks	WT	NA	NA	NA	NA	NA	NA	NA	21	Nodose ganglion neuron	NGN5	GLUT2_Dopa	Adcyap1|Calca|Cartpt|Bdnf	NGN5.Kcng1/Vmn1r85/Trpv1	Nav1.8	Unmyelinated	Mechanosensor/Nocisensor	Broad projection
ATTGGTGAGATGGGTC-1	SeuratProject	1117	795	bai2019/filtered_feature_bc_matrix	0.895255	singlet	Bai	Bai_10X	6 weeks	WT	NA	NA	NA	NA	NA	NA	NA	8	Satellite glial cell	SGC5	NA	NA	SGC5.Pou3f1/Col1a2/Gas7	NA	NA	NA	NA
ATTGGTGCATCCGTGG-1	SeuratProject	14552	4581	bai2019/filtered_feature_bc_matrix	9.31143	singlet	Bai	Bai_10X	6 weeks	WT	NA	NA	NA	NA	NA	NA	NA	31	Nodose ganglion neuron	NGN9	GLUT2	NA	NGN9.Miat/Snhg11/Meg3	Nav1.8	Unmyelinated	Nocisensor	Gut
ATTTCTGAGACTTGAA-1	SeuratProject	38018	7484	bai2019/filtered_feature_bc_matrix	4.55048	singlet	Bai	Bai_10X	6 weeks	WT	NA	NA	NA	NA	NA	NA	NA	40	Nodose ganglion neuron	NGN15	GLUT2_Dopa	Gal	NGN15.Bmp3/Gal/Pcdh9	Nav1.1	Lightly myelinated	Mechanosensor	Heart
ATTTCTGCACCATCCT-1	SeuratProject	10808	3375	bai2019/filtered_feature_bc_matrix	7.98483	singlet	Bai	Bai_10X	6 weeks	WT	NA	NA	NA	NA	NA	NA	NA	21	Nodose ganglion neuron	NGN5	GLUT2_Dopa	Adcyap1|Calca|Cartpt|Bdnf	NGN5.Kcng1/Vmn1r85/Trpv1	Nav1.8	Unmyelinated	Mechanosensor/Nocisensor	Broad projection
ATTTCTGCAGCAGTTT-1	SeuratProject	3456	1615	bai2019/filtered_feature_bc_matrix	0.83912	singlet	Bai	Bai_10X	6 weeks	WT	NA	NA	NA	NA	NA	NA	NA	2	Satellite glial cell	SGC2	NA	NA	SGC2.Cxcl10/Acsbg1/Phgdh	NA	NA	NA	NA
ATTTCTGGTCTGCCAG-1	SeuratProject	42507	7248	bai2019/filtered_feature_bc_matrix	8.92559	singlet	Bai	Bai_10X	6 weeks	WT	NA	NA	NA	NA	NA	NA	NA	51	Nodose ganglion neuron	NGN20	GLUT2_Dopa	Vip|Uts2b|Cartpt	NGN20.Glp1r/Amigo2/Npy2r	Nav1.8	Unmyelinated	Nocisensor	Broad projection
ATTTCTGGTGGGTATG-1	SeuratProject	45535	8184	bai2019/filtered_feature_bc_matrix	1.78983	singlet	Bai	Bai_10X	6 weeks	WT	NA	NA	NA	NA	NA	NA	NA	24	Nodose ganglion neuron	NGN6	GLUT2_Dopa	Igf1|Adcyap1	NGN6.Lypd1/Ddc/Tafa2	Nav1.1	Lightly myelinated	Mechanosensor	Broad projection
CAACCAACAGATCCAT-1	SeuratProject	38013	7377	bai2019/filtered_feature_bc_matrix	2.74643	singlet	Bai	Bai_10X	6 weeks	WT	NA	NA	NA	NA	NA	NA	NA	28	Nodose ganglion neuron	NGN7	GLUT2_Dopa	Cartpt	NGN7.Rbp4/Gda/Kcnk9	Nav1.1	Lightly myelinated	Mechanosensor	Pancreas
CAACCAAGTCGCGAAA-1	SeuratProject	62241	8379	bai2019/filtered_feature_bc_matrix	6.78974	singlet	Bai	Bai_10X	6 weeks	WT	NA	NA	NA	NA	NA	NA	NA	17	Nodose ganglion neuron	NGN4	GLUT2_Dopa	Vip|Uts2b|Cartpt	NGN4.Uts2b/Cckar/Vip	Nav1.8	Unmyelinated	Nocisensor	Broad projection
CAACCAATCTGTCTAT-1	SeuratProject	2427	1376	bai2019/filtered_feature_bc_matrix	1.89534	singlet	Bai	Bai_10X	6 weeks	WT	NA	NA	NA	NA	NA	NA	NA	4	Satellite glial cell	SGC3	NA	NA	SGC3.Bcan/Fbln2/Fbln5	NA	NA	NA	NA
CAACCTCAGAAACCAT-1	SeuratProject	66042	8375	bai2019/filtered_feature_bc_matrix	5.95076	singlet	Bai	Bai_10X	6 weeks	WT	NA	NA	NA	NA	NA	NA	NA	17	Nodose ganglion neuron	NGN4	GLUT2_Dopa	Vip|Uts2b|Cartpt	NGN4.Uts2b/Cckar/Vip	Nav1.8	Unmyelinated	Nocisensor	Broad projection
CAACCTCAGCCACTAT-1	SeuratProject	11759	3646	bai2019/filtered_feature_bc_matrix	1.21609	singlet	Bai	Bai_10X	6 weeks	WT	NA	NA	NA	NA	NA	NA	NA	4	Satellite glial cell	SGC3	NA	NA	SGC3.Bcan/Fbln2/Fbln5	NA	NA	NA	NA
CAACCTCCAGTATGCT-1	SeuratProject	39314	7172	bai2019/filtered_feature_bc_matrix	2.43679	singlet	Bai	Bai_10X	6 weeks	WT	NA	NA	NA	NA	NA	NA	NA	21	Nodose ganglion neuron	NGN5	GLUT2_Dopa	Adcyap1|Calca|Cartpt|Bdnf	NGN5.Kcng1/Vmn1r85/Trpv1	Nav1.8	Unmyelinated	Mechanosensor/Nocisensor	Broad projection
CAACCTCCATCGGAAG-1	SeuratProject	39473	7761	bai2019/filtered_feature_bc_matrix	1.96337	singlet	Bai	Bai_10X	6 weeks	WT	NA	NA	NA	NA	NA	NA	NA	24	Nodose ganglion neuron	NGN6	GLUT2_Dopa	Igf1|Adcyap1	NGN6.Lypd1/Ddc/Tafa2	Nav1.1	Lightly myelinated	Mechanosensor	Broad projection
CAACCTCGTAAGTGGC-1	SeuratProject	4602	1811	bai2019/filtered_feature_bc_matrix	1.43416	singlet	Bai	Bai_10X	6 weeks	WT	NA	NA	NA	NA	NA	NA	NA	3	Myelinated glial cell	MGC1	NA	NA	MGC1.Ncmap/Fam178b/Cldn19	NA	NA	NA	NA
CAACCTCGTAGCGATG-1	SeuratProject	5955	2681	bai2019/filtered_feature_bc_matrix	9.15197	singlet	Bai	Bai_10X	6 weeks	WT	NA	NA	NA	NA	NA	NA	NA	13	Nodose ganglion neuron	NGN2	GLUT2	Cartpt	NGN2.Htr3b/Htr3a/Gpr65	Nav1.8	Lightly myelinated	Nocisensor	Broad projection
CAACTAGAGTGGGATC-1	SeuratProject	33576	6946	bai2019/filtered_feature_bc_matrix	2.55242	singlet	Bai	Bai_10X	6 weeks	WT	NA	NA	NA	NA	NA	NA	NA	42	Nodose ganglion neuron	NGN16	GLUT2_Dopa	Igf1|Adcyap1|Tac1	NGN16.Gabra1/Chodl/Gabrb2	Nav1.1	Lightly myelinated	Mechanosensor	Gut
CAACTAGCAGGTCGTC-1	SeuratProject	2425	1328	bai2019/filtered_feature_bc_matrix	1.73196	singlet	Bai	Bai_10X	6 weeks	WT	NA	NA	NA	NA	NA	NA	NA	25	Glial cell	GC2	NA	NA	GC2.Sostdc1/Plekhb1/Tsc22d4	NA	NA	NA	NA
CAACTAGGTAGAAAGG-1	SeuratProject	2778	1520	bai2019/filtered_feature_bc_matrix	2.66379	singlet	Bai	Bai_10X	6 weeks	WT	NA	NA	NA	NA	NA	NA	NA	0	Endothelial Cell	EC1	NA	NA	EC1.Cldn5/Ly6c1/Ly6a	NA	NA	NA	NA
CAACTAGGTGGCGAAT-1	SeuratProject	3390	1715	bai2019/filtered_feature_bc_matrix	1.79941	singlet	Bai	Bai_10X	6 weeks	WT	NA	NA	NA	NA	NA	NA	NA	25	Glial cell	GC2	NA	NA	GC2.Sostdc1/Plekhb1/Tsc22d4	NA	NA	NA	NA
CAACTAGGTTCACCTC-1	SeuratProject	79907	8848	bai2019/filtered_feature_bc_matrix	3.80818	singlet	Bai	Bai_10X	6 weeks	WT	NA	NA	NA	NA	NA	NA	NA	36	Nodose ganglion neuron	NGN13	GLUT2	Agrp|Vip|Cartpt	NGN13.Lox/Pkib/F2r	Nav1.8	Unmyelinated	Nocisensor	Broad projection
CAAGAAAAGTGTACGG-1	SeuratProject	3256	1663	bai2019/filtered_feature_bc_matrix	1.35135	singlet	Bai	Bai_10X	6 weeks	WT	NA	NA	NA	NA	NA	NA	NA	1	Satellite glial cell	SGC1	NA	NA	SGC1.Mmd2/Ednrb/Fabp7	NA	NA	NA	NA
CAAGAAACAGGTGCCT-1	SeuratProject	71220	8894	bai2019/filtered_feature_bc_matrix	2.05701	singlet	Bai	Bai_10X	6 weeks	WT	NA	NA	NA	NA	NA	NA	NA	29	Nodose ganglion neuron	NGN8	GLUT2_Dopa	Adcyap1|Cartpt|Bdnf	NGN8.Trpa1/Efcab6/Nos1	Nav1.8	Unmyelinated	Mechanosensor/Nocisensor	Broad projection
CAAGAAACATCGGGTC-1	SeuratProject	9316	3308	bai2019/filtered_feature_bc_matrix	0.633319	singlet	Bai	Bai_10X	6 weeks	WT	NA	NA	NA	NA	NA	NA	NA	0	Endothelial Cell	EC1	NA	NA	EC1.Cldn5/Ly6c1/Ly6a	NA	NA	NA	NA
CAAGAAAGTGGAAAGA-1	SeuratProject	56191	7850	bai2019/filtered_feature_bc_matrix	2.27439	singlet	Bai	Bai_10X	6 weeks	WT	NA	NA	NA	NA	NA	NA	NA	21	Nodose ganglion neuron	NGN5	GLUT2_Dopa	Adcyap1|Calca|Cartpt|Bdnf	NGN5.Kcng1/Vmn1r85/Trpv1	Nav1.8	Unmyelinated	Mechanosensor/Nocisensor	Broad projection
CAAGAAATCAACGGCC-1	SeuratProject	3338	1561	bai2019/filtered_feature_bc_matrix	0.988616	singlet	Bai	Bai_10X	6 weeks	WT	NA	NA	NA	NA	NA	NA	NA	12	Fibroblast	FB2	NA	NA	FB2.Acta2/Myh11/Ndufa4l2	NA	NA	NA	NA
CAAGATCAGCGACGTA-1	SeuratProject	9566	3436	bai2019/filtered_feature_bc_matrix	0.909471	singlet	Bai	Bai_10X	6 weeks	WT	NA	NA	NA	NA	NA	NA	NA	0	Endothelial Cell	EC1	NA	NA	EC1.Cldn5/Ly6c1/Ly6a	NA	NA	NA	NA
CAAGATCGTGGTCCGT-1	SeuratProject	9145	3166	bai2019/filtered_feature_bc_matrix	1.29032	singlet	Bai	Bai_10X	6 weeks	WT	NA	NA	NA	NA	NA	NA	NA	2	Satellite glial cell	SGC2	NA	NA	SGC2.Cxcl10/Acsbg1/Phgdh	NA	NA	NA	NA
CAAGATCGTGTCGCTG-1	SeuratProject	2126	1154	bai2019/filtered_feature_bc_matrix	1.97554	singlet	Bai	Bai_10X	6 weeks	WT	NA	NA	NA	NA	NA	NA	NA	16	Myelinated glial cell	MGC3	NA	NA	MGC3.Slc36a2/Nr4a2/Ugt8a	NA	NA	NA	NA
CAAGATCTCACAATGC-1	SeuratProject	3039	1619	bai2019/filtered_feature_bc_matrix	1.34913	singlet	Bai	Bai_10X	6 weeks	WT	NA	NA	NA	NA	NA	NA	NA	2	Satellite glial cell	SGC2	NA	NA	SGC2.Cxcl10/Acsbg1/Phgdh	NA	NA	NA	NA
CAAGATCTCTAACTGG-1	SeuratProject	29136	6421	bai2019/filtered_feature_bc_matrix	2.95511	singlet	Bai	Bai_10X	6 weeks	WT	NA	NA	NA	NA	NA	NA	NA	37	Nodose ganglion neuron	NGN14	GLUT2_GLUT1	Igf1	NGN14.Slc17a7/Hapln4/Lgi3	Nav1.1	Myelinated	Mechanosensor	Gut
CAAGGCCGTAAATGTG-1	SeuratProject	39636	7424	bai2019/filtered_feature_bc_matrix	2.35644	singlet	Bai	Bai_10X	6 weeks	WT	NA	NA	NA	NA	NA	NA	NA	40	Nodose ganglion neuron	NGN15	GLUT2_Dopa	Gal	NGN15.Bmp3/Gal/Pcdh9	Nav1.1	Lightly myelinated	Mechanosensor	Heart
CAAGGCCGTACCGGCT-1	SeuratProject	46796	8077	bai2019/filtered_feature_bc_matrix	5.87443	singlet	Bai	Bai_10X	6 weeks	WT	NA	NA	NA	NA	NA	NA	NA	5	Nodose ganglion neuron	NGN1	GLUT2_Dopa	Gpha2|Adcyap1|Gal	NGN1.C1ql3/Adcyap1/St18	Nav1.8	Lightly myelinated	Nocisensor	Broad projection
CAAGGCCGTTACGACT-1	SeuratProject	10107	3443	bai2019/filtered_feature_bc_matrix	0.841001	singlet	Bai	Bai_10X	6 weeks	WT	NA	NA	NA	NA	NA	NA	NA	0	Endothelial Cell	EC1	NA	NA	EC1.Cldn5/Ly6c1/Ly6a	NA	NA	NA	NA
CAAGTTGAGACAATAC-1	SeuratProject	121710	9497	bai2019/filtered_feature_bc_matrix	2.09679	singlet	Bai	Bai_10X	6 weeks	WT	NA	NA	NA	NA	NA	NA	NA	15	Nodose ganglion neuron	NGN3	GLUT2_Dopa	Adcyap1|Cartpt|Bdnf	NGN3.Cysltr2/Chrnb3/Kcnip4	Nav1.8	Unmyelinated	Mechanosensor	Gut
CAAGTTGCACACCGCA-1	SeuratProject	3117	1535	bai2019/filtered_feature_bc_matrix	1.02663	singlet	Bai	Bai_10X	6 weeks	WT	NA	NA	NA	NA	NA	NA	NA	12	Fibroblast	FB2	NA	NA	FB2.Acta2/Myh11/Ndufa4l2	NA	NA	NA	NA
CAAGTTGCATCCTAGA-1	SeuratProject	48494	8028	bai2019/filtered_feature_bc_matrix	2.2312	singlet	Bai	Bai_10X	6 weeks	WT	NA	NA	NA	NA	NA	NA	NA	24	Nodose ganglion neuron	NGN6	GLUT2_Dopa	Igf1|Adcyap1	NGN6.Lypd1/Ddc/Tafa2	Nav1.1	Lightly myelinated	Mechanosensor	Broad projection
CAAGTTGCATCTCCCA-1	SeuratProject	11158	4336	bai2019/filtered_feature_bc_matrix	7.0622	singlet	Bai	Bai_10X	6 weeks	WT	NA	NA	NA	NA	NA	NA	NA	43	Nodose ganglion neuron	NGN17	GLUT2_Dopa	Bdnf	NGN17.Thsd7b/Cacng5/Gata3	Nav1.1	Lightly myelinated	Mechanosensor	Broad projection
CAAGTTGGTACAGACG-1	SeuratProject	63830	8509	bai2019/filtered_feature_bc_matrix	3.46859	singlet	Bai	Bai_10X	6 weeks	WT	NA	NA	NA	NA	NA	NA	NA	29	Nodose ganglion neuron	NGN8	GLUT2_Dopa	Adcyap1|Cartpt|Bdnf	NGN8.Trpa1/Efcab6/Nos1	Nav1.8	Unmyelinated	Mechanosensor/Nocisensor	Broad projection
CAAGTTGGTACTCTCC-1	SeuratProject	84436	8724	bai2019/filtered_feature_bc_matrix	2.22062	singlet	Bai	Bai_10X	6 weeks	WT	NA	NA	NA	NA	NA	NA	NA	13	Nodose ganglion neuron	NGN2	GLUT2	Cartpt	NGN2.Htr3b/Htr3a/Gpr65	Nav1.8	Lightly myelinated	Nocisensor	Broad projection
CAAGTTGTCAGCGACC-1	SeuratProject	4083	1893	bai2019/filtered_feature_bc_matrix	1.34705	singlet	Bai	Bai_10X	6 weeks	WT	NA	NA	NA	NA	NA	NA	NA	1	Satellite glial cell	SGC1	NA	NA	SGC1.Mmd2/Ednrb/Fabp7	NA	NA	NA	NA
CACAAACAGAACAATC-1	SeuratProject	12883	3988	bai2019/filtered_feature_bc_matrix	0.861601	singlet	Bai	Bai_10X	6 weeks	WT	NA	NA	NA	NA	NA	NA	NA	0	Endothelial Cell	EC1	NA	NA	EC1.Cldn5/Ly6c1/Ly6a	NA	NA	NA	NA
CACAAACCATTCCTCG-1	SeuratProject	53716	8165	bai2019/filtered_feature_bc_matrix	7.3237	singlet	Bai	Bai_10X	6 weeks	WT	NA	NA	NA	NA	NA	NA	NA	17	Nodose ganglion neuron	NGN4	GLUT2_Dopa	Vip|Uts2b|Cartpt	NGN4.Uts2b/Cckar/Vip	Nav1.8	Unmyelinated	Nocisensor	Broad projection
CACAAACGTCCAACTA-1	SeuratProject	4484	1983	bai2019/filtered_feature_bc_matrix	1.20428	singlet	Bai	Bai_10X	6 weeks	WT	NA	NA	NA	NA	NA	NA	NA	0	Endothelial Cell	EC1	NA	NA	EC1.Cldn5/Ly6c1/Ly6a	NA	NA	NA	NA
CACAAACGTCCATGAT-1	SeuratProject	5709	2297	bai2019/filtered_feature_bc_matrix	1.76914	singlet	Bai	Bai_10X	6 weeks	WT	NA	NA	NA	NA	NA	NA	NA	2	Satellite glial cell	SGC2	NA	NA	SGC2.Cxcl10/Acsbg1/Phgdh	NA	NA	NA	NA
CACAAACTCCTAAGTG-1	SeuratProject	4699	2091	bai2019/filtered_feature_bc_matrix	0.978932	singlet	Bai	Bai_10X	6 weeks	WT	NA	NA	NA	NA	NA	NA	NA	12	Fibroblast	FB2	NA	NA	FB2.Acta2/Myh11/Ndufa4l2	NA	NA	NA	NA
CACACAAAGCCCTAAT-1	SeuratProject	78555	8842	bai2019/filtered_feature_bc_matrix	2.77894	singlet	Bai	Bai_10X	6 weeks	WT	NA	NA	NA	NA	NA	NA	NA	32	Nodose ganglion neuron	NGN10	GLUT2	Tac1	NGN10.Olfm3/Tmem233/P2ry1	Nav1.8	Myelinated	Mechanosensor	Gut
CACACAACAGCTCGCA-1	SeuratProject	3430	1574	bai2019/filtered_feature_bc_matrix	0.728863	singlet	Bai	Bai_10X	6 weeks	WT	NA	NA	NA	NA	NA	NA	NA	6	Hematopoietic cell	HC1	NA	NA	HC1.C1qa/C1qc/C1qb	NA	NA	NA	NA
CACACAATCAACACGT-1	SeuratProject	45615	7855	bai2019/filtered_feature_bc_matrix	2.11772	singlet	Bai	Bai_10X	6 weeks	WT	NA	NA	NA	NA	NA	NA	NA	5	Nodose ganglion neuron	NGN1	GLUT2_Dopa	Gpha2|Adcyap1|Gal	NGN1.C1ql3/Adcyap1/St18	Nav1.8	Lightly myelinated	Nocisensor	Broad projection
CACACAATCAGGTAAA-1	SeuratProject	44961	8162	bai2019/filtered_feature_bc_matrix	2.52886	singlet	Bai	Bai_10X	6 weeks	WT	NA	NA	NA	NA	NA	NA	NA	5	Nodose ganglion neuron	NGN1	GLUT2_Dopa	Gpha2|Adcyap1|Gal	NGN1.C1ql3/Adcyap1/St18	Nav1.8	Lightly myelinated	Nocisensor	Broad projection
CACACCTCACGGTTTA-1	SeuratProject	1978	1239	bai2019/filtered_feature_bc_matrix	0.758342	singlet	Bai	Bai_10X	6 weeks	WT	NA	NA	NA	NA	NA	NA	NA	18	Satellite glial cell	SGC7	NA	NA	SGC7.G0s2/Sdc4/Ccn1	NA	NA	NA	NA
CACACCTGTCTAGAGG-1	SeuratProject	3290	1603	bai2019/filtered_feature_bc_matrix	2.43161	singlet	Bai	Bai_10X	6 weeks	WT	NA	NA	NA	NA	NA	NA	NA	10	Satellite glial cell	SGC6	NA	NA	SGC6.Ifit3/Cdh19/Isg15	NA	NA	NA	NA
CACACCTGTTTGGCGC-1	SeuratProject	63308	8592	bai2019/filtered_feature_bc_matrix	2.22563	singlet	Bai	Bai_10X	6 weeks	WT	NA	NA	NA	NA	NA	NA	NA	42	Nodose ganglion neuron	NGN16	GLUT2_Dopa	Igf1|Adcyap1|Tac1	NGN16.Gabra1/Chodl/Gabrb2	Nav1.1	Lightly myelinated	Mechanosensor	Gut
CACACCTTCCGCATAA-1	SeuratProject	47873	8196	bai2019/filtered_feature_bc_matrix	2.06379	singlet	Bai	Bai_10X	6 weeks	WT	NA	NA	NA	NA	NA	NA	NA	52	Nodose ganglion neuron	NGN21	GLUT2_Dopa	Gpha2	NGN21.Olfr78/Runx3/Avpr1a	Nav1.1	Myelinated	Mechanosensor	Jejunum/Ileum
CACACCTTCTTGGGTA-1	SeuratProject	46919	7770	bai2019/filtered_feature_bc_matrix	4.26267	singlet	Bai	Bai_10X	6 weeks	WT	NA	NA	NA	NA	NA	NA	NA	5	Nodose ganglion neuron	NGN1	GLUT2_Dopa	Gpha2|Adcyap1|Gal	NGN1.C1ql3/Adcyap1/St18	Nav1.8	Lightly myelinated	Nocisensor	Broad projection
CACACTCAGGGTGTTG-1	SeuratProject	1170	741	bai2019/filtered_feature_bc_matrix	2.47863	singlet	Bai	Bai_10X	6 weeks	WT	NA	NA	NA	NA	NA	NA	NA	1	Satellite glial cell	SGC1	NA	NA	SGC1.Mmd2/Ednrb/Fabp7	NA	NA	NA	NA
CACACTCAGTGCCAGA-1	SeuratProject	3017	1389	bai2019/filtered_feature_bc_matrix	3.38084	singlet	Bai	Bai_10X	6 weeks	WT	NA	NA	NA	NA	NA	NA	NA	16	Myelinated glial cell	MGC3	NA	NA	MGC3.Slc36a2/Nr4a2/Ugt8a	NA	NA	NA	NA
CACACTCCACGCTTTC-1	SeuratProject	4627	1894	bai2019/filtered_feature_bc_matrix	0.778042	singlet	Bai	Bai_10X	6 weeks	WT	NA	NA	NA	NA	NA	NA	NA	9	Fibroblast	FB1	NA	NA	FB1.Lum/Ccl11/Smoc2	NA	NA	NA	NA
CACACTCCAGCCAATT-1	SeuratProject	4011	1907	bai2019/filtered_feature_bc_matrix	1.77013	singlet	Bai	Bai_10X	6 weeks	WT	NA	NA	NA	NA	NA	NA	NA	3	Myelinated glial cell	MGC1	NA	NA	MGC1.Ncmap/Fam178b/Cldn19	NA	NA	NA	NA
CACACTCCATGCCCGA-1	SeuratProject	16400	4505	bai2019/filtered_feature_bc_matrix	1.44512	singlet	Bai	Bai_10X	6 weeks	WT	NA	NA	NA	NA	NA	NA	NA	4	Satellite glial cell	SGC3	NA	NA	SGC3.Bcan/Fbln2/Fbln5	NA	NA	NA	NA
CACACTCCATGCTAGT-1	SeuratProject	78233	9164	bai2019/filtered_feature_bc_matrix	2.44909	singlet	Bai	Bai_10X	6 weeks	WT	NA	NA	NA	NA	NA	NA	NA	37	Nodose ganglion neuron	NGN14	GLUT2_GLUT1	Igf1	NGN14.Slc17a7/Hapln4/Lgi3	Nav1.1	Myelinated	Mechanosensor	Gut
CACACTCGTGACTCAT-1	SeuratProject	65773	8321	bai2019/filtered_feature_bc_matrix	6.14386	singlet	Bai	Bai_10X	6 weeks	WT	NA	NA	NA	NA	NA	NA	NA	17	Nodose ganglion neuron	NGN4	GLUT2_Dopa	Vip|Uts2b|Cartpt	NGN4.Uts2b/Cckar/Vip	Nav1.8	Unmyelinated	Nocisensor	Broad projection
CACACTCTCAAACAAG-1	SeuratProject	1166	846	bai2019/filtered_feature_bc_matrix	0.943396	singlet	Bai	Bai_10X	6 weeks	WT	NA	NA	NA	NA	NA	NA	NA	10	Satellite glial cell	SGC6	NA	NA	SGC6.Ifit3/Cdh19/Isg15	NA	NA	NA	NA
CACACTCTCACGGTTA-1	SeuratProject	73631	8653	bai2019/filtered_feature_bc_matrix	4.39625	singlet	Bai	Bai_10X	6 weeks	WT	NA	NA	NA	NA	NA	NA	NA	15	Nodose ganglion neuron	NGN3	GLUT2_Dopa	Adcyap1|Cartpt|Bdnf	NGN3.Cysltr2/Chrnb3/Kcnip4	Nav1.8	Unmyelinated	Mechanosensor	Gut
CACAGGCAGGCACATG-1	SeuratProject	1283	816	bai2019/filtered_feature_bc_matrix	1.09119	singlet	Bai	Bai_10X	6 weeks	WT	NA	NA	NA	NA	NA	NA	NA	3	Myelinated glial cell	MGC1	NA	NA	MGC1.Ncmap/Fam178b/Cldn19	NA	NA	NA	NA
CACAGGCCACCTTGTC-1	SeuratProject	8203	2974	bai2019/filtered_feature_bc_matrix	1.46288	singlet	Bai	Bai_10X	6 weeks	WT	NA	NA	NA	NA	NA	NA	NA	2	Satellite glial cell	SGC2	NA	NA	SGC2.Cxcl10/Acsbg1/Phgdh	NA	NA	NA	NA
CACAGGCCAGGGTTAG-1	SeuratProject	5471	2390	bai2019/filtered_feature_bc_matrix	1.91921	singlet	Bai	Bai_10X	6 weeks	WT	NA	NA	NA	NA	NA	NA	NA	2	Satellite glial cell	SGC2	NA	NA	SGC2.Cxcl10/Acsbg1/Phgdh	NA	NA	NA	NA
CACAGGCCATTGGTAC-1	SeuratProject	73780	8372	bai2019/filtered_feature_bc_matrix	3.3261	singlet	Bai	Bai_10X	6 weeks	WT	NA	NA	NA	NA	NA	NA	NA	17	Nodose ganglion neuron	NGN4	GLUT2_Dopa	Vip|Uts2b|Cartpt	NGN4.Uts2b/Cckar/Vip	Nav1.8	Unmyelinated	Nocisensor	Broad projection
CACAGGCTCTCAACTT-1	SeuratProject	120236	9442	bai2019/filtered_feature_bc_matrix	2.13746	singlet	Bai	Bai_10X	6 weeks	WT	NA	NA	NA	NA	NA	NA	NA	13	Nodose ganglion neuron	NGN2	GLUT2	Cartpt	NGN2.Htr3b/Htr3a/Gpr65	Nav1.8	Lightly myelinated	Nocisensor	Broad projection
CACAGTAAGGCCCGTT-1	SeuratProject	2431	1341	bai2019/filtered_feature_bc_matrix	0.658165	singlet	Bai	Bai_10X	6 weeks	WT	NA	NA	NA	NA	NA	NA	NA	12	Fibroblast	FB2	NA	NA	FB2.Acta2/Myh11/Ndufa4l2	NA	NA	NA	NA
CACATAGAGAAACGAG-1	SeuratProject	74906	9023	bai2019/filtered_feature_bc_matrix	2.54185	singlet	Bai	Bai_10X	6 weeks	WT	NA	NA	NA	NA	NA	NA	NA	37	Nodose ganglion neuron	NGN14	GLUT2_GLUT1	Igf1	NGN14.Slc17a7/Hapln4/Lgi3	Nav1.1	Myelinated	Mechanosensor	Gut
CACATTTAGATGTGTA-1	SeuratProject	1368	846	bai2019/filtered_feature_bc_matrix	0.804094	singlet	Bai	Bai_10X	6 weeks	WT	NA	NA	NA	NA	NA	NA	NA	16	Myelinated glial cell	MGC3	NA	NA	MGC3.Slc36a2/Nr4a2/Ugt8a	NA	NA	NA	NA
CACATTTTCCAGATCA-1	SeuratProject	63325	8353	bai2019/filtered_feature_bc_matrix	3.3636	singlet	Bai	Bai_10X	6 weeks	WT	NA	NA	NA	NA	NA	NA	NA	21	Nodose ganglion neuron	NGN5	GLUT2_Dopa	Adcyap1|Calca|Cartpt|Bdnf	NGN5.Kcng1/Vmn1r85/Trpv1	Nav1.8	Unmyelinated	Mechanosensor/Nocisensor	Broad projection
CACCACTCAAGCCTAT-1	SeuratProject	8795	3378	bai2019/filtered_feature_bc_matrix	2.27402	singlet	Bai	Bai_10X	6 weeks	WT	NA	NA	NA	NA	NA	NA	NA	5	Nodose ganglion neuron	NGN1	GLUT2_Dopa	Gpha2|Adcyap1|Gal	NGN1.C1ql3/Adcyap1/St18	Nav1.8	Lightly myelinated	Nocisensor	Broad projection
CACCACTCACGACTCG-1	SeuratProject	104522	9085	bai2019/filtered_feature_bc_matrix	3.28735	singlet	Bai	Bai_10X	6 weeks	WT	NA	NA	NA	NA	NA	NA	NA	13	Nodose ganglion neuron	NGN2	GLUT2	Cartpt	NGN2.Htr3b/Htr3a/Gpr65	Nav1.8	Lightly myelinated	Nocisensor	Broad projection
CACCACTCAGTATAAG-1	SeuratProject	4107	1934	bai2019/filtered_feature_bc_matrix	1.19308	singlet	Bai	Bai_10X	6 weeks	WT	NA	NA	NA	NA	NA	NA	NA	2	Satellite glial cell	SGC2	NA	NA	SGC2.Cxcl10/Acsbg1/Phgdh	NA	NA	NA	NA
CACCACTTCCTATTCA-1	SeuratProject	53484	8008	bai2019/filtered_feature_bc_matrix	4.64064	singlet	Bai	Bai_10X	6 weeks	WT	NA	NA	NA	NA	NA	NA	NA	5	Nodose ganglion neuron	NGN1	GLUT2_Dopa	Gpha2|Adcyap1|Gal	NGN1.C1ql3/Adcyap1/St18	Nav1.8	Lightly myelinated	Nocisensor	Broad projection
CACCAGGAGGCCGAAT-1	SeuratProject	59202	8338	bai2019/filtered_feature_bc_matrix	5.15523	singlet	Bai	Bai_10X	6 weeks	WT	NA	NA	NA	NA	NA	NA	NA	5	Nodose ganglion neuron	NGN1	GLUT2_Dopa	Gpha2|Adcyap1|Gal	NGN1.C1ql3/Adcyap1/St18	Nav1.8	Lightly myelinated	Nocisensor	Broad projection
CACCAGGCACGTCTCT-1	SeuratProject	110910	9315	bai2019/filtered_feature_bc_matrix	2.4317	singlet	Bai	Bai_10X	6 weeks	WT	NA	NA	NA	NA	NA	NA	NA	15	Nodose ganglion neuron	NGN3	GLUT2_Dopa	Adcyap1|Cartpt|Bdnf	NGN3.Cysltr2/Chrnb3/Kcnip4	Nav1.8	Unmyelinated	Mechanosensor	Gut
CACCAGGTCAGCACAT-1	SeuratProject	4475	2029	bai2019/filtered_feature_bc_matrix	1.43017	singlet	Bai	Bai_10X	6 weeks	WT	NA	NA	NA	NA	NA	NA	NA	1	Satellite glial cell	SGC1	NA	NA	SGC1.Mmd2/Ednrb/Fabp7	NA	NA	NA	NA
CACCTTGAGAAGGCCT-1	SeuratProject	66718	8222	bai2019/filtered_feature_bc_matrix	2.82982	singlet	Bai	Bai_10X	6 weeks	WT	NA	NA	NA	NA	NA	NA	NA	5	Nodose ganglion neuron	NGN1	GLUT2_Dopa	Gpha2|Adcyap1|Gal	NGN1.C1ql3/Adcyap1/St18	Nav1.8	Lightly myelinated	Nocisensor	Broad projection
CACCTTGAGGCTATCT-1	SeuratProject	46287	8172	bai2019/filtered_feature_bc_matrix	1.78884	singlet	Bai	Bai_10X	6 weeks	WT	NA	NA	NA	NA	NA	NA	NA	24	Nodose ganglion neuron	NGN6	GLUT2_Dopa	Igf1|Adcyap1	NGN6.Lypd1/Ddc/Tafa2	Nav1.1	Lightly myelinated	Mechanosensor	Broad projection
CACCTTGAGTGGGATC-1	SeuratProject	47997	7679	bai2019/filtered_feature_bc_matrix	2.67308	singlet	Bai	Bai_10X	6 weeks	WT	NA	NA	NA	NA	NA	NA	NA	21	Nodose ganglion neuron	NGN5	GLUT2_Dopa	Adcyap1|Calca|Cartpt|Bdnf	NGN5.Kcng1/Vmn1r85/Trpv1	Nav1.8	Unmyelinated	Mechanosensor/Nocisensor	Broad projection
CACCTTGCATCGATTG-1	SeuratProject	14285	4233	bai2019/filtered_feature_bc_matrix	0.679034	singlet	Bai	Bai_10X	6 weeks	WT	NA	NA	NA	NA	NA	NA	NA	0	Endothelial Cell	EC1	NA	NA	EC1.Cldn5/Ly6c1/Ly6a	NA	NA	NA	NA
CACCTTGGTTCGAATC-1	SeuratProject	1708	1047	bai2019/filtered_feature_bc_matrix	8.25527	singlet	Bai	Bai_10X	6 weeks	WT	NA	NA	NA	NA	NA	NA	NA	26	Jugular ganglion neuron	JGN2	GLUT2	Adcyap1|Calca|Calcb|Gal|Tac1|Cartpt|Bdnf	JGN2.Gfra3/Tac1/Tmem255a	Nav1.8	Unmyelinated	Nocisensor	Broad projection
CACCTTGTCCGATATG-1	SeuratProject	2916	1432	bai2019/filtered_feature_bc_matrix	1.5775	singlet	Bai	Bai_10X	6 weeks	WT	NA	NA	NA	NA	NA	NA	NA	2	Satellite glial cell	SGC2	NA	NA	SGC2.Cxcl10/Acsbg1/Phgdh	NA	NA	NA	NA
CACTCCAAGAGGGATA-1	SeuratProject	94853	9175	bai2019/filtered_feature_bc_matrix	3.10902	singlet	Bai	Bai_10X	6 weeks	WT	NA	NA	NA	NA	NA	NA	NA	15	Nodose ganglion neuron	NGN3	GLUT2_Dopa	Adcyap1|Cartpt|Bdnf	NGN3.Cysltr2/Chrnb3/Kcnip4	Nav1.8	Unmyelinated	Mechanosensor	Gut
CACTCCAAGCCGCCTA-1	SeuratProject	1666	879	bai2019/filtered_feature_bc_matrix	1.98079	singlet	Bai	Bai_10X	6 weeks	WT	NA	NA	NA	NA	NA	NA	NA	16	Myelinated glial cell	MGC3	NA	NA	MGC3.Slc36a2/Nr4a2/Ugt8a	NA	NA	NA	NA
CACTCCACACTACAGT-1	SeuratProject	6383	2519	bai2019/filtered_feature_bc_matrix	1.39433	singlet	Bai	Bai_10X	6 weeks	WT	NA	NA	NA	NA	NA	NA	NA	22	Satellite glial cell	SGC8	NA	NA	SGC8.Ttyh1/Ptprz1/Sfrp5	NA	NA	NA	NA
CACTCCAGTTAAGAAC-1	SeuratProject	1471	919	bai2019/filtered_feature_bc_matrix	1.0877	singlet	Bai	Bai_10X	6 weeks	WT	NA	NA	NA	NA	NA	NA	NA	21	Nodose ganglion neuron	NGN5	GLUT2_Dopa	Adcyap1|Calca|Cartpt|Bdnf	NGN5.Kcng1/Vmn1r85/Trpv1	Nav1.8	Unmyelinated	Mechanosensor/Nocisensor	Broad projection
CACTCCATCTTGAGAC-1	SeuratProject	73279	8378	bai2019/filtered_feature_bc_matrix	2.66243	singlet	Bai	Bai_10X	6 weeks	WT	NA	NA	NA	NA	NA	NA	NA	13	Nodose ganglion neuron	NGN2	GLUT2	Cartpt	NGN2.Htr3b/Htr3a/Gpr65	Nav1.8	Lightly myelinated	Nocisensor	Broad projection
CAGAATCCACAACTGT-1	SeuratProject	6512	3053	bai2019/filtered_feature_bc_matrix	1.30528	singlet	Bai	Bai_10X	6 weeks	WT	NA	NA	NA	NA	NA	NA	NA	34	Nodose ganglion neuron	NGN12	GLUT2_GLUT1	NA	NGN12.Slc18a3/Pappa2/Runx3	Nav1.1	Myelinated	Mechanosensor/Nocisensor	Duodenum
CAGAATCCACAGAGGT-1	SeuratProject	13099	4114	bai2019/filtered_feature_bc_matrix	0.496221	singlet	Bai	Bai_10X	6 weeks	WT	NA	NA	NA	NA	NA	NA	NA	0	Endothelial Cell	EC1	NA	NA	EC1.Cldn5/Ly6c1/Ly6a	NA	NA	NA	NA
CAGAATCCACCTATCC-1	SeuratProject	2839	1447	bai2019/filtered_feature_bc_matrix	2.95879	singlet	Bai	Bai_10X	6 weeks	WT	NA	NA	NA	NA	NA	NA	NA	21	Nodose ganglion neuron	NGN5	GLUT2_Dopa	Adcyap1|Calca|Cartpt|Bdnf	NGN5.Kcng1/Vmn1r85/Trpv1	Nav1.8	Unmyelinated	Mechanosensor/Nocisensor	Broad projection
CAGAATCGTTTGGGCC-1	SeuratProject	2744	1472	bai2019/filtered_feature_bc_matrix	1.38484	singlet	Bai	Bai_10X	6 weeks	WT	NA	NA	NA	NA	NA	NA	NA	8	Satellite glial cell	SGC5	NA	NA	SGC5.Pou3f1/Col1a2/Gas7	NA	NA	NA	NA
CAGAATCTCACCGTAA-1	SeuratProject	47346	7755	bai2019/filtered_feature_bc_matrix	2.7732	singlet	Bai	Bai_10X	6 weeks	WT	NA	NA	NA	NA	NA	NA	NA	21	Nodose ganglion neuron	NGN5	GLUT2_Dopa	Adcyap1|Calca|Cartpt|Bdnf	NGN5.Kcng1/Vmn1r85/Trpv1	Nav1.8	Unmyelinated	Mechanosensor/Nocisensor	Broad projection
CAGAATCTCTTGTACT-1	SeuratProject	67533	8567	bai2019/filtered_feature_bc_matrix	2.29814	singlet	Bai	Bai_10X	6 weeks	WT	NA	NA	NA	NA	NA	NA	NA	28	Nodose ganglion neuron	NGN7	GLUT2_Dopa	Cartpt	NGN7.Rbp4/Gda/Kcnk9	Nav1.1	Lightly myelinated	Mechanosensor	Pancreas
CAGAGAGCAGAGTGTG-1	SeuratProject	32151	6858	bai2019/filtered_feature_bc_matrix	2.3794	singlet	Bai	Bai_10X	6 weeks	WT	NA	NA	NA	NA	NA	NA	NA	5	Nodose ganglion neuron	NGN1	GLUT2_Dopa	Gpha2|Adcyap1|Gal	NGN1.C1ql3/Adcyap1/St18	Nav1.8	Lightly myelinated	Nocisensor	Broad projection
CAGAGAGTCACCCGAG-1	SeuratProject	6095	2356	bai2019/filtered_feature_bc_matrix	1.39459	singlet	Bai	Bai_10X	6 weeks	WT	NA	NA	NA	NA	NA	NA	NA	2	Satellite glial cell	SGC2	NA	NA	SGC2.Cxcl10/Acsbg1/Phgdh	NA	NA	NA	NA
CAGATCAAGACCACGA-1	SeuratProject	21243	5299	bai2019/filtered_feature_bc_matrix	6.03964	singlet	Bai	Bai_10X	6 weeks	WT	NA	NA	NA	NA	NA	NA	NA	23	Jugular ganglion neuron	JGN1	GLUT2	Calca|Calcb|Tac1|Bdnf	JGN1.Mrgprd/Tmem45b/Grik1	Nav1.8	Unmyelinated	Mechanosensor/Nocisensor	Broad projection
CAGATCACACGGTAGA-1	SeuratProject	62436	8451	bai2019/filtered_feature_bc_matrix	2.00686	singlet	Bai	Bai_10X	6 weeks	WT	NA	NA	NA	NA	NA	NA	NA	26	Jugular ganglion neuron	JGN2	GLUT2	Adcyap1|Calca|Calcb|Gal|Tac1|Cartpt|Bdnf	JGN2.Gfra3/Tac1/Tmem255a	Nav1.8	Unmyelinated	Nocisensor	Broad projection
CAGATCAGTATAGTAG-1	SeuratProject	41605	7614	bai2019/filtered_feature_bc_matrix	2.18243	singlet	Bai	Bai_10X	6 weeks	WT	NA	NA	NA	NA	NA	NA	NA	24	Nodose ganglion neuron	NGN6	GLUT2_Dopa	Igf1|Adcyap1	NGN6.Lypd1/Ddc/Tafa2	Nav1.1	Lightly myelinated	Mechanosensor	Broad projection
CAGATCATCCAAAGTC-1	SeuratProject	3453	1651	bai2019/filtered_feature_bc_matrix	1.15841	singlet	Bai	Bai_10X	6 weeks	WT	NA	NA	NA	NA	NA	NA	NA	0	Endothelial Cell	EC1	NA	NA	EC1.Cldn5/Ly6c1/Ly6a	NA	NA	NA	NA
CAGATCATCTAACCGA-1	SeuratProject	2603	1415	bai2019/filtered_feature_bc_matrix	0.614675	singlet	Bai	Bai_10X	6 weeks	WT	NA	NA	NA	NA	NA	NA	NA	7	Satellite glial cell	SGC4	NA	NA	SGC4.Atf3/Emp1/Cebpd	NA	NA	NA	NA
CAGCAGCAGTGAAGAG-1	SeuratProject	5376	2283	bai2019/filtered_feature_bc_matrix	1.22768	singlet	Bai	Bai_10X	6 weeks	WT	NA	NA	NA	NA	NA	NA	NA	1	Satellite glial cell	SGC1	NA	NA	SGC1.Mmd2/Ednrb/Fabp7	NA	NA	NA	NA
CAGCAGCCACACCGCA-1	SeuratProject	9001	3280	bai2019/filtered_feature_bc_matrix	0.477725	singlet	Bai	Bai_10X	6 weeks	WT	NA	NA	NA	NA	NA	NA	NA	0	Endothelial Cell	EC1	NA	NA	EC1.Cldn5/Ly6c1/Ly6a	NA	NA	NA	NA
CAGCAGCGTCCAACTA-1	SeuratProject	2839	1478	bai2019/filtered_feature_bc_matrix	1.09193	singlet	Bai	Bai_10X	6 weeks	WT	NA	NA	NA	NA	NA	NA	NA	2	Satellite glial cell	SGC2	NA	NA	SGC2.Cxcl10/Acsbg1/Phgdh	NA	NA	NA	NA
CAGCAGCGTTCCCGAG-1	SeuratProject	21767	6139	bai2019/filtered_feature_bc_matrix	3.79474	singlet	Bai	Bai_10X	6 weeks	WT	NA	NA	NA	NA	NA	NA	NA	5	Nodose ganglion neuron	NGN1	GLUT2_Dopa	Gpha2|Adcyap1|Gal	NGN1.C1ql3/Adcyap1/St18	Nav1.8	Lightly myelinated	Nocisensor	Broad projection
CAGCAGCTCACTTATC-1	SeuratProject	3197	1626	bai2019/filtered_feature_bc_matrix	0.875821	singlet	Bai	Bai_10X	6 weeks	WT	NA	NA	NA	NA	NA	NA	NA	12	Fibroblast	FB2	NA	NA	FB2.Acta2/Myh11/Ndufa4l2	NA	NA	NA	NA
CAGCAGCTCCTAGAAC-1	SeuratProject	3102	1643	bai2019/filtered_feature_bc_matrix	0.999355	singlet	Bai	Bai_10X	6 weeks	WT	NA	NA	NA	NA	NA	NA	NA	7	Satellite glial cell	SGC4	NA	NA	SGC4.Atf3/Emp1/Cebpd	NA	NA	NA	NA
CAGCAGCTCTCCAACC-1	SeuratProject	65327	8253	bai2019/filtered_feature_bc_matrix	5.92251	singlet	Bai	Bai_10X	6 weeks	WT	NA	NA	NA	NA	NA	NA	NA	17	Nodose ganglion neuron	NGN4	GLUT2_Dopa	Vip|Uts2b|Cartpt	NGN4.Uts2b/Cckar/Vip	Nav1.8	Unmyelinated	Nocisensor	Broad projection
CAGCAGCTCTTGTACT-1	SeuratProject	5996	2362	bai2019/filtered_feature_bc_matrix	1.51768	singlet	Bai	Bai_10X	6 weeks	WT	NA	NA	NA	NA	NA	NA	NA	25	Glial cell	GC2	NA	NA	GC2.Sostdc1/Plekhb1/Tsc22d4	NA	NA	NA	NA
CAGCATAAGCCTATGT-1	SeuratProject	70175	8676	bai2019/filtered_feature_bc_matrix	5.92376	singlet	Bai	Bai_10X	6 weeks	WT	NA	NA	NA	NA	NA	NA	NA	17	Nodose ganglion neuron	NGN4	GLUT2_Dopa	Vip|Uts2b|Cartpt	NGN4.Uts2b/Cckar/Vip	Nav1.8	Unmyelinated	Nocisensor	Broad projection
CAGCATAGTAGGACAC-1	SeuratProject	53737	7946	bai2019/filtered_feature_bc_matrix	1.88139	singlet	Bai	Bai_10X	6 weeks	WT	NA	NA	NA	NA	NA	NA	NA	21	Nodose ganglion neuron	NGN5	GLUT2_Dopa	Adcyap1|Calca|Cartpt|Bdnf	NGN5.Kcng1/Vmn1r85/Trpv1	Nav1.8	Unmyelinated	Mechanosensor/Nocisensor	Broad projection
CAGCATAGTCGGCACT-1	SeuratProject	1987	1229	bai2019/filtered_feature_bc_matrix	3.06995	singlet	Bai	Bai_10X	6 weeks	WT	NA	NA	NA	NA	NA	NA	NA	13	Nodose ganglion neuron	NGN2	GLUT2	Cartpt	NGN2.Htr3b/Htr3a/Gpr65	Nav1.8	Lightly myelinated	Nocisensor	Broad projection
CAGCATAGTTAGAACA-1	SeuratProject	8888	3060	bai2019/filtered_feature_bc_matrix	0.933843	singlet	Bai	Bai_10X	6 weeks	WT	NA	NA	NA	NA	NA	NA	NA	30	Endothelial Cell	EC2	NA	NA	EC2.Selp/Fabp4/Vwf	NA	NA	NA	NA
CAGCCGAAGATGTTAG-1	SeuratProject	30876	6773	bai2019/filtered_feature_bc_matrix	1.88172	singlet	Bai	Bai_10X	6 weeks	WT	NA	NA	NA	NA	NA	NA	NA	24	Nodose ganglion neuron	NGN6	GLUT2_Dopa	Igf1|Adcyap1	NGN6.Lypd1/Ddc/Tafa2	Nav1.1	Lightly myelinated	Mechanosensor	Broad projection
CAGCCGAGTCAGAGGT-1	SeuratProject	5372	2515	bai2019/filtered_feature_bc_matrix	9.92182	singlet	Bai	Bai_10X	6 weeks	WT	NA	NA	NA	NA	NA	NA	NA	38	Jugular ganglion neuron	JGN3	GLUT2_GLUT1	Calca	JGN3.Trappc3l/Nptx1/Tafa1	Nav1.1/Nav1.8	Myelinated	Mechanosensor/Nocisensor	Gut
CAGCCGATCGCCAAAT-1	SeuratProject	5761	2312	bai2019/filtered_feature_bc_matrix	1.45808	singlet	Bai	Bai_10X	6 weeks	WT	NA	NA	NA	NA	NA	NA	NA	4	Satellite glial cell	SGC3	NA	NA	SGC3.Bcan/Fbln2/Fbln5	NA	NA	NA	NA
CAGCGACAGAACAATC-1	SeuratProject	6370	2242	bai2019/filtered_feature_bc_matrix	1.77394	singlet	Bai	Bai_10X	6 weeks	WT	NA	NA	NA	NA	NA	NA	NA	3	Myelinated glial cell	MGC1	NA	NA	MGC1.Ncmap/Fam178b/Cldn19	NA	NA	NA	NA
CAGCGACAGCACCGTC-1	SeuratProject	77156	8755	bai2019/filtered_feature_bc_matrix	5.06636	singlet	Bai	Bai_10X	6 weeks	WT	NA	NA	NA	NA	NA	NA	NA	17	Nodose ganglion neuron	NGN4	GLUT2_Dopa	Vip|Uts2b|Cartpt	NGN4.Uts2b/Cckar/Vip	Nav1.8	Unmyelinated	Nocisensor	Broad projection
CAGCGACAGTCCGTAT-1	SeuratProject	5748	2242	bai2019/filtered_feature_bc_matrix	1.37439	singlet	Bai	Bai_10X	6 weeks	WT	NA	NA	NA	NA	NA	NA	NA	2	Satellite glial cell	SGC2	NA	NA	SGC2.Cxcl10/Acsbg1/Phgdh	NA	NA	NA	NA
CAGCGACAGTGCGTGA-1	SeuratProject	2745	1580	bai2019/filtered_feature_bc_matrix	1.12933	singlet	Bai	Bai_10X	6 weeks	WT	NA	NA	NA	NA	NA	NA	NA	18	Satellite glial cell	SGC7	NA	NA	SGC7.G0s2/Sdc4/Ccn1	NA	NA	NA	NA
CAGCGACCACAAGTAA-1	SeuratProject	2092	1258	bai2019/filtered_feature_bc_matrix	0.81262	singlet	Bai	Bai_10X	6 weeks	WT	NA	NA	NA	NA	NA	NA	NA	14	Glial cell	GC1	NA	NA	GC1.Kcna1/Fxyd3/Mbp	NA	NA	NA	NA
CAGCGACGTCGGATCC-1	SeuratProject	2107	1187	bai2019/filtered_feature_bc_matrix	1.61367	singlet	Bai	Bai_10X	6 weeks	WT	NA	NA	NA	NA	NA	NA	NA	16	Myelinated glial cell	MGC3	NA	NA	MGC3.Slc36a2/Nr4a2/Ugt8a	NA	NA	NA	NA
CAGCGACGTTGGTAAA-1	SeuratProject	82518	8531	bai2019/filtered_feature_bc_matrix	3.40411	singlet	Bai	Bai_10X	6 weeks	WT	NA	NA	NA	NA	NA	NA	NA	36	Nodose ganglion neuron	NGN13	GLUT2	Agrp|Vip|Cartpt	NGN13.Lox/Pkib/F2r	Nav1.8	Unmyelinated	Nocisensor	Broad projection
CAGCTAAAGATGAGAG-1	SeuratProject	74834	8718	bai2019/filtered_feature_bc_matrix	3.03605	singlet	Bai	Bai_10X	6 weeks	WT	NA	NA	NA	NA	NA	NA	NA	42	Nodose ganglion neuron	NGN16	GLUT2_Dopa	Igf1|Adcyap1|Tac1	NGN16.Gabra1/Chodl/Gabrb2	Nav1.1	Lightly myelinated	Mechanosensor	Gut
CAGCTAAAGTCCCACG-1	SeuratProject	2845	1567	bai2019/filtered_feature_bc_matrix	1.75747	singlet	Bai	Bai_10X	6 weeks	WT	NA	NA	NA	NA	NA	NA	NA	4	Satellite glial cell	SGC3	NA	NA	SGC3.Bcan/Fbln2/Fbln5	NA	NA	NA	NA
CAGCTAACATGAACCT-1	SeuratProject	39657	7936	bai2019/filtered_feature_bc_matrix	2.09799	singlet	Bai	Bai_10X	6 weeks	WT	NA	NA	NA	NA	NA	NA	NA	24	Nodose ganglion neuron	NGN6	GLUT2_Dopa	Igf1|Adcyap1	NGN6.Lypd1/Ddc/Tafa2	Nav1.1	Lightly myelinated	Mechanosensor	Broad projection
CAGCTAAGTCTCTCTG-1	SeuratProject	2943	1460	bai2019/filtered_feature_bc_matrix	0.509684	singlet	Bai	Bai_10X	6 weeks	WT	NA	NA	NA	NA	NA	NA	NA	30	Endothelial Cell	EC2	NA	NA	EC2.Selp/Fabp4/Vwf	NA	NA	NA	NA
CAGCTAAGTTCCACTC-1	SeuratProject	10243	3864	bai2019/filtered_feature_bc_matrix	8.14215	singlet	Bai	Bai_10X	6 weeks	WT	NA	NA	NA	NA	NA	NA	NA	37	Nodose ganglion neuron	NGN14	GLUT2_GLUT1	Igf1	NGN14.Slc17a7/Hapln4/Lgi3	Nav1.1	Myelinated	Mechanosensor	Gut
CAGCTAATCGCCATAA-1	SeuratProject	79483	8705	bai2019/filtered_feature_bc_matrix	4.6337	singlet	Bai	Bai_10X	6 weeks	WT	NA	NA	NA	NA	NA	NA	NA	36	Nodose ganglion neuron	NGN13	GLUT2	Agrp|Vip|Cartpt	NGN13.Lox/Pkib/F2r	Nav1.8	Unmyelinated	Nocisensor	Broad projection
CAGCTGGAGAGCTGGT-1	SeuratProject	3787	1723	bai2019/filtered_feature_bc_matrix	1.10906	singlet	Bai	Bai_10X	6 weeks	WT	NA	NA	NA	NA	NA	NA	NA	2	Satellite glial cell	SGC2	NA	NA	SGC2.Cxcl10/Acsbg1/Phgdh	NA	NA	NA	NA
CAGCTGGCAAACCCAT-1	SeuratProject	11788	3971	bai2019/filtered_feature_bc_matrix	4.52155	singlet	Bai	Bai_10X	6 weeks	WT	NA	NA	NA	NA	NA	NA	NA	26	Jugular ganglion neuron	JGN2	GLUT2	Adcyap1|Calca|Calcb|Gal|Tac1|Cartpt|Bdnf	JGN2.Gfra3/Tac1/Tmem255a	Nav1.8	Unmyelinated	Nocisensor	Broad projection
CAGCTGGCAGCTCGAC-1	SeuratProject	2804	1491	bai2019/filtered_feature_bc_matrix	1.10556	singlet	Bai	Bai_10X	6 weeks	WT	NA	NA	NA	NA	NA	NA	NA	1	Satellite glial cell	SGC1	NA	NA	SGC1.Mmd2/Ednrb/Fabp7	NA	NA	NA	NA
CAGCTGGCATGGATGG-1	SeuratProject	54166	7950	bai2019/filtered_feature_bc_matrix	2.09541	singlet	Bai	Bai_10X	6 weeks	WT	NA	NA	NA	NA	NA	NA	NA	21	Nodose ganglion neuron	NGN5	GLUT2_Dopa	Adcyap1|Calca|Cartpt|Bdnf	NGN5.Kcng1/Vmn1r85/Trpv1	Nav1.8	Unmyelinated	Mechanosensor/Nocisensor	Broad projection
CAGCTGGGTCCTCTTG-1	SeuratProject	4152	1883	bai2019/filtered_feature_bc_matrix	3.66089	singlet	Bai	Bai_10X	6 weeks	WT	NA	NA	NA	NA	NA	NA	NA	21	Nodose ganglion neuron	NGN5	GLUT2_Dopa	Adcyap1|Calca|Cartpt|Bdnf	NGN5.Kcng1/Vmn1r85/Trpv1	Nav1.8	Unmyelinated	Mechanosensor/Nocisensor	Broad projection
CAGCTGGTCGGTTCGG-1	SeuratProject	1915	1073	bai2019/filtered_feature_bc_matrix	0.992167	singlet	Bai	Bai_10X	6 weeks	WT	NA	NA	NA	NA	NA	NA	NA	16	Myelinated glial cell	MGC3	NA	NA	MGC3.Slc36a2/Nr4a2/Ugt8a	NA	NA	NA	NA
CAGCTGGTCTTAGCCC-1	SeuratProject	45826	7773	bai2019/filtered_feature_bc_matrix	1.89194	singlet	Bai	Bai_10X	6 weeks	WT	NA	NA	NA	NA	NA	NA	NA	52	Nodose ganglion neuron	NGN21	GLUT2_Dopa	Gpha2	NGN21.Olfr78/Runx3/Avpr1a	Nav1.1	Myelinated	Mechanosensor	Jejunum/Ileum
CAGGTGCAGCAGGCTA-1	SeuratProject	62765	8215	bai2019/filtered_feature_bc_matrix	6.0384	singlet	Bai	Bai_10X	6 weeks	WT	NA	NA	NA	NA	NA	NA	NA	17	Nodose ganglion neuron	NGN4	GLUT2_Dopa	Vip|Uts2b|Cartpt	NGN4.Uts2b/Cckar/Vip	Nav1.8	Unmyelinated	Nocisensor	Broad projection
CAGGTGCAGCGTTTAC-1	SeuratProject	81295	8821	bai2019/filtered_feature_bc_matrix	2.8661	singlet	Bai	Bai_10X	6 weeks	WT	NA	NA	NA	NA	NA	NA	NA	29	Nodose ganglion neuron	NGN8	GLUT2_Dopa	Adcyap1|Cartpt|Bdnf	NGN8.Trpa1/Efcab6/Nos1	Nav1.8	Unmyelinated	Mechanosensor/Nocisensor	Broad projection
CAGGTGCCAAGCGATG-1	SeuratProject	100086	8721	bai2019/filtered_feature_bc_matrix	2.88752	singlet	Bai	Bai_10X	6 weeks	WT	NA	NA	NA	NA	NA	NA	NA	13	Nodose ganglion neuron	NGN2	GLUT2	Cartpt	NGN2.Htr3b/Htr3a/Gpr65	Nav1.8	Lightly myelinated	Nocisensor	Broad projection
CAGGTGCTCGATGAGG-1	SeuratProject	65207	8442	bai2019/filtered_feature_bc_matrix	5.33685	singlet	Bai	Bai_10X	6 weeks	WT	NA	NA	NA	NA	NA	NA	NA	36	Nodose ganglion neuron	NGN13	GLUT2	Agrp|Vip|Cartpt	NGN13.Lox/Pkib/F2r	Nav1.8	Unmyelinated	Nocisensor	Broad projection
CAGGTGCTCGCAGGCT-1	SeuratProject	46701	7841	bai2019/filtered_feature_bc_matrix	3.33398	singlet	Bai	Bai_10X	6 weeks	WT	NA	NA	NA	NA	NA	NA	NA	21	Nodose ganglion neuron	NGN5	GLUT2_Dopa	Adcyap1|Calca|Cartpt|Bdnf	NGN5.Kcng1/Vmn1r85/Trpv1	Nav1.8	Unmyelinated	Mechanosensor/Nocisensor	Broad projection
CAGTAACAGATGTGTA-1	SeuratProject	49724	7868	bai2019/filtered_feature_bc_matrix	3.14134	singlet	Bai	Bai_10X	6 weeks	WT	NA	NA	NA	NA	NA	NA	NA	21	Nodose ganglion neuron	NGN5	GLUT2_Dopa	Adcyap1|Calca|Cartpt|Bdnf	NGN5.Kcng1/Vmn1r85/Trpv1	Nav1.8	Unmyelinated	Mechanosensor/Nocisensor	Broad projection
CAGTAACAGTGACTCT-1	SeuratProject	35710	7067	bai2019/filtered_feature_bc_matrix	1.52898	singlet	Bai	Bai_10X	6 weeks	WT	NA	NA	NA	NA	NA	NA	NA	32	Nodose ganglion neuron	NGN10	GLUT2	Tac1	NGN10.Olfm3/Tmem233/P2ry1	Nav1.8	Myelinated	Mechanosensor	Gut
CAGTAACCAATGTAAG-1	SeuratProject	63847	7972	bai2019/filtered_feature_bc_matrix	1.61636	singlet	Bai	Bai_10X	6 weeks	WT	NA	NA	NA	NA	NA	NA	NA	21	Nodose ganglion neuron	NGN5	GLUT2_Dopa	Adcyap1|Calca|Cartpt|Bdnf	NGN5.Kcng1/Vmn1r85/Trpv1	Nav1.8	Unmyelinated	Mechanosensor/Nocisensor	Broad projection
CAGTAACGTCATCCCT-1	SeuratProject	40338	7897	bai2019/filtered_feature_bc_matrix	2.2956	singlet	Bai	Bai_10X	6 weeks	WT	NA	NA	NA	NA	NA	NA	NA	5	Nodose ganglion neuron	NGN1	GLUT2_Dopa	Gpha2|Adcyap1|Gal	NGN1.C1ql3/Adcyap1/St18	Nav1.8	Lightly myelinated	Nocisensor	Broad projection
CAGTAACTCAACGAAA-1	SeuratProject	2692	1453	bai2019/filtered_feature_bc_matrix	1.41159	singlet	Bai	Bai_10X	6 weeks	WT	NA	NA	NA	NA	NA	NA	NA	18	Satellite glial cell	SGC7	NA	NA	SGC7.G0s2/Sdc4/Ccn1	NA	NA	NA	NA
CAGTAACTCTCTGAGA-1	SeuratProject	3105	1767	bai2019/filtered_feature_bc_matrix	1.35266	singlet	Bai	Bai_10X	6 weeks	WT	NA	NA	NA	NA	NA	NA	NA	12	Fibroblast	FB2	NA	NA	FB2.Acta2/Myh11/Ndufa4l2	NA	NA	NA	NA
CAGTCCTCAAGCCGTC-1	SeuratProject	51711	8242	bai2019/filtered_feature_bc_matrix	2.99936	singlet	Bai	Bai_10X	6 weeks	WT	NA	NA	NA	NA	NA	NA	NA	28	Nodose ganglion neuron	NGN7	GLUT2_Dopa	Cartpt	NGN7.Rbp4/Gda/Kcnk9	Nav1.1	Lightly myelinated	Mechanosensor	Pancreas
CAGTCCTGTCTAGGTT-1	SeuratProject	12101	3690	bai2019/filtered_feature_bc_matrix	1.68581	singlet	Bai	Bai_10X	6 weeks	WT	NA	NA	NA	NA	NA	NA	NA	25	Glial cell	GC2	NA	NA	GC2.Sostdc1/Plekhb1/Tsc22d4	NA	NA	NA	NA
CATATGGCAAGGTTTC-1	SeuratProject	1672	1025	bai2019/filtered_feature_bc_matrix	0.956938	singlet	Bai	Bai_10X	6 weeks	WT	NA	NA	NA	NA	NA	NA	NA	10	Satellite glial cell	SGC6	NA	NA	SGC6.Ifit3/Cdh19/Isg15	NA	NA	NA	NA
CATATGGCACACTGCG-1	SeuratProject	57580	8456	bai2019/filtered_feature_bc_matrix	4.48941	singlet	Bai	Bai_10X	6 weeks	WT	NA	NA	NA	NA	NA	NA	NA	29	Nodose ganglion neuron	NGN8	GLUT2_Dopa	Adcyap1|Cartpt|Bdnf	NGN8.Trpa1/Efcab6/Nos1	Nav1.8	Unmyelinated	Mechanosensor/Nocisensor	Broad projection
CATATGGGTGGCGAAT-1	SeuratProject	36627	7499	bai2019/filtered_feature_bc_matrix	2.105	singlet	Bai	Bai_10X	6 weeks	WT	NA	NA	NA	NA	NA	NA	NA	24	Nodose ganglion neuron	NGN6	GLUT2_Dopa	Igf1|Adcyap1	NGN6.Lypd1/Ddc/Tafa2	Nav1.1	Lightly myelinated	Mechanosensor	Broad projection
CATATGGGTTGCGCAC-1	SeuratProject	2283	1305	bai2019/filtered_feature_bc_matrix	1.57687	singlet	Bai	Bai_10X	6 weeks	WT	NA	NA	NA	NA	NA	NA	NA	7	Satellite glial cell	SGC4	NA	NA	SGC4.Atf3/Emp1/Cebpd	NA	NA	NA	NA
CATATTCAGAGACTTA-1	SeuratProject	2699	1582	bai2019/filtered_feature_bc_matrix	0.592812	singlet	Bai	Bai_10X	6 weeks	WT	NA	NA	NA	NA	NA	NA	NA	7	Satellite glial cell	SGC4	NA	NA	SGC4.Atf3/Emp1/Cebpd	NA	NA	NA	NA
CATATTCAGGGAGTAA-1	SeuratProject	41956	7721	bai2019/filtered_feature_bc_matrix	1.85432	singlet	Bai	Bai_10X	6 weeks	WT	NA	NA	NA	NA	NA	NA	NA	24	Nodose ganglion neuron	NGN6	GLUT2_Dopa	Igf1|Adcyap1	NGN6.Lypd1/Ddc/Tafa2	Nav1.1	Lightly myelinated	Mechanosensor	Broad projection
CATATTCCAAGCGTAG-1	SeuratProject	55554	8171	bai2019/filtered_feature_bc_matrix	5.19135	singlet	Bai	Bai_10X	6 weeks	WT	NA	NA	NA	NA	NA	NA	NA	5	Nodose ganglion neuron	NGN1	GLUT2_Dopa	Gpha2|Adcyap1|Gal	NGN1.C1ql3/Adcyap1/St18	Nav1.8	Lightly myelinated	Nocisensor	Broad projection
CATATTCCAAGTACCT-1	SeuratProject	30109	6658	bai2019/filtered_feature_bc_matrix	2.82308	singlet	Bai	Bai_10X	6 weeks	WT	NA	NA	NA	NA	NA	NA	NA	46	Nodose ganglion neuron	NGN18	GLUT2_Dopa	Igf1|Calca	NGN18.Chrm2/Col24a1/Lrp1b	Nav1.1/Nav1.8	Lightly myelinated	Mechanosensor/Nocisensor	Gut
CATATTCCATCTATGG-1	SeuratProject	6889	2728	bai2019/filtered_feature_bc_matrix	1.97416	singlet	Bai	Bai_10X	6 weeks	WT	NA	NA	NA	NA	NA	NA	NA	3	Myelinated glial cell	MGC1	NA	NA	MGC1.Ncmap/Fam178b/Cldn19	NA	NA	NA	NA
CATATTCGTGGTAACG-1	SeuratProject	48031	8027	bai2019/filtered_feature_bc_matrix	5.93159	singlet	Bai	Bai_10X	6 weeks	WT	NA	NA	NA	NA	NA	NA	NA	5	Nodose ganglion neuron	NGN1	GLUT2_Dopa	Gpha2|Adcyap1|Gal	NGN1.C1ql3/Adcyap1/St18	Nav1.8	Lightly myelinated	Nocisensor	Broad projection
CATCAAGCACCAGGTC-1	SeuratProject	15562	4465	bai2019/filtered_feature_bc_matrix	1.69644	singlet	Bai	Bai_10X	6 weeks	WT	NA	NA	NA	NA	NA	NA	NA	4	Satellite glial cell	SGC3	NA	NA	SGC3.Bcan/Fbln2/Fbln5	NA	NA	NA	NA
CATCAAGCATGGTAGG-1	SeuratProject	46583	7788	bai2019/filtered_feature_bc_matrix	4.89234	singlet	Bai	Bai_10X	6 weeks	WT	NA	NA	NA	NA	NA	NA	NA	5	Nodose ganglion neuron	NGN1	GLUT2_Dopa	Gpha2|Adcyap1|Gal	NGN1.C1ql3/Adcyap1/St18	Nav1.8	Lightly myelinated	Nocisensor	Broad projection
CATCAAGGTCGCCATG-1	SeuratProject	37376	7332	bai2019/filtered_feature_bc_matrix	6.22592	singlet	Bai	Bai_10X	6 weeks	WT	NA	NA	NA	NA	NA	NA	NA	5	Nodose ganglion neuron	NGN1	GLUT2_Dopa	Gpha2|Adcyap1|Gal	NGN1.C1ql3/Adcyap1/St18	Nav1.8	Lightly myelinated	Nocisensor	Broad projection
CATCAAGGTTTGCATG-1	SeuratProject	5014	2193	bai2019/filtered_feature_bc_matrix	1.07698	singlet	Bai	Bai_10X	6 weeks	WT	NA	NA	NA	NA	NA	NA	NA	2	Satellite glial cell	SGC2	NA	NA	SGC2.Cxcl10/Acsbg1/Phgdh	NA	NA	NA	NA
CATCAAGTCCATGAAC-1	SeuratProject	7232	2639	bai2019/filtered_feature_bc_matrix	1.78374	singlet	Bai	Bai_10X	6 weeks	WT	NA	NA	NA	NA	NA	NA	NA	2	Satellite glial cell	SGC2	NA	NA	SGC2.Cxcl10/Acsbg1/Phgdh	NA	NA	NA	NA
CATCAAGTCTACGAGT-1	SeuratProject	1547	1146	bai2019/filtered_feature_bc_matrix	1.42211	singlet	Bai	Bai_10X	6 weeks	WT	NA	NA	NA	NA	NA	NA	NA	5	Nodose ganglion neuron	NGN1	GLUT2_Dopa	Gpha2|Adcyap1|Gal	NGN1.C1ql3/Adcyap1/St18	Nav1.8	Lightly myelinated	Nocisensor	Broad projection
CATCAAGTCTGCTTGC-1	SeuratProject	3265	1530	bai2019/filtered_feature_bc_matrix	1.317	singlet	Bai	Bai_10X	6 weeks	WT	NA	NA	NA	NA	NA	NA	NA	1	Satellite glial cell	SGC1	NA	NA	SGC1.Mmd2/Ednrb/Fabp7	NA	NA	NA	NA
CATCAGAAGGATGGTC-1	SeuratProject	4824	2066	bai2019/filtered_feature_bc_matrix	2.67413	singlet	Bai	Bai_10X	6 weeks	WT	NA	NA	NA	NA	NA	NA	NA	16	Myelinated glial cell	MGC3	NA	NA	MGC3.Slc36a2/Nr4a2/Ugt8a	NA	NA	NA	NA
CATCAGACATACTCTT-1	SeuratProject	6624	2652	bai2019/filtered_feature_bc_matrix	1.22283	singlet	Bai	Bai_10X	6 weeks	WT	NA	NA	NA	NA	NA	NA	NA	4	Satellite glial cell	SGC3	NA	NA	SGC3.Bcan/Fbln2/Fbln5	NA	NA	NA	NA
CATCAGACATGCATGT-1	SeuratProject	7907	3048	bai2019/filtered_feature_bc_matrix	0.93588	singlet	Bai	Bai_10X	6 weeks	WT	NA	NA	NA	NA	NA	NA	NA	27	Fibroblast	FB3	NA	NA	FB3.Igfbp6/Thbs4/Islr	NA	NA	NA	NA
CATCCACCAGCCAGAA-1	SeuratProject	91732	9265	bai2019/filtered_feature_bc_matrix	2.70898	singlet	Bai	Bai_10X	6 weeks	WT	NA	NA	NA	NA	NA	NA	NA	29	Nodose ganglion neuron	NGN8	GLUT2_Dopa	Adcyap1|Cartpt|Bdnf	NGN8.Trpa1/Efcab6/Nos1	Nav1.8	Unmyelinated	Mechanosensor/Nocisensor	Broad projection
CATCCACGTATTCGTG-1	SeuratProject	1070	736	bai2019/filtered_feature_bc_matrix	0.46729	singlet	Bai	Bai_10X	6 weeks	WT	NA	NA	NA	NA	NA	NA	NA	7	Satellite glial cell	SGC4	NA	NA	SGC4.Atf3/Emp1/Cebpd	NA	NA	NA	NA
CATCCACGTTCGGGCT-1	SeuratProject	4818	1989	bai2019/filtered_feature_bc_matrix	1.61893	singlet	Bai	Bai_10X	6 weeks	WT	NA	NA	NA	NA	NA	NA	NA	2	Satellite glial cell	SGC2	NA	NA	SGC2.Cxcl10/Acsbg1/Phgdh	NA	NA	NA	NA
CATCGAAAGAATAGGG-1	SeuratProject	40635	7446	bai2019/filtered_feature_bc_matrix	1.99582	singlet	Bai	Bai_10X	6 weeks	WT	NA	NA	NA	NA	NA	NA	NA	5	Nodose ganglion neuron	NGN1	GLUT2_Dopa	Gpha2|Adcyap1|Gal	NGN1.C1ql3/Adcyap1/St18	Nav1.8	Lightly myelinated	Nocisensor	Broad projection
CATCGAACACGAAGCA-1	SeuratProject	25632	5945	bai2019/filtered_feature_bc_matrix	7.22534	singlet	Bai	Bai_10X	6 weeks	WT	NA	NA	NA	NA	NA	NA	NA	17	Nodose ganglion neuron	NGN4	GLUT2_Dopa	Vip|Uts2b|Cartpt	NGN4.Uts2b/Cckar/Vip	Nav1.8	Unmyelinated	Nocisensor	Broad projection
CATCGAACACGTGAGA-1	SeuratProject	5994	2394	bai2019/filtered_feature_bc_matrix	1.95195	singlet	Bai	Bai_10X	6 weeks	WT	NA	NA	NA	NA	NA	NA	NA	4	Satellite glial cell	SGC3	NA	NA	SGC3.Bcan/Fbln2/Fbln5	NA	NA	NA	NA
CATCGAATCGCATGGC-1	SeuratProject	3481	1622	bai2019/filtered_feature_bc_matrix	1.66619	singlet	Bai	Bai_10X	6 weeks	WT	NA	NA	NA	NA	NA	NA	NA	2	Satellite glial cell	SGC2	NA	NA	SGC2.Cxcl10/Acsbg1/Phgdh	NA	NA	NA	NA
CATCGGGAGTCTTGCA-1	SeuratProject	6491	2427	bai2019/filtered_feature_bc_matrix	0.924357	singlet	Bai	Bai_10X	6 weeks	WT	NA	NA	NA	NA	NA	NA	NA	30	Endothelial Cell	EC2	NA	NA	EC2.Selp/Fabp4/Vwf	NA	NA	NA	NA
CATCGGGCACGTGAGA-1	SeuratProject	41831	7884	bai2019/filtered_feature_bc_matrix	2.16825	singlet	Bai	Bai_10X	6 weeks	WT	NA	NA	NA	NA	NA	NA	NA	24	Nodose ganglion neuron	NGN6	GLUT2_Dopa	Igf1|Adcyap1	NGN6.Lypd1/Ddc/Tafa2	Nav1.1	Lightly myelinated	Mechanosensor	Broad projection
CATCGGGCATACCATG-1	SeuratProject	4300	2214	bai2019/filtered_feature_bc_matrix	7.95349	singlet	Bai	Bai_10X	6 weeks	WT	NA	NA	NA	NA	NA	NA	NA	37	Nodose ganglion neuron	NGN14	GLUT2_GLUT1	Igf1	NGN14.Slc17a7/Hapln4/Lgi3	Nav1.1	Myelinated	Mechanosensor	Gut
CATCGGGTCAACTCTT-1	SeuratProject	51259	8090	bai2019/filtered_feature_bc_matrix	5.06448	singlet	Bai	Bai_10X	6 weeks	WT	NA	NA	NA	NA	NA	NA	NA	17	Nodose ganglion neuron	NGN4	GLUT2_Dopa	Vip|Uts2b|Cartpt	NGN4.Uts2b/Cckar/Vip	Nav1.8	Unmyelinated	Nocisensor	Broad projection
CATGACAAGAAACCTA-1	SeuratProject	2465	1239	bai2019/filtered_feature_bc_matrix	1.70385	singlet	Bai	Bai_10X	6 weeks	WT	NA	NA	NA	NA	NA	NA	NA	1	Satellite glial cell	SGC1	NA	NA	SGC1.Mmd2/Ednrb/Fabp7	NA	NA	NA	NA
CATGACAAGAATAGGG-1	SeuratProject	44543	7302	bai2019/filtered_feature_bc_matrix	1.72193	singlet	Bai	Bai_10X	6 weeks	WT	NA	NA	NA	NA	NA	NA	NA	26	Jugular ganglion neuron	JGN2	GLUT2	Adcyap1|Calca|Calcb|Gal|Tac1|Cartpt|Bdnf	JGN2.Gfra3/Tac1/Tmem255a	Nav1.8	Unmyelinated	Nocisensor	Broad projection
CATGACAAGAGAGCTC-1	SeuratProject	3547	1497	bai2019/filtered_feature_bc_matrix	1.60699	singlet	Bai	Bai_10X	6 weeks	WT	NA	NA	NA	NA	NA	NA	NA	3	Myelinated glial cell	MGC1	NA	NA	MGC1.Ncmap/Fam178b/Cldn19	NA	NA	NA	NA
CATGACAAGGAGCGTT-1	SeuratProject	4840	2122	bai2019/filtered_feature_bc_matrix	1.46694	singlet	Bai	Bai_10X	6 weeks	WT	NA	NA	NA	NA	NA	NA	NA	2	Satellite glial cell	SGC2	NA	NA	SGC2.Cxcl10/Acsbg1/Phgdh	NA	NA	NA	NA
CATGACATCCCAGGTG-1	SeuratProject	2707	1368	bai2019/filtered_feature_bc_matrix	0.812708	singlet	Bai	Bai_10X	6 weeks	WT	NA	NA	NA	NA	NA	NA	NA	2	Satellite glial cell	SGC2	NA	NA	SGC2.Cxcl10/Acsbg1/Phgdh	NA	NA	NA	NA
CATGCCTAGGTAGCTG-1	SeuratProject	3270	1639	bai2019/filtered_feature_bc_matrix	2.4159	singlet	Bai	Bai_10X	6 weeks	WT	NA	NA	NA	NA	NA	NA	NA	1	Satellite glial cell	SGC1	NA	NA	SGC1.Mmd2/Ednrb/Fabp7	NA	NA	NA	NA
CATGCCTCAGTAACGG-1	SeuratProject	39148	7561	bai2019/filtered_feature_bc_matrix	1.87494	singlet	Bai	Bai_10X	6 weeks	WT	NA	NA	NA	NA	NA	NA	NA	24	Nodose ganglion neuron	NGN6	GLUT2_Dopa	Igf1|Adcyap1	NGN6.Lypd1/Ddc/Tafa2	Nav1.1	Lightly myelinated	Mechanosensor	Broad projection
CATGCCTCATTATCTC-1	SeuratProject	69600	8765	bai2019/filtered_feature_bc_matrix	1.5977	singlet	Bai	Bai_10X	6 weeks	WT	NA	NA	NA	NA	NA	NA	NA	15	Nodose ganglion neuron	NGN3	GLUT2_Dopa	Adcyap1|Cartpt|Bdnf	NGN3.Cysltr2/Chrnb3/Kcnip4	Nav1.8	Unmyelinated	Mechanosensor	Gut
CATGCCTGTCCTAGCG-1	SeuratProject	63670	8129	bai2019/filtered_feature_bc_matrix	3.02811	singlet	Bai	Bai_10X	6 weeks	WT	NA	NA	NA	NA	NA	NA	NA	21	Nodose ganglion neuron	NGN5	GLUT2_Dopa	Adcyap1|Calca|Cartpt|Bdnf	NGN5.Kcng1/Vmn1r85/Trpv1	Nav1.8	Unmyelinated	Mechanosensor/Nocisensor	Broad projection
CATGCCTTCAACACCA-1	SeuratProject	53706	7631	bai2019/filtered_feature_bc_matrix	4.79835	singlet	Bai	Bai_10X	6 weeks	WT	NA	NA	NA	NA	NA	NA	NA	36	Nodose ganglion neuron	NGN13	GLUT2	Agrp|Vip|Cartpt	NGN13.Lox/Pkib/F2r	Nav1.8	Unmyelinated	Nocisensor	Broad projection
CATGGCGAGAGGTACC-1	SeuratProject	1663	921	bai2019/filtered_feature_bc_matrix	3.42754	singlet	Bai	Bai_10X	6 weeks	WT	NA	NA	NA	NA	NA	NA	NA	3	Myelinated glial cell	MGC1	NA	NA	MGC1.Ncmap/Fam178b/Cldn19	NA	NA	NA	NA
CATGGCGCAAGCCTAT-1	SeuratProject	101391	9233	bai2019/filtered_feature_bc_matrix	1.96566	singlet	Bai	Bai_10X	6 weeks	WT	NA	NA	NA	NA	NA	NA	NA	15	Nodose ganglion neuron	NGN3	GLUT2_Dopa	Adcyap1|Cartpt|Bdnf	NGN3.Cysltr2/Chrnb3/Kcnip4	Nav1.8	Unmyelinated	Mechanosensor	Gut
CATTATCAGCTGGAAC-1	SeuratProject	52733	7797	bai2019/filtered_feature_bc_matrix	7.34265	singlet	Bai	Bai_10X	6 weeks	WT	NA	NA	NA	NA	NA	NA	NA	17	Nodose ganglion neuron	NGN4	GLUT2_Dopa	Vip|Uts2b|Cartpt	NGN4.Uts2b/Cckar/Vip	Nav1.8	Unmyelinated	Nocisensor	Broad projection
CATTATCGTTAAAGAC-1	SeuratProject	1818	1127	bai2019/filtered_feature_bc_matrix	1.81518	singlet	Bai	Bai_10X	6 weeks	WT	NA	NA	NA	NA	NA	NA	NA	15	Nodose ganglion neuron	NGN3	GLUT2_Dopa	Adcyap1|Cartpt|Bdnf	NGN3.Cysltr2/Chrnb3/Kcnip4	Nav1.8	Unmyelinated	Mechanosensor	Gut
CATTATCTCAGTACGT-1	SeuratProject	32954	7281	bai2019/filtered_feature_bc_matrix	2.88584	singlet	Bai	Bai_10X	6 weeks	WT	NA	NA	NA	NA	NA	NA	NA	5	Nodose ganglion neuron	NGN1	GLUT2_Dopa	Gpha2|Adcyap1|Gal	NGN1.C1ql3/Adcyap1/St18	Nav1.8	Lightly myelinated	Nocisensor	Broad projection
CATTCGCAGTGTCCCG-1	SeuratProject	49503	7805	bai2019/filtered_feature_bc_matrix	3.88057	singlet	Bai	Bai_10X	6 weeks	WT	NA	NA	NA	NA	NA	NA	NA	21	Nodose ganglion neuron	NGN5	GLUT2_Dopa	Adcyap1|Calca|Cartpt|Bdnf	NGN5.Kcng1/Vmn1r85/Trpv1	Nav1.8	Unmyelinated	Mechanosensor/Nocisensor	Broad projection
CATTCGCCATCATCCC-1	SeuratProject	9073	3318	bai2019/filtered_feature_bc_matrix	0.462912	singlet	Bai	Bai_10X	6 weeks	WT	NA	NA	NA	NA	NA	NA	NA	0	Endothelial Cell	EC1	NA	NA	EC1.Cldn5/Ly6c1/Ly6a	NA	NA	NA	NA
CATTCGCGTACCCAAT-1	SeuratProject	1775	1055	bai2019/filtered_feature_bc_matrix	1.74648	singlet	Bai	Bai_10X	6 weeks	WT	NA	NA	NA	NA	NA	NA	NA	11	Myelinated glial cell	MGC2	NA	NA	MGC2.Prx/Pllp/Bcas1	NA	NA	NA	NA
CATTCGCGTGGAAAGA-1	SeuratProject	34479	7277	bai2019/filtered_feature_bc_matrix	2.24775	singlet	Bai	Bai_10X	6 weeks	WT	NA	NA	NA	NA	NA	NA	NA	24	Nodose ganglion neuron	NGN6	GLUT2_Dopa	Igf1|Adcyap1	NGN6.Lypd1/Ddc/Tafa2	Nav1.1	Lightly myelinated	Mechanosensor	Broad projection
CATTCGCGTTACAGAA-1	SeuratProject	10857	3674	bai2019/filtered_feature_bc_matrix	1.64871	singlet	Bai	Bai_10X	6 weeks	WT	NA	NA	NA	NA	NA	NA	NA	4	Satellite glial cell	SGC3	NA	NA	SGC3.Bcan/Fbln2/Fbln5	NA	NA	NA	NA
CATTCGCGTTCGGCAC-1	SeuratProject	1310	855	bai2019/filtered_feature_bc_matrix	0.763359	singlet	Bai	Bai_10X	6 weeks	WT	NA	NA	NA	NA	NA	NA	NA	14	Glial cell	GC1	NA	NA	GC1.Kcna1/Fxyd3/Mbp	NA	NA	NA	NA
CATTCGCTCAAACCAC-1	SeuratProject	16515	4369	bai2019/filtered_feature_bc_matrix	3.24553	singlet	Bai	Bai_10X	6 weeks	WT	NA	NA	NA	NA	NA	NA	NA	15	Nodose ganglion neuron	NGN3	GLUT2_Dopa	Adcyap1|Cartpt|Bdnf	NGN3.Cysltr2/Chrnb3/Kcnip4	Nav1.8	Unmyelinated	Mechanosensor	Gut
CATTCGCTCCGAGCCA-1	SeuratProject	2253	1327	bai2019/filtered_feature_bc_matrix	2.13049	singlet	Bai	Bai_10X	6 weeks	WT	NA	NA	NA	NA	NA	NA	NA	16	Myelinated glial cell	MGC3	NA	NA	MGC3.Slc36a2/Nr4a2/Ugt8a	NA	NA	NA	NA
CATTCGCTCTGCGTAA-1	SeuratProject	32148	6677	bai2019/filtered_feature_bc_matrix	7.71121	singlet	Bai	Bai_10X	6 weeks	WT	NA	NA	NA	NA	NA	NA	NA	17	Nodose ganglion neuron	NGN4	GLUT2_Dopa	Vip|Uts2b|Cartpt	NGN4.Uts2b/Cckar/Vip	Nav1.8	Unmyelinated	Nocisensor	Broad projection
CCAATCCAGGTTCCTA-1	SeuratProject	60053	7971	bai2019/filtered_feature_bc_matrix	6.40601	singlet	Bai	Bai_10X	6 weeks	WT	NA	NA	NA	NA	NA	NA	NA	17	Nodose ganglion neuron	NGN4	GLUT2_Dopa	Vip|Uts2b|Cartpt	NGN4.Uts2b/Cckar/Vip	Nav1.8	Unmyelinated	Nocisensor	Broad projection
CCAATCCAGTCGAGTG-1	SeuratProject	23366	6337	bai2019/filtered_feature_bc_matrix	3.14988	singlet	Bai	Bai_10X	6 weeks	WT	NA	NA	NA	NA	NA	NA	NA	28	Nodose ganglion neuron	NGN7	GLUT2_Dopa	Cartpt	NGN7.Rbp4/Gda/Kcnk9	Nav1.1	Lightly myelinated	Mechanosensor	Pancreas
CCAATCCCATCACGAT-1	SeuratProject	40393	7843	bai2019/filtered_feature_bc_matrix	2.36675	singlet	Bai	Bai_10X	6 weeks	WT	NA	NA	NA	NA	NA	NA	NA	5	Nodose ganglion neuron	NGN1	GLUT2_Dopa	Gpha2|Adcyap1|Gal	NGN1.C1ql3/Adcyap1/St18	Nav1.8	Lightly myelinated	Nocisensor	Broad projection
CCAATCCTCACCGGGT-1	SeuratProject	47465	8042	bai2019/filtered_feature_bc_matrix	2.26483	singlet	Bai	Bai_10X	6 weeks	WT	NA	NA	NA	NA	NA	NA	NA	24	Nodose ganglion neuron	NGN6	GLUT2_Dopa	Igf1|Adcyap1	NGN6.Lypd1/Ddc/Tafa2	Nav1.1	Lightly myelinated	Mechanosensor	Broad projection
CCAATCCTCGGCTACG-1	SeuratProject	99585	9263	bai2019/filtered_feature_bc_matrix	2.68113	singlet	Bai	Bai_10X	6 weeks	WT	NA	NA	NA	NA	NA	NA	NA	15	Nodose ganglion neuron	NGN3	GLUT2_Dopa	Adcyap1|Cartpt|Bdnf	NGN3.Cysltr2/Chrnb3/Kcnip4	Nav1.8	Unmyelinated	Mechanosensor	Gut
CCAATCCTCTGCAAGT-1	SeuratProject	1031	637	bai2019/filtered_feature_bc_matrix	0.484966	singlet	Bai	Bai_10X	6 weeks	WT	NA	NA	NA	NA	NA	NA	NA	12	Fibroblast	FB2	NA	NA	FB2.Acta2/Myh11/Ndufa4l2	NA	NA	NA	NA
CCACCTACACCGCTAG-1	SeuratProject	4659	2119	bai2019/filtered_feature_bc_matrix	1.56686	singlet	Bai	Bai_10X	6 weeks	WT	NA	NA	NA	NA	NA	NA	NA	1	Satellite glial cell	SGC1	NA	NA	SGC1.Mmd2/Ednrb/Fabp7	NA	NA	NA	NA
CCACCTAGTACACCGC-1	SeuratProject	8181	3173	bai2019/filtered_feature_bc_matrix	0.660066	singlet	Bai	Bai_10X	6 weeks	WT	NA	NA	NA	NA	NA	NA	NA	0	Endothelial Cell	EC1	NA	NA	EC1.Cldn5/Ly6c1/Ly6a	NA	NA	NA	NA
CCACCTAGTGGCCCTA-1	SeuratProject	3728	1903	bai2019/filtered_feature_bc_matrix	2.17275	singlet	Bai	Bai_10X	6 weeks	WT	NA	NA	NA	NA	NA	NA	NA	13	Nodose ganglion neuron	NGN2	GLUT2	Cartpt	NGN2.Htr3b/Htr3a/Gpr65	Nav1.8	Lightly myelinated	Nocisensor	Broad projection
CCACGGAAGTTATCGC-1	SeuratProject	54526	7986	bai2019/filtered_feature_bc_matrix	4.76103	singlet	Bai	Bai_10X	6 weeks	WT	NA	NA	NA	NA	NA	NA	NA	29	Nodose ganglion neuron	NGN8	GLUT2_Dopa	Adcyap1|Cartpt|Bdnf	NGN8.Trpa1/Efcab6/Nos1	Nav1.8	Unmyelinated	Mechanosensor/Nocisensor	Broad projection
CCACGGAGTACAAGTA-1	SeuratProject	86862	8813	bai2019/filtered_feature_bc_matrix	3.28452	singlet	Bai	Bai_10X	6 weeks	WT	NA	NA	NA	NA	NA	NA	NA	21	Nodose ganglion neuron	NGN5	GLUT2_Dopa	Adcyap1|Calca|Cartpt|Bdnf	NGN5.Kcng1/Vmn1r85/Trpv1	Nav1.8	Unmyelinated	Mechanosensor/Nocisensor	Broad projection
CCACGGAGTCAAAGAT-1	SeuratProject	25790	6324	bai2019/filtered_feature_bc_matrix	2.5126	singlet	Bai	Bai_10X	6 weeks	WT	NA	NA	NA	NA	NA	NA	NA	46	Nodose ganglion neuron	NGN18	GLUT2_Dopa	Igf1|Calca	NGN18.Chrm2/Col24a1/Lrp1b	Nav1.1/Nav1.8	Lightly myelinated	Mechanosensor/Nocisensor	Gut
CCACTACCAAGAAAGG-1	SeuratProject	6018	2458	bai2019/filtered_feature_bc_matrix	1.94417	singlet	Bai	Bai_10X	6 weeks	WT	NA	NA	NA	NA	NA	NA	NA	2	Satellite glial cell	SGC2	NA	NA	SGC2.Cxcl10/Acsbg1/Phgdh	NA	NA	NA	NA
CCACTACCAATGGTCT-1	SeuratProject	58116	8225	bai2019/filtered_feature_bc_matrix	6.38206	singlet	Bai	Bai_10X	6 weeks	WT	NA	NA	NA	NA	NA	NA	NA	17	Nodose ganglion neuron	NGN4	GLUT2_Dopa	Vip|Uts2b|Cartpt	NGN4.Uts2b/Cckar/Vip	Nav1.8	Unmyelinated	Nocisensor	Broad projection
CCACTACCAGGTCCAC-1	SeuratProject	78785	9256	bai2019/filtered_feature_bc_matrix	2.05115	singlet	Bai	Bai_10X	6 weeks	WT	NA	NA	NA	NA	NA	NA	NA	34	Nodose ganglion neuron	NGN12	GLUT2_GLUT1	NA	NGN12.Slc18a3/Pappa2/Runx3	Nav1.1	Myelinated	Mechanosensor/Nocisensor	Duodenum
CCACTACGTACCAGTT-1	SeuratProject	38369	7147	bai2019/filtered_feature_bc_matrix	1.81657	singlet	Bai	Bai_10X	6 weeks	WT	NA	NA	NA	NA	NA	NA	NA	21	Nodose ganglion neuron	NGN5	GLUT2_Dopa	Adcyap1|Calca|Cartpt|Bdnf	NGN5.Kcng1/Vmn1r85/Trpv1	Nav1.8	Unmyelinated	Mechanosensor/Nocisensor	Broad projection
CCACTACGTTCCGGCA-1	SeuratProject	4808	2071	bai2019/filtered_feature_bc_matrix	0.727953	singlet	Bai	Bai_10X	6 weeks	WT	NA	NA	NA	NA	NA	NA	NA	2	Satellite glial cell	SGC2	NA	NA	SGC2.Cxcl10/Acsbg1/Phgdh	NA	NA	NA	NA
CCAGCGAAGAGGGCTT-1	SeuratProject	8170	3022	bai2019/filtered_feature_bc_matrix	0.795594	singlet	Bai	Bai_10X	6 weeks	WT	NA	NA	NA	NA	NA	NA	NA	0	Endothelial Cell	EC1	NA	NA	EC1.Cldn5/Ly6c1/Ly6a	NA	NA	NA	NA
CCAGCGAAGATACACA-1	SeuratProject	50292	8098	bai2019/filtered_feature_bc_matrix	2.77977	singlet	Bai	Bai_10X	6 weeks	WT	NA	NA	NA	NA	NA	NA	NA	24	Nodose ganglion neuron	NGN6	GLUT2_Dopa	Igf1|Adcyap1	NGN6.Lypd1/Ddc/Tafa2	Nav1.1	Lightly myelinated	Mechanosensor	Broad projection
CCAGCGAAGCTGAACG-1	SeuratProject	4970	2070	bai2019/filtered_feature_bc_matrix	4.4668	singlet	Bai	Bai_10X	6 weeks	WT	NA	NA	NA	NA	NA	NA	NA	22	Satellite glial cell	SGC8	NA	NA	SGC8.Ttyh1/Ptprz1/Sfrp5	NA	NA	NA	NA
CCAGCGAAGTTATCGC-1	SeuratProject	1600	862	bai2019/filtered_feature_bc_matrix	1	singlet	Bai	Bai_10X	6 weeks	WT	NA	NA	NA	NA	NA	NA	NA	39	Hematopoietic cell	HC2	NA	NA	HC2.Cd52/Lsp1/Rac2	NA	NA	NA	NA
CCAGCGATCTATCCTA-1	SeuratProject	55534	8499	bai2019/filtered_feature_bc_matrix	2.29049	singlet	Bai	Bai_10X	6 weeks	WT	NA	NA	NA	NA	NA	NA	NA	37	Nodose ganglion neuron	NGN14	GLUT2_GLUT1	Igf1	NGN14.Slc17a7/Hapln4/Lgi3	Nav1.1	Myelinated	Mechanosensor	Gut
CCATGTCAGGATGCGT-1	SeuratProject	2232	1212	bai2019/filtered_feature_bc_matrix	2.01613	singlet	Bai	Bai_10X	6 weeks	WT	NA	NA	NA	NA	NA	NA	NA	16	Myelinated glial cell	MGC3	NA	NA	MGC3.Slc36a2/Nr4a2/Ugt8a	NA	NA	NA	NA
CCATGTCAGTATCTCG-1	SeuratProject	4543	2012	bai2019/filtered_feature_bc_matrix	1.45278	singlet	Bai	Bai_10X	6 weeks	WT	NA	NA	NA	NA	NA	NA	NA	1	Satellite glial cell	SGC1	NA	NA	SGC1.Mmd2/Ednrb/Fabp7	NA	NA	NA	NA
CCATGTCCACTGTCGG-1	SeuratProject	54472	7982	bai2019/filtered_feature_bc_matrix	6.59238	singlet	Bai	Bai_10X	6 weeks	WT	NA	NA	NA	NA	NA	NA	NA	17	Nodose ganglion neuron	NGN4	GLUT2_Dopa	Vip|Uts2b|Cartpt	NGN4.Uts2b/Cckar/Vip	Nav1.8	Unmyelinated	Nocisensor	Broad projection
CCATGTCGTCTCATCC-1	SeuratProject	12284	4405	bai2019/filtered_feature_bc_matrix	8.04298	singlet	Bai	Bai_10X	6 weeks	WT	NA	NA	NA	NA	NA	NA	NA	31	Nodose ganglion neuron	NGN9	GLUT2	NA	NGN9.Miat/Snhg11/Meg3	Nav1.8	Unmyelinated	Nocisensor	Gut
CCATGTCGTGTCTGAT-1	SeuratProject	4695	2012	bai2019/filtered_feature_bc_matrix	0.979766	singlet	Bai	Bai_10X	6 weeks	WT	NA	NA	NA	NA	NA	NA	NA	9	Fibroblast	FB1	NA	NA	FB1.Lum/Ccl11/Smoc2	NA	NA	NA	NA
CCATGTCGTTTGTTGG-1	SeuratProject	3094	1560	bai2019/filtered_feature_bc_matrix	0.743374	singlet	Bai	Bai_10X	6 weeks	WT	NA	NA	NA	NA	NA	NA	NA	1	Satellite glial cell	SGC1	NA	NA	SGC1.Mmd2/Ednrb/Fabp7	NA	NA	NA	NA
CCATGTCTCGTCTGAA-1	SeuratProject	38529	6581	bai2019/filtered_feature_bc_matrix	3.28584	singlet	Bai	Bai_10X	6 weeks	WT	NA	NA	NA	NA	NA	NA	NA	13	Nodose ganglion neuron	NGN2	GLUT2	Cartpt	NGN2.Htr3b/Htr3a/Gpr65	Nav1.8	Lightly myelinated	Nocisensor	Broad projection
CCATTCGAGCTACCTA-1	SeuratProject	94865	9649	bai2019/filtered_feature_bc_matrix	2.10299	singlet	Bai	Bai_10X	6 weeks	WT	NA	NA	NA	NA	NA	NA	NA	32	Nodose ganglion neuron	NGN10	GLUT2	Tac1	NGN10.Olfm3/Tmem233/P2ry1	Nav1.8	Myelinated	Mechanosensor	Gut
CCATTCGCACGTCAGC-1	SeuratProject	3769	1725	bai2019/filtered_feature_bc_matrix	1.14089	singlet	Bai	Bai_10X	6 weeks	WT	NA	NA	NA	NA	NA	NA	NA	1	Satellite glial cell	SGC1	NA	NA	SGC1.Mmd2/Ednrb/Fabp7	NA	NA	NA	NA
CCATTCGCAGACTCGC-1	SeuratProject	52356	8103	bai2019/filtered_feature_bc_matrix	1.71327	singlet	Bai	Bai_10X	6 weeks	WT	NA	NA	NA	NA	NA	NA	NA	46	Nodose ganglion neuron	NGN18	GLUT2_Dopa	Igf1|Calca	NGN18.Chrm2/Col24a1/Lrp1b	Nav1.1/Nav1.8	Lightly myelinated	Mechanosensor/Nocisensor	Gut
CCATTCGGTAGCTAAA-1	SeuratProject	110483	9386	bai2019/filtered_feature_bc_matrix	2.1044	singlet	Bai	Bai_10X	6 weeks	WT	NA	NA	NA	NA	NA	NA	NA	15	Nodose ganglion neuron	NGN3	GLUT2_Dopa	Adcyap1|Cartpt|Bdnf	NGN3.Cysltr2/Chrnb3/Kcnip4	Nav1.8	Unmyelinated	Mechanosensor	Gut
CCATTCGTCACAGGCC-1	SeuratProject	5300	2172	bai2019/filtered_feature_bc_matrix	1.0566	singlet	Bai	Bai_10X	6 weeks	WT	NA	NA	NA	NA	NA	NA	NA	2	Satellite glial cell	SGC2	NA	NA	SGC2.Cxcl10/Acsbg1/Phgdh	NA	NA	NA	NA
CCATTCGTCCTGTACC-1	SeuratProject	39421	7794	bai2019/filtered_feature_bc_matrix	2.3211	singlet	Bai	Bai_10X	6 weeks	WT	NA	NA	NA	NA	NA	NA	NA	5	Nodose ganglion neuron	NGN1	GLUT2_Dopa	Gpha2|Adcyap1|Gal	NGN1.C1ql3/Adcyap1/St18	Nav1.8	Lightly myelinated	Nocisensor	Broad projection
CCCAATCAGTCCGTAT-1	SeuratProject	118754	9154	bai2019/filtered_feature_bc_matrix	1.79194	singlet	Bai	Bai_10X	6 weeks	WT	NA	NA	NA	NA	NA	NA	NA	13	Nodose ganglion neuron	NGN2	GLUT2	Cartpt	NGN2.Htr3b/Htr3a/Gpr65	Nav1.8	Lightly myelinated	Nocisensor	Broad projection
CCCAATCTCCGCAAGC-1	SeuratProject	19971	5376	bai2019/filtered_feature_bc_matrix	5.33273	singlet	Bai	Bai_10X	6 weeks	WT	NA	NA	NA	NA	NA	NA	NA	31	Nodose ganglion neuron	NGN9	GLUT2	NA	NGN9.Miat/Snhg11/Meg3	Nav1.8	Unmyelinated	Nocisensor	Gut
CCCAGTTAGCCCGAAA-1	SeuratProject	35203	7336	bai2019/filtered_feature_bc_matrix	2.93157	singlet	Bai	Bai_10X	6 weeks	WT	NA	NA	NA	NA	NA	NA	NA	5	Nodose ganglion neuron	NGN1	GLUT2_Dopa	Gpha2|Adcyap1|Gal	NGN1.C1ql3/Adcyap1/St18	Nav1.8	Lightly myelinated	Nocisensor	Broad projection
CCCAGTTAGCTGCCCA-1	SeuratProject	1808	796	bai2019/filtered_feature_bc_matrix	4.5354	singlet	Bai	Bai_10X	6 weeks	WT	NA	NA	NA	NA	NA	NA	NA	22	Satellite glial cell	SGC8	NA	NA	SGC8.Ttyh1/Ptprz1/Sfrp5	NA	NA	NA	NA
CCCAGTTCACCTCGTT-1	SeuratProject	27113	5992	bai2019/filtered_feature_bc_matrix	2.3568	singlet	Bai	Bai_10X	6 weeks	WT	NA	NA	NA	NA	NA	NA	NA	5	Nodose ganglion neuron	NGN1	GLUT2_Dopa	Gpha2|Adcyap1|Gal	NGN1.C1ql3/Adcyap1/St18	Nav1.8	Lightly myelinated	Nocisensor	Broad projection
CCCAGTTCACGGCCAT-1	SeuratProject	1278	743	bai2019/filtered_feature_bc_matrix	2.03443	singlet	Bai	Bai_10X	6 weeks	WT	NA	NA	NA	NA	NA	NA	NA	3	Myelinated glial cell	MGC1	NA	NA	MGC1.Ncmap/Fam178b/Cldn19	NA	NA	NA	NA
CCCAGTTCATCTGGTA-1	SeuratProject	69556	8671	bai2019/filtered_feature_bc_matrix	2.29887	singlet	Bai	Bai_10X	6 weeks	WT	NA	NA	NA	NA	NA	NA	NA	15	Nodose ganglion neuron	NGN3	GLUT2_Dopa	Adcyap1|Cartpt|Bdnf	NGN3.Cysltr2/Chrnb3/Kcnip4	Nav1.8	Unmyelinated	Mechanosensor	Gut
CCCATACAGAAACCAT-1	SeuratProject	2443	1298	bai2019/filtered_feature_bc_matrix	1.51453	singlet	Bai	Bai_10X	6 weeks	WT	NA	NA	NA	NA	NA	NA	NA	16	Myelinated glial cell	MGC3	NA	NA	MGC3.Slc36a2/Nr4a2/Ugt8a	NA	NA	NA	NA
CCCATACAGTGCAAGC-1	SeuratProject	59188	8002	bai2019/filtered_feature_bc_matrix	2.57991	singlet	Bai	Bai_10X	6 weeks	WT	NA	NA	NA	NA	NA	NA	NA	37	Nodose ganglion neuron	NGN14	GLUT2_GLUT1	Igf1	NGN14.Slc17a7/Hapln4/Lgi3	Nav1.1	Myelinated	Mechanosensor	Gut
CCCATACCACAACTGT-1	SeuratProject	7899	2780	bai2019/filtered_feature_bc_matrix	1.24066	singlet	Bai	Bai_10X	6 weeks	WT	NA	NA	NA	NA	NA	NA	NA	2	Satellite glial cell	SGC2	NA	NA	SGC2.Cxcl10/Acsbg1/Phgdh	NA	NA	NA	NA
CCCATACCATGAAGTA-1	SeuratProject	2101	1140	bai2019/filtered_feature_bc_matrix	2.28463	singlet	Bai	Bai_10X	6 weeks	WT	NA	NA	NA	NA	NA	NA	NA	3	Myelinated glial cell	MGC1	NA	NA	MGC1.Ncmap/Fam178b/Cldn19	NA	NA	NA	NA
CCCATACGTTACGGAG-1	SeuratProject	3388	1537	bai2019/filtered_feature_bc_matrix	2.06612	singlet	Bai	Bai_10X	6 weeks	WT	NA	NA	NA	NA	NA	NA	NA	1	Satellite glial cell	SGC1	NA	NA	SGC1.Mmd2/Ednrb/Fabp7	NA	NA	NA	NA
CCCATACTCACCGTAA-1	SeuratProject	108020	8822	bai2019/filtered_feature_bc_matrix	3.18367	singlet	Bai	Bai_10X	6 weeks	WT	NA	NA	NA	NA	NA	NA	NA	13	Nodose ganglion neuron	NGN2	GLUT2	Cartpt	NGN2.Htr3b/Htr3a/Gpr65	Nav1.8	Lightly myelinated	Nocisensor	Broad projection
CCCATACTCCAATGGT-1	SeuratProject	55483	8405	bai2019/filtered_feature_bc_matrix	4.14541	singlet	Bai	Bai_10X	6 weeks	WT	NA	NA	NA	NA	NA	NA	NA	5	Nodose ganglion neuron	NGN1	GLUT2_Dopa	Gpha2|Adcyap1|Gal	NGN1.C1ql3/Adcyap1/St18	Nav1.8	Lightly myelinated	Nocisensor	Broad projection
CCCTCCTAGGCTAGGT-1	SeuratProject	6832	2617	bai2019/filtered_feature_bc_matrix	0.907494	singlet	Bai	Bai_10X	6 weeks	WT	NA	NA	NA	NA	NA	NA	NA	2	Satellite glial cell	SGC2	NA	NA	SGC2.Cxcl10/Acsbg1/Phgdh	NA	NA	NA	NA
CCCTCCTCACATGTGT-1	SeuratProject	7881	3042	bai2019/filtered_feature_bc_matrix	0.469484	singlet	Bai	Bai_10X	6 weeks	WT	NA	NA	NA	NA	NA	NA	NA	0	Endothelial Cell	EC1	NA	NA	EC1.Cldn5/Ly6c1/Ly6a	NA	NA	NA	NA
CCCTCCTCACCTTGTC-1	SeuratProject	5756	2335	bai2019/filtered_feature_bc_matrix	1.65045	singlet	Bai	Bai_10X	6 weeks	WT	NA	NA	NA	NA	NA	NA	NA	2	Satellite glial cell	SGC2	NA	NA	SGC2.Cxcl10/Acsbg1/Phgdh	NA	NA	NA	NA
CCCTCCTCAGTTCATG-1	SeuratProject	87414	8995	bai2019/filtered_feature_bc_matrix	2.59226	singlet	Bai	Bai_10X	6 weeks	WT	NA	NA	NA	NA	NA	NA	NA	15	Nodose ganglion neuron	NGN3	GLUT2_Dopa	Adcyap1|Cartpt|Bdnf	NGN3.Cysltr2/Chrnb3/Kcnip4	Nav1.8	Unmyelinated	Mechanosensor	Gut
CCCTCCTGTCCCGACA-1	SeuratProject	20251	5522	bai2019/filtered_feature_bc_matrix	6.93299	singlet	Bai	Bai_10X	6 weeks	WT	NA	NA	NA	NA	NA	NA	NA	34	Nodose ganglion neuron	NGN12	GLUT2_GLUT1	NA	NGN12.Slc18a3/Pappa2/Runx3	Nav1.1	Myelinated	Mechanosensor/Nocisensor	Duodenum
CCCTCCTTCTTGACGA-1	SeuratProject	5095	2193	bai2019/filtered_feature_bc_matrix	1.158	singlet	Bai	Bai_10X	6 weeks	WT	NA	NA	NA	NA	NA	NA	NA	10	Satellite glial cell	SGC6	NA	NA	SGC6.Ifit3/Cdh19/Isg15	NA	NA	NA	NA
CCGGGATAGATAGCAT-1	SeuratProject	1354	893	bai2019/filtered_feature_bc_matrix	3.24963	singlet	Bai	Bai_10X	6 weeks	WT	NA	NA	NA	NA	NA	NA	NA	22	Satellite glial cell	SGC8	NA	NA	SGC8.Ttyh1/Ptprz1/Sfrp5	NA	NA	NA	NA
CCGGGATAGTTAGCGG-1	SeuratProject	3338	1702	bai2019/filtered_feature_bc_matrix	1.37807	singlet	Bai	Bai_10X	6 weeks	WT	NA	NA	NA	NA	NA	NA	NA	1	Satellite glial cell	SGC1	NA	NA	SGC1.Mmd2/Ednrb/Fabp7	NA	NA	NA	NA
CCGGGATGTAGCTTGT-1	SeuratProject	4048	1454	bai2019/filtered_feature_bc_matrix	0.172925	singlet	Bai	Bai_10X	6 weeks	WT	NA	NA	NA	NA	NA	NA	NA	6	Hematopoietic cell	HC1	NA	NA	HC1.C1qa/C1qc/C1qb	NA	NA	NA	NA
CCGGGATTCAACGGGA-1	SeuratProject	38835	7341	bai2019/filtered_feature_bc_matrix	3.03592	singlet	Bai	Bai_10X	6 weeks	WT	NA	NA	NA	NA	NA	NA	NA	5	Nodose ganglion neuron	NGN1	GLUT2_Dopa	Gpha2|Adcyap1|Gal	NGN1.C1ql3/Adcyap1/St18	Nav1.8	Lightly myelinated	Nocisensor	Broad projection
CCGGTAGAGTTGCAGG-1	SeuratProject	6479	2601	bai2019/filtered_feature_bc_matrix	1.54345	singlet	Bai	Bai_10X	6 weeks	WT	NA	NA	NA	NA	NA	NA	NA	2	Satellite glial cell	SGC2	NA	NA	SGC2.Cxcl10/Acsbg1/Phgdh	NA	NA	NA	NA
CCGGTAGCAATCAGAA-1	SeuratProject	30378	6931	bai2019/filtered_feature_bc_matrix	6.71209	singlet	Bai	Bai_10X	6 weeks	WT	NA	NA	NA	NA	NA	NA	NA	34	Nodose ganglion neuron	NGN12	GLUT2_GLUT1	NA	NGN12.Slc18a3/Pappa2/Runx3	Nav1.1	Myelinated	Mechanosensor/Nocisensor	Duodenum
CCGGTAGCAGCTGGCT-1	SeuratProject	3773	1749	bai2019/filtered_feature_bc_matrix	3.15399	singlet	Bai	Bai_10X	6 weeks	WT	NA	NA	NA	NA	NA	NA	NA	25	Glial cell	GC2	NA	NA	GC2.Sostdc1/Plekhb1/Tsc22d4	NA	NA	NA	NA
CCGGTAGCATGTTGAC-1	SeuratProject	1421	876	bai2019/filtered_feature_bc_matrix	2.88529	singlet	Bai	Bai_10X	6 weeks	WT	NA	NA	NA	NA	NA	NA	NA	16	Myelinated glial cell	MGC3	NA	NA	MGC3.Slc36a2/Nr4a2/Ugt8a	NA	NA	NA	NA
CCGGTAGCATTGCGGC-1	SeuratProject	5981	2423	bai2019/filtered_feature_bc_matrix	2.50794	singlet	Bai	Bai_10X	6 weeks	WT	NA	NA	NA	NA	NA	NA	NA	1	Satellite glial cell	SGC1	NA	NA	SGC1.Mmd2/Ednrb/Fabp7	NA	NA	NA	NA
CCGGTAGGTATCACCA-1	SeuratProject	2295	1169	bai2019/filtered_feature_bc_matrix	2.57081	singlet	Bai	Bai_10X	6 weeks	WT	NA	NA	NA	NA	NA	NA	NA	1	Satellite glial cell	SGC1	NA	NA	SGC1.Mmd2/Ednrb/Fabp7	NA	NA	NA	NA
CCGGTAGGTCACCTAA-1	SeuratProject	7792	2999	bai2019/filtered_feature_bc_matrix	0.770021	singlet	Bai	Bai_10X	6 weeks	WT	NA	NA	NA	NA	NA	NA	NA	0	Endothelial Cell	EC1	NA	NA	EC1.Cldn5/Ly6c1/Ly6a	NA	NA	NA	NA
CCGTACTGTAAACACA-1	SeuratProject	89170	8788	bai2019/filtered_feature_bc_matrix	1.60929	singlet	Bai	Bai_10X	6 weeks	WT	NA	NA	NA	NA	NA	NA	NA	33	Nodose ganglion neuron	NGN11	GLUT2	Nts|Ucn|Adcyap1|Gal	NGN11.Sprr1a/Ecel1/Ucn	Nav1.8	Unmyelinated	Nocisensor	Gut
CCGTACTGTAACGACG-1	SeuratProject	67421	8726	bai2019/filtered_feature_bc_matrix	3.69766	singlet	Bai	Bai_10X	6 weeks	WT	NA	NA	NA	NA	NA	NA	NA	15	Nodose ganglion neuron	NGN3	GLUT2_Dopa	Adcyap1|Cartpt|Bdnf	NGN3.Cysltr2/Chrnb3/Kcnip4	Nav1.8	Unmyelinated	Mechanosensor	Gut
CCGTGGAAGTGCTGCC-1	SeuratProject	11599	3943	bai2019/filtered_feature_bc_matrix	3.38822	singlet	Bai	Bai_10X	6 weeks	WT	NA	NA	NA	NA	NA	NA	NA	26	Jugular ganglion neuron	JGN2	GLUT2	Adcyap1|Calca|Calcb|Gal|Tac1|Cartpt|Bdnf	JGN2.Gfra3/Tac1/Tmem255a	Nav1.8	Unmyelinated	Nocisensor	Broad projection
CCGTGGAGTAGCAAAT-1	SeuratProject	51593	7802	bai2019/filtered_feature_bc_matrix	4.25639	singlet	Bai	Bai_10X	6 weeks	WT	NA	NA	NA	NA	NA	NA	NA	21	Nodose ganglion neuron	NGN5	GLUT2_Dopa	Adcyap1|Calca|Cartpt|Bdnf	NGN5.Kcng1/Vmn1r85/Trpv1	Nav1.8	Unmyelinated	Mechanosensor/Nocisensor	Broad projection
CCGTGGAGTTGGACCC-1	SeuratProject	3290	248	bai2019/filtered_feature_bc_matrix	0.0303951	singlet	Bai	Bai_10X	6 weeks	WT	NA	NA	NA	NA	NA	NA	NA	44	Fibroblast	FB4	NA	NA	FB4.Hbb-bs/Bnc2/Ebf2	NA	NA	NA	NA
CCGTGGATCCCTAACC-1	SeuratProject	4796	2329	bai2019/filtered_feature_bc_matrix	2.27273	singlet	Bai	Bai_10X	6 weeks	WT	NA	NA	NA	NA	NA	NA	NA	13	Nodose ganglion neuron	NGN2	GLUT2	Cartpt	NGN2.Htr3b/Htr3a/Gpr65	Nav1.8	Lightly myelinated	Nocisensor	Broad projection
CCGTTCAAGGCATGGT-1	SeuratProject	60815	7709	bai2019/filtered_feature_bc_matrix	0.88465	singlet	Bai	Bai_10X	6 weeks	WT	NA	NA	NA	NA	NA	NA	NA	23	Jugular ganglion neuron	JGN1	GLUT2	Calca|Calcb|Tac1|Bdnf	JGN1.Mrgprd/Tmem45b/Grik1	Nav1.8	Unmyelinated	Mechanosensor/Nocisensor	Broad projection
CCGTTCAGTTATCGGT-1	SeuratProject	43048	7462	bai2019/filtered_feature_bc_matrix	4.76677	singlet	Bai	Bai_10X	6 weeks	WT	NA	NA	NA	NA	NA	NA	NA	5	Nodose ganglion neuron	NGN1	GLUT2_Dopa	Gpha2|Adcyap1|Gal	NGN1.C1ql3/Adcyap1/St18	Nav1.8	Lightly myelinated	Nocisensor	Broad projection
CCGTTCATCAACACGT-1	SeuratProject	53616	8472	bai2019/filtered_feature_bc_matrix	2.38175	singlet	Bai	Bai_10X	6 weeks	WT	NA	NA	NA	NA	NA	NA	NA	42	Nodose ganglion neuron	NGN16	GLUT2_Dopa	Igf1|Adcyap1|Tac1	NGN16.Gabra1/Chodl/Gabrb2	Nav1.1	Lightly myelinated	Mechanosensor	Gut
CCGTTCATCAGCGACC-1	SeuratProject	7130	2711	bai2019/filtered_feature_bc_matrix	1.80926	singlet	Bai	Bai_10X	6 weeks	WT	NA	NA	NA	NA	NA	NA	NA	2	Satellite glial cell	SGC2	NA	NA	SGC2.Cxcl10/Acsbg1/Phgdh	NA	NA	NA	NA
CCGTTCATCATGTCCC-1	SeuratProject	8411	3034	bai2019/filtered_feature_bc_matrix	1.92605	singlet	Bai	Bai_10X	6 weeks	WT	NA	NA	NA	NA	NA	NA	NA	4	Satellite glial cell	SGC3	NA	NA	SGC3.Bcan/Fbln2/Fbln5	NA	NA	NA	NA
CCGTTCATCTCGCATC-1	SeuratProject	9075	3181	bai2019/filtered_feature_bc_matrix	0.848485	singlet	Bai	Bai_10X	6 weeks	WT	NA	NA	NA	NA	NA	NA	NA	0	Endothelial Cell	EC1	NA	NA	EC1.Cldn5/Ly6c1/Ly6a	NA	NA	NA	NA
CCGTTCATCTGCTGTC-1	SeuratProject	39451	7398	bai2019/filtered_feature_bc_matrix	3.11779	singlet	Bai	Bai_10X	6 weeks	WT	NA	NA	NA	NA	NA	NA	NA	40	Nodose ganglion neuron	NGN15	GLUT2_Dopa	Gal	NGN15.Bmp3/Gal/Pcdh9	Nav1.1	Lightly myelinated	Mechanosensor	Heart
CCTAAAGCATCCAACA-1	SeuratProject	83553	8837	bai2019/filtered_feature_bc_matrix	3.43495	singlet	Bai	Bai_10X	6 weeks	WT	NA	NA	NA	NA	NA	NA	NA	13	Nodose ganglion neuron	NGN2	GLUT2	Cartpt	NGN2.Htr3b/Htr3a/Gpr65	Nav1.8	Lightly myelinated	Nocisensor	Broad projection
CCTAAAGGTACTCTCC-1	SeuratProject	6229	2449	bai2019/filtered_feature_bc_matrix	1.12378	singlet	Bai	Bai_10X	6 weeks	WT	NA	NA	NA	NA	NA	NA	NA	2	Satellite glial cell	SGC2	NA	NA	SGC2.Cxcl10/Acsbg1/Phgdh	NA	NA	NA	NA
CCTAAAGGTCGTGGCT-1	SeuratProject	44673	7942	bai2019/filtered_feature_bc_matrix	3.22566	singlet	Bai	Bai_10X	6 weeks	WT	NA	NA	NA	NA	NA	NA	NA	5	Nodose ganglion neuron	NGN1	GLUT2_Dopa	Gpha2|Adcyap1|Gal	NGN1.C1ql3/Adcyap1/St18	Nav1.8	Lightly myelinated	Nocisensor	Broad projection
CCTACACAGAAGATTC-1	SeuratProject	7161	2698	bai2019/filtered_feature_bc_matrix	2.01089	singlet	Bai	Bai_10X	6 weeks	WT	NA	NA	NA	NA	NA	NA	NA	22	Satellite glial cell	SGC8	NA	NA	SGC8.Ttyh1/Ptprz1/Sfrp5	NA	NA	NA	NA
CCTACACAGGCTAGCA-1	SeuratProject	6088	2140	bai2019/filtered_feature_bc_matrix	1.10053	singlet	Bai	Bai_10X	6 weeks	WT	NA	NA	NA	NA	NA	NA	NA	3	Myelinated glial cell	MGC1	NA	NA	MGC1.Ncmap/Fam178b/Cldn19	NA	NA	NA	NA
CCTACACAGTTGCAGG-1	SeuratProject	2014	1103	bai2019/filtered_feature_bc_matrix	1.83714	singlet	Bai	Bai_10X	6 weeks	WT	NA	NA	NA	NA	NA	NA	NA	16	Myelinated glial cell	MGC3	NA	NA	MGC3.Slc36a2/Nr4a2/Ugt8a	NA	NA	NA	NA
CCTACACCAACAACCT-1	SeuratProject	7020	2612	bai2019/filtered_feature_bc_matrix	1.76638	singlet	Bai	Bai_10X	6 weeks	WT	NA	NA	NA	NA	NA	NA	NA	22	Satellite glial cell	SGC8	NA	NA	SGC8.Ttyh1/Ptprz1/Sfrp5	NA	NA	NA	NA
CCTACACCAGACGCAA-1	SeuratProject	39382	7325	bai2019/filtered_feature_bc_matrix	6.78229	singlet	Bai	Bai_10X	6 weeks	WT	NA	NA	NA	NA	NA	NA	NA	17	Nodose ganglion neuron	NGN4	GLUT2_Dopa	Vip|Uts2b|Cartpt	NGN4.Uts2b/Cckar/Vip	Nav1.8	Unmyelinated	Nocisensor	Broad projection
CCTACACGTTTCCACC-1	SeuratProject	5147	2245	bai2019/filtered_feature_bc_matrix	1.96231	singlet	Bai	Bai_10X	6 weeks	WT	NA	NA	NA	NA	NA	NA	NA	4	Satellite glial cell	SGC3	NA	NA	SGC3.Bcan/Fbln2/Fbln5	NA	NA	NA	NA
CCTACACTCCGCAGTG-1	SeuratProject	1576	962	bai2019/filtered_feature_bc_matrix	1.58629	singlet	Bai	Bai_10X	6 weeks	WT	NA	NA	NA	NA	NA	NA	NA	3	Myelinated glial cell	MGC1	NA	NA	MGC1.Ncmap/Fam178b/Cldn19	NA	NA	NA	NA
CCTACCAAGCCCAGCT-1	SeuratProject	53693	8007	bai2019/filtered_feature_bc_matrix	2.46401	singlet	Bai	Bai_10X	6 weeks	WT	NA	NA	NA	NA	NA	NA	NA	15	Nodose ganglion neuron	NGN3	GLUT2_Dopa	Adcyap1|Cartpt|Bdnf	NGN3.Cysltr2/Chrnb3/Kcnip4	Nav1.8	Unmyelinated	Mechanosensor	Gut
CCTACCACATGGATGG-1	SeuratProject	45311	7928	bai2019/filtered_feature_bc_matrix	2.71237	singlet	Bai	Bai_10X	6 weeks	WT	NA	NA	NA	NA	NA	NA	NA	5	Nodose ganglion neuron	NGN1	GLUT2_Dopa	Gpha2|Adcyap1|Gal	NGN1.C1ql3/Adcyap1/St18	Nav1.8	Lightly myelinated	Nocisensor	Broad projection
CCTACCAGTCACCTAA-1	SeuratProject	4570	1996	bai2019/filtered_feature_bc_matrix	1.33479	singlet	Bai	Bai_10X	6 weeks	WT	NA	NA	NA	NA	NA	NA	NA	1	Satellite glial cell	SGC1	NA	NA	SGC1.Mmd2/Ednrb/Fabp7	NA	NA	NA	NA
CCTACCATCGTAGATC-1	SeuratProject	65547	8330	bai2019/filtered_feature_bc_matrix	3.77897	singlet	Bai	Bai_10X	6 weeks	WT	NA	NA	NA	NA	NA	NA	NA	13	Nodose ganglion neuron	NGN2	GLUT2	Cartpt	NGN2.Htr3b/Htr3a/Gpr65	Nav1.8	Lightly myelinated	Nocisensor	Broad projection
CCTAGCTAGAGTACAT-1	SeuratProject	2824	1487	bai2019/filtered_feature_bc_matrix	1.41643	singlet	Bai	Bai_10X	6 weeks	WT	NA	NA	NA	NA	NA	NA	NA	0	Endothelial Cell	EC1	NA	NA	EC1.Cldn5/Ly6c1/Ly6a	NA	NA	NA	NA
CCTAGCTCAAAGTGCG-1	SeuratProject	3338	1690	bai2019/filtered_feature_bc_matrix	1.04853	singlet	Bai	Bai_10X	6 weeks	WT	NA	NA	NA	NA	NA	NA	NA	3	Myelinated glial cell	MGC1	NA	NA	MGC1.Ncmap/Fam178b/Cldn19	NA	NA	NA	NA
CCTAGCTTCGGTTAAC-1	SeuratProject	68399	8485	bai2019/filtered_feature_bc_matrix	3.66233	singlet	Bai	Bai_10X	6 weeks	WT	NA	NA	NA	NA	NA	NA	NA	29	Nodose ganglion neuron	NGN8	GLUT2_Dopa	Adcyap1|Cartpt|Bdnf	NGN8.Trpa1/Efcab6/Nos1	Nav1.8	Unmyelinated	Mechanosensor/Nocisensor	Broad projection
CCTATTATCATGTCCC-1	SeuratProject	5686	2379	bai2019/filtered_feature_bc_matrix	2.07527	singlet	Bai	Bai_10X	6 weeks	WT	NA	NA	NA	NA	NA	NA	NA	22	Satellite glial cell	SGC8	NA	NA	SGC8.Ttyh1/Ptprz1/Sfrp5	NA	NA	NA	NA
CCTATTATCCAAGCCG-1	SeuratProject	2817	1642	bai2019/filtered_feature_bc_matrix	0.780973	singlet	Bai	Bai_10X	6 weeks	WT	NA	NA	NA	NA	NA	NA	NA	0	Endothelial Cell	EC1	NA	NA	EC1.Cldn5/Ly6c1/Ly6a	NA	NA	NA	NA
CCTCAGTAGAAGGACA-1	SeuratProject	3755	1674	bai2019/filtered_feature_bc_matrix	9.50732	singlet	Bai	Bai_10X	6 weeks	WT	NA	NA	NA	NA	NA	NA	NA	2	Satellite glial cell	SGC2	NA	NA	SGC2.Cxcl10/Acsbg1/Phgdh	NA	NA	NA	NA
CCTCAGTGTGGTACAG-1	SeuratProject	89204	8940	bai2019/filtered_feature_bc_matrix	4.41572	singlet	Bai	Bai_10X	6 weeks	WT	NA	NA	NA	NA	NA	NA	NA	13	Nodose ganglion neuron	NGN2	GLUT2	Cartpt	NGN2.Htr3b/Htr3a/Gpr65	Nav1.8	Lightly myelinated	Nocisensor	Broad projection
CCTCAGTTCCATTCTA-1	SeuratProject	22672	5950	bai2019/filtered_feature_bc_matrix	6.09562	singlet	Bai	Bai_10X	6 weeks	WT	NA	NA	NA	NA	NA	NA	NA	38	Jugular ganglion neuron	JGN3	GLUT2_GLUT1	Calca	JGN3.Trappc3l/Nptx1/Tafa1	Nav1.1/Nav1.8	Myelinated	Mechanosensor/Nocisensor	Gut
CCTCTGAAGATCCCAT-1	SeuratProject	39418	7729	bai2019/filtered_feature_bc_matrix	2.74494	singlet	Bai	Bai_10X	6 weeks	WT	NA	NA	NA	NA	NA	NA	NA	5	Nodose ganglion neuron	NGN1	GLUT2_Dopa	Gpha2|Adcyap1|Gal	NGN1.C1ql3/Adcyap1/St18	Nav1.8	Lightly myelinated	Nocisensor	Broad projection
CCTCTGAAGCGACGTA-1	SeuratProject	3771	1920	bai2019/filtered_feature_bc_matrix	1.56457	singlet	Bai	Bai_10X	6 weeks	WT	NA	NA	NA	NA	NA	NA	NA	10	Satellite glial cell	SGC6	NA	NA	SGC6.Ifit3/Cdh19/Isg15	NA	NA	NA	NA
CCTCTGACACCTCGGA-1	SeuratProject	5176	2164	bai2019/filtered_feature_bc_matrix	1.48764	singlet	Bai	Bai_10X	6 weeks	WT	NA	NA	NA	NA	NA	NA	NA	1	Satellite glial cell	SGC1	NA	NA	SGC1.Mmd2/Ednrb/Fabp7	NA	NA	NA	NA
CCTCTGATCACCGTAA-1	SeuratProject	30820	6518	bai2019/filtered_feature_bc_matrix	5.87605	singlet	Bai	Bai_10X	6 weeks	WT	NA	NA	NA	NA	NA	NA	NA	17	Nodose ganglion neuron	NGN4	GLUT2_Dopa	Vip|Uts2b|Cartpt	NGN4.Uts2b/Cckar/Vip	Nav1.8	Unmyelinated	Nocisensor	Broad projection
CCTCTGATCAGCTGGC-1	SeuratProject	53752	7954	bai2019/filtered_feature_bc_matrix	1.11996	singlet	Bai	Bai_10X	6 weeks	WT	NA	NA	NA	NA	NA	NA	NA	46	Nodose ganglion neuron	NGN18	GLUT2_Dopa	Igf1|Calca	NGN18.Chrm2/Col24a1/Lrp1b	Nav1.1/Nav1.8	Lightly myelinated	Mechanosensor/Nocisensor	Gut
CCTCTGATCGATAGAA-1	SeuratProject	11046	4206	bai2019/filtered_feature_bc_matrix	7.45971	singlet	Bai	Bai_10X	6 weeks	WT	NA	NA	NA	NA	NA	NA	NA	31	Nodose ganglion neuron	NGN9	GLUT2	NA	NGN9.Miat/Snhg11/Meg3	Nav1.8	Unmyelinated	Nocisensor	Gut
CCTTACGCACCAGGTC-1	SeuratProject	44513	7715	bai2019/filtered_feature_bc_matrix	1.99942	singlet	Bai	Bai_10X	6 weeks	WT	NA	NA	NA	NA	NA	NA	NA	28	Nodose ganglion neuron	NGN7	GLUT2_Dopa	Cartpt	NGN7.Rbp4/Gda/Kcnk9	Nav1.1	Lightly myelinated	Mechanosensor	Pancreas
CCTTACGTCTCGGACG-1	SeuratProject	36344	6944	bai2019/filtered_feature_bc_matrix	1.99758	singlet	Bai	Bai_10X	6 weeks	WT	NA	NA	NA	NA	NA	NA	NA	21	Nodose ganglion neuron	NGN5	GLUT2_Dopa	Adcyap1|Calca|Cartpt|Bdnf	NGN5.Kcng1/Vmn1r85/Trpv1	Nav1.8	Unmyelinated	Mechanosensor/Nocisensor	Broad projection
CCTTACGTCTGTCTCG-1	SeuratProject	26697	6210	bai2019/filtered_feature_bc_matrix	3.15766	singlet	Bai	Bai_10X	6 weeks	WT	NA	NA	NA	NA	NA	NA	NA	24	Nodose ganglion neuron	NGN6	GLUT2_Dopa	Igf1|Adcyap1	NGN6.Lypd1/Ddc/Tafa2	Nav1.1	Lightly myelinated	Mechanosensor	Broad projection
CCTTACGTCTTGTATC-1	SeuratProject	54948	7463	bai2019/filtered_feature_bc_matrix	3.09747	singlet	Bai	Bai_10X	6 weeks	WT	NA	NA	NA	NA	NA	NA	NA	17	Nodose ganglion neuron	NGN4	GLUT2_Dopa	Vip|Uts2b|Cartpt	NGN4.Uts2b/Cckar/Vip	Nav1.8	Unmyelinated	Nocisensor	Broad projection
CCTTCCCCACCGATAT-1	SeuratProject	59708	8415	bai2019/filtered_feature_bc_matrix	1.44537	singlet	Bai	Bai_10X	6 weeks	WT	NA	NA	NA	NA	NA	NA	NA	24	Nodose ganglion neuron	NGN6	GLUT2_Dopa	Igf1|Adcyap1	NGN6.Lypd1/Ddc/Tafa2	Nav1.1	Lightly myelinated	Mechanosensor	Broad projection
CCTTCGACATCCAACA-1	SeuratProject	4737	1987	bai2019/filtered_feature_bc_matrix	1.13996	singlet	Bai	Bai_10X	6 weeks	WT	NA	NA	NA	NA	NA	NA	NA	0	Endothelial Cell	EC1	NA	NA	EC1.Cldn5/Ly6c1/Ly6a	NA	NA	NA	NA
CCTTCGAGTAGAAAGG-1	SeuratProject	84871	9372	bai2019/filtered_feature_bc_matrix	2.84785	singlet	Bai	Bai_10X	6 weeks	WT	NA	NA	NA	NA	NA	NA	NA	32	Nodose ganglion neuron	NGN10	GLUT2	Tac1	NGN10.Olfm3/Tmem233/P2ry1	Nav1.8	Myelinated	Mechanosensor	Gut
CCTTCGAGTAGCTAAA-1	SeuratProject	40739	7281	bai2019/filtered_feature_bc_matrix	1.97354	singlet	Bai	Bai_10X	6 weeks	WT	NA	NA	NA	NA	NA	NA	NA	5	Nodose ganglion neuron	NGN1	GLUT2_Dopa	Gpha2|Adcyap1|Gal	NGN1.C1ql3/Adcyap1/St18	Nav1.8	Lightly myelinated	Nocisensor	Broad projection
CCTTCGAGTCCGTCAG-1	SeuratProject	58544	7700	bai2019/filtered_feature_bc_matrix	4.04995	singlet	Bai	Bai_10X	6 weeks	WT	NA	NA	NA	NA	NA	NA	NA	17	Nodose ganglion neuron	NGN4	GLUT2_Dopa	Vip|Uts2b|Cartpt	NGN4.Uts2b/Cckar/Vip	Nav1.8	Unmyelinated	Nocisensor	Broad projection
CCTTCGAGTGTGGCTC-1	SeuratProject	3612	1616	bai2019/filtered_feature_bc_matrix	1.3289	singlet	Bai	Bai_10X	6 weeks	WT	NA	NA	NA	NA	NA	NA	NA	3	Myelinated glial cell	MGC1	NA	NA	MGC1.Ncmap/Fam178b/Cldn19	NA	NA	NA	NA
CCTTCGATCGGAGGTA-1	SeuratProject	1653	1042	bai2019/filtered_feature_bc_matrix	3.38778	singlet	Bai	Bai_10X	6 weeks	WT	NA	NA	NA	NA	NA	NA	NA	3	Myelinated glial cell	MGC1	NA	NA	MGC1.Ncmap/Fam178b/Cldn19	NA	NA	NA	NA
CCTTTCTCAGTGGAGT-1	SeuratProject	3104	1515	bai2019/filtered_feature_bc_matrix	1.48196	singlet	Bai	Bai_10X	6 weeks	WT	NA	NA	NA	NA	NA	NA	NA	12	Fibroblast	FB2	NA	NA	FB2.Acta2/Myh11/Ndufa4l2	NA	NA	NA	NA
CCTTTCTTCATTGCCC-1	SeuratProject	2610	1358	bai2019/filtered_feature_bc_matrix	1.76245	singlet	Bai	Bai_10X	6 weeks	WT	NA	NA	NA	NA	NA	NA	NA	16	Myelinated glial cell	MGC3	NA	NA	MGC3.Slc36a2/Nr4a2/Ugt8a	NA	NA	NA	NA
CCTTTCTTCCGCGGTA-1	SeuratProject	51538	7890	bai2019/filtered_feature_bc_matrix	1.79479	singlet	Bai	Bai_10X	6 weeks	WT	NA	NA	NA	NA	NA	NA	NA	28	Nodose ganglion neuron	NGN7	GLUT2_Dopa	Cartpt	NGN7.Rbp4/Gda/Kcnk9	Nav1.1	Lightly myelinated	Mechanosensor	Pancreas
CCTTTCTTCTACGAGT-1	SeuratProject	2276	1255	bai2019/filtered_feature_bc_matrix	3.03163	singlet	Bai	Bai_10X	6 weeks	WT	NA	NA	NA	NA	NA	NA	NA	12	Fibroblast	FB2	NA	NA	FB2.Acta2/Myh11/Ndufa4l2	NA	NA	NA	NA
CGAACATAGAACTCGG-1	SeuratProject	37058	7263	bai2019/filtered_feature_bc_matrix	2.19386	singlet	Bai	Bai_10X	6 weeks	WT	NA	NA	NA	NA	NA	NA	NA	28	Nodose ganglion neuron	NGN7	GLUT2_Dopa	Cartpt	NGN7.Rbp4/Gda/Kcnk9	Nav1.1	Lightly myelinated	Mechanosensor	Pancreas
CGAACATGTAAGCACG-1	SeuratProject	1313	796	bai2019/filtered_feature_bc_matrix	1.06626	singlet	Bai	Bai_10X	6 weeks	WT	NA	NA	NA	NA	NA	NA	NA	3	Myelinated glial cell	MGC1	NA	NA	MGC1.Ncmap/Fam178b/Cldn19	NA	NA	NA	NA
CGAACATGTAGATTAG-1	SeuratProject	87046	8452	bai2019/filtered_feature_bc_matrix	3.42233	singlet	Bai	Bai_10X	6 weeks	WT	NA	NA	NA	NA	NA	NA	NA	13	Nodose ganglion neuron	NGN2	GLUT2	Cartpt	NGN2.Htr3b/Htr3a/Gpr65	Nav1.8	Lightly myelinated	Nocisensor	Broad projection
CGAACATGTCAAGCGA-1	SeuratProject	4370	1975	bai2019/filtered_feature_bc_matrix	1.0984	singlet	Bai	Bai_10X	6 weeks	WT	NA	NA	NA	NA	NA	NA	NA	25	Glial cell	GC2	NA	NA	GC2.Sostdc1/Plekhb1/Tsc22d4	NA	NA	NA	NA
CGAACATGTTCCACAA-1	SeuratProject	11094	3446	bai2019/filtered_feature_bc_matrix	5.94015	singlet	Bai	Bai_10X	6 weeks	WT	NA	NA	NA	NA	NA	NA	NA	31	Nodose ganglion neuron	NGN9	GLUT2	NA	NGN9.Miat/Snhg11/Meg3	Nav1.8	Unmyelinated	Nocisensor	Gut
CGAACATTCACTATTC-1	SeuratProject	82881	8992	bai2019/filtered_feature_bc_matrix	4.48716	singlet	Bai	Bai_10X	6 weeks	WT	NA	NA	NA	NA	NA	NA	NA	17	Nodose ganglion neuron	NGN4	GLUT2_Dopa	Vip|Uts2b|Cartpt	NGN4.Uts2b/Cckar/Vip	Nav1.8	Unmyelinated	Nocisensor	Broad projection
CGAACATTCATAACCG-1	SeuratProject	6164	2359	bai2019/filtered_feature_bc_matrix	1.6061	singlet	Bai	Bai_10X	6 weeks	WT	NA	NA	NA	NA	NA	NA	NA	2	Satellite glial cell	SGC2	NA	NA	SGC2.Cxcl10/Acsbg1/Phgdh	NA	NA	NA	NA
CGAACATTCCCAACGG-1	SeuratProject	56955	7910	bai2019/filtered_feature_bc_matrix	3.93293	singlet	Bai	Bai_10X	6 weeks	WT	NA	NA	NA	NA	NA	NA	NA	13	Nodose ganglion neuron	NGN2	GLUT2	Cartpt	NGN2.Htr3b/Htr3a/Gpr65	Nav1.8	Lightly myelinated	Nocisensor	Broad projection
CGAATGTTCTCAAGTG-1	SeuratProject	78035	8962	bai2019/filtered_feature_bc_matrix	2.36561	singlet	Bai	Bai_10X	6 weeks	WT	NA	NA	NA	NA	NA	NA	NA	15	Nodose ganglion neuron	NGN3	GLUT2_Dopa	Adcyap1|Cartpt|Bdnf	NGN3.Cysltr2/Chrnb3/Kcnip4	Nav1.8	Unmyelinated	Mechanosensor	Gut
CGACCTTAGACCCACC-1	SeuratProject	10261	3627	bai2019/filtered_feature_bc_matrix	0.682195	singlet	Bai	Bai_10X	6 weeks	WT	NA	NA	NA	NA	NA	NA	NA	0	Endothelial Cell	EC1	NA	NA	EC1.Cldn5/Ly6c1/Ly6a	NA	NA	NA	NA
CGACCTTAGAGCAATT-1	SeuratProject	1250	734	bai2019/filtered_feature_bc_matrix	0.48	singlet	Bai	Bai_10X	6 weeks	WT	NA	NA	NA	NA	NA	NA	NA	39	Hematopoietic cell	HC2	NA	NA	HC2.Cd52/Lsp1/Rac2	NA	NA	NA	NA
CGACCTTTCTACTTAC-1	SeuratProject	47834	7824	bai2019/filtered_feature_bc_matrix	1.68081	singlet	Bai	Bai_10X	6 weeks	WT	NA	NA	NA	NA	NA	NA	NA	24	Nodose ganglion neuron	NGN6	GLUT2_Dopa	Igf1|Adcyap1	NGN6.Lypd1/Ddc/Tafa2	Nav1.1	Lightly myelinated	Mechanosensor	Broad projection
CGACCTTTCTCAAACG-1	SeuratProject	5661	2245	bai2019/filtered_feature_bc_matrix	1.5545	singlet	Bai	Bai_10X	6 weeks	WT	NA	NA	NA	NA	NA	NA	NA	2	Satellite glial cell	SGC2	NA	NA	SGC2.Cxcl10/Acsbg1/Phgdh	NA	NA	NA	NA
CGACTTCAGGACGAAA-1	SeuratProject	54023	8280	bai2019/filtered_feature_bc_matrix	7.03219	singlet	Bai	Bai_10X	6 weeks	WT	NA	NA	NA	NA	NA	NA	NA	5	Nodose ganglion neuron	NGN1	GLUT2_Dopa	Gpha2|Adcyap1|Gal	NGN1.C1ql3/Adcyap1/St18	Nav1.8	Lightly myelinated	Nocisensor	Broad projection
CGACTTCAGTGAACGC-1	SeuratProject	4773	2108	bai2019/filtered_feature_bc_matrix	2.26273	singlet	Bai	Bai_10X	6 weeks	WT	NA	NA	NA	NA	NA	NA	NA	1	Satellite glial cell	SGC1	NA	NA	SGC1.Mmd2/Ednrb/Fabp7	NA	NA	NA	NA
CGACTTCTCTGGTGTA-1	SeuratProject	14447	4833	bai2019/filtered_feature_bc_matrix	6.0497	singlet	Bai	Bai_10X	6 weeks	WT	NA	NA	NA	NA	NA	NA	NA	38	Jugular ganglion neuron	JGN3	GLUT2_GLUT1	Calca	JGN3.Trappc3l/Nptx1/Tafa1	Nav1.1/Nav1.8	Myelinated	Mechanosensor/Nocisensor	Gut
CGAGAAGAGATATGGT-1	SeuratProject	2917	1506	bai2019/filtered_feature_bc_matrix	2.46829	singlet	Bai	Bai_10X	6 weeks	WT	NA	NA	NA	NA	NA	NA	NA	3	Myelinated glial cell	MGC1	NA	NA	MGC1.Ncmap/Fam178b/Cldn19	NA	NA	NA	NA
CGAGAAGCAACTGGCC-1	SeuratProject	2243	1142	bai2019/filtered_feature_bc_matrix	0.84708	singlet	Bai	Bai_10X	6 weeks	WT	NA	NA	NA	NA	NA	NA	NA	16	Myelinated glial cell	MGC3	NA	NA	MGC3.Slc36a2/Nr4a2/Ugt8a	NA	NA	NA	NA
CGAGAAGCAGCTCCGA-1	SeuratProject	5023	2150	bai2019/filtered_feature_bc_matrix	2.66773	singlet	Bai	Bai_10X	6 weeks	WT	NA	NA	NA	NA	NA	NA	NA	22	Satellite glial cell	SGC8	NA	NA	SGC8.Ttyh1/Ptprz1/Sfrp5	NA	NA	NA	NA
CGAGAAGGTCGCGGTT-1	SeuratProject	55675	8042	bai2019/filtered_feature_bc_matrix	1.49259	singlet	Bai	Bai_10X	6 weeks	WT	NA	NA	NA	NA	NA	NA	NA	21	Nodose ganglion neuron	NGN5	GLUT2_Dopa	Adcyap1|Calca|Cartpt|Bdnf	NGN5.Kcng1/Vmn1r85/Trpv1	Nav1.8	Unmyelinated	Mechanosensor/Nocisensor	Broad projection
CGAGAAGTCCTAAGTG-1	SeuratProject	8435	3319	bai2019/filtered_feature_bc_matrix	0.64019	singlet	Bai	Bai_10X	6 weeks	WT	NA	NA	NA	NA	NA	NA	NA	35	Endothelial Cell	EC3	NA	Edn1	EC3.Podxl/Depp1/Ptprb	NA	NA	NA	NA
CGAGAAGTCTACTCAT-1	SeuratProject	107346	8686	bai2019/filtered_feature_bc_matrix	1.71688	singlet	Bai	Bai_10X	6 weeks	WT	NA	NA	NA	NA	NA	NA	NA	13	Nodose ganglion neuron	NGN2	GLUT2	Cartpt	NGN2.Htr3b/Htr3a/Gpr65	Nav1.8	Lightly myelinated	Nocisensor	Broad projection
CGAGCACCACAGGAGT-1	SeuratProject	41905	7577	bai2019/filtered_feature_bc_matrix	2.53192	singlet	Bai	Bai_10X	6 weeks	WT	NA	NA	NA	NA	NA	NA	NA	28	Nodose ganglion neuron	NGN7	GLUT2_Dopa	Cartpt	NGN7.Rbp4/Gda/Kcnk9	Nav1.1	Lightly myelinated	Mechanosensor	Pancreas
CGAGCACCAGGGATTG-1	SeuratProject	6316	2603	bai2019/filtered_feature_bc_matrix	7.77391	singlet	Bai	Bai_10X	6 weeks	WT	NA	NA	NA	NA	NA	NA	NA	13	Nodose ganglion neuron	NGN2	GLUT2	Cartpt	NGN2.Htr3b/Htr3a/Gpr65	Nav1.8	Lightly myelinated	Nocisensor	Broad projection
CGAGCACGTCGAGATG-1	SeuratProject	34399	7485	bai2019/filtered_feature_bc_matrix	4.65711	singlet	Bai	Bai_10X	6 weeks	WT	NA	NA	NA	NA	NA	NA	NA	5	Nodose ganglion neuron	NGN1	GLUT2_Dopa	Gpha2|Adcyap1|Gal	NGN1.C1ql3/Adcyap1/St18	Nav1.8	Lightly myelinated	Nocisensor	Broad projection
CGAGCACGTCGTTGTA-1	SeuratProject	7980	2970	bai2019/filtered_feature_bc_matrix	1.56642	singlet	Bai	Bai_10X	6 weeks	WT	NA	NA	NA	NA	NA	NA	NA	2	Satellite glial cell	SGC2	NA	NA	SGC2.Cxcl10/Acsbg1/Phgdh	NA	NA	NA	NA
CGAGCACTCCAGTATG-1	SeuratProject	9188	3413	bai2019/filtered_feature_bc_matrix	1.91554	singlet	Bai	Bai_10X	6 weeks	WT	NA	NA	NA	NA	NA	NA	NA	4	Satellite glial cell	SGC3	NA	NA	SGC3.Bcan/Fbln2/Fbln5	NA	NA	NA	NA
CGAGCCAGTATGCTTG-1	SeuratProject	11217	3774	bai2019/filtered_feature_bc_matrix	0.811269	singlet	Bai	Bai_10X	6 weeks	WT	NA	NA	NA	NA	NA	NA	NA	0	Endothelial Cell	EC1	NA	NA	EC1.Cldn5/Ly6c1/Ly6a	NA	NA	NA	NA
CGAGCCAGTCAAAGAT-1	SeuratProject	46495	7860	bai2019/filtered_feature_bc_matrix	2.62394	singlet	Bai	Bai_10X	6 weeks	WT	NA	NA	NA	NA	NA	NA	NA	24	Nodose ganglion neuron	NGN6	GLUT2_Dopa	Igf1|Adcyap1	NGN6.Lypd1/Ddc/Tafa2	Nav1.1	Lightly myelinated	Mechanosensor	Broad projection
CGATCGGAGCCAGTTT-1	SeuratProject	1558	1006	bai2019/filtered_feature_bc_matrix	0.962773	singlet	Bai	Bai_10X	6 weeks	WT	NA	NA	NA	NA	NA	NA	NA	14	Glial cell	GC1	NA	NA	GC1.Kcna1/Fxyd3/Mbp	NA	NA	NA	NA
CGATCGGAGTGAAGAG-1	SeuratProject	3602	1788	bai2019/filtered_feature_bc_matrix	1.33259	singlet	Bai	Bai_10X	6 weeks	WT	NA	NA	NA	NA	NA	NA	NA	1	Satellite glial cell	SGC1	NA	NA	SGC1.Mmd2/Ednrb/Fabp7	NA	NA	NA	NA
CGATCGGCAGGACGTA-1	SeuratProject	2514	1445	bai2019/filtered_feature_bc_matrix	1.55131	singlet	Bai	Bai_10X	6 weeks	WT	NA	NA	NA	NA	NA	NA	NA	12	Fibroblast	FB2	NA	NA	FB2.Acta2/Myh11/Ndufa4l2	NA	NA	NA	NA
CGATGGCAGATATACG-1	SeuratProject	2741	1544	bai2019/filtered_feature_bc_matrix	1.16746	singlet	Bai	Bai_10X	6 weeks	WT	NA	NA	NA	NA	NA	NA	NA	8	Satellite glial cell	SGC5	NA	NA	SGC5.Pou3f1/Col1a2/Gas7	NA	NA	NA	NA
CGATGGCAGGTTCCTA-1	SeuratProject	72417	8542	bai2019/filtered_feature_bc_matrix	5.82046	singlet	Bai	Bai_10X	6 weeks	WT	NA	NA	NA	NA	NA	NA	NA	17	Nodose ganglion neuron	NGN4	GLUT2_Dopa	Vip|Uts2b|Cartpt	NGN4.Uts2b/Cckar/Vip	Nav1.8	Unmyelinated	Nocisensor	Broad projection
CGATGGCGTCAACATC-1	SeuratProject	8142	3054	bai2019/filtered_feature_bc_matrix	1.35102	singlet	Bai	Bai_10X	6 weeks	WT	NA	NA	NA	NA	NA	NA	NA	2	Satellite glial cell	SGC2	NA	NA	SGC2.Cxcl10/Acsbg1/Phgdh	NA	NA	NA	NA
CGATGGCTCAAACGGG-1	SeuratProject	36404	7515	bai2019/filtered_feature_bc_matrix	1.77178	singlet	Bai	Bai_10X	6 weeks	WT	NA	NA	NA	NA	NA	NA	NA	42	Nodose ganglion neuron	NGN16	GLUT2_Dopa	Igf1|Adcyap1|Tac1	NGN16.Gabra1/Chodl/Gabrb2	Nav1.1	Lightly myelinated	Mechanosensor	Gut
CGATGGCTCCTTTACA-1	SeuratProject	5168	2194	bai2019/filtered_feature_bc_matrix	1.52864	singlet	Bai	Bai_10X	6 weeks	WT	NA	NA	NA	NA	NA	NA	NA	2	Satellite glial cell	SGC2	NA	NA	SGC2.Cxcl10/Acsbg1/Phgdh	NA	NA	NA	NA
CGATGTATCGCTTAGA-1	SeuratProject	43747	7574	bai2019/filtered_feature_bc_matrix	2.62875	singlet	Bai	Bai_10X	6 weeks	WT	NA	NA	NA	NA	NA	NA	NA	5	Nodose ganglion neuron	NGN1	GLUT2_Dopa	Gpha2|Adcyap1|Gal	NGN1.C1ql3/Adcyap1/St18	Nav1.8	Lightly myelinated	Nocisensor	Broad projection
CGATGTATCGGTCCGA-1	SeuratProject	1777	1058	bai2019/filtered_feature_bc_matrix	0.844119	singlet	Bai	Bai_10X	6 weeks	WT	NA	NA	NA	NA	NA	NA	NA	7	Satellite glial cell	SGC4	NA	NA	SGC4.Atf3/Emp1/Cebpd	NA	NA	NA	NA
CGATGTATCGGTGTCG-1	SeuratProject	50611	7587	bai2019/filtered_feature_bc_matrix	6.00858	singlet	Bai	Bai_10X	6 weeks	WT	NA	NA	NA	NA	NA	NA	NA	36	Nodose ganglion neuron	NGN13	GLUT2	Agrp|Vip|Cartpt	NGN13.Lox/Pkib/F2r	Nav1.8	Unmyelinated	Nocisensor	Broad projection
CGATTGACAGGTCGTC-1	SeuratProject	11027	3636	bai2019/filtered_feature_bc_matrix	0.680149	singlet	Bai	Bai_10X	6 weeks	WT	NA	NA	NA	NA	NA	NA	NA	0	Endothelial Cell	EC1	NA	NA	EC1.Cldn5/Ly6c1/Ly6a	NA	NA	NA	NA
CGATTGATCACAATGC-1	SeuratProject	4822	2058	bai2019/filtered_feature_bc_matrix	1.22356	singlet	Bai	Bai_10X	6 weeks	WT	NA	NA	NA	NA	NA	NA	NA	4	Satellite glial cell	SGC3	NA	NA	SGC3.Bcan/Fbln2/Fbln5	NA	NA	NA	NA
CGATTGATCCCTTGCA-1	SeuratProject	4738	2115	bai2019/filtered_feature_bc_matrix	2.34276	singlet	Bai	Bai_10X	6 weeks	WT	NA	NA	NA	NA	NA	NA	NA	4	Satellite glial cell	SGC3	NA	NA	SGC3.Bcan/Fbln2/Fbln5	NA	NA	NA	NA
CGCCAAGAGCTGATAA-1	SeuratProject	3005	1343	bai2019/filtered_feature_bc_matrix	1.198	singlet	Bai	Bai_10X	6 weeks	WT	NA	NA	NA	NA	NA	NA	NA	3	Myelinated glial cell	MGC1	NA	NA	MGC1.Ncmap/Fam178b/Cldn19	NA	NA	NA	NA
CGCCAAGCACTTCGAA-1	SeuratProject	2396	1255	bai2019/filtered_feature_bc_matrix	1.41903	singlet	Bai	Bai_10X	6 weeks	WT	NA	NA	NA	NA	NA	NA	NA	16	Myelinated glial cell	MGC3	NA	NA	MGC3.Slc36a2/Nr4a2/Ugt8a	NA	NA	NA	NA
CGCCAAGGTTGCGTTA-1	SeuratProject	6361	2567	bai2019/filtered_feature_bc_matrix	1.03757	singlet	Bai	Bai_10X	6 weeks	WT	NA	NA	NA	NA	NA	NA	NA	2	Satellite glial cell	SGC2	NA	NA	SGC2.Cxcl10/Acsbg1/Phgdh	NA	NA	NA	NA
CGCCAAGTCAGCTGGC-1	SeuratProject	3353	1554	bai2019/filtered_feature_bc_matrix	1.10349	singlet	Bai	Bai_10X	6 weeks	WT	NA	NA	NA	NA	NA	NA	NA	2	Satellite glial cell	SGC2	NA	NA	SGC2.Cxcl10/Acsbg1/Phgdh	NA	NA	NA	NA
CGCCAAGTCCAAGCCG-1	SeuratProject	83787	8734	bai2019/filtered_feature_bc_matrix	4.23574	singlet	Bai	Bai_10X	6 weeks	WT	NA	NA	NA	NA	NA	NA	NA	13	Nodose ganglion neuron	NGN2	GLUT2	Cartpt	NGN2.Htr3b/Htr3a/Gpr65	Nav1.8	Lightly myelinated	Nocisensor	Broad projection
CGCGGTAGTACAGCAG-1	SeuratProject	2601	1421	bai2019/filtered_feature_bc_matrix	1.2303	singlet	Bai	Bai_10X	6 weeks	WT	NA	NA	NA	NA	NA	NA	NA	10	Satellite glial cell	SGC6	NA	NA	SGC6.Ifit3/Cdh19/Isg15	NA	NA	NA	NA
CGCGGTAGTGTGTGCC-1	SeuratProject	41741	7541	bai2019/filtered_feature_bc_matrix	4.02482	singlet	Bai	Bai_10X	6 weeks	WT	NA	NA	NA	NA	NA	NA	NA	21	Nodose ganglion neuron	NGN5	GLUT2_Dopa	Adcyap1|Calca|Cartpt|Bdnf	NGN5.Kcng1/Vmn1r85/Trpv1	Nav1.8	Unmyelinated	Mechanosensor/Nocisensor	Broad projection
CGCGGTAGTTCAGACT-1	SeuratProject	13308	4680	bai2019/filtered_feature_bc_matrix	9.61827	singlet	Bai	Bai_10X	6 weeks	WT	NA	NA	NA	NA	NA	NA	NA	31	Nodose ganglion neuron	NGN9	GLUT2	NA	NGN9.Miat/Snhg11/Meg3	Nav1.8	Unmyelinated	Nocisensor	Gut
CGCGTTTAGTGACTCT-1	SeuratProject	42476	8111	bai2019/filtered_feature_bc_matrix	2.19418	singlet	Bai	Bai_10X	6 weeks	WT	NA	NA	NA	NA	NA	NA	NA	24	Nodose ganglion neuron	NGN6	GLUT2_Dopa	Igf1|Adcyap1	NGN6.Lypd1/Ddc/Tafa2	Nav1.1	Lightly myelinated	Mechanosensor	Broad projection
CGCGTTTGTGTTGAGG-1	SeuratProject	52230	8157	bai2019/filtered_feature_bc_matrix	2.67088	singlet	Bai	Bai_10X	6 weeks	WT	NA	NA	NA	NA	NA	NA	NA	21	Nodose ganglion neuron	NGN5	GLUT2_Dopa	Adcyap1|Calca|Cartpt|Bdnf	NGN5.Kcng1/Vmn1r85/Trpv1	Nav1.8	Unmyelinated	Mechanosensor/Nocisensor	Broad projection
CGCGTTTTCCGAGCCA-1	SeuratProject	4405	1931	bai2019/filtered_feature_bc_matrix	2.33825	singlet	Bai	Bai_10X	6 weeks	WT	NA	NA	NA	NA	NA	NA	NA	12	Fibroblast	FB2	NA	NA	FB2.Acta2/Myh11/Ndufa4l2	NA	NA	NA	NA
CGCGTTTTCCTCGCAT-1	SeuratProject	10470	3328	bai2019/filtered_feature_bc_matrix	0.811843	singlet	Bai	Bai_10X	6 weeks	WT	NA	NA	NA	NA	NA	NA	NA	0	Endothelial Cell	EC1	NA	NA	EC1.Cldn5/Ly6c1/Ly6a	NA	NA	NA	NA
CGCTATCGTCGAGATG-1	SeuratProject	3260	1827	bai2019/filtered_feature_bc_matrix	5.1227	singlet	Bai	Bai_10X	6 weeks	WT	NA	NA	NA	NA	NA	NA	NA	38	Jugular ganglion neuron	JGN3	GLUT2_GLUT1	Calca	JGN3.Trappc3l/Nptx1/Tafa1	Nav1.1/Nav1.8	Myelinated	Mechanosensor/Nocisensor	Gut
CGCTATCTCACAGTAC-1	SeuratProject	5542	2155	bai2019/filtered_feature_bc_matrix	0.721761	singlet	Bai	Bai_10X	6 weeks	WT	NA	NA	NA	NA	NA	NA	NA	6	Hematopoietic cell	HC1	NA	NA	HC1.C1qa/C1qc/C1qb	NA	NA	NA	NA
CGCTATCTCGTTTGCC-1	SeuratProject	10086	3429	bai2019/filtered_feature_bc_matrix	0.327186	singlet	Bai	Bai_10X	6 weeks	WT	NA	NA	NA	NA	NA	NA	NA	0	Endothelial Cell	EC1	NA	NA	EC1.Cldn5/Ly6c1/Ly6a	NA	NA	NA	NA
CGCTATCTCTGCCAGG-1	SeuratProject	7502	2795	bai2019/filtered_feature_bc_matrix	2.49267	singlet	Bai	Bai_10X	6 weeks	WT	NA	NA	NA	NA	NA	NA	NA	22	Satellite glial cell	SGC8	NA	NA	SGC8.Ttyh1/Ptprz1/Sfrp5	NA	NA	NA	NA
CGCTGGAAGCGAAGGG-1	SeuratProject	1160	758	bai2019/filtered_feature_bc_matrix	6.2069	singlet	Bai	Bai_10X	6 weeks	WT	NA	NA	NA	NA	NA	NA	NA	26	Jugular ganglion neuron	JGN2	GLUT2	Adcyap1|Calca|Calcb|Gal|Tac1|Cartpt|Bdnf	JGN2.Gfra3/Tac1/Tmem255a	Nav1.8	Unmyelinated	Nocisensor	Broad projection
CGCTGGATCGCCTGAG-1	SeuratProject	94206	8839	bai2019/filtered_feature_bc_matrix	1.94786	singlet	Bai	Bai_10X	6 weeks	WT	NA	NA	NA	NA	NA	NA	NA	13	Nodose ganglion neuron	NGN2	GLUT2	Cartpt	NGN2.Htr3b/Htr3a/Gpr65	Nav1.8	Lightly myelinated	Nocisensor	Broad projection
CGCTTCATCTCTTATG-1	SeuratProject	50584	8175	bai2019/filtered_feature_bc_matrix	3.37656	singlet	Bai	Bai_10X	6 weeks	WT	NA	NA	NA	NA	NA	NA	NA	5	Nodose ganglion neuron	NGN1	GLUT2_Dopa	Gpha2|Adcyap1|Gal	NGN1.C1ql3/Adcyap1/St18	Nav1.8	Lightly myelinated	Nocisensor	Broad projection
CGGACACTCGGAAACG-1	SeuratProject	36453	7658	bai2019/filtered_feature_bc_matrix	2.05744	singlet	Bai	Bai_10X	6 weeks	WT	NA	NA	NA	NA	NA	NA	NA	24	Nodose ganglion neuron	NGN6	GLUT2_Dopa	Igf1|Adcyap1	NGN6.Lypd1/Ddc/Tafa2	Nav1.1	Lightly myelinated	Mechanosensor	Broad projection
CGGACGTGTGCTGTAT-1	SeuratProject	8142	3004	bai2019/filtered_feature_bc_matrix	1.80545	singlet	Bai	Bai_10X	6 weeks	WT	NA	NA	NA	NA	NA	NA	NA	2	Satellite glial cell	SGC2	NA	NA	SGC2.Cxcl10/Acsbg1/Phgdh	NA	NA	NA	NA
CGGACGTTCACAACGT-1	SeuratProject	4935	1999	bai2019/filtered_feature_bc_matrix	1.90476	singlet	Bai	Bai_10X	6 weeks	WT	NA	NA	NA	NA	NA	NA	NA	1	Satellite glial cell	SGC1	NA	NA	SGC1.Mmd2/Ednrb/Fabp7	NA	NA	NA	NA
CGGACGTTCTTATCTG-1	SeuratProject	2000	1178	bai2019/filtered_feature_bc_matrix	1.6	singlet	Bai	Bai_10X	6 weeks	WT	NA	NA	NA	NA	NA	NA	NA	16	Myelinated glial cell	MGC3	NA	NA	MGC3.Slc36a2/Nr4a2/Ugt8a	NA	NA	NA	NA
CGGACTGAGTGAACGC-1	SeuratProject	4358	2008	bai2019/filtered_feature_bc_matrix	1.2391	singlet	Bai	Bai_10X	6 weeks	WT	NA	NA	NA	NA	NA	NA	NA	1	Satellite glial cell	SGC1	NA	NA	SGC1.Mmd2/Ednrb/Fabp7	NA	NA	NA	NA
CGGACTGCAAACTGCT-1	SeuratProject	42599	7554	bai2019/filtered_feature_bc_matrix	2.31461	singlet	Bai	Bai_10X	6 weeks	WT	NA	NA	NA	NA	NA	NA	NA	5	Nodose ganglion neuron	NGN1	GLUT2_Dopa	Gpha2|Adcyap1|Gal	NGN1.C1ql3/Adcyap1/St18	Nav1.8	Lightly myelinated	Nocisensor	Broad projection
CGGACTGCATAGGATA-1	SeuratProject	94977	8892	bai2019/filtered_feature_bc_matrix	3.59561	singlet	Bai	Bai_10X	6 weeks	WT	NA	NA	NA	NA	NA	NA	NA	13	Nodose ganglion neuron	NGN2	GLUT2	Cartpt	NGN2.Htr3b/Htr3a/Gpr65	Nav1.8	Lightly myelinated	Nocisensor	Broad projection
CGGACTGGTACCGTTA-1	SeuratProject	7443	2859	bai2019/filtered_feature_bc_matrix	0.483676	singlet	Bai	Bai_10X	6 weeks	WT	NA	NA	NA	NA	NA	NA	NA	0	Endothelial Cell	EC1	NA	NA	EC1.Cldn5/Ly6c1/Ly6a	NA	NA	NA	NA
CGGACTGTCAAGAAGT-1	SeuratProject	127802	9827	bai2019/filtered_feature_bc_matrix	1.69481	singlet	Bai	Bai_10X	6 weeks	WT	NA	NA	NA	NA	NA	NA	NA	15	Nodose ganglion neuron	NGN3	GLUT2_Dopa	Adcyap1|Cartpt|Bdnf	NGN3.Cysltr2/Chrnb3/Kcnip4	Nav1.8	Unmyelinated	Mechanosensor	Gut
CGGACTGTCCACGTGG-1	SeuratProject	5707	2620	bai2019/filtered_feature_bc_matrix	0.700894	singlet	Bai	Bai_10X	6 weeks	WT	NA	NA	NA	NA	NA	NA	NA	0	Endothelial Cell	EC1	NA	NA	EC1.Cldn5/Ly6c1/Ly6a	NA	NA	NA	NA
CGGACTGTCCTGCAGG-1	SeuratProject	3973	1830	bai2019/filtered_feature_bc_matrix	1.73672	singlet	Bai	Bai_10X	6 weeks	WT	NA	NA	NA	NA	NA	NA	NA	1	Satellite glial cell	SGC1	NA	NA	SGC1.Mmd2/Ednrb/Fabp7	NA	NA	NA	NA
CGGAGCTAGCCACGCT-1	SeuratProject	39748	7744	bai2019/filtered_feature_bc_matrix	1.98752	singlet	Bai	Bai_10X	6 weeks	WT	NA	NA	NA	NA	NA	NA	NA	24	Nodose ganglion neuron	NGN6	GLUT2_Dopa	Igf1|Adcyap1	NGN6.Lypd1/Ddc/Tafa2	Nav1.1	Lightly myelinated	Mechanosensor	Broad projection
CGGAGCTAGTCTCAAC-1	SeuratProject	44650	7807	bai2019/filtered_feature_bc_matrix	2.08287	singlet	Bai	Bai_10X	6 weeks	WT	NA	NA	NA	NA	NA	NA	NA	24	Nodose ganglion neuron	NGN6	GLUT2_Dopa	Igf1|Adcyap1	NGN6.Lypd1/Ddc/Tafa2	Nav1.1	Lightly myelinated	Mechanosensor	Broad projection
CGGAGCTCAATCCAAC-1	SeuratProject	58951	8131	bai2019/filtered_feature_bc_matrix	1.50294	singlet	Bai	Bai_10X	6 weeks	WT	NA	NA	NA	NA	NA	NA	NA	21	Nodose ganglion neuron	NGN5	GLUT2_Dopa	Adcyap1|Calca|Cartpt|Bdnf	NGN5.Kcng1/Vmn1r85/Trpv1	Nav1.8	Unmyelinated	Mechanosensor/Nocisensor	Broad projection
CGGAGCTCACATCCAA-1	SeuratProject	4406	1961	bai2019/filtered_feature_bc_matrix	1.38448	singlet	Bai	Bai_10X	6 weeks	WT	NA	NA	NA	NA	NA	NA	NA	2	Satellite glial cell	SGC2	NA	NA	SGC2.Cxcl10/Acsbg1/Phgdh	NA	NA	NA	NA
CGGAGCTCATGAAGTA-1	SeuratProject	6520	2645	bai2019/filtered_feature_bc_matrix	2.82209	singlet	Bai	Bai_10X	6 weeks	WT	NA	NA	NA	NA	NA	NA	NA	25	Glial cell	GC2	NA	NA	GC2.Sostdc1/Plekhb1/Tsc22d4	NA	NA	NA	NA
CGGAGCTGTATTACCG-1	SeuratProject	84964	9010	bai2019/filtered_feature_bc_matrix	4.89972	singlet	Bai	Bai_10X	6 weeks	WT	NA	NA	NA	NA	NA	NA	NA	13	Nodose ganglion neuron	NGN2	GLUT2	Cartpt	NGN2.Htr3b/Htr3a/Gpr65	Nav1.8	Lightly myelinated	Nocisensor	Broad projection
CGGAGCTGTCGCGGTT-1	SeuratProject	9883	3130	bai2019/filtered_feature_bc_matrix	1.20409	singlet	Bai	Bai_10X	6 weeks	WT	NA	NA	NA	NA	NA	NA	NA	4	Satellite glial cell	SGC3	NA	NA	SGC3.Bcan/Fbln2/Fbln5	NA	NA	NA	NA
CGGAGCTTCAAGGTAA-1	SeuratProject	1761	1004	bai2019/filtered_feature_bc_matrix	0.908575	singlet	Bai	Bai_10X	6 weeks	WT	NA	NA	NA	NA	NA	NA	NA	16	Myelinated glial cell	MGC3	NA	NA	MGC3.Slc36a2/Nr4a2/Ugt8a	NA	NA	NA	NA
CGGAGCTTCAGGCGAA-1	SeuratProject	76093	8918	bai2019/filtered_feature_bc_matrix	4.41828	singlet	Bai	Bai_10X	6 weeks	WT	NA	NA	NA	NA	NA	NA	NA	29	Nodose ganglion neuron	NGN8	GLUT2_Dopa	Adcyap1|Cartpt|Bdnf	NGN8.Trpa1/Efcab6/Nos1	Nav1.8	Unmyelinated	Mechanosensor/Nocisensor	Broad projection
CGGAGCTTCGTTTGCC-1	SeuratProject	37078	7237	bai2019/filtered_feature_bc_matrix	2.86693	singlet	Bai	Bai_10X	6 weeks	WT	NA	NA	NA	NA	NA	NA	NA	5	Nodose ganglion neuron	NGN1	GLUT2_Dopa	Gpha2|Adcyap1|Gal	NGN1.C1ql3/Adcyap1/St18	Nav1.8	Lightly myelinated	Nocisensor	Broad projection
CGGAGCTTCTGTTTGT-1	SeuratProject	1816	967	bai2019/filtered_feature_bc_matrix	6.71806	singlet	Bai	Bai_10X	6 weeks	WT	NA	NA	NA	NA	NA	NA	NA	4	Satellite glial cell	SGC3	NA	NA	SGC3.Bcan/Fbln2/Fbln5	NA	NA	NA	NA
CGGAGTCGTAAGAGGA-1	SeuratProject	3346	1682	bai2019/filtered_feature_bc_matrix	1.13568	singlet	Bai	Bai_10X	6 weeks	WT	NA	NA	NA	NA	NA	NA	NA	1	Satellite glial cell	SGC1	NA	NA	SGC1.Mmd2/Ednrb/Fabp7	NA	NA	NA	NA
CGGAGTCGTCAGCTAT-1	SeuratProject	31432	6353	bai2019/filtered_feature_bc_matrix	7.88369	singlet	Bai	Bai_10X	6 weeks	WT	NA	NA	NA	NA	NA	NA	NA	17	Nodose ganglion neuron	NGN4	GLUT2_Dopa	Vip|Uts2b|Cartpt	NGN4.Uts2b/Cckar/Vip	Nav1.8	Unmyelinated	Nocisensor	Broad projection
CGGAGTCGTCTCCCTA-1	SeuratProject	34906	6907	bai2019/filtered_feature_bc_matrix	1.04853	singlet	Bai	Bai_10X	6 weeks	WT	NA	NA	NA	NA	NA	NA	NA	26	Jugular ganglion neuron	JGN2	GLUT2	Adcyap1|Calca|Calcb|Gal|Tac1|Cartpt|Bdnf	JGN2.Gfra3/Tac1/Tmem255a	Nav1.8	Unmyelinated	Nocisensor	Broad projection
CGGAGTCTCCAAACAC-1	SeuratProject	13395	4666	bai2019/filtered_feature_bc_matrix	2.3143	singlet	Bai	Bai_10X	6 weeks	WT	NA	NA	NA	NA	NA	NA	NA	5	Nodose ganglion neuron	NGN1	GLUT2_Dopa	Gpha2|Adcyap1|Gal	NGN1.C1ql3/Adcyap1/St18	Nav1.8	Lightly myelinated	Nocisensor	Broad projection
CGGAGTCTCCTCGCAT-1	SeuratProject	6231	2458	bai2019/filtered_feature_bc_matrix	3.81961	singlet	Bai	Bai_10X	6 weeks	WT	NA	NA	NA	NA	NA	NA	NA	31	Nodose ganglion neuron	NGN9	GLUT2	NA	NGN9.Miat/Snhg11/Meg3	Nav1.8	Unmyelinated	Nocisensor	Gut
CGGCTAGAGAACTCGG-1	SeuratProject	6156	2394	bai2019/filtered_feature_bc_matrix	1.88434	singlet	Bai	Bai_10X	6 weeks	WT	NA	NA	NA	NA	NA	NA	NA	2	Satellite glial cell	SGC2	NA	NA	SGC2.Cxcl10/Acsbg1/Phgdh	NA	NA	NA	NA
CGGCTAGAGTCTCCTC-1	SeuratProject	93736	9335	bai2019/filtered_feature_bc_matrix	2.53051	singlet	Bai	Bai_10X	6 weeks	WT	NA	NA	NA	NA	NA	NA	NA	32	Nodose ganglion neuron	NGN10	GLUT2	Tac1	NGN10.Olfm3/Tmem233/P2ry1	Nav1.8	Myelinated	Mechanosensor	Gut
CGGCTAGCAGATGGGT-1	SeuratProject	7344	2750	bai2019/filtered_feature_bc_matrix	2.70969	singlet	Bai	Bai_10X	6 weeks	WT	NA	NA	NA	NA	NA	NA	NA	4	Satellite glial cell	SGC3	NA	NA	SGC3.Bcan/Fbln2/Fbln5	NA	NA	NA	NA
CGGCTAGCAGGCAGTA-1	SeuratProject	6848	2582	bai2019/filtered_feature_bc_matrix	5.78271	singlet	Bai	Bai_10X	6 weeks	WT	NA	NA	NA	NA	NA	NA	NA	1	Satellite glial cell	SGC1	NA	NA	SGC1.Mmd2/Ednrb/Fabp7	NA	NA	NA	NA
CGGCTAGTCCTCCTAG-1	SeuratProject	134806	9596	bai2019/filtered_feature_bc_matrix	2.64751	singlet	Bai	Bai_10X	6 weeks	WT	NA	NA	NA	NA	NA	NA	NA	13	Nodose ganglion neuron	NGN2	GLUT2	Cartpt	NGN2.Htr3b/Htr3a/Gpr65	Nav1.8	Lightly myelinated	Nocisensor	Broad projection
CGGGTCAAGCAACGGT-1	SeuratProject	40699	7285	bai2019/filtered_feature_bc_matrix	2.51112	singlet	Bai	Bai_10X	6 weeks	WT	NA	NA	NA	NA	NA	NA	NA	24	Nodose ganglion neuron	NGN6	GLUT2_Dopa	Igf1|Adcyap1	NGN6.Lypd1/Ddc/Tafa2	Nav1.1	Lightly myelinated	Mechanosensor	Broad projection
CGGGTCACAGTGAGTG-1	SeuratProject	1863	1020	bai2019/filtered_feature_bc_matrix	1.93237	singlet	Bai	Bai_10X	6 weeks	WT	NA	NA	NA	NA	NA	NA	NA	0	Endothelial Cell	EC1	NA	NA	EC1.Cldn5/Ly6c1/Ly6a	NA	NA	NA	NA
CGGGTCATCAAGCCTA-1	SeuratProject	10509	3592	bai2019/filtered_feature_bc_matrix	0.87544	singlet	Bai	Bai_10X	6 weeks	WT	NA	NA	NA	NA	NA	NA	NA	0	Endothelial Cell	EC1	NA	NA	EC1.Cldn5/Ly6c1/Ly6a	NA	NA	NA	NA
CGGGTCATCGTACGGC-1	SeuratProject	5310	2195	bai2019/filtered_feature_bc_matrix	1.88324	singlet	Bai	Bai_10X	6 weeks	WT	NA	NA	NA	NA	NA	NA	NA	2	Satellite glial cell	SGC2	NA	NA	SGC2.Cxcl10/Acsbg1/Phgdh	NA	NA	NA	NA
CGGTTAAGTACTCTCC-1	SeuratProject	10530	3779	bai2019/filtered_feature_bc_matrix	2.78253	singlet	Bai	Bai_10X	6 weeks	WT	NA	NA	NA	NA	NA	NA	NA	31	Nodose ganglion neuron	NGN9	GLUT2	NA	NGN9.Miat/Snhg11/Meg3	Nav1.8	Unmyelinated	Nocisensor	Gut
CGGTTAAGTGACTCAT-1	SeuratProject	113473	8955	bai2019/filtered_feature_bc_matrix	2.23049	singlet	Bai	Bai_10X	6 weeks	WT	NA	NA	NA	NA	NA	NA	NA	13	Nodose ganglion neuron	NGN2	GLUT2	Cartpt	NGN2.Htr3b/Htr3a/Gpr65	Nav1.8	Lightly myelinated	Nocisensor	Broad projection
CGGTTAAGTGTTAAGA-1	SeuratProject	1138	652	bai2019/filtered_feature_bc_matrix	8.17223	singlet	Bai	Bai_10X	6 weeks	WT	NA	NA	NA	NA	NA	NA	NA	1	Satellite glial cell	SGC1	NA	NA	SGC1.Mmd2/Ednrb/Fabp7	NA	NA	NA	NA
CGGTTAAGTGTTTGGT-1	SeuratProject	3022	1573	bai2019/filtered_feature_bc_matrix	1.48908	singlet	Bai	Bai_10X	6 weeks	WT	NA	NA	NA	NA	NA	NA	NA	2	Satellite glial cell	SGC2	NA	NA	SGC2.Cxcl10/Acsbg1/Phgdh	NA	NA	NA	NA
CGTAGCGAGTGTTTGC-1	SeuratProject	72779	8645	bai2019/filtered_feature_bc_matrix	3.0517	singlet	Bai	Bai_10X	6 weeks	WT	NA	NA	NA	NA	NA	NA	NA	15	Nodose ganglion neuron	NGN3	GLUT2_Dopa	Adcyap1|Cartpt|Bdnf	NGN3.Cysltr2/Chrnb3/Kcnip4	Nav1.8	Unmyelinated	Mechanosensor	Gut
CGTAGCGCACGGACAA-1	SeuratProject	47511	7900	bai2019/filtered_feature_bc_matrix	6.7858	singlet	Bai	Bai_10X	6 weeks	WT	NA	NA	NA	NA	NA	NA	NA	17	Nodose ganglion neuron	NGN4	GLUT2_Dopa	Vip|Uts2b|Cartpt	NGN4.Uts2b/Cckar/Vip	Nav1.8	Unmyelinated	Nocisensor	Broad projection
CGTAGCGCATCACCCT-1	SeuratProject	6625	2679	bai2019/filtered_feature_bc_matrix	1.10189	singlet	Bai	Bai_10X	6 weeks	WT	NA	NA	NA	NA	NA	NA	NA	2	Satellite glial cell	SGC2	NA	NA	SGC2.Cxcl10/Acsbg1/Phgdh	NA	NA	NA	NA
CGTAGCGTCCGTTGCT-1	SeuratProject	3978	1883	bai2019/filtered_feature_bc_matrix	1.55857	singlet	Bai	Bai_10X	6 weeks	WT	NA	NA	NA	NA	NA	NA	NA	7	Satellite glial cell	SGC4	NA	NA	SGC4.Atf3/Emp1/Cebpd	NA	NA	NA	NA
CGTAGCGTCGTGGGAA-1	SeuratProject	2921	1727	bai2019/filtered_feature_bc_matrix	8.42177	singlet	Bai	Bai_10X	6 weeks	WT	NA	NA	NA	NA	NA	NA	NA	43	Nodose ganglion neuron	NGN17	GLUT2_Dopa	Bdnf	NGN17.Thsd7b/Cacng5/Gata3	Nav1.1	Lightly myelinated	Mechanosensor	Broad projection
CGTAGCGTCTTAGAGC-1	SeuratProject	8830	3309	bai2019/filtered_feature_bc_matrix	9.094	singlet	Bai	Bai_10X	6 weeks	WT	NA	NA	NA	NA	NA	NA	NA	43	Nodose ganglion neuron	NGN17	GLUT2_Dopa	Bdnf	NGN17.Thsd7b/Cacng5/Gata3	Nav1.1	Lightly myelinated	Mechanosensor	Broad projection
CGTAGGCAGCAATATG-1	SeuratProject	1820	1107	bai2019/filtered_feature_bc_matrix	1.15385	singlet	Bai	Bai_10X	6 weeks	WT	NA	NA	NA	NA	NA	NA	NA	7	Satellite glial cell	SGC4	NA	NA	SGC4.Atf3/Emp1/Cebpd	NA	NA	NA	NA
CGTAGGCAGTCCTCCT-1	SeuratProject	36524	7555	bai2019/filtered_feature_bc_matrix	2.88851	singlet	Bai	Bai_10X	6 weeks	WT	NA	NA	NA	NA	NA	NA	NA	5	Nodose ganglion neuron	NGN1	GLUT2_Dopa	Gpha2|Adcyap1|Gal	NGN1.C1ql3/Adcyap1/St18	Nav1.8	Lightly myelinated	Nocisensor	Broad projection
CGTAGGCCAGCTGTAT-1	SeuratProject	2143	1156	bai2019/filtered_feature_bc_matrix	3.87308	singlet	Bai	Bai_10X	6 weeks	WT	NA	NA	NA	NA	NA	NA	NA	3	Myelinated glial cell	MGC1	NA	NA	MGC1.Ncmap/Fam178b/Cldn19	NA	NA	NA	NA
CGTAGGCGTAAGTGTA-1	SeuratProject	4252	1910	bai2019/filtered_feature_bc_matrix	2.0461	singlet	Bai	Bai_10X	6 weeks	WT	NA	NA	NA	NA	NA	NA	NA	2	Satellite glial cell	SGC2	NA	NA	SGC2.Cxcl10/Acsbg1/Phgdh	NA	NA	NA	NA
CGTAGGCGTAGAAGGA-1	SeuratProject	55482	8451	bai2019/filtered_feature_bc_matrix	3.6985	singlet	Bai	Bai_10X	6 weeks	WT	NA	NA	NA	NA	NA	NA	NA	5	Nodose ganglion neuron	NGN1	GLUT2_Dopa	Gpha2|Adcyap1|Gal	NGN1.C1ql3/Adcyap1/St18	Nav1.8	Lightly myelinated	Nocisensor	Broad projection
CGTAGGCGTTGAGGTG-1	SeuratProject	1969	1115	bai2019/filtered_feature_bc_matrix	2.387	singlet	Bai	Bai_10X	6 weeks	WT	NA	NA	NA	NA	NA	NA	NA	16	Myelinated glial cell	MGC3	NA	NA	MGC3.Slc36a2/Nr4a2/Ugt8a	NA	NA	NA	NA
CGTAGGCTCAACCAAC-1	SeuratProject	49535	7996	bai2019/filtered_feature_bc_matrix	2.04098	singlet	Bai	Bai_10X	6 weeks	WT	NA	NA	NA	NA	NA	NA	NA	21	Nodose ganglion neuron	NGN5	GLUT2_Dopa	Adcyap1|Calca|Cartpt|Bdnf	NGN5.Kcng1/Vmn1r85/Trpv1	Nav1.8	Unmyelinated	Mechanosensor/Nocisensor	Broad projection
CGTCACTAGCGTCTAT-1	SeuratProject	1698	941	bai2019/filtered_feature_bc_matrix	1.00118	singlet	Bai	Bai_10X	6 weeks	WT	NA	NA	NA	NA	NA	NA	NA	0	Endothelial Cell	EC1	NA	NA	EC1.Cldn5/Ly6c1/Ly6a	NA	NA	NA	NA
CGTCACTCATATGGTC-1	SeuratProject	3598	1604	bai2019/filtered_feature_bc_matrix	1.30628	singlet	Bai	Bai_10X	6 weeks	WT	NA	NA	NA	NA	NA	NA	NA	10	Satellite glial cell	SGC6	NA	NA	SGC6.Ifit3/Cdh19/Isg15	NA	NA	NA	NA
CGTCACTCATGCCTAA-1	SeuratProject	9739	3354	bai2019/filtered_feature_bc_matrix	1.40672	singlet	Bai	Bai_10X	6 weeks	WT	NA	NA	NA	NA	NA	NA	NA	25	Glial cell	GC2	NA	NA	GC2.Sostdc1/Plekhb1/Tsc22d4	NA	NA	NA	NA
CGTCACTGTTTGCATG-1	SeuratProject	1953	1196	bai2019/filtered_feature_bc_matrix	3.1746	singlet	Bai	Bai_10X	6 weeks	WT	NA	NA	NA	NA	NA	NA	NA	13	Nodose ganglion neuron	NGN2	GLUT2	Cartpt	NGN2.Htr3b/Htr3a/Gpr65	Nav1.8	Lightly myelinated	Nocisensor	Broad projection
CGTCAGGAGCACACAG-1	SeuratProject	9584	3315	bai2019/filtered_feature_bc_matrix	0.845159	singlet	Bai	Bai_10X	6 weeks	WT	NA	NA	NA	NA	NA	NA	NA	0	Endothelial Cell	EC1	NA	NA	EC1.Cldn5/Ly6c1/Ly6a	NA	NA	NA	NA
CGTCAGGGTAGAGTGC-1	SeuratProject	58671	8123	bai2019/filtered_feature_bc_matrix	4.29343	singlet	Bai	Bai_10X	6 weeks	WT	NA	NA	NA	NA	NA	NA	NA	17	Nodose ganglion neuron	NGN4	GLUT2_Dopa	Vip|Uts2b|Cartpt	NGN4.Uts2b/Cckar/Vip	Nav1.8	Unmyelinated	Nocisensor	Broad projection
CGTCAGGTCATGCAAC-1	SeuratProject	2057	1010	bai2019/filtered_feature_bc_matrix	0.875061	singlet	Bai	Bai_10X	6 weeks	WT	NA	NA	NA	NA	NA	NA	NA	39	Hematopoietic cell	HC2	NA	NA	HC2.Cd52/Lsp1/Rac2	NA	NA	NA	NA
CGTCAGGTCGATAGAA-1	SeuratProject	56430	8422	bai2019/filtered_feature_bc_matrix	5.07177	singlet	Bai	Bai_10X	6 weeks	WT	NA	NA	NA	NA	NA	NA	NA	5	Nodose ganglion neuron	NGN1	GLUT2_Dopa	Gpha2|Adcyap1|Gal	NGN1.C1ql3/Adcyap1/St18	Nav1.8	Lightly myelinated	Nocisensor	Broad projection
CGTCAGGTCTGTCTCG-1	SeuratProject	4554	1778	bai2019/filtered_feature_bc_matrix	1.55907	singlet	Bai	Bai_10X	6 weeks	WT	NA	NA	NA	NA	NA	NA	NA	3	Myelinated glial cell	MGC1	NA	NA	MGC1.Ncmap/Fam178b/Cldn19	NA	NA	NA	NA
CGTCCATTCAACGGCC-1	SeuratProject	4131	1829	bai2019/filtered_feature_bc_matrix	3.77633	singlet	Bai	Bai_10X	6 weeks	WT	NA	NA	NA	NA	NA	NA	NA	1	Satellite glial cell	SGC1	NA	NA	SGC1.Mmd2/Ednrb/Fabp7	NA	NA	NA	NA
CGTCCATTCACAACGT-1	SeuratProject	5989	2557	bai2019/filtered_feature_bc_matrix	0.651194	singlet	Bai	Bai_10X	6 weeks	WT	NA	NA	NA	NA	NA	NA	NA	1	Satellite glial cell	SGC1	NA	NA	SGC1.Mmd2/Ednrb/Fabp7	NA	NA	NA	NA
CGTCCATTCCGAGCCA-1	SeuratProject	2635	1298	bai2019/filtered_feature_bc_matrix	2.12524	singlet	Bai	Bai_10X	6 weeks	WT	NA	NA	NA	NA	NA	NA	NA	3	Myelinated glial cell	MGC1	NA	NA	MGC1.Ncmap/Fam178b/Cldn19	NA	NA	NA	NA
CGTCTACAGACAGACC-1	SeuratProject	1047	763	bai2019/filtered_feature_bc_matrix	3.72493	singlet	Bai	Bai_10X	6 weeks	WT	NA	NA	NA	NA	NA	NA	NA	26	Jugular ganglion neuron	JGN2	GLUT2	Adcyap1|Calca|Calcb|Gal|Tac1|Cartpt|Bdnf	JGN2.Gfra3/Tac1/Tmem255a	Nav1.8	Unmyelinated	Nocisensor	Broad projection
CGTCTACAGAGTACCG-1	SeuratProject	24170	5812	bai2019/filtered_feature_bc_matrix	2.05627	singlet	Bai	Bai_10X	6 weeks	WT	NA	NA	NA	NA	NA	NA	NA	5	Nodose ganglion neuron	NGN1	GLUT2_Dopa	Gpha2|Adcyap1|Gal	NGN1.C1ql3/Adcyap1/St18	Nav1.8	Lightly myelinated	Nocisensor	Broad projection
CGTCTACAGCCAGGAT-1	SeuratProject	134174	9420	bai2019/filtered_feature_bc_matrix	1.78947	singlet	Bai	Bai_10X	6 weeks	WT	NA	NA	NA	NA	NA	NA	NA	13	Nodose ganglion neuron	NGN2	GLUT2	Cartpt	NGN2.Htr3b/Htr3a/Gpr65	Nav1.8	Lightly myelinated	Nocisensor	Broad projection
CGTCTACAGTGAAGTT-1	SeuratProject	2683	1529	bai2019/filtered_feature_bc_matrix	0.670891	singlet	Bai	Bai_10X	6 weeks	WT	NA	NA	NA	NA	NA	NA	NA	7	Satellite glial cell	SGC4	NA	NA	SGC4.Atf3/Emp1/Cebpd	NA	NA	NA	NA
CGTCTACCAGCAGTTT-1	SeuratProject	2801	1340	bai2019/filtered_feature_bc_matrix	1.67797	singlet	Bai	Bai_10X	6 weeks	WT	NA	NA	NA	NA	NA	NA	NA	16	Myelinated glial cell	MGC3	NA	NA	MGC3.Slc36a2/Nr4a2/Ugt8a	NA	NA	NA	NA
CGTCTACGTGTTGGGA-1	SeuratProject	31780	6925	bai2019/filtered_feature_bc_matrix	2.46067	singlet	Bai	Bai_10X	6 weeks	WT	NA	NA	NA	NA	NA	NA	NA	40	Nodose ganglion neuron	NGN15	GLUT2_Dopa	Gal	NGN15.Bmp3/Gal/Pcdh9	Nav1.1	Lightly myelinated	Mechanosensor	Heart
CGTCTACTCAGTTAGC-1	SeuratProject	65242	8583	bai2019/filtered_feature_bc_matrix	4.14917	singlet	Bai	Bai_10X	6 weeks	WT	NA	NA	NA	NA	NA	NA	NA	29	Nodose ganglion neuron	NGN8	GLUT2_Dopa	Adcyap1|Cartpt|Bdnf	NGN8.Trpa1/Efcab6/Nos1	Nav1.8	Unmyelinated	Mechanosensor/Nocisensor	Broad projection
CGTGAGCAGAATTCCC-1	SeuratProject	40882	7979	bai2019/filtered_feature_bc_matrix	2.54635	singlet	Bai	Bai_10X	6 weeks	WT	NA	NA	NA	NA	NA	NA	NA	5	Nodose ganglion neuron	NGN1	GLUT2_Dopa	Gpha2|Adcyap1|Gal	NGN1.C1ql3/Adcyap1/St18	Nav1.8	Lightly myelinated	Nocisensor	Broad projection
CGTGAGCAGACTTTCG-1	SeuratProject	8942	3188	bai2019/filtered_feature_bc_matrix	1.86759	singlet	Bai	Bai_10X	6 weeks	WT	NA	NA	NA	NA	NA	NA	NA	4	Satellite glial cell	SGC3	NA	NA	SGC3.Bcan/Fbln2/Fbln5	NA	NA	NA	NA
CGTGAGCTCACGATGT-1	SeuratProject	2674	1330	bai2019/filtered_feature_bc_matrix	1.3089	singlet	Bai	Bai_10X	6 weeks	WT	NA	NA	NA	NA	NA	NA	NA	2	Satellite glial cell	SGC2	NA	NA	SGC2.Cxcl10/Acsbg1/Phgdh	NA	NA	NA	NA
CGTGAGCTCACTCTTA-1	SeuratProject	1738	1021	bai2019/filtered_feature_bc_matrix	1.26582	singlet	Bai	Bai_10X	6 weeks	WT	NA	NA	NA	NA	NA	NA	NA	2	Satellite glial cell	SGC2	NA	NA	SGC2.Cxcl10/Acsbg1/Phgdh	NA	NA	NA	NA
CGTGAGCTCATGGTCA-1	SeuratProject	39326	3663	bai2019/filtered_feature_bc_matrix	3.18619	singlet	Bai	Bai_10X	6 weeks	WT	NA	NA	NA	NA	NA	NA	NA	13	Nodose ganglion neuron	NGN2	GLUT2	Cartpt	NGN2.Htr3b/Htr3a/Gpr65	Nav1.8	Lightly myelinated	Nocisensor	Broad projection
CGTGAGCTCCAGTAGT-1	SeuratProject	3075	1525	bai2019/filtered_feature_bc_matrix	1.33333	singlet	Bai	Bai_10X	6 weeks	WT	NA	NA	NA	NA	NA	NA	NA	1	Satellite glial cell	SGC1	NA	NA	SGC1.Mmd2/Ednrb/Fabp7	NA	NA	NA	NA
CGTGAGCTCGCCATAA-1	SeuratProject	59155	8187	bai2019/filtered_feature_bc_matrix	5.58871	singlet	Bai	Bai_10X	6 weeks	WT	NA	NA	NA	NA	NA	NA	NA	17	Nodose ganglion neuron	NGN4	GLUT2_Dopa	Vip|Uts2b|Cartpt	NGN4.Uts2b/Cckar/Vip	Nav1.8	Unmyelinated	Nocisensor	Broad projection
CGTGAGCTCTGTCTAT-1	SeuratProject	33807	6973	bai2019/filtered_feature_bc_matrix	3.73295	singlet	Bai	Bai_10X	6 weeks	WT	NA	NA	NA	NA	NA	NA	NA	5	Nodose ganglion neuron	NGN1	GLUT2_Dopa	Gpha2|Adcyap1|Gal	NGN1.C1ql3/Adcyap1/St18	Nav1.8	Lightly myelinated	Nocisensor	Broad projection
CGTGTAAAGAGAGCTC-1	SeuratProject	3677	1751	bai2019/filtered_feature_bc_matrix	1.16943	singlet	Bai	Bai_10X	6 weeks	WT	NA	NA	NA	NA	NA	NA	NA	2	Satellite glial cell	SGC2	NA	NA	SGC2.Cxcl10/Acsbg1/Phgdh	NA	NA	NA	NA
CGTGTAACATTGAGCT-1	SeuratProject	1108	777	bai2019/filtered_feature_bc_matrix	1.17329	singlet	Bai	Bai_10X	6 weeks	WT	NA	NA	NA	NA	NA	NA	NA	7	Satellite glial cell	SGC4	NA	NA	SGC4.Atf3/Emp1/Cebpd	NA	NA	NA	NA
CGTGTAAGTTCTGGTA-1	SeuratProject	2618	1522	bai2019/filtered_feature_bc_matrix	0.611154	singlet	Bai	Bai_10X	6 weeks	WT	NA	NA	NA	NA	NA	NA	NA	14	Glial cell	GC1	NA	NA	GC1.Kcna1/Fxyd3/Mbp	NA	NA	NA	NA
CGTGTAAGTTTGTGTG-1	SeuratProject	6570	2708	bai2019/filtered_feature_bc_matrix	0.882801	singlet	Bai	Bai_10X	6 weeks	WT	NA	NA	NA	NA	NA	NA	NA	0	Endothelial Cell	EC1	NA	NA	EC1.Cldn5/Ly6c1/Ly6a	NA	NA	NA	NA
CGTGTAATCCGTTGTC-1	SeuratProject	88529	8531	bai2019/filtered_feature_bc_matrix	2.7731	singlet	Bai	Bai_10X	6 weeks	WT	NA	NA	NA	NA	NA	NA	NA	13	Nodose ganglion neuron	NGN2	GLUT2	Cartpt	NGN2.Htr3b/Htr3a/Gpr65	Nav1.8	Lightly myelinated	Nocisensor	Broad projection
CGTGTCTCATCACGTA-1	SeuratProject	9027	3313	bai2019/filtered_feature_bc_matrix	0.830841	singlet	Bai	Bai_10X	6 weeks	WT	NA	NA	NA	NA	NA	NA	NA	0	Endothelial Cell	EC1	NA	NA	EC1.Cldn5/Ly6c1/Ly6a	NA	NA	NA	NA
CGTGTCTTCACTTACT-1	SeuratProject	1575	897	bai2019/filtered_feature_bc_matrix	0.825397	singlet	Bai	Bai_10X	6 weeks	WT	NA	NA	NA	NA	NA	NA	NA	1	Satellite glial cell	SGC1	NA	NA	SGC1.Mmd2/Ednrb/Fabp7	NA	NA	NA	NA
CGTTAGAAGACGCAAC-1	SeuratProject	2113	1246	bai2019/filtered_feature_bc_matrix	2.46096	singlet	Bai	Bai_10X	6 weeks	WT	NA	NA	NA	NA	NA	NA	NA	16	Myelinated glial cell	MGC3	NA	NA	MGC3.Slc36a2/Nr4a2/Ugt8a	NA	NA	NA	NA
CGTTAGAAGTACATGA-1	SeuratProject	39567	7145	bai2019/filtered_feature_bc_matrix	2.40857	singlet	Bai	Bai_10X	6 weeks	WT	NA	NA	NA	NA	NA	NA	NA	40	Nodose ganglion neuron	NGN15	GLUT2_Dopa	Gal	NGN15.Bmp3/Gal/Pcdh9	Nav1.1	Lightly myelinated	Mechanosensor	Heart
CGTTAGAAGTGTTAGA-1	SeuratProject	93361	8937	bai2019/filtered_feature_bc_matrix	3.73282	singlet	Bai	Bai_10X	6 weeks	WT	NA	NA	NA	NA	NA	NA	NA	13	Nodose ganglion neuron	NGN2	GLUT2	Cartpt	NGN2.Htr3b/Htr3a/Gpr65	Nav1.8	Lightly myelinated	Nocisensor	Broad projection
CGTTCTGAGCGTGAGT-1	SeuratProject	1536	923	bai2019/filtered_feature_bc_matrix	1.69271	singlet	Bai	Bai_10X	6 weeks	WT	NA	NA	NA	NA	NA	NA	NA	16	Myelinated glial cell	MGC3	NA	NA	MGC3.Slc36a2/Nr4a2/Ugt8a	NA	NA	NA	NA
CGTTCTGAGGATATAC-1	SeuratProject	112766	9135	bai2019/filtered_feature_bc_matrix	1.79221	singlet	Bai	Bai_10X	6 weeks	WT	NA	NA	NA	NA	NA	NA	NA	13	Nodose ganglion neuron	NGN2	GLUT2	Cartpt	NGN2.Htr3b/Htr3a/Gpr65	Nav1.8	Lightly myelinated	Nocisensor	Broad projection
CGTTCTGCAAGTCTGT-1	SeuratProject	107066	8901	bai2019/filtered_feature_bc_matrix	0.870491	singlet	Bai	Bai_10X	6 weeks	WT	NA	NA	NA	NA	NA	NA	NA	23	Jugular ganglion neuron	JGN1	GLUT2	Calca|Calcb|Tac1|Bdnf	JGN1.Mrgprd/Tmem45b/Grik1	Nav1.8	Unmyelinated	Mechanosensor/Nocisensor	Broad projection
CGTTCTGCAATCACAC-1	SeuratProject	52200	7733	bai2019/filtered_feature_bc_matrix	1.40805	singlet	Bai	Bai_10X	6 weeks	WT	NA	NA	NA	NA	NA	NA	NA	21	Nodose ganglion neuron	NGN5	GLUT2_Dopa	Adcyap1|Calca|Cartpt|Bdnf	NGN5.Kcng1/Vmn1r85/Trpv1	Nav1.8	Unmyelinated	Mechanosensor/Nocisensor	Broad projection
CGTTCTGCACAGCGTC-1	SeuratProject	2536	1388	bai2019/filtered_feature_bc_matrix	0.788644	singlet	Bai	Bai_10X	6 weeks	WT	NA	NA	NA	NA	NA	NA	NA	10	Satellite glial cell	SGC6	NA	NA	SGC6.Ifit3/Cdh19/Isg15	NA	NA	NA	NA
CGTTCTGGTACCGAGA-1	SeuratProject	98483	9160	bai2019/filtered_feature_bc_matrix	2.30395	singlet	Bai	Bai_10X	6 weeks	WT	NA	NA	NA	NA	NA	NA	NA	15	Nodose ganglion neuron	NGN3	GLUT2_Dopa	Adcyap1|Cartpt|Bdnf	NGN3.Cysltr2/Chrnb3/Kcnip4	Nav1.8	Unmyelinated	Mechanosensor	Gut
CGTTGGGAGATGTAAC-1	SeuratProject	58725	8000	bai2019/filtered_feature_bc_matrix	7.5198	singlet	Bai	Bai_10X	6 weeks	WT	NA	NA	NA	NA	NA	NA	NA	17	Nodose ganglion neuron	NGN4	GLUT2_Dopa	Vip|Uts2b|Cartpt	NGN4.Uts2b/Cckar/Vip	Nav1.8	Unmyelinated	Nocisensor	Broad projection
CGTTGGGAGGGCACTA-1	SeuratProject	122189	9279	bai2019/filtered_feature_bc_matrix	2.63444	singlet	Bai	Bai_10X	6 weeks	WT	NA	NA	NA	NA	NA	NA	NA	13	Nodose ganglion neuron	NGN2	GLUT2	Cartpt	NGN2.Htr3b/Htr3a/Gpr65	Nav1.8	Lightly myelinated	Nocisensor	Broad projection
CGTTGGGCAATGCCAT-1	SeuratProject	10679	3487	bai2019/filtered_feature_bc_matrix	1.53572	singlet	Bai	Bai_10X	6 weeks	WT	NA	NA	NA	NA	NA	NA	NA	2	Satellite glial cell	SGC2	NA	NA	SGC2.Cxcl10/Acsbg1/Phgdh	NA	NA	NA	NA
CGTTGGGGTTTGTGTG-1	SeuratProject	3090	1538	bai2019/filtered_feature_bc_matrix	1.48867	singlet	Bai	Bai_10X	6 weeks	WT	NA	NA	NA	NA	NA	NA	NA	14	Glial cell	GC1	NA	NA	GC1.Kcna1/Fxyd3/Mbp	NA	NA	NA	NA
CGTTGGGTCAAGGTAA-1	SeuratProject	45686	7598	bai2019/filtered_feature_bc_matrix	1.67666	singlet	Bai	Bai_10X	6 weeks	WT	NA	NA	NA	NA	NA	NA	NA	24	Nodose ganglion neuron	NGN6	GLUT2_Dopa	Igf1|Adcyap1	NGN6.Lypd1/Ddc/Tafa2	Nav1.1	Lightly myelinated	Mechanosensor	Broad projection
CGTTGGGTCCACGTTC-1	SeuratProject	2682	1223	bai2019/filtered_feature_bc_matrix	0.484713	singlet	Bai	Bai_10X	6 weeks	WT	NA	NA	NA	NA	NA	NA	NA	6	Hematopoietic cell	HC1	NA	NA	HC1.C1qa/C1qc/C1qb	NA	NA	NA	NA
CTAACTTGTCATGCCG-1	SeuratProject	11682	3898	bai2019/filtered_feature_bc_matrix	0.47937	singlet	Bai	Bai_10X	6 weeks	WT	NA	NA	NA	NA	NA	NA	NA	0	Endothelial Cell	EC1	NA	NA	EC1.Cldn5/Ly6c1/Ly6a	NA	NA	NA	NA
CTAACTTTCATCGGAT-1	SeuratProject	2596	506	bai2019/filtered_feature_bc_matrix	0.0385208	singlet	Bai	Bai_10X	6 weeks	WT	NA	NA	NA	NA	NA	NA	NA	44	Fibroblast	FB4	NA	NA	FB4.Hbb-bs/Bnc2/Ebf2	NA	NA	NA	NA
CTAACTTTCATGTGGT-1	SeuratProject	12327	4233	bai2019/filtered_feature_bc_matrix	7.69855	singlet	Bai	Bai_10X	6 weeks	WT	NA	NA	NA	NA	NA	NA	NA	13	Nodose ganglion neuron	NGN2	GLUT2	Cartpt	NGN2.Htr3b/Htr3a/Gpr65	Nav1.8	Lightly myelinated	Nocisensor	Broad projection
CTAACTTTCTCCAACC-1	SeuratProject	39615	6699	bai2019/filtered_feature_bc_matrix	2.32993	singlet	Bai	Bai_10X	6 weeks	WT	NA	NA	NA	NA	NA	NA	NA	21	Nodose ganglion neuron	NGN5	GLUT2_Dopa	Adcyap1|Calca|Cartpt|Bdnf	NGN5.Kcng1/Vmn1r85/Trpv1	Nav1.8	Unmyelinated	Mechanosensor/Nocisensor	Broad projection
CTAAGACAGTTTAGGA-1	SeuratProject	8624	3019	bai2019/filtered_feature_bc_matrix	0.463822	singlet	Bai	Bai_10X	6 weeks	WT	NA	NA	NA	NA	NA	NA	NA	0	Endothelial Cell	EC1	NA	NA	EC1.Cldn5/Ly6c1/Ly6a	NA	NA	NA	NA
CTAAGACGTACCGAGA-1	SeuratProject	78645	8245	bai2019/filtered_feature_bc_matrix	4.36391	singlet	Bai	Bai_10X	6 weeks	WT	NA	NA	NA	NA	NA	NA	NA	15	Nodose ganglion neuron	NGN3	GLUT2_Dopa	Adcyap1|Cartpt|Bdnf	NGN3.Cysltr2/Chrnb3/Kcnip4	Nav1.8	Unmyelinated	Mechanosensor	Gut
CTAAGACGTGAGCGAT-1	SeuratProject	36504	7457	bai2019/filtered_feature_bc_matrix	2.22167	singlet	Bai	Bai_10X	6 weeks	WT	NA	NA	NA	NA	NA	NA	NA	24	Nodose ganglion neuron	NGN6	GLUT2_Dopa	Igf1|Adcyap1	NGN6.Lypd1/Ddc/Tafa2	Nav1.1	Lightly myelinated	Mechanosensor	Broad projection
CTAAGACTCAGTTGAC-1	SeuratProject	70827	8996	bai2019/filtered_feature_bc_matrix	2.00347	singlet	Bai	Bai_10X	6 weeks	WT	NA	NA	NA	NA	NA	NA	NA	34	Nodose ganglion neuron	NGN12	GLUT2_GLUT1	NA	NGN12.Slc18a3/Pappa2/Runx3	Nav1.1	Myelinated	Mechanosensor/Nocisensor	Duodenum
CTAATGGAGGATGGAA-1	SeuratProject	5390	2236	bai2019/filtered_feature_bc_matrix	2.80148	singlet	Bai	Bai_10X	6 weeks	WT	NA	NA	NA	NA	NA	NA	NA	22	Satellite glial cell	SGC8	NA	NA	SGC8.Ttyh1/Ptprz1/Sfrp5	NA	NA	NA	NA
CTAATGGAGTACGCCC-1	SeuratProject	8925	3187	bai2019/filtered_feature_bc_matrix	1.35574	singlet	Bai	Bai_10X	6 weeks	WT	NA	NA	NA	NA	NA	NA	NA	2	Satellite glial cell	SGC2	NA	NA	SGC2.Cxcl10/Acsbg1/Phgdh	NA	NA	NA	NA
CTAATGGCAGCTATTG-1	SeuratProject	5625	2293	bai2019/filtered_feature_bc_matrix	1.04889	singlet	Bai	Bai_10X	6 weeks	WT	NA	NA	NA	NA	NA	NA	NA	22	Satellite glial cell	SGC8	NA	NA	SGC8.Ttyh1/Ptprz1/Sfrp5	NA	NA	NA	NA
CTACACCAGATCCCGC-1	SeuratProject	68648	8477	bai2019/filtered_feature_bc_matrix	3.95933	singlet	Bai	Bai_10X	6 weeks	WT	NA	NA	NA	NA	NA	NA	NA	29	Nodose ganglion neuron	NGN8	GLUT2_Dopa	Adcyap1|Cartpt|Bdnf	NGN8.Trpa1/Efcab6/Nos1	Nav1.8	Unmyelinated	Mechanosensor/Nocisensor	Broad projection
CTACATTCACAACTGT-1	SeuratProject	74368	9053	bai2019/filtered_feature_bc_matrix	1.6889	singlet	Bai	Bai_10X	6 weeks	WT	NA	NA	NA	NA	NA	NA	NA	32	Nodose ganglion neuron	NGN10	GLUT2	Tac1	NGN10.Olfm3/Tmem233/P2ry1	Nav1.8	Myelinated	Mechanosensor	Gut
CTACATTCAGGGATTG-1	SeuratProject	2962	1456	bai2019/filtered_feature_bc_matrix	2.12694	singlet	Bai	Bai_10X	6 weeks	WT	NA	NA	NA	NA	NA	NA	NA	1	Satellite glial cell	SGC1	NA	NA	SGC1.Mmd2/Ednrb/Fabp7	NA	NA	NA	NA
CTACATTGTAAACACA-1	SeuratProject	55303	8181	bai2019/filtered_feature_bc_matrix	2.49534	singlet	Bai	Bai_10X	6 weeks	WT	NA	NA	NA	NA	NA	NA	NA	29	Nodose ganglion neuron	NGN8	GLUT2_Dopa	Adcyap1|Cartpt|Bdnf	NGN8.Trpa1/Efcab6/Nos1	Nav1.8	Unmyelinated	Mechanosensor/Nocisensor	Broad projection
CTACATTGTAGCCTCG-1	SeuratProject	1558	891	bai2019/filtered_feature_bc_matrix	1.02696	singlet	Bai	Bai_10X	6 weeks	WT	NA	NA	NA	NA	NA	NA	NA	7	Satellite glial cell	SGC4	NA	NA	SGC4.Atf3/Emp1/Cebpd	NA	NA	NA	NA
CTACATTGTGCAGGTA-1	SeuratProject	9118	3373	bai2019/filtered_feature_bc_matrix	8.74095	singlet	Bai	Bai_10X	6 weeks	WT	NA	NA	NA	NA	NA	NA	NA	13	Nodose ganglion neuron	NGN2	GLUT2	Cartpt	NGN2.Htr3b/Htr3a/Gpr65	Nav1.8	Lightly myelinated	Nocisensor	Broad projection
CTACATTTCAGGCAAG-1	SeuratProject	7869	3034	bai2019/filtered_feature_bc_matrix	0.775194	singlet	Bai	Bai_10X	6 weeks	WT	NA	NA	NA	NA	NA	NA	NA	0	Endothelial Cell	EC1	NA	NA	EC1.Cldn5/Ly6c1/Ly6a	NA	NA	NA	NA
CTACATTTCTGGTATG-1	SeuratProject	2340	1285	bai2019/filtered_feature_bc_matrix	1.41026	singlet	Bai	Bai_10X	6 weeks	WT	NA	NA	NA	NA	NA	NA	NA	16	Myelinated glial cell	MGC3	NA	NA	MGC3.Slc36a2/Nr4a2/Ugt8a	NA	NA	NA	NA
CTACCCACAGCTGGCT-1	SeuratProject	82737	8512	bai2019/filtered_feature_bc_matrix	1.59904	singlet	Bai	Bai_10X	6 weeks	WT	NA	NA	NA	NA	NA	NA	NA	13	Nodose ganglion neuron	NGN2	GLUT2	Cartpt	NGN2.Htr3b/Htr3a/Gpr65	Nav1.8	Lightly myelinated	Nocisensor	Broad projection
CTACCCAGTGAGTATA-1	SeuratProject	70952	8466	bai2019/filtered_feature_bc_matrix	5.08231	singlet	Bai	Bai_10X	6 weeks	WT	NA	NA	NA	NA	NA	NA	NA	17	Nodose ganglion neuron	NGN4	GLUT2_Dopa	Vip|Uts2b|Cartpt	NGN4.Uts2b/Cckar/Vip	Nav1.8	Unmyelinated	Nocisensor	Broad projection
CTACCCATCGGATGGA-1	SeuratProject	4100	1889	bai2019/filtered_feature_bc_matrix	0.97561	singlet	Bai	Bai_10X	6 weeks	WT	NA	NA	NA	NA	NA	NA	NA	1	Satellite glial cell	SGC1	NA	NA	SGC1.Mmd2/Ednrb/Fabp7	NA	NA	NA	NA
CTACGTCAGCTTCGCG-1	SeuratProject	4092	1859	bai2019/filtered_feature_bc_matrix	3.95894	singlet	Bai	Bai_10X	6 weeks	WT	NA	NA	NA	NA	NA	NA	NA	1	Satellite glial cell	SGC1	NA	NA	SGC1.Mmd2/Ednrb/Fabp7	NA	NA	NA	NA
CTACGTCAGTCTCGGC-1	SeuratProject	1837	999	bai2019/filtered_feature_bc_matrix	0.653239	singlet	Bai	Bai_10X	6 weeks	WT	NA	NA	NA	NA	NA	NA	NA	16	Myelinated glial cell	MGC3	NA	NA	MGC3.Slc36a2/Nr4a2/Ugt8a	NA	NA	NA	NA
CTACGTCCAACACCCG-1	SeuratProject	2027	1174	bai2019/filtered_feature_bc_matrix	2.22003	singlet	Bai	Bai_10X	6 weeks	WT	NA	NA	NA	NA	NA	NA	NA	16	Myelinated glial cell	MGC3	NA	NA	MGC3.Slc36a2/Nr4a2/Ugt8a	NA	NA	NA	NA
CTACGTCCAAGTAATG-1	SeuratProject	66097	8422	bai2019/filtered_feature_bc_matrix	4.00321	singlet	Bai	Bai_10X	6 weeks	WT	NA	NA	NA	NA	NA	NA	NA	29	Nodose ganglion neuron	NGN8	GLUT2_Dopa	Adcyap1|Cartpt|Bdnf	NGN8.Trpa1/Efcab6/Nos1	Nav1.8	Unmyelinated	Mechanosensor/Nocisensor	Broad projection
CTACGTCGTAAATGAC-1	SeuratProject	41286	7307	bai2019/filtered_feature_bc_matrix	5.67505	singlet	Bai	Bai_10X	6 weeks	WT	NA	NA	NA	NA	NA	NA	NA	29	Nodose ganglion neuron	NGN8	GLUT2_Dopa	Adcyap1|Cartpt|Bdnf	NGN8.Trpa1/Efcab6/Nos1	Nav1.8	Unmyelinated	Mechanosensor/Nocisensor	Broad projection
CTACGTCGTAACGACG-1	SeuratProject	3101	1592	bai2019/filtered_feature_bc_matrix	1.22541	singlet	Bai	Bai_10X	6 weeks	WT	NA	NA	NA	NA	NA	NA	NA	7	Satellite glial cell	SGC4	NA	NA	SGC4.Atf3/Emp1/Cebpd	NA	NA	NA	NA
CTACGTCTCTGAGGGA-1	SeuratProject	2607	1444	bai2019/filtered_feature_bc_matrix	0.920598	singlet	Bai	Bai_10X	6 weeks	WT	NA	NA	NA	NA	NA	NA	NA	8	Satellite glial cell	SGC5	NA	NA	SGC5.Pou3f1/Col1a2/Gas7	NA	NA	NA	NA
CTAGAGTAGAGCCCAA-1	SeuratProject	85643	8811	bai2019/filtered_feature_bc_matrix	2.65754	singlet	Bai	Bai_10X	6 weeks	WT	NA	NA	NA	NA	NA	NA	NA	13	Nodose ganglion neuron	NGN2	GLUT2	Cartpt	NGN2.Htr3b/Htr3a/Gpr65	Nav1.8	Lightly myelinated	Nocisensor	Broad projection
CTAGAGTGTACTCTCC-1	SeuratProject	1890	1064	bai2019/filtered_feature_bc_matrix	1.00529	singlet	Bai	Bai_10X	6 weeks	WT	NA	NA	NA	NA	NA	NA	NA	16	Myelinated glial cell	MGC3	NA	NA	MGC3.Slc36a2/Nr4a2/Ugt8a	NA	NA	NA	NA
CTAGAGTGTCTCCCTA-1	SeuratProject	2601	1421	bai2019/filtered_feature_bc_matrix	1.03806	singlet	Bai	Bai_10X	6 weeks	WT	NA	NA	NA	NA	NA	NA	NA	8	Satellite glial cell	SGC5	NA	NA	SGC5.Pou3f1/Col1a2/Gas7	NA	NA	NA	NA
CTAGAGTGTGTGACGA-1	SeuratProject	6618	2623	bai2019/filtered_feature_bc_matrix	1.29949	singlet	Bai	Bai_10X	6 weeks	WT	NA	NA	NA	NA	NA	NA	NA	22	Satellite glial cell	SGC8	NA	NA	SGC8.Ttyh1/Ptprz1/Sfrp5	NA	NA	NA	NA
CTAGCCTCAAGCCGCT-1	SeuratProject	16743	5001	bai2019/filtered_feature_bc_matrix	9.9564	singlet	Bai	Bai_10X	6 weeks	WT	NA	NA	NA	NA	NA	NA	NA	31	Nodose ganglion neuron	NGN9	GLUT2	NA	NGN9.Miat/Snhg11/Meg3	Nav1.8	Unmyelinated	Nocisensor	Gut
CTAGCCTCACTGAAGG-1	SeuratProject	6386	2436	bai2019/filtered_feature_bc_matrix	0.798622	singlet	Bai	Bai_10X	6 weeks	WT	NA	NA	NA	NA	NA	NA	NA	4	Satellite glial cell	SGC3	NA	NA	SGC3.Bcan/Fbln2/Fbln5	NA	NA	NA	NA
CTAGCCTGTAATCGTC-1	SeuratProject	3374	1659	bai2019/filtered_feature_bc_matrix	1.48192	singlet	Bai	Bai_10X	6 weeks	WT	NA	NA	NA	NA	NA	NA	NA	14	Glial cell	GC1	NA	NA	GC1.Kcna1/Fxyd3/Mbp	NA	NA	NA	NA
CTAGCCTGTCTTTCAT-1	SeuratProject	1920	1145	bai2019/filtered_feature_bc_matrix	0.9375	singlet	Bai	Bai_10X	6 weeks	WT	NA	NA	NA	NA	NA	NA	NA	7	Satellite glial cell	SGC4	NA	NA	SGC4.Atf3/Emp1/Cebpd	NA	NA	NA	NA
CTAGCCTTCATGCTCC-1	SeuratProject	34668	7442	bai2019/filtered_feature_bc_matrix	2.40279	singlet	Bai	Bai_10X	6 weeks	WT	NA	NA	NA	NA	NA	NA	NA	5	Nodose ganglion neuron	NGN1	GLUT2_Dopa	Gpha2|Adcyap1|Gal	NGN1.C1ql3/Adcyap1/St18	Nav1.8	Lightly myelinated	Nocisensor	Broad projection
CTAGCCTTCTTTAGTC-1	SeuratProject	91642	8682	bai2019/filtered_feature_bc_matrix	3.18631	singlet	Bai	Bai_10X	6 weeks	WT	NA	NA	NA	NA	NA	NA	NA	17	Nodose ganglion neuron	NGN4	GLUT2_Dopa	Vip|Uts2b|Cartpt	NGN4.Uts2b/Cckar/Vip	Nav1.8	Unmyelinated	Nocisensor	Broad projection
CTAGTGAAGAGGGATA-1	SeuratProject	48904	7468	bai2019/filtered_feature_bc_matrix	6.62114	singlet	Bai	Bai_10X	6 weeks	WT	NA	NA	NA	NA	NA	NA	NA	17	Nodose ganglion neuron	NGN4	GLUT2_Dopa	Vip|Uts2b|Cartpt	NGN4.Uts2b/Cckar/Vip	Nav1.8	Unmyelinated	Nocisensor	Broad projection
CTAGTGACAGGGTTAG-1	SeuratProject	29998	6709	bai2019/filtered_feature_bc_matrix	2.25348	singlet	Bai	Bai_10X	6 weeks	WT	NA	NA	NA	NA	NA	NA	NA	5	Nodose ganglion neuron	NGN1	GLUT2_Dopa	Gpha2|Adcyap1|Gal	NGN1.C1ql3/Adcyap1/St18	Nav1.8	Lightly myelinated	Nocisensor	Broad projection
CTAGTGAGTATCTGCA-1	SeuratProject	84951	8674	bai2019/filtered_feature_bc_matrix	2.83104	singlet	Bai	Bai_10X	6 weeks	WT	NA	NA	NA	NA	NA	NA	NA	13	Nodose ganglion neuron	NGN2	GLUT2	Cartpt	NGN2.Htr3b/Htr3a/Gpr65	Nav1.8	Lightly myelinated	Nocisensor	Broad projection
CTAGTGATCAGTCAGT-1	SeuratProject	50624	8098	bai2019/filtered_feature_bc_matrix	2.93142	singlet	Bai	Bai_10X	6 weeks	WT	NA	NA	NA	NA	NA	NA	NA	43	Nodose ganglion neuron	NGN17	GLUT2_Dopa	Bdnf	NGN17.Thsd7b/Cacng5/Gata3	Nav1.1	Lightly myelinated	Mechanosensor	Broad projection
CTCACACAGTGTTAGA-1	SeuratProject	56486	8073	bai2019/filtered_feature_bc_matrix	6.7468	singlet	Bai	Bai_10X	6 weeks	WT	NA	NA	NA	NA	NA	NA	NA	17	Nodose ganglion neuron	NGN4	GLUT2_Dopa	Vip|Uts2b|Cartpt	NGN4.Uts2b/Cckar/Vip	Nav1.8	Unmyelinated	Nocisensor	Broad projection
CTCACACCATCTCCCA-1	SeuratProject	18279	5149	bai2019/filtered_feature_bc_matrix	7.8396	singlet	Bai	Bai_10X	6 weeks	WT	NA	NA	NA	NA	NA	NA	NA	34	Nodose ganglion neuron	NGN12	GLUT2_GLUT1	NA	NGN12.Slc18a3/Pappa2/Runx3	Nav1.1	Myelinated	Mechanosensor/Nocisensor	Duodenum
CTCACACGTAGTACCT-1	SeuratProject	3484	1463	bai2019/filtered_feature_bc_matrix	0.459242	singlet	Bai	Bai_10X	6 weeks	WT	NA	NA	NA	NA	NA	NA	NA	6	Hematopoietic cell	HC1	NA	NA	HC1.C1qa/C1qc/C1qb	NA	NA	NA	NA
CTCACACGTATGAAAC-1	SeuratProject	40947	7659	bai2019/filtered_feature_bc_matrix	2.76699	singlet	Bai	Bai_10X	6 weeks	WT	NA	NA	NA	NA	NA	NA	NA	24	Nodose ganglion neuron	NGN6	GLUT2_Dopa	Igf1|Adcyap1	NGN6.Lypd1/Ddc/Tafa2	Nav1.1	Lightly myelinated	Mechanosensor	Broad projection
CTCAGAAAGGCATGTG-1	SeuratProject	36094	7376	bai2019/filtered_feature_bc_matrix	1.91999	singlet	Bai	Bai_10X	6 weeks	WT	NA	NA	NA	NA	NA	NA	NA	24	Nodose ganglion neuron	NGN6	GLUT2_Dopa	Igf1|Adcyap1	NGN6.Lypd1/Ddc/Tafa2	Nav1.1	Lightly myelinated	Mechanosensor	Broad projection
CTCAGAAGTCCATCCT-1	SeuratProject	23249	5754	bai2019/filtered_feature_bc_matrix	7.45839	singlet	Bai	Bai_10X	6 weeks	WT	NA	NA	NA	NA	NA	NA	NA	13	Nodose ganglion neuron	NGN2	GLUT2	Cartpt	NGN2.Htr3b/Htr3a/Gpr65	Nav1.8	Lightly myelinated	Nocisensor	Broad projection
CTCAGAAGTTTAGGAA-1	SeuratProject	6790	2467	bai2019/filtered_feature_bc_matrix	0.0294551	singlet	Bai	Bai_10X	6 weeks	WT	NA	NA	NA	NA	NA	NA	NA	17	Nodose ganglion neuron	NGN4	GLUT2_Dopa	Vip|Uts2b|Cartpt	NGN4.Uts2b/Cckar/Vip	Nav1.8	Unmyelinated	Nocisensor	Broad projection
CTCAGAATCGTATCAG-1	SeuratProject	5539	2593	bai2019/filtered_feature_bc_matrix	2.07619	singlet	Bai	Bai_10X	6 weeks	WT	NA	NA	NA	NA	NA	NA	NA	27	Fibroblast	FB3	NA	NA	FB3.Igfbp6/Thbs4/Islr	NA	NA	NA	NA
CTCATTAAGACTAAGT-1	SeuratProject	4788	2113	bai2019/filtered_feature_bc_matrix	2.23475	singlet	Bai	Bai_10X	6 weeks	WT	NA	NA	NA	NA	NA	NA	NA	12	Fibroblast	FB2	NA	NA	FB2.Acta2/Myh11/Ndufa4l2	NA	NA	NA	NA
CTCATTAAGACTGGGT-1	SeuratProject	5028	2118	bai2019/filtered_feature_bc_matrix	1.96897	singlet	Bai	Bai_10X	6 weeks	WT	NA	NA	NA	NA	NA	NA	NA	22	Satellite glial cell	SGC8	NA	NA	SGC8.Ttyh1/Ptprz1/Sfrp5	NA	NA	NA	NA
CTCATTAAGAGGTACC-1	SeuratProject	64829	8574	bai2019/filtered_feature_bc_matrix	1.90193	singlet	Bai	Bai_10X	6 weeks	WT	NA	NA	NA	NA	NA	NA	NA	32	Nodose ganglion neuron	NGN10	GLUT2	Tac1	NGN10.Olfm3/Tmem233/P2ry1	Nav1.8	Myelinated	Mechanosensor	Gut
CTCATTATCTCGCTTG-1	SeuratProject	43817	7614	bai2019/filtered_feature_bc_matrix	2.70215	singlet	Bai	Bai_10X	6 weeks	WT	NA	NA	NA	NA	NA	NA	NA	28	Nodose ganglion neuron	NGN7	GLUT2_Dopa	Cartpt	NGN7.Rbp4/Gda/Kcnk9	Nav1.1	Lightly myelinated	Mechanosensor	Pancreas
CTCCTAGCACAGGAGT-1	SeuratProject	5227	2132	bai2019/filtered_feature_bc_matrix	1.37746	singlet	Bai	Bai_10X	6 weeks	WT	NA	NA	NA	NA	NA	NA	NA	2	Satellite glial cell	SGC2	NA	NA	SGC2.Cxcl10/Acsbg1/Phgdh	NA	NA	NA	NA
CTCCTAGCAGACGCAA-1	SeuratProject	7320	2858	bai2019/filtered_feature_bc_matrix	1.99454	singlet	Bai	Bai_10X	6 weeks	WT	NA	NA	NA	NA	NA	NA	NA	1	Satellite glial cell	SGC1	NA	NA	SGC1.Mmd2/Ednrb/Fabp7	NA	NA	NA	NA
CTCCTAGTCTCTGCTG-1	SeuratProject	3481	1790	bai2019/filtered_feature_bc_matrix	0.718184	singlet	Bai	Bai_10X	6 weeks	WT	NA	NA	NA	NA	NA	NA	NA	0	Endothelial Cell	EC1	NA	NA	EC1.Cldn5/Ly6c1/Ly6a	NA	NA	NA	NA
CTCGAGGAGTTACCCA-1	SeuratProject	77184	9318	bai2019/filtered_feature_bc_matrix	2.08981	singlet	Bai	Bai_10X	6 weeks	WT	NA	NA	NA	NA	NA	NA	NA	32	Nodose ganglion neuron	NGN10	GLUT2	Tac1	NGN10.Olfm3/Tmem233/P2ry1	Nav1.8	Myelinated	Mechanosensor	Gut
CTCGAGGCACGTGAGA-1	SeuratProject	90208	8912	bai2019/filtered_feature_bc_matrix	2.91548	singlet	Bai	Bai_10X	6 weeks	WT	NA	NA	NA	NA	NA	NA	NA	15	Nodose ganglion neuron	NGN3	GLUT2_Dopa	Adcyap1|Cartpt|Bdnf	NGN3.Cysltr2/Chrnb3/Kcnip4	Nav1.8	Unmyelinated	Mechanosensor	Gut
CTCGAGGGTCTAGCGC-1	SeuratProject	121294	9201	bai2019/filtered_feature_bc_matrix	2.67779	singlet	Bai	Bai_10X	6 weeks	WT	NA	NA	NA	NA	NA	NA	NA	17	Nodose ganglion neuron	NGN4	GLUT2_Dopa	Vip|Uts2b|Cartpt	NGN4.Uts2b/Cckar/Vip	Nav1.8	Unmyelinated	Nocisensor	Broad projection
CTCGAGGGTTGTTTGG-1	SeuratProject	77403	8347	bai2019/filtered_feature_bc_matrix	3.40426	singlet	Bai	Bai_10X	6 weeks	WT	NA	NA	NA	NA	NA	NA	NA	13	Nodose ganglion neuron	NGN2	GLUT2	Cartpt	NGN2.Htr3b/Htr3a/Gpr65	Nav1.8	Lightly myelinated	Nocisensor	Broad projection
CTCGAGGTCACCACCT-1	SeuratProject	98605	9274	bai2019/filtered_feature_bc_matrix	1.85386	singlet	Bai	Bai_10X	6 weeks	WT	NA	NA	NA	NA	NA	NA	NA	15	Nodose ganglion neuron	NGN3	GLUT2_Dopa	Adcyap1|Cartpt|Bdnf	NGN3.Cysltr2/Chrnb3/Kcnip4	Nav1.8	Unmyelinated	Mechanosensor	Gut
CTCGGAGGTACTCGCG-1	SeuratProject	65589	8463	bai2019/filtered_feature_bc_matrix	2.12383	singlet	Bai	Bai_10X	6 weeks	WT	NA	NA	NA	NA	NA	NA	NA	32	Nodose ganglion neuron	NGN10	GLUT2	Tac1	NGN10.Olfm3/Tmem233/P2ry1	Nav1.8	Myelinated	Mechanosensor	Gut
CTCGGAGTCCTCTAGC-1	SeuratProject	12317	4553	bai2019/filtered_feature_bc_matrix	6.30024	singlet	Bai	Bai_10X	6 weeks	WT	NA	NA	NA	NA	NA	NA	NA	31	Nodose ganglion neuron	NGN9	GLUT2	NA	NGN9.Miat/Snhg11/Meg3	Nav1.8	Unmyelinated	Nocisensor	Gut
CTCGGGAAGAGCTTCT-1	SeuratProject	30274	6836	bai2019/filtered_feature_bc_matrix	2.01493	singlet	Bai	Bai_10X	6 weeks	WT	NA	NA	NA	NA	NA	NA	NA	37	Nodose ganglion neuron	NGN14	GLUT2_GLUT1	Igf1	NGN14.Slc17a7/Hapln4/Lgi3	Nav1.1	Myelinated	Mechanosensor	Gut
CTCGGGACAAGGACAC-1	SeuratProject	12554	4012	bai2019/filtered_feature_bc_matrix	1.92767	singlet	Bai	Bai_10X	6 weeks	WT	NA	NA	NA	NA	NA	NA	NA	4	Satellite glial cell	SGC3	NA	NA	SGC3.Bcan/Fbln2/Fbln5	NA	NA	NA	NA
CTCGGGAGTAAACACA-1	SeuratProject	3226	1598	bai2019/filtered_feature_bc_matrix	1.85989	singlet	Bai	Bai_10X	6 weeks	WT	NA	NA	NA	NA	NA	NA	NA	1	Satellite glial cell	SGC1	NA	NA	SGC1.Mmd2/Ednrb/Fabp7	NA	NA	NA	NA
CTCGGGATCCAAACTG-1	SeuratProject	83081	8441	bai2019/filtered_feature_bc_matrix	3.49298	singlet	Bai	Bai_10X	6 weeks	WT	NA	NA	NA	NA	NA	NA	NA	13	Nodose ganglion neuron	NGN2	GLUT2	Cartpt	NGN2.Htr3b/Htr3a/Gpr65	Nav1.8	Lightly myelinated	Nocisensor	Broad projection
CTCGTACAGGGTATCG-1	SeuratProject	19191	5451	bai2019/filtered_feature_bc_matrix	5.04924	singlet	Bai	Bai_10X	6 weeks	WT	NA	NA	NA	NA	NA	NA	NA	42	Nodose ganglion neuron	NGN16	GLUT2_Dopa	Igf1|Adcyap1|Tac1	NGN16.Gabra1/Chodl/Gabrb2	Nav1.1	Lightly myelinated	Mechanosensor	Gut
CTCGTACCAGCCTTTC-1	SeuratProject	2002	1217	bai2019/filtered_feature_bc_matrix	0.899101	singlet	Bai	Bai_10X	6 weeks	WT	NA	NA	NA	NA	NA	NA	NA	7	Satellite glial cell	SGC4	NA	NA	SGC4.Atf3/Emp1/Cebpd	NA	NA	NA	NA
CTCGTACCATCACAAC-1	SeuratProject	53372	7881	bai2019/filtered_feature_bc_matrix	1.52514	singlet	Bai	Bai_10X	6 weeks	WT	NA	NA	NA	NA	NA	NA	NA	41	Jugular ganglion neuron	JGN4	GLUT2	Tac1	JGN4.Wfdc2/C1ql4/Rarres1	Nav1.8	Lightly myelinated	Mechanosensor	Broad projection
CTCGTACCATCTATGG-1	SeuratProject	84925	8596	bai2019/filtered_feature_bc_matrix	3.87872	singlet	Bai	Bai_10X	6 weeks	WT	NA	NA	NA	NA	NA	NA	NA	13	Nodose ganglion neuron	NGN2	GLUT2	Cartpt	NGN2.Htr3b/Htr3a/Gpr65	Nav1.8	Lightly myelinated	Nocisensor	Broad projection
CTCGTACTCCGCTGTT-1	SeuratProject	5279	2155	bai2019/filtered_feature_bc_matrix	1.72381	singlet	Bai	Bai_10X	6 weeks	WT	NA	NA	NA	NA	NA	NA	NA	4	Satellite glial cell	SGC3	NA	NA	SGC3.Bcan/Fbln2/Fbln5	NA	NA	NA	NA
CTCGTACTCCGTCATC-1	SeuratProject	6025	2247	bai2019/filtered_feature_bc_matrix	1.49378	singlet	Bai	Bai_10X	6 weeks	WT	NA	NA	NA	NA	NA	NA	NA	16	Myelinated glial cell	MGC3	NA	NA	MGC3.Slc36a2/Nr4a2/Ugt8a	NA	NA	NA	NA
CTCGTACTCTCTGAGA-1	SeuratProject	38410	6938	bai2019/filtered_feature_bc_matrix	2.35095	singlet	Bai	Bai_10X	6 weeks	WT	NA	NA	NA	NA	NA	NA	NA	13	Nodose ganglion neuron	NGN2	GLUT2	Cartpt	NGN2.Htr3b/Htr3a/Gpr65	Nav1.8	Lightly myelinated	Nocisensor	Broad projection
CTCGTACTCTGAGGGA-1	SeuratProject	3380	1655	bai2019/filtered_feature_bc_matrix	1.39053	singlet	Bai	Bai_10X	6 weeks	WT	NA	NA	NA	NA	NA	NA	NA	1	Satellite glial cell	SGC1	NA	NA	SGC1.Mmd2/Ednrb/Fabp7	NA	NA	NA	NA
CTCGTCAAGCGAAGGG-1	SeuratProject	4104	1984	bai2019/filtered_feature_bc_matrix	2.55848	singlet	Bai	Bai_10X	6 weeks	WT	NA	NA	NA	NA	NA	NA	NA	1	Satellite glial cell	SGC1	NA	NA	SGC1.Mmd2/Ednrb/Fabp7	NA	NA	NA	NA
CTCGTCACAAGTTGTC-1	SeuratProject	38199	7345	bai2019/filtered_feature_bc_matrix	2.81421	singlet	Bai	Bai_10X	6 weeks	WT	NA	NA	NA	NA	NA	NA	NA	28	Nodose ganglion neuron	NGN7	GLUT2_Dopa	Cartpt	NGN7.Rbp4/Gda/Kcnk9	Nav1.1	Lightly myelinated	Mechanosensor	Pancreas
CTCGTCAGTCGCCATG-1	SeuratProject	68302	8289	bai2019/filtered_feature_bc_matrix	2.44649	singlet	Bai	Bai_10X	6 weeks	WT	NA	NA	NA	NA	NA	NA	NA	21	Nodose ganglion neuron	NGN5	GLUT2_Dopa	Adcyap1|Calca|Cartpt|Bdnf	NGN5.Kcng1/Vmn1r85/Trpv1	Nav1.8	Unmyelinated	Mechanosensor/Nocisensor	Broad projection
CTCGTCATCCGTAGGC-1	SeuratProject	80432	8301	bai2019/filtered_feature_bc_matrix	3.27233	singlet	Bai	Bai_10X	6 weeks	WT	NA	NA	NA	NA	NA	NA	NA	17	Nodose ganglion neuron	NGN4	GLUT2_Dopa	Vip|Uts2b|Cartpt	NGN4.Uts2b/Cckar/Vip	Nav1.8	Unmyelinated	Nocisensor	Broad projection
CTCTAATAGCATGGCA-1	SeuratProject	17697	4728	bai2019/filtered_feature_bc_matrix	1.84212	singlet	Bai	Bai_10X	6 weeks	WT	NA	NA	NA	NA	NA	NA	NA	4	Satellite glial cell	SGC3	NA	NA	SGC3.Bcan/Fbln2/Fbln5	NA	NA	NA	NA
CTCTAATCAGCCTTGG-1	SeuratProject	2654	1292	bai2019/filtered_feature_bc_matrix	0.527506	singlet	Bai	Bai_10X	6 weeks	WT	NA	NA	NA	NA	NA	NA	NA	1	Satellite glial cell	SGC1	NA	NA	SGC1.Mmd2/Ednrb/Fabp7	NA	NA	NA	NA
CTCTAATCAGCGATCC-1	SeuratProject	48990	8389	bai2019/filtered_feature_bc_matrix	2.46173	singlet	Bai	Bai_10X	6 weeks	WT	NA	NA	NA	NA	NA	NA	NA	24	Nodose ganglion neuron	NGN6	GLUT2_Dopa	Igf1|Adcyap1	NGN6.Lypd1/Ddc/Tafa2	Nav1.1	Lightly myelinated	Mechanosensor	Broad projection
CTCTAATCAGTATGCT-1	SeuratProject	31128	6603	bai2019/filtered_feature_bc_matrix	8.66101	singlet	Bai	Bai_10X	6 weeks	WT	NA	NA	NA	NA	NA	NA	NA	51	Nodose ganglion neuron	NGN20	GLUT2_Dopa	Vip|Uts2b|Cartpt	NGN20.Glp1r/Amigo2/Npy2r	Nav1.8	Unmyelinated	Nocisensor	Broad projection
CTCTAATGTCACAAGG-1	SeuratProject	2674	1337	bai2019/filtered_feature_bc_matrix	1.42109	singlet	Bai	Bai_10X	6 weeks	WT	NA	NA	NA	NA	NA	NA	NA	14	Glial cell	GC1	NA	NA	GC1.Kcna1/Fxyd3/Mbp	NA	NA	NA	NA
CTCTACGAGAAACGCC-1	SeuratProject	31268	6858	bai2019/filtered_feature_bc_matrix	1.81336	singlet	Bai	Bai_10X	6 weeks	WT	NA	NA	NA	NA	NA	NA	NA	43	Nodose ganglion neuron	NGN17	GLUT2_Dopa	Bdnf	NGN17.Thsd7b/Cacng5/Gata3	Nav1.1	Lightly myelinated	Mechanosensor	Broad projection
CTCTACGGTCATGCAT-1	SeuratProject	1989	1181	bai2019/filtered_feature_bc_matrix	0.955254	singlet	Bai	Bai_10X	6 weeks	WT	NA	NA	NA	NA	NA	NA	NA	7	Satellite glial cell	SGC4	NA	NA	SGC4.Atf3/Emp1/Cebpd	NA	NA	NA	NA
CTCTACGGTCTAAACC-1	SeuratProject	49470	7986	bai2019/filtered_feature_bc_matrix	2.47827	singlet	Bai	Bai_10X	6 weeks	WT	NA	NA	NA	NA	NA	NA	NA	21	Nodose ganglion neuron	NGN5	GLUT2_Dopa	Adcyap1|Calca|Cartpt|Bdnf	NGN5.Kcng1/Vmn1r85/Trpv1	Nav1.8	Unmyelinated	Mechanosensor/Nocisensor	Broad projection
CTCTGGTCAGACGCAA-1	SeuratProject	36094	7541	bai2019/filtered_feature_bc_matrix	3.89815	singlet	Bai	Bai_10X	6 weeks	WT	NA	NA	NA	NA	NA	NA	NA	5	Nodose ganglion neuron	NGN1	GLUT2_Dopa	Gpha2|Adcyap1|Gal	NGN1.C1ql3/Adcyap1/St18	Nav1.8	Lightly myelinated	Nocisensor	Broad projection
CTCTGGTCATCACGAT-1	SeuratProject	64707	8192	bai2019/filtered_feature_bc_matrix	5.28382	singlet	Bai	Bai_10X	6 weeks	WT	NA	NA	NA	NA	NA	NA	NA	36	Nodose ganglion neuron	NGN13	GLUT2	Agrp|Vip|Cartpt	NGN13.Lox/Pkib/F2r	Nav1.8	Unmyelinated	Nocisensor	Broad projection
CTCTGGTGTGGAAAGA-1	SeuratProject	40385	7391	bai2019/filtered_feature_bc_matrix	4.65272	singlet	Bai	Bai_10X	6 weeks	WT	NA	NA	NA	NA	NA	NA	NA	5	Nodose ganglion neuron	NGN1	GLUT2_Dopa	Gpha2|Adcyap1|Gal	NGN1.C1ql3/Adcyap1/St18	Nav1.8	Lightly myelinated	Nocisensor	Broad projection
CTCTGGTGTTCAGGCC-1	SeuratProject	86283	9111	bai2019/filtered_feature_bc_matrix	1.59939	singlet	Bai	Bai_10X	6 weeks	WT	NA	NA	NA	NA	NA	NA	NA	32	Nodose ganglion neuron	NGN10	GLUT2	Tac1	NGN10.Olfm3/Tmem233/P2ry1	Nav1.8	Myelinated	Mechanosensor	Gut
CTGAAACAGACAGGCT-1	SeuratProject	60695	8148	bai2019/filtered_feature_bc_matrix	4.18486	singlet	Bai	Bai_10X	6 weeks	WT	NA	NA	NA	NA	NA	NA	NA	29	Nodose ganglion neuron	NGN8	GLUT2_Dopa	Adcyap1|Cartpt|Bdnf	NGN8.Trpa1/Efcab6/Nos1	Nav1.8	Unmyelinated	Mechanosensor/Nocisensor	Broad projection
CTGAAACAGATGTAAC-1	SeuratProject	2510	1356	bai2019/filtered_feature_bc_matrix	1.15538	singlet	Bai	Bai_10X	6 weeks	WT	NA	NA	NA	NA	NA	NA	NA	16	Myelinated glial cell	MGC3	NA	NA	MGC3.Slc36a2/Nr4a2/Ugt8a	NA	NA	NA	NA
CTGAAACAGATGTGGC-1	SeuratProject	138962	9748	bai2019/filtered_feature_bc_matrix	1.53711	singlet	Bai	Bai_10X	6 weeks	WT	NA	NA	NA	NA	NA	NA	NA	15	Nodose ganglion neuron	NGN3	GLUT2_Dopa	Adcyap1|Cartpt|Bdnf	NGN3.Cysltr2/Chrnb3/Kcnip4	Nav1.8	Unmyelinated	Mechanosensor	Gut
CTGAAACGTCCAAGTT-1	SeuratProject	1697	1224	bai2019/filtered_feature_bc_matrix	1.7089	singlet	Bai	Bai_10X	6 weeks	WT	NA	NA	NA	NA	NA	NA	NA	5	Nodose ganglion neuron	NGN1	GLUT2_Dopa	Gpha2|Adcyap1|Gal	NGN1.C1ql3/Adcyap1/St18	Nav1.8	Lightly myelinated	Nocisensor	Broad projection
CTGAAACTCCTTTCTC-1	SeuratProject	24453	6455	bai2019/filtered_feature_bc_matrix	1.6726	singlet	Bai	Bai_10X	6 weeks	WT	NA	NA	NA	NA	NA	NA	NA	24	Nodose ganglion neuron	NGN6	GLUT2_Dopa	Igf1|Adcyap1	NGN6.Lypd1/Ddc/Tafa2	Nav1.1	Lightly myelinated	Mechanosensor	Broad projection
CTGAAGTTCTCAACTT-1	SeuratProject	2161	1321	bai2019/filtered_feature_bc_matrix	3.33179	singlet	Bai	Bai_10X	6 weeks	WT	NA	NA	NA	NA	NA	NA	NA	4	Satellite glial cell	SGC3	NA	NA	SGC3.Bcan/Fbln2/Fbln5	NA	NA	NA	NA
CTGATAGAGTACGTTC-1	SeuratProject	3492	1663	bai2019/filtered_feature_bc_matrix	0.859107	singlet	Bai	Bai_10X	6 weeks	WT	NA	NA	NA	NA	NA	NA	NA	1	Satellite glial cell	SGC1	NA	NA	SGC1.Mmd2/Ednrb/Fabp7	NA	NA	NA	NA
CTGATAGGTGATAAGT-1	SeuratProject	2033	1249	bai2019/filtered_feature_bc_matrix	1.62322	singlet	Bai	Bai_10X	6 weeks	WT	NA	NA	NA	NA	NA	NA	NA	8	Satellite glial cell	SGC5	NA	NA	SGC5.Pou3f1/Col1a2/Gas7	NA	NA	NA	NA
CTGATAGTCGAACTGT-1	SeuratProject	4455	1855	bai2019/filtered_feature_bc_matrix	0.763187	singlet	Bai	Bai_10X	6 weeks	WT	NA	NA	NA	NA	NA	NA	NA	6	Hematopoietic cell	HC1	NA	NA	HC1.C1qa/C1qc/C1qb	NA	NA	NA	NA
CTGATCCAGAAACCAT-1	SeuratProject	90188	8874	bai2019/filtered_feature_bc_matrix	1.99583	singlet	Bai	Bai_10X	6 weeks	WT	NA	NA	NA	NA	NA	NA	NA	21	Nodose ganglion neuron	NGN5	GLUT2_Dopa	Adcyap1|Calca|Cartpt|Bdnf	NGN5.Kcng1/Vmn1r85/Trpv1	Nav1.8	Unmyelinated	Mechanosensor/Nocisensor	Broad projection
CTGATCCCAGCTGTGC-1	SeuratProject	83141	8550	bai2019/filtered_feature_bc_matrix	3.40987	singlet	Bai	Bai_10X	6 weeks	WT	NA	NA	NA	NA	NA	NA	NA	13	Nodose ganglion neuron	NGN2	GLUT2	Cartpt	NGN2.Htr3b/Htr3a/Gpr65	Nav1.8	Lightly myelinated	Nocisensor	Broad projection
CTGATCCTCAACACAC-1	SeuratProject	3308	1566	bai2019/filtered_feature_bc_matrix	0.876663	singlet	Bai	Bai_10X	6 weeks	WT	NA	NA	NA	NA	NA	NA	NA	2	Satellite glial cell	SGC2	NA	NA	SGC2.Cxcl10/Acsbg1/Phgdh	NA	NA	NA	NA
CTGCCTAAGACCCACC-1	SeuratProject	34094	7072	bai2019/filtered_feature_bc_matrix	2.40218	singlet	Bai	Bai_10X	6 weeks	WT	NA	NA	NA	NA	NA	NA	NA	32	Nodose ganglion neuron	NGN10	GLUT2	Tac1	NGN10.Olfm3/Tmem233/P2ry1	Nav1.8	Myelinated	Mechanosensor	Gut
CTGCCTAAGAGACGAA-1	SeuratProject	88871	8846	bai2019/filtered_feature_bc_matrix	3.35993	singlet	Bai	Bai_10X	6 weeks	WT	NA	NA	NA	NA	NA	NA	NA	13	Nodose ganglion neuron	NGN2	GLUT2	Cartpt	NGN2.Htr3b/Htr3a/Gpr65	Nav1.8	Lightly myelinated	Nocisensor	Broad projection
CTGCCTACATTGTGCA-1	SeuratProject	5323	2259	bai2019/filtered_feature_bc_matrix	2.04772	singlet	Bai	Bai_10X	6 weeks	WT	NA	NA	NA	NA	NA	NA	NA	2	Satellite glial cell	SGC2	NA	NA	SGC2.Cxcl10/Acsbg1/Phgdh	NA	NA	NA	NA
CTGCCTATCAGCTCTC-1	SeuratProject	5164	2178	bai2019/filtered_feature_bc_matrix	1.20062	singlet	Bai	Bai_10X	6 weeks	WT	NA	NA	NA	NA	NA	NA	NA	2	Satellite glial cell	SGC2	NA	NA	SGC2.Cxcl10/Acsbg1/Phgdh	NA	NA	NA	NA
CTGCCTATCCCAACGG-1	SeuratProject	10964	3631	bai2019/filtered_feature_bc_matrix	2.00657	singlet	Bai	Bai_10X	6 weeks	WT	NA	NA	NA	NA	NA	NA	NA	4	Satellite glial cell	SGC3	NA	NA	SGC3.Bcan/Fbln2/Fbln5	NA	NA	NA	NA
CTGCGGAGTCCATGAT-1	SeuratProject	19439	5239	bai2019/filtered_feature_bc_matrix	0.967128	singlet	Bai	Bai_10X	6 weeks	WT	NA	NA	NA	NA	NA	NA	NA	24	Nodose ganglion neuron	NGN6	GLUT2_Dopa	Igf1|Adcyap1	NGN6.Lypd1/Ddc/Tafa2	Nav1.1	Lightly myelinated	Mechanosensor	Broad projection
CTGCGGAGTCTGATCA-1	SeuratProject	40208	7865	bai2019/filtered_feature_bc_matrix	1.8081	singlet	Bai	Bai_10X	6 weeks	WT	NA	NA	NA	NA	NA	NA	NA	24	Nodose ganglion neuron	NGN6	GLUT2_Dopa	Igf1|Adcyap1	NGN6.Lypd1/Ddc/Tafa2	Nav1.1	Lightly myelinated	Mechanosensor	Broad projection
CTGCGGAGTCTGCAAT-1	SeuratProject	34551	7002	bai2019/filtered_feature_bc_matrix	2.80166	singlet	Bai	Bai_10X	6 weeks	WT	NA	NA	NA	NA	NA	NA	NA	5	Nodose ganglion neuron	NGN1	GLUT2_Dopa	Gpha2|Adcyap1|Gal	NGN1.C1ql3/Adcyap1/St18	Nav1.8	Lightly myelinated	Nocisensor	Broad projection
CTGCGGAGTGCACTTA-1	SeuratProject	2043	958	bai2019/filtered_feature_bc_matrix	6.55898	singlet	Bai	Bai_10X	6 weeks	WT	NA	NA	NA	NA	NA	NA	NA	4	Satellite glial cell	SGC3	NA	NA	SGC3.Bcan/Fbln2/Fbln5	NA	NA	NA	NA
CTGCTGTAGAACAATC-1	SeuratProject	4415	1824	bai2019/filtered_feature_bc_matrix	1.92525	singlet	Bai	Bai_10X	6 weeks	WT	NA	NA	NA	NA	NA	NA	NA	2	Satellite glial cell	SGC2	NA	NA	SGC2.Cxcl10/Acsbg1/Phgdh	NA	NA	NA	NA
CTGCTGTAGGCATGTG-1	SeuratProject	57265	8125	bai2019/filtered_feature_bc_matrix	4.39186	singlet	Bai	Bai_10X	6 weeks	WT	NA	NA	NA	NA	NA	NA	NA	36	Nodose ganglion neuron	NGN13	GLUT2	Agrp|Vip|Cartpt	NGN13.Lox/Pkib/F2r	Nav1.8	Unmyelinated	Nocisensor	Broad projection
CTGCTGTCACGACGAA-1	SeuratProject	41359	7904	bai2019/filtered_feature_bc_matrix	2.40093	singlet	Bai	Bai_10X	6 weeks	WT	NA	NA	NA	NA	NA	NA	NA	24	Nodose ganglion neuron	NGN6	GLUT2_Dopa	Igf1|Adcyap1	NGN6.Lypd1/Ddc/Tafa2	Nav1.1	Lightly myelinated	Mechanosensor	Broad projection
CTGCTGTCACTTACGA-1	SeuratProject	4109	1966	bai2019/filtered_feature_bc_matrix	2.43368	singlet	Bai	Bai_10X	6 weeks	WT	NA	NA	NA	NA	NA	NA	NA	1	Satellite glial cell	SGC1	NA	NA	SGC1.Mmd2/Ednrb/Fabp7	NA	NA	NA	NA
CTGCTGTGTGTTCGAT-1	SeuratProject	2273	1298	bai2019/filtered_feature_bc_matrix	1.01188	singlet	Bai	Bai_10X	6 weeks	WT	NA	NA	NA	NA	NA	NA	NA	1	Satellite glial cell	SGC1	NA	NA	SGC1.Mmd2/Ednrb/Fabp7	NA	NA	NA	NA
CTGCTGTTCATTGCGA-1	SeuratProject	68158	8155	bai2019/filtered_feature_bc_matrix	5.47405	singlet	Bai	Bai_10X	6 weeks	WT	NA	NA	NA	NA	NA	NA	NA	17	Nodose ganglion neuron	NGN4	GLUT2_Dopa	Vip|Uts2b|Cartpt	NGN4.Uts2b/Cckar/Vip	Nav1.8	Unmyelinated	Nocisensor	Broad projection
CTGGTCTAGTCATGCT-1	SeuratProject	3290	1688	bai2019/filtered_feature_bc_matrix	1.42857	singlet	Bai	Bai_10X	6 weeks	WT	NA	NA	NA	NA	NA	NA	NA	8	Satellite glial cell	SGC5	NA	NA	SGC5.Pou3f1/Col1a2/Gas7	NA	NA	NA	NA
CTGGTCTAGTGGACGT-1	SeuratProject	64574	8275	bai2019/filtered_feature_bc_matrix	6.40505	singlet	Bai	Bai_10X	6 weeks	WT	NA	NA	NA	NA	NA	NA	NA	17	Nodose ganglion neuron	NGN4	GLUT2_Dopa	Vip|Uts2b|Cartpt	NGN4.Uts2b/Cckar/Vip	Nav1.8	Unmyelinated	Nocisensor	Broad projection
CTGGTCTGTACCCAAT-1	SeuratProject	42545	7407	bai2019/filtered_feature_bc_matrix	1.93207	singlet	Bai	Bai_10X	6 weeks	WT	NA	NA	NA	NA	NA	NA	NA	34	Nodose ganglion neuron	NGN12	GLUT2_GLUT1	NA	NGN12.Slc18a3/Pappa2/Runx3	Nav1.1	Myelinated	Mechanosensor/Nocisensor	Duodenum
CTGTGCTAGACAGGCT-1	SeuratProject	76781	8917	bai2019/filtered_feature_bc_matrix	2.06431	singlet	Bai	Bai_10X	6 weeks	WT	NA	NA	NA	NA	NA	NA	NA	15	Nodose ganglion neuron	NGN3	GLUT2_Dopa	Adcyap1|Cartpt|Bdnf	NGN3.Cysltr2/Chrnb3/Kcnip4	Nav1.8	Unmyelinated	Mechanosensor	Gut
CTGTGCTAGATGGGTC-1	SeuratProject	6665	2540	bai2019/filtered_feature_bc_matrix	1.51538	singlet	Bai	Bai_10X	6 weeks	WT	NA	NA	NA	NA	NA	NA	NA	1	Satellite glial cell	SGC1	NA	NA	SGC1.Mmd2/Ednrb/Fabp7	NA	NA	NA	NA
CTGTGCTCACCGTTGG-1	SeuratProject	4567	1990	bai2019/filtered_feature_bc_matrix	1.99256	singlet	Bai	Bai_10X	6 weeks	WT	NA	NA	NA	NA	NA	NA	NA	1	Satellite glial cell	SGC1	NA	NA	SGC1.Mmd2/Ednrb/Fabp7	NA	NA	NA	NA
CTGTGCTCAGATTGCT-1	SeuratProject	3450	1565	bai2019/filtered_feature_bc_matrix	2.05797	singlet	Bai	Bai_10X	6 weeks	WT	NA	NA	NA	NA	NA	NA	NA	1	Satellite glial cell	SGC1	NA	NA	SGC1.Mmd2/Ednrb/Fabp7	NA	NA	NA	NA
CTGTGCTGTACTCGCG-1	SeuratProject	42964	7825	bai2019/filtered_feature_bc_matrix	2.16228	singlet	Bai	Bai_10X	6 weeks	WT	NA	NA	NA	NA	NA	NA	NA	24	Nodose ganglion neuron	NGN6	GLUT2_Dopa	Igf1|Adcyap1	NGN6.Lypd1/Ddc/Tafa2	Nav1.1	Lightly myelinated	Mechanosensor	Broad projection
CTGTGCTTCACAGGCC-1	SeuratProject	3515	1644	bai2019/filtered_feature_bc_matrix	0.853485	singlet	Bai	Bai_10X	6 weeks	WT	NA	NA	NA	NA	NA	NA	NA	2	Satellite glial cell	SGC2	NA	NA	SGC2.Cxcl10/Acsbg1/Phgdh	NA	NA	NA	NA
CTGTGCTTCGGTCTAA-1	SeuratProject	11697	3821	bai2019/filtered_feature_bc_matrix	1.39352	singlet	Bai	Bai_10X	6 weeks	WT	NA	NA	NA	NA	NA	NA	NA	4	Satellite glial cell	SGC3	NA	NA	SGC3.Bcan/Fbln2/Fbln5	NA	NA	NA	NA
CTGTTTAAGACGACGT-1	SeuratProject	7132	2826	bai2019/filtered_feature_bc_matrix	2.20135	singlet	Bai	Bai_10X	6 weeks	WT	NA	NA	NA	NA	NA	NA	NA	25	Glial cell	GC2	NA	NA	GC2.Sostdc1/Plekhb1/Tsc22d4	NA	NA	NA	NA
CTGTTTAAGGGAGTAA-1	SeuratProject	37103	7289	bai2019/filtered_feature_bc_matrix	2.48497	singlet	Bai	Bai_10X	6 weeks	WT	NA	NA	NA	NA	NA	NA	NA	40	Nodose ganglion neuron	NGN15	GLUT2_Dopa	Gal	NGN15.Bmp3/Gal/Pcdh9	Nav1.1	Lightly myelinated	Mechanosensor	Heart
CTGTTTAAGTCATCCA-1	SeuratProject	96875	8978	bai2019/filtered_feature_bc_matrix	2.848	singlet	Bai	Bai_10X	6 weeks	WT	NA	NA	NA	NA	NA	NA	NA	17	Nodose ganglion neuron	NGN4	GLUT2_Dopa	Vip|Uts2b|Cartpt	NGN4.Uts2b/Cckar/Vip	Nav1.8	Unmyelinated	Nocisensor	Broad projection
CTGTTTACATTTGCTT-1	SeuratProject	3235	1556	bai2019/filtered_feature_bc_matrix	1.14374	singlet	Bai	Bai_10X	6 weeks	WT	NA	NA	NA	NA	NA	NA	NA	12	Fibroblast	FB2	NA	NA	FB2.Acta2/Myh11/Ndufa4l2	NA	NA	NA	NA
CTGTTTAGTCTCTTTA-1	SeuratProject	44583	7529	bai2019/filtered_feature_bc_matrix	3.41161	singlet	Bai	Bai_10X	6 weeks	WT	NA	NA	NA	NA	NA	NA	NA	5	Nodose ganglion neuron	NGN1	GLUT2_Dopa	Gpha2|Adcyap1|Gal	NGN1.C1ql3/Adcyap1/St18	Nav1.8	Lightly myelinated	Nocisensor	Broad projection
CTTAACTCAGCTCCGA-1	SeuratProject	61108	8552	bai2019/filtered_feature_bc_matrix	3.42508	singlet	Bai	Bai_10X	6 weeks	WT	NA	NA	NA	NA	NA	NA	NA	15	Nodose ganglion neuron	NGN3	GLUT2_Dopa	Adcyap1|Cartpt|Bdnf	NGN3.Cysltr2/Chrnb3/Kcnip4	Nav1.8	Unmyelinated	Mechanosensor	Gut
CTTAACTGTCCGTTAA-1	SeuratProject	12373	4127	bai2019/filtered_feature_bc_matrix	8.01746	singlet	Bai	Bai_10X	6 weeks	WT	NA	NA	NA	NA	NA	NA	NA	37	Nodose ganglion neuron	NGN14	GLUT2_GLUT1	Igf1	NGN14.Slc17a7/Hapln4/Lgi3	Nav1.1	Myelinated	Mechanosensor	Gut
CTTAACTGTGAGTATA-1	SeuratProject	3970	1798	bai2019/filtered_feature_bc_matrix	1.48615	singlet	Bai	Bai_10X	6 weeks	WT	NA	NA	NA	NA	NA	NA	NA	1	Satellite glial cell	SGC1	NA	NA	SGC1.Mmd2/Ednrb/Fabp7	NA	NA	NA	NA
CTTACCGAGCGCCTCA-1	SeuratProject	45962	7522	bai2019/filtered_feature_bc_matrix	2.05605	singlet	Bai	Bai_10X	6 weeks	WT	NA	NA	NA	NA	NA	NA	NA	21	Nodose ganglion neuron	NGN5	GLUT2_Dopa	Adcyap1|Calca|Cartpt|Bdnf	NGN5.Kcng1/Vmn1r85/Trpv1	Nav1.8	Unmyelinated	Mechanosensor/Nocisensor	Broad projection
CTTACCGCAGAGTGTG-1	SeuratProject	52310	7748	bai2019/filtered_feature_bc_matrix	5.73695	singlet	Bai	Bai_10X	6 weeks	WT	NA	NA	NA	NA	NA	NA	NA	17	Nodose ganglion neuron	NGN4	GLUT2_Dopa	Vip|Uts2b|Cartpt	NGN4.Uts2b/Cckar/Vip	Nav1.8	Unmyelinated	Nocisensor	Broad projection
CTTACCGGTTAAAGTG-1	SeuratProject	66628	8994	bai2019/filtered_feature_bc_matrix	4.89434	singlet	Bai	Bai_10X	6 weeks	WT	NA	NA	NA	NA	NA	NA	NA	29	Nodose ganglion neuron	NGN8	GLUT2_Dopa	Adcyap1|Cartpt|Bdnf	NGN8.Trpa1/Efcab6/Nos1	Nav1.8	Unmyelinated	Mechanosensor/Nocisensor	Broad projection
CTTACCGTCCCAGGTG-1	SeuratProject	47989	8223	bai2019/filtered_feature_bc_matrix	4.48644	singlet	Bai	Bai_10X	6 weeks	WT	NA	NA	NA	NA	NA	NA	NA	5	Nodose ganglion neuron	NGN1	GLUT2_Dopa	Gpha2|Adcyap1|Gal	NGN1.C1ql3/Adcyap1/St18	Nav1.8	Lightly myelinated	Nocisensor	Broad projection
CTTACCGTCTGTACGA-1	SeuratProject	1260	804	bai2019/filtered_feature_bc_matrix	0.47619	singlet	Bai	Bai_10X	6 weeks	WT	NA	NA	NA	NA	NA	NA	NA	18	Satellite glial cell	SGC7	NA	NA	SGC7.G0s2/Sdc4/Ccn1	NA	NA	NA	NA
CTTAGGAAGCACGCCT-1	SeuratProject	75339	8311	bai2019/filtered_feature_bc_matrix	3.66344	singlet	Bai	Bai_10X	6 weeks	WT	NA	NA	NA	NA	NA	NA	NA	36	Nodose ganglion neuron	NGN13	GLUT2	Agrp|Vip|Cartpt	NGN13.Lox/Pkib/F2r	Nav1.8	Unmyelinated	Nocisensor	Broad projection
CTTAGGACAGGATTGG-1	SeuratProject	2833	1618	bai2019/filtered_feature_bc_matrix	2.47088	singlet	Bai	Bai_10X	6 weeks	WT	NA	NA	NA	NA	NA	NA	NA	12	Fibroblast	FB2	NA	NA	FB2.Acta2/Myh11/Ndufa4l2	NA	NA	NA	NA
CTTAGGATCCCAACGG-1	SeuratProject	4606	2001	bai2019/filtered_feature_bc_matrix	2.90925	singlet	Bai	Bai_10X	6 weeks	WT	NA	NA	NA	NA	NA	NA	NA	1	Satellite glial cell	SGC1	NA	NA	SGC1.Mmd2/Ednrb/Fabp7	NA	NA	NA	NA
CTTAGGATCGTTTGCC-1	SeuratProject	5531	2117	bai2019/filtered_feature_bc_matrix	0.813596	singlet	Bai	Bai_10X	6 weeks	WT	NA	NA	NA	NA	NA	NA	NA	9	Fibroblast	FB1	NA	NA	FB1.Lum/Ccl11/Smoc2	NA	NA	NA	NA
CTTCTCTAGTCCATAC-1	SeuratProject	34147	7100	bai2019/filtered_feature_bc_matrix	2.50388	singlet	Bai	Bai_10X	6 weeks	WT	NA	NA	NA	NA	NA	NA	NA	5	Nodose ganglion neuron	NGN1	GLUT2_Dopa	Gpha2|Adcyap1|Gal	NGN1.C1ql3/Adcyap1/St18	Nav1.8	Lightly myelinated	Nocisensor	Broad projection
CTTCTCTCAATGGAAT-1	SeuratProject	104467	9345	bai2019/filtered_feature_bc_matrix	2.55487	singlet	Bai	Bai_10X	6 weeks	WT	NA	NA	NA	NA	NA	NA	NA	13	Nodose ganglion neuron	NGN2	GLUT2	Cartpt	NGN2.Htr3b/Htr3a/Gpr65	Nav1.8	Lightly myelinated	Nocisensor	Broad projection
CTTCTCTGTAAGGGCT-1	SeuratProject	47293	7705	bai2019/filtered_feature_bc_matrix	1.28349	singlet	Bai	Bai_10X	6 weeks	WT	NA	NA	NA	NA	NA	NA	NA	37	Nodose ganglion neuron	NGN14	GLUT2_GLUT1	Igf1	NGN14.Slc17a7/Hapln4/Lgi3	Nav1.1	Myelinated	Mechanosensor	Gut
CTTCTCTTCTACCTGC-1	SeuratProject	48623	8007	bai2019/filtered_feature_bc_matrix	2.28493	singlet	Bai	Bai_10X	6 weeks	WT	NA	NA	NA	NA	NA	NA	NA	28	Nodose ganglion neuron	NGN7	GLUT2_Dopa	Cartpt	NGN7.Rbp4/Gda/Kcnk9	Nav1.1	Lightly myelinated	Mechanosensor	Pancreas
CTTGGCTAGCTGTTCA-1	SeuratProject	21106	5791	bai2019/filtered_feature_bc_matrix	2.09893	singlet	Bai	Bai_10X	6 weeks	WT	NA	NA	NA	NA	NA	NA	NA	46	Nodose ganglion neuron	NGN18	GLUT2_Dopa	Igf1|Calca	NGN18.Chrm2/Col24a1/Lrp1b	Nav1.1/Nav1.8	Lightly myelinated	Mechanosensor/Nocisensor	Gut
CTTGGCTGTACGACCC-1	SeuratProject	6675	2564	bai2019/filtered_feature_bc_matrix	1.64794	singlet	Bai	Bai_10X	6 weeks	WT	NA	NA	NA	NA	NA	NA	NA	4	Satellite glial cell	SGC3	NA	NA	SGC3.Bcan/Fbln2/Fbln5	NA	NA	NA	NA
CTTGGCTGTTCGTCTC-1	SeuratProject	13063	3941	bai2019/filtered_feature_bc_matrix	1.36263	singlet	Bai	Bai_10X	6 weeks	WT	NA	NA	NA	NA	NA	NA	NA	4	Satellite glial cell	SGC3	NA	NA	SGC3.Bcan/Fbln2/Fbln5	NA	NA	NA	NA
CTTTGCGCAATCAGAA-1	SeuratProject	53486	8454	bai2019/filtered_feature_bc_matrix	3.11296	singlet	Bai	Bai_10X	6 weeks	WT	NA	NA	NA	NA	NA	NA	NA	52	Nodose ganglion neuron	NGN21	GLUT2_Dopa	Gpha2	NGN21.Olfr78/Runx3/Avpr1a	Nav1.1	Myelinated	Mechanosensor	Jejunum/Ileum
CTTTGCGGTCAACATC-1	SeuratProject	96889	8625	bai2019/filtered_feature_bc_matrix	0.754472	singlet	Bai	Bai_10X	6 weeks	WT	NA	NA	NA	NA	NA	NA	NA	23	Jugular ganglion neuron	JGN1	GLUT2	Calca|Calcb|Tac1|Bdnf	JGN1.Mrgprd/Tmem45b/Grik1	Nav1.8	Unmyelinated	Mechanosensor/Nocisensor	Broad projection
CTTTGCGTCAGTTAGC-1	SeuratProject	1266	847	bai2019/filtered_feature_bc_matrix	0.473934	singlet	Bai	Bai_10X	6 weeks	WT	NA	NA	NA	NA	NA	NA	NA	7	Satellite glial cell	SGC4	NA	NA	SGC4.Atf3/Emp1/Cebpd	NA	NA	NA	NA
CTTTGCGTCCTGTAGA-1	SeuratProject	9573	3595	bai2019/filtered_feature_bc_matrix	2.22501	singlet	Bai	Bai_10X	6 weeks	WT	NA	NA	NA	NA	NA	NA	NA	15	Nodose ganglion neuron	NGN3	GLUT2_Dopa	Adcyap1|Cartpt|Bdnf	NGN3.Cysltr2/Chrnb3/Kcnip4	Nav1.8	Unmyelinated	Mechanosensor	Gut
GAAACTCTCACCCGAG-1	SeuratProject	5912	2500	bai2019/filtered_feature_bc_matrix	4.51624	singlet	Bai	Bai_10X	6 weeks	WT	NA	NA	NA	NA	NA	NA	NA	24	Nodose ganglion neuron	NGN6	GLUT2_Dopa	Igf1|Adcyap1	NGN6.Lypd1/Ddc/Tafa2	Nav1.1	Lightly myelinated	Mechanosensor	Broad projection
GAAATGAAGTTAAGTG-1	SeuratProject	47804	8001	bai2019/filtered_feature_bc_matrix	3.22986	singlet	Bai	Bai_10X	6 weeks	WT	NA	NA	NA	NA	NA	NA	NA	28	Nodose ganglion neuron	NGN7	GLUT2_Dopa	Cartpt	NGN7.Rbp4/Gda/Kcnk9	Nav1.1	Lightly myelinated	Mechanosensor	Pancreas
GAAATGACAAGGACTG-1	SeuratProject	4932	2198	bai2019/filtered_feature_bc_matrix	1.76399	singlet	Bai	Bai_10X	6 weeks	WT	NA	NA	NA	NA	NA	NA	NA	4	Satellite glial cell	SGC3	NA	NA	SGC3.Bcan/Fbln2/Fbln5	NA	NA	NA	NA
GAAATGACAGCCAGAA-1	SeuratProject	9029	3455	bai2019/filtered_feature_bc_matrix	0.697752	singlet	Bai	Bai_10X	6 weeks	WT	NA	NA	NA	NA	NA	NA	NA	0	Endothelial Cell	EC1	NA	NA	EC1.Cldn5/Ly6c1/Ly6a	NA	NA	NA	NA
GAAATGACATGAAGTA-1	SeuratProject	1223	894	bai2019/filtered_feature_bc_matrix	5.39657	singlet	Bai	Bai_10X	6 weeks	WT	NA	NA	NA	NA	NA	NA	NA	17	Nodose ganglion neuron	NGN4	GLUT2_Dopa	Vip|Uts2b|Cartpt	NGN4.Uts2b/Cckar/Vip	Nav1.8	Unmyelinated	Nocisensor	Broad projection
GAAATGAGTCGTTGTA-1	SeuratProject	54410	8005	bai2019/filtered_feature_bc_matrix	3.83018	singlet	Bai	Bai_10X	6 weeks	WT	NA	NA	NA	NA	NA	NA	NA	37	Nodose ganglion neuron	NGN14	GLUT2_GLUT1	Igf1	NGN14.Slc17a7/Hapln4/Lgi3	Nav1.1	Myelinated	Mechanosensor	Gut
GAAATGAGTCTCCCTA-1	SeuratProject	72510	8422	bai2019/filtered_feature_bc_matrix	1.56254	singlet	Bai	Bai_10X	6 weeks	WT	NA	NA	NA	NA	NA	NA	NA	15	Nodose ganglion neuron	NGN3	GLUT2_Dopa	Adcyap1|Cartpt|Bdnf	NGN3.Cysltr2/Chrnb3/Kcnip4	Nav1.8	Unmyelinated	Mechanosensor	Gut
GAAATGATCCCTTGTG-1	SeuratProject	5899	2365	bai2019/filtered_feature_bc_matrix	0.915409	singlet	Bai	Bai_10X	6 weeks	WT	NA	NA	NA	NA	NA	NA	NA	0	Endothelial Cell	EC1	NA	NA	EC1.Cldn5/Ly6c1/Ly6a	NA	NA	NA	NA
GAACATCGTAAGTGTA-1	SeuratProject	1845	966	bai2019/filtered_feature_bc_matrix	1.13821	singlet	Bai	Bai_10X	6 weeks	WT	NA	NA	NA	NA	NA	NA	NA	39	Hematopoietic cell	HC2	NA	NA	HC2.Cd52/Lsp1/Rac2	NA	NA	NA	NA
GAACATCGTCCTCCAT-1	SeuratProject	65836	8679	bai2019/filtered_feature_bc_matrix	2.2951	singlet	Bai	Bai_10X	6 weeks	WT	NA	NA	NA	NA	NA	NA	NA	34	Nodose ganglion neuron	NGN12	GLUT2_GLUT1	NA	NGN12.Slc18a3/Pappa2/Runx3	Nav1.1	Myelinated	Mechanosensor/Nocisensor	Duodenum
GAACATCTCAGAGACG-1	SeuratProject	4009	1908	bai2019/filtered_feature_bc_matrix	1.39686	singlet	Bai	Bai_10X	6 weeks	WT	NA	NA	NA	NA	NA	NA	NA	8	Satellite glial cell	SGC5	NA	NA	SGC5.Pou3f1/Col1a2/Gas7	NA	NA	NA	NA
GAACCTAGTAGGCTGA-1	SeuratProject	54464	7995	bai2019/filtered_feature_bc_matrix	2.31162	singlet	Bai	Bai_10X	6 weeks	WT	NA	NA	NA	NA	NA	NA	NA	21	Nodose ganglion neuron	NGN5	GLUT2_Dopa	Adcyap1|Calca|Cartpt|Bdnf	NGN5.Kcng1/Vmn1r85/Trpv1	Nav1.8	Unmyelinated	Mechanosensor/Nocisensor	Broad projection
GAACCTATCTAGCACA-1	SeuratProject	42284	7563	bai2019/filtered_feature_bc_matrix	2.36023	singlet	Bai	Bai_10X	6 weeks	WT	NA	NA	NA	NA	NA	NA	NA	28	Nodose ganglion neuron	NGN7	GLUT2_Dopa	Cartpt	NGN7.Rbp4/Gda/Kcnk9	Nav1.1	Lightly myelinated	Mechanosensor	Pancreas
GAACGGACACCATCCT-1	SeuratProject	4885	2061	bai2019/filtered_feature_bc_matrix	1.59672	singlet	Bai	Bai_10X	6 weeks	WT	NA	NA	NA	NA	NA	NA	NA	1	Satellite glial cell	SGC1	NA	NA	SGC1.Mmd2/Ednrb/Fabp7	NA	NA	NA	NA
GAACGGACATACTCTT-1	SeuratProject	54026	7977	bai2019/filtered_feature_bc_matrix	5.81572	singlet	Bai	Bai_10X	6 weeks	WT	NA	NA	NA	NA	NA	NA	NA	17	Nodose ganglion neuron	NGN4	GLUT2_Dopa	Vip|Uts2b|Cartpt	NGN4.Uts2b/Cckar/Vip	Nav1.8	Unmyelinated	Nocisensor	Broad projection
GAACGGAGTCGACTGC-1	SeuratProject	56259	8135	bai2019/filtered_feature_bc_matrix	2.17032	singlet	Bai	Bai_10X	6 weeks	WT	NA	NA	NA	NA	NA	NA	NA	21	Nodose ganglion neuron	NGN5	GLUT2_Dopa	Adcyap1|Calca|Cartpt|Bdnf	NGN5.Kcng1/Vmn1r85/Trpv1	Nav1.8	Unmyelinated	Mechanosensor/Nocisensor	Broad projection
GAAGCAGAGGGATCTG-1	SeuratProject	2052	1222	bai2019/filtered_feature_bc_matrix	1.55945	singlet	Bai	Bai_10X	6 weeks	WT	NA	NA	NA	NA	NA	NA	NA	18	Satellite glial cell	SGC7	NA	NA	SGC7.G0s2/Sdc4/Ccn1	NA	NA	NA	NA
GAAGCAGGTCTAACGT-1	SeuratProject	22903	6077	bai2019/filtered_feature_bc_matrix	1.83819	singlet	Bai	Bai_10X	6 weeks	WT	NA	NA	NA	NA	NA	NA	NA	5	Nodose ganglion neuron	NGN1	GLUT2_Dopa	Gpha2|Adcyap1|Gal	NGN1.C1ql3/Adcyap1/St18	Nav1.8	Lightly myelinated	Nocisensor	Broad projection
GAATAAGAGGACTGGT-1	SeuratProject	5110	2301	bai2019/filtered_feature_bc_matrix	3.36595	singlet	Bai	Bai_10X	6 weeks	WT	NA	NA	NA	NA	NA	NA	NA	22	Satellite glial cell	SGC8	NA	NA	SGC8.Ttyh1/Ptprz1/Sfrp5	NA	NA	NA	NA
GAATAAGAGGGATGGG-1	SeuratProject	35112	7009	bai2019/filtered_feature_bc_matrix	5.16063	singlet	Bai	Bai_10X	6 weeks	WT	NA	NA	NA	NA	NA	NA	NA	5	Nodose ganglion neuron	NGN1	GLUT2_Dopa	Gpha2|Adcyap1|Gal	NGN1.C1ql3/Adcyap1/St18	Nav1.8	Lightly myelinated	Nocisensor	Broad projection
GAATAAGAGTCACGCC-1	SeuratProject	11481	4031	bai2019/filtered_feature_bc_matrix	3.40563	singlet	Bai	Bai_10X	6 weeks	WT	NA	NA	NA	NA	NA	NA	NA	31	Nodose ganglion neuron	NGN9	GLUT2	NA	NGN9.Miat/Snhg11/Meg3	Nav1.8	Unmyelinated	Nocisensor	Gut
GAATAAGCAATGTTGC-1	SeuratProject	2927	1251	bai2019/filtered_feature_bc_matrix	1.94739	singlet	Bai	Bai_10X	6 weeks	WT	NA	NA	NA	NA	NA	NA	NA	25	Glial cell	GC2	NA	NA	GC2.Sostdc1/Plekhb1/Tsc22d4	NA	NA	NA	NA
GAATAAGCATGCCTTC-1	SeuratProject	2712	1302	bai2019/filtered_feature_bc_matrix	1.36431	singlet	Bai	Bai_10X	6 weeks	WT	NA	NA	NA	NA	NA	NA	NA	2	Satellite glial cell	SGC2	NA	NA	SGC2.Cxcl10/Acsbg1/Phgdh	NA	NA	NA	NA
GAATAAGGTAGCGTGA-1	SeuratProject	1044	657	bai2019/filtered_feature_bc_matrix	2.68199	singlet	Bai	Bai_10X	6 weeks	WT	NA	NA	NA	NA	NA	NA	NA	19	Myelinated glial cell	MGC4	NA	NA	MGC4.Mt2/Tcim/Drp2	NA	NA	NA	NA
GAATAAGGTCTAGAGG-1	SeuratProject	9432	3340	bai2019/filtered_feature_bc_matrix	0.975403	singlet	Bai	Bai_10X	6 weeks	WT	NA	NA	NA	NA	NA	NA	NA	0	Endothelial Cell	EC1	NA	NA	EC1.Cldn5/Ly6c1/Ly6a	NA	NA	NA	NA
GAATAAGTCATCACCC-1	SeuratProject	3164	1627	bai2019/filtered_feature_bc_matrix	1.35904	singlet	Bai	Bai_10X	6 weeks	WT	NA	NA	NA	NA	NA	NA	NA	16	Myelinated glial cell	MGC3	NA	NA	MGC3.Slc36a2/Nr4a2/Ugt8a	NA	NA	NA	NA
GAATAAGTCCACGTGG-1	SeuratProject	14053	4162	bai2019/filtered_feature_bc_matrix	1.50146	singlet	Bai	Bai_10X	6 weeks	WT	NA	NA	NA	NA	NA	NA	NA	4	Satellite glial cell	SGC3	NA	NA	SGC3.Bcan/Fbln2/Fbln5	NA	NA	NA	NA
GAATGAACAGCATACT-1	SeuratProject	91035	8855	bai2019/filtered_feature_bc_matrix	3.64805	singlet	Bai	Bai_10X	6 weeks	WT	NA	NA	NA	NA	NA	NA	NA	13	Nodose ganglion neuron	NGN2	GLUT2	Cartpt	NGN2.Htr3b/Htr3a/Gpr65	Nav1.8	Lightly myelinated	Nocisensor	Broad projection
GAATGAACATCTACGA-1	SeuratProject	3606	1744	bai2019/filtered_feature_bc_matrix	1.41431	singlet	Bai	Bai_10X	6 weeks	WT	NA	NA	NA	NA	NA	NA	NA	12	Fibroblast	FB2	NA	NA	FB2.Acta2/Myh11/Ndufa4l2	NA	NA	NA	NA
GAATGAACATTCACTT-1	SeuratProject	112365	9051	bai2019/filtered_feature_bc_matrix	1.43283	singlet	Bai	Bai_10X	6 weeks	WT	NA	NA	NA	NA	NA	NA	NA	13	Nodose ganglion neuron	NGN2	GLUT2	Cartpt	NGN2.Htr3b/Htr3a/Gpr65	Nav1.8	Lightly myelinated	Nocisensor	Broad projection
GACACGCAGAATTGTG-1	SeuratProject	4472	2237	bai2019/filtered_feature_bc_matrix	1.34168	singlet	Bai	Bai_10X	6 weeks	WT	NA	NA	NA	NA	NA	NA	NA	0	Endothelial Cell	EC1	NA	NA	EC1.Cldn5/Ly6c1/Ly6a	NA	NA	NA	NA
GACACGCAGATGTCGG-1	SeuratProject	5862	2343	bai2019/filtered_feature_bc_matrix	1.96179	singlet	Bai	Bai_10X	6 weeks	WT	NA	NA	NA	NA	NA	NA	NA	2	Satellite glial cell	SGC2	NA	NA	SGC2.Cxcl10/Acsbg1/Phgdh	NA	NA	NA	NA
GACACGCGTTTGGGCC-1	SeuratProject	1598	973	bai2019/filtered_feature_bc_matrix	0.813517	singlet	Bai	Bai_10X	6 weeks	WT	NA	NA	NA	NA	NA	NA	NA	7	Satellite glial cell	SGC4	NA	NA	SGC4.Atf3/Emp1/Cebpd	NA	NA	NA	NA
GACAGAGAGATGTTAG-1	SeuratProject	70522	8870	bai2019/filtered_feature_bc_matrix	6.11157	singlet	Bai	Bai_10X	6 weeks	WT	NA	NA	NA	NA	NA	NA	NA	17	Nodose ganglion neuron	NGN4	GLUT2_Dopa	Vip|Uts2b|Cartpt	NGN4.Uts2b/Cckar/Vip	Nav1.8	Unmyelinated	Nocisensor	Broad projection
GACAGAGAGCACGCCT-1	SeuratProject	2193	1199	bai2019/filtered_feature_bc_matrix	2.37118	singlet	Bai	Bai_10X	6 weeks	WT	NA	NA	NA	NA	NA	NA	NA	16	Myelinated glial cell	MGC3	NA	NA	MGC3.Slc36a2/Nr4a2/Ugt8a	NA	NA	NA	NA
GACAGAGTCCGCGCAA-1	SeuratProject	59970	8398	bai2019/filtered_feature_bc_matrix	2.30615	singlet	Bai	Bai_10X	6 weeks	WT	NA	NA	NA	NA	NA	NA	NA	21	Nodose ganglion neuron	NGN5	GLUT2_Dopa	Adcyap1|Calca|Cartpt|Bdnf	NGN5.Kcng1/Vmn1r85/Trpv1	Nav1.8	Unmyelinated	Mechanosensor/Nocisensor	Broad projection
GACAGAGTCTTTACGT-1	SeuratProject	42382	7711	bai2019/filtered_feature_bc_matrix	2.15422	singlet	Bai	Bai_10X	6 weeks	WT	NA	NA	NA	NA	NA	NA	NA	37	Nodose ganglion neuron	NGN14	GLUT2_GLUT1	Igf1	NGN14.Slc17a7/Hapln4/Lgi3	Nav1.1	Myelinated	Mechanosensor	Gut
GACCAATAGACTTGAA-1	SeuratProject	68291	8634	bai2019/filtered_feature_bc_matrix	1.42625	singlet	Bai	Bai_10X	6 weeks	WT	NA	NA	NA	NA	NA	NA	NA	15	Nodose ganglion neuron	NGN3	GLUT2_Dopa	Adcyap1|Cartpt|Bdnf	NGN3.Cysltr2/Chrnb3/Kcnip4	Nav1.8	Unmyelinated	Mechanosensor	Gut
GACCAATAGATCTGCT-1	SeuratProject	2064	1193	bai2019/filtered_feature_bc_matrix	1.01744	singlet	Bai	Bai_10X	6 weeks	WT	NA	NA	NA	NA	NA	NA	NA	7	Satellite glial cell	SGC4	NA	NA	SGC4.Atf3/Emp1/Cebpd	NA	NA	NA	NA
GACCAATAGGGTTCCC-1	SeuratProject	67968	8620	bai2019/filtered_feature_bc_matrix	3.03084	singlet	Bai	Bai_10X	6 weeks	WT	NA	NA	NA	NA	NA	NA	NA	32	Nodose ganglion neuron	NGN10	GLUT2	Tac1	NGN10.Olfm3/Tmem233/P2ry1	Nav1.8	Myelinated	Mechanosensor	Gut
GACCAATCACAGCCCA-1	SeuratProject	123743	9608	bai2019/filtered_feature_bc_matrix	2.59974	singlet	Bai	Bai_10X	6 weeks	WT	NA	NA	NA	NA	NA	NA	NA	13	Nodose ganglion neuron	NGN2	GLUT2	Cartpt	NGN2.Htr3b/Htr3a/Gpr65	Nav1.8	Lightly myelinated	Nocisensor	Broad projection
GACCAATCATCGATTG-1	SeuratProject	10530	3547	bai2019/filtered_feature_bc_matrix	1.47198	singlet	Bai	Bai_10X	6 weeks	WT	NA	NA	NA	NA	NA	NA	NA	4	Satellite glial cell	SGC3	NA	NA	SGC3.Bcan/Fbln2/Fbln5	NA	NA	NA	NA
GACCAATGTTATCACG-1	SeuratProject	1132	801	bai2019/filtered_feature_bc_matrix	1.85512	singlet	Bai	Bai_10X	6 weeks	WT	NA	NA	NA	NA	NA	NA	NA	24	Nodose ganglion neuron	NGN6	GLUT2_Dopa	Igf1|Adcyap1	NGN6.Lypd1/Ddc/Tafa2	Nav1.1	Lightly myelinated	Mechanosensor	Broad projection
GACCAATTCTTGACGA-1	SeuratProject	3745	2032	bai2019/filtered_feature_bc_matrix	1.04139	singlet	Bai	Bai_10X	6 weeks	WT	NA	NA	NA	NA	NA	NA	NA	8	Satellite glial cell	SGC5	NA	NA	SGC5.Pou3f1/Col1a2/Gas7	NA	NA	NA	NA
GACGCGTGTCACCTAA-1	SeuratProject	17813	5677	bai2019/filtered_feature_bc_matrix	1.75714	singlet	Bai	Bai_10X	6 weeks	WT	NA	NA	NA	NA	NA	NA	NA	28	Nodose ganglion neuron	NGN7	GLUT2_Dopa	Cartpt	NGN7.Rbp4/Gda/Kcnk9	Nav1.1	Lightly myelinated	Mechanosensor	Pancreas
GACGCGTGTCTGATCA-1	SeuratProject	57728	8288	bai2019/filtered_feature_bc_matrix	8.10179	singlet	Bai	Bai_10X	6 weeks	WT	NA	NA	NA	NA	NA	NA	NA	17	Nodose ganglion neuron	NGN4	GLUT2_Dopa	Vip|Uts2b|Cartpt	NGN4.Uts2b/Cckar/Vip	Nav1.8	Unmyelinated	Nocisensor	Broad projection
GACGCGTGTGACTCAT-1	SeuratProject	2721	1440	bai2019/filtered_feature_bc_matrix	1.32304	singlet	Bai	Bai_10X	6 weeks	WT	NA	NA	NA	NA	NA	NA	NA	3	Myelinated glial cell	MGC1	NA	NA	MGC1.Ncmap/Fam178b/Cldn19	NA	NA	NA	NA
GACGCGTTCTGCAAGT-1	SeuratProject	71144	9057	bai2019/filtered_feature_bc_matrix	1.91302	singlet	Bai	Bai_10X	6 weeks	WT	NA	NA	NA	NA	NA	NA	NA	34	Nodose ganglion neuron	NGN12	GLUT2_GLUT1	NA	NGN12.Slc18a3/Pappa2/Runx3	Nav1.1	Myelinated	Mechanosensor/Nocisensor	Duodenum
GACGGCTAGAATAGGG-1	SeuratProject	44060	7682	bai2019/filtered_feature_bc_matrix	3.21834	singlet	Bai	Bai_10X	6 weeks	WT	NA	NA	NA	NA	NA	NA	NA	5	Nodose ganglion neuron	NGN1	GLUT2_Dopa	Gpha2|Adcyap1|Gal	NGN1.C1ql3/Adcyap1/St18	Nav1.8	Lightly myelinated	Nocisensor	Broad projection
GACGGCTAGAGATGAG-1	SeuratProject	2797	1374	bai2019/filtered_feature_bc_matrix	0.893815	singlet	Bai	Bai_10X	6 weeks	WT	NA	NA	NA	NA	NA	NA	NA	10	Satellite glial cell	SGC6	NA	NA	SGC6.Ifit3/Cdh19/Isg15	NA	NA	NA	NA
GACGGCTAGCGCCTTG-1	SeuratProject	80912	8403	bai2019/filtered_feature_bc_matrix	3.2764	singlet	Bai	Bai_10X	6 weeks	WT	NA	NA	NA	NA	NA	NA	NA	13	Nodose ganglion neuron	NGN2	GLUT2	Cartpt	NGN2.Htr3b/Htr3a/Gpr65	Nav1.8	Lightly myelinated	Nocisensor	Broad projection
GACGGCTCACGAGGTA-1	SeuratProject	8554	3092	bai2019/filtered_feature_bc_matrix	0.432546	singlet	Bai	Bai_10X	6 weeks	WT	NA	NA	NA	NA	NA	NA	NA	0	Endothelial Cell	EC1	NA	NA	EC1.Cldn5/Ly6c1/Ly6a	NA	NA	NA	NA
GACGGCTCATGTAGTC-1	SeuratProject	16391	4871	bai2019/filtered_feature_bc_matrix	8.98664	singlet	Bai	Bai_10X	6 weeks	WT	NA	NA	NA	NA	NA	NA	NA	31	Nodose ganglion neuron	NGN9	GLUT2	NA	NGN9.Miat/Snhg11/Meg3	Nav1.8	Unmyelinated	Nocisensor	Gut
GACGGCTGTAGCGATG-1	SeuratProject	2947	1553	bai2019/filtered_feature_bc_matrix	2.1717	singlet	Bai	Bai_10X	6 weeks	WT	NA	NA	NA	NA	NA	NA	NA	12	Fibroblast	FB2	NA	NA	FB2.Acta2/Myh11/Ndufa4l2	NA	NA	NA	NA
GACGGCTTCTTGTACT-1	SeuratProject	10371	3395	bai2019/filtered_feature_bc_matrix	1.56205	singlet	Bai	Bai_10X	6 weeks	WT	NA	NA	NA	NA	NA	NA	NA	22	Satellite glial cell	SGC8	NA	NA	SGC8.Ttyh1/Ptprz1/Sfrp5	NA	NA	NA	NA
GACGTGCCACGCTTTC-1	SeuratProject	60371	8268	bai2019/filtered_feature_bc_matrix	2.37697	singlet	Bai	Bai_10X	6 weeks	WT	NA	NA	NA	NA	NA	NA	NA	21	Nodose ganglion neuron	NGN5	GLUT2_Dopa	Adcyap1|Calca|Cartpt|Bdnf	NGN5.Kcng1/Vmn1r85/Trpv1	Nav1.8	Unmyelinated	Mechanosensor/Nocisensor	Broad projection
GACGTGCTCTCAAACG-1	SeuratProject	3990	1764	bai2019/filtered_feature_bc_matrix	1.92982	singlet	Bai	Bai_10X	6 weeks	WT	NA	NA	NA	NA	NA	NA	NA	12	Fibroblast	FB2	NA	NA	FB2.Acta2/Myh11/Ndufa4l2	NA	NA	NA	NA
GACGTTACACGGTGTC-1	SeuratProject	1904	1071	bai2019/filtered_feature_bc_matrix	1.15546	singlet	Bai	Bai_10X	6 weeks	WT	NA	NA	NA	NA	NA	NA	NA	1	Satellite glial cell	SGC1	NA	NA	SGC1.Mmd2/Ednrb/Fabp7	NA	NA	NA	NA
GACGTTAGTCCAACTA-1	SeuratProject	71818	8794	bai2019/filtered_feature_bc_matrix	2.41026	singlet	Bai	Bai_10X	6 weeks	WT	NA	NA	NA	NA	NA	NA	NA	37	Nodose ganglion neuron	NGN14	GLUT2_GLUT1	Igf1	NGN14.Slc17a7/Hapln4/Lgi3	Nav1.1	Myelinated	Mechanosensor	Gut
GACTAACAGATCCTGT-1	SeuratProject	12899	4020	bai2019/filtered_feature_bc_matrix	3.73672	singlet	Bai	Bai_10X	6 weeks	WT	NA	NA	NA	NA	NA	NA	NA	4	Satellite glial cell	SGC3	NA	NA	SGC3.Bcan/Fbln2/Fbln5	NA	NA	NA	NA
GACTAACAGTACGTTC-1	SeuratProject	88557	9135	bai2019/filtered_feature_bc_matrix	4.27973	singlet	Bai	Bai_10X	6 weeks	WT	NA	NA	NA	NA	NA	NA	NA	13	Nodose ganglion neuron	NGN2	GLUT2	Cartpt	NGN2.Htr3b/Htr3a/Gpr65	Nav1.8	Lightly myelinated	Nocisensor	Broad projection
GACTAACAGTATTGGA-1	SeuratProject	51814	8384	bai2019/filtered_feature_bc_matrix	4.01629	singlet	Bai	Bai_10X	6 weeks	WT	NA	NA	NA	NA	NA	NA	NA	29	Nodose ganglion neuron	NGN8	GLUT2_Dopa	Adcyap1|Cartpt|Bdnf	NGN8.Trpa1/Efcab6/Nos1	Nav1.8	Unmyelinated	Mechanosensor/Nocisensor	Broad projection
GACTAACGTAGCCTAT-1	SeuratProject	34846	7561	bai2019/filtered_feature_bc_matrix	2.33886	singlet	Bai	Bai_10X	6 weeks	WT	NA	NA	NA	NA	NA	NA	NA	5	Nodose ganglion neuron	NGN1	GLUT2_Dopa	Gpha2|Adcyap1|Gal	NGN1.C1ql3/Adcyap1/St18	Nav1.8	Lightly myelinated	Nocisensor	Broad projection
GACTAACTCAACGAAA-1	SeuratProject	76032	8962	bai2019/filtered_feature_bc_matrix	6.94707	singlet	Bai	Bai_10X	6 weeks	WT	NA	NA	NA	NA	NA	NA	NA	17	Nodose ganglion neuron	NGN4	GLUT2_Dopa	Vip|Uts2b|Cartpt	NGN4.Uts2b/Cckar/Vip	Nav1.8	Unmyelinated	Nocisensor	Broad projection
GACTACACATGCCTTC-1	SeuratProject	36423	7501	bai2019/filtered_feature_bc_matrix	4.48069	singlet	Bai	Bai_10X	6 weeks	WT	NA	NA	NA	NA	NA	NA	NA	5	Nodose ganglion neuron	NGN1	GLUT2_Dopa	Gpha2|Adcyap1|Gal	NGN1.C1ql3/Adcyap1/St18	Nav1.8	Lightly myelinated	Nocisensor	Broad projection
GACTACAGTAGAGTGC-1	SeuratProject	8897	3455	bai2019/filtered_feature_bc_matrix	2.05687	singlet	Bai	Bai_10X	6 weeks	WT	NA	NA	NA	NA	NA	NA	NA	27	Fibroblast	FB3	NA	NA	FB3.Igfbp6/Thbs4/Islr	NA	NA	NA	NA
GACTACAGTCTCCATC-1	SeuratProject	61420	8035	bai2019/filtered_feature_bc_matrix	3.9759	singlet	Bai	Bai_10X	6 weeks	WT	NA	NA	NA	NA	NA	NA	NA	21	Nodose ganglion neuron	NGN5	GLUT2_Dopa	Adcyap1|Calca|Cartpt|Bdnf	NGN5.Kcng1/Vmn1r85/Trpv1	Nav1.8	Unmyelinated	Mechanosensor/Nocisensor	Broad projection
GACTACATCTTGTATC-1	SeuratProject	3595	1689	bai2019/filtered_feature_bc_matrix	1.5299	singlet	Bai	Bai_10X	6 weeks	WT	NA	NA	NA	NA	NA	NA	NA	16	Myelinated glial cell	MGC3	NA	NA	MGC3.Slc36a2/Nr4a2/Ugt8a	NA	NA	NA	NA
GAGCAGACAAGAAAGG-1	SeuratProject	120718	9621	bai2019/filtered_feature_bc_matrix	1.36185	singlet	Bai	Bai_10X	6 weeks	WT	NA	NA	NA	NA	NA	NA	NA	38	Jugular ganglion neuron	JGN3	GLUT2_GLUT1	Calca	JGN3.Trappc3l/Nptx1/Tafa1	Nav1.1/Nav1.8	Myelinated	Mechanosensor/Nocisensor	Gut
GAGCAGACACTGTGTA-1	SeuratProject	5026	2200	bai2019/filtered_feature_bc_matrix	1.39276	singlet	Bai	Bai_10X	6 weeks	WT	NA	NA	NA	NA	NA	NA	NA	8	Satellite glial cell	SGC5	NA	NA	SGC5.Pou3f1/Col1a2/Gas7	NA	NA	NA	NA
GAGCAGACATATGAGA-1	SeuratProject	46497	8271	bai2019/filtered_feature_bc_matrix	2.30337	singlet	Bai	Bai_10X	6 weeks	WT	NA	NA	NA	NA	NA	NA	NA	34	Nodose ganglion neuron	NGN12	GLUT2_GLUT1	NA	NGN12.Slc18a3/Pappa2/Runx3	Nav1.1	Myelinated	Mechanosensor/Nocisensor	Duodenum
GAGCAGAGTAGAAAGG-1	SeuratProject	27988	6607	bai2019/filtered_feature_bc_matrix	2.38316	singlet	Bai	Bai_10X	6 weeks	WT	NA	NA	NA	NA	NA	NA	NA	40	Nodose ganglion neuron	NGN15	GLUT2_Dopa	Gal	NGN15.Bmp3/Gal/Pcdh9	Nav1.1	Lightly myelinated	Mechanosensor	Heart
GAGCAGATCATCACCC-1	SeuratProject	63102	8301	bai2019/filtered_feature_bc_matrix	3.85883	singlet	Bai	Bai_10X	6 weeks	WT	NA	NA	NA	NA	NA	NA	NA	29	Nodose ganglion neuron	NGN8	GLUT2_Dopa	Adcyap1|Cartpt|Bdnf	NGN8.Trpa1/Efcab6/Nos1	Nav1.8	Unmyelinated	Mechanosensor/Nocisensor	Broad projection
GAGCAGATCCAGGGCT-1	SeuratProject	4685	1989	bai2019/filtered_feature_bc_matrix	2.02775	singlet	Bai	Bai_10X	6 weeks	WT	NA	NA	NA	NA	NA	NA	NA	1	Satellite glial cell	SGC1	NA	NA	SGC1.Mmd2/Ednrb/Fabp7	NA	NA	NA	NA
GAGCAGATCTACCAGA-1	SeuratProject	28673	6835	bai2019/filtered_feature_bc_matrix	3.65152	singlet	Bai	Bai_10X	6 weeks	WT	NA	NA	NA	NA	NA	NA	NA	41	Jugular ganglion neuron	JGN4	GLUT2	Tac1	JGN4.Wfdc2/C1ql4/Rarres1	Nav1.8	Lightly myelinated	Mechanosensor	Broad projection
GAGGTGAGTATATGGA-1	SeuratProject	1980	1092	bai2019/filtered_feature_bc_matrix	1.36364	singlet	Bai	Bai_10X	6 weeks	WT	NA	NA	NA	NA	NA	NA	NA	16	Myelinated glial cell	MGC3	NA	NA	MGC3.Slc36a2/Nr4a2/Ugt8a	NA	NA	NA	NA
GAGTCCGAGGATGGAA-1	SeuratProject	44772	8054	bai2019/filtered_feature_bc_matrix	2.28268	singlet	Bai	Bai_10X	6 weeks	WT	NA	NA	NA	NA	NA	NA	NA	24	Nodose ganglion neuron	NGN6	GLUT2_Dopa	Igf1|Adcyap1	NGN6.Lypd1/Ddc/Tafa2	Nav1.1	Lightly myelinated	Mechanosensor	Broad projection
GAGTCCGCACTGCCAG-1	SeuratProject	42453	7934	bai2019/filtered_feature_bc_matrix	2.71359	singlet	Bai	Bai_10X	6 weeks	WT	NA	NA	NA	NA	NA	NA	NA	28	Nodose ganglion neuron	NGN7	GLUT2_Dopa	Cartpt	NGN7.Rbp4/Gda/Kcnk9	Nav1.1	Lightly myelinated	Mechanosensor	Pancreas
GAGTCCGGTTTAGGAA-1	SeuratProject	50412	7440	bai2019/filtered_feature_bc_matrix	5.42926	singlet	Bai	Bai_10X	6 weeks	WT	NA	NA	NA	NA	NA	NA	NA	17	Nodose ganglion neuron	NGN4	GLUT2_Dopa	Vip|Uts2b|Cartpt	NGN4.Uts2b/Cckar/Vip	Nav1.8	Unmyelinated	Nocisensor	Broad projection
GAGTCCGTCACGCATA-1	SeuratProject	2083	1061	bai2019/filtered_feature_bc_matrix	1.05617	singlet	Bai	Bai_10X	6 weeks	WT	NA	NA	NA	NA	NA	NA	NA	16	Myelinated glial cell	MGC3	NA	NA	MGC3.Slc36a2/Nr4a2/Ugt8a	NA	NA	NA	NA
GATCAGTTCACTGGGC-1	SeuratProject	14267	4091	bai2019/filtered_feature_bc_matrix	1.38081	singlet	Bai	Bai_10X	6 weeks	WT	NA	NA	NA	NA	NA	NA	NA	4	Satellite glial cell	SGC3	NA	NA	SGC3.Bcan/Fbln2/Fbln5	NA	NA	NA	NA
GATCAGTTCTCGTATT-1	SeuratProject	3100	1507	bai2019/filtered_feature_bc_matrix	1	singlet	Bai	Bai_10X	6 weeks	WT	NA	NA	NA	NA	NA	NA	NA	10	Satellite glial cell	SGC6	NA	NA	SGC6.Ifit3/Cdh19/Isg15	NA	NA	NA	NA
GATCGATAGGTGGGTT-1	SeuratProject	34770	7285	bai2019/filtered_feature_bc_matrix	2.63158	singlet	Bai	Bai_10X	6 weeks	WT	NA	NA	NA	NA	NA	NA	NA	24	Nodose ganglion neuron	NGN6	GLUT2_Dopa	Igf1|Adcyap1	NGN6.Lypd1/Ddc/Tafa2	Nav1.1	Lightly myelinated	Mechanosensor	Broad projection
GATCGATCAGCAGTTT-1	SeuratProject	86422	8702	bai2019/filtered_feature_bc_matrix	2.19851	singlet	Bai	Bai_10X	6 weeks	WT	NA	NA	NA	NA	NA	NA	NA	13	Nodose ganglion neuron	NGN2	GLUT2	Cartpt	NGN2.Htr3b/Htr3a/Gpr65	Nav1.8	Lightly myelinated	Nocisensor	Broad projection
GATCGATCATTTCACT-1	SeuratProject	59127	8107	bai2019/filtered_feature_bc_matrix	6.21543	singlet	Bai	Bai_10X	6 weeks	WT	NA	NA	NA	NA	NA	NA	NA	17	Nodose ganglion neuron	NGN4	GLUT2_Dopa	Vip|Uts2b|Cartpt	NGN4.Uts2b/Cckar/Vip	Nav1.8	Unmyelinated	Nocisensor	Broad projection
GATCGCGAGACAAAGG-1	SeuratProject	4938	2221	bai2019/filtered_feature_bc_matrix	1.29607	singlet	Bai	Bai_10X	6 weeks	WT	NA	NA	NA	NA	NA	NA	NA	2	Satellite glial cell	SGC2	NA	NA	SGC2.Cxcl10/Acsbg1/Phgdh	NA	NA	NA	NA
GATCGCGAGGTACTCT-1	SeuratProject	7872	2974	bai2019/filtered_feature_bc_matrix	0.965447	singlet	Bai	Bai_10X	6 weeks	WT	NA	NA	NA	NA	NA	NA	NA	0	Endothelial Cell	EC1	NA	NA	EC1.Cldn5/Ly6c1/Ly6a	NA	NA	NA	NA
GATCGCGAGTACGCCC-1	SeuratProject	40766	7784	bai2019/filtered_feature_bc_matrix	2.27641	singlet	Bai	Bai_10X	6 weeks	WT	NA	NA	NA	NA	NA	NA	NA	24	Nodose ganglion neuron	NGN6	GLUT2_Dopa	Igf1|Adcyap1	NGN6.Lypd1/Ddc/Tafa2	Nav1.1	Lightly myelinated	Mechanosensor	Broad projection
GATCGCGCATAGTAAG-1	SeuratProject	7185	2788	bai2019/filtered_feature_bc_matrix	0.668058	singlet	Bai	Bai_10X	6 weeks	WT	NA	NA	NA	NA	NA	NA	NA	0	Endothelial Cell	EC1	NA	NA	EC1.Cldn5/Ly6c1/Ly6a	NA	NA	NA	NA
GATCGCGGTCAATGTC-1	SeuratProject	5864	2265	bai2019/filtered_feature_bc_matrix	1.43247	singlet	Bai	Bai_10X	6 weeks	WT	NA	NA	NA	NA	NA	NA	NA	25	Glial cell	GC2	NA	NA	GC2.Sostdc1/Plekhb1/Tsc22d4	NA	NA	NA	NA
GATCGTAAGCCAGGAT-1	SeuratProject	45844	7910	bai2019/filtered_feature_bc_matrix	4.31027	singlet	Bai	Bai_10X	6 weeks	WT	NA	NA	NA	NA	NA	NA	NA	5	Nodose ganglion neuron	NGN1	GLUT2_Dopa	Gpha2|Adcyap1|Gal	NGN1.C1ql3/Adcyap1/St18	Nav1.8	Lightly myelinated	Nocisensor	Broad projection
GATCGTAGTCAACATC-1	SeuratProject	3706	1885	bai2019/filtered_feature_bc_matrix	1.53805	singlet	Bai	Bai_10X	6 weeks	WT	NA	NA	NA	NA	NA	NA	NA	2	Satellite glial cell	SGC2	NA	NA	SGC2.Cxcl10/Acsbg1/Phgdh	NA	NA	NA	NA
GATCGTAGTCCATGAT-1	SeuratProject	50696	8348	bai2019/filtered_feature_bc_matrix	2.09089	singlet	Bai	Bai_10X	6 weeks	WT	NA	NA	NA	NA	NA	NA	NA	24	Nodose ganglion neuron	NGN6	GLUT2_Dopa	Igf1|Adcyap1	NGN6.Lypd1/Ddc/Tafa2	Nav1.1	Lightly myelinated	Mechanosensor	Broad projection
GATCTAGAGAATAGGG-1	SeuratProject	2946	1442	bai2019/filtered_feature_bc_matrix	0.814664	singlet	Bai	Bai_10X	6 weeks	WT	NA	NA	NA	NA	NA	NA	NA	0	Endothelial Cell	EC1	NA	NA	EC1.Cldn5/Ly6c1/Ly6a	NA	NA	NA	NA
GATCTAGCAATAGCAA-1	SeuratProject	10247	3405	bai2019/filtered_feature_bc_matrix	1.56143	singlet	Bai	Bai_10X	6 weeks	WT	NA	NA	NA	NA	NA	NA	NA	4	Satellite glial cell	SGC3	NA	NA	SGC3.Bcan/Fbln2/Fbln5	NA	NA	NA	NA
GATCTAGGTCCCTTGT-1	SeuratProject	13427	4094	bai2019/filtered_feature_bc_matrix	1.6087	singlet	Bai	Bai_10X	6 weeks	WT	NA	NA	NA	NA	NA	NA	NA	4	Satellite glial cell	SGC3	NA	NA	SGC3.Bcan/Fbln2/Fbln5	NA	NA	NA	NA
GATCTAGTCGTCACGG-1	SeuratProject	7296	2722	bai2019/filtered_feature_bc_matrix	0.699013	singlet	Bai	Bai_10X	6 weeks	WT	NA	NA	NA	NA	NA	NA	NA	9	Fibroblast	FB1	NA	NA	FB1.Lum/Ccl11/Smoc2	NA	NA	NA	NA
GATGAAACAGGATTGG-1	SeuratProject	1460	791	bai2019/filtered_feature_bc_matrix	4.31507	singlet	Bai	Bai_10X	6 weeks	WT	NA	NA	NA	NA	NA	NA	NA	1	Satellite glial cell	SGC1	NA	NA	SGC1.Mmd2/Ednrb/Fabp7	NA	NA	NA	NA
GATGAAAGTCGTGGCT-1	SeuratProject	1162	814	bai2019/filtered_feature_bc_matrix	9.5525	singlet	Bai	Bai_10X	6 weeks	WT	NA	NA	NA	NA	NA	NA	NA	38	Jugular ganglion neuron	JGN3	GLUT2_GLUT1	Calca	JGN3.Trappc3l/Nptx1/Tafa1	Nav1.1/Nav1.8	Myelinated	Mechanosensor/Nocisensor	Gut
GATGAGGAGTCCAGGA-1	SeuratProject	2702	1374	bai2019/filtered_feature_bc_matrix	1.22132	singlet	Bai	Bai_10X	6 weeks	WT	NA	NA	NA	NA	NA	NA	NA	3	Myelinated glial cell	MGC1	NA	NA	MGC1.Ncmap/Fam178b/Cldn19	NA	NA	NA	NA
GATGAGGCATACGCTA-1	SeuratProject	3956	1839	bai2019/filtered_feature_bc_matrix	1.2639	singlet	Bai	Bai_10X	6 weeks	WT	NA	NA	NA	NA	NA	NA	NA	7	Satellite glial cell	SGC4	NA	NA	SGC4.Atf3/Emp1/Cebpd	NA	NA	NA	NA
GATGAGGGTCCGAAGA-1	SeuratProject	1522	820	bai2019/filtered_feature_bc_matrix	5.12484	singlet	Bai	Bai_10X	6 weeks	WT	NA	NA	NA	NA	NA	NA	NA	22	Satellite glial cell	SGC8	NA	NA	SGC8.Ttyh1/Ptprz1/Sfrp5	NA	NA	NA	NA
GATGAGGGTGCAGGTA-1	SeuratProject	1819	984	bai2019/filtered_feature_bc_matrix	1.09951	singlet	Bai	Bai_10X	6 weeks	WT	NA	NA	NA	NA	NA	NA	NA	11	Myelinated glial cell	MGC2	NA	NA	MGC2.Prx/Pllp/Bcas1	NA	NA	NA	NA
GATGAGGTCATGTCCC-1	SeuratProject	10369	3521	bai2019/filtered_feature_bc_matrix	1.71666	singlet	Bai	Bai_10X	6 weeks	WT	NA	NA	NA	NA	NA	NA	NA	4	Satellite glial cell	SGC3	NA	NA	SGC3.Bcan/Fbln2/Fbln5	NA	NA	NA	NA
GATGCTAAGAATAGGG-1	SeuratProject	71646	8296	bai2019/filtered_feature_bc_matrix	4.80836	singlet	Bai	Bai_10X	6 weeks	WT	NA	NA	NA	NA	NA	NA	NA	36	Nodose ganglion neuron	NGN13	GLUT2	Agrp|Vip|Cartpt	NGN13.Lox/Pkib/F2r	Nav1.8	Unmyelinated	Nocisensor	Broad projection
GATGCTATCGAACGGA-1	SeuratProject	93618	8885	bai2019/filtered_feature_bc_matrix	2.94922	singlet	Bai	Bai_10X	6 weeks	WT	NA	NA	NA	NA	NA	NA	NA	13	Nodose ganglion neuron	NGN2	GLUT2	Cartpt	NGN2.Htr3b/Htr3a/Gpr65	Nav1.8	Lightly myelinated	Nocisensor	Broad projection
GATTCAGAGGTTCCTA-1	SeuratProject	68101	8926	bai2019/filtered_feature_bc_matrix	3.56823	singlet	Bai	Bai_10X	6 weeks	WT	NA	NA	NA	NA	NA	NA	NA	29	Nodose ganglion neuron	NGN8	GLUT2_Dopa	Adcyap1|Cartpt|Bdnf	NGN8.Trpa1/Efcab6/Nos1	Nav1.8	Unmyelinated	Mechanosensor/Nocisensor	Broad projection
GATTCAGCACTAGTAC-1	SeuratProject	93403	9274	bai2019/filtered_feature_bc_matrix	2.39286	singlet	Bai	Bai_10X	6 weeks	WT	NA	NA	NA	NA	NA	NA	NA	15	Nodose ganglion neuron	NGN3	GLUT2_Dopa	Adcyap1|Cartpt|Bdnf	NGN3.Cysltr2/Chrnb3/Kcnip4	Nav1.8	Unmyelinated	Mechanosensor	Gut
GCAAACTAGTCCATAC-1	SeuratProject	107972	9463	bai2019/filtered_feature_bc_matrix	2.74423	singlet	Bai	Bai_10X	6 weeks	WT	NA	NA	NA	NA	NA	NA	NA	15	Nodose ganglion neuron	NGN3	GLUT2_Dopa	Adcyap1|Cartpt|Bdnf	NGN3.Cysltr2/Chrnb3/Kcnip4	Nav1.8	Unmyelinated	Mechanosensor	Gut
GCAAACTCAAGTAGTA-1	SeuratProject	2562	1301	bai2019/filtered_feature_bc_matrix	0.702576	singlet	Bai	Bai_10X	6 weeks	WT	NA	NA	NA	NA	NA	NA	NA	16	Myelinated glial cell	MGC3	NA	NA	MGC3.Slc36a2/Nr4a2/Ugt8a	NA	NA	NA	NA
GCAAACTCACGGACAA-1	SeuratProject	1031	776	bai2019/filtered_feature_bc_matrix	3.29777	singlet	Bai	Bai_10X	6 weeks	WT	NA	NA	NA	NA	NA	NA	NA	13	Nodose ganglion neuron	NGN2	GLUT2	Cartpt	NGN2.Htr3b/Htr3a/Gpr65	Nav1.8	Lightly myelinated	Nocisensor	Broad projection
GCAAACTCATATGCTG-1	SeuratProject	76906	8577	bai2019/filtered_feature_bc_matrix	3.57709	singlet	Bai	Bai_10X	6 weeks	WT	NA	NA	NA	NA	NA	NA	NA	36	Nodose ganglion neuron	NGN13	GLUT2	Agrp|Vip|Cartpt	NGN13.Lox/Pkib/F2r	Nav1.8	Unmyelinated	Nocisensor	Broad projection
GCAAACTGTTCGGCAC-1	SeuratProject	9561	3196	bai2019/filtered_feature_bc_matrix	1.72576	singlet	Bai	Bai_10X	6 weeks	WT	NA	NA	NA	NA	NA	NA	NA	2	Satellite glial cell	SGC2	NA	NA	SGC2.Cxcl10/Acsbg1/Phgdh	NA	NA	NA	NA
GCAATCAAGAAGAAGC-1	SeuratProject	59000	8529	bai2019/filtered_feature_bc_matrix	3.9322	singlet	Bai	Bai_10X	6 weeks	WT	NA	NA	NA	NA	NA	NA	NA	29	Nodose ganglion neuron	NGN8	GLUT2_Dopa	Adcyap1|Cartpt|Bdnf	NGN8.Trpa1/Efcab6/Nos1	Nav1.8	Unmyelinated	Mechanosensor/Nocisensor	Broad projection
GCAATCACATACCATG-1	SeuratProject	5530	2308	bai2019/filtered_feature_bc_matrix	1.69982	singlet	Bai	Bai_10X	6 weeks	WT	NA	NA	NA	NA	NA	NA	NA	1	Satellite glial cell	SGC1	NA	NA	SGC1.Mmd2/Ednrb/Fabp7	NA	NA	NA	NA
GCAATCATCCACTCCA-1	SeuratProject	145224	10097	bai2019/filtered_feature_bc_matrix	1.55759	singlet	Bai	Bai_10X	6 weeks	WT	NA	NA	NA	NA	NA	NA	NA	38	Jugular ganglion neuron	JGN3	GLUT2_GLUT1	Calca	JGN3.Trappc3l/Nptx1/Tafa1	Nav1.1/Nav1.8	Myelinated	Mechanosensor/Nocisensor	Gut
GCACATAGTATGAAAC-1	SeuratProject	13448	4105	bai2019/filtered_feature_bc_matrix	1.07823	singlet	Bai	Bai_10X	6 weeks	WT	NA	NA	NA	NA	NA	NA	NA	0	Endothelial Cell	EC1	NA	NA	EC1.Cldn5/Ly6c1/Ly6a	NA	NA	NA	NA
GCACATATCAAACCAC-1	SeuratProject	4586	2097	bai2019/filtered_feature_bc_matrix	1.65722	singlet	Bai	Bai_10X	6 weeks	WT	NA	NA	NA	NA	NA	NA	NA	2	Satellite glial cell	SGC2	NA	NA	SGC2.Cxcl10/Acsbg1/Phgdh	NA	NA	NA	NA
GCACTCTGTAGCAAAT-1	SeuratProject	23388	5819	bai2019/filtered_feature_bc_matrix	1.17582	singlet	Bai	Bai_10X	6 weeks	WT	NA	NA	NA	NA	NA	NA	NA	28	Nodose ganglion neuron	NGN7	GLUT2_Dopa	Cartpt	NGN7.Rbp4/Gda/Kcnk9	Nav1.1	Lightly myelinated	Mechanosensor	Pancreas
GCAGCCAAGACCCACC-1	SeuratProject	3736	1636	bai2019/filtered_feature_bc_matrix	0.481799	singlet	Bai	Bai_10X	6 weeks	WT	NA	NA	NA	NA	NA	NA	NA	6	Hematopoietic cell	HC1	NA	NA	HC1.C1qa/C1qc/C1qb	NA	NA	NA	NA
GCAGCCAAGTTATCGC-1	SeuratProject	38376	7593	bai2019/filtered_feature_bc_matrix	6.10798	singlet	Bai	Bai_10X	6 weeks	WT	NA	NA	NA	NA	NA	NA	NA	5	Nodose ganglion neuron	NGN1	GLUT2_Dopa	Gpha2|Adcyap1|Gal	NGN1.C1ql3/Adcyap1/St18	Nav1.8	Lightly myelinated	Nocisensor	Broad projection
GCAGCCACAGTCCTTC-1	SeuratProject	2223	1265	bai2019/filtered_feature_bc_matrix	1.7094	singlet	Bai	Bai_10X	6 weeks	WT	NA	NA	NA	NA	NA	NA	NA	1	Satellite glial cell	SGC1	NA	NA	SGC1.Mmd2/Ednrb/Fabp7	NA	NA	NA	NA
GCAGCCACATGGGAAC-1	SeuratProject	2687	1445	bai2019/filtered_feature_bc_matrix	1.86081	singlet	Bai	Bai_10X	6 weeks	WT	NA	NA	NA	NA	NA	NA	NA	1	Satellite glial cell	SGC1	NA	NA	SGC1.Mmd2/Ednrb/Fabp7	NA	NA	NA	NA
GCAGCCACATTACGAC-1	SeuratProject	7943	2949	bai2019/filtered_feature_bc_matrix	0.793151	singlet	Bai	Bai_10X	6 weeks	WT	NA	NA	NA	NA	NA	NA	NA	0	Endothelial Cell	EC1	NA	NA	EC1.Cldn5/Ly6c1/Ly6a	NA	NA	NA	NA
GCAGCCATCCCAAGTA-1	SeuratProject	63608	8474	bai2019/filtered_feature_bc_matrix	3.66935	singlet	Bai	Bai_10X	6 weeks	WT	NA	NA	NA	NA	NA	NA	NA	15	Nodose ganglion neuron	NGN3	GLUT2_Dopa	Adcyap1|Cartpt|Bdnf	NGN3.Cysltr2/Chrnb3/Kcnip4	Nav1.8	Unmyelinated	Mechanosensor	Gut
GCAGTTAAGAAGATTC-1	SeuratProject	60979	8540	bai2019/filtered_feature_bc_matrix	3.37001	singlet	Bai	Bai_10X	6 weeks	WT	NA	NA	NA	NA	NA	NA	NA	52	Nodose ganglion neuron	NGN21	GLUT2_Dopa	Gpha2	NGN21.Olfr78/Runx3/Avpr1a	Nav1.1	Myelinated	Mechanosensor	Jejunum/Ileum
GCAGTTAAGCTGCAAG-1	SeuratProject	61663	8233	bai2019/filtered_feature_bc_matrix	2.23148	singlet	Bai	Bai_10X	6 weeks	WT	NA	NA	NA	NA	NA	NA	NA	21	Nodose ganglion neuron	NGN5	GLUT2_Dopa	Adcyap1|Calca|Cartpt|Bdnf	NGN5.Kcng1/Vmn1r85/Trpv1	Nav1.8	Unmyelinated	Mechanosensor/Nocisensor	Broad projection
GCAGTTAAGGCATGTG-1	SeuratProject	7412	2773	bai2019/filtered_feature_bc_matrix	1.36266	singlet	Bai	Bai_10X	6 weeks	WT	NA	NA	NA	NA	NA	NA	NA	2	Satellite glial cell	SGC2	NA	NA	SGC2.Cxcl10/Acsbg1/Phgdh	NA	NA	NA	NA
GCAGTTAAGTATCTCG-1	SeuratProject	47115	8185	bai2019/filtered_feature_bc_matrix	1.65765	singlet	Bai	Bai_10X	6 weeks	WT	NA	NA	NA	NA	NA	NA	NA	37	Nodose ganglion neuron	NGN14	GLUT2_GLUT1	Igf1	NGN14.Slc17a7/Hapln4/Lgi3	Nav1.1	Myelinated	Mechanosensor	Gut
GCAGTTACACGACGAA-1	SeuratProject	2170	1146	bai2019/filtered_feature_bc_matrix	1.05991	singlet	Bai	Bai_10X	6 weeks	WT	NA	NA	NA	NA	NA	NA	NA	16	Myelinated glial cell	MGC3	NA	NA	MGC3.Slc36a2/Nr4a2/Ugt8a	NA	NA	NA	NA
GCAGTTACAGCCTTGG-1	SeuratProject	2986	1607	bai2019/filtered_feature_bc_matrix	1.10516	singlet	Bai	Bai_10X	6 weeks	WT	NA	NA	NA	NA	NA	NA	NA	12	Fibroblast	FB2	NA	NA	FB2.Acta2/Myh11/Ndufa4l2	NA	NA	NA	NA
GCAGTTACAGCTCGCA-1	SeuratProject	105792	9273	bai2019/filtered_feature_bc_matrix	0.940525	singlet	Bai	Bai_10X	6 weeks	WT	NA	NA	NA	NA	NA	NA	NA	15	Nodose ganglion neuron	NGN3	GLUT2_Dopa	Adcyap1|Cartpt|Bdnf	NGN3.Cysltr2/Chrnb3/Kcnip4	Nav1.8	Unmyelinated	Mechanosensor	Gut
GCAGTTACAGTAGAGC-1	SeuratProject	38372	7663	bai2019/filtered_feature_bc_matrix	2.67122	singlet	Bai	Bai_10X	6 weeks	WT	NA	NA	NA	NA	NA	NA	NA	37	Nodose ganglion neuron	NGN14	GLUT2_GLUT1	Igf1	NGN14.Slc17a7/Hapln4/Lgi3	Nav1.1	Myelinated	Mechanosensor	Gut
GCAGTTAGTTCGTCTC-1	SeuratProject	3083	1484	bai2019/filtered_feature_bc_matrix	2.4327	singlet	Bai	Bai_10X	6 weeks	WT	NA	NA	NA	NA	NA	NA	NA	16	Myelinated glial cell	MGC3	NA	NA	MGC3.Slc36a2/Nr4a2/Ugt8a	NA	NA	NA	NA
GCAGTTATCTGGGCCA-1	SeuratProject	5087	2189	bai2019/filtered_feature_bc_matrix	1.43503	singlet	Bai	Bai_10X	6 weeks	WT	NA	NA	NA	NA	NA	NA	NA	9	Fibroblast	FB1	NA	NA	FB1.Lum/Ccl11/Smoc2	NA	NA	NA	NA
GCATACAAGCACACAG-1	SeuratProject	4264	1836	bai2019/filtered_feature_bc_matrix	6.87148	singlet	Bai	Bai_10X	6 weeks	WT	NA	NA	NA	NA	NA	NA	NA	31	Nodose ganglion neuron	NGN9	GLUT2	NA	NGN9.Miat/Snhg11/Meg3	Nav1.8	Unmyelinated	Nocisensor	Gut
GCATACAAGCTCCCAG-1	SeuratProject	2465	1357	bai2019/filtered_feature_bc_matrix	1.17647	singlet	Bai	Bai_10X	6 weeks	WT	NA	NA	NA	NA	NA	NA	NA	12	Fibroblast	FB2	NA	NA	FB2.Acta2/Myh11/Ndufa4l2	NA	NA	NA	NA
GCATACAAGGCTCATT-1	SeuratProject	32927	7275	bai2019/filtered_feature_bc_matrix	3.12813	singlet	Bai	Bai_10X	6 weeks	WT	NA	NA	NA	NA	NA	NA	NA	5	Nodose ganglion neuron	NGN1	GLUT2_Dopa	Gpha2|Adcyap1|Gal	NGN1.C1ql3/Adcyap1/St18	Nav1.8	Lightly myelinated	Nocisensor	Broad projection
GCATACAAGGTTACCT-1	SeuratProject	8421	3067	bai2019/filtered_feature_bc_matrix	1.72189	singlet	Bai	Bai_10X	6 weeks	WT	NA	NA	NA	NA	NA	NA	NA	22	Satellite glial cell	SGC8	NA	NA	SGC8.Ttyh1/Ptprz1/Sfrp5	NA	NA	NA	NA
GCATACACACAGTCGC-1	SeuratProject	2553	1436	bai2019/filtered_feature_bc_matrix	0.900901	singlet	Bai	Bai_10X	6 weeks	WT	NA	NA	NA	NA	NA	NA	NA	8	Satellite glial cell	SGC5	NA	NA	SGC5.Pou3f1/Col1a2/Gas7	NA	NA	NA	NA
GCATACATCACTTCAT-1	SeuratProject	12990	4297	bai2019/filtered_feature_bc_matrix	0.623557	singlet	Bai	Bai_10X	6 weeks	WT	NA	NA	NA	NA	NA	NA	NA	0	Endothelial Cell	EC1	NA	NA	EC1.Cldn5/Ly6c1/Ly6a	NA	NA	NA	NA
GCATACATCTGTTGAG-1	SeuratProject	79947	8797	bai2019/filtered_feature_bc_matrix	3.81002	singlet	Bai	Bai_10X	6 weeks	WT	NA	NA	NA	NA	NA	NA	NA	29	Nodose ganglion neuron	NGN8	GLUT2_Dopa	Adcyap1|Cartpt|Bdnf	NGN8.Trpa1/Efcab6/Nos1	Nav1.8	Unmyelinated	Mechanosensor/Nocisensor	Broad projection
GCATGATAGCCAACAG-1	SeuratProject	9758	3609	bai2019/filtered_feature_bc_matrix	8.83378	singlet	Bai	Bai_10X	6 weeks	WT	NA	NA	NA	NA	NA	NA	NA	40	Nodose ganglion neuron	NGN15	GLUT2_Dopa	Gal	NGN15.Bmp3/Gal/Pcdh9	Nav1.1	Lightly myelinated	Mechanosensor	Heart
GCATGATCAAATACAG-1	SeuratProject	35329	6169	bai2019/filtered_feature_bc_matrix	4.54018	singlet	Bai	Bai_10X	6 weeks	WT	NA	NA	NA	NA	NA	NA	NA	5	Nodose ganglion neuron	NGN1	GLUT2_Dopa	Gpha2|Adcyap1|Gal	NGN1.C1ql3/Adcyap1/St18	Nav1.8	Lightly myelinated	Nocisensor	Broad projection
GCATGATGTAGAGGAA-1	SeuratProject	114533	9273	bai2019/filtered_feature_bc_matrix	3.33528	singlet	Bai	Bai_10X	6 weeks	WT	NA	NA	NA	NA	NA	NA	NA	13	Nodose ganglion neuron	NGN2	GLUT2	Cartpt	NGN2.Htr3b/Htr3a/Gpr65	Nav1.8	Lightly myelinated	Nocisensor	Broad projection
GCATGATGTAGCACGA-1	SeuratProject	70311	8956	bai2019/filtered_feature_bc_matrix	1.92857	singlet	Bai	Bai_10X	6 weeks	WT	NA	NA	NA	NA	NA	NA	NA	37	Nodose ganglion neuron	NGN14	GLUT2_GLUT1	Igf1	NGN14.Slc17a7/Hapln4/Lgi3	Nav1.1	Myelinated	Mechanosensor	Gut
GCATGATGTCGATTGT-1	SeuratProject	55734	8009	bai2019/filtered_feature_bc_matrix	3.78405	singlet	Bai	Bai_10X	6 weeks	WT	NA	NA	NA	NA	NA	NA	NA	21	Nodose ganglion neuron	NGN5	GLUT2_Dopa	Adcyap1|Calca|Cartpt|Bdnf	NGN5.Kcng1/Vmn1r85/Trpv1	Nav1.8	Unmyelinated	Mechanosensor/Nocisensor	Broad projection
GCATGCGCACAAGCCC-1	SeuratProject	6490	2401	bai2019/filtered_feature_bc_matrix	0.909091	singlet	Bai	Bai_10X	6 weeks	WT	NA	NA	NA	NA	NA	NA	NA	9	Fibroblast	FB1	NA	NA	FB1.Lum/Ccl11/Smoc2	NA	NA	NA	NA
GCATGCGCACTGCCAG-1	SeuratProject	4205	1925	bai2019/filtered_feature_bc_matrix	6.9679	singlet	Bai	Bai_10X	6 weeks	WT	NA	NA	NA	NA	NA	NA	NA	22	Satellite glial cell	SGC8	NA	NA	SGC8.Ttyh1/Ptprz1/Sfrp5	NA	NA	NA	NA
GCATGCGGTTGCCTCT-1	SeuratProject	53216	7848	bai2019/filtered_feature_bc_matrix	2.60448	singlet	Bai	Bai_10X	6 weeks	WT	NA	NA	NA	NA	NA	NA	NA	21	Nodose ganglion neuron	NGN5	GLUT2_Dopa	Adcyap1|Calca|Cartpt|Bdnf	NGN5.Kcng1/Vmn1r85/Trpv1	Nav1.8	Unmyelinated	Mechanosensor/Nocisensor	Broad projection
GCATGCGGTTTAGCTG-1	SeuratProject	4799	2065	bai2019/filtered_feature_bc_matrix	1.52115	singlet	Bai	Bai_10X	6 weeks	WT	NA	NA	NA	NA	NA	NA	NA	1	Satellite glial cell	SGC1	NA	NA	SGC1.Mmd2/Ednrb/Fabp7	NA	NA	NA	NA
GCATGTAAGAACAATC-1	SeuratProject	45579	8134	bai2019/filtered_feature_bc_matrix	1.83418	singlet	Bai	Bai_10X	6 weeks	WT	NA	NA	NA	NA	NA	NA	NA	24	Nodose ganglion neuron	NGN6	GLUT2_Dopa	Igf1|Adcyap1	NGN6.Lypd1/Ddc/Tafa2	Nav1.1	Lightly myelinated	Mechanosensor	Broad projection
GCATGTACACGGTTTA-1	SeuratProject	19602	5719	bai2019/filtered_feature_bc_matrix	7.01459	singlet	Bai	Bai_10X	6 weeks	WT	NA	NA	NA	NA	NA	NA	NA	37	Nodose ganglion neuron	NGN14	GLUT2_GLUT1	Igf1	NGN14.Slc17a7/Hapln4/Lgi3	Nav1.1	Myelinated	Mechanosensor	Gut
GCATGTACAGCCTTGG-1	SeuratProject	4667	2009	bai2019/filtered_feature_bc_matrix	0.857082	singlet	Bai	Bai_10X	6 weeks	WT	NA	NA	NA	NA	NA	NA	NA	1	Satellite glial cell	SGC1	NA	NA	SGC1.Mmd2/Ednrb/Fabp7	NA	NA	NA	NA
GCATGTAGTCATTAGC-1	SeuratProject	4327	1943	bai2019/filtered_feature_bc_matrix	1.40975	singlet	Bai	Bai_10X	6 weeks	WT	NA	NA	NA	NA	NA	NA	NA	2	Satellite glial cell	SGC2	NA	NA	SGC2.Cxcl10/Acsbg1/Phgdh	NA	NA	NA	NA
GCATGTAGTGGCGAAT-1	SeuratProject	6064	2531	bai2019/filtered_feature_bc_matrix	0.85752	singlet	Bai	Bai_10X	6 weeks	WT	NA	NA	NA	NA	NA	NA	NA	0	Endothelial Cell	EC1	NA	NA	EC1.Cldn5/Ly6c1/Ly6a	NA	NA	NA	NA
GCATGTATCCAAGCCG-1	SeuratProject	4321	1913	bai2019/filtered_feature_bc_matrix	2.22171	singlet	Bai	Bai_10X	6 weeks	WT	NA	NA	NA	NA	NA	NA	NA	1	Satellite glial cell	SGC1	NA	NA	SGC1.Mmd2/Ednrb/Fabp7	NA	NA	NA	NA
GCATGTATCCGAGCCA-1	SeuratProject	48478	7983	bai2019/filtered_feature_bc_matrix	5.03115	singlet	Bai	Bai_10X	6 weeks	WT	NA	NA	NA	NA	NA	NA	NA	5	Nodose ganglion neuron	NGN1	GLUT2_Dopa	Gpha2|Adcyap1|Gal	NGN1.C1ql3/Adcyap1/St18	Nav1.8	Lightly myelinated	Nocisensor	Broad projection
GCATGTATCGGTCTAA-1	SeuratProject	1716	1052	bai2019/filtered_feature_bc_matrix	0.874126	singlet	Bai	Bai_10X	6 weeks	WT	NA	NA	NA	NA	NA	NA	NA	7	Satellite glial cell	SGC4	NA	NA	SGC4.Atf3/Emp1/Cebpd	NA	NA	NA	NA
GCCAAATAGACAGAGA-1	SeuratProject	2749	1542	bai2019/filtered_feature_bc_matrix	2.54638	singlet	Bai	Bai_10X	6 weeks	WT	NA	NA	NA	NA	NA	NA	NA	0	Endothelial Cell	EC1	NA	NA	EC1.Cldn5/Ly6c1/Ly6a	NA	NA	NA	NA
GCCAAATAGATGAGAG-1	SeuratProject	41110	7112	bai2019/filtered_feature_bc_matrix	3.80929	singlet	Bai	Bai_10X	6 weeks	WT	NA	NA	NA	NA	NA	NA	NA	13	Nodose ganglion neuron	NGN2	GLUT2	Cartpt	NGN2.Htr3b/Htr3a/Gpr65	Nav1.8	Lightly myelinated	Nocisensor	Broad projection
GCCAAATAGCTAAGAT-1	SeuratProject	1836	1050	bai2019/filtered_feature_bc_matrix	0.87146	singlet	Bai	Bai_10X	6 weeks	WT	NA	NA	NA	NA	NA	NA	NA	12	Fibroblast	FB2	NA	NA	FB2.Acta2/Myh11/Ndufa4l2	NA	NA	NA	NA
GCCAAATAGTGGTCCC-1	SeuratProject	47584	7834	bai2019/filtered_feature_bc_matrix	4.14215	singlet	Bai	Bai_10X	6 weeks	WT	NA	NA	NA	NA	NA	NA	NA	15	Nodose ganglion neuron	NGN3	GLUT2_Dopa	Adcyap1|Cartpt|Bdnf	NGN3.Cysltr2/Chrnb3/Kcnip4	Nav1.8	Unmyelinated	Mechanosensor	Gut
GCCAAATTCCTTTACA-1	SeuratProject	57091	8466	bai2019/filtered_feature_bc_matrix	2.31735	singlet	Bai	Bai_10X	6 weeks	WT	NA	NA	NA	NA	NA	NA	NA	24	Nodose ganglion neuron	NGN6	GLUT2_Dopa	Igf1|Adcyap1	NGN6.Lypd1/Ddc/Tafa2	Nav1.1	Lightly myelinated	Mechanosensor	Broad projection
GCCTCTAAGGGCTCTC-1	SeuratProject	2370	1306	bai2019/filtered_feature_bc_matrix	2.23629	singlet	Bai	Bai_10X	6 weeks	WT	NA	NA	NA	NA	NA	NA	NA	2	Satellite glial cell	SGC2	NA	NA	SGC2.Cxcl10/Acsbg1/Phgdh	NA	NA	NA	NA
GCCTCTACAAAGCAAT-1	SeuratProject	74717	9166	bai2019/filtered_feature_bc_matrix	2.57773	singlet	Bai	Bai_10X	6 weeks	WT	NA	NA	NA	NA	NA	NA	NA	34	Nodose ganglion neuron	NGN12	GLUT2_GLUT1	NA	NGN12.Slc18a3/Pappa2/Runx3	Nav1.1	Myelinated	Mechanosensor/Nocisensor	Duodenum
GCCTCTACAATGCCAT-1	SeuratProject	32603	6665	bai2019/filtered_feature_bc_matrix	2.88317	singlet	Bai	Bai_10X	6 weeks	WT	NA	NA	NA	NA	NA	NA	NA	24	Nodose ganglion neuron	NGN6	GLUT2_Dopa	Igf1|Adcyap1	NGN6.Lypd1/Ddc/Tafa2	Nav1.1	Lightly myelinated	Mechanosensor	Broad projection
GCCTCTAGTACATGTC-1	SeuratProject	6047	2378	bai2019/filtered_feature_bc_matrix	1.71986	singlet	Bai	Bai_10X	6 weeks	WT	NA	NA	NA	NA	NA	NA	NA	22	Satellite glial cell	SGC8	NA	NA	SGC8.Ttyh1/Ptprz1/Sfrp5	NA	NA	NA	NA
GCCTCTAGTCGCATAT-1	SeuratProject	57292	8251	bai2019/filtered_feature_bc_matrix	5.07226	singlet	Bai	Bai_10X	6 weeks	WT	NA	NA	NA	NA	NA	NA	NA	17	Nodose ganglion neuron	NGN4	GLUT2_Dopa	Vip|Uts2b|Cartpt	NGN4.Uts2b/Cckar/Vip	Nav1.8	Unmyelinated	Nocisensor	Broad projection
GCCTCTAGTGCAGACA-1	SeuratProject	48212	7711	bai2019/filtered_feature_bc_matrix	3.63188	singlet	Bai	Bai_10X	6 weeks	WT	NA	NA	NA	NA	NA	NA	NA	5	Nodose ganglion neuron	NGN1	GLUT2_Dopa	Gpha2|Adcyap1|Gal	NGN1.C1ql3/Adcyap1/St18	Nav1.8	Lightly myelinated	Nocisensor	Broad projection
GCCTCTATCGGCCGAT-1	SeuratProject	4727	1932	bai2019/filtered_feature_bc_matrix	1.56547	singlet	Bai	Bai_10X	6 weeks	WT	NA	NA	NA	NA	NA	NA	NA	2	Satellite glial cell	SGC2	NA	NA	SGC2.Cxcl10/Acsbg1/Phgdh	NA	NA	NA	NA
GCGACCAAGTAACCCT-1	SeuratProject	1657	948	bai2019/filtered_feature_bc_matrix	1.02595	singlet	Bai	Bai_10X	6 weeks	WT	NA	NA	NA	NA	NA	NA	NA	7	Satellite glial cell	SGC4	NA	NA	SGC4.Atf3/Emp1/Cebpd	NA	NA	NA	NA
GCGACCAGTCGTTGTA-1	SeuratProject	2603	1268	bai2019/filtered_feature_bc_matrix	3.07338	singlet	Bai	Bai_10X	6 weeks	WT	NA	NA	NA	NA	NA	NA	NA	16	Myelinated glial cell	MGC3	NA	NA	MGC3.Slc36a2/Nr4a2/Ugt8a	NA	NA	NA	NA
GCGACCAGTGGTTTCA-1	SeuratProject	55567	8021	bai2019/filtered_feature_bc_matrix	2.20275	singlet	Bai	Bai_10X	6 weeks	WT	NA	NA	NA	NA	NA	NA	NA	33	Nodose ganglion neuron	NGN11	GLUT2	Nts|Ucn|Adcyap1|Gal	NGN11.Sprr1a/Ecel1/Ucn	Nav1.8	Unmyelinated	Nocisensor	Gut
GCGACCAGTTAAGGGC-1	SeuratProject	1066	708	bai2019/filtered_feature_bc_matrix	2.06379	singlet	Bai	Bai_10X	6 weeks	WT	NA	NA	NA	NA	NA	NA	NA	21	Nodose ganglion neuron	NGN5	GLUT2_Dopa	Adcyap1|Calca|Cartpt|Bdnf	NGN5.Kcng1/Vmn1r85/Trpv1	Nav1.8	Unmyelinated	Mechanosensor/Nocisensor	Broad projection
GCGACCATCGTTTATC-1	SeuratProject	2314	1233	bai2019/filtered_feature_bc_matrix	1.21003	singlet	Bai	Bai_10X	6 weeks	WT	NA	NA	NA	NA	NA	NA	NA	2	Satellite glial cell	SGC2	NA	NA	SGC2.Cxcl10/Acsbg1/Phgdh	NA	NA	NA	NA
GCGAGAAAGTTGTAGA-1	SeuratProject	1830	1087	bai2019/filtered_feature_bc_matrix	2.73224	singlet	Bai	Bai_10X	6 weeks	WT	NA	NA	NA	NA	NA	NA	NA	16	Myelinated glial cell	MGC3	NA	NA	MGC3.Slc36a2/Nr4a2/Ugt8a	NA	NA	NA	NA
GCGAGAAGTCTAGTCA-1	SeuratProject	9503	3481	bai2019/filtered_feature_bc_matrix	0.820793	singlet	Bai	Bai_10X	6 weeks	WT	NA	NA	NA	NA	NA	NA	NA	0	Endothelial Cell	EC1	NA	NA	EC1.Cldn5/Ly6c1/Ly6a	NA	NA	NA	NA
GCGAGAATCCGTTGTC-1	SeuratProject	3659	1643	bai2019/filtered_feature_bc_matrix	1.20251	singlet	Bai	Bai_10X	6 weeks	WT	NA	NA	NA	NA	NA	NA	NA	2	Satellite glial cell	SGC2	NA	NA	SGC2.Cxcl10/Acsbg1/Phgdh	NA	NA	NA	NA
GCGCAACAGAGTCGGT-1	SeuratProject	40709	7476	bai2019/filtered_feature_bc_matrix	1.81041	singlet	Bai	Bai_10X	6 weeks	WT	NA	NA	NA	NA	NA	NA	NA	46	Nodose ganglion neuron	NGN18	GLUT2_Dopa	Igf1|Calca	NGN18.Chrm2/Col24a1/Lrp1b	Nav1.1/Nav1.8	Lightly myelinated	Mechanosensor/Nocisensor	Gut
GCGCAACAGCGATTCT-1	SeuratProject	43372	7716	bai2019/filtered_feature_bc_matrix	3.4792	singlet	Bai	Bai_10X	6 weeks	WT	NA	NA	NA	NA	NA	NA	NA	40	Nodose ganglion neuron	NGN15	GLUT2_Dopa	Gal	NGN15.Bmp3/Gal/Pcdh9	Nav1.1	Lightly myelinated	Mechanosensor	Heart
GCGCAACCACTTCGAA-1	SeuratProject	5270	2255	bai2019/filtered_feature_bc_matrix	2.59962	singlet	Bai	Bai_10X	6 weeks	WT	NA	NA	NA	NA	NA	NA	NA	2	Satellite glial cell	SGC2	NA	NA	SGC2.Cxcl10/Acsbg1/Phgdh	NA	NA	NA	NA
GCGCAACCATGTTGAC-1	SeuratProject	2403	1264	bai2019/filtered_feature_bc_matrix	0.998752	singlet	Bai	Bai_10X	6 weeks	WT	NA	NA	NA	NA	NA	NA	NA	2	Satellite glial cell	SGC2	NA	NA	SGC2.Cxcl10/Acsbg1/Phgdh	NA	NA	NA	NA
GCGCAACGTACGACCC-1	SeuratProject	11001	3775	bai2019/filtered_feature_bc_matrix	1.95437	singlet	Bai	Bai_10X	6 weeks	WT	NA	NA	NA	NA	NA	NA	NA	4	Satellite glial cell	SGC3	NA	NA	SGC3.Bcan/Fbln2/Fbln5	NA	NA	NA	NA
GCGCAACGTAGAGTGC-1	SeuratProject	2735	1396	bai2019/filtered_feature_bc_matrix	2.30347	singlet	Bai	Bai_10X	6 weeks	WT	NA	NA	NA	NA	NA	NA	NA	12	Fibroblast	FB2	NA	NA	FB2.Acta2/Myh11/Ndufa4l2	NA	NA	NA	NA
GCGCAACGTCAACATC-1	SeuratProject	99126	8964	bai2019/filtered_feature_bc_matrix	2.37778	singlet	Bai	Bai_10X	6 weeks	WT	NA	NA	NA	NA	NA	NA	NA	29	Nodose ganglion neuron	NGN8	GLUT2_Dopa	Adcyap1|Cartpt|Bdnf	NGN8.Trpa1/Efcab6/Nos1	Nav1.8	Unmyelinated	Mechanosensor/Nocisensor	Broad projection
GCGCAACGTCGCTTTC-1	SeuratProject	36208	7156	bai2019/filtered_feature_bc_matrix	3.20371	singlet	Bai	Bai_10X	6 weeks	WT	NA	NA	NA	NA	NA	NA	NA	5	Nodose ganglion neuron	NGN1	GLUT2_Dopa	Gpha2|Adcyap1|Gal	NGN1.C1ql3/Adcyap1/St18	Nav1.8	Lightly myelinated	Nocisensor	Broad projection
GCGCAGTGTTTAGGAA-1	SeuratProject	55514	7886	bai2019/filtered_feature_bc_matrix	7.63591	singlet	Bai	Bai_10X	6 weeks	WT	NA	NA	NA	NA	NA	NA	NA	17	Nodose ganglion neuron	NGN4	GLUT2_Dopa	Vip|Uts2b|Cartpt	NGN4.Uts2b/Cckar/Vip	Nav1.8	Unmyelinated	Nocisensor	Broad projection
GCGCCAAAGAAGGTTT-1	SeuratProject	5151	2173	bai2019/filtered_feature_bc_matrix	1.49486	singlet	Bai	Bai_10X	6 weeks	WT	NA	NA	NA	NA	NA	NA	NA	2	Satellite glial cell	SGC2	NA	NA	SGC2.Cxcl10/Acsbg1/Phgdh	NA	NA	NA	NA
GCGCCAAAGCTTCGCG-1	SeuratProject	53554	8199	bai2019/filtered_feature_bc_matrix	2.47787	singlet	Bai	Bai_10X	6 weeks	WT	NA	NA	NA	NA	NA	NA	NA	15	Nodose ganglion neuron	NGN3	GLUT2_Dopa	Adcyap1|Cartpt|Bdnf	NGN3.Cysltr2/Chrnb3/Kcnip4	Nav1.8	Unmyelinated	Mechanosensor	Gut
GCGCCAAAGTACGTAA-1	SeuratProject	34183	6984	bai2019/filtered_feature_bc_matrix	1.81669	singlet	Bai	Bai_10X	6 weeks	WT	NA	NA	NA	NA	NA	NA	NA	34	Nodose ganglion neuron	NGN12	GLUT2_GLUT1	NA	NGN12.Slc18a3/Pappa2/Runx3	Nav1.1	Myelinated	Mechanosensor/Nocisensor	Duodenum
GCGCCAACACCAGTTA-1	SeuratProject	3411	1782	bai2019/filtered_feature_bc_matrix	5.21841	singlet	Bai	Bai_10X	6 weeks	WT	NA	NA	NA	NA	NA	NA	NA	26	Jugular ganglion neuron	JGN2	GLUT2	Adcyap1|Calca|Calcb|Gal|Tac1|Cartpt|Bdnf	JGN2.Gfra3/Tac1/Tmem255a	Nav1.8	Unmyelinated	Nocisensor	Broad projection
GCGCCAAGTTTGCATG-1	SeuratProject	2531	1351	bai2019/filtered_feature_bc_matrix	0.750691	singlet	Bai	Bai_10X	6 weeks	WT	NA	NA	NA	NA	NA	NA	NA	10	Satellite glial cell	SGC6	NA	NA	SGC6.Ifit3/Cdh19/Isg15	NA	NA	NA	NA
GCGCGATAGATCCCGC-1	SeuratProject	2416	1272	bai2019/filtered_feature_bc_matrix	1.44868	singlet	Bai	Bai_10X	6 weeks	WT	NA	NA	NA	NA	NA	NA	NA	16	Myelinated glial cell	MGC3	NA	NA	MGC3.Slc36a2/Nr4a2/Ugt8a	NA	NA	NA	NA
GCGGGTTGTTTCGCTC-1	SeuratProject	2599	1478	bai2019/filtered_feature_bc_matrix	1.19277	singlet	Bai	Bai_10X	6 weeks	WT	NA	NA	NA	NA	NA	NA	NA	14	Glial cell	GC1	NA	NA	GC1.Kcna1/Fxyd3/Mbp	NA	NA	NA	NA
GCGGGTTTCTAACTCT-1	SeuratProject	13230	4009	bai2019/filtered_feature_bc_matrix	0.891912	singlet	Bai	Bai_10X	6 weeks	WT	NA	NA	NA	NA	NA	NA	NA	0	Endothelial Cell	EC1	NA	NA	EC1.Cldn5/Ly6c1/Ly6a	NA	NA	NA	NA
GCGGGTTTCTGAGGGA-1	SeuratProject	1668	929	bai2019/filtered_feature_bc_matrix	1.43885	singlet	Bai	Bai_10X	6 weeks	WT	NA	NA	NA	NA	NA	NA	NA	16	Myelinated glial cell	MGC3	NA	NA	MGC3.Slc36a2/Nr4a2/Ugt8a	NA	NA	NA	NA
GCGGGTTTCTTTAGTC-1	SeuratProject	114460	9178	bai2019/filtered_feature_bc_matrix	2.57382	singlet	Bai	Bai_10X	6 weeks	WT	NA	NA	NA	NA	NA	NA	NA	13	Nodose ganglion neuron	NGN2	GLUT2	Cartpt	NGN2.Htr3b/Htr3a/Gpr65	Nav1.8	Lightly myelinated	Nocisensor	Broad projection
GCTCCTAAGTGGGATC-1	SeuratProject	48666	7979	bai2019/filtered_feature_bc_matrix	3.73361	singlet	Bai	Bai_10X	6 weeks	WT	NA	NA	NA	NA	NA	NA	NA	5	Nodose ganglion neuron	NGN1	GLUT2_Dopa	Gpha2|Adcyap1|Gal	NGN1.C1ql3/Adcyap1/St18	Nav1.8	Lightly myelinated	Nocisensor	Broad projection
GCTCCTAAGTGTCCCG-1	SeuratProject	75619	8683	bai2019/filtered_feature_bc_matrix	3.07595	singlet	Bai	Bai_10X	6 weeks	WT	NA	NA	NA	NA	NA	NA	NA	15	Nodose ganglion neuron	NGN3	GLUT2_Dopa	Adcyap1|Cartpt|Bdnf	NGN3.Cysltr2/Chrnb3/Kcnip4	Nav1.8	Unmyelinated	Mechanosensor	Gut
GCTCCTACAATTGCTG-1	SeuratProject	129104	9383	bai2019/filtered_feature_bc_matrix	2.42905	singlet	Bai	Bai_10X	6 weeks	WT	NA	NA	NA	NA	NA	NA	NA	13	Nodose ganglion neuron	NGN2	GLUT2	Cartpt	NGN2.Htr3b/Htr3a/Gpr65	Nav1.8	Lightly myelinated	Nocisensor	Broad projection
GCTCCTACACATTCGA-1	SeuratProject	57902	7963	bai2019/filtered_feature_bc_matrix	3.20023	singlet	Bai	Bai_10X	6 weeks	WT	NA	NA	NA	NA	NA	NA	NA	40	Nodose ganglion neuron	NGN15	GLUT2_Dopa	Gal	NGN15.Bmp3/Gal/Pcdh9	Nav1.1	Lightly myelinated	Mechanosensor	Heart
GCTCTGTGTAGAAAGG-1	SeuratProject	83493	8561	bai2019/filtered_feature_bc_matrix	2.68885	singlet	Bai	Bai_10X	6 weeks	WT	NA	NA	NA	NA	NA	NA	NA	5	Nodose ganglion neuron	NGN1	GLUT2_Dopa	Gpha2|Adcyap1|Gal	NGN1.C1ql3/Adcyap1/St18	Nav1.8	Lightly myelinated	Nocisensor	Broad projection
GCTGCAGAGCCCGAAA-1	SeuratProject	5561	2434	bai2019/filtered_feature_bc_matrix	1.70833	singlet	Bai	Bai_10X	6 weeks	WT	NA	NA	NA	NA	NA	NA	NA	1	Satellite glial cell	SGC1	NA	NA	SGC1.Mmd2/Ednrb/Fabp7	NA	NA	NA	NA
GCTGCAGAGGGCTTGA-1	SeuratProject	36908	7188	bai2019/filtered_feature_bc_matrix	2.40327	singlet	Bai	Bai_10X	6 weeks	WT	NA	NA	NA	NA	NA	NA	NA	5	Nodose ganglion neuron	NGN1	GLUT2_Dopa	Gpha2|Adcyap1|Gal	NGN1.C1ql3/Adcyap1/St18	Nav1.8	Lightly myelinated	Nocisensor	Broad projection
GCTGCAGCAAAGTGCG-1	SeuratProject	4600	1945	bai2019/filtered_feature_bc_matrix	0.695652	singlet	Bai	Bai_10X	6 weeks	WT	NA	NA	NA	NA	NA	NA	NA	9	Fibroblast	FB1	NA	NA	FB1.Lum/Ccl11/Smoc2	NA	NA	NA	NA
GCTGCAGCAGCCTATA-1	SeuratProject	32022	7159	bai2019/filtered_feature_bc_matrix	3.00418	singlet	Bai	Bai_10X	6 weeks	WT	NA	NA	NA	NA	NA	NA	NA	5	Nodose ganglion neuron	NGN1	GLUT2_Dopa	Gpha2|Adcyap1|Gal	NGN1.C1ql3/Adcyap1/St18	Nav1.8	Lightly myelinated	Nocisensor	Broad projection
GCTGCGAAGGAGTTGC-1	SeuratProject	44071	7767	bai2019/filtered_feature_bc_matrix	2.74103	singlet	Bai	Bai_10X	6 weeks	WT	NA	NA	NA	NA	NA	NA	NA	5	Nodose ganglion neuron	NGN1	GLUT2_Dopa	Gpha2|Adcyap1|Gal	NGN1.C1ql3/Adcyap1/St18	Nav1.8	Lightly myelinated	Nocisensor	Broad projection
GCTGCGAAGTCATGCT-1	SeuratProject	2080	1164	bai2019/filtered_feature_bc_matrix	1.15385	singlet	Bai	Bai_10X	6 weeks	WT	NA	NA	NA	NA	NA	NA	NA	16	Myelinated glial cell	MGC3	NA	NA	MGC3.Slc36a2/Nr4a2/Ugt8a	NA	NA	NA	NA
GCTGCGACACTTCGAA-1	SeuratProject	56109	8267	bai2019/filtered_feature_bc_matrix	2.23672	singlet	Bai	Bai_10X	6 weeks	WT	NA	NA	NA	NA	NA	NA	NA	43	Nodose ganglion neuron	NGN17	GLUT2_Dopa	Bdnf	NGN17.Thsd7b/Cacng5/Gata3	Nav1.1	Lightly myelinated	Mechanosensor	Broad projection
GCTGCGACAGAAGCAC-1	SeuratProject	35157	6874	bai2019/filtered_feature_bc_matrix	1.18611	singlet	Bai	Bai_10X	6 weeks	WT	NA	NA	NA	NA	NA	NA	NA	26	Jugular ganglion neuron	JGN2	GLUT2	Adcyap1|Calca|Calcb|Gal|Tac1|Cartpt|Bdnf	JGN2.Gfra3/Tac1/Tmem255a	Nav1.8	Unmyelinated	Nocisensor	Broad projection
GCTGCGAGTAGCGTGA-1	SeuratProject	46962	8080	bai2019/filtered_feature_bc_matrix	5.37456	singlet	Bai	Bai_10X	6 weeks	WT	NA	NA	NA	NA	NA	NA	NA	5	Nodose ganglion neuron	NGN1	GLUT2_Dopa	Gpha2|Adcyap1|Gal	NGN1.C1ql3/Adcyap1/St18	Nav1.8	Lightly myelinated	Nocisensor	Broad projection
GCTGCTTCAGCTCCGA-1	SeuratProject	6219	2450	bai2019/filtered_feature_bc_matrix	1.22206	singlet	Bai	Bai_10X	6 weeks	WT	NA	NA	NA	NA	NA	NA	NA	1	Satellite glial cell	SGC1	NA	NA	SGC1.Mmd2/Ednrb/Fabp7	NA	NA	NA	NA
GCTGCTTGTATTCTCT-1	SeuratProject	49709	8136	bai2019/filtered_feature_bc_matrix	4.55048	singlet	Bai	Bai_10X	6 weeks	WT	NA	NA	NA	NA	NA	NA	NA	5	Nodose ganglion neuron	NGN1	GLUT2_Dopa	Gpha2|Adcyap1|Gal	NGN1.C1ql3/Adcyap1/St18	Nav1.8	Lightly myelinated	Nocisensor	Broad projection
GCTGCTTGTCAACTGT-1	SeuratProject	2198	1180	bai2019/filtered_feature_bc_matrix	1.31938	singlet	Bai	Bai_10X	6 weeks	WT	NA	NA	NA	NA	NA	NA	NA	3	Myelinated glial cell	MGC1	NA	NA	MGC1.Ncmap/Fam178b/Cldn19	NA	NA	NA	NA
GCTGCTTGTTCTGGTA-1	SeuratProject	66568	8691	bai2019/filtered_feature_bc_matrix	2.04453	singlet	Bai	Bai_10X	6 weeks	WT	NA	NA	NA	NA	NA	NA	NA	34	Nodose ganglion neuron	NGN12	GLUT2_GLUT1	NA	NGN12.Slc18a3/Pappa2/Runx3	Nav1.1	Myelinated	Mechanosensor/Nocisensor	Duodenum
GCTGGGTAGCTGAACG-1	SeuratProject	32895	6920	bai2019/filtered_feature_bc_matrix	1.66287	singlet	Bai	Bai_10X	6 weeks	WT	NA	NA	NA	NA	NA	NA	NA	24	Nodose ganglion neuron	NGN6	GLUT2_Dopa	Igf1|Adcyap1	NGN6.Lypd1/Ddc/Tafa2	Nav1.1	Lightly myelinated	Mechanosensor	Broad projection
GCTGGGTCACGTCTCT-1	SeuratProject	5115	2124	bai2019/filtered_feature_bc_matrix	2.38514	singlet	Bai	Bai_10X	6 weeks	WT	NA	NA	NA	NA	NA	NA	NA	22	Satellite glial cell	SGC8	NA	NA	SGC8.Ttyh1/Ptprz1/Sfrp5	NA	NA	NA	NA
GCTGGGTGTAACGTTC-1	SeuratProject	10505	3353	bai2019/filtered_feature_bc_matrix	1.89434	singlet	Bai	Bai_10X	6 weeks	WT	NA	NA	NA	NA	NA	NA	NA	2	Satellite glial cell	SGC2	NA	NA	SGC2.Cxcl10/Acsbg1/Phgdh	NA	NA	NA	NA
GCTGGGTGTCGAATCT-1	SeuratProject	44747	7489	bai2019/filtered_feature_bc_matrix	1.87722	singlet	Bai	Bai_10X	6 weeks	WT	NA	NA	NA	NA	NA	NA	NA	5	Nodose ganglion neuron	NGN1	GLUT2_Dopa	Gpha2|Adcyap1|Gal	NGN1.C1ql3/Adcyap1/St18	Nav1.8	Lightly myelinated	Nocisensor	Broad projection
GCTTCCAAGTTAACGA-1	SeuratProject	47789	7257	bai2019/filtered_feature_bc_matrix	2.80609	singlet	Bai	Bai_10X	6 weeks	WT	NA	NA	NA	NA	NA	NA	NA	13	Nodose ganglion neuron	NGN2	GLUT2	Cartpt	NGN2.Htr3b/Htr3a/Gpr65	Nav1.8	Lightly myelinated	Nocisensor	Broad projection
GCTTCCACATCGTCGG-1	SeuratProject	3725	1698	bai2019/filtered_feature_bc_matrix	1.77181	singlet	Bai	Bai_10X	6 weeks	WT	NA	NA	NA	NA	NA	NA	NA	25	Glial cell	GC2	NA	NA	GC2.Sostdc1/Plekhb1/Tsc22d4	NA	NA	NA	NA
GCTTCCATCGTTTATC-1	SeuratProject	3791	1624	bai2019/filtered_feature_bc_matrix	3.00712	singlet	Bai	Bai_10X	6 weeks	WT	NA	NA	NA	NA	NA	NA	NA	12	Fibroblast	FB2	NA	NA	FB2.Acta2/Myh11/Ndufa4l2	NA	NA	NA	NA
GCTTGAAAGCCACCTG-1	SeuratProject	55082	8184	bai2019/filtered_feature_bc_matrix	2.61247	singlet	Bai	Bai_10X	6 weeks	WT	NA	NA	NA	NA	NA	NA	NA	28	Nodose ganglion neuron	NGN7	GLUT2_Dopa	Cartpt	NGN7.Rbp4/Gda/Kcnk9	Nav1.1	Lightly myelinated	Mechanosensor	Pancreas
GCTTGAACAATGCCAT-1	SeuratProject	5293	2044	bai2019/filtered_feature_bc_matrix	1.51143	singlet	Bai	Bai_10X	6 weeks	WT	NA	NA	NA	NA	NA	NA	NA	1	Satellite glial cell	SGC1	NA	NA	SGC1.Mmd2/Ednrb/Fabp7	NA	NA	NA	NA
GCTTGAACATTGAGCT-1	SeuratProject	43997	7643	bai2019/filtered_feature_bc_matrix	5.06398	singlet	Bai	Bai_10X	6 weeks	WT	NA	NA	NA	NA	NA	NA	NA	17	Nodose ganglion neuron	NGN4	GLUT2_Dopa	Vip|Uts2b|Cartpt	NGN4.Uts2b/Cckar/Vip	Nav1.8	Unmyelinated	Nocisensor	Broad projection
GCTTGAAGTAGTAGTA-1	SeuratProject	2197	1129	bai2019/filtered_feature_bc_matrix	2.59445	singlet	Bai	Bai_10X	6 weeks	WT	NA	NA	NA	NA	NA	NA	NA	12	Fibroblast	FB2	NA	NA	FB2.Acta2/Myh11/Ndufa4l2	NA	NA	NA	NA
GCTTGAATCTGAGGGA-1	SeuratProject	43036	7592	bai2019/filtered_feature_bc_matrix	2.48397	singlet	Bai	Bai_10X	6 weeks	WT	NA	NA	NA	NA	NA	NA	NA	28	Nodose ganglion neuron	NGN7	GLUT2_Dopa	Cartpt	NGN7.Rbp4/Gda/Kcnk9	Nav1.1	Lightly myelinated	Mechanosensor	Pancreas
GGAAAGCGTCTTTCAT-1	SeuratProject	1679	1078	bai2019/filtered_feature_bc_matrix	1.6081	singlet	Bai	Bai_10X	6 weeks	WT	NA	NA	NA	NA	NA	NA	NA	15	Nodose ganglion neuron	NGN3	GLUT2_Dopa	Adcyap1|Cartpt|Bdnf	NGN3.Cysltr2/Chrnb3/Kcnip4	Nav1.8	Unmyelinated	Mechanosensor	Gut
GGAAAGCTCACAGTAC-1	SeuratProject	2247	1243	bai2019/filtered_feature_bc_matrix	1.73565	singlet	Bai	Bai_10X	6 weeks	WT	NA	NA	NA	NA	NA	NA	NA	2	Satellite glial cell	SGC2	NA	NA	SGC2.Cxcl10/Acsbg1/Phgdh	NA	NA	NA	NA
GGAACTTAGGCTAGAC-1	SeuratProject	116558	9159	bai2019/filtered_feature_bc_matrix	2.56696	singlet	Bai	Bai_10X	6 weeks	WT	NA	NA	NA	NA	NA	NA	NA	13	Nodose ganglion neuron	NGN2	GLUT2	Cartpt	NGN2.Htr3b/Htr3a/Gpr65	Nav1.8	Lightly myelinated	Nocisensor	Broad projection
GGAACTTCACGTGAGA-1	SeuratProject	80693	8652	bai2019/filtered_feature_bc_matrix	5.51721	singlet	Bai	Bai_10X	6 weeks	WT	NA	NA	NA	NA	NA	NA	NA	17	Nodose ganglion neuron	NGN4	GLUT2_Dopa	Vip|Uts2b|Cartpt	NGN4.Uts2b/Cckar/Vip	Nav1.8	Unmyelinated	Nocisensor	Broad projection
GGAACTTCAGGAATGC-1	SeuratProject	10681	3492	bai2019/filtered_feature_bc_matrix	2.13463	singlet	Bai	Bai_10X	6 weeks	WT	NA	NA	NA	NA	NA	NA	NA	14	Glial cell	GC1	NA	NA	GC1.Kcna1/Fxyd3/Mbp	NA	NA	NA	NA
GGAACTTTCAGCGATT-1	SeuratProject	6027	2424	bai2019/filtered_feature_bc_matrix	1.74216	singlet	Bai	Bai_10X	6 weeks	WT	NA	NA	NA	NA	NA	NA	NA	2	Satellite glial cell	SGC2	NA	NA	SGC2.Cxcl10/Acsbg1/Phgdh	NA	NA	NA	NA
GGAACTTTCCGAATGT-1	SeuratProject	2588	1275	bai2019/filtered_feature_bc_matrix	2.00927	singlet	Bai	Bai_10X	6 weeks	WT	NA	NA	NA	NA	NA	NA	NA	3	Myelinated glial cell	MGC1	NA	NA	MGC1.Ncmap/Fam178b/Cldn19	NA	NA	NA	NA
GGAATAATCACCGGGT-1	SeuratProject	48510	8067	bai2019/filtered_feature_bc_matrix	2.84065	singlet	Bai	Bai_10X	6 weeks	WT	NA	NA	NA	NA	NA	NA	NA	24	Nodose ganglion neuron	NGN6	GLUT2_Dopa	Igf1|Adcyap1	NGN6.Lypd1/Ddc/Tafa2	Nav1.1	Lightly myelinated	Mechanosensor	Broad projection
GGAATAATCGAGAACG-1	SeuratProject	32453	7224	bai2019/filtered_feature_bc_matrix	3.29399	singlet	Bai	Bai_10X	6 weeks	WT	NA	NA	NA	NA	NA	NA	NA	5	Nodose ganglion neuron	NGN1	GLUT2_Dopa	Gpha2|Adcyap1|Gal	NGN1.C1ql3/Adcyap1/St18	Nav1.8	Lightly myelinated	Nocisensor	Broad projection
GGACAAGCACGGACAA-1	SeuratProject	53359	7872	bai2019/filtered_feature_bc_matrix	5.40302	singlet	Bai	Bai_10X	6 weeks	WT	NA	NA	NA	NA	NA	NA	NA	17	Nodose ganglion neuron	NGN4	GLUT2_Dopa	Vip|Uts2b|Cartpt	NGN4.Uts2b/Cckar/Vip	Nav1.8	Unmyelinated	Nocisensor	Broad projection
GGACAAGTCCAGATCA-1	SeuratProject	3195	1512	bai2019/filtered_feature_bc_matrix	1.50235	singlet	Bai	Bai_10X	6 weeks	WT	NA	NA	NA	NA	NA	NA	NA	2	Satellite glial cell	SGC2	NA	NA	SGC2.Cxcl10/Acsbg1/Phgdh	NA	NA	NA	NA
GGACAGAAGAGATGAG-1	SeuratProject	67905	8478	bai2019/filtered_feature_bc_matrix	2.82306	singlet	Bai	Bai_10X	6 weeks	WT	NA	NA	NA	NA	NA	NA	NA	15	Nodose ganglion neuron	NGN3	GLUT2_Dopa	Adcyap1|Cartpt|Bdnf	NGN3.Cysltr2/Chrnb3/Kcnip4	Nav1.8	Unmyelinated	Mechanosensor	Gut
GGACAGATCCGTAGGC-1	SeuratProject	1790	984	bai2019/filtered_feature_bc_matrix	0.893855	singlet	Bai	Bai_10X	6 weeks	WT	NA	NA	NA	NA	NA	NA	NA	3	Myelinated glial cell	MGC1	NA	NA	MGC1.Ncmap/Fam178b/Cldn19	NA	NA	NA	NA
GGACAGATCTTCATGT-1	SeuratProject	3857	1738	bai2019/filtered_feature_bc_matrix	1.81488	singlet	Bai	Bai_10X	6 weeks	WT	NA	NA	NA	NA	NA	NA	NA	2	Satellite glial cell	SGC2	NA	NA	SGC2.Cxcl10/Acsbg1/Phgdh	NA	NA	NA	NA
GGACATTCAATCCGAT-1	SeuratProject	5335	2326	bai2019/filtered_feature_bc_matrix	1.34958	singlet	Bai	Bai_10X	6 weeks	WT	NA	NA	NA	NA	NA	NA	NA	2	Satellite glial cell	SGC2	NA	NA	SGC2.Cxcl10/Acsbg1/Phgdh	NA	NA	NA	NA
GGACGTCAGCGTTCCG-1	SeuratProject	2843	1571	bai2019/filtered_feature_bc_matrix	1.0904	singlet	Bai	Bai_10X	6 weeks	WT	NA	NA	NA	NA	NA	NA	NA	12	Fibroblast	FB2	NA	NA	FB2.Acta2/Myh11/Ndufa4l2	NA	NA	NA	NA
GGACGTCAGTCATGCT-1	SeuratProject	37712	7500	bai2019/filtered_feature_bc_matrix	2.8532	singlet	Bai	Bai_10X	6 weeks	WT	NA	NA	NA	NA	NA	NA	NA	24	Nodose ganglion neuron	NGN6	GLUT2_Dopa	Igf1|Adcyap1	NGN6.Lypd1/Ddc/Tafa2	Nav1.1	Lightly myelinated	Mechanosensor	Broad projection
GGACGTCGTGCACCAC-1	SeuratProject	52562	8168	bai2019/filtered_feature_bc_matrix	2.29253	singlet	Bai	Bai_10X	6 weeks	WT	NA	NA	NA	NA	NA	NA	NA	34	Nodose ganglion neuron	NGN12	GLUT2_GLUT1	NA	NGN12.Slc18a3/Pappa2/Runx3	Nav1.1	Myelinated	Mechanosensor/Nocisensor	Duodenum
GGACGTCTCATGCTCC-1	SeuratProject	58845	8108	bai2019/filtered_feature_bc_matrix	3.57549	singlet	Bai	Bai_10X	6 weeks	WT	NA	NA	NA	NA	NA	NA	NA	21	Nodose ganglion neuron	NGN5	GLUT2_Dopa	Adcyap1|Calca|Cartpt|Bdnf	NGN5.Kcng1/Vmn1r85/Trpv1	Nav1.8	Unmyelinated	Mechanosensor/Nocisensor	Broad projection
GGAGCAACAAAGTCAA-1	SeuratProject	89066	8727	bai2019/filtered_feature_bc_matrix	2.67554	singlet	Bai	Bai_10X	6 weeks	WT	NA	NA	NA	NA	NA	NA	NA	13	Nodose ganglion neuron	NGN2	GLUT2	Cartpt	NGN2.Htr3b/Htr3a/Gpr65	Nav1.8	Lightly myelinated	Nocisensor	Broad projection
GGAGCAACAATGTAAG-1	SeuratProject	59897	8471	bai2019/filtered_feature_bc_matrix	4.5428	singlet	Bai	Bai_10X	6 weeks	WT	NA	NA	NA	NA	NA	NA	NA	29	Nodose ganglion neuron	NGN8	GLUT2_Dopa	Adcyap1|Cartpt|Bdnf	NGN8.Trpa1/Efcab6/Nos1	Nav1.8	Unmyelinated	Mechanosensor/Nocisensor	Broad projection
GGAGCAAGTGGTCCGT-1	SeuratProject	12485	3882	bai2019/filtered_feature_bc_matrix	3.38006	singlet	Bai	Bai_10X	6 weeks	WT	NA	NA	NA	NA	NA	NA	NA	17	Nodose ganglion neuron	NGN4	GLUT2_Dopa	Vip|Uts2b|Cartpt	NGN4.Uts2b/Cckar/Vip	Nav1.8	Unmyelinated	Nocisensor	Broad projection
GGAGCAATCACCAGGC-1	SeuratProject	2823	1482	bai2019/filtered_feature_bc_matrix	0.63762	singlet	Bai	Bai_10X	6 weeks	WT	NA	NA	NA	NA	NA	NA	NA	12	Fibroblast	FB2	NA	NA	FB2.Acta2/Myh11/Ndufa4l2	NA	NA	NA	NA
GGATGTTGTCTCACCT-1	SeuratProject	1991	1192	bai2019/filtered_feature_bc_matrix	0.853842	singlet	Bai	Bai_10X	6 weeks	WT	NA	NA	NA	NA	NA	NA	NA	7	Satellite glial cell	SGC4	NA	NA	SGC4.Atf3/Emp1/Cebpd	NA	NA	NA	NA
GGATGTTTCGGATGTT-1	SeuratProject	7441	2841	bai2019/filtered_feature_bc_matrix	1.30359	singlet	Bai	Bai_10X	6 weeks	WT	NA	NA	NA	NA	NA	NA	NA	2	Satellite glial cell	SGC2	NA	NA	SGC2.Cxcl10/Acsbg1/Phgdh	NA	NA	NA	NA
GGATGTTTCTGTCCGT-1	SeuratProject	2029	1219	bai2019/filtered_feature_bc_matrix	0.73928	singlet	Bai	Bai_10X	6 weeks	WT	NA	NA	NA	NA	NA	NA	NA	10	Satellite glial cell	SGC6	NA	NA	SGC6.Ifit3/Cdh19/Isg15	NA	NA	NA	NA
GGATTACAGTAGGTGC-1	SeuratProject	40693	7351	bai2019/filtered_feature_bc_matrix	1.66122	singlet	Bai	Bai_10X	6 weeks	WT	NA	NA	NA	NA	NA	NA	NA	21	Nodose ganglion neuron	NGN5	GLUT2_Dopa	Adcyap1|Calca|Cartpt|Bdnf	NGN5.Kcng1/Vmn1r85/Trpv1	Nav1.8	Unmyelinated	Mechanosensor/Nocisensor	Broad projection
GGATTACCAATAGAGT-1	SeuratProject	2997	1475	bai2019/filtered_feature_bc_matrix	1.1011	singlet	Bai	Bai_10X	6 weeks	WT	NA	NA	NA	NA	NA	NA	NA	12	Fibroblast	FB2	NA	NA	FB2.Acta2/Myh11/Ndufa4l2	NA	NA	NA	NA
GGCAATTCATGCAACT-1	SeuratProject	45557	7589	bai2019/filtered_feature_bc_matrix	7.73317	singlet	Bai	Bai_10X	6 weeks	WT	NA	NA	NA	NA	NA	NA	NA	17	Nodose ganglion neuron	NGN4	GLUT2_Dopa	Vip|Uts2b|Cartpt	NGN4.Uts2b/Cckar/Vip	Nav1.8	Unmyelinated	Nocisensor	Broad projection
GGCAATTGTCCGAAGA-1	SeuratProject	1470	916	bai2019/filtered_feature_bc_matrix	0.544218	singlet	Bai	Bai_10X	6 weeks	WT	NA	NA	NA	NA	NA	NA	NA	7	Satellite glial cell	SGC4	NA	NA	SGC4.Atf3/Emp1/Cebpd	NA	NA	NA	NA
GGCAATTGTTCAGACT-1	SeuratProject	41333	7693	bai2019/filtered_feature_bc_matrix	1.90647	singlet	Bai	Bai_10X	6 weeks	WT	NA	NA	NA	NA	NA	NA	NA	24	Nodose ganglion neuron	NGN6	GLUT2_Dopa	Igf1|Adcyap1	NGN6.Lypd1/Ddc/Tafa2	Nav1.1	Lightly myelinated	Mechanosensor	Broad projection
GGCAATTGTTGATTCG-1	SeuratProject	90344	9088	bai2019/filtered_feature_bc_matrix	4.05118	singlet	Bai	Bai_10X	6 weeks	WT	NA	NA	NA	NA	NA	NA	NA	17	Nodose ganglion neuron	NGN4	GLUT2_Dopa	Vip|Uts2b|Cartpt	NGN4.Uts2b/Cckar/Vip	Nav1.8	Unmyelinated	Nocisensor	Broad projection
GGCCGATAGACCACGA-1	SeuratProject	5305	2264	bai2019/filtered_feature_bc_matrix	2.63902	singlet	Bai	Bai_10X	6 weeks	WT	NA	NA	NA	NA	NA	NA	NA	1	Satellite glial cell	SGC1	NA	NA	SGC1.Mmd2/Ednrb/Fabp7	NA	NA	NA	NA
GGCCGATAGCACGCCT-1	SeuratProject	3625	1926	bai2019/filtered_feature_bc_matrix	0.634483	singlet	Bai	Bai_10X	6 weeks	WT	NA	NA	NA	NA	NA	NA	NA	0	Endothelial Cell	EC1	NA	NA	EC1.Cldn5/Ly6c1/Ly6a	NA	NA	NA	NA
GGCCGATAGGTGCAAC-1	SeuratProject	2516	1274	bai2019/filtered_feature_bc_matrix	1.51033	singlet	Bai	Bai_10X	6 weeks	WT	NA	NA	NA	NA	NA	NA	NA	12	Fibroblast	FB2	NA	NA	FB2.Acta2/Myh11/Ndufa4l2	NA	NA	NA	NA
GGCCGATCATGGTCTA-1	SeuratProject	2541	1218	bai2019/filtered_feature_bc_matrix	0.236128	singlet	Bai	Bai_10X	6 weeks	WT	NA	NA	NA	NA	NA	NA	NA	6	Hematopoietic cell	HC1	NA	NA	HC1.C1qa/C1qc/C1qb	NA	NA	NA	NA
GGCGACTAGACTAGGC-1	SeuratProject	2271	1209	bai2019/filtered_feature_bc_matrix	0.484368	singlet	Bai	Bai_10X	6 weeks	WT	NA	NA	NA	NA	NA	NA	NA	39	Hematopoietic cell	HC2	NA	NA	HC2.Cd52/Lsp1/Rac2	NA	NA	NA	NA
GGCGACTAGGCCGAAT-1	SeuratProject	3590	1695	bai2019/filtered_feature_bc_matrix	1.08635	singlet	Bai	Bai_10X	6 weeks	WT	NA	NA	NA	NA	NA	NA	NA	2	Satellite glial cell	SGC2	NA	NA	SGC2.Cxcl10/Acsbg1/Phgdh	NA	NA	NA	NA
GGCGACTCATTACGAC-1	SeuratProject	1121	708	bai2019/filtered_feature_bc_matrix	0.535236	singlet	Bai	Bai_10X	6 weeks	WT	NA	NA	NA	NA	NA	NA	NA	39	Hematopoietic cell	HC2	NA	NA	HC2.Cd52/Lsp1/Rac2	NA	NA	NA	NA
GGCGTGTCACGGTAAG-1	SeuratProject	4575	2083	bai2019/filtered_feature_bc_matrix	4	singlet	Bai	Bai_10X	6 weeks	WT	NA	NA	NA	NA	NA	NA	NA	1	Satellite glial cell	SGC1	NA	NA	SGC1.Mmd2/Ednrb/Fabp7	NA	NA	NA	NA
GGCGTGTCAGTCACTA-1	SeuratProject	2895	1460	bai2019/filtered_feature_bc_matrix	1.83074	singlet	Bai	Bai_10X	6 weeks	WT	NA	NA	NA	NA	NA	NA	NA	11	Myelinated glial cell	MGC2	NA	NA	MGC2.Prx/Pllp/Bcas1	NA	NA	NA	NA
GGCGTGTGTAGTAGTA-1	SeuratProject	1330	779	bai2019/filtered_feature_bc_matrix	1.12782	singlet	Bai	Bai_10X	6 weeks	WT	NA	NA	NA	NA	NA	NA	NA	16	Myelinated glial cell	MGC3	NA	NA	MGC3.Slc36a2/Nr4a2/Ugt8a	NA	NA	NA	NA
GGCGTGTTCGACAGCC-1	SeuratProject	5882	2257	bai2019/filtered_feature_bc_matrix	1.54709	singlet	Bai	Bai_10X	6 weeks	WT	NA	NA	NA	NA	NA	NA	NA	2	Satellite glial cell	SGC2	NA	NA	SGC2.Cxcl10/Acsbg1/Phgdh	NA	NA	NA	NA
GGCGTGTTCGTGACAT-1	SeuratProject	32503	6442	bai2019/filtered_feature_bc_matrix	1.26758	singlet	Bai	Bai_10X	6 weeks	WT	NA	NA	NA	NA	NA	NA	NA	28	Nodose ganglion neuron	NGN7	GLUT2_Dopa	Cartpt	NGN7.Rbp4/Gda/Kcnk9	Nav1.1	Lightly myelinated	Mechanosensor	Pancreas
GGCTCGAGTTCATGGT-1	SeuratProject	4700	2114	bai2019/filtered_feature_bc_matrix	1.55319	singlet	Bai	Bai_10X	6 weeks	WT	NA	NA	NA	NA	NA	NA	NA	1	Satellite glial cell	SGC1	NA	NA	SGC1.Mmd2/Ednrb/Fabp7	NA	NA	NA	NA
GGCTCGATCGTGGTCG-1	SeuratProject	52334	7933	bai2019/filtered_feature_bc_matrix	2.4229	singlet	Bai	Bai_10X	6 weeks	WT	NA	NA	NA	NA	NA	NA	NA	21	Nodose ganglion neuron	NGN5	GLUT2_Dopa	Adcyap1|Calca|Cartpt|Bdnf	NGN5.Kcng1/Vmn1r85/Trpv1	Nav1.8	Unmyelinated	Mechanosensor/Nocisensor	Broad projection
GGCTGGTGTCTTCAAG-1	SeuratProject	7414	2878	bai2019/filtered_feature_bc_matrix	2.2525	singlet	Bai	Bai_10X	6 weeks	WT	NA	NA	NA	NA	NA	NA	NA	2	Satellite glial cell	SGC2	NA	NA	SGC2.Cxcl10/Acsbg1/Phgdh	NA	NA	NA	NA
GGCTGGTTCTTAGAGC-1	SeuratProject	49086	7737	bai2019/filtered_feature_bc_matrix	7.17924	singlet	Bai	Bai_10X	6 weeks	WT	NA	NA	NA	NA	NA	NA	NA	17	Nodose ganglion neuron	NGN4	GLUT2_Dopa	Vip|Uts2b|Cartpt	NGN4.Uts2b/Cckar/Vip	Nav1.8	Unmyelinated	Nocisensor	Broad projection
GGGAATGTCCGTTGCT-1	SeuratProject	10931	3540	bai2019/filtered_feature_bc_matrix	0.704419	singlet	Bai	Bai_10X	6 weeks	WT	NA	NA	NA	NA	NA	NA	NA	0	Endothelial Cell	EC1	NA	NA	EC1.Cldn5/Ly6c1/Ly6a	NA	NA	NA	NA
GGGACCTGTAATCACC-1	SeuratProject	53273	8267	bai2019/filtered_feature_bc_matrix	5.01004	singlet	Bai	Bai_10X	6 weeks	WT	NA	NA	NA	NA	NA	NA	NA	5	Nodose ganglion neuron	NGN1	GLUT2_Dopa	Gpha2|Adcyap1|Gal	NGN1.C1ql3/Adcyap1/St18	Nav1.8	Lightly myelinated	Nocisensor	Broad projection
GGGACCTTCGAGGTAG-1	SeuratProject	60063	8150	bai2019/filtered_feature_bc_matrix	1.50009	singlet	Bai	Bai_10X	6 weeks	WT	NA	NA	NA	NA	NA	NA	NA	28	Nodose ganglion neuron	NGN7	GLUT2_Dopa	Cartpt	NGN7.Rbp4/Gda/Kcnk9	Nav1.1	Lightly myelinated	Mechanosensor	Pancreas
GGGAGATAGCGCTTAT-1	SeuratProject	5505	2188	bai2019/filtered_feature_bc_matrix	1.50772	singlet	Bai	Bai_10X	6 weeks	WT	NA	NA	NA	NA	NA	NA	NA	4	Satellite glial cell	SGC3	NA	NA	SGC3.Bcan/Fbln2/Fbln5	NA	NA	NA	NA
GGGAGATCATACGCTA-1	SeuratProject	2426	990	bai2019/filtered_feature_bc_matrix	1.31904	singlet	Bai	Bai_10X	6 weeks	WT	NA	NA	NA	NA	NA	NA	NA	39	Hematopoietic cell	HC2	NA	NA	HC2.Cd52/Lsp1/Rac2	NA	NA	NA	NA
GGGAGATTCAGCTCGG-1	SeuratProject	55413	7863	bai2019/filtered_feature_bc_matrix	3.88717	singlet	Bai	Bai_10X	6 weeks	WT	NA	NA	NA	NA	NA	NA	NA	13	Nodose ganglion neuron	NGN2	GLUT2	Cartpt	NGN2.Htr3b/Htr3a/Gpr65	Nav1.8	Lightly myelinated	Nocisensor	Broad projection
GGGATGAAGGCGTACA-1	SeuratProject	2265	1186	bai2019/filtered_feature_bc_matrix	1.28035	singlet	Bai	Bai_10X	6 weeks	WT	NA	NA	NA	NA	NA	NA	NA	0	Endothelial Cell	EC1	NA	NA	EC1.Cldn5/Ly6c1/Ly6a	NA	NA	NA	NA
GGGATGACACGGTAAG-1	SeuratProject	2701	1485	bai2019/filtered_feature_bc_matrix	2.11033	singlet	Bai	Bai_10X	6 weeks	WT	NA	NA	NA	NA	NA	NA	NA	3	Myelinated glial cell	MGC1	NA	NA	MGC1.Ncmap/Fam178b/Cldn19	NA	NA	NA	NA
GGGATGAGTTGCCTCT-1	SeuratProject	2249	1163	bai2019/filtered_feature_bc_matrix	1.20053	singlet	Bai	Bai_10X	6 weeks	WT	NA	NA	NA	NA	NA	NA	NA	12	Fibroblast	FB2	NA	NA	FB2.Acta2/Myh11/Ndufa4l2	NA	NA	NA	NA
GGGCACTAGACTTGAA-1	SeuratProject	12432	3886	bai2019/filtered_feature_bc_matrix	3.61165	singlet	Bai	Bai_10X	6 weeks	WT	NA	NA	NA	NA	NA	NA	NA	31	Nodose ganglion neuron	NGN9	GLUT2	NA	NGN9.Miat/Snhg11/Meg3	Nav1.8	Unmyelinated	Nocisensor	Gut
GGGCACTGTCATGCAT-1	SeuratProject	46963	7997	bai2019/filtered_feature_bc_matrix	5.02523	singlet	Bai	Bai_10X	6 weeks	WT	NA	NA	NA	NA	NA	NA	NA	5	Nodose ganglion neuron	NGN1	GLUT2_Dopa	Gpha2|Adcyap1|Gal	NGN1.C1ql3/Adcyap1/St18	Nav1.8	Lightly myelinated	Nocisensor	Broad projection
GGGCACTGTTGGTAAA-1	SeuratProject	11654	3561	bai2019/filtered_feature_bc_matrix	1.53595	singlet	Bai	Bai_10X	6 weeks	WT	NA	NA	NA	NA	NA	NA	NA	2	Satellite glial cell	SGC2	NA	NA	SGC2.Cxcl10/Acsbg1/Phgdh	NA	NA	NA	NA
GGGCACTTCACGCATA-1	SeuratProject	3388	1586	bai2019/filtered_feature_bc_matrix	1.71192	singlet	Bai	Bai_10X	6 weeks	WT	NA	NA	NA	NA	NA	NA	NA	2	Satellite glial cell	SGC2	NA	NA	SGC2.Cxcl10/Acsbg1/Phgdh	NA	NA	NA	NA
GGGCACTTCCGCAAGC-1	SeuratProject	80548	8819	bai2019/filtered_feature_bc_matrix	4.03362	singlet	Bai	Bai_10X	6 weeks	WT	NA	NA	NA	NA	NA	NA	NA	29	Nodose ganglion neuron	NGN8	GLUT2_Dopa	Adcyap1|Cartpt|Bdnf	NGN8.Trpa1/Efcab6/Nos1	Nav1.8	Unmyelinated	Mechanosensor/Nocisensor	Broad projection
GGGCATCAGCCGCCTA-1	SeuratProject	3633	1741	bai2019/filtered_feature_bc_matrix	0.880815	singlet	Bai	Bai_10X	6 weeks	WT	NA	NA	NA	NA	NA	NA	NA	1	Satellite glial cell	SGC1	NA	NA	SGC1.Mmd2/Ednrb/Fabp7	NA	NA	NA	NA
GGGCATCAGCGAGAAA-1	SeuratProject	3549	1594	bai2019/filtered_feature_bc_matrix	0.929839	singlet	Bai	Bai_10X	6 weeks	WT	NA	NA	NA	NA	NA	NA	NA	2	Satellite glial cell	SGC2	NA	NA	SGC2.Cxcl10/Acsbg1/Phgdh	NA	NA	NA	NA
GGGCATCAGCGTTGCC-1	SeuratProject	48055	7817	bai2019/filtered_feature_bc_matrix	4.93393	singlet	Bai	Bai_10X	6 weeks	WT	NA	NA	NA	NA	NA	NA	NA	5	Nodose ganglion neuron	NGN1	GLUT2_Dopa	Gpha2|Adcyap1|Gal	NGN1.C1ql3/Adcyap1/St18	Nav1.8	Lightly myelinated	Nocisensor	Broad projection
GGGCATCCAACGATGG-1	SeuratProject	1245	724	bai2019/filtered_feature_bc_matrix	0.883534	singlet	Bai	Bai_10X	6 weeks	WT	NA	NA	NA	NA	NA	NA	NA	16	Myelinated glial cell	MGC3	NA	NA	MGC3.Slc36a2/Nr4a2/Ugt8a	NA	NA	NA	NA
GGGCATCGTCTCTTAT-1	SeuratProject	40618	7296	bai2019/filtered_feature_bc_matrix	4.45861	singlet	Bai	Bai_10X	6 weeks	WT	NA	NA	NA	NA	NA	NA	NA	17	Nodose ganglion neuron	NGN4	GLUT2_Dopa	Vip|Uts2b|Cartpt	NGN4.Uts2b/Cckar/Vip	Nav1.8	Unmyelinated	Nocisensor	Broad projection
GGGCATCTCAGCGACC-1	SeuratProject	35818	6853	bai2019/filtered_feature_bc_matrix	4.74063	singlet	Bai	Bai_10X	6 weeks	WT	NA	NA	NA	NA	NA	NA	NA	5	Nodose ganglion neuron	NGN1	GLUT2_Dopa	Gpha2|Adcyap1|Gal	NGN1.C1ql3/Adcyap1/St18	Nav1.8	Lightly myelinated	Nocisensor	Broad projection
GGGCATCTCCTCAACC-1	SeuratProject	80336	9121	bai2019/filtered_feature_bc_matrix	3.95215	singlet	Bai	Bai_10X	6 weeks	WT	NA	NA	NA	NA	NA	NA	NA	29	Nodose ganglion neuron	NGN8	GLUT2_Dopa	Adcyap1|Cartpt|Bdnf	NGN8.Trpa1/Efcab6/Nos1	Nav1.8	Unmyelinated	Mechanosensor/Nocisensor	Broad projection
GGGCATCTCTGCTGCT-1	SeuratProject	2249	1495	bai2019/filtered_feature_bc_matrix	1.42285	singlet	Bai	Bai_10X	6 weeks	WT	NA	NA	NA	NA	NA	NA	NA	5	Nodose ganglion neuron	NGN1	GLUT2_Dopa	Gpha2|Adcyap1|Gal	NGN1.C1ql3/Adcyap1/St18	Nav1.8	Lightly myelinated	Nocisensor	Broad projection
GGGTCTGCAAGACACG-1	SeuratProject	32381	6757	bai2019/filtered_feature_bc_matrix	3.65338	singlet	Bai	Bai_10X	6 weeks	WT	NA	NA	NA	NA	NA	NA	NA	21	Nodose ganglion neuron	NGN5	GLUT2_Dopa	Adcyap1|Calca|Cartpt|Bdnf	NGN5.Kcng1/Vmn1r85/Trpv1	Nav1.8	Unmyelinated	Mechanosensor/Nocisensor	Broad projection
GGGTCTGCATCCGTGG-1	SeuratProject	2406	1426	bai2019/filtered_feature_bc_matrix	1.16376	singlet	Bai	Bai_10X	6 weeks	WT	NA	NA	NA	NA	NA	NA	NA	8	Satellite glial cell	SGC5	NA	NA	SGC5.Pou3f1/Col1a2/Gas7	NA	NA	NA	NA
GGGTCTGTCACATGCA-1	SeuratProject	95843	9142	bai2019/filtered_feature_bc_matrix	2.58652	singlet	Bai	Bai_10X	6 weeks	WT	NA	NA	NA	NA	NA	NA	NA	15	Nodose ganglion neuron	NGN3	GLUT2_Dopa	Adcyap1|Cartpt|Bdnf	NGN3.Cysltr2/Chrnb3/Kcnip4	Nav1.8	Unmyelinated	Mechanosensor	Gut
GGGTCTGTCACCTTAT-1	SeuratProject	80541	8792	bai2019/filtered_feature_bc_matrix	4.02031	singlet	Bai	Bai_10X	6 weeks	WT	NA	NA	NA	NA	NA	NA	NA	29	Nodose ganglion neuron	NGN8	GLUT2_Dopa	Adcyap1|Cartpt|Bdnf	NGN8.Trpa1/Efcab6/Nos1	Nav1.8	Unmyelinated	Mechanosensor/Nocisensor	Broad projection
GGGTTGCAGTCTCCTC-1	SeuratProject	6652	2619	bai2019/filtered_feature_bc_matrix	1.83403	singlet	Bai	Bai_10X	6 weeks	WT	NA	NA	NA	NA	NA	NA	NA	1	Satellite glial cell	SGC1	NA	NA	SGC1.Mmd2/Ednrb/Fabp7	NA	NA	NA	NA
GGTATTGCACCTATCC-1	SeuratProject	106914	9491	bai2019/filtered_feature_bc_matrix	2.30185	singlet	Bai	Bai_10X	6 weeks	WT	NA	NA	NA	NA	NA	NA	NA	15	Nodose ganglion neuron	NGN3	GLUT2_Dopa	Adcyap1|Cartpt|Bdnf	NGN3.Cysltr2/Chrnb3/Kcnip4	Nav1.8	Unmyelinated	Mechanosensor	Gut
GGTATTGCACTAAGTC-1	SeuratProject	40397	7726	bai2019/filtered_feature_bc_matrix	1.77736	singlet	Bai	Bai_10X	6 weeks	WT	NA	NA	NA	NA	NA	NA	NA	24	Nodose ganglion neuron	NGN6	GLUT2_Dopa	Igf1|Adcyap1	NGN6.Lypd1/Ddc/Tafa2	Nav1.1	Lightly myelinated	Mechanosensor	Broad projection
GGTATTGCAGGGAGAG-1	SeuratProject	107491	9094	bai2019/filtered_feature_bc_matrix	2.84303	singlet	Bai	Bai_10X	6 weeks	WT	NA	NA	NA	NA	NA	NA	NA	15	Nodose ganglion neuron	NGN3	GLUT2_Dopa	Adcyap1|Cartpt|Bdnf	NGN3.Cysltr2/Chrnb3/Kcnip4	Nav1.8	Unmyelinated	Mechanosensor	Gut
GGTATTGCATGTAGTC-1	SeuratProject	9655	3321	bai2019/filtered_feature_bc_matrix	1.6986	singlet	Bai	Bai_10X	6 weeks	WT	NA	NA	NA	NA	NA	NA	NA	2	Satellite glial cell	SGC2	NA	NA	SGC2.Cxcl10/Acsbg1/Phgdh	NA	NA	NA	NA
GGTATTGTCTACTATC-1	SeuratProject	10386	3298	bai2019/filtered_feature_bc_matrix	1.19391	singlet	Bai	Bai_10X	6 weeks	WT	NA	NA	NA	NA	NA	NA	NA	25	Glial cell	GC2	NA	NA	GC2.Sostdc1/Plekhb1/Tsc22d4	NA	NA	NA	NA
GGTGAAGCAAACCTAC-1	SeuratProject	5385	2485	bai2019/filtered_feature_bc_matrix	0.947075	singlet	Bai	Bai_10X	6 weeks	WT	NA	NA	NA	NA	NA	NA	NA	37	Nodose ganglion neuron	NGN14	GLUT2_GLUT1	Igf1	NGN14.Slc17a7/Hapln4/Lgi3	Nav1.1	Myelinated	Mechanosensor	Gut
GGTGAAGGTAGCACGA-1	SeuratProject	76010	8521	bai2019/filtered_feature_bc_matrix	3.85607	singlet	Bai	Bai_10X	6 weeks	WT	NA	NA	NA	NA	NA	NA	NA	17	Nodose ganglion neuron	NGN4	GLUT2_Dopa	Vip|Uts2b|Cartpt	NGN4.Uts2b/Cckar/Vip	Nav1.8	Unmyelinated	Nocisensor	Broad projection
GGTGAAGGTAGGCTGA-1	SeuratProject	2764	1496	bai2019/filtered_feature_bc_matrix	1.33864	singlet	Bai	Bai_10X	6 weeks	WT	NA	NA	NA	NA	NA	NA	NA	25	Glial cell	GC2	NA	NA	GC2.Sostdc1/Plekhb1/Tsc22d4	NA	NA	NA	NA
GGTGAAGGTCCAACTA-1	SeuratProject	62437	8240	bai2019/filtered_feature_bc_matrix	3.04787	singlet	Bai	Bai_10X	6 weeks	WT	NA	NA	NA	NA	NA	NA	NA	15	Nodose ganglion neuron	NGN3	GLUT2_Dopa	Adcyap1|Cartpt|Bdnf	NGN3.Cysltr2/Chrnb3/Kcnip4	Nav1.8	Unmyelinated	Mechanosensor	Gut
GGTGAAGGTTCGTTGA-1	SeuratProject	48673	7960	bai2019/filtered_feature_bc_matrix	2.09356	singlet	Bai	Bai_10X	6 weeks	WT	NA	NA	NA	NA	NA	NA	NA	24	Nodose ganglion neuron	NGN6	GLUT2_Dopa	Igf1|Adcyap1	NGN6.Lypd1/Ddc/Tafa2	Nav1.1	Lightly myelinated	Mechanosensor	Broad projection
GGTGAAGTCGACCAGC-1	SeuratProject	40149	7364	bai2019/filtered_feature_bc_matrix	4.5107	singlet	Bai	Bai_10X	6 weeks	WT	NA	NA	NA	NA	NA	NA	NA	5	Nodose ganglion neuron	NGN1	GLUT2_Dopa	Gpha2|Adcyap1|Gal	NGN1.C1ql3/Adcyap1/St18	Nav1.8	Lightly myelinated	Nocisensor	Broad projection
GGTGCGTGTAACGCGA-1	SeuratProject	50677	8018	bai2019/filtered_feature_bc_matrix	5.65345	singlet	Bai	Bai_10X	6 weeks	WT	NA	NA	NA	NA	NA	NA	NA	17	Nodose ganglion neuron	NGN4	GLUT2_Dopa	Vip|Uts2b|Cartpt	NGN4.Uts2b/Cckar/Vip	Nav1.8	Unmyelinated	Nocisensor	Broad projection
GGTGCGTGTACCTACA-1	SeuratProject	1537	993	bai2019/filtered_feature_bc_matrix	0.910865	singlet	Bai	Bai_10X	6 weeks	WT	NA	NA	NA	NA	NA	NA	NA	7	Satellite glial cell	SGC4	NA	NA	SGC4.Atf3/Emp1/Cebpd	NA	NA	NA	NA
GGTGCGTGTAGCTTGT-1	SeuratProject	2332	1347	bai2019/filtered_feature_bc_matrix	0.643225	singlet	Bai	Bai_10X	6 weeks	WT	NA	NA	NA	NA	NA	NA	NA	7	Satellite glial cell	SGC4	NA	NA	SGC4.Atf3/Emp1/Cebpd	NA	NA	NA	NA
GGTGCGTTCCCACTTG-1	SeuratProject	48959	7573	bai2019/filtered_feature_bc_matrix	6.59736	singlet	Bai	Bai_10X	6 weeks	WT	NA	NA	NA	NA	NA	NA	NA	17	Nodose ganglion neuron	NGN4	GLUT2_Dopa	Vip|Uts2b|Cartpt	NGN4.Uts2b/Cckar/Vip	Nav1.8	Unmyelinated	Nocisensor	Broad projection
GGTGCGTTCTGGCGTG-1	SeuratProject	9009	3291	bai2019/filtered_feature_bc_matrix	1.9203	singlet	Bai	Bai_10X	6 weeks	WT	NA	NA	NA	NA	NA	NA	NA	2	Satellite glial cell	SGC2	NA	NA	SGC2.Cxcl10/Acsbg1/Phgdh	NA	NA	NA	NA
GGTGTTAAGCTATGCT-1	SeuratProject	104593	9202	bai2019/filtered_feature_bc_matrix	2.07471	singlet	Bai	Bai_10X	6 weeks	WT	NA	NA	NA	NA	NA	NA	NA	15	Nodose ganglion neuron	NGN3	GLUT2_Dopa	Adcyap1|Cartpt|Bdnf	NGN3.Cysltr2/Chrnb3/Kcnip4	Nav1.8	Unmyelinated	Mechanosensor	Gut
GTAACGTAGTGTCTCA-1	SeuratProject	37480	7317	bai2019/filtered_feature_bc_matrix	4.77855	singlet	Bai	Bai_10X	6 weeks	WT	NA	NA	NA	NA	NA	NA	NA	5	Nodose ganglion neuron	NGN1	GLUT2_Dopa	Gpha2|Adcyap1|Gal	NGN1.C1ql3/Adcyap1/St18	Nav1.8	Lightly myelinated	Nocisensor	Broad projection
GTAACGTTCATTGCCC-1	SeuratProject	6104	2511	bai2019/filtered_feature_bc_matrix	8.519	singlet	Bai	Bai_10X	6 weeks	WT	NA	NA	NA	NA	NA	NA	NA	43	Nodose ganglion neuron	NGN17	GLUT2_Dopa	Bdnf	NGN17.Thsd7b/Cacng5/Gata3	Nav1.1	Lightly myelinated	Mechanosensor	Broad projection
GTAACTGCACAGGAGT-1	SeuratProject	49314	7935	bai2019/filtered_feature_bc_matrix	1.71351	singlet	Bai	Bai_10X	6 weeks	WT	NA	NA	NA	NA	NA	NA	NA	21	Nodose ganglion neuron	NGN5	GLUT2_Dopa	Adcyap1|Calca|Cartpt|Bdnf	NGN5.Kcng1/Vmn1r85/Trpv1	Nav1.8	Unmyelinated	Mechanosensor/Nocisensor	Broad projection
GTAACTGGTGGTAACG-1	SeuratProject	12197	3830	bai2019/filtered_feature_bc_matrix	1.2708	singlet	Bai	Bai_10X	6 weeks	WT	NA	NA	NA	NA	NA	NA	NA	4	Satellite glial cell	SGC3	NA	NA	SGC3.Bcan/Fbln2/Fbln5	NA	NA	NA	NA
GTAACTGTCAAACGGG-1	SeuratProject	44641	7729	bai2019/filtered_feature_bc_matrix	1.98248	singlet	Bai	Bai_10X	6 weeks	WT	NA	NA	NA	NA	NA	NA	NA	24	Nodose ganglion neuron	NGN6	GLUT2_Dopa	Igf1|Adcyap1	NGN6.Lypd1/Ddc/Tafa2	Nav1.1	Lightly myelinated	Mechanosensor	Broad projection
GTACGTAAGCCGTCGT-1	SeuratProject	2256	1327	bai2019/filtered_feature_bc_matrix	1.06383	singlet	Bai	Bai_10X	6 weeks	WT	NA	NA	NA	NA	NA	NA	NA	1	Satellite glial cell	SGC1	NA	NA	SGC1.Mmd2/Ednrb/Fabp7	NA	NA	NA	NA
GTACGTAAGGAGCGTT-1	SeuratProject	89958	9474	bai2019/filtered_feature_bc_matrix	2.49783	singlet	Bai	Bai_10X	6 weeks	WT	NA	NA	NA	NA	NA	NA	NA	32	Nodose ganglion neuron	NGN10	GLUT2	Tac1	NGN10.Olfm3/Tmem233/P2ry1	Nav1.8	Myelinated	Mechanosensor	Gut
GTACGTAAGTCGAGTG-1	SeuratProject	2811	1347	bai2019/filtered_feature_bc_matrix	1.56528	singlet	Bai	Bai_10X	6 weeks	WT	NA	NA	NA	NA	NA	NA	NA	3	Myelinated glial cell	MGC1	NA	NA	MGC1.Ncmap/Fam178b/Cldn19	NA	NA	NA	NA
GTACGTAGTCAAACTC-1	SeuratProject	63563	8795	bai2019/filtered_feature_bc_matrix	2.50617	singlet	Bai	Bai_10X	6 weeks	WT	NA	NA	NA	NA	NA	NA	NA	21	Nodose ganglion neuron	NGN5	GLUT2_Dopa	Adcyap1|Calca|Cartpt|Bdnf	NGN5.Kcng1/Vmn1r85/Trpv1	Nav1.8	Unmyelinated	Mechanosensor/Nocisensor	Broad projection
GTACGTATCTGGCGTG-1	SeuratProject	64121	8128	bai2019/filtered_feature_bc_matrix	4.65838	singlet	Bai	Bai_10X	6 weeks	WT	NA	NA	NA	NA	NA	NA	NA	36	Nodose ganglion neuron	NGN13	GLUT2	Agrp|Vip|Cartpt	NGN13.Lox/Pkib/F2r	Nav1.8	Unmyelinated	Nocisensor	Broad projection
GTACTCCCAATGGACG-1	SeuratProject	67519	8537	bai2019/filtered_feature_bc_matrix	4.95712	singlet	Bai	Bai_10X	6 weeks	WT	NA	NA	NA	NA	NA	NA	NA	15	Nodose ganglion neuron	NGN3	GLUT2_Dopa	Adcyap1|Cartpt|Bdnf	NGN3.Cysltr2/Chrnb3/Kcnip4	Nav1.8	Unmyelinated	Mechanosensor	Gut
GTACTCCCAGGGTATG-1	SeuratProject	81984	8531	bai2019/filtered_feature_bc_matrix	2.95789	singlet	Bai	Bai_10X	6 weeks	WT	NA	NA	NA	NA	NA	NA	NA	13	Nodose ganglion neuron	NGN2	GLUT2	Cartpt	NGN2.Htr3b/Htr3a/Gpr65	Nav1.8	Lightly myelinated	Nocisensor	Broad projection
GTACTCCGTCAAACTC-1	SeuratProject	1753	1100	bai2019/filtered_feature_bc_matrix	1.54022	singlet	Bai	Bai_10X	6 weeks	WT	NA	NA	NA	NA	NA	NA	NA	22	Satellite glial cell	SGC8	NA	NA	SGC8.Ttyh1/Ptprz1/Sfrp5	NA	NA	NA	NA
GTACTCCGTGAGGGAG-1	SeuratProject	46042	7464	bai2019/filtered_feature_bc_matrix	2.25229	singlet	Bai	Bai_10X	6 weeks	WT	NA	NA	NA	NA	NA	NA	NA	5	Nodose ganglion neuron	NGN1	GLUT2_Dopa	Gpha2|Adcyap1|Gal	NGN1.C1ql3/Adcyap1/St18	Nav1.8	Lightly myelinated	Nocisensor	Broad projection
GTACTCCGTTCCCTTG-1	SeuratProject	93745	9541	bai2019/filtered_feature_bc_matrix	1.71742	singlet	Bai	Bai_10X	6 weeks	WT	NA	NA	NA	NA	NA	NA	NA	38	Jugular ganglion neuron	JGN3	GLUT2_GLUT1	Calca	JGN3.Trappc3l/Nptx1/Tafa1	Nav1.1/Nav1.8	Myelinated	Mechanosensor/Nocisensor	Gut
GTACTCCTCAGCTGGC-1	SeuratProject	55683	7584	bai2019/filtered_feature_bc_matrix	4.27958	singlet	Bai	Bai_10X	6 weeks	WT	NA	NA	NA	NA	NA	NA	NA	13	Nodose ganglion neuron	NGN2	GLUT2	Cartpt	NGN2.Htr3b/Htr3a/Gpr65	Nav1.8	Lightly myelinated	Nocisensor	Broad projection
GTACTTTCAAGCCGCT-1	SeuratProject	84614	9129	bai2019/filtered_feature_bc_matrix	2.36249	singlet	Bai	Bai_10X	6 weeks	WT	NA	NA	NA	NA	NA	NA	NA	52	Nodose ganglion neuron	NGN21	GLUT2_Dopa	Gpha2	NGN21.Olfr78/Runx3/Avpr1a	Nav1.1	Myelinated	Mechanosensor	Jejunum/Ileum
GTACTTTGTCCTGCTT-1	SeuratProject	47211	7843	bai2019/filtered_feature_bc_matrix	2.85738	singlet	Bai	Bai_10X	6 weeks	WT	NA	NA	NA	NA	NA	NA	NA	28	Nodose ganglion neuron	NGN7	GLUT2_Dopa	Cartpt	NGN7.Rbp4/Gda/Kcnk9	Nav1.1	Lightly myelinated	Mechanosensor	Pancreas
GTACTTTGTGAAGGCT-1	SeuratProject	54341	7991	bai2019/filtered_feature_bc_matrix	2.47511	singlet	Bai	Bai_10X	6 weeks	WT	NA	NA	NA	NA	NA	NA	NA	28	Nodose ganglion neuron	NGN7	GLUT2_Dopa	Cartpt	NGN7.Rbp4/Gda/Kcnk9	Nav1.1	Lightly myelinated	Mechanosensor	Pancreas
GTACTTTGTGATGATA-1	SeuratProject	35899	7631	bai2019/filtered_feature_bc_matrix	2.31761	singlet	Bai	Bai_10X	6 weeks	WT	NA	NA	NA	NA	NA	NA	NA	24	Nodose ganglion neuron	NGN6	GLUT2_Dopa	Igf1|Adcyap1	NGN6.Lypd1/Ddc/Tafa2	Nav1.1	Lightly myelinated	Mechanosensor	Broad projection
GTACTTTTCACATAGC-1	SeuratProject	108026	9141	bai2019/filtered_feature_bc_matrix	3.35845	singlet	Bai	Bai_10X	6 weeks	WT	NA	NA	NA	NA	NA	NA	NA	15	Nodose ganglion neuron	NGN3	GLUT2_Dopa	Adcyap1|Cartpt|Bdnf	NGN3.Cysltr2/Chrnb3/Kcnip4	Nav1.8	Unmyelinated	Mechanosensor	Gut
GTAGGCCAGTCCCACG-1	SeuratProject	3334	1708	bai2019/filtered_feature_bc_matrix	1.73965	singlet	Bai	Bai_10X	6 weeks	WT	NA	NA	NA	NA	NA	NA	NA	12	Fibroblast	FB2	NA	NA	FB2.Acta2/Myh11/Ndufa4l2	NA	NA	NA	NA
GTAGTCAAGAGTGACC-1	SeuratProject	3317	1623	bai2019/filtered_feature_bc_matrix	4.16039	singlet	Bai	Bai_10X	6 weeks	WT	NA	NA	NA	NA	NA	NA	NA	1	Satellite glial cell	SGC1	NA	NA	SGC1.Mmd2/Ednrb/Fabp7	NA	NA	NA	NA
GTAGTCACAATGGAAT-1	SeuratProject	2500	1644	bai2019/filtered_feature_bc_matrix	1.32	singlet	Bai	Bai_10X	6 weeks	WT	NA	NA	NA	NA	NA	NA	NA	34	Nodose ganglion neuron	NGN12	GLUT2_GLUT1	NA	NGN12.Slc18a3/Pappa2/Runx3	Nav1.1	Myelinated	Mechanosensor/Nocisensor	Duodenum
GTAGTCAGTTCCGTCT-1	SeuratProject	64650	8375	bai2019/filtered_feature_bc_matrix	5.71075	singlet	Bai	Bai_10X	6 weeks	WT	NA	NA	NA	NA	NA	NA	NA	17	Nodose ganglion neuron	NGN4	GLUT2_Dopa	Vip|Uts2b|Cartpt	NGN4.Uts2b/Cckar/Vip	Nav1.8	Unmyelinated	Nocisensor	Broad projection
GTAGTCATCACCTTAT-1	SeuratProject	6207	2459	bai2019/filtered_feature_bc_matrix	2.02997	singlet	Bai	Bai_10X	6 weeks	WT	NA	NA	NA	NA	NA	NA	NA	22	Satellite glial cell	SGC8	NA	NA	SGC8.Ttyh1/Ptprz1/Sfrp5	NA	NA	NA	NA
GTAGTCATCGCCATAA-1	SeuratProject	15588	5139	bai2019/filtered_feature_bc_matrix	1.44983	singlet	Bai	Bai_10X	6 weeks	WT	NA	NA	NA	NA	NA	NA	NA	24	Nodose ganglion neuron	NGN6	GLUT2_Dopa	Igf1|Adcyap1	NGN6.Lypd1/Ddc/Tafa2	Nav1.1	Lightly myelinated	Mechanosensor	Broad projection
GTAGTCATCGCGCCAA-1	SeuratProject	115198	9664	bai2019/filtered_feature_bc_matrix	2.5365	singlet	Bai	Bai_10X	6 weeks	WT	NA	NA	NA	NA	NA	NA	NA	15	Nodose ganglion neuron	NGN3	GLUT2_Dopa	Adcyap1|Cartpt|Bdnf	NGN3.Cysltr2/Chrnb3/Kcnip4	Nav1.8	Unmyelinated	Mechanosensor	Gut
GTATCTTAGGATCGCA-1	SeuratProject	10327	3375	bai2019/filtered_feature_bc_matrix	1.87857	singlet	Bai	Bai_10X	6 weeks	WT	NA	NA	NA	NA	NA	NA	NA	2	Satellite glial cell	SGC2	NA	NA	SGC2.Cxcl10/Acsbg1/Phgdh	NA	NA	NA	NA
GTATCTTCAATGGAAT-1	SeuratProject	57568	8050	bai2019/filtered_feature_bc_matrix	2.4597	singlet	Bai	Bai_10X	6 weeks	WT	NA	NA	NA	NA	NA	NA	NA	21	Nodose ganglion neuron	NGN5	GLUT2_Dopa	Adcyap1|Calca|Cartpt|Bdnf	NGN5.Kcng1/Vmn1r85/Trpv1	Nav1.8	Unmyelinated	Mechanosensor/Nocisensor	Broad projection
GTATCTTCACCGAATT-1	SeuratProject	36376	7540	bai2019/filtered_feature_bc_matrix	2.17176	singlet	Bai	Bai_10X	6 weeks	WT	NA	NA	NA	NA	NA	NA	NA	5	Nodose ganglion neuron	NGN1	GLUT2_Dopa	Gpha2|Adcyap1|Gal	NGN1.C1ql3/Adcyap1/St18	Nav1.8	Lightly myelinated	Nocisensor	Broad projection
GTATCTTCATGGTTGT-1	SeuratProject	6241	2594	bai2019/filtered_feature_bc_matrix	0.865246	singlet	Bai	Bai_10X	6 weeks	WT	NA	NA	NA	NA	NA	NA	NA	0	Endothelial Cell	EC1	NA	NA	EC1.Cldn5/Ly6c1/Ly6a	NA	NA	NA	NA
GTATTCTAGGTGTGGT-1	SeuratProject	98939	8854	bai2019/filtered_feature_bc_matrix	2.36712	singlet	Bai	Bai_10X	6 weeks	WT	NA	NA	NA	NA	NA	NA	NA	13	Nodose ganglion neuron	NGN2	GLUT2	Cartpt	NGN2.Htr3b/Htr3a/Gpr65	Nav1.8	Lightly myelinated	Nocisensor	Broad projection
GTATTCTCAATGACCT-1	SeuratProject	50319	7903	bai2019/filtered_feature_bc_matrix	6.43892	singlet	Bai	Bai_10X	6 weeks	WT	NA	NA	NA	NA	NA	NA	NA	17	Nodose ganglion neuron	NGN4	GLUT2_Dopa	Vip|Uts2b|Cartpt	NGN4.Uts2b/Cckar/Vip	Nav1.8	Unmyelinated	Nocisensor	Broad projection
GTATTCTGTCGGCATC-1	SeuratProject	48460	8105	bai2019/filtered_feature_bc_matrix	2.05324	singlet	Bai	Bai_10X	6 weeks	WT	NA	NA	NA	NA	NA	NA	NA	21	Nodose ganglion neuron	NGN5	GLUT2_Dopa	Adcyap1|Calca|Cartpt|Bdnf	NGN5.Kcng1/Vmn1r85/Trpv1	Nav1.8	Unmyelinated	Mechanosensor/Nocisensor	Broad projection
GTATTCTGTGGGTCAA-1	SeuratProject	3081	1602	bai2019/filtered_feature_bc_matrix	0.908796	singlet	Bai	Bai_10X	6 weeks	WT	NA	NA	NA	NA	NA	NA	NA	8	Satellite glial cell	SGC5	NA	NA	SGC5.Pou3f1/Col1a2/Gas7	NA	NA	NA	NA
GTATTCTGTGTCCTCT-1	SeuratProject	14293	4405	bai2019/filtered_feature_bc_matrix	0.825579	singlet	Bai	Bai_10X	6 weeks	WT	NA	NA	NA	NA	NA	NA	NA	0	Endothelial Cell	EC1	NA	NA	EC1.Cldn5/Ly6c1/Ly6a	NA	NA	NA	NA
GTATTCTGTTTGCATG-1	SeuratProject	11935	3721	bai2019/filtered_feature_bc_matrix	0.745706	singlet	Bai	Bai_10X	6 weeks	WT	NA	NA	NA	NA	NA	NA	NA	0	Endothelial Cell	EC1	NA	NA	EC1.Cldn5/Ly6c1/Ly6a	NA	NA	NA	NA
GTATTCTTCAAGATCC-1	SeuratProject	12074	3842	bai2019/filtered_feature_bc_matrix	1.72271	singlet	Bai	Bai_10X	6 weeks	WT	NA	NA	NA	NA	NA	NA	NA	4	Satellite glial cell	SGC3	NA	NA	SGC3.Bcan/Fbln2/Fbln5	NA	NA	NA	NA
GTCAAGTAGCCACCTG-1	SeuratProject	14198	4812	bai2019/filtered_feature_bc_matrix	8.69136	singlet	Bai	Bai_10X	6 weeks	WT	NA	NA	NA	NA	NA	NA	NA	31	Nodose ganglion neuron	NGN9	GLUT2	NA	NGN9.Miat/Snhg11/Meg3	Nav1.8	Unmyelinated	Nocisensor	Gut
GTCAAGTAGCCATCGC-1	SeuratProject	28335	6320	bai2019/filtered_feature_bc_matrix	1.81754	singlet	Bai	Bai_10X	6 weeks	WT	NA	NA	NA	NA	NA	NA	NA	28	Nodose ganglion neuron	NGN7	GLUT2_Dopa	Cartpt	NGN7.Rbp4/Gda/Kcnk9	Nav1.1	Lightly myelinated	Mechanosensor	Pancreas
GTCAAGTAGGTTACCT-1	SeuratProject	7814	3142	bai2019/filtered_feature_bc_matrix	9.30381	singlet	Bai	Bai_10X	6 weeks	WT	NA	NA	NA	NA	NA	NA	NA	4	Satellite glial cell	SGC3	NA	NA	SGC3.Bcan/Fbln2/Fbln5	NA	NA	NA	NA
GTCAAGTCAAGACACG-1	SeuratProject	67097	8042	bai2019/filtered_feature_bc_matrix	0.918074	singlet	Bai	Bai_10X	6 weeks	WT	NA	NA	NA	NA	NA	NA	NA	23	Jugular ganglion neuron	JGN1	GLUT2	Calca|Calcb|Tac1|Bdnf	JGN1.Mrgprd/Tmem45b/Grik1	Nav1.8	Unmyelinated	Mechanosensor/Nocisensor	Broad projection
GTCAAGTCAATCCAAC-1	SeuratProject	72697	8769	bai2019/filtered_feature_bc_matrix	3.93001	singlet	Bai	Bai_10X	6 weeks	WT	NA	NA	NA	NA	NA	NA	NA	29	Nodose ganglion neuron	NGN8	GLUT2_Dopa	Adcyap1|Cartpt|Bdnf	NGN8.Trpa1/Efcab6/Nos1	Nav1.8	Unmyelinated	Mechanosensor/Nocisensor	Broad projection
GTCAAGTCACGAGGTA-1	SeuratProject	90759	8976	bai2019/filtered_feature_bc_matrix	3.96214	singlet	Bai	Bai_10X	6 weeks	WT	NA	NA	NA	NA	NA	NA	NA	15	Nodose ganglion neuron	NGN3	GLUT2_Dopa	Adcyap1|Cartpt|Bdnf	NGN3.Cysltr2/Chrnb3/Kcnip4	Nav1.8	Unmyelinated	Mechanosensor	Gut
GTCAAGTGTCTAAAGA-1	SeuratProject	4906	2262	bai2019/filtered_feature_bc_matrix	4.26009	singlet	Bai	Bai_10X	6 weeks	WT	NA	NA	NA	NA	NA	NA	NA	31	Nodose ganglion neuron	NGN9	GLUT2	NA	NGN9.Miat/Snhg11/Meg3	Nav1.8	Unmyelinated	Nocisensor	Gut
GTCACAATCTATCGCC-1	SeuratProject	45822	7762	bai2019/filtered_feature_bc_matrix	2.89381	singlet	Bai	Bai_10X	6 weeks	WT	NA	NA	NA	NA	NA	NA	NA	5	Nodose ganglion neuron	NGN1	GLUT2_Dopa	Gpha2|Adcyap1|Gal	NGN1.C1ql3/Adcyap1/St18	Nav1.8	Lightly myelinated	Nocisensor	Broad projection
GTCACGGAGAGAGCTC-1	SeuratProject	43394	7990	bai2019/filtered_feature_bc_matrix	2.53491	singlet	Bai	Bai_10X	6 weeks	WT	NA	NA	NA	NA	NA	NA	NA	21	Nodose ganglion neuron	NGN5	GLUT2_Dopa	Adcyap1|Calca|Cartpt|Bdnf	NGN5.Kcng1/Vmn1r85/Trpv1	Nav1.8	Unmyelinated	Mechanosensor/Nocisensor	Broad projection
GTCACGGAGAGTCTGG-1	SeuratProject	101312	9330	bai2019/filtered_feature_bc_matrix	1.74807	singlet	Bai	Bai_10X	6 weeks	WT	NA	NA	NA	NA	NA	NA	NA	32	Nodose ganglion neuron	NGN10	GLUT2	Tac1	NGN10.Olfm3/Tmem233/P2ry1	Nav1.8	Myelinated	Mechanosensor	Gut
GTCACGGCAATAACGA-1	SeuratProject	4020	1871	bai2019/filtered_feature_bc_matrix	1.76617	singlet	Bai	Bai_10X	6 weeks	WT	NA	NA	NA	NA	NA	NA	NA	1	Satellite glial cell	SGC1	NA	NA	SGC1.Mmd2/Ednrb/Fabp7	NA	NA	NA	NA
GTCACGGGTCAACATC-1	SeuratProject	30728	6937	bai2019/filtered_feature_bc_matrix	2.36917	singlet	Bai	Bai_10X	6 weeks	WT	NA	NA	NA	NA	NA	NA	NA	5	Nodose ganglion neuron	NGN1	GLUT2_Dopa	Gpha2|Adcyap1|Gal	NGN1.C1ql3/Adcyap1/St18	Nav1.8	Lightly myelinated	Nocisensor	Broad projection
GTCACGGGTCTACCTC-1	SeuratProject	4617	1981	bai2019/filtered_feature_bc_matrix	1.10461	singlet	Bai	Bai_10X	6 weeks	WT	NA	NA	NA	NA	NA	NA	NA	2	Satellite glial cell	SGC2	NA	NA	SGC2.Cxcl10/Acsbg1/Phgdh	NA	NA	NA	NA
GTCATTTGTAAACGCG-1	SeuratProject	2139	1223	bai2019/filtered_feature_bc_matrix	1.02852	singlet	Bai	Bai_10X	6 weeks	WT	NA	NA	NA	NA	NA	NA	NA	10	Satellite glial cell	SGC6	NA	NA	SGC6.Ifit3/Cdh19/Isg15	NA	NA	NA	NA
GTCATTTGTATAAACG-1	SeuratProject	5560	2198	bai2019/filtered_feature_bc_matrix	1.20504	singlet	Bai	Bai_10X	6 weeks	WT	NA	NA	NA	NA	NA	NA	NA	2	Satellite glial cell	SGC2	NA	NA	SGC2.Cxcl10/Acsbg1/Phgdh	NA	NA	NA	NA
GTCATTTGTTATGCGT-1	SeuratProject	24351	6267	bai2019/filtered_feature_bc_matrix	4.06143	singlet	Bai	Bai_10X	6 weeks	WT	NA	NA	NA	NA	NA	NA	NA	40	Nodose ganglion neuron	NGN15	GLUT2_Dopa	Gal	NGN15.Bmp3/Gal/Pcdh9	Nav1.1	Lightly myelinated	Mechanosensor	Heart
GTCCTCAGTAGCACGA-1	SeuratProject	2329	1122	bai2019/filtered_feature_bc_matrix	1.54573	singlet	Bai	Bai_10X	6 weeks	WT	NA	NA	NA	NA	NA	NA	NA	16	Myelinated glial cell	MGC3	NA	NA	MGC3.Slc36a2/Nr4a2/Ugt8a	NA	NA	NA	NA
GTCCTCATCAGCTGGC-1	SeuratProject	2898	1619	bai2019/filtered_feature_bc_matrix	1.0697	singlet	Bai	Bai_10X	6 weeks	WT	NA	NA	NA	NA	NA	NA	NA	10	Satellite glial cell	SGC6	NA	NA	SGC6.Ifit3/Cdh19/Isg15	NA	NA	NA	NA
GTCCTCATCCTGTACC-1	SeuratProject	3470	1627	bai2019/filtered_feature_bc_matrix	1.06628	singlet	Bai	Bai_10X	6 weeks	WT	NA	NA	NA	NA	NA	NA	NA	12	Fibroblast	FB2	NA	NA	FB2.Acta2/Myh11/Ndufa4l2	NA	NA	NA	NA
GTCGGGTAGAGCTGGT-1	SeuratProject	1924	1064	bai2019/filtered_feature_bc_matrix	1.09148	singlet	Bai	Bai_10X	6 weeks	WT	NA	NA	NA	NA	NA	NA	NA	10	Satellite glial cell	SGC6	NA	NA	SGC6.Ifit3/Cdh19/Isg15	NA	NA	NA	NA
GTCGGGTGTAAACGCG-1	SeuratProject	55077	7937	bai2019/filtered_feature_bc_matrix	6.19678	singlet	Bai	Bai_10X	6 weeks	WT	NA	NA	NA	NA	NA	NA	NA	36	Nodose ganglion neuron	NGN13	GLUT2	Agrp|Vip|Cartpt	NGN13.Lox/Pkib/F2r	Nav1.8	Unmyelinated	Nocisensor	Broad projection
GTCGGGTGTCACACGC-1	SeuratProject	2185	1328	bai2019/filtered_feature_bc_matrix	1.18993	singlet	Bai	Bai_10X	6 weeks	WT	NA	NA	NA	NA	NA	NA	NA	10	Satellite glial cell	SGC6	NA	NA	SGC6.Ifit3/Cdh19/Isg15	NA	NA	NA	NA
GTCGGGTGTCTAGTCA-1	SeuratProject	1201	778	bai2019/filtered_feature_bc_matrix	0.333056	singlet	Bai	Bai_10X	6 weeks	WT	NA	NA	NA	NA	NA	NA	NA	7	Satellite glial cell	SGC4	NA	NA	SGC4.Atf3/Emp1/Cebpd	NA	NA	NA	NA
GTCGGGTGTGTAATGA-1	SeuratProject	32863	7262	bai2019/filtered_feature_bc_matrix	3.40505	singlet	Bai	Bai_10X	6 weeks	WT	NA	NA	NA	NA	NA	NA	NA	5	Nodose ganglion neuron	NGN1	GLUT2_Dopa	Gpha2|Adcyap1|Gal	NGN1.C1ql3/Adcyap1/St18	Nav1.8	Lightly myelinated	Nocisensor	Broad projection
GTCGGGTTCCTCAATT-1	SeuratProject	1912	1152	bai2019/filtered_feature_bc_matrix	1.35983	singlet	Bai	Bai_10X	6 weeks	WT	NA	NA	NA	NA	NA	NA	NA	7	Satellite glial cell	SGC4	NA	NA	SGC4.Atf3/Emp1/Cebpd	NA	NA	NA	NA
GTCGTAAAGAAACCTA-1	SeuratProject	1793	1140	bai2019/filtered_feature_bc_matrix	0.948132	singlet	Bai	Bai_10X	6 weeks	WT	NA	NA	NA	NA	NA	NA	NA	8	Satellite glial cell	SGC5	NA	NA	SGC5.Pou3f1/Col1a2/Gas7	NA	NA	NA	NA
GTCGTAAAGTCGTACT-1	SeuratProject	9965	3504	bai2019/filtered_feature_bc_matrix	0.812845	singlet	Bai	Bai_10X	6 weeks	WT	NA	NA	NA	NA	NA	NA	NA	0	Endothelial Cell	EC1	NA	NA	EC1.Cldn5/Ly6c1/Ly6a	NA	NA	NA	NA
GTCGTAACAAGGACTG-1	SeuratProject	2074	1204	bai2019/filtered_feature_bc_matrix	1.01254	singlet	Bai	Bai_10X	6 weeks	WT	NA	NA	NA	NA	NA	NA	NA	7	Satellite glial cell	SGC4	NA	NA	SGC4.Atf3/Emp1/Cebpd	NA	NA	NA	NA
GTCGTAACACACCGCA-1	SeuratProject	2071	1107	bai2019/filtered_feature_bc_matrix	1.93143	singlet	Bai	Bai_10X	6 weeks	WT	NA	NA	NA	NA	NA	NA	NA	16	Myelinated glial cell	MGC3	NA	NA	MGC3.Slc36a2/Nr4a2/Ugt8a	NA	NA	NA	NA
GTCGTAAGTGAAATCA-1	SeuratProject	7645	2870	bai2019/filtered_feature_bc_matrix	0.941792	singlet	Bai	Bai_10X	6 weeks	WT	NA	NA	NA	NA	NA	NA	NA	0	Endothelial Cell	EC1	NA	NA	EC1.Cldn5/Ly6c1/Ly6a	NA	NA	NA	NA
GTCGTAATCATTTGGG-1	SeuratProject	86693	8498	bai2019/filtered_feature_bc_matrix	4.13297	singlet	Bai	Bai_10X	6 weeks	WT	NA	NA	NA	NA	NA	NA	NA	17	Nodose ganglion neuron	NGN4	GLUT2_Dopa	Vip|Uts2b|Cartpt	NGN4.Uts2b/Cckar/Vip	Nav1.8	Unmyelinated	Nocisensor	Broad projection
GTCTCGTCAGTAAGCG-1	SeuratProject	57752	7996	bai2019/filtered_feature_bc_matrix	1.69864	singlet	Bai	Bai_10X	6 weeks	WT	NA	NA	NA	NA	NA	NA	NA	28	Nodose ganglion neuron	NGN7	GLUT2_Dopa	Cartpt	NGN7.Rbp4/Gda/Kcnk9	Nav1.1	Lightly myelinated	Mechanosensor	Pancreas
GTCTCGTGTCATATGC-1	SeuratProject	47497	7355	bai2019/filtered_feature_bc_matrix	2.94755	singlet	Bai	Bai_10X	6 weeks	WT	NA	NA	NA	NA	NA	NA	NA	13	Nodose ganglion neuron	NGN2	GLUT2	Cartpt	NGN2.Htr3b/Htr3a/Gpr65	Nav1.8	Lightly myelinated	Nocisensor	Broad projection
GTCTCGTGTTACCGAT-1	SeuratProject	5839	2322	bai2019/filtered_feature_bc_matrix	1.14746	singlet	Bai	Bai_10X	6 weeks	WT	NA	NA	NA	NA	NA	NA	NA	2	Satellite glial cell	SGC2	NA	NA	SGC2.Cxcl10/Acsbg1/Phgdh	NA	NA	NA	NA
GTCTCGTTCAAAGTAG-1	SeuratProject	88167	9554	bai2019/filtered_feature_bc_matrix	3.08052	singlet	Bai	Bai_10X	6 weeks	WT	NA	NA	NA	NA	NA	NA	NA	38	Jugular ganglion neuron	JGN3	GLUT2_GLUT1	Calca	JGN3.Trappc3l/Nptx1/Tafa1	Nav1.1/Nav1.8	Myelinated	Mechanosensor/Nocisensor	Gut
GTCTTCGCAGGTGCCT-1	SeuratProject	76954	8866	bai2019/filtered_feature_bc_matrix	2.2273	singlet	Bai	Bai_10X	6 weeks	WT	NA	NA	NA	NA	NA	NA	NA	37	Nodose ganglion neuron	NGN14	GLUT2_GLUT1	Igf1	NGN14.Slc17a7/Hapln4/Lgi3	Nav1.1	Myelinated	Mechanosensor	Gut
GTCTTCGGTGTAACGG-1	SeuratProject	5815	2239	bai2019/filtered_feature_bc_matrix	1.80567	singlet	Bai	Bai_10X	6 weeks	WT	NA	NA	NA	NA	NA	NA	NA	2	Satellite glial cell	SGC2	NA	NA	SGC2.Cxcl10/Acsbg1/Phgdh	NA	NA	NA	NA
GTCTTCGGTGTGACGA-1	SeuratProject	47113	7917	bai2019/filtered_feature_bc_matrix	2.01431	singlet	Bai	Bai_10X	6 weeks	WT	NA	NA	NA	NA	NA	NA	NA	5	Nodose ganglion neuron	NGN1	GLUT2_Dopa	Gpha2|Adcyap1|Gal	NGN1.C1ql3/Adcyap1/St18	Nav1.8	Lightly myelinated	Nocisensor	Broad projection
GTCTTCGGTTGAGGTG-1	SeuratProject	3762	1730	bai2019/filtered_feature_bc_matrix	3.29612	singlet	Bai	Bai_10X	6 weeks	WT	NA	NA	NA	NA	NA	NA	NA	12	Fibroblast	FB2	NA	NA	FB2.Acta2/Myh11/Ndufa4l2	NA	NA	NA	NA
GTCTTCGTCATGCATG-1	SeuratProject	46219	8004	bai2019/filtered_feature_bc_matrix	5.85257	singlet	Bai	Bai_10X	6 weeks	WT	NA	NA	NA	NA	NA	NA	NA	5	Nodose ganglion neuron	NGN1	GLUT2_Dopa	Gpha2|Adcyap1|Gal	NGN1.C1ql3/Adcyap1/St18	Nav1.8	Lightly myelinated	Nocisensor	Broad projection
GTCTTCGTCGCCATAA-1	SeuratProject	58859	8313	bai2019/filtered_feature_bc_matrix	6.06025	singlet	Bai	Bai_10X	6 weeks	WT	NA	NA	NA	NA	NA	NA	NA	36	Nodose ganglion neuron	NGN13	GLUT2	Agrp|Vip|Cartpt	NGN13.Lox/Pkib/F2r	Nav1.8	Unmyelinated	Nocisensor	Broad projection
GTCTTCGTCGCCTGAG-1	SeuratProject	51730	7921	bai2019/filtered_feature_bc_matrix	1.8036	singlet	Bai	Bai_10X	6 weeks	WT	NA	NA	NA	NA	NA	NA	NA	21	Nodose ganglion neuron	NGN5	GLUT2_Dopa	Adcyap1|Calca|Cartpt|Bdnf	NGN5.Kcng1/Vmn1r85/Trpv1	Nav1.8	Unmyelinated	Mechanosensor/Nocisensor	Broad projection
GTGAAGGCAACTGCGC-1	SeuratProject	38745	7370	bai2019/filtered_feature_bc_matrix	4.10634	singlet	Bai	Bai_10X	6 weeks	WT	NA	NA	NA	NA	NA	NA	NA	5	Nodose ganglion neuron	NGN1	GLUT2_Dopa	Gpha2|Adcyap1|Gal	NGN1.C1ql3/Adcyap1/St18	Nav1.8	Lightly myelinated	Nocisensor	Broad projection
GTGAAGGCATAGACTC-1	SeuratProject	17872	5484	bai2019/filtered_feature_bc_matrix	5.35474	singlet	Bai	Bai_10X	6 weeks	WT	NA	NA	NA	NA	NA	NA	NA	43	Nodose ganglion neuron	NGN17	GLUT2_Dopa	Bdnf	NGN17.Thsd7b/Cacng5/Gata3	Nav1.1	Lightly myelinated	Mechanosensor	Broad projection
GTGCAGCCAGGATCGA-1	SeuratProject	56526	8630	bai2019/filtered_feature_bc_matrix	4.20514	singlet	Bai	Bai_10X	6 weeks	WT	NA	NA	NA	NA	NA	NA	NA	29	Nodose ganglion neuron	NGN8	GLUT2_Dopa	Adcyap1|Cartpt|Bdnf	NGN8.Trpa1/Efcab6/Nos1	Nav1.8	Unmyelinated	Mechanosensor/Nocisensor	Broad projection
GTGCAGCCATCGGTTA-1	SeuratProject	2396	1153	bai2019/filtered_feature_bc_matrix	0.417362	singlet	Bai	Bai_10X	6 weeks	WT	NA	NA	NA	NA	NA	NA	NA	6	Hematopoietic cell	HC1	NA	NA	HC1.C1qa/C1qc/C1qb	NA	NA	NA	NA
GTGCAGCGTGGTCTCG-1	SeuratProject	40107	7630	bai2019/filtered_feature_bc_matrix	5.39307	singlet	Bai	Bai_10X	6 weeks	WT	NA	NA	NA	NA	NA	NA	NA	5	Nodose ganglion neuron	NGN1	GLUT2_Dopa	Gpha2|Adcyap1|Gal	NGN1.C1ql3/Adcyap1/St18	Nav1.8	Lightly myelinated	Nocisensor	Broad projection
GTGCAGCTCGGACAAG-1	SeuratProject	45979	7431	bai2019/filtered_feature_bc_matrix	1.61161	singlet	Bai	Bai_10X	6 weeks	WT	NA	NA	NA	NA	NA	NA	NA	28	Nodose ganglion neuron	NGN7	GLUT2_Dopa	Cartpt	NGN7.Rbp4/Gda/Kcnk9	Nav1.1	Lightly myelinated	Mechanosensor	Pancreas
GTGCATAAGTTATCGC-1	SeuratProject	3990	1805	bai2019/filtered_feature_bc_matrix	1.50376	singlet	Bai	Bai_10X	6 weeks	WT	NA	NA	NA	NA	NA	NA	NA	1	Satellite glial cell	SGC1	NA	NA	SGC1.Mmd2/Ednrb/Fabp7	NA	NA	NA	NA
GTGCATACAGCGTCCA-1	SeuratProject	2423	1183	bai2019/filtered_feature_bc_matrix	1.48576	singlet	Bai	Bai_10X	6 weeks	WT	NA	NA	NA	NA	NA	NA	NA	16	Myelinated glial cell	MGC3	NA	NA	MGC3.Slc36a2/Nr4a2/Ugt8a	NA	NA	NA	NA
GTGCATAGTACTTGAC-1	SeuratProject	10101	3396	bai2019/filtered_feature_bc_matrix	0.722701	singlet	Bai	Bai_10X	6 weeks	WT	NA	NA	NA	NA	NA	NA	NA	0	Endothelial Cell	EC1	NA	NA	EC1.Cldn5/Ly6c1/Ly6a	NA	NA	NA	NA
GTGCATATCCTGTAGA-1	SeuratProject	35553	6782	bai2019/filtered_feature_bc_matrix	7.83619	singlet	Bai	Bai_10X	6 weeks	WT	NA	NA	NA	NA	NA	NA	NA	17	Nodose ganglion neuron	NGN4	GLUT2_Dopa	Vip|Uts2b|Cartpt	NGN4.Uts2b/Cckar/Vip	Nav1.8	Unmyelinated	Nocisensor	Broad projection
GTGCATATCTGTCCGT-1	SeuratProject	117275	9449	bai2019/filtered_feature_bc_matrix	3.23769	singlet	Bai	Bai_10X	6 weeks	WT	NA	NA	NA	NA	NA	NA	NA	17	Nodose ganglion neuron	NGN4	GLUT2_Dopa	Vip|Uts2b|Cartpt	NGN4.Uts2b/Cckar/Vip	Nav1.8	Unmyelinated	Nocisensor	Broad projection
GTGCATATCTTTACGT-1	SeuratProject	49923	7941	bai2019/filtered_feature_bc_matrix	1.52435	singlet	Bai	Bai_10X	6 weeks	WT	NA	NA	NA	NA	NA	NA	NA	21	Nodose ganglion neuron	NGN5	GLUT2_Dopa	Adcyap1|Calca|Cartpt|Bdnf	NGN5.Kcng1/Vmn1r85/Trpv1	Nav1.8	Unmyelinated	Mechanosensor/Nocisensor	Broad projection
GTGCGGTGTCAAACTC-1	SeuratProject	5401	2249	bai2019/filtered_feature_bc_matrix	1.37012	singlet	Bai	Bai_10X	6 weeks	WT	NA	NA	NA	NA	NA	NA	NA	25	Glial cell	GC2	NA	NA	GC2.Sostdc1/Plekhb1/Tsc22d4	NA	NA	NA	NA
GTGCTTCAGGAATCGC-1	SeuratProject	44191	7799	bai2019/filtered_feature_bc_matrix	3.22464	singlet	Bai	Bai_10X	6 weeks	WT	NA	NA	NA	NA	NA	NA	NA	28	Nodose ganglion neuron	NGN7	GLUT2_Dopa	Cartpt	NGN7.Rbp4/Gda/Kcnk9	Nav1.1	Lightly myelinated	Mechanosensor	Pancreas
GTGCTTCCACAGATTC-1	SeuratProject	40783	7596	bai2019/filtered_feature_bc_matrix	1.81693	singlet	Bai	Bai_10X	6 weeks	WT	NA	NA	NA	NA	NA	NA	NA	24	Nodose ganglion neuron	NGN6	GLUT2_Dopa	Igf1|Adcyap1	NGN6.Lypd1/Ddc/Tafa2	Nav1.1	Lightly myelinated	Mechanosensor	Broad projection
GTGCTTCGTTAAGACA-1	SeuratProject	133408	9389	bai2019/filtered_feature_bc_matrix	2.37092	singlet	Bai	Bai_10X	6 weeks	WT	NA	NA	NA	NA	NA	NA	NA	13	Nodose ganglion neuron	NGN2	GLUT2	Cartpt	NGN2.Htr3b/Htr3a/Gpr65	Nav1.8	Lightly myelinated	Nocisensor	Broad projection
GTGGGTCAGGCAGGTT-1	SeuratProject	42920	7541	bai2019/filtered_feature_bc_matrix	3.04986	singlet	Bai	Bai_10X	6 weeks	WT	NA	NA	NA	NA	NA	NA	NA	21	Nodose ganglion neuron	NGN5	GLUT2_Dopa	Adcyap1|Calca|Cartpt|Bdnf	NGN5.Kcng1/Vmn1r85/Trpv1	Nav1.8	Unmyelinated	Mechanosensor/Nocisensor	Broad projection
GTGGGTCGTCTAACGT-1	SeuratProject	66235	8618	bai2019/filtered_feature_bc_matrix	5.27818	singlet	Bai	Bai_10X	6 weeks	WT	NA	NA	NA	NA	NA	NA	NA	29	Nodose ganglion neuron	NGN8	GLUT2_Dopa	Adcyap1|Cartpt|Bdnf	NGN8.Trpa1/Efcab6/Nos1	Nav1.8	Unmyelinated	Mechanosensor/Nocisensor	Broad projection
GTGGGTCGTCTCTCTG-1	SeuratProject	4191	1830	bai2019/filtered_feature_bc_matrix	1.21689	singlet	Bai	Bai_10X	6 weeks	WT	NA	NA	NA	NA	NA	NA	NA	2	Satellite glial cell	SGC2	NA	NA	SGC2.Cxcl10/Acsbg1/Phgdh	NA	NA	NA	NA
GTGGGTCGTGTAAGTA-1	SeuratProject	62415	7626	bai2019/filtered_feature_bc_matrix	4.11279	singlet	Bai	Bai_10X	6 weeks	WT	NA	NA	NA	NA	NA	NA	NA	15	Nodose ganglion neuron	NGN3	GLUT2_Dopa	Adcyap1|Cartpt|Bdnf	NGN3.Cysltr2/Chrnb3/Kcnip4	Nav1.8	Unmyelinated	Mechanosensor	Gut
GTGGGTCTCACTGGGC-1	SeuratProject	64768	8502	bai2019/filtered_feature_bc_matrix	3.9711	singlet	Bai	Bai_10X	6 weeks	WT	NA	NA	NA	NA	NA	NA	NA	5	Nodose ganglion neuron	NGN1	GLUT2_Dopa	Gpha2|Adcyap1|Gal	NGN1.C1ql3/Adcyap1/St18	Nav1.8	Lightly myelinated	Nocisensor	Broad projection
GTGGGTCTCCCTAACC-1	SeuratProject	13684	4019	bai2019/filtered_feature_bc_matrix	1.24963	singlet	Bai	Bai_10X	6 weeks	WT	NA	NA	NA	NA	NA	NA	NA	4	Satellite glial cell	SGC3	NA	NA	SGC3.Bcan/Fbln2/Fbln5	NA	NA	NA	NA
GTGTGCGAGCAATATG-1	SeuratProject	2382	1300	bai2019/filtered_feature_bc_matrix	1.84719	singlet	Bai	Bai_10X	6 weeks	WT	NA	NA	NA	NA	NA	NA	NA	2	Satellite glial cell	SGC2	NA	NA	SGC2.Cxcl10/Acsbg1/Phgdh	NA	NA	NA	NA
GTGTGCGCAAAGCGGT-1	SeuratProject	97100	9164	bai2019/filtered_feature_bc_matrix	1.71988	singlet	Bai	Bai_10X	6 weeks	WT	NA	NA	NA	NA	NA	NA	NA	15	Nodose ganglion neuron	NGN3	GLUT2_Dopa	Adcyap1|Cartpt|Bdnf	NGN3.Cysltr2/Chrnb3/Kcnip4	Nav1.8	Unmyelinated	Mechanosensor	Gut
GTGTGCGGTCCGTCAG-1	SeuratProject	10756	3566	bai2019/filtered_feature_bc_matrix	2.86352	singlet	Bai	Bai_10X	6 weeks	WT	NA	NA	NA	NA	NA	NA	NA	22	Satellite glial cell	SGC8	NA	NA	SGC8.Ttyh1/Ptprz1/Sfrp5	NA	NA	NA	NA
GTGTGCGGTTAAAGAC-1	SeuratProject	1939	1082	bai2019/filtered_feature_bc_matrix	3.14595	singlet	Bai	Bai_10X	6 weeks	WT	NA	NA	NA	NA	NA	NA	NA	3	Myelinated glial cell	MGC1	NA	NA	MGC1.Ncmap/Fam178b/Cldn19	NA	NA	NA	NA
GTGTGCGTCGTTGCCT-1	SeuratProject	2767	1381	bai2019/filtered_feature_bc_matrix	2.45754	singlet	Bai	Bai_10X	6 weeks	WT	NA	NA	NA	NA	NA	NA	NA	2	Satellite glial cell	SGC2	NA	NA	SGC2.Cxcl10/Acsbg1/Phgdh	NA	NA	NA	NA
GTGTTAGGTTGTCTTT-1	SeuratProject	85857	9061	bai2019/filtered_feature_bc_matrix	2.04293	singlet	Bai	Bai_10X	6 weeks	WT	NA	NA	NA	NA	NA	NA	NA	15	Nodose ganglion neuron	NGN3	GLUT2_Dopa	Adcyap1|Cartpt|Bdnf	NGN3.Cysltr2/Chrnb3/Kcnip4	Nav1.8	Unmyelinated	Mechanosensor	Gut
GTTAAGCAGACAGGCT-1	SeuratProject	45651	7808	bai2019/filtered_feature_bc_matrix	2.63959	singlet	Bai	Bai_10X	6 weeks	WT	NA	NA	NA	NA	NA	NA	NA	28	Nodose ganglion neuron	NGN7	GLUT2_Dopa	Cartpt	NGN7.Rbp4/Gda/Kcnk9	Nav1.1	Lightly myelinated	Mechanosensor	Pancreas
GTTAAGCCATCGTCGG-1	SeuratProject	1148	850	bai2019/filtered_feature_bc_matrix	6.79443	singlet	Bai	Bai_10X	6 weeks	WT	NA	NA	NA	NA	NA	NA	NA	38	Jugular ganglion neuron	JGN3	GLUT2_GLUT1	Calca	JGN3.Trappc3l/Nptx1/Tafa1	Nav1.1/Nav1.8	Myelinated	Mechanosensor/Nocisensor	Gut
GTTAAGCTCAAGGTAA-1	SeuratProject	53805	7844	bai2019/filtered_feature_bc_matrix	2.02955	singlet	Bai	Bai_10X	6 weeks	WT	NA	NA	NA	NA	NA	NA	NA	21	Nodose ganglion neuron	NGN5	GLUT2_Dopa	Adcyap1|Calca|Cartpt|Bdnf	NGN5.Kcng1/Vmn1r85/Trpv1	Nav1.8	Unmyelinated	Mechanosensor/Nocisensor	Broad projection
GTTAAGCTCCTTTCTC-1	SeuratProject	68199	8710	bai2019/filtered_feature_bc_matrix	1.88566	singlet	Bai	Bai_10X	6 weeks	WT	NA	NA	NA	NA	NA	NA	NA	26	Jugular ganglion neuron	JGN2	GLUT2	Adcyap1|Calca|Calcb|Gal|Tac1|Cartpt|Bdnf	JGN2.Gfra3/Tac1/Tmem255a	Nav1.8	Unmyelinated	Nocisensor	Broad projection
GTTACAGAGATATACG-1	SeuratProject	35503	7413	bai2019/filtered_feature_bc_matrix	2.35755	singlet	Bai	Bai_10X	6 weeks	WT	NA	NA	NA	NA	NA	NA	NA	28	Nodose ganglion neuron	NGN7	GLUT2_Dopa	Cartpt	NGN7.Rbp4/Gda/Kcnk9	Nav1.1	Lightly myelinated	Mechanosensor	Pancreas
GTTACAGCACTCAGGC-1	SeuratProject	113231	9305	bai2019/filtered_feature_bc_matrix	2.94001	singlet	Bai	Bai_10X	6 weeks	WT	NA	NA	NA	NA	NA	NA	NA	13	Nodose ganglion neuron	NGN2	GLUT2	Cartpt	NGN2.Htr3b/Htr3a/Gpr65	Nav1.8	Lightly myelinated	Nocisensor	Broad projection
GTTACAGGTCTCTTAT-1	SeuratProject	3851	1672	bai2019/filtered_feature_bc_matrix	1.32433	singlet	Bai	Bai_10X	6 weeks	WT	NA	NA	NA	NA	NA	NA	NA	16	Myelinated glial cell	MGC3	NA	NA	MGC3.Slc36a2/Nr4a2/Ugt8a	NA	NA	NA	NA
GTTACAGTCCAATGGT-1	SeuratProject	3495	1763	bai2019/filtered_feature_bc_matrix	1.11588	singlet	Bai	Bai_10X	6 weeks	WT	NA	NA	NA	NA	NA	NA	NA	0	Endothelial Cell	EC1	NA	NA	EC1.Cldn5/Ly6c1/Ly6a	NA	NA	NA	NA
GTTACAGTCGCCATAA-1	SeuratProject	3847	1921	bai2019/filtered_feature_bc_matrix	1.22173	singlet	Bai	Bai_10X	6 weeks	WT	NA	NA	NA	NA	NA	NA	NA	13	Nodose ganglion neuron	NGN2	GLUT2	Cartpt	NGN2.Htr3b/Htr3a/Gpr65	Nav1.8	Lightly myelinated	Nocisensor	Broad projection
GTTACAGTCTCCGGTT-1	SeuratProject	37047	7161	bai2019/filtered_feature_bc_matrix	1.58987	singlet	Bai	Bai_10X	6 weeks	WT	NA	NA	NA	NA	NA	NA	NA	5	Nodose ganglion neuron	NGN1	GLUT2_Dopa	Gpha2|Adcyap1|Gal	NGN1.C1ql3/Adcyap1/St18	Nav1.8	Lightly myelinated	Nocisensor	Broad projection
GTTCATTAGAGGTTGC-1	SeuratProject	124313	9587	bai2019/filtered_feature_bc_matrix	1.84534	singlet	Bai	Bai_10X	6 weeks	WT	NA	NA	NA	NA	NA	NA	NA	15	Nodose ganglion neuron	NGN3	GLUT2_Dopa	Adcyap1|Cartpt|Bdnf	NGN3.Cysltr2/Chrnb3/Kcnip4	Nav1.8	Unmyelinated	Mechanosensor	Gut
GTTCATTCACCTCGGA-1	SeuratProject	115543	9442	bai2019/filtered_feature_bc_matrix	1.94127	singlet	Bai	Bai_10X	6 weeks	WT	NA	NA	NA	NA	NA	NA	NA	13	Nodose ganglion neuron	NGN2	GLUT2	Cartpt	NGN2.Htr3b/Htr3a/Gpr65	Nav1.8	Lightly myelinated	Nocisensor	Broad projection
GTTCGGGCAGACAAAT-1	SeuratProject	11439	4239	bai2019/filtered_feature_bc_matrix	5.51622	singlet	Bai	Bai_10X	6 weeks	WT	NA	NA	NA	NA	NA	NA	NA	37	Nodose ganglion neuron	NGN14	GLUT2_GLUT1	Igf1	NGN14.Slc17a7/Hapln4/Lgi3	Nav1.1	Myelinated	Mechanosensor	Gut
GTTCTCGCAACACCCG-1	SeuratProject	2314	1383	bai2019/filtered_feature_bc_matrix	0.821089	singlet	Bai	Bai_10X	6 weeks	WT	NA	NA	NA	NA	NA	NA	NA	7	Satellite glial cell	SGC4	NA	NA	SGC4.Atf3/Emp1/Cebpd	NA	NA	NA	NA
GTTCTCGCACAAGCCC-1	SeuratProject	96848	8592	bai2019/filtered_feature_bc_matrix	2.22101	singlet	Bai	Bai_10X	6 weeks	WT	NA	NA	NA	NA	NA	NA	NA	15	Nodose ganglion neuron	NGN3	GLUT2_Dopa	Adcyap1|Cartpt|Bdnf	NGN3.Cysltr2/Chrnb3/Kcnip4	Nav1.8	Unmyelinated	Mechanosensor	Gut
GTTCTCGCATACGCTA-1	SeuratProject	2111	1148	bai2019/filtered_feature_bc_matrix	1.04216	singlet	Bai	Bai_10X	6 weeks	WT	NA	NA	NA	NA	NA	NA	NA	12	Fibroblast	FB2	NA	NA	FB2.Acta2/Myh11/Ndufa4l2	NA	NA	NA	NA
GTTCTCGGTGTGACCC-1	SeuratProject	7833	2953	bai2019/filtered_feature_bc_matrix	0.714924	singlet	Bai	Bai_10X	6 weeks	WT	NA	NA	NA	NA	NA	NA	NA	0	Endothelial Cell	EC1	NA	NA	EC1.Cldn5/Ly6c1/Ly6a	NA	NA	NA	NA
GTTTCTAAGCCAGTTT-1	SeuratProject	36638	6510	bai2019/filtered_feature_bc_matrix	5.5407	singlet	Bai	Bai_10X	6 weeks	WT	NA	NA	NA	NA	NA	NA	NA	17	Nodose ganglion neuron	NGN4	GLUT2_Dopa	Vip|Uts2b|Cartpt	NGN4.Uts2b/Cckar/Vip	Nav1.8	Unmyelinated	Nocisensor	Broad projection
GTTTCTACATCGATGT-1	SeuratProject	77089	9123	bai2019/filtered_feature_bc_matrix	1.93672	singlet	Bai	Bai_10X	6 weeks	WT	NA	NA	NA	NA	NA	NA	NA	34	Nodose ganglion neuron	NGN12	GLUT2_GLUT1	NA	NGN12.Slc18a3/Pappa2/Runx3	Nav1.1	Myelinated	Mechanosensor/Nocisensor	Duodenum
GTTTCTACATCTGGTA-1	SeuratProject	49890	7903	bai2019/filtered_feature_bc_matrix	1.46723	singlet	Bai	Bai_10X	6 weeks	WT	NA	NA	NA	NA	NA	NA	NA	46	Nodose ganglion neuron	NGN18	GLUT2_Dopa	Igf1|Calca	NGN18.Chrm2/Col24a1/Lrp1b	Nav1.1/Nav1.8	Lightly myelinated	Mechanosensor/Nocisensor	Gut
GTTTCTATCATCTGCC-1	SeuratProject	1817	1169	bai2019/filtered_feature_bc_matrix	0.605394	singlet	Bai	Bai_10X	6 weeks	WT	NA	NA	NA	NA	NA	NA	NA	13	Nodose ganglion neuron	NGN2	GLUT2	Cartpt	NGN2.Htr3b/Htr3a/Gpr65	Nav1.8	Lightly myelinated	Nocisensor	Broad projection
TAAACCGAGAGTACCG-1	SeuratProject	126350	9638	bai2019/filtered_feature_bc_matrix	3.31698	singlet	Bai	Bai_10X	6 weeks	WT	NA	NA	NA	NA	NA	NA	NA	13	Nodose ganglion neuron	NGN2	GLUT2	Cartpt	NGN2.Htr3b/Htr3a/Gpr65	Nav1.8	Lightly myelinated	Nocisensor	Broad projection
TAAACCGCAAATACAG-1	SeuratProject	41023	7644	bai2019/filtered_feature_bc_matrix	4.07089	singlet	Bai	Bai_10X	6 weeks	WT	NA	NA	NA	NA	NA	NA	NA	5	Nodose ganglion neuron	NGN1	GLUT2_Dopa	Gpha2|Adcyap1|Gal	NGN1.C1ql3/Adcyap1/St18	Nav1.8	Lightly myelinated	Nocisensor	Broad projection
TAAACCGGTACTTCTT-1	SeuratProject	4375	1977	bai2019/filtered_feature_bc_matrix	1.25714	singlet	Bai	Bai_10X	6 weeks	WT	NA	NA	NA	NA	NA	NA	NA	1	Satellite glial cell	SGC1	NA	NA	SGC1.Mmd2/Ednrb/Fabp7	NA	NA	NA	NA
TAAACCGGTCGGCACT-1	SeuratProject	2148	1118	bai2019/filtered_feature_bc_matrix	0.977654	singlet	Bai	Bai_10X	6 weeks	WT	NA	NA	NA	NA	NA	NA	NA	16	Myelinated glial cell	MGC3	NA	NA	MGC3.Slc36a2/Nr4a2/Ugt8a	NA	NA	NA	NA
TAAACCGTCTTAGCCC-1	SeuratProject	60821	8547	bai2019/filtered_feature_bc_matrix	5.65923	singlet	Bai	Bai_10X	6 weeks	WT	NA	NA	NA	NA	NA	NA	NA	29	Nodose ganglion neuron	NGN8	GLUT2_Dopa	Adcyap1|Cartpt|Bdnf	NGN8.Trpa1/Efcab6/Nos1	Nav1.8	Unmyelinated	Mechanosensor/Nocisensor	Broad projection
TAAGAGAGTCCGAAGA-1	SeuratProject	3014	238	bai2019/filtered_feature_bc_matrix	0.165893	singlet	Bai	Bai_10X	6 weeks	WT	NA	NA	NA	NA	NA	NA	NA	44	Fibroblast	FB4	NA	NA	FB4.Hbb-bs/Bnc2/Ebf2	NA	NA	NA	NA
TAAGAGATCAGCGATT-1	SeuratProject	74695	8300	bai2019/filtered_feature_bc_matrix	2.18221	singlet	Bai	Bai_10X	6 weeks	WT	NA	NA	NA	NA	NA	NA	NA	21	Nodose ganglion neuron	NGN5	GLUT2_Dopa	Adcyap1|Calca|Cartpt|Bdnf	NGN5.Kcng1/Vmn1r85/Trpv1	Nav1.8	Unmyelinated	Mechanosensor/Nocisensor	Broad projection
TAAGAGATCCTTTCTC-1	SeuratProject	4055	1637	bai2019/filtered_feature_bc_matrix	0.468557	singlet	Bai	Bai_10X	6 weeks	WT	NA	NA	NA	NA	NA	NA	NA	6	Hematopoietic cell	HC1	NA	NA	HC1.C1qa/C1qc/C1qb	NA	NA	NA	NA
TAAGCGTAGTATCGAA-1	SeuratProject	1875	1158	bai2019/filtered_feature_bc_matrix	1.65333	singlet	Bai	Bai_10X	6 weeks	WT	NA	NA	NA	NA	NA	NA	NA	10	Satellite glial cell	SGC6	NA	NA	SGC6.Ifit3/Cdh19/Isg15	NA	NA	NA	NA
TAAGCGTAGTGTACCT-1	SeuratProject	30375	6479	bai2019/filtered_feature_bc_matrix	4.04609	singlet	Bai	Bai_10X	6 weeks	WT	NA	NA	NA	NA	NA	NA	NA	5	Nodose ganglion neuron	NGN1	GLUT2_Dopa	Gpha2|Adcyap1|Gal	NGN1.C1ql3/Adcyap1/St18	Nav1.8	Lightly myelinated	Nocisensor	Broad projection
TAAGCGTGTAGCTCCG-1	SeuratProject	4276	2060	bai2019/filtered_feature_bc_matrix	3.04022	singlet	Bai	Bai_10X	6 weeks	WT	NA	NA	NA	NA	NA	NA	NA	22	Satellite glial cell	SGC8	NA	NA	SGC8.Ttyh1/Ptprz1/Sfrp5	NA	NA	NA	NA
TAAGCGTGTATCAGTC-1	SeuratProject	59963	8580	bai2019/filtered_feature_bc_matrix	2.73669	singlet	Bai	Bai_10X	6 weeks	WT	NA	NA	NA	NA	NA	NA	NA	34	Nodose ganglion neuron	NGN12	GLUT2_GLUT1	NA	NGN12.Slc18a3/Pappa2/Runx3	Nav1.1	Myelinated	Mechanosensor/Nocisensor	Duodenum
TAAGCGTGTCTGGTCG-1	SeuratProject	10911	3873	bai2019/filtered_feature_bc_matrix	0.916506	singlet	Bai	Bai_10X	6 weeks	WT	NA	NA	NA	NA	NA	NA	NA	0	Endothelial Cell	EC1	NA	NA	EC1.Cldn5/Ly6c1/Ly6a	NA	NA	NA	NA
TAAGCGTTCCAGAAGG-1	SeuratProject	101073	9034	bai2019/filtered_feature_bc_matrix	2.59416	singlet	Bai	Bai_10X	6 weeks	WT	NA	NA	NA	NA	NA	NA	NA	13	Nodose ganglion neuron	NGN2	GLUT2	Cartpt	NGN2.Htr3b/Htr3a/Gpr65	Nav1.8	Lightly myelinated	Nocisensor	Broad projection
TAAGCGTTCGTGGTCG-1	SeuratProject	83006	9254	bai2019/filtered_feature_bc_matrix	2.39139	singlet	Bai	Bai_10X	6 weeks	WT	NA	NA	NA	NA	NA	NA	NA	37	Nodose ganglion neuron	NGN14	GLUT2_GLUT1	Igf1	NGN14.Slc17a7/Hapln4/Lgi3	Nav1.1	Myelinated	Mechanosensor	Gut
TACACGAAGTCGATAA-1	SeuratProject	1866	1176	bai2019/filtered_feature_bc_matrix	1.33976	singlet	Bai	Bai_10X	6 weeks	WT	NA	NA	NA	NA	NA	NA	NA	18	Satellite glial cell	SGC7	NA	NA	SGC7.G0s2/Sdc4/Ccn1	NA	NA	NA	NA
TACACGACAGCCTTGG-1	SeuratProject	2180	1140	bai2019/filtered_feature_bc_matrix	0.321101	singlet	Bai	Bai_10X	6 weeks	WT	NA	NA	NA	NA	NA	NA	NA	6	Hematopoietic cell	HC1	NA	NA	HC1.C1qa/C1qc/C1qb	NA	NA	NA	NA
TACACGACATCCGCGA-1	SeuratProject	5024	2038	bai2019/filtered_feature_bc_matrix	1.45303	singlet	Bai	Bai_10X	6 weeks	WT	NA	NA	NA	NA	NA	NA	NA	2	Satellite glial cell	SGC2	NA	NA	SGC2.Cxcl10/Acsbg1/Phgdh	NA	NA	NA	NA
TACACGAGTAGCCTCG-1	SeuratProject	12207	3893	bai2019/filtered_feature_bc_matrix	1.40903	singlet	Bai	Bai_10X	6 weeks	WT	NA	NA	NA	NA	NA	NA	NA	4	Satellite glial cell	SGC3	NA	NA	SGC3.Bcan/Fbln2/Fbln5	NA	NA	NA	NA
TACACGAGTCGCTTTC-1	SeuratProject	62235	8331	bai2019/filtered_feature_bc_matrix	4.85418	singlet	Bai	Bai_10X	6 weeks	WT	NA	NA	NA	NA	NA	NA	NA	17	Nodose ganglion neuron	NGN4	GLUT2_Dopa	Vip|Uts2b|Cartpt	NGN4.Uts2b/Cckar/Vip	Nav1.8	Unmyelinated	Nocisensor	Broad projection
TACACGATCAACGGCC-1	SeuratProject	66113	8138	bai2019/filtered_feature_bc_matrix	5.86723	singlet	Bai	Bai_10X	6 weeks	WT	NA	NA	NA	NA	NA	NA	NA	17	Nodose ganglion neuron	NGN4	GLUT2_Dopa	Vip|Uts2b|Cartpt	NGN4.Uts2b/Cckar/Vip	Nav1.8	Unmyelinated	Nocisensor	Broad projection
TACAGTGCAACTTGAC-1	SeuratProject	59845	8427	bai2019/filtered_feature_bc_matrix	5.79664	singlet	Bai	Bai_10X	6 weeks	WT	NA	NA	NA	NA	NA	NA	NA	17	Nodose ganglion neuron	NGN4	GLUT2_Dopa	Vip|Uts2b|Cartpt	NGN4.Uts2b/Cckar/Vip	Nav1.8	Unmyelinated	Nocisensor	Broad projection
TACAGTGTCAGTACGT-1	SeuratProject	10742	3458	bai2019/filtered_feature_bc_matrix	1.84323	singlet	Bai	Bai_10X	6 weeks	WT	NA	NA	NA	NA	NA	NA	NA	1	Satellite glial cell	SGC1	NA	NA	SGC1.Mmd2/Ednrb/Fabp7	NA	NA	NA	NA
TACCTATAGTGTCCAT-1	SeuratProject	5170	1953	bai2019/filtered_feature_bc_matrix	1.83752	singlet	Bai	Bai_10X	6 weeks	WT	NA	NA	NA	NA	NA	NA	NA	2	Satellite glial cell	SGC2	NA	NA	SGC2.Cxcl10/Acsbg1/Phgdh	NA	NA	NA	NA
TACCTATTCGCTAGCG-1	SeuratProject	12624	3819	bai2019/filtered_feature_bc_matrix	0.705006	singlet	Bai	Bai_10X	6 weeks	WT	NA	NA	NA	NA	NA	NA	NA	0	Endothelial Cell	EC1	NA	NA	EC1.Cldn5/Ly6c1/Ly6a	NA	NA	NA	NA
TACCTATTCTTAACCT-1	SeuratProject	81561	9422	bai2019/filtered_feature_bc_matrix	2.27069	singlet	Bai	Bai_10X	6 weeks	WT	NA	NA	NA	NA	NA	NA	NA	34	Nodose ganglion neuron	NGN12	GLUT2_GLUT1	NA	NGN12.Slc18a3/Pappa2/Runx3	Nav1.1	Myelinated	Mechanosensor/Nocisensor	Duodenum
TACCTTAGTAAGGATT-1	SeuratProject	4343	1893	bai2019/filtered_feature_bc_matrix	2.50979	singlet	Bai	Bai_10X	6 weeks	WT	NA	NA	NA	NA	NA	NA	NA	12	Fibroblast	FB2	NA	NA	FB2.Acta2/Myh11/Ndufa4l2	NA	NA	NA	NA
TACCTTATCCGGCACA-1	SeuratProject	20255	5359	bai2019/filtered_feature_bc_matrix	2.62157	singlet	Bai	Bai_10X	6 weeks	WT	NA	NA	NA	NA	NA	NA	NA	21	Nodose ganglion neuron	NGN5	GLUT2_Dopa	Adcyap1|Calca|Cartpt|Bdnf	NGN5.Kcng1/Vmn1r85/Trpv1	Nav1.8	Unmyelinated	Mechanosensor/Nocisensor	Broad projection
TACCTTATCCTTAATC-1	SeuratProject	1923	1082	bai2019/filtered_feature_bc_matrix	1.92408	singlet	Bai	Bai_10X	6 weeks	WT	NA	NA	NA	NA	NA	NA	NA	16	Myelinated glial cell	MGC3	NA	NA	MGC3.Slc36a2/Nr4a2/Ugt8a	NA	NA	NA	NA
TACGGATCAAATCCGT-1	SeuratProject	3925	1742	bai2019/filtered_feature_bc_matrix	1.12102	singlet	Bai	Bai_10X	6 weeks	WT	NA	NA	NA	NA	NA	NA	NA	2	Satellite glial cell	SGC2	NA	NA	SGC2.Cxcl10/Acsbg1/Phgdh	NA	NA	NA	NA
TACGGATGTACGACCC-1	SeuratProject	6641	2550	bai2019/filtered_feature_bc_matrix	1.76178	singlet	Bai	Bai_10X	6 weeks	WT	NA	NA	NA	NA	NA	NA	NA	22	Satellite glial cell	SGC8	NA	NA	SGC8.Ttyh1/Ptprz1/Sfrp5	NA	NA	NA	NA
TACGGATGTGCTAGCC-1	SeuratProject	3541	1709	bai2019/filtered_feature_bc_matrix	2.25925	singlet	Bai	Bai_10X	6 weeks	WT	NA	NA	NA	NA	NA	NA	NA	1	Satellite glial cell	SGC1	NA	NA	SGC1.Mmd2/Ednrb/Fabp7	NA	NA	NA	NA
TACGGATGTTGTACAC-1	SeuratProject	103230	9207	bai2019/filtered_feature_bc_matrix	2.22416	singlet	Bai	Bai_10X	6 weeks	WT	NA	NA	NA	NA	NA	NA	NA	15	Nodose ganglion neuron	NGN3	GLUT2_Dopa	Adcyap1|Cartpt|Bdnf	NGN3.Cysltr2/Chrnb3/Kcnip4	Nav1.8	Unmyelinated	Mechanosensor	Gut
TACGGATTCGCTAGCG-1	SeuratProject	4415	1993	bai2019/filtered_feature_bc_matrix	2.01586	singlet	Bai	Bai_10X	6 weeks	WT	NA	NA	NA	NA	NA	NA	NA	22	Satellite glial cell	SGC8	NA	NA	SGC8.Ttyh1/Ptprz1/Sfrp5	NA	NA	NA	NA
TACGGATTCTGGTTCC-1	SeuratProject	20223	5100	bai2019/filtered_feature_bc_matrix	1.65653	singlet	Bai	Bai_10X	6 weeks	WT	NA	NA	NA	NA	NA	NA	NA	4	Satellite glial cell	SGC3	NA	NA	SGC3.Bcan/Fbln2/Fbln5	NA	NA	NA	NA
TACGGGCAGCGATTCT-1	SeuratProject	77141	8701	bai2019/filtered_feature_bc_matrix	2.41117	singlet	Bai	Bai_10X	6 weeks	WT	NA	NA	NA	NA	NA	NA	NA	13	Nodose ganglion neuron	NGN2	GLUT2	Cartpt	NGN2.Htr3b/Htr3a/Gpr65	Nav1.8	Lightly myelinated	Nocisensor	Broad projection
TACGGGCAGCGCCTTG-1	SeuratProject	36497	7397	bai2019/filtered_feature_bc_matrix	5.42784	singlet	Bai	Bai_10X	6 weeks	WT	NA	NA	NA	NA	NA	NA	NA	5	Nodose ganglion neuron	NGN1	GLUT2_Dopa	Gpha2|Adcyap1|Gal	NGN1.C1ql3/Adcyap1/St18	Nav1.8	Lightly myelinated	Nocisensor	Broad projection
TACGGGCAGTATCTCG-1	SeuratProject	12026	4004	bai2019/filtered_feature_bc_matrix	0.715117	singlet	Bai	Bai_10X	6 weeks	WT	NA	NA	NA	NA	NA	NA	NA	0	Endothelial Cell	EC1	NA	NA	EC1.Cldn5/Ly6c1/Ly6a	NA	NA	NA	NA
TACGGGCCAAACAACA-1	SeuratProject	63427	8443	bai2019/filtered_feature_bc_matrix	2.08429	singlet	Bai	Bai_10X	6 weeks	WT	NA	NA	NA	NA	NA	NA	NA	28	Nodose ganglion neuron	NGN7	GLUT2_Dopa	Cartpt	NGN7.Rbp4/Gda/Kcnk9	Nav1.1	Lightly myelinated	Mechanosensor	Pancreas
TACGGGCTCTGGCGAC-1	SeuratProject	2218	1213	bai2019/filtered_feature_bc_matrix	2.5248	singlet	Bai	Bai_10X	6 weeks	WT	NA	NA	NA	NA	NA	NA	NA	12	Fibroblast	FB2	NA	NA	FB2.Acta2/Myh11/Ndufa4l2	NA	NA	NA	NA
TACGGTAAGAACAATC-1	SeuratProject	40788	7853	bai2019/filtered_feature_bc_matrix	1.91233	singlet	Bai	Bai_10X	6 weeks	WT	NA	NA	NA	NA	NA	NA	NA	24	Nodose ganglion neuron	NGN6	GLUT2_Dopa	Igf1|Adcyap1	NGN6.Lypd1/Ddc/Tafa2	Nav1.1	Lightly myelinated	Mechanosensor	Broad projection
TACGGTAAGCTCCCAG-1	SeuratProject	7339	2797	bai2019/filtered_feature_bc_matrix	1.53972	singlet	Bai	Bai_10X	6 weeks	WT	NA	NA	NA	NA	NA	NA	NA	2	Satellite glial cell	SGC2	NA	NA	SGC2.Cxcl10/Acsbg1/Phgdh	NA	NA	NA	NA
TACGGTACATAGACTC-1	SeuratProject	41393	7997	bai2019/filtered_feature_bc_matrix	1.84089	singlet	Bai	Bai_10X	6 weeks	WT	NA	NA	NA	NA	NA	NA	NA	24	Nodose ganglion neuron	NGN6	GLUT2_Dopa	Igf1|Adcyap1	NGN6.Lypd1/Ddc/Tafa2	Nav1.1	Lightly myelinated	Mechanosensor	Broad projection
TACGGTATCAATCACG-1	SeuratProject	8102	3020	bai2019/filtered_feature_bc_matrix	0.962725	singlet	Bai	Bai_10X	6 weeks	WT	NA	NA	NA	NA	NA	NA	NA	0	Endothelial Cell	EC1	NA	NA	EC1.Cldn5/Ly6c1/Ly6a	NA	NA	NA	NA
TACTCATAGAGGACGG-1	SeuratProject	37137	7294	bai2019/filtered_feature_bc_matrix	4.09295	singlet	Bai	Bai_10X	6 weeks	WT	NA	NA	NA	NA	NA	NA	NA	5	Nodose ganglion neuron	NGN1	GLUT2_Dopa	Gpha2|Adcyap1|Gal	NGN1.C1ql3/Adcyap1/St18	Nav1.8	Lightly myelinated	Nocisensor	Broad projection
TACTCATAGATATGCA-1	SeuratProject	2574	1255	bai2019/filtered_feature_bc_matrix	1.67055	singlet	Bai	Bai_10X	6 weeks	WT	NA	NA	NA	NA	NA	NA	NA	16	Myelinated glial cell	MGC3	NA	NA	MGC3.Slc36a2/Nr4a2/Ugt8a	NA	NA	NA	NA
TACTCATCAATAGCGG-1	SeuratProject	81644	8858	bai2019/filtered_feature_bc_matrix	1.76865	singlet	Bai	Bai_10X	6 weeks	WT	NA	NA	NA	NA	NA	NA	NA	15	Nodose ganglion neuron	NGN3	GLUT2_Dopa	Adcyap1|Cartpt|Bdnf	NGN3.Cysltr2/Chrnb3/Kcnip4	Nav1.8	Unmyelinated	Mechanosensor	Gut
TACTCATCATTTGCCC-1	SeuratProject	1853	1151	bai2019/filtered_feature_bc_matrix	0.863465	singlet	Bai	Bai_10X	6 weeks	WT	NA	NA	NA	NA	NA	NA	NA	24	Nodose ganglion neuron	NGN6	GLUT2_Dopa	Igf1|Adcyap1	NGN6.Lypd1/Ddc/Tafa2	Nav1.1	Lightly myelinated	Mechanosensor	Broad projection
TACTCATGTGCCTGTG-1	SeuratProject	1222	789	bai2019/filtered_feature_bc_matrix	0.490998	singlet	Bai	Bai_10X	6 weeks	WT	NA	NA	NA	NA	NA	NA	NA	18	Satellite glial cell	SGC7	NA	NA	SGC7.G0s2/Sdc4/Ccn1	NA	NA	NA	NA
TACTCATTCTTGCATT-1	SeuratProject	7094	2712	bai2019/filtered_feature_bc_matrix	1.42374	singlet	Bai	Bai_10X	6 weeks	WT	NA	NA	NA	NA	NA	NA	NA	2	Satellite glial cell	SGC2	NA	NA	SGC2.Cxcl10/Acsbg1/Phgdh	NA	NA	NA	NA
TACTCGCAGTGGAGTC-1	SeuratProject	2295	1178	bai2019/filtered_feature_bc_matrix	0.653595	singlet	Bai	Bai_10X	6 weeks	WT	NA	NA	NA	NA	NA	NA	NA	3	Myelinated glial cell	MGC1	NA	NA	MGC1.Ncmap/Fam178b/Cldn19	NA	NA	NA	NA
TACTCGCGTTGAACTC-1	SeuratProject	10023	3341	bai2019/filtered_feature_bc_matrix	1.15734	singlet	Bai	Bai_10X	6 weeks	WT	NA	NA	NA	NA	NA	NA	NA	4	Satellite glial cell	SGC3	NA	NA	SGC3.Bcan/Fbln2/Fbln5	NA	NA	NA	NA
TACTCGCGTTTAGCTG-1	SeuratProject	64712	8488	bai2019/filtered_feature_bc_matrix	6.21523	singlet	Bai	Bai_10X	6 weeks	WT	NA	NA	NA	NA	NA	NA	NA	17	Nodose ganglion neuron	NGN4	GLUT2_Dopa	Vip|Uts2b|Cartpt	NGN4.Uts2b/Cckar/Vip	Nav1.8	Unmyelinated	Nocisensor	Broad projection
TACTTACAGATGTAAC-1	SeuratProject	3063	1537	bai2019/filtered_feature_bc_matrix	1.99151	singlet	Bai	Bai_10X	6 weeks	WT	NA	NA	NA	NA	NA	NA	NA	8	Satellite glial cell	SGC5	NA	NA	SGC5.Pou3f1/Col1a2/Gas7	NA	NA	NA	NA
TACTTACCAATCGGTT-1	SeuratProject	45146	7569	bai2019/filtered_feature_bc_matrix	4.42343	singlet	Bai	Bai_10X	6 weeks	WT	NA	NA	NA	NA	NA	NA	NA	36	Nodose ganglion neuron	NGN13	GLUT2	Agrp|Vip|Cartpt	NGN13.Lox/Pkib/F2r	Nav1.8	Unmyelinated	Nocisensor	Broad projection
TACTTACGTGTAACGG-1	SeuratProject	57262	8458	bai2019/filtered_feature_bc_matrix	1.96989	singlet	Bai	Bai_10X	6 weeks	WT	NA	NA	NA	NA	NA	NA	NA	21	Nodose ganglion neuron	NGN5	GLUT2_Dopa	Adcyap1|Calca|Cartpt|Bdnf	NGN5.Kcng1/Vmn1r85/Trpv1	Nav1.8	Unmyelinated	Mechanosensor/Nocisensor	Broad projection
TACTTACTCAAGATCC-1	SeuratProject	4803	2061	bai2019/filtered_feature_bc_matrix	1.14512	singlet	Bai	Bai_10X	6 weeks	WT	NA	NA	NA	NA	NA	NA	NA	2	Satellite glial cell	SGC2	NA	NA	SGC2.Cxcl10/Acsbg1/Phgdh	NA	NA	NA	NA
TACTTGTCATCCTAGA-1	SeuratProject	2860	1419	bai2019/filtered_feature_bc_matrix	1.5035	singlet	Bai	Bai_10X	6 weeks	WT	NA	NA	NA	NA	NA	NA	NA	16	Myelinated glial cell	MGC3	NA	NA	MGC3.Slc36a2/Nr4a2/Ugt8a	NA	NA	NA	NA
TACTTGTTCTTGTATC-1	SeuratProject	3709	1862	bai2019/filtered_feature_bc_matrix	1.96819	singlet	Bai	Bai_10X	6 weeks	WT	NA	NA	NA	NA	NA	NA	NA	22	Satellite glial cell	SGC8	NA	NA	SGC8.Ttyh1/Ptprz1/Sfrp5	NA	NA	NA	NA
TAGACCAAGTTACCCA-1	SeuratProject	2096	1167	bai2019/filtered_feature_bc_matrix	2.67176	singlet	Bai	Bai_10X	6 weeks	WT	NA	NA	NA	NA	NA	NA	NA	3	Myelinated glial cell	MGC1	NA	NA	MGC1.Ncmap/Fam178b/Cldn19	NA	NA	NA	NA
TAGACCACAGGCGATA-1	SeuratProject	12532	4013	bai2019/filtered_feature_bc_matrix	1.42036	singlet	Bai	Bai_10X	6 weeks	WT	NA	NA	NA	NA	NA	NA	NA	1	Satellite glial cell	SGC1	NA	NA	SGC1.Mmd2/Ednrb/Fabp7	NA	NA	NA	NA
TAGACCATCGTACCGG-1	SeuratProject	1957	1121	bai2019/filtered_feature_bc_matrix	1.12417	singlet	Bai	Bai_10X	6 weeks	WT	NA	NA	NA	NA	NA	NA	NA	16	Myelinated glial cell	MGC3	NA	NA	MGC3.Slc36a2/Nr4a2/Ugt8a	NA	NA	NA	NA
TAGAGCTAGTCATGCT-1	SeuratProject	39221	7323	bai2019/filtered_feature_bc_matrix	2.5471	singlet	Bai	Bai_10X	6 weeks	WT	NA	NA	NA	NA	NA	NA	NA	28	Nodose ganglion neuron	NGN7	GLUT2_Dopa	Cartpt	NGN7.Rbp4/Gda/Kcnk9	Nav1.1	Lightly myelinated	Mechanosensor	Pancreas
TAGAGCTCAGTATAAG-1	SeuratProject	2064	1252	bai2019/filtered_feature_bc_matrix	1.01744	singlet	Bai	Bai_10X	6 weeks	WT	NA	NA	NA	NA	NA	NA	NA	12	Fibroblast	FB2	NA	NA	FB2.Acta2/Myh11/Ndufa4l2	NA	NA	NA	NA
TAGCCGGAGGGATACC-1	SeuratProject	29947	6344	bai2019/filtered_feature_bc_matrix	2.4343	singlet	Bai	Bai_10X	6 weeks	WT	NA	NA	NA	NA	NA	NA	NA	28	Nodose ganglion neuron	NGN7	GLUT2_Dopa	Cartpt	NGN7.Rbp4/Gda/Kcnk9	Nav1.1	Lightly myelinated	Mechanosensor	Pancreas
TAGCCGGGTCAAACTC-1	SeuratProject	3124	1539	bai2019/filtered_feature_bc_matrix	6.97823	singlet	Bai	Bai_10X	6 weeks	WT	NA	NA	NA	NA	NA	NA	NA	22	Satellite glial cell	SGC8	NA	NA	SGC8.Ttyh1/Ptprz1/Sfrp5	NA	NA	NA	NA
TAGCCGGTCATCGATG-1	SeuratProject	6394	2428	bai2019/filtered_feature_bc_matrix	1.28245	singlet	Bai	Bai_10X	6 weeks	WT	NA	NA	NA	NA	NA	NA	NA	2	Satellite glial cell	SGC2	NA	NA	SGC2.Cxcl10/Acsbg1/Phgdh	NA	NA	NA	NA
TAGGCATAGGGTATCG-1	SeuratProject	68785	8500	bai2019/filtered_feature_bc_matrix	3.47459	singlet	Bai	Bai_10X	6 weeks	WT	NA	NA	NA	NA	NA	NA	NA	29	Nodose ganglion neuron	NGN8	GLUT2_Dopa	Adcyap1|Cartpt|Bdnf	NGN8.Trpa1/Efcab6/Nos1	Nav1.8	Unmyelinated	Mechanosensor/Nocisensor	Broad projection
TAGGCATCACATTAGC-1	SeuratProject	4530	1866	bai2019/filtered_feature_bc_matrix	2.53863	singlet	Bai	Bai_10X	6 weeks	WT	NA	NA	NA	NA	NA	NA	NA	2	Satellite glial cell	SGC2	NA	NA	SGC2.Cxcl10/Acsbg1/Phgdh	NA	NA	NA	NA
TAGGCATCACGGATAG-1	SeuratProject	4111	1952	bai2019/filtered_feature_bc_matrix	0.510825	singlet	Bai	Bai_10X	6 weeks	WT	NA	NA	NA	NA	NA	NA	NA	0	Endothelial Cell	EC1	NA	NA	EC1.Cldn5/Ly6c1/Ly6a	NA	NA	NA	NA
TAGGCATCATAGACTC-1	SeuratProject	1684	928	bai2019/filtered_feature_bc_matrix	1.42518	singlet	Bai	Bai_10X	6 weeks	WT	NA	NA	NA	NA	NA	NA	NA	16	Myelinated glial cell	MGC3	NA	NA	MGC3.Slc36a2/Nr4a2/Ugt8a	NA	NA	NA	NA
TAGGCATGTTACCAGT-1	SeuratProject	32944	7020	bai2019/filtered_feature_bc_matrix	2.40408	singlet	Bai	Bai_10X	6 weeks	WT	NA	NA	NA	NA	NA	NA	NA	5	Nodose ganglion neuron	NGN1	GLUT2_Dopa	Gpha2|Adcyap1|Gal	NGN1.C1ql3/Adcyap1/St18	Nav1.8	Lightly myelinated	Nocisensor	Broad projection
TAGGCATGTTGTACAC-1	SeuratProject	93777	9577	bai2019/filtered_feature_bc_matrix	1.99089	singlet	Bai	Bai_10X	6 weeks	WT	NA	NA	NA	NA	NA	NA	NA	32	Nodose ganglion neuron	NGN10	GLUT2	Tac1	NGN10.Olfm3/Tmem233/P2ry1	Nav1.8	Myelinated	Mechanosensor	Gut
TAGGCATTCACATACG-1	SeuratProject	99474	9118	bai2019/filtered_feature_bc_matrix	3.8593	singlet	Bai	Bai_10X	6 weeks	WT	NA	NA	NA	NA	NA	NA	NA	15	Nodose ganglion neuron	NGN3	GLUT2_Dopa	Adcyap1|Cartpt|Bdnf	NGN3.Cysltr2/Chrnb3/Kcnip4	Nav1.8	Unmyelinated	Mechanosensor	Gut
TAGGCATTCATCGGAT-1	SeuratProject	4755	2007	bai2019/filtered_feature_bc_matrix	1.7245	singlet	Bai	Bai_10X	6 weeks	WT	NA	NA	NA	NA	NA	NA	NA	2	Satellite glial cell	SGC2	NA	NA	SGC2.Cxcl10/Acsbg1/Phgdh	NA	NA	NA	NA
TAGTGGTAGCTATGCT-1	SeuratProject	6164	2446	bai2019/filtered_feature_bc_matrix	1.29786	singlet	Bai	Bai_10X	6 weeks	WT	NA	NA	NA	NA	NA	NA	NA	9	Fibroblast	FB1	NA	NA	FB1.Lum/Ccl11/Smoc2	NA	NA	NA	NA
TAGTGGTGTGTCAATC-1	SeuratProject	95905	8751	bai2019/filtered_feature_bc_matrix	2.73187	singlet	Bai	Bai_10X	6 weeks	WT	NA	NA	NA	NA	NA	NA	NA	13	Nodose ganglion neuron	NGN2	GLUT2	Cartpt	NGN2.Htr3b/Htr3a/Gpr65	Nav1.8	Lightly myelinated	Nocisensor	Broad projection
TAGTGGTTCGGATGGA-1	SeuratProject	43727	7905	bai2019/filtered_feature_bc_matrix	1.9576	singlet	Bai	Bai_10X	6 weeks	WT	NA	NA	NA	NA	NA	NA	NA	24	Nodose ganglion neuron	NGN6	GLUT2_Dopa	Igf1|Adcyap1	NGN6.Lypd1/Ddc/Tafa2	Nav1.1	Lightly myelinated	Mechanosensor	Broad projection
TAGTTGGCATGGAATA-1	SeuratProject	43288	7496	bai2019/filtered_feature_bc_matrix	2.77675	singlet	Bai	Bai_10X	6 weeks	WT	NA	NA	NA	NA	NA	NA	NA	13	Nodose ganglion neuron	NGN2	GLUT2	Cartpt	NGN2.Htr3b/Htr3a/Gpr65	Nav1.8	Lightly myelinated	Nocisensor	Broad projection
TAGTTGGTCTTTCCTC-1	SeuratProject	3506	1560	bai2019/filtered_feature_bc_matrix	1.1409	singlet	Bai	Bai_10X	6 weeks	WT	NA	NA	NA	NA	NA	NA	NA	2	Satellite glial cell	SGC2	NA	NA	SGC2.Cxcl10/Acsbg1/Phgdh	NA	NA	NA	NA
TATCAGGAGGTGCTAG-1	SeuratProject	1320	817	bai2019/filtered_feature_bc_matrix	1.43939	singlet	Bai	Bai_10X	6 weeks	WT	NA	NA	NA	NA	NA	NA	NA	16	Myelinated glial cell	MGC3	NA	NA	MGC3.Slc36a2/Nr4a2/Ugt8a	NA	NA	NA	NA
TATCAGGGTAAGAGGA-1	SeuratProject	18884	4981	bai2019/filtered_feature_bc_matrix	1.44037	singlet	Bai	Bai_10X	6 weeks	WT	NA	NA	NA	NA	NA	NA	NA	4	Satellite glial cell	SGC3	NA	NA	SGC3.Bcan/Fbln2/Fbln5	NA	NA	NA	NA
TATCAGGTCTCTGTCG-1	SeuratProject	4241	2036	bai2019/filtered_feature_bc_matrix	0.848856	singlet	Bai	Bai_10X	6 weeks	WT	NA	NA	NA	NA	NA	NA	NA	10	Satellite glial cell	SGC6	NA	NA	SGC6.Ifit3/Cdh19/Isg15	NA	NA	NA	NA
TATCAGGTCTGCTGCT-1	SeuratProject	4357	1917	bai2019/filtered_feature_bc_matrix	3.16732	singlet	Bai	Bai_10X	6 weeks	WT	NA	NA	NA	NA	NA	NA	NA	2	Satellite glial cell	SGC2	NA	NA	SGC2.Cxcl10/Acsbg1/Phgdh	NA	NA	NA	NA
TATCTCAAGAATGTGT-1	SeuratProject	4812	2135	bai2019/filtered_feature_bc_matrix	0.852037	singlet	Bai	Bai_10X	6 weeks	WT	NA	NA	NA	NA	NA	NA	NA	0	Endothelial Cell	EC1	NA	NA	EC1.Cldn5/Ly6c1/Ly6a	NA	NA	NA	NA
TATCTCAAGCAATATG-1	SeuratProject	11770	4265	bai2019/filtered_feature_bc_matrix	6.25319	singlet	Bai	Bai_10X	6 weeks	WT	NA	NA	NA	NA	NA	NA	NA	13	Nodose ganglion neuron	NGN2	GLUT2	Cartpt	NGN2.Htr3b/Htr3a/Gpr65	Nav1.8	Lightly myelinated	Nocisensor	Broad projection
TATCTCATCCGTTGCT-1	SeuratProject	88421	8866	bai2019/filtered_feature_bc_matrix	3.46298	singlet	Bai	Bai_10X	6 weeks	WT	NA	NA	NA	NA	NA	NA	NA	29	Nodose ganglion neuron	NGN8	GLUT2_Dopa	Adcyap1|Cartpt|Bdnf	NGN8.Trpa1/Efcab6/Nos1	Nav1.8	Unmyelinated	Mechanosensor/Nocisensor	Broad projection
TATGCCCAGATGTCGG-1	SeuratProject	9720	3381	bai2019/filtered_feature_bc_matrix	0.761317	singlet	Bai	Bai_10X	6 weeks	WT	NA	NA	NA	NA	NA	NA	NA	0	Endothelial Cell	EC1	NA	NA	EC1.Cldn5/Ly6c1/Ly6a	NA	NA	NA	NA
TATGCCCAGGGATGGG-1	SeuratProject	5183	2135	bai2019/filtered_feature_bc_matrix	1.38916	singlet	Bai	Bai_10X	6 weeks	WT	NA	NA	NA	NA	NA	NA	NA	2	Satellite glial cell	SGC2	NA	NA	SGC2.Cxcl10/Acsbg1/Phgdh	NA	NA	NA	NA
TATGCCCCATGCTGGC-1	SeuratProject	94527	8647	bai2019/filtered_feature_bc_matrix	2.17187	singlet	Bai	Bai_10X	6 weeks	WT	NA	NA	NA	NA	NA	NA	NA	13	Nodose ganglion neuron	NGN2	GLUT2	Cartpt	NGN2.Htr3b/Htr3a/Gpr65	Nav1.8	Lightly myelinated	Nocisensor	Broad projection
TATGCCCGTGTGAAAT-1	SeuratProject	4418	1931	bai2019/filtered_feature_bc_matrix	5.50023	singlet	Bai	Bai_10X	6 weeks	WT	NA	NA	NA	NA	NA	NA	NA	2	Satellite glial cell	SGC2	NA	NA	SGC2.Cxcl10/Acsbg1/Phgdh	NA	NA	NA	NA
TATGCCCGTTTGTTGG-1	SeuratProject	3923	1669	bai2019/filtered_feature_bc_matrix	1.30003	singlet	Bai	Bai_10X	6 weeks	WT	NA	NA	NA	NA	NA	NA	NA	3	Myelinated glial cell	MGC1	NA	NA	MGC1.Ncmap/Fam178b/Cldn19	NA	NA	NA	NA
TATGCCCTCCGCGTTT-1	SeuratProject	5639	2134	bai2019/filtered_feature_bc_matrix	1.52509	singlet	Bai	Bai_10X	6 weeks	WT	NA	NA	NA	NA	NA	NA	NA	3	Myelinated glial cell	MGC1	NA	NA	MGC1.Ncmap/Fam178b/Cldn19	NA	NA	NA	NA
TATGCCCTCTCATTCA-1	SeuratProject	44783	7833	bai2019/filtered_feature_bc_matrix	1.92037	singlet	Bai	Bai_10X	6 weeks	WT	NA	NA	NA	NA	NA	NA	NA	37	Nodose ganglion neuron	NGN14	GLUT2_GLUT1	Igf1	NGN14.Slc17a7/Hapln4/Lgi3	Nav1.1	Myelinated	Mechanosensor	Gut
TATTACCAGAGTAAGG-1	SeuratProject	8649	3107	bai2019/filtered_feature_bc_matrix	0.948086	singlet	Bai	Bai_10X	6 weeks	WT	NA	NA	NA	NA	NA	NA	NA	0	Endothelial Cell	EC1	NA	NA	EC1.Cldn5/Ly6c1/Ly6a	NA	NA	NA	NA
TATTACCAGTGTCTCA-1	SeuratProject	30248	6815	bai2019/filtered_feature_bc_matrix	2.80019	singlet	Bai	Bai_10X	6 weeks	WT	NA	NA	NA	NA	NA	NA	NA	5	Nodose ganglion neuron	NGN1	GLUT2_Dopa	Gpha2|Adcyap1|Gal	NGN1.C1ql3/Adcyap1/St18	Nav1.8	Lightly myelinated	Nocisensor	Broad projection
TATTACCAGTTTCCTT-1	SeuratProject	4444	1906	bai2019/filtered_feature_bc_matrix	0.855086	singlet	Bai	Bai_10X	6 weeks	WT	NA	NA	NA	NA	NA	NA	NA	0	Endothelial Cell	EC1	NA	NA	EC1.Cldn5/Ly6c1/Ly6a	NA	NA	NA	NA
TATTACCGTATGGTTC-1	SeuratProject	42602	7623	bai2019/filtered_feature_bc_matrix	3.06089	singlet	Bai	Bai_10X	6 weeks	WT	NA	NA	NA	NA	NA	NA	NA	43	Nodose ganglion neuron	NGN17	GLUT2_Dopa	Bdnf	NGN17.Thsd7b/Cacng5/Gata3	Nav1.1	Lightly myelinated	Mechanosensor	Broad projection
TATTACCGTCATTAGC-1	SeuratProject	2853	1451	bai2019/filtered_feature_bc_matrix	0.946372	singlet	Bai	Bai_10X	6 weeks	WT	NA	NA	NA	NA	NA	NA	NA	12	Fibroblast	FB2	NA	NA	FB2.Acta2/Myh11/Ndufa4l2	NA	NA	NA	NA
TCAACGAAGAATTGTG-1	SeuratProject	52807	7948	bai2019/filtered_feature_bc_matrix	1.69864	singlet	Bai	Bai_10X	6 weeks	WT	NA	NA	NA	NA	NA	NA	NA	24	Nodose ganglion neuron	NGN6	GLUT2_Dopa	Igf1|Adcyap1	NGN6.Lypd1/Ddc/Tafa2	Nav1.1	Lightly myelinated	Mechanosensor	Broad projection
TCAACGAAGACCACGA-1	SeuratProject	2846	262	bai2019/filtered_feature_bc_matrix	0.035137	singlet	Bai	Bai_10X	6 weeks	WT	NA	NA	NA	NA	NA	NA	NA	44	Fibroblast	FB4	NA	NA	FB4.Hbb-bs/Bnc2/Ebf2	NA	NA	NA	NA
TCAACGAAGTACACCT-1	SeuratProject	48221	7894	bai2019/filtered_feature_bc_matrix	2.31849	singlet	Bai	Bai_10X	6 weeks	WT	NA	NA	NA	NA	NA	NA	NA	21	Nodose ganglion neuron	NGN5	GLUT2_Dopa	Adcyap1|Calca|Cartpt|Bdnf	NGN5.Kcng1/Vmn1r85/Trpv1	Nav1.8	Unmyelinated	Mechanosensor/Nocisensor	Broad projection
TCAACGAAGTGAAGTT-1	SeuratProject	138652	9860	bai2019/filtered_feature_bc_matrix	1.92857	singlet	Bai	Bai_10X	6 weeks	WT	NA	NA	NA	NA	NA	NA	NA	15	Nodose ganglion neuron	NGN3	GLUT2_Dopa	Adcyap1|Cartpt|Bdnf	NGN3.Cysltr2/Chrnb3/Kcnip4	Nav1.8	Unmyelinated	Mechanosensor	Gut
TCAACGACAAGTCATC-1	SeuratProject	2215	1169	bai2019/filtered_feature_bc_matrix	0.496614	singlet	Bai	Bai_10X	6 weeks	WT	NA	NA	NA	NA	NA	NA	NA	16	Myelinated glial cell	MGC3	NA	NA	MGC3.Slc36a2/Nr4a2/Ugt8a	NA	NA	NA	NA
TCAACGAGTAGGCTGA-1	SeuratProject	1869	1033	bai2019/filtered_feature_bc_matrix	1.81915	singlet	Bai	Bai_10X	6 weeks	WT	NA	NA	NA	NA	NA	NA	NA	3	Myelinated glial cell	MGC1	NA	NA	MGC1.Ncmap/Fam178b/Cldn19	NA	NA	NA	NA
TCAACGAGTTGCGCAC-1	SeuratProject	2244	1199	bai2019/filtered_feature_bc_matrix	0.623886	singlet	Bai	Bai_10X	6 weeks	WT	NA	NA	NA	NA	NA	NA	NA	39	Hematopoietic cell	HC2	NA	NA	HC2.Cd52/Lsp1/Rac2	NA	NA	NA	NA
TCAACGATCGAGGTAG-1	SeuratProject	35960	6727	bai2019/filtered_feature_bc_matrix	3.88209	singlet	Bai	Bai_10X	6 weeks	WT	NA	NA	NA	NA	NA	NA	NA	17	Nodose ganglion neuron	NGN4	GLUT2_Dopa	Vip|Uts2b|Cartpt	NGN4.Uts2b/Cckar/Vip	Nav1.8	Unmyelinated	Nocisensor	Broad projection
TCAATCTAGATGTTAG-1	SeuratProject	7115	2617	bai2019/filtered_feature_bc_matrix	1.33521	singlet	Bai	Bai_10X	6 weeks	WT	NA	NA	NA	NA	NA	NA	NA	2	Satellite glial cell	SGC2	NA	NA	SGC2.Cxcl10/Acsbg1/Phgdh	NA	NA	NA	NA
TCAATCTAGCCAGTAG-1	SeuratProject	54942	7784	bai2019/filtered_feature_bc_matrix	5.18001	singlet	Bai	Bai_10X	6 weeks	WT	NA	NA	NA	NA	NA	NA	NA	17	Nodose ganglion neuron	NGN4	GLUT2_Dopa	Vip|Uts2b|Cartpt	NGN4.Uts2b/Cckar/Vip	Nav1.8	Unmyelinated	Nocisensor	Broad projection
TCAATCTCAGACAAAT-1	SeuratProject	5462	2317	bai2019/filtered_feature_bc_matrix	1.86745	singlet	Bai	Bai_10X	6 weeks	WT	NA	NA	NA	NA	NA	NA	NA	22	Satellite glial cell	SGC8	NA	NA	SGC8.Ttyh1/Ptprz1/Sfrp5	NA	NA	NA	NA
TCAATCTGTGTTCGAT-1	SeuratProject	77406	8398	bai2019/filtered_feature_bc_matrix	3.13671	singlet	Bai	Bai_10X	6 weeks	WT	NA	NA	NA	NA	NA	NA	NA	13	Nodose ganglion neuron	NGN2	GLUT2	Cartpt	NGN2.Htr3b/Htr3a/Gpr65	Nav1.8	Lightly myelinated	Nocisensor	Broad projection
TCAATCTTCTTTAGGG-1	SeuratProject	52801	7900	bai2019/filtered_feature_bc_matrix	3.69122	singlet	Bai	Bai_10X	6 weeks	WT	NA	NA	NA	NA	NA	NA	NA	21	Nodose ganglion neuron	NGN5	GLUT2_Dopa	Adcyap1|Calca|Cartpt|Bdnf	NGN5.Kcng1/Vmn1r85/Trpv1	Nav1.8	Unmyelinated	Mechanosensor/Nocisensor	Broad projection
TCACAAGAGGTGACCA-1	SeuratProject	30315	6540	bai2019/filtered_feature_bc_matrix	1.5207	singlet	Bai	Bai_10X	6 weeks	WT	NA	NA	NA	NA	NA	NA	NA	24	Nodose ganglion neuron	NGN6	GLUT2_Dopa	Igf1|Adcyap1	NGN6.Lypd1/Ddc/Tafa2	Nav1.1	Lightly myelinated	Mechanosensor	Broad projection
TCACAAGCATACCATG-1	SeuratProject	2387	963	bai2019/filtered_feature_bc_matrix	4.69208	singlet	Bai	Bai_10X	6 weeks	WT	NA	NA	NA	NA	NA	NA	NA	22	Satellite glial cell	SGC8	NA	NA	SGC8.Ttyh1/Ptprz1/Sfrp5	NA	NA	NA	NA
TCACGAAAGAAAGTGG-1	SeuratProject	56920	8032	bai2019/filtered_feature_bc_matrix	1.78145	singlet	Bai	Bai_10X	6 weeks	WT	NA	NA	NA	NA	NA	NA	NA	28	Nodose ganglion neuron	NGN7	GLUT2_Dopa	Cartpt	NGN7.Rbp4/Gda/Kcnk9	Nav1.1	Lightly myelinated	Mechanosensor	Pancreas
TCACGAACACTAAGTC-1	SeuratProject	15189	4560	bai2019/filtered_feature_bc_matrix	0.612285	singlet	Bai	Bai_10X	6 weeks	WT	NA	NA	NA	NA	NA	NA	NA	0	Endothelial Cell	EC1	NA	NA	EC1.Cldn5/Ly6c1/Ly6a	NA	NA	NA	NA
TCACGAACAGGTGGAT-1	SeuratProject	67678	8028	bai2019/filtered_feature_bc_matrix	2.25627	singlet	Bai	Bai_10X	6 weeks	WT	NA	NA	NA	NA	NA	NA	NA	13	Nodose ganglion neuron	NGN2	GLUT2	Cartpt	NGN2.Htr3b/Htr3a/Gpr65	Nav1.8	Lightly myelinated	Nocisensor	Broad projection
TCACGAAGTAAGTAGT-1	SeuratProject	38885	7244	bai2019/filtered_feature_bc_matrix	3.19661	singlet	Bai	Bai_10X	6 weeks	WT	NA	NA	NA	NA	NA	NA	NA	5	Nodose ganglion neuron	NGN1	GLUT2_Dopa	Gpha2|Adcyap1|Gal	NGN1.C1ql3/Adcyap1/St18	Nav1.8	Lightly myelinated	Nocisensor	Broad projection
[truncated: 104,780 more rows]
