# Supplementary material for: NodoMap: A single-cell and spatial transcriptomic atlas of the mouse nodose ganglion
Source: Cell Press Blue. 2026 Jul 20;1(4):None. doi: 10.1016/j.cpblue.2026.100072 (PMC13385471; doi:10.1016/j.cpblue.2026.100072)
Supplement: Table S10. Spatial transcriptomics metadata [file mmc11.xlsx]

## Sheet: 9_Metadata_of_st
Barcode	orig.ident	nCount_RNA	nFeature_RNA	percent.mt	Position	spot_class	first_type	second_type	singlet_cells	Sodium_channel	Fibre_type	Sensor_type	Organ_projection
AAAAACGGCCCGTT	F1R1	402	319	0.0124378	LNG	singlet	NGN3	HC2	NGN3	Nav1.8	Unmyelinated	Mechanosensor	Gut
AAAAATCGTTTTAC	F1R1	231	191	0.004329	LNG	reject	MGC5	NGN17	NA	NA	NA	NA	NA
AAAAATTGACGCGG	F1R1	237	195	0.0126582	LNG	doublet_uncertain	JGN1	SGC3	NA	NA	NA	NA	NA
AAAACGTGATACCC	F1R1	306	245	0.00653595	LNG	reject	NGN3	SGC7	NA	NA	NA	NA	NA
AAAAGTGAGTCATC	F1R1	487	377	0.0225873	LNG	reject	NGN1	NGN20	NA	NA	NA	NA	NA
AAACACGCAAACCC	F1R1	270	212	0.0148148	LNG	reject	JGN4	NGN3	NA	NA	NA	NA	NA
AAACCACGAGGGGT	F1R1	557	430	0.0125673	LNG	singlet	NGN7	NGN9	NGN7	Nav1.1	Lightly myelinated	Mechanosensor	Pancreas
AAACCACGGTAGCA	F1R1	415	324	0.00963855	LNG	singlet	NGN10	MGC5	NGN10	Nav1.8	Myelinated	Mechanosensor	Gut
AAACCCGGCAGAAA	F1R1	324	266	0.0185185	LNG	reject	NGN2	SGC7	NA	NA	NA	NA	NA
AAACCTGGGATAAC	F1R1	312	240	0.00641026	LNG	singlet	JGN1	MGC3	JGN1	Nav1.8	Unmyelinated	Mechanosensor/Nocisensor	Broad projection
AAACCTTCGGGTGG	F1R1	425	308	0.00941176	LNG	reject	NGN3	SGC5	NA	NA	NA	NA	NA
AAACGGACACGGGG	F1R1	463	325	0.0259179	LNG	doublet_uncertain	SGC5	NGN8	NA	NA	NA	NA	NA
AAACTTCTCTCCAG	F1R1	1106	778	0.00994575	LNG	singlet	NGN14	JGN1	NGN14	Nav1.1	Myelinated	Mechanosensor	Gut
AAACTTGGTGAGTT	F1R1	302	245	0.00331126	LNG	singlet	NGN9	NGN7	NGN9	Nav1.8	Unmyelinated	Nocisensor	Gut
AAAGCCCCAGTATA	F1R1	392	329	0.00765306	LNG	doublet_certain	FB1	NGN20	NA	NA	NA	NA	NA
AAAGCCCCGACTCG	F1R1	393	275	0.0152672	LNG	reject	MGC5	NGN3	NA	NA	NA	NA	NA
AAAGGCCGCGACTA	F1R1	242	204	0.0123967	LNG	reject	NGN3	NGN7	NA	NA	NA	NA	NA
AAATTGGCTCGAGC	F1R1	303	260	0.0165017	LNG	reject	GC3	JGN3	NA	NA	NA	NA	NA
AACACAAAGTCAGA	F1R1	504	401	0.0119048	LNG	reject	NGN1	NGN10	NA	NA	NA	NA	NA
AACACAGCTTTCCG	F1R1	1065	741	0.0150235	LNG	singlet	NGN14	NGN5	NGN14	Nav1.1	Myelinated	Mechanosensor	Gut
AACACCCCGAAAAT	F1R1	359	284	0.0111421	LNG	singlet	NGN7	GC2	NGN7	Nav1.1	Lightly myelinated	Mechanosensor	Pancreas
AACACGGGGCTATC	F1R1	362	296	0.0138122	LNG	singlet	NGN21	NGN20	NGN21	Nav1.1	Myelinated	Mechanosensor	Jejunum/Ileum
AACACTTCCATTAC	F1R1	407	293	0.014742	LNG	doublet_certain	JGN1	GC2	NA	NA	NA	NA	NA
AACAGGCTTTATTA	F1R1	264	202	0.0227273	LNG	reject	FB1	JGN3	NA	NA	NA	NA	NA
AACATTAAATCGGA	F1R1	366	301	0.00819672	LNG	singlet	NGN21	SGC3	NGN21	Nav1.1	Myelinated	Mechanosensor	Jejunum/Ileum
AACCAATGGTCCGC	F1R1	1310	874	0.0122137	LNG	singlet	NGN12	NGN21	NGN12	Nav1.1	Myelinated	Mechanosensor/Nocisensor	Duodenum
AACCACGCATTTGT	F1R1	553	401	0.0144665	LNG	singlet	NGN2	NGN10	NGN2	Nav1.8	Lightly myelinated	Nocisensor	Broad projection
AACCATCGGATTTC	F1R1	751	520	0.0319574	LNG	reject	GC1	NGN2	NA	NA	NA	NA	NA
AACCCATCGCAGGC	F1R1	387	317	0.0206718	LNG	reject	NGN4	NGN9	NA	NA	NA	NA	NA
AACCCCGCATCCGT	F1R1	880	592	0.0227273	LNG	doublet_uncertain	JGN3	NGN4	NA	NA	NA	NA	NA
AACCGATACTTGTC	F1R1	1872	1044	0.0112179	LNG	singlet	NGN3	NGN12	NGN3	Nav1.8	Unmyelinated	Mechanosensor	Gut
AACCGCCTGGCTTC	F1R1	598	439	0.0083612	LNG	reject	FB4	NGN14	NA	NA	NA	NA	NA
AACCGTGCGCCCAA	F1R1	653	458	0.0137825	LNG	reject	MGC5	NGN1	NA	NA	NA	NA	NA
AACGCGGTTGCAGC	F1R1	337	281	0.00593472	LNG	singlet	NGN9	NGN4	NGN9	Nav1.8	Unmyelinated	Nocisensor	Gut
AACGGCTTGCCCCG	F1R1	459	321	0.0130719	LNG	reject	MGC4	NGN3	NA	NA	NA	NA	NA
AACGTCAGACGTGG	F1R1	251	203	0.00796813	LNG	reject	NGN7	SGC4	NA	NA	NA	NA	NA
AACTCATTCACGTA	F1R1	470	362	0.0297872	LNG	reject	JGN4	NGN21	NA	NA	NA	NA	NA
AACTCCCCTTTTGT	F1R1	885	539	0.0259887	LNG	reject	NGN10	NGN21	NA	NA	NA	NA	NA
AACTCTCCACAGTA	F1R1	394	293	0.0253807	LNG	reject	FB1	NGN3	NA	NA	NA	NA	NA
AACTGTGGTCCCTT	F1R1	308	239	0.00974026	LNG	singlet	NGN2	MGC5	NGN2	Nav1.8	Lightly myelinated	Nocisensor	Broad projection
AACTTTTCTTGATG	F1R1	929	589	0.0118407	LNG	singlet	NGN3	MGC4	NGN3	Nav1.8	Unmyelinated	Mechanosensor	Gut
AAGAACACCCCTTA	F1R1	242	193	0.0123967	LNG	singlet	NGN2	NGN14	NGN2	Nav1.8	Lightly myelinated	Nocisensor	Broad projection
AAGAAGGCTCTCGT	F1R1	343	280	0.0116618	LNG	singlet	JGN3	JGN1	JGN3	Nav1.1/Nav1.8	Myelinated	Mechanosensor/Nocisensor	Gut
AAGACCAGTCCTTA	F1R1	426	311	0.0117371	LNG	reject	NGN4	SGC5	NA	NA	NA	NA	NA
AAGACGCTGATGTC	F1R1	322	250	0.0217391	LNG	reject	MGC6	NGN3	NA	NA	NA	NA	NA
AAGAGGCCCCCCCT	F1R1	415	312	0.0144578	LNG	reject	NGN3	SGC2	NA	NA	NA	NA	NA
AAGATGCAACACGC	F1R1	252	196	0.015873	LNG	reject	NGN8	SGC1	NA	NA	NA	NA	NA
AAGCCCAAAGCAAC	F1R1	280	233	0.00357143	LNG	singlet	NGN14	NGN3	NGN14	Nav1.1	Myelinated	Mechanosensor	Gut
AAGCCCTGCCCGGG	F1R1	302	221	0.0198675	LNG	singlet	NGN2	MGC5	NGN2	Nav1.8	Lightly myelinated	Nocisensor	Broad projection
AAGCTCTACTTCGT	F1R1	334	267	0.0299401	LNG	singlet	JGN1	GC2	JGN1	Nav1.8	Unmyelinated	Mechanosensor/Nocisensor	Broad projection
AAGCTTTTCACCTA	F1R1	842	602	0.023753	LNG	singlet	NGN2	FB3	NGN2	Nav1.8	Lightly myelinated	Nocisensor	Broad projection
AAGGATCTCTCTTT	F1R1	996	694	0.00702811	LNG	reject	NGN3	SGC8	NA	NA	NA	NA	NA
AAGGCCTAATGCCC	F1R1	387	283	0	LNG	reject	JGN3	MGC3	NA	NA	NA	NA	NA
AAGGCTGTTCTTCC	F1R1	767	545	0.0286832	LNG	reject	NGN20	NGN5	NA	NA	NA	NA	NA
AAGGGGTCATAACC	F1R1	346	289	0.0144509	LNG	reject	NGN20	NGN6	NA	NA	NA	NA	NA
AAGGTTATTCGTCA	F1R1	382	306	0.0078534	LNG	singlet	NGN14	MGC2	NGN14	Nav1.1	Myelinated	Mechanosensor	Gut
AAGGTTTGTGTCGC	F1R1	293	230	0.00341297	LNG	singlet	JGN1	NGN15	JGN1	Nav1.8	Unmyelinated	Mechanosensor/Nocisensor	Broad projection
AAGTCGACGCCCAT	F1R1	377	307	0.0106101	LNG	reject	NGN2	NGN8	NA	NA	NA	NA	NA
AAGTTTGAGGCGTA	F1R1	319	264	0.0188088	LNG	singlet	NGN3	HC1	NGN3	Nav1.8	Unmyelinated	Mechanosensor	Gut
AAGTTTGCGTAATC	F1R1	383	312	0.0104439	LNG	singlet	NGN9	NGN3	NGN9	Nav1.8	Unmyelinated	Nocisensor	Gut
AATAACACATTCTG	F1R1	500	365	0.014	LNG	reject	NGN5	SGC6	NA	NA	NA	NA	NA
AATATCGTGAGTAT	F1R1	327	250	0.0366972	LNG	singlet	NGN4	FB2	NGN4	Nav1.8	Unmyelinated	Nocisensor	Broad projection
AATATGTTGGACAG	F1R1	330	245	0.0454545	LNG	reject	GC2	NGN13	NA	NA	NA	NA	NA
AATCAAGCTTTCGC	F1R1	239	199	0.0041841	LNG	reject	JGN3	NGN3	NA	NA	NA	NA	NA
AATCACATATTTCA	F1R1	442	340	0.00904977	LNG	singlet	NGN2	GC3	NGN2	Nav1.8	Lightly myelinated	Nocisensor	Broad projection
AATCAGGTTAAGAC	F1R1	246	210	0.0203252	LNG	reject	NGN16	SGC3	NA	NA	NA	NA	NA
AATCAGTTCCTTAA	F1R1	307	237	0.00651466	LNG	reject	NGN3	SGC5	NA	NA	NA	NA	NA
AATCATTCCTCTTC	F1R1	953	659	0.0115425	LNG	reject	NGN2	NGN9	NA	NA	NA	NA	NA
AATCCACTGGCTCC	F1R1	305	241	0	LNG	singlet	JGN1	FB2	JGN1	Nav1.8	Unmyelinated	Mechanosensor/Nocisensor	Broad projection
AATCGACGGGTCAG	F1R1	456	345	0.0219298	LNG	reject	FB3	NGN5	NA	NA	NA	NA	NA
AATCGATGCCGACC	F1R1	544	416	0.0238971	LNG	singlet	NGN14	NGN10	NGN14	Nav1.1	Myelinated	Mechanosensor	Gut
AATGCAACACGCCC	F1R1	271	219	0	LNG	reject	NGN15	NGN9	NA	NA	NA	NA	NA
AATGGCGCACCCTC	F1R1	571	387	0.0455342	LNG	reject	NGN5	SGC5	NA	NA	NA	NA	NA
AATGGTGTTCTTCC	F1R1	539	422	0.00927644	LNG	reject	NGN14	NGN5	NA	NA	NA	NA	NA
AATGTCGCCAGTTC	F1R1	277	211	0.0180505	LNG	reject	NGN21	SGC6	NA	NA	NA	NA	NA
AATTCTGGCCCAAA	F1R1	626	431	0.014377	LNG	singlet	NGN2	JGN1	NGN2	Nav1.8	Lightly myelinated	Nocisensor	Broad projection
AATTCTGTATGACC	F1R1	307	254	0	LNG	reject	HC1	NGN16	NA	NA	NA	NA	NA
AATTGATCGTCTGT	F1R1	396	324	0.0227273	LNG	singlet	NGN9	NGN2	NGN9	Nav1.8	Unmyelinated	Nocisensor	Gut
AATTTCGTGCCACC	F1R1	406	321	0.0221675	LNG	reject	JGN1	SGC5	NA	NA	NA	NA	NA
ACAAATTGTCCCGA	F1R1	656	496	0.00914634	LNG	reject	NGN3	NGN9	NA	NA	NA	NA	NA
ACAACCCGTGGCTC	F1R1	1339	904	0.012696	LNG	doublet_uncertain	NGN8	EC1	NA	NA	NA	NA	NA
ACAAGCACCAAGCG	F1R1	449	319	0.0178174	LNG	reject	NGN1	SGC5	NA	NA	NA	NA	NA
ACAAGTTCGGGGGA	F1R1	302	215	0.0364238	LNG	singlet	NGN8	FB4	NGN8	Nav1.8	Unmyelinated	Mechanosensor/Nocisensor	Broad projection
ACAAGTTTATCATC	F1R1	297	241	0.016835	LNG	reject	NGN2	SGC5	NA	NA	NA	NA	NA
ACAATAAGGAGGTG	F1R1	258	207	0.0155039	LNG	reject	NGN15	SGC1	NA	NA	NA	NA	NA
ACAATACTTGTCTA	F1R1	238	191	0.0294118	LNG	reject	MGC4	NGN3	NA	NA	NA	NA	NA
ACACAATTCAATAC	F1R1	541	407	0.038817	LNG	reject	NGN10	NGN4	NA	NA	NA	NA	NA
ACACATGCGCCTAA	F1R1	431	328	0.0116009	LNG	singlet	JGN3	NGN14	JGN3	Nav1.1/Nav1.8	Myelinated	Mechanosensor/Nocisensor	Gut
ACACCAAACTTTTA	F1R1	400	305	0.0025	LNG	reject	FB1	NGN2	NA	NA	NA	NA	NA
ACACCCCACTGTTA	F1R1	823	568	0.0170109	LNG	reject	NGN9	SGC3	NA	NA	NA	NA	NA
ACACCCCTCAATCC	F1R1	360	271	0.00833333	LNG	reject	GC1	NGN10	NA	NA	NA	NA	NA
ACACCGACCGCGAG	F1R1	236	193	0.00847458	LNG	reject	JGN1	NGN7	NA	NA	NA	NA	NA
ACACCGCTCGGAAG	F1R1	315	253	0.00634921	LNG	singlet	NGN9	NGN4	NGN9	Nav1.8	Unmyelinated	Nocisensor	Gut
ACACGGGTATACGG	F1R1	276	228	0.0326087	LNG	reject	NGN4	SGC3	NA	NA	NA	NA	NA
ACACTGAGCAACTG	F1R1	463	360	0.00647948	LNG	reject	JGN1	NGN8	NA	NA	NA	NA	NA
ACACTGAGCAGCAC	F1R1	229	198	0.0174672	LNG	singlet	NGN4	NGN14	NGN4	Nav1.8	Unmyelinated	Nocisensor	Broad projection
ACACTGGTACCACT	F1R1	232	197	0.00431034	LNG	singlet	FB4	MGC1	FB4	NA	NA	NA	NA
ACAGCTCACGGGTA	F1R1	464	363	0.00431034	LNG	singlet	NGN9	NGN7	NGN9	Nav1.8	Unmyelinated	Nocisensor	Gut
ACAGGAGCTTGACC	F1R1	372	275	0.00806452	LNG	reject	GC2	JGN1	NA	NA	NA	NA	NA
ACAGGCCTACCCGT	F1R1	246	194	0.0121951	LNG	singlet	NGN16	NGN9	NGN16	Nav1.1	Lightly myelinated	Mechanosensor	Gut
ACATCACACCCGAT	F1R1	293	216	0.0136519	LNG	reject	FB4	NGN3	NA	NA	NA	NA	NA
ACATCGTAAATACC	F1R1	473	378	0.00845666	LNG	doublet_uncertain	JGN1	NGN20	NA	NA	NA	NA	NA
ACATGACGCACTGT	F1R1	592	453	0.00675676	LNG	singlet	NGN10	GC1	NGN10	Nav1.8	Myelinated	Mechanosensor	Gut
ACATGAGGATTCGT	F1R1	391	319	0.0230179	LNG	reject	MGC5	NGN4	NA	NA	NA	NA	NA
ACATGCCTTCATAA	F1R1	547	400	0.00731261	LNG	singlet	NGN10	SGC8	NGN10	Nav1.8	Myelinated	Mechanosensor	Gut
ACATTCGCCCGTCC	F1R1	258	206	0.0155039	LNG	singlet	NGN1	HC1	NGN1	Nav1.8	Lightly myelinated	Nocisensor	Broad projection
ACATTTGCTTTGTA	F1R1	382	288	0.0052356	LNG	reject	NGN2	SGC5	NA	NA	NA	NA	NA
ACCAACACTGTTTA	F1R1	399	292	0.00501253	LNG	reject	FB1	NGN4	NA	NA	NA	NA	NA
ACCAAGTGTGTCAC	F1R1	376	270	0.0132979	LNG	doublet_uncertain	MGC1	NGN3	NA	NA	NA	NA	NA
ACCAATTTGGCCTA	F1R1	278	228	0.0251799	LNG	reject	FB1	NGN3	NA	NA	NA	NA	NA
ACCACCAAGGTTAG	F1R1	441	320	0.0249433	LNG	reject	NGN10	NGN4	NA	NA	NA	NA	NA
ACCACCGGTACGAT	F1R1	252	210	0.015873	LNG	singlet	NGN2	SGC3	NGN2	Nav1.8	Lightly myelinated	Nocisensor	Broad projection
ACCACCTAACGATG	F1R1	417	322	0.0335731	LNG	reject	NGN10	NGN2	NA	NA	NA	NA	NA
ACCACCTACGACGC	F1R1	1221	852	0.00982801	LNG	singlet	NGN2	NGN21	NGN2	Nav1.8	Lightly myelinated	Nocisensor	Broad projection
ACCAGCTAACAAGC	F1R1	363	279	0.0137741	LNG	reject	NGN11	SGC8	NA	NA	NA	NA	NA
ACCATTCAGCGCAG	F1R1	736	549	0.0122283	LNG	reject	NGN12	SGC5	NA	NA	NA	NA	NA
ACCCCAGTCGGGTC	F1R1	513	393	0.0214425	LNG	reject	NGN11	NGN14	NA	NA	NA	NA	NA
ACCCCGTGATGTTC	F1R1	281	219	0.0142349	LNG	reject	GC3	MGC2	NA	NA	NA	NA	NA
ACCCGAAGGAGGAG	F1R1	438	354	0.0136986	LNG	singlet	NGN9	GC3	NGN9	Nav1.8	Unmyelinated	Nocisensor	Gut
ACCCGCTTTCCGTC	F1R1	655	452	0.0152672	LNG	reject	NGN2	SGC5	NA	NA	NA	NA	NA
ACCCGGCTTAACCT	F1R1	295	228	0.0237288	LNG	reject	GC2	NGN3	NA	NA	NA	NA	NA
ACCCGTGGCTCTTG	F1R1	290	219	0.0241379	LNG	reject	FB3	NGN3	NA	NA	NA	NA	NA
ACCCTCACCGCTTA	F1R1	905	604	0.0198895	LNG	reject	JGN4	NGN8	NA	NA	NA	NA	NA
ACCCTTACTTGCCT	F1R1	340	246	0.0117647	LNG	reject	MGC6	NGN21	NA	NA	NA	NA	NA
ACCCTTAGGTTAGT	F1R1	690	520	0.0101449	LNG	reject	NGN14	NGN9	NA	NA	NA	NA	NA
ACCCTTAGTGTTGA	F1R1	1318	810	0.0144158	LNG	doublet_certain	NGN3	MGC2	NA	NA	NA	NA	NA
ACCGAATTGCATAT	F1R1	790	570	0.00759494	LNG	singlet	NGN10	NGN20	NGN10	Nav1.8	Myelinated	Mechanosensor	Gut
ACCGACTCGCGCTA	F1R1	329	258	0.0121581	LNG	singlet	FB4	SGC6	FB4	NA	NA	NA	NA
ACCGAGGGCTGACC	F1R1	246	204	0.00813008	LNG	reject	JGN4	NGN12	NA	NA	NA	NA	NA
ACCGATATCCCGTG	F1R1	505	367	0.00990099	LNG	reject	MGC2	NGN3	NA	NA	NA	NA	NA
ACCGCATAACGGCG	F1R1	232	191	0.012931	LNG	reject	NGN2	SGC3	NA	NA	NA	NA	NA
ACCGCGCGGCTACA	F1R1	614	456	0.00814332	LNG	reject	NGN14	NGN2	NA	NA	NA	NA	NA
ACCGCTCCACGCGG	F1R1	248	196	0.00403226	LNG	reject	GC1	NGN8	NA	NA	NA	NA	NA
ACCGCTCGATTTAT	F1R1	504	354	0.00793651	LNG	reject	FB1	JGN3	NA	NA	NA	NA	NA
ACCGCTGAATTGGC	F1R1	284	236	0.0176056	LNG	reject	NGN19	NGN3	NA	NA	NA	NA	NA
ACCGGAACTACGCC	F1R1	256	205	0.00390625	LNG	reject	NGN2	NGN9	NA	NA	NA	NA	NA
ACCGGCACTCAAAC	F1R1	712	528	0.0210674	LNG	reject	FB1	NGN2	NA	NA	NA	NA	NA
ACCGGCGCGAACCA	F1R1	387	295	0.0310078	LNG	reject	MGC2	NGN2	NA	NA	NA	NA	NA
ACCGGTAGCGGTCG	F1R1	460	337	0.0130435	LNG	reject	NGN13	SGC6	NA	NA	NA	NA	NA
ACCGGTCATATCGG	F1R1	284	234	0.0105634	LNG	reject	MGC3	NGN16	NA	NA	NA	NA	NA
ACCGTACCATCCGA	F1R1	599	449	0.0100167	LNG	doublet_certain	NGN14	SGC3	NA	NA	NA	NA	NA
ACCTAAGCTCAACG	F1R1	294	215	0.0170068	LNG	doublet_uncertain	FB4	NGN10	NA	NA	NA	NA	NA
ACCTATCAATTCTA	F1R1	1060	734	0.00943396	LNG	doublet_certain	JGN1	NGN14	NA	NA	NA	NA	NA
ACCTATTAGTTCAG	F1R1	284	223	0.0246479	LNG	reject	FB2	NGN3	NA	NA	NA	NA	NA
ACCTCCGGATCTAT	F1R1	449	321	0.00890869	LNG	reject	NGN2	NGN9	NA	NA	NA	NA	NA
ACCTCTGGAGTTCG	F1R1	359	270	0.0167131	LNG	reject	NGN5	NGN9	NA	NA	NA	NA	NA
ACCTGAACGGTGAC	F1R1	296	245	0.00337838	LNG	reject	GC2	NGN3	NA	NA	NA	NA	NA
ACCTGATGCGACCC	F1R1	744	534	0.0147849	LNG	doublet_uncertain	SGC5	NGN10	NA	NA	NA	NA	NA
ACCTGCAGACGTGC	F1R1	482	364	0.0145228	LNG	singlet	NGN14	SGC1	NGN14	Nav1.1	Myelinated	Mechanosensor	Gut
ACCTGCTAGATTCA	F1R1	280	220	0.0214286	LNG	reject	NGN2	SGC5	NA	NA	NA	NA	NA
ACCTGGTCTCTGGC	F1R1	456	318	0.0153509	LNG	reject	NGN7	SGC5	NA	NA	NA	NA	NA
ACCTGTAGGCCCGG	F1R1	272	204	0.0183824	LNG	singlet	JGN1	MGC5	JGN1	Nav1.8	Unmyelinated	Mechanosensor/Nocisensor	Broad projection
ACCTGTCAGGCGAC	F1R1	558	393	0.0143369	LNG	doublet_certain	JGN1	SGC5	NA	NA	NA	NA	NA
ACCTGTGATTACTC	F1R1	256	210	0.0117188	LNG	reject	GC2	JGN3	NA	NA	NA	NA	NA
ACCTTATCCCACTT	F1R1	568	406	0.0140845	LNG	reject	HC2	NGN2	NA	NA	NA	NA	NA
ACCTTCGCATTCAC	F1R1	298	203	0.0167785	LNG	reject	MGC3	NGN3	NA	NA	NA	NA	NA
ACCTTCTAGTAGAA	F1R1	332	246	0.0120482	LNG	reject	FB3	NGN3	NA	NA	NA	NA	NA
ACCTTGTCAGGCAG	F1R1	250	192	0.012	LNG	reject	MGC2	NGN3	NA	NA	NA	NA	NA
ACGAAATACCGACT	F1R1	406	339	0.00738916	LNG	singlet	JGN1	FB1	JGN1	Nav1.8	Unmyelinated	Mechanosensor/Nocisensor	Broad projection
ACGAGCTCCGTTTC	F1R1	573	428	0.0034904	LNG	singlet	NGN2	NGN21	NGN2	Nav1.8	Lightly myelinated	Nocisensor	Broad projection
ACGAGCTGGGGCCG	F1R1	506	398	0.0158103	LNG	reject	NGN2	SGC2	NA	NA	NA	NA	NA
ACGATCGCCCGTAA	F1R1	340	262	0.0352941	LNG	singlet	NGN3	MGC3	NGN3	Nav1.8	Unmyelinated	Mechanosensor	Gut
ACGATCGCTTGATG	F1R1	770	557	0.0181818	LNG	singlet	NGN3	NGN9	NGN3	Nav1.8	Unmyelinated	Mechanosensor	Gut
ACGATGGTTTGAGA	F1R1	254	208	0.019685	LNG	reject	NGN7	SGC3	NA	NA	NA	NA	NA
ACGCAATTATTAGC	F1R1	456	353	0.0197368	LNG	singlet	NGN8	NGN17	NGN8	Nav1.8	Unmyelinated	Mechanosensor/Nocisensor	Broad projection
ACGCACAACAACTC	F1R1	565	417	0.0318584	LNG	reject	NGN13	NGN2	NA	NA	NA	NA	NA
ACGCACCCCAACAC	F1R1	508	394	0.00787402	LNG	singlet	NGN9	JGN3	NGN9	Nav1.8	Unmyelinated	Nocisensor	Gut
ACGCAGAGACTACG	F1R1	488	371	0.0163934	LNG	singlet	NGN2	NGN16	NGN2	Nav1.8	Lightly myelinated	Nocisensor	Broad projection
ACGCCCGCGTTCCG	F1R1	713	492	0.0182328	LNG	singlet	NGN2	JGN1	NGN2	Nav1.8	Lightly myelinated	Nocisensor	Broad projection
ACGCGCTTGGGTCA	F1R1	456	358	0.0197368	LNG	singlet	NGN16	MGC1	NGN16	Nav1.1	Lightly myelinated	Mechanosensor	Gut
ACGGAATCGAGTGC	F1R1	368	289	0.0190217	LNG	reject	NGN3	SGC4	NA	NA	NA	NA	NA
ACGGATGACGGCAA	F1R1	394	323	0.0126904	LNG	reject	MGC5	NGN2	NA	NA	NA	NA	NA
ACGGCTATAGGACG	F1R1	256	204	0.015625	LNG	reject	NGN20	NGN3	NA	NA	NA	NA	NA
ACGGCTCCATAATC	F1R1	453	353	0.0198675	LNG	singlet	NGN13	HC2	NGN13	Nav1.8	Unmyelinated	Nocisensor	Broad projection
ACGGCTGCCTTCCA	F1R1	1793	1053	0.00892359	LNG	doublet_uncertain	NGN7	SGC5	NA	NA	NA	NA	NA
ACGGCTTACCCATC	F1R1	1221	878	0.00573301	LNG	doublet_certain	JGN3	NGN9	NA	NA	NA	NA	NA
ACGGCTTGTGCTCC	F1R1	452	321	0.0154867	LNG	reject	MGC1	NGN8	NA	NA	NA	NA	NA
ACGGTAAAATAAGT	F1R1	285	243	0.0245614	LNG	reject	NGN17	NGN2	NA	NA	NA	NA	NA
ACGGTAGCCAGAAA	F1R1	249	200	0.0321285	LNG	singlet	NGN4	MGC1	NGN4	Nav1.8	Unmyelinated	Nocisensor	Broad projection
ACGGTGCGGCCTGT	F1R1	251	196	0.0159363	LNG	reject	NGN18	SGC1	NA	NA	NA	NA	NA
ACGGTTCCCTCAAG	F1R1	439	331	0.00455581	LNG	reject	NGN3	SGC5	NA	NA	NA	NA	NA
ACGTATTTGTTTTT	F1R1	1222	795	0.0130933	LNG	reject	NGN2	NGN3	NA	NA	NA	NA	NA
ACGTCTGTGTCCTG	F1R1	375	281	0.0266667	LNG	reject	JGN5	NGN3	NA	NA	NA	NA	NA
ACGTGCGCGACATA	F1R1	647	484	0.00463679	LNG	singlet	NGN14	NGN17	NGN14	Nav1.1	Myelinated	Mechanosensor	Gut
ACGTGGTCCCTGTT	F1R1	279	215	0.0286738	LNG	reject	JGN1	MGC2	NA	NA	NA	NA	NA
ACGTGTGAATCTTC	F1R1	285	220	0.0140351	LNG	reject	JGN2	MGC3	NA	NA	NA	NA	NA
ACGTTAGTACGCCG	F1R1	496	367	0.0100806	LNG	singlet	NGN2	NGN15	NGN2	Nav1.8	Lightly myelinated	Nocisensor	Broad projection
ACGTTCCGTCAGTG	F1R1	641	460	0.0187207	LNG	reject	FB1	NGN14	NA	NA	NA	NA	NA
ACGTTGTGTTGTCT	F1R1	409	290	0.0122249	LNG	reject	NGN3	SGC5	NA	NA	NA	NA	NA
ACGTTTCCTAGCAT	F1R1	349	258	0.0143266	LNG	doublet_uncertain	MGC5	JGN1	NA	NA	NA	NA	NA
ACTAAAAGACCCCA	F1R1	298	248	0.0234899	LNG	reject	FB1	NGN13	NA	NA	NA	NA	NA
ACTAACGATCCGAG	F1R1	323	264	0.0185759	LNG	reject	NGN3	SGC8	NA	NA	NA	NA	NA
ACTAATGGTATGCC	F1R1	1307	899	0.0160673	LNG	singlet	NGN14	NGN10	NGN14	Nav1.1	Myelinated	Mechanosensor	Gut
ACTAATGTGGTTGG	F1R1	228	195	0.00877193	LNG	doublet_certain	JGN3	MGC5	NA	NA	NA	NA	NA
ACTAGTTGTCAGCC	F1R1	461	330	0.0021692	LNG	singlet	JGN1	SGC3	JGN1	Nav1.8	Unmyelinated	Mechanosensor/Nocisensor	Broad projection
ACTCACATAGCTTT	F1R1	292	238	0.0273973	LNG	reject	NGN1	NGN2	NA	NA	NA	NA	NA
ACTCACCCCCCCAC	F1R1	263	208	0.026616	LNG	reject	NGN17	NGN5	NA	NA	NA	NA	NA
ACTCACCTCAGTTG	F1R1	493	393	0.0020284	LNG	reject	FB4	NGN12	NA	NA	NA	NA	NA
ACTCACGATCCACG	F1R1	665	467	0.0315789	LNG	reject	FB1	NGN3	NA	NA	NA	NA	NA
ACTCAGCGAGTAGT	F1R1	324	240	0.00925926	LNG	reject	FB3	NGN2	NA	NA	NA	NA	NA
ACTCATCTCGGTTA	F1R1	485	347	0.014433	LNG	singlet	NGN3	MGC2	NGN3	Nav1.8	Unmyelinated	Mechanosensor	Gut
ACTCCGAGGGGAGG	F1R1	430	337	0.00232558	LNG	doublet_uncertain	NGN14	NGN1	NA	NA	NA	NA	NA
ACTCCGCAGCCTGG	F1R1	409	307	0.0122249	LNG	singlet	JGN1	MGC3	JGN1	Nav1.8	Unmyelinated	Mechanosensor/Nocisensor	Broad projection
ACTCGACGCGGCGT	F1R1	566	394	0.0229682	LNG	reject	MGC2	NGN3	NA	NA	NA	NA	NA
ACTCGAGCGGTTTC	F1R1	295	215	0.00677966	LNG	singlet	JGN1	GC2	JGN1	Nav1.8	Unmyelinated	Mechanosensor/Nocisensor	Broad projection
ACTCGTCTCAGCAC	F1R1	747	552	0.00267738	LNG	doublet_certain	JGN1	NGN16	NA	NA	NA	NA	NA
ACTCGTCTTGCACT	F1R1	755	574	0.0172185	LNG	reject	JGN3	NGN4	NA	NA	NA	NA	NA
ACTCTCAGACCAAA	F1R1	327	262	0.0336391	LNG	reject	FB2	NGN2	NA	NA	NA	NA	NA
ACTCTCAGTCGAAT	F1R1	323	252	0.0185759	LNG	reject	FB2	NGN3	NA	NA	NA	NA	NA
ACTCTGACTTGCGA	F1R1	381	289	0.015748	LNG	doublet_uncertain	MGC1	NGN3	NA	NA	NA	NA	NA
ACTGACACCCATAG	F1R1	968	651	0.0196281	LNG	reject	GC2	NGN3	NA	NA	NA	NA	NA
ACTGACGTCATGCT	F1R1	872	615	0.0126147	LNG	singlet	NGN14	NGN9	NGN14	Nav1.1	Myelinated	Mechanosensor	Gut
ACTGAGGCACACGT	F1R1	276	221	0.0144928	LNG	reject	NGN14	SGC5	NA	NA	NA	NA	NA
ACTGCACACCATAC	F1R1	262	215	0.00381679	LNG	doublet_uncertain	FB3	JGN2	NA	NA	NA	NA	NA
ACTGCAGACAAGAC	F1R1	426	303	0.0234742	LNG	singlet	NGN3	HC2	NGN3	Nav1.8	Unmyelinated	Mechanosensor	Gut
ACTGCGAGCGGTCA	F1R1	718	486	0.0194986	LNG	reject	NGN2	SGC5	NA	NA	NA	NA	NA
ACTGCGGACACGAC	F1R1	575	433	0.00869565	LNG	doublet_uncertain	NGN16	MGC1	NA	NA	NA	NA	NA
ACTGGACCGGGTCG	F1R1	931	630	0.0182599	LNG	reject	NGN2	NGN3	NA	NA	NA	NA	NA
ACTGGTCGGCTTTA	F1R1	856	604	0.0140187	LNG	singlet	NGN14	NGN4	NGN14	Nav1.1	Myelinated	Mechanosensor	Gut
ACTGTAACAAGCCT	F1R1	401	306	0.0299252	LNG	singlet	NGN3	MGC1	NGN3	Nav1.8	Unmyelinated	Mechanosensor	Gut
ACTTATGGCATTCC	F1R1	612	451	0.0212418	LNG	reject	NGN14	NGN8	NA	NA	NA	NA	NA
ACTTCCCCACAGGG	F1R1	346	261	0.0346821	LNG	reject	NGN12	SGC5	NA	NA	NA	NA	NA
ACTTCGTAGACTGC	F1R1	897	580	0.0234114	LNG	reject	NGN3	SGC5	NA	NA	NA	NA	NA
ACTTCTACTAACCG	F1R1	421	292	0.0285036	LNG	doublet_uncertain	MGC4	NGN10	NA	NA	NA	NA	NA
ACTTCTAGACTGCC	F1R1	270	211	0.0185185	LNG	reject	JGN2	SGC6	NA	NA	NA	NA	NA
ACTTCTGTATTTAG	F1R1	679	497	0.011782	LNG	singlet	NGN14	JGN1	NGN14	Nav1.1	Myelinated	Mechanosensor	Gut
ACTTGAAGTTGAAT	F1R1	265	214	0.0188679	LNG	doublet_uncertain	SGC2	NGN8	NA	NA	NA	NA	NA
ACTTGCCAATATGC	F1R1	892	606	0.00784753	LNG	reject	NGN3	SGC1	NA	NA	NA	NA	NA
ACTTGCCCCCTTCC	F1R1	1006	684	0.0109344	LNG	reject	JGN1	NGN6	NA	NA	NA	NA	NA
ACTTGCTGCTCGCG	F1R1	614	435	0.0162866	LNG	singlet	NGN10	MGC5	NGN10	Nav1.8	Myelinated	Mechanosensor	Gut
ACTTGCTTTAGGAT	F1R1	366	291	0.0191257	LNG	reject	FB4	NGN4	NA	NA	NA	NA	NA
ACTTTCCATCGCAG	F1R1	526	380	0.0190114	LNG	doublet_uncertain	MGC2	NGN2	NA	NA	NA	NA	NA
ACTTTGATCGACGA	F1R1	379	294	0.00791557	LNG	singlet	NGN10	NGN20	NGN10	Nav1.8	Myelinated	Mechanosensor	Gut
ACTTTGGTGCCGTC	F1R1	533	387	0.011257	LNG	reject	MGC2	NGN2	NA	NA	NA	NA	NA
AGAAAATGCCAGAG	F1R1	270	226	0.0111111	LNG	reject	NGN2	SGC4	NA	NA	NA	NA	NA
AGAACCGTAACGCA	F1R1	229	193	0.0218341	LNG	reject	NGN21	NGN4	NA	NA	NA	NA	NA
AGAAGTGCTGTTCC	F1R1	262	197	0.0229008	LNG	reject	MGC5	NGN3	NA	NA	NA	NA	NA
AGAATCTTTTATGC	F1R1	230	200	0.00434783	LNG	singlet	NGN21	MGC3	NGN21	Nav1.1	Myelinated	Mechanosensor	Jejunum/Ileum
AGAATGGCCTTGGC	F1R1	287	214	0.0313589	LNG	doublet_uncertain	FB1	NGN13	NA	NA	NA	NA	NA
AGACAACCGGTACT	F1R1	675	529	0.0148148	LNG	singlet	NGN9	NGN2	NGN9	Nav1.8	Unmyelinated	Nocisensor	Gut
AGACAATTTCTTCG	F1R1	239	195	0.041841	LNG	reject	HC2	NGN4	NA	NA	NA	NA	NA
AGACAGCCCCGATT	F1R1	660	502	0.0181818	LNG	reject	NGN10	SGC3	NA	NA	NA	NA	NA
AGACCGGTACGCGC	F1R1	828	597	0.00483092	LNG	singlet	NGN14	NGN3	NGN14	Nav1.1	Myelinated	Mechanosensor	Gut
AGACCGGTCCGGCA	F1R1	602	444	0.0166113	LNG	reject	NGN14	NGN3	NA	NA	NA	NA	NA
AGACCTCGTCATCT	F1R1	965	643	0.011399	LNG	doublet_uncertain	JGN1	NGN2	NA	NA	NA	NA	NA
AGACGCCCTGAATC	F1R1	432	318	0.0162037	LNG	singlet	MGC2	NGN18	MGC2	NA	NA	NA	NA
AGACGCCGTCTCCA	F1R1	1035	748	0.00869565	LNG	singlet	NGN21	SGC4	NGN21	Nav1.1	Myelinated	Mechanosensor	Jejunum/Ileum
AGACGGACCGTTTT	F1R1	387	273	0.0284238	LNG	singlet	NGN13	SGC1	NGN13	Nav1.8	Unmyelinated	Nocisensor	Broad projection
AGACGTCCAATCCA	F1R1	267	203	0.0149813	LNG	reject	JGN1	SGC4	NA	NA	NA	NA	NA
AGACGTTTGGGAAT	F1R1	441	343	0.0204082	LNG	reject	NGN3	SGC6	NA	NA	NA	NA	NA
AGAGAAAGGGACCA	F1R1	239	194	0.0167364	LNG	reject	MGC2	NGN3	NA	NA	NA	NA	NA
AGAGGATGTAGGGG	F1R1	373	295	0.0214477	LNG	singlet	NGN13	HC1	NGN13	Nav1.8	Unmyelinated	Nocisensor	Broad projection
AGAGGTCTACGCAT	F1R1	304	250	0.0131579	LNG	reject	FB2	NGN3	NA	NA	NA	NA	NA
AGAGTAACACGAAT	F1R1	266	234	0.0112782	LNG	singlet	NGN2	JGN2	NGN2	Nav1.8	Lightly myelinated	Nocisensor	Broad projection
AGATACTGGGCATC	F1R1	306	244	0.0228758	LNG	reject	MGC4	NGN8	NA	NA	NA	NA	NA
AGATAGGTCCCAGT	F1R1	243	197	0.0288066	LNG	reject	NGN3	SGC5	NA	NA	NA	NA	NA
AGATCAACCCGCCT	F1R1	228	191	0.00438596	LNG	reject	GC2	NGN8	NA	NA	NA	NA	NA
AGATCTGAAGTTCC	F1R1	263	225	0.0304183	LNG	reject	JGN3	NGN3	NA	NA	NA	NA	NA
AGATTTTCGCGGAG	F1R1	299	233	0.0200669	LNG	reject	NGN3	SGC8	NA	NA	NA	NA	NA
AGCAAAGCATATTC	F1R1	325	265	0.0307692	LNG	reject	NGN13	NGN3	NA	NA	NA	NA	NA
AGCAAGACACGATG	F1R1	339	264	0.0176991	LNG	doublet_uncertain	MGC1	NGN3	NA	NA	NA	NA	NA
AGCACATACCAACT	F1R1	298	214	0.0268456	LNG	reject	FB1	NGN10	NA	NA	NA	NA	NA
AGCACCTCTAATTT	F1R1	412	312	0.00728155	LNG	reject	JGN1	NGN15	NA	NA	NA	NA	NA
AGCAGCGGCGTTGC	F1R1	286	216	0.0104895	LNG	reject	MGC1	NGN3	NA	NA	NA	NA	NA
AGCAGGAGGTGTAC	F1R1	306	266	0.0163399	LNG	doublet_uncertain	FB4	NGN14	NA	NA	NA	NA	NA
AGCAGGGGGAAGTT	F1R1	457	367	0.0109409	LNG	reject	FB1	NGN1	NA	NA	NA	NA	NA
AGCATCCAGACACC	F1R1	238	205	0.00420168	LNG	singlet	NGN14	FB1	NGN14	Nav1.1	Myelinated	Mechanosensor	Gut
AGCATGCCGGTTAA	F1R1	240	193	0.0166667	LNG	reject	JGN1	NGN16	NA	NA	NA	NA	NA
AGCCAAACTAAAGC	F1R1	271	205	0.0553506	LNG	reject	NGN13	NGN2	NA	NA	NA	NA	NA
AGCCACCATCGATC	F1R1	679	479	0.0132548	LNG	singlet	NGN14	SGC5	NGN14	Nav1.1	Myelinated	Mechanosensor	Gut
AGCCAGGAGCCACG	F1R1	349	280	0.0114613	LNG	reject	NGN5	SGC8	NA	NA	NA	NA	NA
AGCCCATCCATGCA	F1R1	596	427	0.0251678	LNG	reject	NGN2	NGN21	NA	NA	NA	NA	NA
AGCCCGTGAGATCA	F1R1	263	221	0.0456274	LNG	singlet	NGN4	FB1	NGN4	Nav1.8	Unmyelinated	Nocisensor	Broad projection
AGCCGAAAGTTCAC	F1R1	329	242	0.0638298	LNG	doublet_uncertain	FB4	NGN10	NA	NA	NA	NA	NA
AGCCGGTCGAAGAG	F1R1	279	223	0	LNG	singlet	JGN1	MGC1	JGN1	Nav1.8	Unmyelinated	Mechanosensor/Nocisensor	Broad projection
AGCCGTGACAGAAA	F1R1	374	291	0.00802139	LNG	reject	FB1	NGN12	NA	NA	NA	NA	NA
AGCCGTGATCGATA	F1R1	424	321	0.0400943	LNG	singlet	NGN4	GC2	NGN4	Nav1.8	Unmyelinated	Nocisensor	Broad projection
AGCCTTCGCCCATA	F1R1	1123	727	0.00356189	LNG	singlet	NGN12	NGN3	NGN12	Nav1.1	Myelinated	Mechanosensor/Nocisensor	Duodenum
AGCGAACACATTAG	F1R1	375	290	0.0186667	LNG	reject	GC3	NGN3	NA	NA	NA	NA	NA
AGCGAGTTATGGGT	F1R1	370	284	0.00540541	LNG	reject	JGN1	NGN12	NA	NA	NA	NA	NA
AGCGCCGAAGACTC	F1R1	229	196	0	LNG	reject	NGN14	SGC1	NA	NA	NA	NA	NA
AGCGGTTTTATACG	F1R1	284	220	0.0140845	LNG	reject	EC1	NGN21	NA	NA	NA	NA	NA
AGCGTAAGAGGGTC	F1R1	253	201	0.00395257	LNG	reject	FB1	SGC5	NA	NA	NA	NA	NA
AGCTATGCTTGTCA	F1R1	439	311	0.0182232	LNG	reject	FB1	JGN3	NA	NA	NA	NA	NA
AGCTCAGGCGGCCT	F1R1	278	217	0.0107914	LNG	doublet_uncertain	MGC5	NGN5	NA	NA	NA	NA	NA
AGCTCCGGGGACTC	F1R1	666	492	0.00900901	LNG	singlet	NGN7	NGN10	NGN7	Nav1.1	Lightly myelinated	Mechanosensor	Pancreas
AGCTCCGGTGCTGA	F1R1	329	254	0.00303951	LNG	singlet	NGN3	FB1	NGN3	Nav1.8	Unmyelinated	Mechanosensor	Gut
AGCTCGTGGAGAAG	F1R1	386	314	0.015544	LNG	reject	NGN13	NGN7	NA	NA	NA	NA	NA
AGCTCTTCGTATAC	F1R1	258	206	0.00775194	LNG	singlet	SGC5	NGN2	SGC5	NA	NA	NA	NA
AGCTTCGCGAGGAG	F1R1	349	289	0.0143266	LNG	reject	JGN1	NGN12	NA	NA	NA	NA	NA
AGCTTGGACAGTTT	F1R1	419	318	0.0143198	LNG	reject	NGN3	SGC3	NA	NA	NA	NA	NA
AGCTTTCACTCTGA	F1R1	922	666	0.0119306	LNG	reject	NGN10	SGC5	NA	NA	NA	NA	NA
AGGAAGTTGGACAT	F1R1	467	363	0.0299786	LNG	reject	NGN11	NGN14	NA	NA	NA	NA	NA
AGGAGGCGATTCGG	F1R1	590	457	0.0101695	LNG	singlet	JGN1	JGN4	JGN1	Nav1.8	Unmyelinated	Mechanosensor/Nocisensor	Broad projection
AGGAGTGTCAAGCG	F1R1	315	246	0.0126984	LNG	reject	NGN15	NGN3	NA	NA	NA	NA	NA
AGGATATTCGGTCC	F1R1	890	626	0.0337079	LNG	singlet	NGN2	SGC3	NGN2	Nav1.8	Lightly myelinated	Nocisensor	Broad projection
AGGCACACTTTAAC	F1R1	277	206	0.00361011	LNG	reject	NGN14	NGN15	NA	NA	NA	NA	NA
AGGCATACTACGAT	F1R1	851	595	0.012926	LNG	reject	NGN1	NGN4	NA	NA	NA	NA	NA
AGGCATCCCAATTC	F1R1	465	332	0.0258065	LNG	reject	JGN1	NGN19	NA	NA	NA	NA	NA
AGGCCATACCTAAG	F1R1	266	207	0.0225564	LNG	singlet	NGN3	SGC1	NGN3	Nav1.8	Unmyelinated	Mechanosensor	Gut
AGGCCCGTACATAC	F1R1	526	387	0.026616	LNG	singlet	NGN7	SGC3	NGN7	Nav1.1	Lightly myelinated	Mechanosensor	Pancreas
AGGCCCGTGCTCCC	F1R1	1337	848	0.0224383	LNG	reject	NGN14	NGN3	NA	NA	NA	NA	NA
AGGCCGCCGGGTTT	F1R1	397	313	0.0251889	LNG	singlet	NGN9	NGN13	NGN9	Nav1.8	Unmyelinated	Nocisensor	Gut
AGGCGCAAGATTCG	F1R1	586	426	0.0102389	LNG	singlet	NGN2	SGC5	NGN2	Nav1.8	Lightly myelinated	Nocisensor	Broad projection
AGGCGCATGCAGAA	F1R1	326	259	0.0122699	LNG	reject	JGN1	NGN2	NA	NA	NA	NA	NA
AGGCGCCTTTTGAC	F1R1	694	515	0.018732	LNG	singlet	NGN13	JGN5	NGN13	Nav1.8	Unmyelinated	Nocisensor	Broad projection
AGGCTCGGGTCGAT	F1R1	484	338	0.0330579	LNG	reject	NGN4	SGC3	NA	NA	NA	NA	NA
AGGGCATCCCCCGC	F1R1	922	620	0.0151844	LNG	singlet	JGN1	NGN18	JGN1	Nav1.8	Unmyelinated	Mechanosensor/Nocisensor	Broad projection
AGGGCCATGATATA	F1R1	480	385	0.0125	LNG	singlet	NGN3	MGC1	NGN3	Nav1.8	Unmyelinated	Mechanosensor	Gut
AGGGCCCGATCGTT	F1R1	364	278	0.00274725	LNG	reject	NGN4	NGN7	NA	NA	NA	NA	NA
AGGGCCGCCGTACC	F1R1	476	360	0.0147059	LNG	reject	NGN10	NGN2	NA	NA	NA	NA	NA
AGGGCGACTAGGCC	F1R1	639	461	0.0203443	LNG	reject	NGN3	NGN5	NA	NA	NA	NA	NA
AGGGGTAATACGTG	F1R1	331	269	0.0271903	LNG	reject	NGN10	NGN7	NA	NA	NA	NA	NA
AGGTAAGGGAAGTG	F1R1	232	199	0.00862069	LNG	reject	JGN1	NGN14	NA	NA	NA	NA	NA
AGGTACGATGCTGA	F1R1	498	383	0.0140562	LNG	doublet_uncertain	JGN1	NGN14	NA	NA	NA	NA	NA
AGGTCACTACTTAG	F1R1	253	201	0.0197628	LNG	singlet	NGN3	SGC5	NGN3	Nav1.8	Unmyelinated	Mechanosensor	Gut
AGGTCGTCCCAATT	F1R1	431	339	0.0185615	LNG	singlet	JGN3	NGN9	JGN3	Nav1.1/Nav1.8	Myelinated	Mechanosensor/Nocisensor	Gut
AGGTGGCAGGGTCG	F1R1	419	334	0.0119332	LNG	singlet	NGN8	HC1	NGN8	Nav1.8	Unmyelinated	Mechanosensor/Nocisensor	Broad projection
AGGTTATCCAGCCA	F1R1	254	213	0.011811	LNG	singlet	JGN1	NGN12	JGN1	Nav1.8	Unmyelinated	Mechanosensor/Nocisensor	Broad projection
AGTAACGTGGATCG	F1R1	225	195	0.0177778	LNG	reject	NGN13	SGC2	NA	NA	NA	NA	NA
AGTAATTTGATCCT	F1R1	297	236	0.00673401	LNG	reject	NGN10	NGN3	NA	NA	NA	NA	NA
AGTCAAGTCGATTT	F1R1	359	274	0.0139276	LNG	singlet	JGN1	FB1	JGN1	Nav1.8	Unmyelinated	Mechanosensor/Nocisensor	Broad projection
AGTCAGACACTCTT	F1R1	357	287	0.0112045	LNG	doublet_uncertain	NGN14	GC2	NA	NA	NA	NA	NA
AGTCGACCACGGTC	F1R1	413	317	0.0242131	LNG	singlet	NGN8	SGC4	NGN8	Nav1.8	Unmyelinated	Mechanosensor/Nocisensor	Broad projection
AGTCGATGCCTCAA	F1R1	401	301	0.0149626	LNG	reject	GC2	NGN3	NA	NA	NA	NA	NA
AGTCGCCAAGGCGA	F1R1	960	654	0.0291667	LNG	singlet	NGN2	FB1	NGN2	Nav1.8	Lightly myelinated	Nocisensor	Broad projection
AGTCGCGTCGCTAG	F1R1	289	225	0.017301	LNG	singlet	NGN9	HC2	NGN9	Nav1.8	Unmyelinated	Nocisensor	Gut
AGTCGGGGCAGCTC	F1R1	341	265	0.0175953	LNG	reject	MGC2	NGN3	NA	NA	NA	NA	NA
AGTCGGGGTTAACC	F1R1	291	229	0.0137457	LNG	singlet	JGN1	MGC5	JGN1	Nav1.8	Unmyelinated	Mechanosensor/Nocisensor	Broad projection
AGTCGTCCGTTCTC	F1R1	586	433	0.0102389	LNG	singlet	NGN4	GC1	NGN4	Nav1.8	Unmyelinated	Nocisensor	Broad projection
AGTCTCCAGTGAAT	F1R1	274	209	0.0218978	LNG	reject	NGN13	NGN3	NA	NA	NA	NA	NA
AGTCTCCTTACGGT	F1R1	652	484	0.0184049	LNG	singlet	NGN3	MGC3	NGN3	Nav1.8	Unmyelinated	Mechanosensor	Gut
AGTGGACCTAGGAG	F1R1	494	367	0.0323887	LNG	reject	NGN1	NGN11	NA	NA	NA	NA	NA
AGTGGTATTCGCAA	F1R1	389	313	0.0308483	LNG	singlet	NGN2	SGC4	NGN2	Nav1.8	Lightly myelinated	Nocisensor	Broad projection
AGTGTAAGACCATC	F1R1	633	476	0.00789889	LNG	singlet	JGN1	SGC3	JGN1	Nav1.8	Unmyelinated	Mechanosensor/Nocisensor	Broad projection
AGTGTGCCCTCGAC	F1R1	273	212	0.010989	LNG	reject	JGN1	NGN21	NA	NA	NA	NA	NA
AGTGTTAAAGTAGT	F1R1	270	201	0.0185185	LNG	reject	FB3	NGN10	NA	NA	NA	NA	NA
AGTTAAGTATACTG	F1R1	377	317	0.0371353	LNG	singlet	NGN14	NGN9	NGN14	Nav1.1	Myelinated	Mechanosensor	Gut
AGTTACACCCATGG	F1R1	356	280	0.011236	LNG	reject	HC2	NGN9	NA	NA	NA	NA	NA
AGTTACCACGTTAT	F1R1	874	591	0.0125858	LNG	reject	FB4	NGN7	NA	NA	NA	NA	NA
AGTTCAGATATCTG	F1R1	281	236	0.00711744	LNG	reject	FB2	NGN10	NA	NA	NA	NA	NA
AGTTCCGTGCCAGG	F1R1	524	395	0.0133588	LNG	singlet	NGN2	NGN19	NGN2	Nav1.8	Lightly myelinated	Nocisensor	Broad projection
AGTTCGCCCTCACG	F1R1	452	344	0.0176991	LNG	reject	NGN13	NGN9	NA	NA	NA	NA	NA
AGTTGGTCATCTCC	F1R1	361	254	0.0138504	LNG	singlet	NGN7	MGC2	NGN7	Nav1.1	Lightly myelinated	Mechanosensor	Pancreas
AGTTGTATGTGAAC	F1R1	383	321	0.0156658	LNG	reject	JGN3	SGC3	NA	NA	NA	NA	NA
AGTTGTGCATCTAG	F1R1	539	407	0.0204082	LNG	reject	NGN21	SGC1	NA	NA	NA	NA	NA
ATAAAAAGACTTTT	F1R1	275	224	0.0218182	LNG	doublet_uncertain	MGC5	NGN2	NA	NA	NA	NA	NA
ATAAACTATAATGC	F1R1	262	223	0.0152672	LNG	reject	JGN1	NGN17	NA	NA	NA	NA	NA
ATAACCCGATGAAT	F1R1	231	195	0.021645	LNG	singlet	MGC2	JGN3	MGC2	NA	NA	NA	NA
ATAAGTCAGAGAGG	F1R1	383	289	0.0234987	LNG	reject	JGN1	NGN4	NA	NA	NA	NA	NA
ATAAGTCTGTTTAA	F1R1	284	224	0.00704225	LNG	singlet	NGN3	GC3	NGN3	Nav1.8	Unmyelinated	Mechanosensor	Gut
ATAAGTGACGCACA	F1R1	551	413	0.0127042	LNG	reject	NGN14	NGN3	NA	NA	NA	NA	NA
ATAATGCTGCTTGA	F1R1	456	361	0.0241228	LNG	reject	NGN2	NGN9	NA	NA	NA	NA	NA
ATAATTTGCTCTAA	F1R1	387	294	0.0284238	LNG	reject	MGC3	NGN4	NA	NA	NA	NA	NA
ATACAACCAGGCCC	F1R1	235	193	0.0255319	LNG	reject	FB2	JGN3	NA	NA	NA	NA	NA
ATACACCCTAACGG	F1R1	277	206	0.0252708	LNG	reject	MGC4	NGN15	NA	NA	NA	NA	NA
ATACACTTGACAGG	F1R1	484	359	0.0165289	LNG	reject	NGN3	SGC2	NA	NA	NA	NA	NA
ATACAGCCATCCTC	F1R1	758	541	0.00527704	LNG	singlet	NGN21	NGN9	NGN21	Nav1.1	Myelinated	Mechanosensor	Jejunum/Ileum
ATACCCACGTGCAT	F1R1	918	601	0.0239651	LNG	reject	NGN3	SGC1	NA	NA	NA	NA	NA
ATACCCGAGGCGTC	F1R1	466	360	0.0214592	LNG	singlet	NGN9	NGN3	NGN9	Nav1.8	Unmyelinated	Nocisensor	Gut
ATACCCGCTTCCCG	F1R1	465	330	0.0301075	LNG	reject	FB2	NGN21	NA	NA	NA	NA	NA
ATACCGAAGCCCAC	F1R1	781	563	0.021767	LNG	reject	MGC4	NGN8	NA	NA	NA	NA	NA
ATACCGCTTGTCAC	F1R1	295	213	0	LNG	reject	MGC2	NGN2	NA	NA	NA	NA	NA
ATACCGTCGTGGTA	F1R1	767	544	0.0130378	LNG	reject	NGN2	SGC6	NA	NA	NA	NA	NA
ATACTACTAGTCCT	F1R1	524	400	0.0152672	LNG	reject	JGN1	NGN8	NA	NA	NA	NA	NA
ATACTCACCGTACG	F1R1	369	282	0.0243902	LNG	reject	NGN2	NGN5	NA	NA	NA	NA	NA
ATACTGTCTCGTCT	F1R1	241	199	0.0165975	LNG	singlet	NGN9	NGN2	NGN9	Nav1.8	Unmyelinated	Nocisensor	Gut
ATACTTCTTGCGGC	F1R1	342	272	0.0204678	LNG	singlet	NGN2	MGC5	NGN2	Nav1.8	Lightly myelinated	Nocisensor	Broad projection
ATAGAGGTTACTCG	F1R1	559	428	0.0232558	LNG	reject	NGN8	SGC2	NA	NA	NA	NA	NA
ATAGATCACCTCCC	F1R1	466	335	0.0150215	LNG	reject	HC1	NGN3	NA	NA	NA	NA	NA
ATAGCTAAATGATG	F1R1	249	202	0.0281124	LNG	reject	JGN3	NGN1	NA	NA	NA	NA	NA
ATAGCTGGTGCTTC	F1R1	289	234	0.0103806	LNG	reject	JGN4	NGN14	NA	NA	NA	NA	NA
ATAGGTCGCGTATT	F1R1	299	246	0.00668896	LNG	reject	JGN1	NGN2	NA	NA	NA	NA	NA
ATAGGTTCCATTCA	F1R1	277	215	0.0144404	LNG	doublet_uncertain	FB4	NGN3	NA	NA	NA	NA	NA
ATAGTCTCCGGCAA	F1R1	453	348	0.0264901	LNG	doublet_uncertain	FB1	NGN1	NA	NA	NA	NA	NA
ATAGTTATGGGTAC	F1R1	224	191	0.0267857	LNG	reject	JGN1	JGN3	NA	NA	NA	NA	NA
ATAGTTCGTGGGTG	F1R1	438	353	0.0136986	LNG	singlet	NGN14	NGN13	NGN14	Nav1.1	Myelinated	Mechanosensor	Gut
ATATCCCTTCATAC	F1R1	436	327	0.0114679	LNG	reject	FB1	NGN10	NA	NA	NA	NA	NA
ATATCCGCTCTTGT	F1R1	435	341	0.0091954	LNG	reject	FB3	JGN3	NA	NA	NA	NA	NA
ATATGCAACAACAC	F1R1	327	274	0.0183486	LNG	singlet	NGN7	SGC8	NGN7	Nav1.1	Lightly myelinated	Mechanosensor	Pancreas
ATATGGCACCGTCC	F1R1	531	397	0.0263653	LNG	reject	NGN1	NGN14	NA	NA	NA	NA	NA
ATATTACGGAGCCA	F1R1	521	374	0.0287908	LNG	reject	NGN8	SGC8	NA	NA	NA	NA	NA
ATCACAGTCCATCT	F1R1	610	439	0.0163934	LNG	reject	NGN2	SGC8	NA	NA	NA	NA	NA
ATCACGCCCTAGTG	F1R1	619	426	0.00969305	LNG	reject	NGN3	SGC5	NA	NA	NA	NA	NA
ATCAGGCGTCCCGT	F1R1	246	208	0.00406504	LNG	reject	NGN3	SGC3	NA	NA	NA	NA	NA
ATCATACGCGATCA	F1R1	722	521	0.0207756	LNG	doublet_certain	NGN3	SGC3	NA	NA	NA	NA	NA
ATCATGTCCTATCG	F1R1	766	540	0.00913838	LNG	doublet_uncertain	FB4	JGN3	NA	NA	NA	NA	NA
ATCATTCGCGGGCT	F1R1	872	615	0.0263761	LNG	doublet_uncertain	NGN13	NGN14	NA	NA	NA	NA	NA
ATCCAACATGCCGC	F1R1	334	257	0.0209581	LNG	reject	HC1	NGN7	NA	NA	NA	NA	NA
ATCCATTCGCAGGA	F1R1	458	328	0.0240175	LNG	reject	NGN3	SGC1	NA	NA	NA	NA	NA
ATCCCACATGTTTG	F1R1	574	399	0.0139373	LNG	reject	MGC4	NGN21	NA	NA	NA	NA	NA
ATCCGAGGTCTTCG	F1R1	476	347	0.00630252	LNG	singlet	NGN3	GC2	NGN3	Nav1.8	Unmyelinated	Mechanosensor	Gut
ATCCGCTGCCCTTC	F1R1	327	247	0	LNG	doublet_uncertain	MGC5	JGN2	NA	NA	NA	NA	NA
ATCCGTACTTTCTT	F1R1	701	503	0.0142653	LNG	singlet	NGN10	NGN14	NGN10	Nav1.8	Myelinated	Mechanosensor	Gut
ATCCTCCACCTTGC	F1R1	565	405	0.0141593	LNG	reject	FB4	MGC1	NA	NA	NA	NA	NA
ATCGACATGTGTAC	F1R1	291	235	0.0171821	LNG	singlet	MGC2	NGN14	MGC2	NA	NA	NA	NA
ATCGACTGGTTCAC	F1R1	1191	803	0.00839631	LNG	reject	NGN20	NGN3	NA	NA	NA	NA	NA
ATCGATTACCTAGA	F1R1	559	452	0.0232558	LNG	reject	NGN20	NGN8	NA	NA	NA	NA	NA
ATCGGCTGCCAATC	F1R1	769	555	0.0143043	LNG	reject	NGN13	NGN7	NA	NA	NA	NA	NA
ATCGGGCTCCAAGG	F1R1	707	536	0.0113154	LNG	singlet	NGN10	MGC6	NGN10	Nav1.8	Myelinated	Mechanosensor	Gut
ATCGTGGGCCATTA	F1R1	416	328	0.00480769	LNG	singlet	NGN14	FB1	NGN14	Nav1.1	Myelinated	Mechanosensor	Gut
ATCTACATTTCTGC	F1R1	294	236	0.0170068	LNG	doublet_uncertain	NGN21	MGC5	NA	NA	NA	NA	NA
ATCTACGGACTACG	F1R1	290	223	0.00689655	LNG	reject	EC1	NGN6	NA	NA	NA	NA	NA
ATCTCCAACCTGCC	F1R1	460	341	0.0173913	LNG	reject	NGN2	SGC5	NA	NA	NA	NA	NA
ATCTCGTCGTAGCT	F1R1	430	328	0.00232558	LNG	reject	MGC2	NGN21	NA	NA	NA	NA	NA
ATCTCGTTACACAA	F1R1	234	205	0.0042735	LNG	reject	NGN7	SGC7	NA	NA	NA	NA	NA
ATCTGAAGTCGGGC	F1R1	409	314	0.0464548	LNG	doublet_uncertain	FB1	NGN2	NA	NA	NA	NA	NA
ATCTGCATGCGCAT	F1R1	316	262	0.0189873	LNG	doublet_uncertain	GC1	NGN15	NA	NA	NA	NA	NA
ATCTGTGACTGCTC	F1R1	255	214	0.00784314	LNG	reject	JGN3	MGC2	NA	NA	NA	NA	NA
ATCTGTTGAGCCTG	F1R1	491	398	0.01222	LNG	reject	JGN4	NGN2	NA	NA	NA	NA	NA
ATGAACAGCTCCGT	F1R1	241	194	0.0414938	LNG	reject	NGN3	SGC3	NA	NA	NA	NA	NA
ATGAACGGCATCCC	F1R1	276	209	0.0326087	LNG	reject	NGN8	NGN9	NA	NA	NA	NA	NA
ATGAGCTCAGTGGA	F1R1	278	229	0.0179856	LNG	reject	NGN8	SGC2	NA	NA	NA	NA	NA
ATGAGGTATGAAGT	F1R1	312	248	0.0160256	LNG	reject	NGN2	NGN9	NA	NA	NA	NA	NA
ATGAGTTATTCCGC	F1R1	506	377	0.0316206	LNG	singlet	NGN13	GC2	NGN13	Nav1.8	Unmyelinated	Nocisensor	Broad projection
ATGAGTTCTATTGT	F1R1	499	360	0.0200401	LNG	singlet	NGN14	JGN1	NGN14	Nav1.1	Myelinated	Mechanosensor	Gut
ATGAGTTGTCGTTT	F1R1	386	298	0.015544	LNG	reject	GC1	NGN16	NA	NA	NA	NA	NA
ATGATGGAGCTGTC	F1R1	420	343	0.00714286	LNG	reject	NGN14	NGN16	NA	NA	NA	NA	NA
ATGCACCCTCCCTC	F1R1	1304	822	0.0122699	LNG	singlet	NGN10	NGN3	NGN10	Nav1.8	Myelinated	Mechanosensor	Gut
ATGCAGATTAGTTG	F1R1	360	287	0.0138889	LNG	reject	NGN2	SGC5	NA	NA	NA	NA	NA
ATGCAGTGCTTTGG	F1R1	407	314	0.00982801	LNG	singlet	NGN2	SGC8	NGN2	Nav1.8	Lightly myelinated	Nocisensor	Broad projection
ATGCATGGTTGGCA	F1R1	264	217	0.0189394	LNG	reject	MGC2	NGN2	NA	NA	NA	NA	NA
ATGCCCACTAAGCA	F1R1	702	533	0.019943	LNG	doublet_uncertain	NGN14	NGN3	NA	NA	NA	NA	NA
ATGCGATTCATGAC	F1R1	851	601	0.0105758	LNG	singlet	NGN2	JGN1	NGN2	Nav1.8	Lightly myelinated	Nocisensor	Broad projection
ATGCTTAAGTCGTA	F1R1	359	287	0.0194986	LNG	reject	NGN4	SGC8	NA	NA	NA	NA	NA
ATGGAACTCCCAGC	F1R1	807	572	0.016109	LNG	singlet	NGN9	NGN1	NGN9	Nav1.8	Unmyelinated	Nocisensor	Gut
ATGGCAATCTTCGC	F1R1	295	233	0.00677966	LNG	singlet	NGN3	FB2	NGN3	Nav1.8	Unmyelinated	Mechanosensor	Gut
ATGGCGTAACCAAC	F1R1	466	386	0.00643777	LNG	reject	JGN3	NGN14	NA	NA	NA	NA	NA
ATGGCTTCTTTTTT	F1R1	619	429	0.0371567	LNG	singlet	NGN13	SGC3	NGN13	Nav1.8	Unmyelinated	Nocisensor	Broad projection
ATGGGATCCACAGA	F1R1	323	266	0.0123839	LNG	singlet	NGN14	FB4	NGN14	Nav1.1	Myelinated	Mechanosensor	Gut
ATGGGGGCGTGGTC	F1R1	463	362	0.0151188	LNG	reject	NGN2	NGN5	NA	NA	NA	NA	NA
ATGGGTTTAAGATG	F1R1	238	196	0.00420168	LNG	reject	NGN14	SGC5	NA	NA	NA	NA	NA
ATGGTTCCTAGCCC	F1R1	294	230	0.0136054	LNG	singlet	NGN2	FB4	NGN2	Nav1.8	Lightly myelinated	Nocisensor	Broad projection
ATGGTTGTCGTGGT	F1R1	350	281	0.00571429	LNG	doublet_uncertain	JGN1	MGC5	NA	NA	NA	NA	NA
ATGTAATTCCCGGT	F1R1	308	252	0.0194805	LNG	reject	FB1	NGN2	NA	NA	NA	NA	NA
ATGTCCACACGAAT	F1R1	281	221	0.00711744	LNG	reject	GC2	NGN10	NA	NA	NA	NA	NA
ATGTCCTACTTCAG	F1R1	1038	724	0.022158	LNG	doublet_uncertain	NGN9	NGN8	NA	NA	NA	NA	NA
ATGTCGACCGATTA	F1R1	891	631	0.0291807	LNG	singlet	NGN13	MGC3	NGN13	Nav1.8	Unmyelinated	Nocisensor	Broad projection
ATGTTCCTAGCCTT	F1R1	421	326	0.00950119	LNG	reject	NGN2	SGC4	NA	NA	NA	NA	NA
ATGTTTAGTAGTCG	F1R1	500	389	0.02	LNG	reject	NGN17	NGN2	NA	NA	NA	NA	NA
ATTAACTTCAGGGT	F1R1	251	207	0.0318725	LNG	singlet	MGC3	FB4	MGC3	NA	NA	NA	NA
ATTACCCCACGCAT	F1R1	311	253	0.00643087	LNG	reject	FB4	NGN6	NA	NA	NA	NA	NA
ATTACCTTCCTATG	F1R1	354	275	0.00282486	LNG	reject	MGC2	NGN3	NA	NA	NA	NA	NA
ATTACTCGTCGCTC	F1R1	626	498	0.0127796	LNG	reject	NGN14	NGN15	NA	NA	NA	NA	NA
ATTAGTTCTTCTTC	F1R1	1628	1082	0.0153563	LNG	doublet_certain	NGN16	JGN1	NA	NA	NA	NA	NA
ATTATTCCTGCCAC	F1R1	497	367	0.0140845	LNG	singlet	NGN2	SGC3	NGN2	Nav1.8	Lightly myelinated	Nocisensor	Broad projection
ATTCACCGTATCTA	F1R1	961	673	0.0135276	LNG	reject	NGN20	NGN3	NA	NA	NA	NA	NA
ATTCCGGGATCTCA	F1R1	590	422	0.0152542	LNG	reject	NGN7	SGC4	NA	NA	NA	NA	NA
ATTCGACCCGTCGC	F1R1	659	463	0.0227618	LNG	singlet	NGN3	MGC1	NGN3	Nav1.8	Unmyelinated	Mechanosensor	Gut
ATTCGTATTATGAT	F1R1	238	200	0.012605	LNG	doublet_uncertain	SGC3	NGN7	NA	NA	NA	NA	NA
ATTCTCGCGCATGC	F1R1	680	512	0.0147059	LNG	reject	NGN3	NGN8	NA	NA	NA	NA	NA
ATTGAGCCCGTAAT	F1R1	329	243	0.0212766	LNG	reject	JGN5	NGN3	NA	NA	NA	NA	NA
ATTGAGCTCAACCC	F1R1	490	376	0.0163265	LNG	reject	NGN1	NGN2	NA	NA	NA	NA	NA
ATTGCTCTTGGCCC	F1R1	652	412	0.00613497	LNG	reject	NGN3	SGC8	NA	NA	NA	NA	NA
ATTGGCTACCATCT	F1R1	256	192	0.0078125	LNG	doublet_uncertain	FB4	NGN21	NA	NA	NA	NA	NA
ATTGGTTTTCATCG	F1R1	352	258	0.0170455	LNG	singlet	NGN2	EC3	NGN2	Nav1.8	Lightly myelinated	Nocisensor	Broad projection
ATTGTAACGCTAGC	F1R1	385	320	0.0207792	LNG	reject	NGN10	NGN6	NA	NA	NA	NA	NA
ATTTAGCATACGCT	F1R1	804	588	0.0373134	LNG	doublet_certain	NGN9	NGN4	NA	NA	NA	NA	NA
ATTTCATCCATGGT	F1R1	288	215	0.0277778	LNG	singlet	NGN7	NGN3	NGN7	Nav1.1	Lightly myelinated	Mechanosensor	Pancreas
ATTTCCCACGTTTA	F1R1	330	252	0.0181818	LNG	reject	JGN2	NGN13	NA	NA	NA	NA	NA
ATTTCCTGGTTTGT	F1R1	602	478	0.013289	LNG	reject	JGN3	NGN13	NA	NA	NA	NA	NA
ATTTCGACTTCCGA	F1R1	481	352	0.016632	LNG	reject	NGN10	SGC5	NA	NA	NA	NA	NA
ATTTCGCGACTGGT	F1R1	430	347	0.0232558	LNG	singlet	NGN14	NGN8	NGN14	Nav1.1	Myelinated	Mechanosensor	Gut
ATTTCGTGCATAGG	F1R1	456	347	0.0131579	LNG	reject	NGN2	SGC6	NA	NA	NA	NA	NA
ATTTCGTTGGATTG	F1R1	359	283	0.00835655	LNG	reject	MGC3	NGN3	NA	NA	NA	NA	NA
ATTTCTTCCCTGCC	F1R1	350	258	0.0257143	LNG	reject	GC1	NGN18	NA	NA	NA	NA	NA
ATTTTAAACAAGGA	F1R1	377	314	0.00795756	LNG	singlet	NGN14	NGN2	NGN14	Nav1.1	Myelinated	Mechanosensor	Gut
CAAAAACGACGGAT	F1R1	377	279	0.00530504	LNG	reject	NGN3	SGC1	NA	NA	NA	NA	NA
CAAACACTCCCTGC	F1R1	387	302	0.0129199	LNG	reject	JGN3	NGN5	NA	NA	NA	NA	NA
CAAACCAAGCGCGC	F1R1	252	217	0.00793651	LNG	doublet_uncertain	SGC3	NGN8	NA	NA	NA	NA	NA
CAAACCGGCCCTAC	F1R1	369	284	0.0162602	LNG	reject	NGN2	SGC6	NA	NA	NA	NA	NA
CAAACTATACGTTG	F1R1	795	539	0.0125786	LNG	singlet	NGN3	FB3	NGN3	Nav1.8	Unmyelinated	Mechanosensor	Gut
CAAAGGACTTAGCG	F1R1	261	218	0.00766284	LNG	singlet	NGN10	NGN14	NGN10	Nav1.8	Myelinated	Mechanosensor	Gut
CAAAGGGCCCCTCC	F1R1	348	274	0.0143678	LNG	reject	MGC5	NGN21	NA	NA	NA	NA	NA
CAAAGTACTCTGTG	F1R1	592	453	0.0304054	LNG	reject	MGC1	NGN13	NA	NA	NA	NA	NA
CAAAGTTTGTTAGG	F1R1	463	370	0.0172786	LNG	reject	NGN8	NGN9	NA	NA	NA	NA	NA
CAAATACCCTCGTA	F1R1	290	221	0.0103448	LNG	reject	JGN3	MGC3	NA	NA	NA	NA	NA
CAACACATGCTAGT	F1R1	327	264	0.0244648	LNG	reject	NGN10	NGN2	NA	NA	NA	NA	NA
CAACACTGATACTC	F1R1	303	249	0	LNG	reject	MGC1	NGN2	NA	NA	NA	NA	NA
CAACAGACACTCTA	F1R1	482	352	0.0165975	LNG	reject	HC1	NGN3	NA	NA	NA	NA	NA
CAACAGTTTTTGCA	F1R1	334	238	0.0269461	LNG	singlet	NGN21	FB1	NGN21	Nav1.1	Myelinated	Mechanosensor	Jejunum/Ileum
CAACATCAGGCTCA	F1R1	630	444	0.0126984	LNG	singlet	NGN3	HC2	NGN3	Nav1.8	Unmyelinated	Mechanosensor	Gut
CAACCCACGCGGGT	F1R1	643	448	0.0311042	LNG	reject	GC1	NGN3	NA	NA	NA	NA	NA
CAACCTATAGCCGC	F1R1	293	230	0.0136519	LNG	doublet_uncertain	SGC3	NGN8	NA	NA	NA	NA	NA
CAACCTTAGGGGGC	F1R1	790	535	0.0177215	LNG	reject	MGC2	NGN3	NA	NA	NA	NA	NA
CAACGCCATTCTTT	F1R1	902	646	0.0166297	LNG	reject	NGN13	NGN9	NA	NA	NA	NA	NA
CAACGGGCTTATGT	F1R1	751	493	0.00932091	LNG	doublet_uncertain	NGN3	SGC5	NA	NA	NA	NA	NA
CAACGTAGTGATCT	F1R1	266	198	0.0075188	LNG	reject	NGN3	SGC2	NA	NA	NA	NA	NA
CAACGTGGGCCTGA	F1R1	300	246	0.00333333	LNG	reject	NGN13	SGC8	NA	NA	NA	NA	NA
CAACGTTCACTTTG	F1R1	357	287	0.0252101	LNG	doublet_certain	SGC5	NGN13	NA	NA	NA	NA	NA
CAACTATGCTGGCA	F1R1	279	210	0.0179211	LNG	reject	NGN7	SGC5	NA	NA	NA	NA	NA
CAAGATGCGGGTCA	F1R1	313	249	0.0159744	LNG	reject	NGN2	NGN21	NA	NA	NA	NA	NA
CAAGATTATACGGT	F1R1	527	428	0.0151803	LNG	doublet_certain	NGN14	SGC3	NA	NA	NA	NA	NA
CAAGCACAACTTTC	F1R1	267	197	0.00374532	LNG	singlet	MGC2	NGN2	MGC2	NA	NA	NA	NA
CAAGCCGATTGTGC	F1R1	472	337	0.0190678	LNG	reject	JGN1	NGN12	NA	NA	NA	NA	NA
CAAGCGAAGGACCG	F1R1	483	379	0.0186335	LNG	reject	JGN1	NGN7	NA	NA	NA	NA	NA
CAAGGATATTATGG	F1R1	650	471	0.0123077	LNG	singlet	JGN1	NGN7	JGN1	Nav1.8	Unmyelinated	Mechanosensor/Nocisensor	Broad projection
CAAGGGGCCATTAG	F1R1	336	275	0.0119048	LNG	reject	NGN2	NGN7	NA	NA	NA	NA	NA
CAAGGTCATTTGAC	F1R1	277	216	0.00361011	LNG	reject	JGN2	JGN4	NA	NA	NA	NA	NA
CAAGGTGGTAGTTA	F1R1	377	304	0.0106101	LNG	singlet	NGN9	HC2	NGN9	Nav1.8	Unmyelinated	Nocisensor	Gut
CAAGTCGTCGACTG	F1R1	620	430	0.0258065	LNG	reject	MGC2	NGN10	NA	NA	NA	NA	NA
CAAGTGTTTTGTCT	F1R1	232	196	0.012931	LNG	reject	MGC5	NGN8	NA	NA	NA	NA	NA
CAAGTTGCGGAACC	F1R1	475	367	0.0126316	LNG	reject	NGN15	NGN7	NA	NA	NA	NA	NA
CAATAGCTCGATGC	F1R1	510	386	0.0117647	LNG	reject	NGN1	SGC3	NA	NA	NA	NA	NA
CAATATCCTCCTGT	F1R1	1911	1123	0.0115123	LNG	singlet	NGN12	NGN14	NGN12	Nav1.1	Myelinated	Mechanosensor/Nocisensor	Duodenum
CAATCGCTTATTTG	F1R1	521	382	0.0172745	LNG	singlet	NGN9	NGN2	NGN9	Nav1.8	Unmyelinated	Nocisensor	Gut
CAATCTGCTCGACG	F1R1	278	217	0.00719424	LNG	reject	MGC5	NGN10	NA	NA	NA	NA	NA
CAATGAACCGTCGG	F1R1	694	456	0.0172911	LNG	singlet	NGN3	SGC1	NGN3	Nav1.8	Unmyelinated	Mechanosensor	Gut
CAATGCAGCCTGCA	F1R1	885	624	0.0180791	LNG	singlet	NGN14	HC1	NGN14	Nav1.1	Myelinated	Mechanosensor	Gut
CAATGGCGTATGCC	F1R1	434	329	0.0253456	LNG	singlet	NGN3	GC2	NGN3	Nav1.8	Unmyelinated	Mechanosensor	Gut
CAATTTTGCGGCCG	F1R1	855	606	0.00818713	LNG	reject	NGN14	NGN8	NA	NA	NA	NA	NA
CACAACGCACCGTG	F1R1	274	211	0	LNG	reject	EC1	NGN2	NA	NA	NA	NA	NA
CACAATCTTATGCC	F1R1	1003	679	0.0249252	LNG	singlet	NGN13	NGN20	NGN13	Nav1.8	Unmyelinated	Nocisensor	Broad projection
CACACTCTTCAATT	F1R1	553	401	0.00361664	LNG	reject	NGN13	NGN17	NA	NA	NA	NA	NA
CACAGGGTAGCACT	F1R1	263	220	0.0190114	LNG	singlet	NGN2	NGN20	NGN2	Nav1.8	Lightly myelinated	Nocisensor	Broad projection
CACAGTAAGGGTCG	F1R1	427	319	0.030445	LNG	reject	NGN8	SGC8	NA	NA	NA	NA	NA
CACAGTAATTTACT	F1R1	241	191	0.00829876	LNG	reject	FB4	NGN10	NA	NA	NA	NA	NA
CACATACCACGACG	F1R1	674	500	0.0133531	LNG	doublet_uncertain	FB1	NGN7	NA	NA	NA	NA	NA
CACATGCGAAGTCC	F1R1	243	195	0.0205761	LNG	reject	NGN1	SGC5	NA	NA	NA	NA	NA
CACATTTTGTTATC	F1R1	987	705	0.0070922	LNG	singlet	NGN10	NGN14	NGN10	Nav1.8	Myelinated	Mechanosensor	Gut
CACCAACGAAATAT	F1R1	455	310	0.0043956	LNG	singlet	JGN1	HC1	JGN1	Nav1.8	Unmyelinated	Mechanosensor/Nocisensor	Broad projection
CACCACCATGGGAA	F1R1	341	261	0.026393	LNG	reject	NGN3	SGC5	NA	NA	NA	NA	NA
CACCACCGACGGAA	F1R1	372	262	0.0134409	LNG	reject	NGN3	SGC5	NA	NA	NA	NA	NA
CACCATGCTCCGCC	F1R1	662	479	0.0256798	LNG	singlet	JGN1	NGN5	JGN1	Nav1.8	Unmyelinated	Mechanosensor/Nocisensor	Broad projection
CACCCCCGCCGGCC	F1R1	308	242	0.00974026	LNG	reject	MGC6	NGN15	NA	NA	NA	NA	NA
CACCCGAGATTATG	F1R1	379	291	0.0131926	LNG	singlet	MGC2	NGN3	MGC2	NA	NA	NA	NA
CACCCTGCATAGAT	F1R1	773	566	0.0129366	LNG	reject	NGN12	NGN14	NA	NA	NA	NA	NA
CACCCTTGACCTTT	F1R1	377	271	0.0106101	LNG	doublet_uncertain	SGC5	NGN3	NA	NA	NA	NA	NA
CACCGTCCCGGATA	F1R1	339	253	0.00294985	LNG	singlet	MGC1	JGN2	MGC1	NA	NA	NA	NA
CACCGTGTTCCCTA	F1R1	293	229	0.0102389	LNG	reject	NGN2	SGC3	NA	NA	NA	NA	NA
CACCTAGGGGATTT	F1R1	629	463	0.00953895	LNG	singlet	NGN3	SGC6	NGN3	Nav1.8	Unmyelinated	Mechanosensor	Gut
CACCTCTAAGTAAA	F1R1	385	295	0.0233766	LNG	reject	MGC6	NGN2	NA	NA	NA	NA	NA
CACCTGATGCCTAA	F1R1	508	385	0.019685	LNG	reject	GC2	NGN13	NA	NA	NA	NA	NA
CACCTGTTGCTCTT	F1R1	619	461	0.00969305	LNG	reject	NGN2	SGC2	NA	NA	NA	NA	NA
CACGATTGTCGGAG	F1R1	225	193	0.0133333	LNG	doublet_uncertain	FB4	NGN15	NA	NA	NA	NA	NA
CACGCACCTTTCGG	F1R1	776	547	0.0154639	LNG	reject	NGN8	NGN9	NA	NA	NA	NA	NA
CACGCCAGCCATAA	F1R1	427	317	0.0234192	LNG	singlet	NGN2	SGC5	NGN2	Nav1.8	Lightly myelinated	Nocisensor	Broad projection
CACGCTGTAATGCA	F1R1	352	262	0.00568182	LNG	reject	NGN3	SGC2	NA	NA	NA	NA	NA
CACGGTGCCGGTGA	F1R1	575	416	0.0104348	LNG	reject	FB1	NGN3	NA	NA	NA	NA	NA
CACGGTGGGTTATT	F1R1	610	459	0.0196721	LNG	singlet	NGN2	MGC6	NGN2	Nav1.8	Lightly myelinated	Nocisensor	Broad projection
CACGTCAAGGCGCT	F1R1	1073	733	0.0195713	LNG	reject	GC1	NGN2	NA	NA	NA	NA	NA
CACGTTAGAGGGGG	F1R1	300	227	0.00333333	LNG	reject	GC2	NGN15	NA	NA	NA	NA	NA
CACGTTGCTCTGCA	F1R1	947	686	0.0116156	LNG	singlet	JGN3	NGN9	JGN3	Nav1.1/Nav1.8	Myelinated	Mechanosensor/Nocisensor	Gut
CACTAAACTTACTA	F1R1	421	317	0.0190024	LNG	reject	NGN15	NGN3	NA	NA	NA	NA	NA
CACTACCTGACCTC	F1R1	906	586	0.0143488	LNG	reject	MGC2	NGN3	NA	NA	NA	NA	NA
CACTCCATCAGCTA	F1R1	373	269	0.0080429	LNG	singlet	MGC2	JGN1	MGC2	NA	NA	NA	NA
CACTCCTTATGAAG	F1R1	465	362	0.0150538	LNG	singlet	JGN1	NGN14	JGN1	Nav1.8	Unmyelinated	Mechanosensor/Nocisensor	Broad projection
CACTCTTTTCGGGA	F1R1	378	290	0.015873	LNG	doublet_certain	NGN3	MGC5	NA	NA	NA	NA	NA
CACTGTGGGTTTGT	F1R1	910	627	0.0131868	LNG	doublet_uncertain	NGN3	MGC5	NA	NA	NA	NA	NA
CACTGTTAAATTCT	F1R1	767	544	0.00391134	LNG	singlet	NGN2	NGN14	NGN2	Nav1.8	Lightly myelinated	Nocisensor	Broad projection
CACTGTTCGTTATT	F1R1	468	343	0.00854701	LNG	singlet	NGN2	NGN20	NGN2	Nav1.8	Lightly myelinated	Nocisensor	Broad projection
CACTTACAGCGAGC	F1R1	474	333	0.00421941	LNG	reject	NGN2	SGC7	NA	NA	NA	NA	NA
CACTTCCAAGCAAC	F1R1	297	229	0	LNG	reject	FB4	MGC2	NA	NA	NA	NA	NA
CAGAAATCTCACCT	F1R1	818	565	0.00855746	LNG	reject	NGN3	SGC2	NA	NA	NA	NA	NA
CAGAAGCTAGTTCT	F1R1	399	312	0.0200501	LNG	singlet	NGN3	FB3	NGN3	Nav1.8	Unmyelinated	Mechanosensor	Gut
CAGAAGGCCATTGC	F1R1	350	256	0.0171429	LNG	reject	NGN3	SGC1	NA	NA	NA	NA	NA
CAGAATCACCCGAA	F1R1	305	244	0.0327869	LNG	reject	NGN3	SGC5	NA	NA	NA	NA	NA
CAGAATGCGGTAAG	F1R1	424	324	0.00707547	LNG	reject	MGC2	NGN5	NA	NA	NA	NA	NA
CAGAATGTCTGGGT	F1R1	307	235	0.00325733	LNG	singlet	JGN1	SGC8	JGN1	Nav1.8	Unmyelinated	Mechanosensor/Nocisensor	Broad projection
CAGACTAACCCCGG	F1R1	669	473	0.0119581	LNG	doublet_uncertain	NGN3	SGC1	NA	NA	NA	NA	NA
CAGACTCAGGGGGC	F1R1	355	265	0.0084507	LNG	reject	NGN3	SGC1	NA	NA	NA	NA	NA
CAGAGTGCTGTCCC	F1R1	488	358	0.0102459	LNG	singlet	JGN3	JGN1	JGN3	Nav1.1/Nav1.8	Myelinated	Mechanosensor/Nocisensor	Gut
CAGATATCTATTCT	F1R1	674	477	0.0178042	LNG	singlet	NGN10	NGN3	NGN10	Nav1.8	Myelinated	Mechanosensor	Gut
CAGATGACCCCCTA	F1R1	343	272	0.0058309	LNG	reject	NGN21	SGC7	NA	NA	NA	NA	NA
CAGATGGCTGAAGG	F1R1	323	261	0.0154799	LNG	reject	NGN14	NGN2	NA	NA	NA	NA	NA
CAGATTCACCATTG	F1R1	840	529	0.0214286	LNG	reject	NGN3	SGC5	NA	NA	NA	NA	NA
CAGCAATCTGCTAT	F1R1	449	331	0.0267261	LNG	reject	JGN1	MGC1	NA	NA	NA	NA	NA
CAGCACAACAAAGG	F1R1	278	230	0.028777	LNG	reject	NGN8	NGN9	NA	NA	NA	NA	NA
CAGCGCGGTGTTCA	F1R1	286	231	0.020979	LNG	singlet	NGN9	NGN7	NGN9	Nav1.8	Unmyelinated	Nocisensor	Gut
CAGCGCTCTGCTAC	F1R1	653	435	0.0122511	LNG	singlet	NGN2	JGN4	NGN2	Nav1.8	Lightly myelinated	Nocisensor	Broad projection
CAGCGTACATGTGA	F1R1	1442	864	0.0131761	LNG	singlet	NGN3	FB1	NGN3	Nav1.8	Unmyelinated	Mechanosensor	Gut
CAGCGTATACGCCG	F1R1	243	198	0.0164609	LNG	reject	MGC3	NGN10	NA	NA	NA	NA	NA
CAGGACTCTGGGAA	F1R1	255	210	0	LNG	reject	JGN3	MGC6	NA	NA	NA	NA	NA
CAGGCCAGTAATAG	F1R1	321	247	0.00311526	LNG	reject	NGN5	SGC5	NA	NA	NA	NA	NA
CAGGCTGTGATCAA	F1R1	441	337	0.0113379	LNG	reject	JGN3	MGC6	NA	NA	NA	NA	NA
CAGGGCATGCCCCG	F1R1	457	337	0.0175055	LNG	reject	JGN1	NGN10	NA	NA	NA	NA	NA
CAGGGCTCTTTCAC	F1R1	802	585	0.0274314	LNG	singlet	NGN2	NGN1	NGN2	Nav1.8	Lightly myelinated	Nocisensor	Broad projection
CAGGGGGTGAACCT	F1R1	288	239	0.0138889	LNG	reject	JGN4	NGN1	NA	NA	NA	NA	NA
CAGGTCATATGAGG	F1R1	358	273	0.00558659	LNG	singlet	NGN3	MGC4	NGN3	Nav1.8	Unmyelinated	Mechanosensor	Gut
CAGGTCTGACGTGC	F1R1	286	228	0.00699301	LNG	reject	NGN2	SGC7	NA	NA	NA	NA	NA
CAGGTGCAACCGGC	F1R1	378	305	0.010582	LNG	reject	NGN2	SGC8	NA	NA	NA	NA	NA
CAGGTGCAGCAACA	F1R1	459	368	0.00653595	LNG	singlet	NGN16	JGN2	NGN16	Nav1.1	Lightly myelinated	Mechanosensor	Gut
CAGGTTCAATACCG	F1R1	272	214	0.0183824	LNG	reject	NGN21	SGC5	NA	NA	NA	NA	NA
CAGTCACCAGGCGT	F1R1	909	586	0.0121012	LNG	reject	NGN3	SGC5	NA	NA	NA	NA	NA
CAGTCCCGACGTTC	F1R1	284	211	0.0211268	LNG	reject	NGN3	SGC3	NA	NA	NA	NA	NA
CAGTCGTCACCCCG	F1R1	829	514	0.0229192	LNG	singlet	NGN4	MGC2	NGN4	Nav1.8	Unmyelinated	Nocisensor	Broad projection
CAGTCTAGACGAGG	F1R1	324	240	0.037037	LNG	singlet	NGN3	EC1	NGN3	Nav1.8	Unmyelinated	Mechanosensor	Gut
CAGTCTAGCATACC	F1R1	333	273	0.003003	LNG	reject	JGN3	NGN4	NA	NA	NA	NA	NA
CAGTCTCCGGCCCC	F1R1	287	205	0.0174216	LNG	reject	MGC2	NGN1	NA	NA	NA	NA	NA
CAGTGTTATAATAG	F1R1	280	228	0.00357143	LNG	reject	NGN13	NGN2	NA	NA	NA	NA	NA
CAGTTAATCGTGAG	F1R1	365	294	0.0136986	LNG	reject	GC2	NGN3	NA	NA	NA	NA	NA
CAGTTCGCGAGGGC	F1R1	545	393	0.0293578	LNG	reject	JGN4	NGN8	NA	NA	NA	NA	NA
CAGTTCGTCAAGCA	F1R1	255	209	0.0392157	LNG	reject	NGN2	NGN21	NA	NA	NA	NA	NA
CATAACGCTCCCCA	F1R1	310	240	0.0129032	LNG	reject	NGN3	SGC8	NA	NA	NA	NA	NA
CATAAGCCGAGTAA	F1R1	343	280	0.00874636	LNG	singlet	NGN14	GC3	NGN14	Nav1.1	Myelinated	Mechanosensor	Gut
CATACTGCTATTTG	F1R1	451	309	0.0177384	LNG	doublet_uncertain	SGC5	NGN18	NA	NA	NA	NA	NA
CATATTAGCGCAAA	F1R1	256	202	0.0117188	LNG	reject	MGC2	NGN8	NA	NA	NA	NA	NA
CATATTATAGGGCG	F1R1	270	212	0.0185185	LNG	singlet	JGN1	MGC3	JGN1	Nav1.8	Unmyelinated	Mechanosensor/Nocisensor	Broad projection
CATCAATATCCCGC	F1R1	365	265	0.0109589	LNG	reject	JGN1	MGC6	NA	NA	NA	NA	NA
CATCACTACATACC	F1R1	417	307	0.00719424	LNG	singlet	JGN1	HC2	JGN1	Nav1.8	Unmyelinated	Mechanosensor/Nocisensor	Broad projection
CATCACTTGGTAGC	F1R1	768	576	0.0195312	LNG	singlet	NGN2	SGC6	NGN2	Nav1.8	Lightly myelinated	Nocisensor	Broad projection
CATCAGCTTCCAGC	F1R1	361	264	0.0138504	LNG	reject	NGN3	SGC1	NA	NA	NA	NA	NA
CATCCCCTAAATCT	F1R1	295	229	0.0135593	LNG	reject	MGC5	NGN10	NA	NA	NA	NA	NA
CATCCCTGGCCCAG	F1R1	344	272	0.0348837	LNG	reject	JGN3	NGN1	NA	NA	NA	NA	NA
CATCCCTTCTTGAC	F1R1	682	481	0.0131965	LNG	doublet_uncertain	MGC2	NGN21	NA	NA	NA	NA	NA
CATCCGTCCCCGAT	F1R1	302	223	0.00331126	LNG	reject	MGC4	NGN1	NA	NA	NA	NA	NA
CATCCTGGAGCATT	F1R1	739	518	0.0175913	LNG	reject	NGN2	SGC4	NA	NA	NA	NA	NA
CATCGCAGCGTAGT	F1R1	987	634	0.0222898	LNG	singlet	NGN3	FB1	NGN3	Nav1.8	Unmyelinated	Mechanosensor	Gut
CATCGCTAGAGCAC	F1R1	421	318	0.00712589	LNG	singlet	JGN1	SGC2	JGN1	Nav1.8	Unmyelinated	Mechanosensor/Nocisensor	Broad projection
CATCGTTCCCTGAA	F1R1	753	528	0.00796813	LNG	singlet	NGN2	MGC2	NGN2	Nav1.8	Lightly myelinated	Nocisensor	Broad projection
CATCTAGGCGCTCG	F1R1	445	318	0.0224719	LNG	reject	MGC2	NGN2	NA	NA	NA	NA	NA
CATCTTCTGCTAGG	F1R1	362	269	0.0110497	LNG	doublet_uncertain	NGN14	MGC2	NA	NA	NA	NA	NA
CATGAAAACAAATT	F1R1	284	226	0.0316901	LNG	reject	NGN13	NGN14	NA	NA	NA	NA	NA
CATGAGGGCGTTTG	F1R1	225	191	0.0177778	LNG	reject	NGN20	SGC6	NA	NA	NA	NA	NA
CATGATGGTTGCAT	F1R1	408	328	0.00245098	LNG	reject	NGN21	NGN9	NA	NA	NA	NA	NA
CATGCGCGAGCCGC	F1R1	1756	1081	0.0210706	LNG	singlet	NGN3	NGN21	NGN3	Nav1.8	Unmyelinated	Mechanosensor	Gut
CATGCGCGCCACGG	F1R1	327	255	0.00611621	LNG	singlet	JGN1	SGC4	JGN1	Nav1.8	Unmyelinated	Mechanosensor/Nocisensor	Broad projection
CATGCTAGCCGAAC	F1R1	445	345	0.00674157	LNG	singlet	NGN7	NGN20	NGN7	Nav1.1	Lightly myelinated	Mechanosensor	Pancreas
CATGCTTCTAATAT	F1R1	428	333	0.00934579	LNG	reject	NGN12	NGN4	NA	NA	NA	NA	NA
CATGGCAAAGACCG	F1R1	413	343	0.0121065	LNG	reject	NGN8	SGC3	NA	NA	NA	NA	NA
CATGGGCTAAACCT	F1R1	277	227	0.0180505	LNG	doublet_uncertain	MGC5	NGN3	NA	NA	NA	NA	NA
CATGGGTACTTCCA	F1R1	378	299	0.00793651	LNG	singlet	MGC2	NGN18	MGC2	NA	NA	NA	NA
CATGTCTGGGAATA	F1R1	237	191	0.0168776	LNG	singlet	JGN3	SGC3	JGN3	Nav1.1/Nav1.8	Myelinated	Mechanosensor/Nocisensor	Gut
CATGTGCGCCCTGA	F1R1	426	323	0.00704225	LNG	reject	HC1	NGN3	NA	NA	NA	NA	NA
CATGTGTGATCTCC	F1R1	945	600	0.015873	LNG	doublet_uncertain	NGN2	MGC2	NA	NA	NA	NA	NA
CATGTTAGGTCAAG	F1R1	338	263	0.0325444	LNG	doublet_uncertain	MGC1	NGN4	NA	NA	NA	NA	NA
CATGTTTGTAACTG	F1R1	642	478	0.0046729	LNG	doublet_uncertain	SGC5	NGN12	NA	NA	NA	NA	NA
CATTAATAACCATC	F1R1	622	476	0.0176849	LNG	reject	NGN14	NGN2	NA	NA	NA	NA	NA
CATTACACACGTAC	F1R1	246	200	0.0284553	LNG	reject	FB1	NGN5	NA	NA	NA	NA	NA
CATTACAGCTAGGT	F1R1	246	194	0.0243902	LNG	reject	HC1	NGN7	NA	NA	NA	NA	NA
CATTAGTATCCGGA	F1R1	398	326	0.0175879	LNG	reject	NGN2	NGN3	NA	NA	NA	NA	NA
CATTATCTCGCAAA	F1R1	355	281	0.0309859	LNG	reject	NGN2	SGC3	NA	NA	NA	NA	NA
CATTCCGGACTAAG	F1R1	577	409	0.0415945	LNG	reject	MGC1	NGN8	NA	NA	NA	NA	NA
CATTCGATCCCTCG	F1R1	582	397	0.0189003	LNG	doublet_uncertain	JGN1	EC3	NA	NA	NA	NA	NA
CATTCTGGGCGTAT	F1R1	702	518	0.00997151	LNG	singlet	JGN1	SGC3	JGN1	Nav1.8	Unmyelinated	Mechanosensor/Nocisensor	Broad projection
CATTGACTTGCATG	F1R1	475	364	0.0189474	LNG	doublet_uncertain	FB4	NGN3	NA	NA	NA	NA	NA
CATTGATGGATCCG	F1R1	235	193	0.0170213	LNG	reject	NGN3	SGC5	NA	NA	NA	NA	NA
CATTTAAAGACTCT	F1R1	444	352	0.0225225	LNG	reject	HC1	NGN3	NA	NA	NA	NA	NA
CATTTACATGTACT	F1R1	802	543	0.00249377	LNG	singlet	JGN1	NGN20	JGN1	Nav1.8	Unmyelinated	Mechanosensor/Nocisensor	Broad projection
CATTTCTGTCACAT	F1R1	334	255	0.00898204	LNG	reject	MGC4	NGN3	NA	NA	NA	NA	NA
CCAAAAGCGAAATG	F1R1	260	212	0.0192308	LNG	reject	NGN8	NGN9	NA	NA	NA	NA	NA
CCAAACTAACGCGC	F1R1	405	312	0.0197531	LNG	reject	JGN4	NGN2	NA	NA	NA	NA	NA
CCAACCCGTTTTTT	F1R1	504	343	0.0138889	LNG	doublet_uncertain	MGC2	FB1	NA	NA	NA	NA	NA
CCAACGTGGTCGTA	F1R1	337	263	0.00593472	LNG	reject	GC2	JGN1	NA	NA	NA	NA	NA
CCAACTGCATATGC	F1R1	583	438	0.0102916	LNG	reject	NGN19	NGN7	NA	NA	NA	NA	NA
CCAAGAACTATCGC	F1R1	482	345	0.0103734	LNG	singlet	JGN1	SGC3	JGN1	Nav1.8	Unmyelinated	Mechanosensor/Nocisensor	Broad projection
CCAAGCCTCGACAA	F1R1	357	287	0.0140056	LNG	singlet	NGN3	SGC3	NGN3	Nav1.8	Unmyelinated	Mechanosensor	Gut
CCAAGCGTGTGAGT	F1R1	292	229	0.00342466	LNG	reject	JGN1	SGC5	NA	NA	NA	NA	NA
CCAAGCTTTGGGGA	F1R1	377	271	0.00795756	LNG	singlet	MGC2	NGN3	MGC2	NA	NA	NA	NA
CCAATGCAAGCTGA	F1R1	314	263	0.00636943	LNG	singlet	NGN3	SGC3	NGN3	Nav1.8	Unmyelinated	Mechanosensor	Gut
CCAATGGCGGGTGT	F1R1	420	305	0.0166667	LNG	reject	MGC2	NGN3	NA	NA	NA	NA	NA
CCACAAATTACGGC	F1R1	331	263	0.0151057	LNG	reject	JGN4	NGN3	NA	NA	NA	NA	NA
CCACAACTACTTGT	F1R1	886	618	0.020316	LNG	singlet	NGN3	MGC5	NGN3	Nav1.8	Unmyelinated	Mechanosensor	Gut
CCACCATACTATCA	F1R1	268	212	0.0261194	LNG	reject	NGN14	NGN2	NA	NA	NA	NA	NA
CCACCGGCAGACAC	F1R1	626	471	0.0175719	LNG	singlet	NGN2	NGN17	NGN2	Nav1.8	Lightly myelinated	Nocisensor	Broad projection
CCACCGTGATGGTA	F1R1	277	217	0.0144404	LNG	singlet	MGC4	FB1	MGC4	NA	NA	NA	NA
CCACGAAACCCAAT	F1R1	751	531	0.00532623	LNG	reject	NGN13	NGN5	NA	NA	NA	NA	NA
CCACTGGGATTGAT	F1R1	584	406	0.0136986	LNG	doublet_uncertain	MGC2	NGN10	NA	NA	NA	NA	NA
CCAGACTATGCTCA	F1R1	298	208	0	LNG	reject	HC2	JGN1	NA	NA	NA	NA	NA
CCAGAGGGAAGTGT	F1R1	316	253	0.00316456	LNG	singlet	NGN14	NGN2	NGN14	Nav1.1	Myelinated	Mechanosensor	Gut
CCAGATAATTCAGC	F1R1	474	352	0.0126582	LNG	singlet	JGN1	NGN14	JGN1	Nav1.8	Unmyelinated	Mechanosensor/Nocisensor	Broad projection
CCAGATCACCGGGT	F1R1	234	191	0.0213675	LNG	reject	JGN1	NGN12	NA	NA	NA	NA	NA
CCAGCCCCTGGCAC	F1R1	467	327	0.00428266	LNG	reject	MGC2	NGN8	NA	NA	NA	NA	NA
CCAGCGGTGGAGCT	F1R1	860	611	0.0174419	LNG	reject	MGC6	NGN2	NA	NA	NA	NA	NA
CCAGCTGAGTTGCC	F1R1	327	272	0.0275229	LNG	reject	NGN14	SGC3	NA	NA	NA	NA	NA
CCAGCTTAAGTACA	F1R1	362	275	0.0138122	LNG	reject	NGN3	SGC3	NA	NA	NA	NA	NA
CCAGGGGGGCAAAG	F1R1	332	276	0.0210843	LNG	reject	NGN14	NGN2	NA	NA	NA	NA	NA
CCAGGTCTGCAAGG	F1R1	755	536	0.0357616	LNG	singlet	NGN14	NGN3	NGN14	Nav1.1	Myelinated	Mechanosensor	Gut
CCAGTAAGCTGTTC	F1R1	792	559	0.0189394	LNG	singlet	NGN10	SGC1	NGN10	Nav1.8	Myelinated	Mechanosensor	Gut
CCAGTGATCCGATG	F1R1	367	274	0.013624	LNG	reject	MGC2	NGN10	NA	NA	NA	NA	NA
CCAGTGGTAGGTTC	F1R1	940	659	0.0212766	LNG	singlet	NGN12	NGN10	NGN12	Nav1.1	Myelinated	Mechanosensor/Nocisensor	Duodenum
CCAGTTACATCATT	F1R1	801	551	0.00998752	LNG	doublet_uncertain	NGN3	FB1	NA	NA	NA	NA	NA
CCATAATTACGCCC	F1R1	357	286	0.00560224	LNG	reject	GC2	NGN7	NA	NA	NA	NA	NA
CCATACTTGGTTCA	F1R1	416	311	0.0168269	LNG	reject	FB4	NGN5	NA	NA	NA	NA	NA
CCATAGTACAGGGT	F1R1	445	341	0.011236	LNG	singlet	JGN1	JGN3	JGN1	Nav1.8	Unmyelinated	Mechanosensor/Nocisensor	Broad projection
CCATATCGCCAAAC	F1R1	380	288	0.0105263	LNG	reject	NGN3	SGC4	NA	NA	NA	NA	NA
CCATCTCGCTTGGG	F1R1	641	460	0.00624025	LNG	singlet	JGN1	NGN10	JGN1	Nav1.8	Unmyelinated	Mechanosensor/Nocisensor	Broad projection
CCATCTGATAAATC	F1R1	828	630	0.00724638	LNG	reject	NGN7	SGC3	NA	NA	NA	NA	NA
CCATGCTATTTGAT	F1R1	746	554	0.00536193	LNG	doublet_uncertain	SGC5	NGN2	NA	NA	NA	NA	NA
CCATGTGTCATTAC	F1R1	406	297	0.00985222	LNG	singlet	NGN2	HC1	NGN2	Nav1.8	Lightly myelinated	Nocisensor	Broad projection
CCATTCAAAGATCC	F1R1	719	515	0.0180807	LNG	reject	NGN17	NGN2	NA	NA	NA	NA	NA
CCATTCCTGCCCGC	F1R1	1059	691	0.0226629	LNG	reject	NGN21	SGC8	NA	NA	NA	NA	NA
CCATTGGGCGCCCA	F1R1	773	566	0.00388098	LNG	singlet	JGN1	SGC7	JGN1	Nav1.8	Unmyelinated	Mechanosensor/Nocisensor	Broad projection
CCCAAAGTTGTGAC	F1R1	383	293	0.0182768	LNG	reject	FB4	MGC4	NA	NA	NA	NA	NA
CCCAACCTCGAATT	F1R1	254	207	0.023622	LNG	reject	NGN11	SGC4	NA	NA	NA	NA	NA
CCCAAGGCGGCTAA	F1R1	572	435	0.00874126	LNG	singlet	NGN1	FB1	NGN1	Nav1.8	Lightly myelinated	Nocisensor	Broad projection
CCCAAGTAGGGGAA	F1R1	459	364	0.0196078	LNG	reject	NGN2	SGC6	NA	NA	NA	NA	NA
CCCAATGCGTTGTC	F1R1	620	429	0.0145161	LNG	singlet	NGN3	MGC2	NGN3	Nav1.8	Unmyelinated	Mechanosensor	Gut
CCCAATGTACGGAC	F1R1	313	227	0.0223642	LNG	reject	MGC2	NGN3	NA	NA	NA	NA	NA
CCCACATCGAGCCG	F1R1	393	294	0.0178117	LNG	singlet	NGN14	NGN3	NGN14	Nav1.1	Myelinated	Mechanosensor	Gut
CCCACCCGGATGCA	F1R1	764	546	0.0274869	LNG	reject	GC2	NGN3	NA	NA	NA	NA	NA
CCCACCTTATGCCT	F1R1	834	559	0.0107914	LNG	reject	MGC2	NGN7	NA	NA	NA	NA	NA
CCCACTACATGACA	F1R1	569	418	0.0140598	LNG	singlet	SGC5	NGN3	SGC5	NA	NA	NA	NA
CCCAGACCCGTTAG	F1R1	643	478	0.0171073	LNG	reject	NGN10	NGN4	NA	NA	NA	NA	NA
CCCAGCTCTGTAGT	F1R1	560	378	0.0178571	LNG	doublet_certain	SGC5	NGN10	NA	NA	NA	NA	NA
CCCAGGAGCTGCGT	F1R1	406	309	0.00738916	LNG	singlet	JGN3	SGC5	JGN3	Nav1.1/Nav1.8	Myelinated	Mechanosensor/Nocisensor	Gut
CCCAGGGGTGCAGT	F1R1	389	285	0.0102828	LNG	reject	NGN2	SGC2	NA	NA	NA	NA	NA
CCCAGGTCGCGCAA	F1R1	433	324	0	LNG	reject	FB2	NGN2	NA	NA	NA	NA	NA
CCCAGTATGGTATA	F1R1	776	581	0.0154639	LNG	reject	NGN3	SGC3	NA	NA	NA	NA	NA
CCCAGTTATGAATT	F1R1	417	330	0.0191847	LNG	reject	HC1	NGN1	NA	NA	NA	NA	NA
CCCATAAGGCCGCG	F1R1	368	273	0.0190217	LNG	reject	FB1	NGN3	NA	NA	NA	NA	NA
CCCATCCGGCGACA	F1R1	812	564	0.023399	LNG	singlet	NGN13	FB3	NGN13	Nav1.8	Unmyelinated	Nocisensor	Broad projection
CCCATTTTGTCTAG	F1R1	385	308	0.012987	LNG	doublet_uncertain	SGC8	NGN13	NA	NA	NA	NA	NA
CCCCAAAGGAGGGA	F1R1	281	244	0.0142349	LNG	reject	NGN20	NGN5	NA	NA	NA	NA	NA
CCCCAACATGCGTA	F1R1	330	238	0.00909091	LNG	reject	FB1	NGN21	NA	NA	NA	NA	NA
CCCCAATGTCTGAC	F1R1	262	214	0.00763359	LNG	doublet_uncertain	MGC5	NGN6	NA	NA	NA	NA	NA
CCCCACCCTGAGCC	F1R1	396	299	0.010101	LNG	reject	NGN3	SGC7	NA	NA	NA	NA	NA
CCCCAGCCGGTCAC	F1R1	963	705	0.0228453	LNG	doublet_uncertain	NGN9	NGN2	NA	NA	NA	NA	NA
CCCCATCATTTCAC	F1R1	821	555	0.0158343	LNG	reject	NGN21	NGN6	NA	NA	NA	NA	NA
CCCCCAACCCTGGG	F1R1	386	263	0.0103627	LNG	reject	MGC2	NGN3	NA	NA	NA	NA	NA
CCCCCATAAGTCCT	F1R1	663	469	0.00754148	LNG	doublet_certain	NGN3	GC2	NA	NA	NA	NA	NA
CCCCCATATGGCGG	F1R1	468	321	0.0106838	LNG	reject	NGN2	SGC5	NA	NA	NA	NA	NA
CCCCCCCAGATTGG	F1R1	574	423	0.00348432	LNG	reject	MGC4	NGN14	NA	NA	NA	NA	NA
CCCCCCCAGCCCCA	F1R1	981	613	0.0132518	LNG	doublet_certain	NGN3	SGC5	NA	NA	NA	NA	NA
CCCCCGAATCTTCA	F1R1	479	336	0.00835073	LNG	singlet	NGN10	FB1	NGN10	Nav1.8	Myelinated	Mechanosensor	Gut
CCCCCTGCGAATCT	F1R1	404	260	0.0371287	LNG	reject	GC1	NGN5	NA	NA	NA	NA	NA
CCCCGCAATGAGTC	F1R1	536	389	0.0130597	LNG	singlet	JGN1	MGC4	JGN1	Nav1.8	Unmyelinated	Mechanosensor/Nocisensor	Broad projection
CCCCGCCTGGCGAT	F1R1	709	530	0.0141044	LNG	singlet	NGN9	NGN10	NGN9	Nav1.8	Unmyelinated	Nocisensor	Gut
CCCCGGGATTCCAT	F1R1	475	338	0.0231579	LNG	doublet_certain	NGN2	SGC6	NA	NA	NA	NA	NA
CCCCGTAAGGATTC	F1R1	926	604	0.00971922	LNG	reject	NGN3	SGC1	NA	NA	NA	NA	NA
CCCCTATTATGTTC	F1R1	450	314	0.00666667	LNG	singlet	MGC2	JGN1	MGC2	NA	NA	NA	NA
CCCCTCCCACCTCT	F1R1	544	363	0.00735294	LNG	reject	MGC5	NGN3	NA	NA	NA	NA	NA
CCCCTTTCGTAATC	F1R1	268	207	0.011194	LNG	reject	FB2	NGN2	NA	NA	NA	NA	NA
CCCGACAGGGCCGA	F1R1	262	191	0.0152672	LNG	doublet_uncertain	MGC1	JGN1	NA	NA	NA	NA	NA
CCCGATCCCCGAGT	F1R1	1343	861	0.0141474	LNG	doublet_uncertain	JGN1	NGN12	NA	NA	NA	NA	NA
CCCGATCCCGTCTA	F1R1	345	259	0.0115942	LNG	reject	NGN3	SGC5	NA	NA	NA	NA	NA
CCCGATCCTTGTGG	F1R1	305	227	0.00655738	LNG	reject	NGN15	NGN4	NA	NA	NA	NA	NA
CCCGCACGACTCGA	F1R1	645	444	0.0108527	LNG	singlet	NGN3	SGC1	NGN3	Nav1.8	Unmyelinated	Mechanosensor	Gut
CCCGCATGCGGATT	F1R1	924	661	0.00649351	LNG	singlet	NGN21	MGC3	NGN21	Nav1.1	Myelinated	Mechanosensor	Jejunum/Ileum
CCCGCCCAGTTAGG	F1R1	418	328	0.0239234	LNG	reject	NGN4	SGC7	NA	NA	NA	NA	NA
CCCGCCGGACAGAC	F1R1	285	217	0.0140351	LNG	singlet	NGN3	FB4	NGN3	Nav1.8	Unmyelinated	Mechanosensor	Gut
CCCGCCTACCGCCT	F1R1	1479	880	0.0148749	LNG	reject	MGC2	NGN3	NA	NA	NA	NA	NA
CCCGCGCGCGGGGG	F1R1	307	248	0	LNG	reject	NGN10	SGC4	NA	NA	NA	NA	NA
CCCGCTGGTAACAA	F1R1	225	193	0.0177778	LNG	reject	NGN18	NGN2	NA	NA	NA	NA	NA
CCCGCTTACTGGAA	F1R1	741	541	0.0107962	LNG	singlet	NGN3	SGC5	NGN3	Nav1.8	Unmyelinated	Mechanosensor	Gut
CCCGGCAGATTATA	F1R1	611	451	0.0130933	LNG	singlet	NGN3	SGC5	NGN3	Nav1.8	Unmyelinated	Mechanosensor	Gut
CCCGGCAGGAAGCT	F1R1	885	642	0.0101695	LNG	singlet	NGN3	MGC5	NGN3	Nav1.8	Unmyelinated	Mechanosensor	Gut
CCCGGCATCACCTT	F1R1	1364	864	0.0131965	LNG	singlet	NGN2	NGN21	NGN2	Nav1.8	Lightly myelinated	Nocisensor	Broad projection
CCCGGTGGCCGCTG	F1R1	325	242	0.00923077	LNG	singlet	MGC1	FB4	MGC1	NA	NA	NA	NA
CCCGGTTTGTCGGA	F1R1	245	198	0	LNG	reject	MGC2	NGN3	NA	NA	NA	NA	NA
CCCGTATGCTATTC	F1R1	823	564	0.0145808	LNG	reject	NGN3	SGC1	NA	NA	NA	NA	NA
CCCGTCCGTCTCTT	F1R1	1574	888	0.00444727	LNG	doublet_uncertain	JGN1	MGC4	NA	NA	NA	NA	NA
CCCGTCTGTAGCGT	F1R1	271	215	0.0221402	LNG	reject	NGN3	NGN9	NA	NA	NA	NA	NA
CCCGTGCCGCCGCT	F1R1	1220	760	0.0213115	LNG	doublet_certain	NGN9	FB4	NA	NA	NA	NA	NA
CCCGTGTTGGATAA	F1R1	305	255	0.0163934	LNG	reject	FB1	NGN3	NA	NA	NA	NA	NA
CCCGTTCGGTACTG	F1R1	1089	755	0.00826446	LNG	doublet_uncertain	JGN1	NGN20	NA	NA	NA	NA	NA
CCCTAAATCCACGA	F1R1	309	237	0.00647249	LNG	reject	MGC5	NGN3	NA	NA	NA	NA	NA
CCCTACATCGTGCG	F1R1	615	444	0.0325203	LNG	reject	JGN2	NGN2	NA	NA	NA	NA	NA
CCCTACCAGATGGC	F1R1	349	240	0.0200573	LNG	doublet_uncertain	FB4	NGN3	NA	NA	NA	NA	NA
CCCTACTACGAATT	F1R1	284	234	0.028169	LNG	singlet	NGN7	FB1	NGN7	Nav1.1	Lightly myelinated	Mechanosensor	Pancreas
CCCTCACTCGTGAA	F1R1	388	290	0.0103093	LNG	reject	MGC2	NGN21	NA	NA	NA	NA	NA
CCCTCAGAACTCTT	F1R1	1395	908	0.0157706	LNG	doublet_uncertain	MGC2	NGN3	NA	NA	NA	NA	NA
CCCTCCTCCACATT	F1R1	348	239	0.0316092	LNG	singlet	GC3	GC1	GC3	NA	NA	NA	NA
CCCTCGAACAGTTC	F1R1	489	339	0.0286299	LNG	reject	NGN10	NGN3	NA	NA	NA	NA	NA
CCCTCGCCGCCCAC	F1R1	1663	1059	0.0150331	LNG	reject	NGN6	NGN9	NA	NA	NA	NA	NA
CCCTCGCGGAGAGT	F1R1	412	309	0.00242718	LNG	doublet_certain	JGN1	MGC4	NA	NA	NA	NA	NA
CCCTCTTATGCTAC	F1R1	1750	1071	0.016	LNG	doublet_certain	NGN13	JGN1	NA	NA	NA	NA	NA
CCCTGAAGAACTTT	F1R1	447	345	0.01566	LNG	singlet	NGN21	FB4	NGN21	Nav1.1	Myelinated	Mechanosensor	Jejunum/Ileum
CCCTGATAGGGGCG	F1R1	624	430	0.0112179	LNG	doublet_uncertain	JGN1	GC2	NA	NA	NA	NA	NA
CCCTGATATTCAGC	F1R1	412	327	0.0242718	LNG	reject	NGN10	NGN9	NA	NA	NA	NA	NA
CCCTGCCTCCATCT	F1R1	369	256	0.0379404	LNG	doublet_uncertain	FB4	MGC5	NA	NA	NA	NA	NA
CCCTGCGGCATCAC	F1R1	385	273	0.0181818	LNG	doublet_uncertain	FB4	NGN21	NA	NA	NA	NA	NA
CCCTGGTGTTCATA	F1R1	461	346	0.010846	LNG	reject	NGN2	NGN20	NA	NA	NA	NA	NA
CCCTGTATTCGTTG	F1R1	577	433	0.0121317	LNG	doublet_uncertain	FB1	NGN6	NA	NA	NA	NA	NA
CCCTGTTTCGTTTA	F1R1	528	370	0.0170455	LNG	reject	NGN3	SGC7	NA	NA	NA	NA	NA
CCCTGTTTTTTACG	F1R1	771	533	0.0168612	LNG	reject	NGN10	NGN2	NA	NA	NA	NA	NA
CCCTTACCGGCTCA	F1R1	457	344	0.0175055	LNG	singlet	NGN21	NGN19	NGN21	Nav1.1	Myelinated	Mechanosensor	Jejunum/Ileum
CCCTTGTTGAGCTT	F1R1	816	554	0.0171569	LNG	reject	MGC2	NGN3	NA	NA	NA	NA	NA
CCCTTTTCGGTTCT	F1R1	460	322	0.0195652	LNG	singlet	JGN1	FB3	JGN1	Nav1.8	Unmyelinated	Mechanosensor/Nocisensor	Broad projection
CCGAAATCCCGCGG	F1R1	256	214	0.0234375	LNG	reject	FB3	NGN3	NA	NA	NA	NA	NA
CCGAACCATAGATG	F1R1	362	269	0.00552486	LNG	reject	NGN1	SGC5	NA	NA	NA	NA	NA
CCGACTGACGACAG	F1R1	428	315	0.0116822	LNG	reject	NGN5	SGC8	NA	NA	NA	NA	NA
CCGAGGATCTCCCG	F1R1	1074	730	0.0316574	LNG	reject	NGN4	SGC8	NA	NA	NA	NA	NA
CCGAGTGCGGATTC	F1R1	441	339	0.00680272	LNG	singlet	NGN10	JGN1	NGN10	Nav1.8	Myelinated	Mechanosensor	Gut
CCGAGTTAGCTGTC	F1R1	795	598	0.00754717	LNG	doublet_certain	JGN3	JGN1	NA	NA	NA	NA	NA
CCGATGGGGTTGCT	F1R1	937	662	0.00960512	LNG	reject	NGN14	NGN2	NA	NA	NA	NA	NA
CCGCAAGGCTTGGG	F1R1	589	440	0.0101868	LNG	singlet	NGN14	FB1	NGN14	Nav1.1	Myelinated	Mechanosensor	Gut
CCGCACCGTTAGGA	F1R1	440	316	0.0227273	LNG	reject	NGN21	SGC5	NA	NA	NA	NA	NA
CCGCAGGAAGCCTT	F1R1	560	428	0.00892857	LNG	reject	NGN3	SGC3	NA	NA	NA	NA	NA
CCGCATACTGGTCT	F1R1	271	213	0.0184502	LNG	reject	MGC3	NGN3	NA	NA	NA	NA	NA
CCGCCAATCACCAT	F1R1	246	194	0.0203252	LNG	doublet_uncertain	HC1	NGN5	NA	NA	NA	NA	NA
CCGCCCTAGCATGC	F1R1	326	260	0	LNG	singlet	NGN9	JGN1	NGN9	Nav1.8	Unmyelinated	Nocisensor	Gut
CCGCCTAGGACCAT	F1R1	286	239	0.020979	LNG	reject	FB1	NGN4	NA	NA	NA	NA	NA
CCGCCTGCTCTCGG	F1R1	1472	941	0.0203804	LNG	reject	NGN8	SGC8	NA	NA	NA	NA	NA
CCGCGCCGATCCGA	F1R1	824	584	0.0254854	LNG	singlet	NGN2	SGC6	NGN2	Nav1.8	Lightly myelinated	Nocisensor	Broad projection
CCGCGCTATTTAAC	F1R1	1078	706	0.0185529	LNG	singlet	NGN2	SGC1	NGN2	Nav1.8	Lightly myelinated	Nocisensor	Broad projection
CCGCGCTTGTTCGA	F1R1	450	346	0.02	LNG	doublet_uncertain	FB4	NGN2	NA	NA	NA	NA	NA
CCGCGGTGGTGTGT	F1R1	250	198	0.024	LNG	reject	NGN10	SGC5	NA	NA	NA	NA	NA
CCGCGTAGGGGAAT	F1R1	449	348	0.013363	LNG	reject	NGN10	SGC1	NA	NA	NA	NA	NA
CCGCTACGTCGTCT	F1R1	1054	678	0.0151803	LNG	reject	HC1	NGN3	NA	NA	NA	NA	NA
CCGCTATATTGTAG	F1R1	879	624	0.0216155	LNG	reject	NGN1	SGC7	NA	NA	NA	NA	NA
CCGCTATGCGGACC	F1R1	347	255	0.0115274	LNG	reject	MGC2	SGC3	NA	NA	NA	NA	NA
CCGCTGCATCTCAG	F1R1	307	244	0.00325733	LNG	reject	NGN2	SGC5	NA	NA	NA	NA	NA
CCGGAGACTCATAC	F1R1	509	381	0.0157171	LNG	reject	NGN3	SGC5	NA	NA	NA	NA	NA
CCGGAGTCCTTCGC	F1R1	755	531	0.0119205	LNG	singlet	NGN2	SGC8	NGN2	Nav1.8	Lightly myelinated	Nocisensor	Broad projection
CCGGAGTCTCTCGC	F1R1	594	417	0.00841751	LNG	doublet_uncertain	MGC2	NGN21	NA	NA	NA	NA	NA
CCGGCAAAGGTGAA	F1R1	573	435	0.0366492	LNG	singlet	NGN9	NGN3	NGN9	Nav1.8	Unmyelinated	Nocisensor	Gut
CCGGCCCTCTTCAA	F1R1	299	231	0.0133779	LNG	reject	JGN1	MGC2	NA	NA	NA	NA	NA
CCGGCCGAGTAGGT	F1R1	466	354	0.0107296	LNG	doublet_uncertain	JGN3	MGC5	NA	NA	NA	NA	NA
CCGGCCTGGTCTTC	F1R1	1395	938	0.0157706	LNG	reject	NGN8	NGN9	NA	NA	NA	NA	NA
CCGGCGTTTCCCCC	F1R1	403	288	0.0124069	LNG	doublet_uncertain	FB1	NGN3	NA	NA	NA	NA	NA
CCGGCTTCGGTGCC	F1R1	951	681	0.0126183	LNG	singlet	NGN21	NGN14	NGN21	Nav1.1	Myelinated	Mechanosensor	Jejunum/Ileum
CCGGGAGGTCCCTC	F1R1	351	270	0.002849	LNG	singlet	MGC2	NGN3	MGC2	NA	NA	NA	NA
CCGGGCACAATGTC	F1R1	252	207	0	LNG	singlet	JGN3	GC1	JGN3	Nav1.1/Nav1.8	Myelinated	Mechanosensor/Nocisensor	Gut
CCGGGGAACGCCCC	F1R1	704	481	0.0227273	LNG	singlet	JGN3	SGC4	JGN3	Nav1.1/Nav1.8	Myelinated	Mechanosensor/Nocisensor	Gut
CCGGGGGCGTTTAT	F1R1	487	384	0.00205339	LNG	singlet	NGN9	SGC3	NGN9	Nav1.8	Unmyelinated	Nocisensor	Gut
CCGGGTGCCGCTGT	F1R1	1088	692	0.0119485	LNG	reject	JGN1	NGN15	NA	NA	NA	NA	NA
CCGGTCTTGCATTG	F1R1	465	356	0.0150538	LNG	reject	HC2	NGN7	NA	NA	NA	NA	NA
CCGGTTTGTGGTAT	F1R1	873	605	0.0183276	LNG	reject	NGN3	NGN9	NA	NA	NA	NA	NA
CCGTAGTTAGAACG	F1R1	337	274	0.00890208	LNG	reject	NGN7	NGN9	NA	NA	NA	NA	NA
CCGTCCAATCTGAC	F1R1	1140	752	0.0105263	LNG	doublet_certain	NGN10	GC2	NA	NA	NA	NA	NA
CCGTCCCTCTCAGC	F1R1	488	325	0.00614754	LNG	reject	MGC2	SGC1	NA	NA	NA	NA	NA
CCGTCCTTCTTGCC	F1R1	472	325	0.00423729	LNG	doublet_uncertain	FB4	MGC3	NA	NA	NA	NA	NA
CCGTCTCTTTCAGT	F1R1	850	562	0.0176471	LNG	doublet_uncertain	NGN3	SGC3	NA	NA	NA	NA	NA
CCGTGGCAACCCTA	F1R1	353	278	0.0226629	LNG	doublet_uncertain	NGN6	GC2	NA	NA	NA	NA	NA
CCGTGGCATCTTAT	F1R1	341	268	0.026393	LNG	reject	NGN10	SGC2	NA	NA	NA	NA	NA
CCGTGGTACGTCCC	F1R1	601	428	0.00332779	LNG	reject	MGC2	NGN6	NA	NA	NA	NA	NA
CCGTGGTTTTTTAC	F1R1	661	484	0.00605144	LNG	singlet	NGN3	SGC5	NGN3	Nav1.8	Unmyelinated	Mechanosensor	Gut
CCGTGTATTTGAGC	F1R1	578	420	0.00692042	LNG	reject	MGC2	NGN3	NA	NA	NA	NA	NA
CCGTTTGCCTGGAT	F1R1	583	424	0.0274443	LNG	singlet	NGN3	NGN5	NGN3	Nav1.8	Unmyelinated	Mechanosensor	Gut
CCTAAAGGACAGAT	F1R1	266	206	0.0037594	LNG	singlet	JGN3	JGN1	JGN3	Nav1.1/Nav1.8	Myelinated	Mechanosensor/Nocisensor	Gut
CCTAAGACATCCAA	F1R1	547	406	0.0255941	LNG	singlet	NGN3	NGN14	NGN3	Nav1.8	Unmyelinated	Mechanosensor	Gut
CCTAAGTTGCTACC	F1R1	1068	729	0.0196629	LNG	reject	GC1	NGN3	NA	NA	NA	NA	NA
CCTAATATCTTGGA	F1R1	445	320	0.00674157	LNG	singlet	MGC2	NGN10	MGC2	NA	NA	NA	NA
CCTACAGAAAGTTC	F1R1	392	312	0.0306122	LNG	reject	MGC5	NGN2	NA	NA	NA	NA	NA
CCTACATAAGGATC	F1R1	597	430	0.0167504	LNG	reject	MGC2	NGN3	NA	NA	NA	NA	NA
CCTAGACCAGCGCG	F1R1	675	501	0.0148148	LNG	reject	NGN17	NGN2	NA	NA	NA	NA	NA
CCTAGACTCCCCAC	F1R1	469	347	0.0127932	LNG	reject	MGC3	NGN10	NA	NA	NA	NA	NA
CCTAGGCCCCTAGA	F1R1	358	270	0.00558659	LNG	reject	MGC2	NGN10	NA	NA	NA	NA	NA
CCTAGGCTTGGCGG	F1R1	545	403	0.012844	LNG	reject	NGN3	SGC5	NA	NA	NA	NA	NA
CCTAGTAACGTCAT	F1R1	297	235	0.023569	LNG	singlet	NGN4	GC3	NGN4	Nav1.8	Unmyelinated	Nocisensor	Broad projection
CCTAGTCACCGGTA	F1R1	301	238	0.0199336	LNG	reject	FB1	NGN7	NA	NA	NA	NA	NA
CCTAGTGCCGCCGA	F1R1	337	264	0.0118694	LNG	singlet	JGN1	SGC4	JGN1	Nav1.8	Unmyelinated	Mechanosensor/Nocisensor	Broad projection
CCTAGTGTCGACTA	F1R1	306	244	0.0294118	LNG	doublet_uncertain	SGC4	NGN8	NA	NA	NA	NA	NA
CCTATCAGCCACTA	F1R1	1115	767	0.0215247	LNG	reject	JGN3	NGN8	NA	NA	NA	NA	NA
CCTATTCGCCTTTT	F1R1	313	221	0.00958466	LNG	reject	NGN3	SGC5	NA	NA	NA	NA	NA
CCTATTGCGTAGAC	F1R1	252	204	0.00793651	LNG	singlet	MGC2	JGN2	MGC2	NA	NA	NA	NA
CCTATTTTAGGTTC	F1R1	278	217	0.00719424	LNG	reject	FB1	NGN21	NA	NA	NA	NA	NA
CCTCAAGCTCCTTA	F1R1	408	309	0.00980392	LNG	reject	NGN3	SGC2	NA	NA	NA	NA	NA
CCTCAATACCCTGG	F1R1	396	297	0.020202	LNG	reject	MGC2	NGN5	NA	NA	NA	NA	NA
CCTCACCTGCGGGA	F1R1	945	643	0.0201058	LNG	singlet	NGN10	NGN8	NGN10	Nav1.8	Myelinated	Mechanosensor	Gut
CCTCACGCAGGCAG	F1R1	332	244	0.00301205	LNG	singlet	FB3	NGN21	FB3	NA	NA	NA	NA
CCTCAGTCGATGAT	F1R1	711	528	0.00984529	LNG	reject	NGN10	SGC8	NA	NA	NA	NA	NA
CCTCCAGTTTTCAG	F1R1	613	404	0.00815661	LNG	reject	NGN3	SGC5	NA	NA	NA	NA	NA
CCTCCCCAGTACAG	F1R1	345	262	0.0173913	LNG	reject	NGN10	NGN13	NA	NA	NA	NA	NA
CCTCCCGACGGTCA	F1R1	745	497	0.0241611	LNG	reject	NGN8	SGC5	NA	NA	NA	NA	NA
CCTCCCTGACAGCT	F1R1	332	249	0.0271084	LNG	reject	MGC2	NGN8	NA	NA	NA	NA	NA
CCTCCTGAACGGCG	F1R1	1012	708	0.0177866	LNG	doublet_certain	NGN7	FB2	NA	NA	NA	NA	NA
CCTCGGAAACCTAA	F1R1	691	515	0.0115774	LNG	singlet	JGN1	NGN16	JGN1	Nav1.8	Unmyelinated	Mechanosensor/Nocisensor	Broad projection
CCTCGGAGCGTTGC	F1R1	1010	620	0.0168317	LNG	reject	NGN3	SGC2	NA	NA	NA	NA	NA
CCTCGTTTTTCTGC	F1R1	1434	912	0.013947	LNG	singlet	NGN2	NGN14	NGN2	Nav1.8	Lightly myelinated	Nocisensor	Broad projection
CCTCTACACTTGTG	F1R1	851	570	0.0152761	LNG	doublet_uncertain	FB4	JGN1	NA	NA	NA	NA	NA
CCTCTACGTGTCCC	F1R1	1875	1077	0.0128	LNG	doublet_uncertain	JGN2	NGN13	NA	NA	NA	NA	NA
CCTCTCCTGATCAG	F1R1	351	269	0.017094	LNG	reject	NGN10	SGC5	NA	NA	NA	NA	NA
CCTCTCGTCCGTGT	F1R1	369	240	0.0135501	LNG	doublet_certain	MGC1	FB4	NA	NA	NA	NA	NA
CCTCTCTCGGCCGA	F1R1	262	200	0.0229008	LNG	reject	FB3	JGN4	NA	NA	NA	NA	NA
CCTCTTCAAAGTAC	F1R1	312	240	0.0160256	LNG	reject	NGN2	SGC6	NA	NA	NA	NA	NA
CCTGAAAACTGGCC	F1R1	471	349	0.014862	LNG	singlet	NGN7	GC2	NGN7	Nav1.1	Lightly myelinated	Mechanosensor	Pancreas
CCTGAAGTTGCGAT	F1R1	283	222	0.0176678	LNG	reject	NGN2	SGC5	NA	NA	NA	NA	NA
CCTGACACGCCCCG	F1R1	350	248	0.00571429	LNG	reject	MGC2	NGN3	NA	NA	NA	NA	NA
CCTGACAGAGCATG	F1R1	569	420	0.00702988	LNG	singlet	NGN2	FB2	NGN2	Nav1.8	Lightly myelinated	Nocisensor	Broad projection
CCTGATGCATCCGC	F1R1	1197	813	0.0116959	LNG	singlet	NGN10	SGC8	NGN10	Nav1.8	Myelinated	Mechanosensor	Gut
CCTGATTTTATAGC	F1R1	627	442	0.0191388	LNG	reject	NGN3	SGC6	NA	NA	NA	NA	NA
CCTGCAAGCCTAAG	F1R1	574	445	0.0174216	LNG	reject	NGN14	NGN3	NA	NA	NA	NA	NA
CCTGCCCAGCCGCT	F1R1	452	319	0.0132743	LNG	reject	JGN1	MGC5	NA	NA	NA	NA	NA
CCTGCCGCGTATAG	F1R1	2460	1345	0.00853659	LNG	doublet_certain	JGN1	MGC5	NA	NA	NA	NA	NA
CCTGCGGTTTAGCA	F1R1	1440	897	0.00833333	LNG	singlet	NGN3	NGN10	NGN3	Nav1.8	Unmyelinated	Mechanosensor	Gut
CCTGCTTGACCGGG	F1R1	557	385	0.005386	LNG	reject	MGC2	NGN3	NA	NA	NA	NA	NA
CCTGCTTTACTTAA	F1R1	359	288	0.0250696	LNG	reject	NGN5	SGC5	NA	NA	NA	NA	NA
CCTGGACATCCATT	F1R1	239	200	0.0251046	LNG	reject	FB4	GC1	NA	NA	NA	NA	NA
CCTGGAGCCACAAG	F1R1	312	261	0.00641026	LNG	reject	NGN12	SGC3	NA	NA	NA	NA	NA
CCTGGATGCGTTAT	F1R1	760	572	0.0105263	LNG	reject	NGN6	NGN9	NA	NA	NA	NA	NA
CCTGGCCAGATAGC	F1R1	475	368	0.00421053	LNG	doublet_certain	NGN7	EC1	NA	NA	NA	NA	NA
CCTGGGTCCCATCG	F1R1	1329	863	0.00978179	LNG	singlet	NGN3	NGN20	NGN3	Nav1.8	Unmyelinated	Mechanosensor	Gut
CCTGGGTGCAGTGC	F1R1	1098	692	0.0100182	LNG	reject	NGN2	SGC5	NA	NA	NA	NA	NA
CCTGGTCGAGTCCG	F1R1	332	258	0.0180723	LNG	reject	MGC2	NGN5	NA	NA	NA	NA	NA
CCTGGTCGCGGTAG	F1R1	300	232	0.01	LNG	reject	MGC1	NGN3	NA	NA	NA	NA	NA
CCTGTATGAGTCTC	F1R1	368	285	0.013587	LNG	reject	NGN7	SGC2	NA	NA	NA	NA	NA
CCTGTCACATGTTT	F1R1	383	279	0.0130548	LNG	reject	NGN2	SGC5	NA	NA	NA	NA	NA
CCTGTCGGGGTCCC	F1R1	1157	708	0.00864304	LNG	reject	NGN3	SGC8	NA	NA	NA	NA	NA
CCTGTGTTTATTCA	F1R1	466	367	0.0128755	LNG	reject	MGC4	NGN6	NA	NA	NA	NA	NA
CCTGTTCTTGCCGG	F1R1	682	474	0.0131965	LNG	singlet	NGN12	HC1	NGN12	Nav1.1	Myelinated	Mechanosensor/Nocisensor	Duodenum
CCTTAAGGATGCTA	F1R1	254	198	0.019685	LNG	reject	MGC2	NGN3	NA	NA	NA	NA	NA
CCTTAAGTTGGGTC	F1R1	406	314	0.0246305	LNG	doublet_uncertain	SGC5	NGN7	NA	NA	NA	NA	NA
CCTTAGAAGTAAAC	F1R1	595	467	0.0134454	LNG	reject	NGN2	NGN21	NA	NA	NA	NA	NA
CCTTCCTCATCTAT	F1R1	617	429	0.0162075	LNG	singlet	NGN3	MGC1	NGN3	Nav1.8	Unmyelinated	Mechanosensor	Gut
CCTTCGCACGACAG	F1R1	801	556	0.0212235	LNG	reject	NGN8	SGC6	NA	NA	NA	NA	NA
CCTTCGCCTCACCC	F1R1	246	191	0.0203252	LNG	reject	FB4	GC2	NA	NA	NA	NA	NA
CCTTGAAACCACCT	F1R1	391	297	0.0255754	LNG	singlet	NGN7	HC1	NGN7	Nav1.1	Lightly myelinated	Mechanosensor	Pancreas
CCTTGCCTAGAGAC	F1R1	678	495	0.0103245	LNG	reject	NGN7	SGC2	NA	NA	NA	NA	NA
CCTTGTAAATATCA	F1R1	277	230	0.00361011	LNG	reject	NGN7	SGC3	NA	NA	NA	NA	NA
CCTTTCAAGAGAGT	F1R1	354	287	0.0141243	LNG	reject	FB1	NGN16	NA	NA	NA	NA	NA
CCTTTTTTATCCTG	F1R1	347	250	0.0259366	LNG	doublet_uncertain	MGC2	NGN8	NA	NA	NA	NA	NA
CGAAACAACTTAAT	F1R1	299	214	0.0367893	LNG	reject	JGN1	SGC5	NA	NA	NA	NA	NA
CGAACTTAACAAAC	F1R1	302	231	0.0264901	LNG	singlet	NGN3	SGC1	NGN3	Nav1.8	Unmyelinated	Mechanosensor	Gut
CGAAGCCCTTCTTT	F1R1	594	429	0.020202	LNG	reject	NGN4	SGC4	NA	NA	NA	NA	NA
CGAATCAGCACAAG	F1R1	350	289	0.0542857	LNG	reject	EC3	NGN2	NA	NA	NA	NA	NA
CGAATCAGGGACTC	F1R1	358	289	0.0111732	LNG	reject	NGN13	NGN9	NA	NA	NA	NA	NA
CGACACTTCTCAGG	F1R1	369	292	0.0108401	LNG	singlet	NGN14	MGC1	NGN14	Nav1.1	Myelinated	Mechanosensor	Gut
CGACCAACCGAATC	F1R1	277	213	0.0144404	LNG	reject	FB4	NGN2	NA	NA	NA	NA	NA
CGACCCGCCCGTAA	F1R1	348	286	0.00574713	LNG	reject	MGC4	NGN15	NA	NA	NA	NA	NA
CGACCCGTTTATCC	F1R1	712	511	0.0210674	LNG	reject	GC2	NGN4	NA	NA	NA	NA	NA
CGACGCCTTTAAAC	F1R1	647	490	0.0293663	LNG	singlet	NGN1	SGC4	NGN1	Nav1.8	Lightly myelinated	Nocisensor	Broad projection
CGACGCGGCGGGTA	F1R1	307	234	0.0553746	LNG	reject	NGN21	SGC5	NA	NA	NA	NA	NA
CGACGGTGCATACA	F1R1	1401	888	0.0378301	LNG	reject	FB3	NGN3	NA	NA	NA	NA	NA
CGACTATTGAGATC	F1R1	1203	811	0.0149626	LNG	singlet	NGN14	JGN3	NGN14	Nav1.1	Myelinated	Mechanosensor	Gut
CGACTGATTGAGGC	F1R1	240	191	0.0208333	LNG	reject	NGN13	NGN3	NA	NA	NA	NA	NA
CGACTGTCGCGTTT	F1R1	349	260	0.0515759	LNG	singlet	NGN3	SGC3	NGN3	Nav1.8	Unmyelinated	Mechanosensor	Gut
CGAGAGGTAAGGGC	F1R1	263	220	0.0152091	LNG	reject	NGN3	SGC1	NA	NA	NA	NA	NA
CGAGCTGGGGAAGC	F1R1	356	301	0.011236	LNG	reject	NGN17	NGN21	NA	NA	NA	NA	NA
CGAGCTTTATATAT	F1R1	423	331	0.0212766	LNG	reject	JGN3	NGN18	NA	NA	NA	NA	NA
CGAGGAAAAGGGCG	F1R1	250	213	0.024	LNG	reject	JGN1	NGN8	NA	NA	NA	NA	NA
CGAGGGGTGTTTGC	F1R1	267	225	0.0262172	LNG	doublet_uncertain	FB3	NGN4	NA	NA	NA	NA	NA
CGAGTCAACTAATA	F1R1	535	415	0.0336449	LNG	reject	NGN2	SGC2	NA	NA	NA	NA	NA
CGAGTCATTTTACG	F1R1	290	226	0.0241379	LNG	doublet_certain	JGN3	GC3	NA	NA	NA	NA	NA
CGAGTTGGCCTCGC	F1R1	784	541	0.0114796	LNG	singlet	NGN13	JGN3	NGN13	Nav1.8	Unmyelinated	Nocisensor	Broad projection
CGATATGTCATCAA	F1R1	456	364	0.0372807	LNG	reject	NGN8	SGC7	NA	NA	NA	NA	NA
CGATCACGAACTTG	F1R1	504	402	0.00396825	LNG	singlet	NGN14	NGN9	NGN14	Nav1.1	Myelinated	Mechanosensor	Gut
CGATCATATGGAAA	F1R1	366	274	0.0191257	LNG	reject	NGN14	NGN6	NA	NA	NA	NA	NA
CGATCCGATTCGAG	F1R1	436	340	0.016055	LNG	singlet	NGN2	NGN20	NGN2	Nav1.8	Lightly myelinated	Nocisensor	Broad projection
CGATCGCGAGCCCG	F1R1	1883	1220	0.015932	LNG	reject	NGN1	NGN17	NA	NA	NA	NA	NA
CGATCGCTGGAAAT	F1R1	282	241	0.0177305	LNG	singlet	NGN3	SGC2	NGN3	Nav1.8	Unmyelinated	Mechanosensor	Gut
CGATGAATGGTTCA	F1R1	473	366	0.02537	LNG	reject	NGN3	SGC1	NA	NA	NA	NA	NA
CGATGCCCGGTCGC	F1R1	647	446	0.0216383	LNG	singlet	NGN3	SGC1	NGN3	Nav1.8	Unmyelinated	Mechanosensor	Gut
CGATTCTGACACTG	F1R1	810	530	0.0148148	LNG	reject	MGC2	NGN10	NA	NA	NA	NA	NA
CGATTTCACTGTCA	F1R1	262	205	0.0419847	LNG	reject	NGN7	SGC5	NA	NA	NA	NA	NA
CGATTTTTGGGGTG	F1R1	749	517	0.0213618	LNG	reject	NGN3	SGC7	NA	NA	NA	NA	NA
CGCAAACACAGCGA	F1R1	446	338	0.0179372	LNG	reject	JGN1	NGN3	NA	NA	NA	NA	NA
CGCAAATAGCCTAT	F1R1	361	294	0.0166205	LNG	singlet	NGN10	FB1	NGN10	Nav1.8	Myelinated	Mechanosensor	Gut
CGCAACCCGGGGGG	F1R1	426	286	0.0328638	LNG	singlet	NGN2	EC1	NGN2	Nav1.8	Lightly myelinated	Nocisensor	Broad projection
CGCAACCGCCCCCT	F1R1	618	433	0.012945	LNG	reject	MGC2	NGN10	NA	NA	NA	NA	NA
CGCAACGCGCTTGC	F1R1	393	323	0.0101781	LNG	reject	NGN7	NGN9	NA	NA	NA	NA	NA
CGCAACGTACGTCT	F1R1	904	614	0.0121681	LNG	singlet	NGN2	GC3	NGN2	Nav1.8	Lightly myelinated	Nocisensor	Broad projection
CGCAAGGGTGTGCT	F1R1	492	401	0.0101626	LNG	reject	MGC6	NGN1	NA	NA	NA	NA	NA
CGCAATCTGGCCGC	F1R1	702	483	0.0128205	LNG	reject	NGN10	SGC4	NA	NA	NA	NA	NA
CGCACGTTATGTCC	F1R1	1093	781	0.00548948	LNG	doublet_uncertain	NGN14	FB4	NA	NA	NA	NA	NA
CGCAGTCGGAGGCA	F1R1	322	247	0.015528	LNG	reject	NGN5	SGC5	NA	NA	NA	NA	NA
CGCATACTAGTCGT	F1R1	542	411	0.00738007	LNG	reject	GC1	NGN3	NA	NA	NA	NA	NA
CGCATCAGCGCAGC	F1R1	343	274	0.0262391	LNG	reject	GC3	NGN3	NA	NA	NA	NA	NA
CGCCAAAAGGCGTC	F1R1	341	252	0.0175953	LNG	singlet	NGN3	HC2	NGN3	Nav1.8	Unmyelinated	Mechanosensor	Gut
CGCCAACGCGTGTC	F1R1	532	417	0.0150376	LNG	reject	NGN14	NGN9	NA	NA	NA	NA	NA
CGCCACCACGTTGG	F1R1	533	365	0.0150094	LNG	singlet	NGN3	FB2	NGN3	Nav1.8	Unmyelinated	Mechanosensor	Gut
CGCCATCGACTGCT	F1R1	272	213	0	LNG	reject	NGN2	NGN21	NA	NA	NA	NA	NA
CGCCCCTAGGAGAC	F1R1	248	194	0.00806452	LNG	doublet_uncertain	MGC5	JGN2	NA	NA	NA	NA	NA
CGCCCGGGGGGCAT	F1R1	392	284	0.0153061	LNG	singlet	MGC2	FB4	MGC2	NA	NA	NA	NA
CGCCCGTCACCCCA	F1R1	916	575	0.00873362	LNG	singlet	MGC2	NGN12	MGC2	NA	NA	NA	NA
CGCCCTCCACTCCC	F1R1	1238	811	0.0129241	LNG	reject	NGN3	NGN6	NA	NA	NA	NA	NA
CGCCGCCCACGGGT	F1R1	259	211	0.015444	LNG	reject	EC3	NGN10	NA	NA	NA	NA	NA
CGCCGGCTGCGGTA	F1R1	865	615	0.016185	LNG	reject	NGN20	NGN8	NA	NA	NA	NA	NA
CGCCGGGGTTCTAA	F1R1	1316	795	0.00987842	LNG	singlet	NGN3	SGC5	NGN3	Nav1.8	Unmyelinated	Mechanosensor	Gut
CGCCGGTGCGAGAA	F1R1	361	276	0.0110803	LNG	singlet	SGC5	NGN3	SGC5	NA	NA	NA	NA
CGCCTACCCGGCGA	F1R1	1005	651	0.0208955	LNG	reject	NGN3	SGC1	NA	NA	NA	NA	NA
CGCCTGGGGTATGC	F1R1	427	322	0.0140515	LNG	singlet	NGN2	FB1	NGN2	Nav1.8	Lightly myelinated	Nocisensor	Broad projection
CGCCTGTGTTCTGT	F1R1	528	376	0.0132576	LNG	doublet_uncertain	MGC2	NGN6	NA	NA	NA	NA	NA
CGCGACGTCGGGAT	F1R1	757	561	0.0171731	LNG	reject	NGN2	NGN21	NA	NA	NA	NA	NA
CGCGAGTATTGTCT	F1R1	1553	949	0.0128783	LNG	singlet	NGN3	JGN3	NGN3	Nav1.8	Unmyelinated	Mechanosensor	Gut
CGCGATGTTGATTA	F1R1	333	269	0.00900901	LNG	singlet	NGN8	NGN11	NGN8	Nav1.8	Unmyelinated	Mechanosensor/Nocisensor	Broad projection
CGCGCCATCTACAG	F1R1	403	312	0.0198511	LNG	doublet_uncertain	FB4	JGN1	NA	NA	NA	NA	NA
CGCGCCCCGGGGAT	F1R1	560	403	0.00892857	LNG	reject	MGC3	NGN3	NA	NA	NA	NA	NA
CGCGCCCTGATCTC	F1R1	532	369	0.0037594	LNG	singlet	MGC2	FB4	MGC2	NA	NA	NA	NA
CGCGCGGCTACTTC	F1R1	550	394	0.0163636	LNG	reject	MGC6	NGN6	NA	NA	NA	NA	NA
CGCGCTATGGATGT	F1R1	691	516	0.0144718	LNG	reject	EC3	NGN10	NA	NA	NA	NA	NA
CGCGCTATTCAGTC	F1R1	1653	941	0.0163339	LNG	reject	NGN3	SGC1	NA	NA	NA	NA	NA
CGCGTCTTTGCCCG	F1R1	1070	754	0.0214953	LNG	reject	NGN8	SGC2	NA	NA	NA	NA	NA
CGCGTTGCTGTAAC	F1R1	498	360	0.0200803	LNG	reject	NGN3	SGC1	NA	NA	NA	NA	NA
CGCTAATCTCGATG	F1R1	477	362	0.0230608	LNG	reject	NGN2	NGN4	NA	NA	NA	NA	NA
CGCTATAATAATGG	F1R1	399	315	0.0075188	LNG	singlet	NGN8	SGC8	NGN8	Nav1.8	Unmyelinated	Mechanosensor/Nocisensor	Broad projection
CGCTATCACAGAGC	F1R1	259	212	0.023166	LNG	singlet	NGN3	FB3	NGN3	Nav1.8	Unmyelinated	Mechanosensor	Gut
CGCTATCGGGCAAT	F1R1	472	361	0.0148305	LNG	reject	NGN2	SGC6	NA	NA	NA	NA	NA
CGCTCTGACTGGAG	F1R1	801	590	0.0137328	LNG	singlet	NGN2	FB1	NGN2	Nav1.8	Lightly myelinated	Nocisensor	Broad projection
CGCTGAGCTGCTGC	F1R1	402	314	0.00995025	LNG	reject	MGC1	NGN2	NA	NA	NA	NA	NA
CGCTGGGGAGTTCG	F1R1	295	238	0.0135593	LNG	reject	MGC1	NGN21	NA	NA	NA	NA	NA
CGCTTAGCGCGACT	F1R1	312	253	0.00320513	LNG	singlet	NGN14	SGC6	NGN14	Nav1.1	Myelinated	Mechanosensor	Gut
CGCTTGCAAATACG	F1R1	764	507	0.0314136	LNG	singlet	NGN3	SGC5	NGN3	Nav1.8	Unmyelinated	Mechanosensor	Gut
CGGAAGCCCTTATA	F1R1	366	286	0.0163934	LNG	reject	MGC2	NGN3	NA	NA	NA	NA	NA
CGGAAGCTCCCCCG	F1R1	412	312	0.0339806	LNG	reject	JGN1	NGN16	NA	NA	NA	NA	NA
CGGAAGGTTTTCTA	F1R1	538	440	0.0111524	LNG	reject	NGN20	NGN3	NA	NA	NA	NA	NA
CGGACAGACGCACG	F1R1	288	233	0.0173611	LNG	singlet	NGN3	FB2	NGN3	Nav1.8	Unmyelinated	Mechanosensor	Gut
CGGACCCACGCCCT	F1R1	660	428	0.00909091	LNG	singlet	MGC2	FB1	MGC2	NA	NA	NA	NA
CGGACCCCACTGGA	F1R1	638	472	0.0219436	LNG	reject	NGN2	NGN7	NA	NA	NA	NA	NA
CGGAGACTGGATAG	F1R1	275	223	0.0218182	LNG	reject	NGN2	SGC5	NA	NA	NA	NA	NA
CGGAGCAATTGTGG	F1R1	283	241	0.00353357	LNG	reject	FB2	NGN8	NA	NA	NA	NA	NA
CGGAGTCCCATATC	F1R1	360	264	0.0166667	LNG	reject	NGN3	SGC2	NA	NA	NA	NA	NA
CGGATACTATTACC	F1R1	266	203	0.0112782	LNG	reject	JGN3	SGC5	NA	NA	NA	NA	NA
CGGATCCTAATCCC	F1R1	375	292	0.008	LNG	singlet	NGN2	MGC2	NGN2	Nav1.8	Lightly myelinated	Nocisensor	Broad projection
CGGATCGCTAAAGC	F1R1	351	283	0.017094	LNG	reject	NGN4	SGC6	NA	NA	NA	NA	NA
CGGATTTGGGTCCT	F1R1	565	423	0.019469	LNG	reject	NGN17	NGN7	NA	NA	NA	NA	NA
CGGCAAACTCTGGC	F1R1	242	214	0.00413223	LNG	reject	NGN10	NGN9	NA	NA	NA	NA	NA
CGGCAAGCCTTAGA	F1R1	241	213	0.0124481	LNG	reject	NGN13	NGN6	NA	NA	NA	NA	NA
CGGCACAAACTTTA	F1R1	602	436	0.0116279	LNG	singlet	NGN14	NGN3	NGN14	Nav1.1	Myelinated	Mechanosensor	Gut
CGGCACTACCTTGG	F1R1	352	255	0.0284091	LNG	singlet	MGC2	FB1	MGC2	NA	NA	NA	NA
CGGCAGAAATCTTC	F1R1	359	289	0.00557103	LNG	reject	NGN1	NGN14	NA	NA	NA	NA	NA
CGGCATTCGCTCTA	F1R1	633	469	0.014218	LNG	singlet	NGN2	GC2	NGN2	Nav1.8	Lightly myelinated	Nocisensor	Broad projection
CGGCCACGTGTTAA	F1R1	807	582	0.0173482	LNG	singlet	NGN4	NGN20	NGN4	Nav1.8	Unmyelinated	Nocisensor	Broad projection
CGGCCACTTACTCG	F1R1	737	523	0.0189959	LNG	singlet	NGN10	NGN7	NGN10	Nav1.8	Myelinated	Mechanosensor	Gut
CGGCGAATACTTTT	F1R1	332	261	0.0361446	LNG	reject	JGN1	NGN4	NA	NA	NA	NA	NA
CGGCGCGCACCATC	F1R1	695	491	0.0158273	LNG	reject	MGC2	NGN6	NA	NA	NA	NA	NA
CGGCGGCTTTGAGT	F1R1	277	223	0.0108303	LNG	singlet	NGN3	SGC7	NGN3	Nav1.8	Unmyelinated	Mechanosensor	Gut
CGGCTAAGTCCGGG	F1R1	257	208	0.0272374	LNG	reject	GC2	JGN1	NA	NA	NA	NA	NA
CGGCTACTCGGCTC	F1R1	822	614	0.0109489	LNG	doublet_uncertain	JGN1	NGN16	NA	NA	NA	NA	NA
CGGCTATGCGACAC	F1R1	611	441	0.0409165	LNG	reject	NGN18	NGN2	NA	NA	NA	NA	NA
CGGCTCAGGGCCGT	F1R1	350	251	0.0142857	LNG	reject	NGN10	NGN11	NA	NA	NA	NA	NA
CGGCTGCAAGGTCA	F1R1	385	306	0.0181818	LNG	reject	NGN2	SGC3	NA	NA	NA	NA	NA
CGGGACTCATTTGG	F1R1	644	489	0.015528	LNG	doublet_certain	NGN2	FB4	NA	NA	NA	NA	NA
CGGGCATTTACGAT	F1R1	384	285	0.0078125	LNG	singlet	NGN2	JGN1	NGN2	Nav1.8	Lightly myelinated	Nocisensor	Broad projection
CGGGGTGATGATGT	F1R1	344	285	0.0319767	LNG	reject	NGN5	NGN6	NA	NA	NA	NA	NA
CGGGTTGTCCCCAA	F1R1	688	502	0.0130814	LNG	reject	NGN2	NGN4	NA	NA	NA	NA	NA
CGGTCTAGCGCTGA	F1R1	269	216	0.0111524	LNG	reject	MGC2	NGN7	NA	NA	NA	NA	NA
CGGTGCCAATTCGG	F1R1	284	242	0.0246479	LNG	doublet_uncertain	SGC2	NGN4	NA	NA	NA	NA	NA
CGGTGTGTCTAATA	F1R1	399	315	0.0175439	LNG	reject	NGN3	SGC1	NA	NA	NA	NA	NA
CGGTGTTTGCCAGG	F1R1	704	544	0.00852273	LNG	singlet	NGN17	MGC4	NGN17	Nav1.1	Lightly myelinated	Mechanosensor	Broad projection
CGGTTTATCGCAGT	F1R1	367	287	0.0108992	LNG	reject	GC2	NGN2	NA	NA	NA	NA	NA
CGGTTTTCCGAAGT	F1R1	261	208	0.0191571	LNG	reject	NGN13	SGC3	NA	NA	NA	NA	NA
CGTAACCAGATGCC	F1R1	405	329	0.00740741	LNG	reject	NGN3	SGC4	NA	NA	NA	NA	NA
CGTAAGCAATCAGG	F1R1	292	227	0.0547945	LNG	reject	NGN3	SGC3	NA	NA	NA	NA	NA
CGTAATATTCCACG	F1R1	566	409	0.0123675	LNG	singlet	NGN21	NGN2	NGN21	Nav1.1	Myelinated	Mechanosensor	Jejunum/Ileum
CGTACGTGTCCACC	F1R1	254	221	0.00787402	LNG	singlet	NGN3	FB3	NGN3	Nav1.8	Unmyelinated	Mechanosensor	Gut
CGTACGTGTGGCGC	F1R1	382	278	0.0052356	LNG	singlet	NGN9	NGN3	NGN9	Nav1.8	Unmyelinated	Nocisensor	Gut
CGTAGCGGGTCCTT	F1R1	1000	750	0.02	LNG	doublet_uncertain	NGN9	NGN2	NA	NA	NA	NA	NA
CGTAGGTACTTGTA	F1R1	596	465	0.0151007	LNG	reject	FB1	NGN2	NA	NA	NA	NA	NA
CGTATCCACCAATA	F1R1	241	215	0.00829876	LNG	reject	NGN2	NGN4	NA	NA	NA	NA	NA
CGTCAAAATAATCA	F1R1	466	344	0.0150215	LNG	doublet_uncertain	SGC8	NGN3	NA	NA	NA	NA	NA
CGTCAACCTCACTG	F1R1	1321	882	0.014383	LNG	reject	NGN2	SGC6	NA	NA	NA	NA	NA
CGTCAAGCGGAGTA	F1R1	505	360	0.0138614	LNG	singlet	NGN2	NGN10	NGN2	Nav1.8	Lightly myelinated	Nocisensor	Broad projection
CGTCAGAGGGCCTA	F1R1	227	195	0.0264317	LNG	reject	NGN21	SGC1	NA	NA	NA	NA	NA
CGTCCCAACCACGC	F1R1	1949	1164	0.0169318	LNG	singlet	NGN3	NGN20	NGN3	Nav1.8	Unmyelinated	Mechanosensor	Gut
CGTCCCTGGCGTCA	F1R1	719	513	0.0431154	LNG	singlet	NGN2	MGC5	NGN2	Nav1.8	Lightly myelinated	Nocisensor	Broad projection
CGTCCTCTTGGCTG	F1R1	732	492	0.0259563	LNG	reject	FB1	NGN2	NA	NA	NA	NA	NA
CGTCCTTTACCTGC	F1R1	898	641	0.0077951	LNG	singlet	NGN2	NGN17	NGN2	Nav1.8	Lightly myelinated	Nocisensor	Broad projection
CGTCGAAACAGTAC	F1R1	643	467	0.0139969	LNG	reject	NGN1	NGN13	NA	NA	NA	NA	NA
CGTCTGGGGGAGGT	F1R1	435	328	0.0114943	LNG	reject	NGN10	NGN21	NA	NA	NA	NA	NA
CGTCTTAGGTTCTG	F1R1	1282	837	0.025741	LNG	singlet	NGN1	NGN4	NGN1	Nav1.8	Lightly myelinated	Nocisensor	Broad projection
CGTGAGTGTCACTA	F1R1	537	385	0.00558659	LNG	reject	NGN3	SGC3	NA	NA	NA	NA	NA
CGTGCACGCGATTC	F1R1	482	371	0.0103734	LNG	reject	MGC4	NGN1	NA	NA	NA	NA	NA
CGTGCCTTCCGGTA	F1R1	601	441	0.0199667	LNG	reject	NGN3	NGN7	NA	NA	NA	NA	NA
CGTGCGCTCCCTTA	F1R1	272	199	0.00735294	LNG	reject	GC2	JGN1	NA	NA	NA	NA	NA
CGTGGAATTCCATA	F1R1	553	432	0.00361664	LNG	singlet	JGN1	NGN14	JGN1	Nav1.8	Unmyelinated	Mechanosensor/Nocisensor	Broad projection
CGTGGGATCATTCT	F1R1	483	369	0.00414079	LNG	singlet	NGN2	SGC3	NGN2	Nav1.8	Lightly myelinated	Nocisensor	Broad projection
CGTGTTCAGCTCTT	F1R1	927	642	0.0161812	LNG	reject	NGN2	SGC5	NA	NA	NA	NA	NA
CGTTAAACGCTTGT	F1R1	753	529	0.00664011	LNG	singlet	NGN7	NGN3	NGN7	Nav1.1	Lightly myelinated	Mechanosensor	Pancreas
CGTTAATCGTTCGC	F1R1	629	461	0.0254372	LNG	reject	NGN3	SGC2	NA	NA	NA	NA	NA
CGTTATTAGTCTCA	F1R1	705	515	0.00992908	LNG	singlet	NGN2	MGC5	NGN2	Nav1.8	Lightly myelinated	Nocisensor	Broad projection
CGTTCAACATGGCT	F1R1	795	509	0.0188679	LNG	reject	NGN3	NGN7	NA	NA	NA	NA	NA
CGTTCCAATACATT	F1R1	729	505	0.0178326	LNG	singlet	NGN6	NGN2	NGN6	Nav1.1	Lightly myelinated	Mechanosensor	Broad projection
CGTTCCAGCTTAGC	F1R1	378	273	0.00529101	LNG	doublet_uncertain	JGN1	SGC6	NA	NA	NA	NA	NA
CGTTGTCTCCGCTG	F1R1	326	241	0	LNG	reject	JGN3	SGC5	NA	NA	NA	NA	NA
CGTTGTTACGCGGA	F1R1	321	275	0.00623053	LNG	reject	MGC6	NGN8	NA	NA	NA	NA	NA
CGTTTCACTCGCTC	F1R1	344	281	0.0145349	LNG	reject	NGN10	SGC2	NA	NA	NA	NA	NA
CGTTTCTGCTATGA	F1R1	834	596	0.0239808	LNG	reject	NGN13	NGN14	NA	NA	NA	NA	NA
CGTTTGGCTTTTGA	F1R1	370	286	0.0108108	LNG	reject	NGN8	SGC1	NA	NA	NA	NA	NA
CGTTTTCCGTATGC	F1R1	731	520	0.0109439	LNG	singlet	NGN6	MGC4	NGN6	Nav1.1	Lightly myelinated	Mechanosensor	Broad projection
CGTTTTCTACCGCA	F1R1	962	710	0.010395	LNG	doublet_uncertain	NGN9	NGN1	NA	NA	NA	NA	NA
CGTTTTCTGATATC	F1R1	272	203	0.0147059	LNG	reject	FB4	NGN2	NA	NA	NA	NA	NA
CTAAACCGCGTCTA	F1R1	416	326	0.0120192	LNG	reject	MGC1	NGN21	NA	NA	NA	NA	NA
CTAACCGACGAGTG	F1R1	439	362	0.00455581	LNG	reject	NGN15	NGN9	NA	NA	NA	NA	NA
CTAAGGGCGATGTC	F1R1	511	392	0.0176125	LNG	singlet	NGN1	NGN9	NGN1	Nav1.8	Lightly myelinated	Nocisensor	Broad projection
CTAAGTCTAGGCGG	F1R1	386	282	0.0388601	LNG	reject	HC1	NGN3	NA	NA	NA	NA	NA
CTAATGCGCTATGA	F1R1	567	392	0.021164	LNG	doublet_certain	NGN3	FB1	NA	NA	NA	NA	NA
CTAATTACCTTGCC	F1R1	1146	742	0.0183246	LNG	singlet	NGN3	HC2	NGN3	Nav1.8	Unmyelinated	Mechanosensor	Gut
CTACAGCACTCCGA	F1R1	621	449	0.0273752	LNG	doublet_uncertain	FB1	NGN3	NA	NA	NA	NA	NA
CTACCCCAAAGGTT	F1R1	462	339	0.025974	LNG	reject	NGN3	SGC5	NA	NA	NA	NA	NA
CTACCTCGCTGTTG	F1R1	546	433	0.0238095	LNG	singlet	NGN2	SGC3	NGN2	Nav1.8	Lightly myelinated	Nocisensor	Broad projection
CTACGACAGTTCTT	F1R1	451	368	0.0266075	LNG	reject	NGN20	NGN3	NA	NA	NA	NA	NA
CTACGAGGCCCCAT	F1R1	384	310	0.015625	LNG	reject	NGN13	NGN20	NA	NA	NA	NA	NA
CTACGCCGCGGCTA	F1R1	282	216	0.0177305	LNG	reject	FB1	NGN7	NA	NA	NA	NA	NA
CTACGGTGCTTTAT	F1R1	895	603	0.0145251	LNG	doublet_uncertain	NGN21	SGC1	NA	NA	NA	NA	NA
CTACTATGGCCACC	F1R1	743	512	0.0363392	LNG	singlet	NGN4	NGN20	NGN4	Nav1.8	Unmyelinated	Nocisensor	Broad projection
CTACTCTCCAATAG	F1R1	293	241	0.0273038	LNG	reject	NGN20	NGN5	NA	NA	NA	NA	NA
CTACTTGCTGCATC	F1R1	363	273	0.00826446	LNG	reject	FB1	JGN1	NA	NA	NA	NA	NA
CTAGACGTTGTTCT	F1R1	520	398	0.0230769	LNG	reject	NGN2	NGN6	NA	NA	NA	NA	NA
CTAGAGTTGTTTTG	F1R1	269	220	0.0148699	LNG	reject	NGN20	NGN5	NA	NA	NA	NA	NA
CTAGCCCACGGCCA	F1R1	278	226	0.00719424	LNG	singlet	NGN14	GC3	NGN14	Nav1.1	Myelinated	Mechanosensor	Gut
CTAGCGGAATTCGA	F1R1	429	317	0.011655	LNG	reject	MGC5	NGN10	NA	NA	NA	NA	NA
CTAGGCACACGCGT	F1R1	268	197	0.011194	LNG	reject	HC2	MGC2	NA	NA	NA	NA	NA
CTAGTATCACAACT	F1R1	237	193	0.00421941	LNG	reject	NGN3	SGC4	NA	NA	NA	NA	NA
CTAGTCCGCAGAGT	F1R1	268	209	0.0410448	LNG	reject	NGN21	SGC1	NA	NA	NA	NA	NA
CTAGTTCCCCGAAG	F1R1	325	279	0.00615385	LNG	singlet	NGN9	NGN1	NGN9	Nav1.8	Unmyelinated	Nocisensor	Gut
CTAGTTGTAACGAG	F1R1	495	359	0.010101	LNG	doublet_uncertain	SGC6	NGN2	NA	NA	NA	NA	NA
CTATAACCGATTCT	F1R1	1313	945	0.00990099	LNG	reject	NGN17	NGN21	NA	NA	NA	NA	NA
CTATATGGCACCAA	F1R1	348	270	0.0402299	LNG	reject	NGN3	SGC5	NA	NA	NA	NA	NA
CTATATTGAAGGTT	F1R1	232	198	0.012931	LNG	reject	NGN12	NGN4	NA	NA	NA	NA	NA
CTATCCGACCTCTT	F1R1	342	272	0.0233918	LNG	reject	NGN5	SGC2	NA	NA	NA	NA	NA
CTATCCGCTACCGG	F1R1	664	474	0.0120482	LNG	reject	MGC2	NGN7	NA	NA	NA	NA	NA
CTATCGCAGATGTA	F1R1	303	258	0.00660066	LNG	reject	NGN17	SGC3	NA	NA	NA	NA	NA
CTATCTTGGTGTTG	F1R1	540	405	0.0203704	LNG	reject	FB1	NGN10	NA	NA	NA	NA	NA
CTATGACCAGATGG	F1R1	423	326	0.0260047	LNG	reject	FB2	NGN2	NA	NA	NA	NA	NA
CTATGCCTTCGTAG	F1R1	249	201	0.00803213	LNG	reject	FB1	NGN2	NA	NA	NA	NA	NA
CTATTCCGTTTAAC	F1R1	705	486	0.0156028	LNG	singlet	NGN3	SGC8	NGN3	Nav1.8	Unmyelinated	Mechanosensor	Gut
CTCAACCGCTCCGT	F1R1	247	196	0.0121457	LNG	reject	NGN1	SGC5	NA	NA	NA	NA	NA
CTCAAGCAATCCCT	F1R1	344	256	0.0174419	LNG	singlet	NGN5	NGN15	NGN5	Nav1.8	Unmyelinated	Mechanosensor/Nocisensor	Broad projection
CTCAATTTCCGTCG	F1R1	691	547	0.0202605	LNG	singlet	JGN1	NGN9	JGN1	Nav1.8	Unmyelinated	Mechanosensor/Nocisensor	Broad projection
CTCACCATGAACAT	F1R1	504	354	0.0138889	LNG	reject	MGC2	NGN3	NA	NA	NA	NA	NA
CTCACCCAGTAATG	F1R1	250	203	0	LNG	reject	HC2	NGN2	NA	NA	NA	NA	NA
CTCACCGGTGAAGT	F1R1	343	287	0.0204082	LNG	reject	FB3	NGN2	NA	NA	NA	NA	NA
CTCACTCTGCGGGG	F1R1	622	445	0.0144695	LNG	doublet_uncertain	SGC6	NGN2	NA	NA	NA	NA	NA
CTCACTTCGTCCAC	F1R1	256	200	0.0078125	LNG	reject	JGN1	MGC2	NA	NA	NA	NA	NA
CTCAGACTCCTAAT	F1R1	349	278	0.0200573	LNG	reject	FB3	NGN16	NA	NA	NA	NA	NA
CTCAGATAGCATTC	F1R1	436	339	0.0137615	LNG	reject	NGN10	SGC2	NA	NA	NA	NA	NA
CTCAGCTTCCATGC	F1R1	317	249	0.0189274	LNG	reject	JGN4	NGN1	NA	NA	NA	NA	NA
CTCAGCTTTTTAGG	F1R1	659	486	0.0227618	LNG	reject	GC2	NGN4	NA	NA	NA	NA	NA
CTCAGGAGAGTTTC	F1R1	827	572	0.0483676	LNG	singlet	NGN4	MGC3	NGN4	Nav1.8	Unmyelinated	Nocisensor	Broad projection
CTCAGGGCCACACA	F1R1	979	636	0.0234934	LNG	reject	NGN2	NGN3	NA	NA	NA	NA	NA
CTCAGTACCTGCTC	F1R1	433	322	0.00692841	LNG	singlet	MGC2	NGN7	MGC2	NA	NA	NA	NA
CTCAGTTGTCGGGT	F1R1	403	317	0.0148883	LNG	reject	NGN2	SGC2	NA	NA	NA	NA	NA
CTCATATCACCTTA	F1R1	377	290	0.0106101	LNG	reject	NGN3	NGN6	NA	NA	NA	NA	NA
CTCATGATCCGTAT	F1R1	1208	776	0.0165563	LNG	singlet	NGN8	NGN3	NGN8	Nav1.8	Unmyelinated	Mechanosensor/Nocisensor	Broad projection
CTCCAAACGCGTCT	F1R1	340	286	0.0176471	LNG	reject	JGN1	NGN13	NA	NA	NA	NA	NA
CTCCAGGTTATGTT	F1R1	457	342	0.0196937	LNG	reject	FB2	NGN2	NA	NA	NA	NA	NA
CTCCATAAGTCACC	F1R1	342	258	0.0146199	LNG	reject	FB4	NGN5	NA	NA	NA	NA	NA
CTCCCAGTAATTCC	F1R1	356	272	0.0196629	LNG	reject	NGN14	NGN2	NA	NA	NA	NA	NA
CTCCCATCGGCTTC	F1R1	345	240	0.0144928	LNG	reject	JGN1	SGC5	NA	NA	NA	NA	NA
CTCCCGGACTTCCT	F1R1	545	406	0.0146789	LNG	singlet	JGN3	NGN17	JGN3	Nav1.1/Nav1.8	Myelinated	Mechanosensor/Nocisensor	Gut
CTCCGAATGCTCGC	F1R1	556	401	0.00899281	LNG	reject	MGC2	NGN10	NA	NA	NA	NA	NA
CTCCGCCACATCCT	F1R1	625	413	0.0128	LNG	doublet_uncertain	FB4	NGN3	NA	NA	NA	NA	NA
CTCCGGCCCGCGCG	F1R1	1085	689	0.0184332	LNG	singlet	NGN3	MGC2	NGN3	Nav1.8	Unmyelinated	Mechanosensor	Gut
CTCCGTATTTTAGC	F1R1	307	232	0.00977199	LNG	reject	MGC6	NGN2	NA	NA	NA	NA	NA
CTCCTACGGCAAAC	F1R1	633	437	0.0347551	LNG	reject	MGC2	NGN12	NA	NA	NA	NA	NA
CTCCTTAGCCAGGA	F1R1	308	234	0.00974026	LNG	reject	MGC2	NGN3	NA	NA	NA	NA	NA
CTCCTTTTTGAAGC	F1R1	292	247	0.0171233	LNG	doublet_uncertain	MGC4	NGN4	NA	NA	NA	NA	NA
CTCGAACCGCGGTG	F1R1	323	250	0.0309598	LNG	reject	NGN10	NGN2	NA	NA	NA	NA	NA
CTCGAACTCTAATC	F1R1	977	668	0.013306	LNG	reject	NGN14	NGN8	NA	NA	NA	NA	NA
CTCGACTGCCCCGT	F1R1	1098	731	0.0127505	LNG	reject	NGN10	NGN3	NA	NA	NA	NA	NA
CTCGCAATGACTGC	F1R1	540	437	0.0166667	LNG	singlet	NGN2	NGN20	NGN2	Nav1.8	Lightly myelinated	Nocisensor	Broad projection
CTCGCAGAGGGCCC	F1R1	361	280	0.0387812	LNG	reject	NGN13	NGN7	NA	NA	NA	NA	NA
CTCGCCTTGACCTG	F1R1	1491	978	0.0207914	LNG	doublet_certain	NGN13	NGN21	NA	NA	NA	NA	NA
CTCGCGTCATTTTG	F1R1	1045	676	0.0267943	LNG	reject	NGN4	SGC2	NA	NA	NA	NA	NA
CTCGGCGACCCCGC	F1R1	838	582	0.0131265	LNG	singlet	NGN21	NGN9	NGN21	Nav1.1	Myelinated	Mechanosensor	Jejunum/Ileum
CTCGTACCACGGGT	F1R1	628	452	0.0127389	LNG	doublet_uncertain	NGN3	MGC2	NA	NA	NA	NA	NA
CTCGTAGCGTTCGC	F1R1	387	308	0.00775194	LNG	reject	JGN2	JGN3	NA	NA	NA	NA	NA
CTCGTCATGGCCGC	F1R1	259	205	0.00772201	LNG	reject	GC1	JGN4	NA	NA	NA	NA	NA
CTCGTCCGAGATCC	F1R1	410	301	0.0097561	LNG	singlet	NGN2	SGC1	NGN2	Nav1.8	Lightly myelinated	Nocisensor	Broad projection
CTCGTGACGCGCCA	F1R1	591	444	0.0152284	LNG	singlet	NGN3	GC3	NGN3	Nav1.8	Unmyelinated	Mechanosensor	Gut
CTCGTGCTCTCGAA	F1R1	445	356	0.0179775	LNG	reject	NGN10	NGN14	NA	NA	NA	NA	NA
CTCGTTAAAACCAG	F1R1	568	401	0.0369718	LNG	singlet	NGN3	SGC2	NGN3	Nav1.8	Unmyelinated	Mechanosensor	Gut
CTCTAAAGATAGAC	F1R1	1106	769	0.00994575	LNG	singlet	JGN3	NGN2	JGN3	Nav1.1/Nav1.8	Myelinated	Mechanosensor/Nocisensor	Gut
CTCTACTGGTTGTC	F1R1	361	277	0.00831025	LNG	reject	JGN2	SGC4	NA	NA	NA	NA	NA
CTCTATCATATCAA	F1R1	291	222	0.0103093	LNG	singlet	NGN14	JGN2	NGN14	Nav1.1	Myelinated	Mechanosensor	Gut
CTCTATGGGTAGAA	F1R1	295	234	0.0135593	LNG	reject	FB2	JGN4	NA	NA	NA	NA	NA
CTCTATTTCCCCTG	F1R1	368	287	0.0108696	LNG	reject	HC1	NGN18	NA	NA	NA	NA	NA
CTCTGGGCTAAACG	F1R1	270	205	0.0037037	LNG	reject	NGN11	NGN6	NA	NA	NA	NA	NA
CTCTGGGTTAGTTA	F1R1	777	527	0.042471	LNG	singlet	NGN3	SGC2	NGN3	Nav1.8	Unmyelinated	Mechanosensor	Gut
CTCTTACGTGAGAT	F1R1	542	422	0.0202952	LNG	singlet	NGN2	NGN14	NGN2	Nav1.8	Lightly myelinated	Nocisensor	Broad projection
CTCTTAGCGACTCG	F1R1	379	276	0.0131926	LNG	doublet_uncertain	NGN2	MGC6	NA	NA	NA	NA	NA
CTCTTCAGGGGGGC	F1R1	534	402	0.00749064	LNG	reject	NGN7	NGN8	NA	NA	NA	NA	NA
CTCTTCTGTTCAGT	F1R1	248	191	0.00806452	LNG	reject	JGN1	MGC2	NA	NA	NA	NA	NA
CTGAACGTGACTGC	F1R1	438	319	0.00913242	LNG	reject	FB4	NGN3	NA	NA	NA	NA	NA
CTGAACTCTATATG	F1R1	346	269	0.0346821	LNG	reject	NGN13	NGN7	NA	NA	NA	NA	NA
CTGACATACTACCT	F1R1	1230	836	0.00731707	LNG	reject	NGN20	NGN6	NA	NA	NA	NA	NA
CTGACCCTCTGTCA	F1R1	317	249	0.0189274	LNG	reject	JGN4	NGN6	NA	NA	NA	NA	NA
CTGACTTAGCGGCA	F1R1	465	382	0.0193548	LNG	doublet_certain	JGN3	SGC3	NA	NA	NA	NA	NA
CTGAGTAGTTTTCA	F1R1	314	255	0.0127389	LNG	reject	MGC4	NGN3	NA	NA	NA	NA	NA
CTGATGCAGTAATC	F1R1	237	194	0.021097	LNG	reject	NGN20	NGN8	NA	NA	NA	NA	NA
CTGATTTCCGCGTC	F1R1	938	684	0.0181237	LNG	reject	NGN10	NGN9	NA	NA	NA	NA	NA
CTGCAAATGCAGCG	F1R1	576	423	0.0173611	LNG	reject	NGN7	SGC5	NA	NA	NA	NA	NA
CTGCAATAAGTGTA	F1R1	308	237	0.0357143	LNG	singlet	NGN13	SGC6	NGN13	Nav1.8	Unmyelinated	Nocisensor	Broad projection
CTGCACCCTTCTAC	F1R1	390	281	0.00512821	LNG	reject	NGN14	NGN2	NA	NA	NA	NA	NA
CTGCACTGTCGATA	F1R1	273	220	0.021978	LNG	singlet	NGN7	HC1	NGN7	Nav1.1	Lightly myelinated	Mechanosensor	Pancreas
CTGCAGCATTAGAC	F1R1	290	234	0.0172414	LNG	singlet	NGN2	EC1	NGN2	Nav1.8	Lightly myelinated	Nocisensor	Broad projection
CTGCCAACAGCACC	F1R1	538	385	0.0223048	LNG	singlet	NGN14	NGN21	NGN14	Nav1.1	Myelinated	Mechanosensor	Gut
CTGCCAGAGAGCTT	F1R1	236	197	0.0635593	LNG	reject	NGN1	NGN4	NA	NA	NA	NA	NA
CTGCCCACAGGGGG	F1R1	407	292	0.022113	LNG	singlet	NGN3	FB2	NGN3	Nav1.8	Unmyelinated	Mechanosensor	Gut
CTGCCCGAACCCAC	F1R1	328	257	0.027439	LNG	reject	MGC2	NGN3	NA	NA	NA	NA	NA
CTGCCGAATTTAGC	F1R1	322	243	0.0186335	LNG	reject	MGC1	NGN10	NA	NA	NA	NA	NA
CTGCCGGATCCCGC	F1R1	474	368	0.0105485	LNG	reject	NGN6	SGC3	NA	NA	NA	NA	NA
CTGCCGGGCAGAAC	F1R1	630	481	0.0111111	LNG	reject	NGN17	NGN3	NA	NA	NA	NA	NA
CTGCCTCTCTGGCT	F1R1	319	240	0.00626959	LNG	reject	GC1	HC1	NA	NA	NA	NA	NA
CTGCCTTTTAGGTG	F1R1	244	211	0.00819672	LNG	doublet_uncertain	EC1	JGN3	NA	NA	NA	NA	NA
CTGCGGGTCGCCGA	F1R1	395	272	0.0227848	LNG	reject	MGC2	NGN7	NA	NA	NA	NA	NA
CTGGAGGCCGGTGT	F1R1	344	279	0.00290698	LNG	reject	NGN2	NGN9	NA	NA	NA	NA	NA
CTGGCCATTTATAT	F1R1	691	499	0.0144718	LNG	singlet	NGN2	HC1	NGN2	Nav1.8	Lightly myelinated	Nocisensor	Broad projection
CTGGCTCTGCCAAT	F1R1	443	314	0.0158014	LNG	reject	NGN3	SGC2	NA	NA	NA	NA	NA
CTGGGCAGATGATC	F1R1	286	215	0.027972	LNG	reject	FB1	NGN3	NA	NA	NA	NA	NA
CTGGGCGGGTATCG	F1R1	481	348	0.014553	LNG	reject	NGN3	SGC5	NA	NA	NA	NA	NA
CTGGGGGTTTGGCG	F1R1	269	215	0.0185874	LNG	reject	MGC1	NGN11	NA	NA	NA	NA	NA
CTGGGTCTGCTCAA	F1R1	531	395	0.0225989	LNG	singlet	NGN1	SGC5	NGN1	Nav1.8	Lightly myelinated	Nocisensor	Broad projection
CTGGTAAGAGGATT	F1R1	298	241	0.0100671	LNG	singlet	NGN2	HC2	NGN2	Nav1.8	Lightly myelinated	Nocisensor	Broad projection
CTGGTCTCTGGTAA	F1R1	1151	799	0.00781929	LNG	reject	NGN17	NGN2	NA	NA	NA	NA	NA
CTGGTTTCTTTATA	F1R1	826	532	0.0193705	LNG	singlet	NGN3	HC2	NGN3	Nav1.8	Unmyelinated	Mechanosensor	Gut
CTGTACCTGGAAAG	F1R1	235	198	0.00851064	LNG	reject	FB4	MGC2	NA	NA	NA	NA	NA
CTGTATCACAGGAA	F1R1	653	505	0.00612557	LNG	reject	NGN14	NGN5	NA	NA	NA	NA	NA
CTGTATTCTCCCGA	F1R1	301	237	0.0166113	LNG	reject	MGC4	NGN3	NA	NA	NA	NA	NA
CTGTGTGGAGCGAT	F1R1	478	364	0.0209205	LNG	reject	MGC2	NGN21	NA	NA	NA	NA	NA
CTGTGTTTGATTCC	F1R1	353	269	0.0169972	LNG	doublet_uncertain	SGC3	NGN2	NA	NA	NA	NA	NA
CTGTTGTCCGATAC	F1R1	921	639	0.0152009	LNG	doublet_uncertain	JGN1	NGN14	NA	NA	NA	NA	NA
CTTAAGGTCCTTGG	F1R1	277	212	0.0180505	LNG	reject	FB4	NGN6	NA	NA	NA	NA	NA
CTTACGTATAGTGA	F1R1	495	375	0.0222222	LNG	singlet	NGN7	NGN20	NGN7	Nav1.1	Lightly myelinated	Mechanosensor	Pancreas
CTTACTCACAATGT	F1R1	320	256	0.00625	LNG	reject	JGN4	MGC1	NA	NA	NA	NA	NA
CTTAGATAACACGC	F1R1	453	356	0.00441501	LNG	singlet	JGN1	NGN13	JGN1	Nav1.8	Unmyelinated	Mechanosensor/Nocisensor	Broad projection
CTTAGATTGGATCC	F1R1	288	214	0.00694444	LNG	singlet	MGC1	FB4	MGC1	NA	NA	NA	NA
CTTAGGCGACGCGT	F1R1	397	332	0.0125945	LNG	reject	JGN1	NGN9	NA	NA	NA	NA	NA
CTTATGTTGGCGAT	F1R1	402	313	0.00746269	LNG	reject	NGN2	NGN6	NA	NA	NA	NA	NA
CTTCAATTCACCAA	F1R1	294	244	0.0102041	LNG	singlet	MGC4	EC1	MGC4	NA	NA	NA	NA
CTTCACAATGCTCT	F1R1	273	232	0.014652	LNG	doublet_uncertain	EC1	NGN7	NA	NA	NA	NA	NA
CTTCACCGTAGGGA	F1R1	1356	867	0.0110619	LNG	doublet_uncertain	JGN1	NGN14	NA	NA	NA	NA	NA
CTTCAGTGGAGTGT	F1R1	401	301	0.0174564	LNG	singlet	MGC1	JGN1	MGC1	NA	NA	NA	NA
CTTCATACGCGATA	F1R1	315	234	0.00952381	LNG	singlet	NGN2	SGC1	NGN2	Nav1.8	Lightly myelinated	Nocisensor	Broad projection
CTTCATCGGCCTTG	F1R1	474	367	0.0253165	LNG	singlet	NGN2	NGN9	NGN2	Nav1.8	Lightly myelinated	Nocisensor	Broad projection
CTTCATGAGCGGGT	F1R1	294	235	0.0272109	LNG	reject	MGC5	NGN2	NA	NA	NA	NA	NA
CTTCCAATGGCAAC	F1R1	311	228	0.022508	LNG	reject	MGC2	NGN2	NA	NA	NA	NA	NA
CTTCCAATTTGCTC	F1R1	566	371	0.00706714	LNG	singlet	NGN3	MGC1	NGN3	Nav1.8	Unmyelinated	Mechanosensor	Gut
CTTCCACTAGGCTA	F1R1	1034	702	0.0125725	LNG	doublet_uncertain	NGN2	SGC2	NA	NA	NA	NA	NA
CTTCCTTACTCATG	F1R1	1254	805	0.0135566	LNG	singlet	JGN1	NGN2	JGN1	Nav1.8	Unmyelinated	Mechanosensor/Nocisensor	Broad projection
CTTCGCCACAAGCG	F1R1	920	645	0.0141304	LNG	singlet	NGN8	NGN9	NGN8	Nav1.8	Unmyelinated	Mechanosensor/Nocisensor	Broad projection
CTTCGTCTGGTGCC	F1R1	1613	981	0.0278983	LNG	reject	NGN13	NGN8	NA	NA	NA	NA	NA
CTTCGTTTCGGCGC	F1R1	451	340	0.0110865	LNG	singlet	JGN3	JGN1	JGN3	Nav1.1/Nav1.8	Myelinated	Mechanosensor/Nocisensor	Gut
CTTCTAACCTCGTC	F1R1	408	295	0.0245098	LNG	singlet	MGC2	SGC1	MGC2	NA	NA	NA	NA
CTTCTCCTGCACGC	F1R1	763	503	0.0104849	LNG	doublet_uncertain	MGC2	NGN3	NA	NA	NA	NA	NA
CTTCTCGGCAGGGA	F1R1	461	359	0.0433839	LNG	doublet_uncertain	NGN2	SGC8	NA	NA	NA	NA	NA
CTTCTTGTTAGTCT	F1R1	282	221	0.0035461	LNG	doublet_certain	NGN15	MGC5	NA	NA	NA	NA	NA
CTTGAATAATGATA	F1R1	343	277	0.0174927	LNG	reject	NGN13	NGN14	NA	NA	NA	NA	NA
CTTGAGGGCGACAG	F1R1	1078	731	0.0166976	LNG	reject	NGN3	SGC2	NA	NA	NA	NA	NA
CTTGATCCCCTAGC	F1R1	695	524	0.0230216	LNG	reject	NGN2	NGN6	NA	NA	NA	NA	NA
CTTGCCCGCTGTAC	F1R1	867	584	0.0288351	LNG	singlet	NGN2	MGC1	NGN2	Nav1.8	Lightly myelinated	Nocisensor	Broad projection
CTTGCGACTGTGAT	F1R1	365	289	0.00273973	LNG	reject	NGN21	SGC5	NA	NA	NA	NA	NA
CTTGCGAGTCCCAC	F1R1	542	390	0.0221402	LNG	reject	MGC3	NGN3	NA	NA	NA	NA	NA
CTTGGATGGGGATG	F1R1	528	374	0.0151515	LNG	singlet	NGN3	MGC2	NGN3	Nav1.8	Unmyelinated	Mechanosensor	Gut
CTTGGCGGTCGTCC	F1R1	243	193	0.00823045	LNG	reject	MGC5	NGN5	NA	NA	NA	NA	NA
CTTGGGACACGTTC	F1R1	495	395	0.0242424	LNG	singlet	JGN4	NGN14	JGN4	Nav1.8	Lightly myelinated	Mechanosensor	Broad projection
CTTGGTATCTTTTT	F1R1	529	400	0.0170132	LNG	singlet	NGN10	NGN9	NGN10	Nav1.8	Myelinated	Mechanosensor	Gut
CTTGTGCATACGTT	F1R1	744	518	0.0215054	LNG	singlet	NGN14	FB1	NGN14	Nav1.1	Myelinated	Mechanosensor	Gut
CTTGTGCGTGAGCG	F1R1	246	198	0.0162602	LNG	doublet_uncertain	SGC2	NGN2	NA	NA	NA	NA	NA
CTTGTGTTGGGCTG	F1R1	864	638	0.0104167	LNG	singlet	NGN7	SGC4	NGN7	Nav1.1	Lightly myelinated	Mechanosensor	Pancreas
CTTTAATGTGATAA	F1R1	363	303	0.0110193	LNG	singlet	JGN3	NGN16	JGN3	Nav1.1/Nav1.8	Myelinated	Mechanosensor/Nocisensor	Gut
CTTTAGTTCGCATG	F1R1	250	201	0.024	LNG	singlet	NGN7	MGC3	NGN7	Nav1.1	Lightly myelinated	Mechanosensor	Pancreas
CTTTCAACTCTTAT	F1R1	488	381	0.0204918	LNG	doublet_certain	NGN4	MGC5	NA	NA	NA	NA	NA
CTTTCAGAAGACCC	F1R1	363	304	0.0247934	LNG	reject	MGC1	NGN3	NA	NA	NA	NA	NA
CTTTCCCTAAGCGG	F1R1	1040	660	0.0115385	LNG	singlet	NGN2	NGN5	NGN2	Nav1.8	Lightly myelinated	Nocisensor	Broad projection
CTTTCTAGAGATCG	F1R1	608	469	0.0197368	LNG	singlet	NGN8	NGN20	NGN8	Nav1.8	Unmyelinated	Mechanosensor/Nocisensor	Broad projection
CTTTCTCACATAGC	F1R1	696	493	0.00862069	LNG	reject	NGN2	SGC5	NA	NA	NA	NA	NA
CTTTGAAAGTTTGT	F1R1	1072	734	0.011194	LNG	singlet	NGN3	NGN16	NGN3	Nav1.8	Unmyelinated	Mechanosensor	Gut
CTTTGACCCGGCGA	F1R1	374	292	0.0320856	LNG	singlet	NGN2	JGN1	NGN2	Nav1.8	Lightly myelinated	Nocisensor	Broad projection
CTTTGGAAGCAGCC	F1R1	371	306	0.00808625	LNG	reject	MGC5	NGN16	NA	NA	NA	NA	NA
CTTTGGTCCCCCTC	F1R1	517	364	0.00773694	LNG	reject	MGC5	NGN3	NA	NA	NA	NA	NA
CTTTGTGTGGAATT	F1R1	263	212	0.0152091	LNG	reject	FB4	MGC2	NA	NA	NA	NA	NA
CTTTGTTTGGGAGT	F1R1	874	655	0.0114416	LNG	doublet_uncertain	NGN7	NGN8	NA	NA	NA	NA	NA
CTTTTCTCATCAGC	F1R1	514	370	0.00972763	LNG	singlet	NGN2	JGN4	NGN2	Nav1.8	Lightly myelinated	Nocisensor	Broad projection
GAAACAGGTATCGT	F1R1	280	228	0.0321429	LNG	reject	NGN5	SGC1	NA	NA	NA	NA	NA
GAAAGCTGACGCGG	F1R1	248	192	0.0282258	LNG	reject	HC2	NGN2	NA	NA	NA	NA	NA
GAAAGGTACTACGC	F1R1	232	197	0.0172414	LNG	reject	NGN5	NGN6	NA	NA	NA	NA	NA
GAAAGTCTGCAGAA	F1R1	253	206	0.0237154	LNG	reject	NGN21	SGC2	NA	NA	NA	NA	NA
GAAATCCTTTATAC	F1R1	416	334	0.0288462	LNG	reject	NGN3	NGN9	NA	NA	NA	NA	NA
GAAATGCCCAATCG	F1R1	460	377	0.0217391	LNG	reject	FB2	NGN2	NA	NA	NA	NA	NA
GAACACCCCTTTTA	F1R1	236	192	0.0211864	LNG	reject	NGN2	SGC3	NA	NA	NA	NA	NA
GAACACCCTCGCCC	F1R1	257	194	0.0116732	LNG	reject	MGC2	NGN2	NA	NA	NA	NA	NA
GAACACGCCATGAG	F1R1	567	402	0.0282187	LNG	reject	NGN3	SGC1	NA	NA	NA	NA	NA
GAACACTTTTCATC	F1R1	823	605	0.0279465	LNG	singlet	NGN13	NGN9	NGN13	Nav1.8	Unmyelinated	Nocisensor	Broad projection
GAACCCATAACAAC	F1R1	382	294	0.0287958	LNG	reject	GC2	NGN8	NA	NA	NA	NA	NA
GAACCCTCTCCAGC	F1R1	578	438	0.0121107	LNG	reject	NGN12	NGN9	NA	NA	NA	NA	NA
GAACCGAGCCTATG	F1R1	521	378	0.0172745	LNG	singlet	JGN1	SGC4	JGN1	Nav1.8	Unmyelinated	Mechanosensor/Nocisensor	Broad projection
GAACGCGTACGTGC	F1R1	572	416	0.020979	LNG	singlet	NGN3	MGC2	NGN3	Nav1.8	Unmyelinated	Mechanosensor	Gut
GAACTACCCAGTAG	F1R1	298	233	0.0100671	LNG	reject	NGN3	NGN7	NA	NA	NA	NA	NA
GAACTATTCGACTT	F1R1	238	191	0.00840336	LNG	singlet	MGC2	NGN18	MGC2	NA	NA	NA	NA
GAACTCCTACGAGC	F1R1	861	562	0.0220674	LNG	singlet	NGN3	NGN14	NGN3	Nav1.8	Unmyelinated	Mechanosensor	Gut
GAACTTGGCGGCGG	F1R1	441	314	0.0181406	LNG	reject	MGC5	NGN10	NA	NA	NA	NA	NA
GAAGCACTCGCTAT	F1R1	409	290	0.0220049	LNG	singlet	JGN1	EC2	JGN1	Nav1.8	Unmyelinated	Mechanosensor/Nocisensor	Broad projection
GAAGCCGATTTTCG	F1R1	487	363	0.0308008	LNG	reject	JGN5	NGN3	NA	NA	NA	NA	NA
GAAGGAATAGTTGC	F1R1	341	276	0.00293255	LNG	reject	NGN2	NGN20	NA	NA	NA	NA	NA
GAAGTAAGCTTTCA	F1R1	332	268	0.0240964	LNG	reject	NGN10	SGC2	NA	NA	NA	NA	NA
GAATAGTTAAGCCC	F1R1	342	278	0.0292398	LNG	reject	MGC6	NGN3	NA	NA	NA	NA	NA
GAATATTGACGCTG	F1R1	230	196	0.0173913	LNG	reject	NGN2	SGC2	NA	NA	NA	NA	NA
GAATTAAGAAGTAC	F1R1	224	191	0.0267857	LNG	reject	NGN20	NGN21	NA	NA	NA	NA	NA
GAATTGCTCAACTC	F1R1	363	281	0.00275482	LNG	reject	MGC4	NGN1	NA	NA	NA	NA	NA
GACAAATGTCCAAC	F1R1	228	196	0.00877193	LNG	reject	JGN5	NGN9	NA	NA	NA	NA	NA
GACAAGTACCGCCT	F1R1	261	198	0.00383142	LNG	singlet	MGC1	JGN1	MGC1	NA	NA	NA	NA
GACAGATTAATGAG	F1R1	555	395	0.0306306	LNG	reject	FB2	NGN3	NA	NA	NA	NA	NA
GACAGCTGGTTTCA	F1R1	419	299	0.00477327	LNG	doublet_uncertain	MGC2	NGN2	NA	NA	NA	NA	NA
GACAGGGACTCCTT	F1R1	1012	667	0.006917	LNG	reject	NGN10	NGN2	NA	NA	NA	NA	NA
GACAGTTGCGAGAT	F1R1	1059	786	0.0179415	LNG	singlet	NGN9	NGN2	NGN9	Nav1.8	Unmyelinated	Nocisensor	Gut
GACATCGTTCACGA	F1R1	787	537	0.0190597	LNG	singlet	NGN2	JGN2	NGN2	Nav1.8	Lightly myelinated	Nocisensor	Broad projection
GACATGGCTCAGGA	F1R1	530	415	0.0207547	LNG	singlet	NGN2	SGC3	NGN2	Nav1.8	Lightly myelinated	Nocisensor	Broad projection
GACCAAAATTACTC	F1R1	334	263	0.0209581	LNG	reject	FB3	NGN3	NA	NA	NA	NA	NA
GACCAACTGAACAT	F1R1	256	217	0.015625	LNG	reject	EC1	NGN6	NA	NA	NA	NA	NA
GACCACCAATTTGA	F1R1	302	228	0.0397351	LNG	reject	MGC2	NGN21	NA	NA	NA	NA	NA
GACCACTCCTCAGG	F1R1	321	253	0.0342679	LNG	doublet_uncertain	NGN14	MGC2	NA	NA	NA	NA	NA
GACCACTGTGGGGA	F1R1	776	537	0.0270619	LNG	reject	GC2	NGN8	NA	NA	NA	NA	NA
GACCAGGAACATTC	F1R1	249	197	0.00803213	LNG	reject	JGN3	NGN18	NA	NA	NA	NA	NA
GACCAGGGGAGTCC	F1R1	951	597	0.019979	LNG	reject	NGN11	NGN3	NA	NA	NA	NA	NA
GACCCACCTTGAAA	F1R1	295	217	0.00338983	LNG	reject	MGC4	NGN3	NA	NA	NA	NA	NA
GACCCCTATCCTGA	F1R1	806	572	0.028536	LNG	reject	NGN2	NGN9	NA	NA	NA	NA	NA
GACCCGACTCTGGA	F1R1	299	233	0.0234114	LNG	reject	NGN1	SGC3	NA	NA	NA	NA	NA
GACCCGCCCGTACC	F1R1	335	255	0.0119403	LNG	singlet	NGN2	HC2	NGN2	Nav1.8	Lightly myelinated	Nocisensor	Broad projection
GACCGTGGCGCTTA	F1R1	385	287	0.012987	LNG	reject	MGC2	NGN21	NA	NA	NA	NA	NA
GACCGTTTAAGAAT	F1R1	309	246	0.00323625	LNG	singlet	NGN6	FB1	NGN6	Nav1.1	Lightly myelinated	Mechanosensor	Broad projection
GACCTGAGAGAGTT	F1R1	363	291	0.00826446	LNG	singlet	NGN3	SGC2	NGN3	Nav1.8	Unmyelinated	Mechanosensor	Gut
GACCTGCCTGTTGT	F1R1	1243	766	0.0104586	LNG	doublet_uncertain	JGN1	MGC6	NA	NA	NA	NA	NA
GACCTGGACGAGTC	F1R1	555	417	0.00900901	LNG	reject	NGN13	NGN2	NA	NA	NA	NA	NA
GACGAAGCCGCTAC	F1R1	519	385	0.00770713	LNG	singlet	NGN14	NGN13	NGN14	Nav1.1	Myelinated	Mechanosensor	Gut
GACGACAGTCGTTT	F1R1	339	256	0.00294985	LNG	reject	JGN1	MGC5	NA	NA	NA	NA	NA
GACGAGTCCCCAGT	F1R1	281	226	0.0284698	LNG	doublet_uncertain	FB4	NGN7	NA	NA	NA	NA	NA
GACGCAAGAGTGTT	F1R1	647	500	0.0015456	LNG	doublet_uncertain	JGN1	JGN3	NA	NA	NA	NA	NA
GACGCACCCCGCCG	F1R1	1138	774	0.00790861	LNG	singlet	JGN2	NGN13	JGN2	Nav1.8	Unmyelinated	Nocisensor	Broad projection
GACGCCCCGAACTA	F1R1	943	656	0.0106045	LNG	singlet	NGN12	NGN14	NGN12	Nav1.1	Myelinated	Mechanosensor/Nocisensor	Duodenum
GACGCGAAACTACT	F1R1	768	555	0.00911458	LNG	doublet_uncertain	MGC5	NGN3	NA	NA	NA	NA	NA
GACGCTTTCTGTGA	F1R1	240	197	0.0333333	LNG	singlet	NGN12	MGC3	NGN12	Nav1.1	Myelinated	Mechanosensor/Nocisensor	Duodenum
GACGGTAATCTCTA	F1R1	586	435	0.0136519	LNG	reject	NGN13	NGN14	NA	NA	NA	NA	NA
GACGGTATTGCCGT	F1R1	622	423	0.00321543	LNG	singlet	NGN3	NGN15	NGN3	Nav1.8	Unmyelinated	Mechanosensor	Gut
GACTAGTACTGGCC	F1R1	248	213	0.0201613	LNG	reject	JGN5	NGN3	NA	NA	NA	NA	NA
GACTATCTCAGAGT	F1R1	399	300	0.0200501	LNG	reject	NGN15	NGN3	NA	NA	NA	NA	NA
GACTATTCTGCTTC	F1R1	443	350	0.0158014	LNG	reject	NGN13	SGC5	NA	NA	NA	NA	NA
GACTCAATCCAGAT	F1R1	328	252	0	LNG	reject	FB2	NGN3	NA	NA	NA	NA	NA
GACTCAGGTGTGTT	F1R1	254	208	0.015748	LNG	singlet	NGN10	FB4	NGN10	Nav1.8	Myelinated	Mechanosensor	Gut
GACTCCTTCCACGC	F1R1	792	592	0.0176768	LNG	singlet	NGN2	NGN20	NGN2	Nav1.8	Lightly myelinated	Nocisensor	Broad projection
GACTCGAGCTTGGG	F1R1	373	284	0.0080429	LNG	reject	NGN7	SGC7	NA	NA	NA	NA	NA
GACTCTTTAAGCTC	F1R1	1460	887	0.0143836	LNG	singlet	NGN3	SGC5	NGN3	Nav1.8	Unmyelinated	Mechanosensor	Gut
GACTGAAGCCGACT	F1R1	309	240	0.0161812	LNG	reject	JGN1	SGC5	NA	NA	NA	NA	NA
GACTGTATGTATAC	F1R1	266	223	0.0075188	LNG	singlet	NGN21	HC1	NGN21	Nav1.1	Myelinated	Mechanosensor	Jejunum/Ileum
GACTTAACAGCAGC	F1R1	687	516	0.00291121	LNG	singlet	JGN1	GC1	JGN1	Nav1.8	Unmyelinated	Mechanosensor/Nocisensor	Broad projection
GACTTCCTTATTGT	F1R1	420	316	0.0214286	LNG	doublet_uncertain	NGN3	SGC5	NA	NA	NA	NA	NA
GACTTCGCTCCTTA	F1R1	297	229	0.030303	LNG	doublet_uncertain	FB4	NGN3	NA	NA	NA	NA	NA
GACTTGATGTATAC	F1R1	250	194	0.012	LNG	reject	NGN15	SGC5	NA	NA	NA	NA	NA
GACTTTGCAGTATG	F1R1	714	517	0.0070028	LNG	singlet	NGN2	NGN19	NGN2	Nav1.8	Lightly myelinated	Nocisensor	Broad projection
GACTTTTGACGCCC	F1R1	403	285	0.0173697	LNG	reject	MGC2	NGN21	NA	NA	NA	NA	NA
GAGAAGGTGTCTTA	F1R1	640	470	0.0171875	LNG	singlet	NGN2	JGN1	NGN2	Nav1.8	Lightly myelinated	Nocisensor	Broad projection
GAGACGTGGATGGG	F1R1	560	413	0.0142857	LNG	singlet	NGN3	SGC1	NGN3	Nav1.8	Unmyelinated	Mechanosensor	Gut
GAGACTCGCGGCGC	F1R1	404	300	0.00742574	LNG	reject	JGN1	SGC5	NA	NA	NA	NA	NA
GAGAGTGCAGCTGC	F1R1	253	214	0	LNG	reject	NGN21	NGN8	NA	NA	NA	NA	NA
GAGATGGCGCCAAC	F1R1	440	338	0.0181818	LNG	reject	NGN2	NGN4	NA	NA	NA	NA	NA
GAGCAAATTGGCTA	F1R1	499	353	0.0280561	LNG	reject	MGC4	NGN8	NA	NA	NA	NA	NA
GAGCAGCGATGTCA	F1R1	266	227	0.0112782	LNG	reject	GC1	NGN10	NA	NA	NA	NA	NA
GAGCCATAGACGTT	F1R1	284	235	0.00704225	LNG	reject	NGN5	NGN6	NA	NA	NA	NA	NA
GAGCCATATGGTCT	F1R1	332	261	0.0240964	LNG	doublet_uncertain	SGC1	NGN3	NA	NA	NA	NA	NA
GAGCCATTTGCGCT	F1R1	315	233	0.0031746	LNG	reject	MGC2	NGN3	NA	NA	NA	NA	NA
GAGCCCCTACTAGA	F1R1	402	303	0.0199005	LNG	reject	MGC4	NGN21	NA	NA	NA	NA	NA
GAGCCCTCGGCGAC	F1R1	277	222	0.00722022	LNG	reject	NGN3	SGC3	NA	NA	NA	NA	NA
GAGCGAATTATCGA	F1R1	389	299	0.0179949	LNG	singlet	NGN10	NGN13	NGN10	Nav1.8	Myelinated	Mechanosensor	Gut
GAGCGACTCAAGAC	F1R1	276	226	0	LNG	reject	JGN1	NGN3	NA	NA	NA	NA	NA
GAGCGGTTCTAATC	F1R1	574	421	0.0174216	LNG	singlet	NGN3	SGC5	NGN3	Nav1.8	Unmyelinated	Mechanosensor	Gut
GAGCTCATACATCA	F1R1	330	238	0.0181818	LNG	reject	JGN2	MGC1	NA	NA	NA	NA	NA
GAGCTCTCAAAGCC	F1R1	472	373	0.0169492	LNG	reject	NGN10	NGN14	NA	NA	NA	NA	NA
GAGGAAGGAGGGCT	F1R1	277	243	0.0108303	LNG	reject	NGN1	NGN20	NA	NA	NA	NA	NA
GAGGACACCACGCC	F1R1	772	551	0.0142487	LNG	singlet	NGN3	FB1	NGN3	Nav1.8	Unmyelinated	Mechanosensor	Gut
GAGGAGGACTGACG	F1R1	351	300	0.002849	LNG	doublet_uncertain	NGN14	GC2	NA	NA	NA	NA	NA
GAGGATCTTCAACG	F1R1	811	589	0.0147965	LNG	reject	NGN2	SGC1	NA	NA	NA	NA	NA
GAGGCAAAGTAGAA	F1R1	336	275	0.0119048	LNG	reject	NGN14	NGN2	NA	NA	NA	NA	NA
GAGGCCCATGTTGT	F1R1	239	191	0.0167364	LNG	doublet_uncertain	FB4	MGC4	NA	NA	NA	NA	NA
GAGGGATCACGATT	F1R1	232	201	0.012931	LNG	reject	NGN14	NGN4	NA	NA	NA	NA	NA
GAGGGCTCCAGCTT	F1R1	474	350	0.0147679	LNG	singlet	NGN3	MGC2	NGN3	Nav1.8	Unmyelinated	Mechanosensor	Gut
GAGGGGTCTAATTC	F1R1	423	328	0.0236407	LNG	reject	JGN1	NGN7	NA	NA	NA	NA	NA
GAGGGTCCACGCAG	F1R1	305	245	0.00983607	LNG	reject	NGN3	SGC3	NA	NA	NA	NA	NA
GAGGTCCCTCTTCA	F1R1	319	254	0.0219436	LNG	singlet	NGN3	SGC4	NGN3	Nav1.8	Unmyelinated	Mechanosensor	Gut
GAGGTGTTTCGCTC	F1R1	433	343	0.00923788	LNG	singlet	NGN17	GC1	NGN17	Nav1.1	Lightly myelinated	Mechanosensor	Broad projection
GAGTCAGTGTGCCA	F1R1	488	354	0.00614754	LNG	reject	NGN3	SGC5	NA	NA	NA	NA	NA
GAGTCGTAGCACGG	F1R1	276	210	0.0108696	LNG	reject	JGN3	SGC5	NA	NA	NA	NA	NA
GAGTCTGACATACC	F1R1	230	197	0.0478261	LNG	singlet	NGN2	FB1	NGN2	Nav1.8	Lightly myelinated	Nocisensor	Broad projection
GAGTCTGACGTACG	F1R1	310	249	0.0258065	LNG	reject	NGN14	NGN6	NA	NA	NA	NA	NA
GAGTTGTTTTTACA	F1R1	614	411	0.0179153	LNG	singlet	NGN3	MGC4	NGN3	Nav1.8	Unmyelinated	Mechanosensor	Gut
GATAAAAGGCCCGA	F1R1	482	391	0.0145228	LNG	reject	NGN1	SGC8	NA	NA	NA	NA	NA
GATAAGCCCATAGT	F1R1	283	217	0.0318021	LNG	doublet_uncertain	FB4	NGN13	NA	NA	NA	NA	NA
GATACGCTTCACCT	F1R1	503	402	0.00596421	LNG	singlet	NGN14	FB1	NGN14	Nav1.1	Myelinated	Mechanosensor	Gut
GATAGTAAGTTTTT	F1R1	302	230	0.0165563	LNG	reject	NGN2	SGC8	NA	NA	NA	NA	NA
GATATCTCGACGTC	F1R1	417	319	0.028777	LNG	reject	NGN5	SGC1	NA	NA	NA	NA	NA
GATATGACTTTTGC	F1R1	469	352	0.0127932	LNG	singlet	NGN10	SGC8	NGN10	Nav1.8	Myelinated	Mechanosensor	Gut
GATATGCACGGGAA	F1R1	415	333	0.00722892	LNG	singlet	NGN16	NGN13	NGN16	Nav1.1	Lightly myelinated	Mechanosensor	Gut
GATATGCTCAACTC	F1R1	1038	657	0.0144509	LNG	reject	MGC2	NGN3	NA	NA	NA	NA	NA
GATATTGTCGAAGT	F1R1	298	238	0.0134228	LNG	reject	NGN21	SGC7	NA	NA	NA	NA	NA
GATCAAACCACCCA	F1R1	599	468	0.015025	LNG	singlet	NGN14	NGN2	NGN14	Nav1.1	Myelinated	Mechanosensor	Gut
GATCAGGCGTGGCC	F1R1	444	336	0.00675676	LNG	reject	MGC6	NGN3	NA	NA	NA	NA	NA
GATCATACTTTCTG	F1R1	1466	872	0.0204638	LNG	singlet	NGN3	SGC4	NGN3	Nav1.8	Unmyelinated	Mechanosensor	Gut
GATCCCGCGACAAT	F1R1	651	454	0.0215054	LNG	reject	MGC2	NGN3	NA	NA	NA	NA	NA
GATCCGTCGAGTCG	F1R1	798	550	0.0075188	LNG	singlet	JGN1	GC2	JGN1	Nav1.8	Unmyelinated	Mechanosensor/Nocisensor	Broad projection
GATCGGTCCTGTTG	F1R1	267	216	0.00749064	LNG	singlet	JGN1	MGC5	JGN1	Nav1.8	Unmyelinated	Mechanosensor/Nocisensor	Broad projection
GATCTAGCCAGATT	F1R1	277	224	0.032491	LNG	reject	GC1	NGN4	NA	NA	NA	NA	NA
GATCTCTAGTAACT	F1R1	241	192	0.0290456	LNG	reject	EC1	NGN2	NA	NA	NA	NA	NA
GATCTGTTCGTTGT	F1R1	350	270	0.0114286	LNG	reject	NGN3	SGC6	NA	NA	NA	NA	NA
GATCTTTATCAGAA	F1R1	328	260	0.0152439	LNG	singlet	NGN9	NGN8	NGN9	Nav1.8	Unmyelinated	Nocisensor	Gut
GATGAAACTCATCG	F1R1	517	391	0.0135397	LNG	singlet	NGN8	NGN2	NGN8	Nav1.8	Unmyelinated	Mechanosensor/Nocisensor	Broad projection
GATGAACTTTGTTC	F1R1	277	218	0.0144404	LNG	singlet	JGN2	MGC5	JGN2	Nav1.8	Unmyelinated	Nocisensor	Broad projection
GATGACGCTCCTGA	F1R1	676	477	0.0162722	LNG	reject	MGC3	NGN2	NA	NA	NA	NA	NA
GATGATGCTCTTGA	F1R1	287	232	0.0209059	LNG	singlet	NGN2	GC2	NGN2	Nav1.8	Lightly myelinated	Nocisensor	Broad projection
GATGATTCCGAGTT	F1R1	440	344	0.0318182	LNG	reject	EC3	NGN2	NA	NA	NA	NA	NA
GATGCATATTTATA	F1R1	623	457	0.024077	LNG	reject	NGN2	NGN8	NA	NA	NA	NA	NA
GATGCCCTCATTAC	F1R1	258	205	0.0193798	LNG	reject	HC1	NGN11	NA	NA	NA	NA	NA
GATGCTCCGCCATT	F1R1	372	292	0.0188172	LNG	reject	NGN2	SGC2	NA	NA	NA	NA	NA
GATGGATCGCGCTA	F1R1	333	257	0.024024	LNG	singlet	NGN2	SGC4	NGN2	Nav1.8	Lightly myelinated	Nocisensor	Broad projection
GATGGATGTCTGTT	F1R1	338	268	0.0118343	LNG	reject	MGC4	NGN2	NA	NA	NA	NA	NA
GATGGTATGTGACA	F1R1	455	357	0.0175824	LNG	singlet	JGN1	GC2	JGN1	Nav1.8	Unmyelinated	Mechanosensor/Nocisensor	Broad projection
GATGGTGCAAGTCT	F1R1	344	268	0.0290698	LNG	singlet	NGN9	SGC1	NGN9	Nav1.8	Unmyelinated	Nocisensor	Gut
GATGTAGGACGTCA	F1R1	254	200	0.019685	LNG	reject	NGN3	SGC3	NA	NA	NA	NA	NA
GATGTTTATCATGC	F1R1	241	195	0.00414938	LNG	reject	MGC5	NGN2	NA	NA	NA	NA	NA
GATTAGCGTGCCCT	F1R1	613	417	0.0293638	LNG	singlet	NGN3	SGC1	NGN3	Nav1.8	Unmyelinated	Mechanosensor	Gut
GATTATCTTATAGG	F1R1	265	217	0.0188679	LNG	reject	JGN5	NGN2	NA	NA	NA	NA	NA
GATTATGTGGCAGT	F1R1	646	481	0.0108359	LNG	reject	NGN14	NGN7	NA	NA	NA	NA	NA
GATTCGATGTATCC	F1R1	312	236	0.00641026	LNG	doublet_uncertain	JGN1	MGC5	NA	NA	NA	NA	NA
GATTCTCTGAACCT	F1R1	687	489	0.014556	LNG	singlet	NGN2	FB3	NGN2	Nav1.8	Lightly myelinated	Nocisensor	Broad projection
GATTGAATCGGCGG	F1R1	393	306	0.0458015	LNG	reject	EC1	NGN8	NA	NA	NA	NA	NA
GATTGCCGCAACAG	F1R1	739	548	0.00405954	LNG	singlet	NGN16	NGN14	NGN16	Nav1.1	Lightly myelinated	Mechanosensor	Gut
GATTGCTTAAGATA	F1R1	412	324	0.00728155	LNG	singlet	NGN14	NGN9	NGN14	Nav1.1	Myelinated	Mechanosensor	Gut
GATTTGAGTTGAAG	F1R1	403	331	0.00248139	LNG	reject	NGN5	NGN9	NA	NA	NA	NA	NA
GCAAACCGATCTCT	F1R1	850	618	0.0247059	LNG	reject	NGN2	NGN9	NA	NA	NA	NA	NA
GCAAAGCGTTCTTC	F1R1	353	256	0.0283286	LNG	singlet	NGN3	MGC2	NGN3	Nav1.8	Unmyelinated	Mechanosensor	Gut
GCAACCTATTTTGA	F1R1	438	343	0.00913242	LNG	reject	NGN10	SGC4	NA	NA	NA	NA	NA
GCAAGCATCCTGAT	F1R1	464	365	0.0172414	LNG	reject	NGN2	SGC3	NA	NA	NA	NA	NA
GCAAGTCTATGTCG	F1R1	581	418	0.0344234	LNG	singlet	NGN3	NGN13	NGN3	Nav1.8	Unmyelinated	Mechanosensor	Gut
GCAATCCACCACAT	F1R1	266	214	0.018797	LNG	reject	NGN7	SGC4	NA	NA	NA	NA	NA
GCACACCCATTTGG	F1R1	366	289	0.0163934	LNG	doublet_uncertain	FB1	NGN21	NA	NA	NA	NA	NA
GCACCCGAAAGTAG	F1R1	272	233	0.00367647	LNG	singlet	NGN14	NGN19	NGN14	Nav1.1	Myelinated	Mechanosensor	Gut
GCACCCGATGTTGT	F1R1	774	594	0.0142119	LNG	singlet	JGN3	NGN9	JGN3	Nav1.1/Nav1.8	Myelinated	Mechanosensor/Nocisensor	Gut
GCACCTCGGGCCTC	F1R1	424	314	0.0117925	LNG	reject	FB4	MGC2	NA	NA	NA	NA	NA
GCACGCCCCTATCG	F1R1	459	333	0.0043573	LNG	reject	HC2	NGN2	NA	NA	NA	NA	NA
GCACGCGTTTGTTA	F1R1	410	310	0.0195122	LNG	reject	MGC3	NGN9	NA	NA	NA	NA	NA
GCACGGCATGCGCG	F1R1	277	209	0.0144404	LNG	reject	NGN11	NGN2	NA	NA	NA	NA	NA
GCACGGTAGAAACT	F1R1	414	330	0.0217391	LNG	reject	NGN20	NGN8	NA	NA	NA	NA	NA
GCACGGTCGCAGAT	F1R1	298	246	0	LNG	reject	FB1	NGN2	NA	NA	NA	NA	NA
GCACTGTTTGGTCT	F1R1	417	306	0.00719424	LNG	doublet_uncertain	FB1	NGN3	NA	NA	NA	NA	NA
GCAGAAAGGTCGTA	F1R1	544	431	0.00735294	LNG	singlet	NGN14	JGN3	NGN14	Nav1.1	Myelinated	Mechanosensor	Gut
GCAGAATTGACTAC	F1R1	328	272	0.00304878	LNG	singlet	MGC2	NGN8	MGC2	NA	NA	NA	NA
GCAGAGAGCGGCAG	F1R1	647	506	0.00309119	LNG	singlet	NGN14	JGN1	NGN14	Nav1.1	Myelinated	Mechanosensor	Gut
GCAGATCTTCCCGA	F1R1	266	216	0	LNG	reject	JGN1	NGN2	NA	NA	NA	NA	NA
GCAGATTGGAGAGT	F1R1	391	317	0.0306905	LNG	reject	NGN2	SGC3	NA	NA	NA	NA	NA
GCAGCAACCACATC	F1R1	569	419	0.0193322	LNG	singlet	NGN2	NGN9	NGN2	Nav1.8	Lightly myelinated	Nocisensor	Broad projection
GCAGCGAAGGCGGA	F1R1	336	273	0.0178571	LNG	reject	MGC2	NGN14	NA	NA	NA	NA	NA
GCAGCGACTGCTCT	F1R1	288	216	0.0625	LNG	singlet	NGN3	FB1	NGN3	Nav1.8	Unmyelinated	Mechanosensor	Gut
GCAGGACTAAGCAG	F1R1	277	215	0.0108303	LNG	reject	HC1	NGN15	NA	NA	NA	NA	NA
GCAGGCTTTAGTCC	F1R1	366	264	0.0273224	LNG	reject	NGN2	SGC2	NA	NA	NA	NA	NA
GCAGTAAACGGATC	F1R1	363	284	0.00826446	LNG	reject	MGC5	NGN21	NA	NA	NA	NA	NA
GCAGTCAGCCTGCA	F1R1	333	244	0.00900901	LNG	doublet_uncertain	SGC1	NGN14	NA	NA	NA	NA	NA
GCAGTGTACTAGGG	F1R1	1018	664	0.0275049	LNG	singlet	NGN3	MGC5	NGN3	Nav1.8	Unmyelinated	Mechanosensor	Gut
GCATAAGGACCTGT	F1R1	278	240	0.00719424	LNG	reject	NGN2	SGC2	NA	NA	NA	NA	NA
GCATACAGGTTATG	F1R1	387	308	0.0103359	LNG	reject	NGN14	NGN7	NA	NA	NA	NA	NA
GCATAGAATTATCC	F1R1	238	191	0.00840336	LNG	reject	FB4	JGN2	NA	NA	NA	NA	NA
GCATCCCGGCCTCA	F1R1	386	277	0.0181347	LNG	reject	NGN6	SGC5	NA	NA	NA	NA	NA
GCATGAGCACCTGG	F1R1	805	579	0.00621118	LNG	reject	MGC5	NGN3	NA	NA	NA	NA	NA
GCATGCTAAGTTTG	F1R1	378	298	0.0132275	LNG	reject	NGN3	SGC2	NA	NA	NA	NA	NA
GCATTCTTCCGAGA	F1R1	527	424	0.00948767	LNG	singlet	NGN14	EC1	NGN14	Nav1.1	Myelinated	Mechanosensor	Gut
GCATTGAGCACATA	F1R1	579	434	0.0241796	LNG	reject	MGC5	NGN8	NA	NA	NA	NA	NA
GCCAAACTCTACAC	F1R1	252	206	0.0119048	LNG	reject	JGN4	NGN9	NA	NA	NA	NA	NA
GCCAACCTGGGCTC	F1R1	1083	679	0.0267775	LNG	reject	JGN1	NGN2	NA	NA	NA	NA	NA
GCCAATCCGGGCCT	F1R1	261	215	0.0191571	LNG	reject	JGN1	NGN11	NA	NA	NA	NA	NA
GCCAATCTTAAAGC	F1R1	329	267	0.0121581	LNG	doublet_uncertain	SGC5	NGN2	NA	NA	NA	NA	NA
GCCACGTCTGTGCA	F1R1	310	230	0.00645161	LNG	singlet	JGN2	JGN1	JGN2	Nav1.8	Unmyelinated	Nocisensor	Broad projection
GCCACTCTCTCAGT	F1R1	315	219	0.0126984	LNG	reject	MGC1	SGC5	NA	NA	NA	NA	NA
GCCAGGACCTGAAA	F1R1	476	351	0.0147059	LNG	reject	MGC6	NGN3	NA	NA	NA	NA	NA
GCCATCCTTCTTCA	F1R1	354	276	0.00847458	LNG	reject	NGN2	SGC3	NA	NA	NA	NA	NA
GCCATCGTCTCCGC	F1R1	292	218	0.00684932	LNG	reject	GC2	NGN3	NA	NA	NA	NA	NA
GCCCAACCTCGTCT	F1R1	311	227	0.0096463	LNG	reject	NGN7	SGC5	NA	NA	NA	NA	NA
GCCCACACGCTAAC	F1R1	319	240	0.00940439	LNG	reject	JGN1	NGN5	NA	NA	NA	NA	NA
GCCCACGCTCAATA	F1R1	334	273	0.0239521	LNG	reject	FB1	NGN3	NA	NA	NA	NA	NA
GCCCATGGTTACGC	F1R1	431	331	0.00696056	LNG	reject	JGN1	JGN3	NA	NA	NA	NA	NA
GCCCCATAGCACAG	F1R1	1190	830	0.00588235	LNG	reject	NGN10	NGN9	NA	NA	NA	NA	NA
GCCCCCGCATCCCC	F1R1	287	216	0.00348432	LNG	reject	FB4	NGN10	NA	NA	NA	NA	NA
GCCCCCTGCTTCGT	F1R1	262	209	0.00763359	LNG	reject	JGN2	SGC5	NA	NA	NA	NA	NA
GCCCCGGCTTTCCC	F1R1	568	402	0.0193662	LNG	singlet	NGN5	HC1	NGN5	Nav1.8	Unmyelinated	Mechanosensor/Nocisensor	Broad projection
GCCCCTAAGGCGGG	F1R1	417	323	0.00719424	LNG	singlet	NGN9	NGN13	NGN9	Nav1.8	Unmyelinated	Nocisensor	Gut
GCCCCTAGGGCTGC	F1R1	611	443	0.0130933	LNG	singlet	JGN3	JGN4	JGN3	Nav1.1/Nav1.8	Myelinated	Mechanosensor/Nocisensor	Gut
GCCCCTGCCGGAAC	F1R1	237	191	0.0168776	LNG	reject	MGC2	NGN3	NA	NA	NA	NA	NA
GCCCGCCAAGAGAA	F1R1	230	196	0.0130435	LNG	reject	NGN10	SGC4	NA	NA	NA	NA	NA
GCCCGCCGTAGTTT	F1R1	622	473	0.0192926	LNG	reject	NGN8	SGC8	NA	NA	NA	NA	NA
GCCCGCTGCGCGGG	F1R1	824	559	0.0218447	LNG	reject	HC1	NGN10	NA	NA	NA	NA	NA
GCCCGGCCCTTTCC	F1R1	394	275	0.0177665	LNG	reject	MGC2	NGN3	NA	NA	NA	NA	NA
GCCCTAGTAGCCCC	F1R1	598	429	0.0234114	LNG	singlet	NGN3	EC1	NGN3	Nav1.8	Unmyelinated	Mechanosensor	Gut
GCCCTGGTCCCAGG	F1R1	435	325	0.0091954	LNG	singlet	NGN2	MGC4	NGN2	Nav1.8	Lightly myelinated	Nocisensor	Broad projection
GCCCTTATTACCAG	F1R1	550	419	0.0218182	LNG	reject	NGN10	NGN2	NA	NA	NA	NA	NA
GCCCTTATTGTTGT	F1R1	349	297	0.00859599	LNG	singlet	NGN9	NGN6	NGN9	Nav1.8	Unmyelinated	Nocisensor	Gut
GCCCTTCAGTCCTG	F1R1	574	421	0.00696864	LNG	singlet	JGN3	MGC4	JGN3	Nav1.1/Nav1.8	Myelinated	Mechanosensor/Nocisensor	Gut
GCCCTTGTGGGTCG	F1R1	313	252	0.0191693	LNG	reject	MGC4	NGN3	NA	NA	NA	NA	NA
GCCGAATACCGCCA	F1R1	290	240	0.0241379	LNG	reject	NGN7	SGC2	NA	NA	NA	NA	NA
GCCGACTTGCCTAA	F1R1	459	345	0.037037	LNG	reject	NGN13	SGC5	NA	NA	NA	NA	NA
GCCGATGGACCGTT	F1R1	402	312	0.0124378	LNG	reject	NGN15	NGN3	NA	NA	NA	NA	NA
GCCGCCCTTGATGC	F1R1	391	277	0.0102302	LNG	singlet	JGN4	NGN2	JGN4	Nav1.8	Lightly myelinated	Mechanosensor	Broad projection
GCCGCTCTGTATAA	F1R1	272	208	0.0110294	LNG	reject	NGN7	SGC5	NA	NA	NA	NA	NA
GCCGGATAGCGGGT	F1R1	407	299	0.017199	LNG	reject	JGN4	NGN21	NA	NA	NA	NA	NA
GCCGGCCGCCCGAC	F1R1	340	251	0.0147059	LNG	singlet	NGN3	SGC8	NGN3	Nav1.8	Unmyelinated	Mechanosensor	Gut
GCCGGGCGCCGAGT	F1R1	344	254	0.0203488	LNG	reject	GC3	NGN10	NA	NA	NA	NA	NA
GCCGGGCTAGGCTA	F1R1	1827	1105	0.0311987	LNG	singlet	NGN4	NGN20	NGN4	Nav1.8	Unmyelinated	Nocisensor	Broad projection
GCCTAATCCCCGTC	F1R1	553	422	0.0180832	LNG	reject	NGN1	NGN10	NA	NA	NA	NA	NA
GCCTAATTGGGAGG	F1R1	342	276	0.00877193	LNG	singlet	NGN9	NGN10	NGN9	Nav1.8	Unmyelinated	Nocisensor	Gut
GCCTAGACTCCCCA	F1R1	1198	772	0.0225376	LNG	reject	NGN20	NGN3	NA	NA	NA	NA	NA
GCCTAGATGCAATT	F1R1	625	478	0.0064	LNG	singlet	NGN10	EC1	NGN10	Nav1.8	Myelinated	Mechanosensor	Gut
GCCTAGCTCTTCGC	F1R1	889	576	0.0134983	LNG	doublet_uncertain	NGN21	SGC1	NA	NA	NA	NA	NA
GCCTGAGAATCATG	F1R1	281	224	0.0106762	LNG	reject	FB4	NGN16	NA	NA	NA	NA	NA
GCCTGATACGCAAC	F1R1	502	399	0.00796813	LNG	singlet	NGN2	NGN14	NGN2	Nav1.8	Lightly myelinated	Nocisensor	Broad projection
GCCTGCCATCCGAA	F1R1	862	608	0.00928074	LNG	reject	GC2	NGN10	NA	NA	NA	NA	NA
GCCTTCCATTGCAC	F1R1	247	198	0.0161943	LNG	reject	FB3	SGC8	NA	NA	NA	NA	NA
GCCTTCGGCAGGAA	F1R1	699	510	0.0100143	LNG	singlet	NGN2	NGN14	NGN2	Nav1.8	Lightly myelinated	Nocisensor	Broad projection
GCCTTCGGGAAGAT	F1R1	814	599	0.0110565	LNG	reject	NGN3	NGN9	NA	NA	NA	NA	NA
GCCTTCTTGCAACT	F1R1	306	228	0.00980392	LNG	singlet	SGC5	NGN21	SGC5	NA	NA	NA	NA
GCCTTGCTTTCAAC	F1R1	936	633	0.0106838	LNG	reject	JGN5	NGN3	NA	NA	NA	NA	NA
GCCTTTCGCGGGCT	F1R1	911	624	0.0153677	LNG	singlet	NGN10	NGN17	NGN10	Nav1.8	Myelinated	Mechanosensor	Gut
GCGACGGGAGCTTG	F1R1	419	333	0.0238663	LNG	reject	NGN4	SGC6	NA	NA	NA	NA	NA
GCGACTGCCGGATT	F1R1	489	378	0.00817996	LNG	reject	MGC3	NGN4	NA	NA	NA	NA	NA
GCGAGAGTCATTTT	F1R1	630	438	0.0126984	LNG	reject	NGN2	NGN3	NA	NA	NA	NA	NA
GCGCCAACAGGAGA	F1R1	322	259	0.00310559	LNG	singlet	NGN2	SGC8	NGN2	Nav1.8	Lightly myelinated	Nocisensor	Broad projection
GCGCCAAGGAATAC	F1R1	794	555	0.0289673	LNG	reject	NGN13	NGN3	NA	NA	NA	NA	NA
GCGCCAATGTGCAA	F1R1	254	197	0.011811	LNG	reject	NGN12	NGN2	NA	NA	NA	NA	NA
GCGCCACGTAACCC	F1R1	506	376	0.00790514	LNG	reject	NGN2	NGN9	NA	NA	NA	NA	NA
GCGCCATGTCGGAA	F1R1	431	335	0.025522	LNG	singlet	NGN2	NGN20	NGN2	Nav1.8	Lightly myelinated	Nocisensor	Broad projection
GCGCCTCTGCATTT	F1R1	1042	683	0.0191939	LNG	reject	FB1	NGN3	NA	NA	NA	NA	NA
GCGCCTGGGTGACT	F1R1	1952	1239	0.0143443	LNG	reject	NGN20	NGN8	NA	NA	NA	NA	NA
GCGCCTTCAAGTCT	F1R1	280	206	0.0428571	LNG	reject	MGC3	NGN7	NA	NA	NA	NA	NA
GCGCCTTCGCGACG	F1R1	439	310	0.0136674	LNG	doublet_uncertain	JGN3	MGC2	NA	NA	NA	NA	NA
GCGCGTATTCTCGC	F1R1	278	216	0.0179856	LNG	singlet	FB4	NGN10	FB4	NA	NA	NA	NA
GCGCGTCCTTAACA	F1R1	295	220	0.00338983	LNG	reject	MGC2	NGN2	NA	NA	NA	NA	NA
GCGCTCACCGGGGG	F1R1	366	274	0.0191257	LNG	reject	GC1	NGN21	NA	NA	NA	NA	NA
GCGCTGCCCAACGT	F1R1	263	214	0.0190114	LNG	singlet	MGC3	MGC5	MGC3	NA	NA	NA	NA
GCGGACATAGCCCT	F1R1	503	371	0.0119284	LNG	singlet	NGN9	FB4	NGN9	Nav1.8	Unmyelinated	Nocisensor	Gut
GCGGATTGGGTCAG	F1R1	344	274	0.0116279	LNG	reject	EC1	JGN3	NA	NA	NA	NA	NA
GCGGCACGTTCGAT	F1R1	304	244	0.0131579	LNG	reject	HC2	NGN3	NA	NA	NA	NA	NA
GCGGCCGTTCCTGC	F1R1	536	390	0.00559701	LNG	doublet_certain	JGN1	SGC2	NA	NA	NA	NA	NA
GCGGCGAGGCCACC	F1R1	601	410	0.014975	LNG	reject	NGN3	NGN7	NA	NA	NA	NA	NA
GCGGCGCATATACA	F1R1	341	270	0.0205279	LNG	reject	GC2	NGN10	NA	NA	NA	NA	NA
GCGGCTAACACTAA	F1R1	386	289	0.0129534	LNG	singlet	NGN3	JGN4	NGN3	Nav1.8	Unmyelinated	Mechanosensor	Gut
GCGGGAGGAGTTAA	F1R1	390	304	0.0102564	LNG	reject	NGN3	SGC5	NA	NA	NA	NA	NA
GCGGGGGACTCCTT	F1R1	446	319	0.0134529	LNG	reject	NGN2	SGC2	NA	NA	NA	NA	NA
GCGGTTCACCTTCT	F1R1	646	497	0.00773994	LNG	reject	NGN17	NGN8	NA	NA	NA	NA	NA
GCGGTTGTCTCATG	F1R1	679	512	0.0132548	LNG	doublet_uncertain	JGN2	NGN1	NA	NA	NA	NA	NA
GCGGTTTTCTGTCA	F1R1	438	328	0.0159817	LNG	reject	FB4	NGN4	NA	NA	NA	NA	NA
GCGTAAAGTTGCGC	F1R1	320	271	0.00625	LNG	reject	NGN2	SGC3	NA	NA	NA	NA	NA
GCGTAGTGGTAGAC	F1R1	297	227	0.00673401	LNG	singlet	MGC2	HC1	MGC2	NA	NA	NA	NA
GCGTCAGACCCACA	F1R1	398	312	0.0175879	LNG	reject	NGN18	NGN6	NA	NA	NA	NA	NA
GCGTCCTGTTCGTC	F1R1	428	312	0.0186916	LNG	reject	NGN3	SGC4	NA	NA	NA	NA	NA
GCGTGCAGTCATCG	F1R1	436	336	0.0137615	LNG	singlet	NGN13	SGC7	NGN13	Nav1.8	Unmyelinated	Nocisensor	Broad projection
GCGTGCCGGGGCAT	F1R1	265	206	0.00377358	LNG	reject	FB3	NGN3	NA	NA	NA	NA	NA
GCGTGCCTATCGGT	F1R1	885	591	0.0112994	LNG	doublet_uncertain	JGN1	MGC4	NA	NA	NA	NA	NA
GCGTGCTCTAGCCG	F1R1	240	192	0.0125	LNG	singlet	MGC2	GC3	MGC2	NA	NA	NA	NA
GCGTGTATAGTCTC	F1R1	359	278	0.0167131	LNG	doublet_uncertain	FB4	JGN3	NA	NA	NA	NA	NA
GCGTGTCATTCCGG	F1R1	457	334	0.0196937	LNG	reject	MGC2	NGN12	NA	NA	NA	NA	NA
GCGTTAACTTGCCA	F1R1	338	256	0.0118343	LNG	reject	NGN3	SGC8	NA	NA	NA	NA	NA
GCGTTACCTCTGGG	F1R1	344	252	0.0174419	LNG	reject	JGN4	NGN13	NA	NA	NA	NA	NA
GCGTTATTGCATGA	F1R1	268	219	0.011194	LNG	reject	NGN3	SGC3	NA	NA	NA	NA	NA
GCGTTTACTGATGA	F1R1	356	278	0.0280899	LNG	reject	MGC5	NGN7	NA	NA	NA	NA	NA
GCGTTTTTCGGTCT	F1R1	510	375	0.0117647	LNG	doublet_certain	MGC2	FB1	NA	NA	NA	NA	NA
GCTAATGTTTGACA	F1R1	583	423	0.0222985	LNG	doublet_uncertain	JGN4	NGN8	NA	NA	NA	NA	NA
GCTACACTACGCGT	F1R1	494	378	0.0182186	LNG	reject	NGN20	NGN8	NA	NA	NA	NA	NA
GCTACCATGCGTGA	F1R1	306	252	0.00326797	LNG	reject	MGC2	NGN5	NA	NA	NA	NA	NA
GCTACGCTCTAATC	F1R1	329	258	0.0121581	LNG	reject	MGC4	NGN4	NA	NA	NA	NA	NA
GCTAGAACACAAAG	F1R1	359	294	0.0362117	LNG	singlet	NGN4	FB3	NGN4	Nav1.8	Unmyelinated	Nocisensor	Broad projection
GCTAGAGTAGCATT	F1R1	458	336	0.0196507	LNG	singlet	NGN3	FB1	NGN3	Nav1.8	Unmyelinated	Mechanosensor	Gut
GCTAGCAAACGTAG	F1R1	337	249	0.0267062	LNG	reject	MGC2	NGN20	NA	NA	NA	NA	NA
GCTAGCCGGAGCCA	F1R1	368	292	0.0271739	LNG	reject	NGN7	SGC8	NA	NA	NA	NA	NA
GCTAGGGTATACGC	F1R1	258	208	0.0310078	LNG	reject	NGN7	SGC6	NA	NA	NA	NA	NA
GCTATATAGGGGCA	F1R1	511	394	0.0136986	LNG	reject	NGN13	NGN14	NA	NA	NA	NA	NA
GCTATCACACATGA	F1R1	565	427	0.0106195	LNG	doublet_certain	JGN1	FB1	NA	NA	NA	NA	NA
GCTCAAAGTCCGTA	F1R1	249	199	0.0240964	LNG	reject	HC1	NGN2	NA	NA	NA	NA	NA
GCTCAATGGGGCCC	F1R1	331	272	0.0060423	LNG	singlet	NGN9	NGN2	NGN9	Nav1.8	Unmyelinated	Nocisensor	Gut
GCTCAGCATCTCGG	F1R1	367	292	0.00817439	LNG	singlet	NGN2	GC2	NGN2	Nav1.8	Lightly myelinated	Nocisensor	Broad projection
GCTCATAAATGTTC	F1R1	1093	683	0.00823422	LNG	singlet	NGN3	MGC2	NGN3	Nav1.8	Unmyelinated	Mechanosensor	Gut
GCTCCAAGGTCCCC	F1R1	640	452	0.0046875	LNG	singlet	NGN7	NGN2	NGN7	Nav1.1	Lightly myelinated	Mechanosensor	Pancreas
GCTCCCATGTCTTA	F1R1	431	292	0.037123	LNG	reject	FB4	MGC3	NA	NA	NA	NA	NA
GCTCCCCCCATACA	F1R1	1511	990	0.010589	LNG	singlet	JGN2	NGN2	JGN2	Nav1.8	Unmyelinated	Nocisensor	Broad projection
GCTCCCCCCCACCC	F1R1	640	447	0.0078125	LNG	reject	FB1	NGN3	NA	NA	NA	NA	NA
GCTCCGAGCCAAAG	F1R1	873	656	0.0114548	LNG	singlet	NGN16	SGC2	NGN16	Nav1.1	Lightly myelinated	Mechanosensor	Gut
GCTCCGTGCCTGTA	F1R1	323	234	0.00309598	LNG	reject	MGC5	NGN3	NA	NA	NA	NA	NA
GCTCCTATGGTGCC	F1R1	285	228	0.0105263	LNG	reject	MGC4	NGN21	NA	NA	NA	NA	NA
GCTCCTCATTGCTC	F1R1	654	472	0.0107034	LNG	doublet_uncertain	JGN2	MGC3	NA	NA	NA	NA	NA
GCTCCTTCCTTGTA	F1R1	509	347	0.0196464	LNG	doublet_certain	SGC5	NGN7	NA	NA	NA	NA	NA
GCTCGATAATAGTG	F1R1	527	384	0.0132827	LNG	reject	NGN3	SGC8	NA	NA	NA	NA	NA
GCTCGCATTAAATG	F1R1	346	269	0.0202312	LNG	reject	NGN2	SGC5	NA	NA	NA	NA	NA
GCTCTAATATACTA	F1R1	585	419	0.0102564	LNG	reject	MGC2	NGN3	NA	NA	NA	NA	NA
GCTCTACCTGAAGG	F1R1	398	298	0.0100503	LNG	reject	MGC4	NGN21	NA	NA	NA	NA	NA
GCTCTCCTAGTCCC	F1R1	694	499	0.0144092	LNG	doublet_uncertain	SGC3	JGN3	NA	NA	NA	NA	NA
GCTCTTCTCCAACA	F1R1	543	426	0.0165746	LNG	singlet	NGN15	NGN17	NGN15	Nav1.1	Lightly myelinated	Mechanosensor	Heart
GCTGAATATTCTTC	F1R1	241	206	0.00829876	LNG	reject	JGN1	SGC8	NA	NA	NA	NA	NA
GCTGAGACTTCGCA	F1R1	333	260	0.00600601	LNG	singlet	JGN1	EC1	JGN1	Nav1.8	Unmyelinated	Mechanosensor/Nocisensor	Broad projection
GCTGATGTATGTCC	F1R1	394	298	0.0304569	LNG	reject	NGN3	SGC4	NA	NA	NA	NA	NA
GCTGCCGATGATCC	F1R1	1055	686	0.0246445	LNG	reject	NGN3	SGC5	NA	NA	NA	NA	NA
GCTGCCTACTCATT	F1R1	608	447	0.00986842	LNG	singlet	NGN2	SGC3	NGN2	Nav1.8	Lightly myelinated	Nocisensor	Broad projection
GCTGCGTTCATAAC	F1R1	305	254	0.00983607	LNG	singlet	NGN17	SGC7	NGN17	Nav1.1	Lightly myelinated	Mechanosensor	Broad projection
GCTGGCCTCGTGGA	F1R1	853	640	0.007034	LNG	doublet_uncertain	NGN9	NGN3	NA	NA	NA	NA	NA
GCTGGCGACCCTGA	F1R1	407	303	0.014742	LNG	singlet	FB1	NGN3	FB1	NA	NA	NA	NA
GCTGTATGGTCTAA	F1R1	286	227	0.0314685	LNG	reject	NGN9	SGC6	NA	NA	NA	NA	NA
GCTGTTTTAACCCA	F1R1	552	397	0.0126812	LNG	reject	NGN10	SGC5	NA	NA	NA	NA	NA
GCTTAACAACGGAA	F1R1	256	204	0.0234375	LNG	reject	NGN3	SGC5	NA	NA	NA	NA	NA
GCTTACTCTAAGTA	F1R1	518	381	0.0212355	LNG	reject	NGN2	NGN4	NA	NA	NA	NA	NA
GCTTATCGACGAAT	F1R1	310	237	0.00645161	LNG	reject	NGN3	SGC1	NA	NA	NA	NA	NA
GCTTCACCGAGCGA	F1R1	1027	717	0.0107108	LNG	singlet	NGN14	NGN15	NGN14	Nav1.1	Myelinated	Mechanosensor	Gut
GCTTCATGGTAGTA	F1R1	402	320	0.0124378	LNG	singlet	NGN21	JGN1	NGN21	Nav1.1	Myelinated	Mechanosensor	Jejunum/Ileum
GCTTCCATCGGCCG	F1R1	353	273	0.01983	LNG	reject	NGN13	NGN3	NA	NA	NA	NA	NA
GCTTCCCGACGCTG	F1R1	497	355	0.0221328	LNG	singlet	MGC2	MGC5	MGC2	NA	NA	NA	NA
GCTTCTGCCGTCGC	F1R1	520	403	0.025	LNG	singlet	NGN14	NGN13	NGN14	Nav1.1	Myelinated	Mechanosensor	Gut
GCTTGCCTCCACGC	F1R1	979	626	0.0143003	LNG	singlet	NGN3	MGC3	NGN3	Nav1.8	Unmyelinated	Mechanosensor	Gut
GCTTGGCCTTCACA	F1R1	535	378	0.0130841	LNG	singlet	NGN2	SGC5	NGN2	Nav1.8	Lightly myelinated	Nocisensor	Broad projection
GCTTGTCGAGATGT	F1R1	571	401	0.0420315	LNG	reject	FB1	NGN1	NA	NA	NA	NA	NA
GCTTTAAACCTTGT	F1R1	255	209	0.0117647	LNG	reject	NGN10	NGN4	NA	NA	NA	NA	NA
GCTTTCACCTGTGT	F1R1	339	244	0	LNG	reject	JGN3	SGC5	NA	NA	NA	NA	NA
GGAAGTAATGGGGT	F1R1	405	316	0.017284	LNG	reject	NGN3	SGC4	NA	NA	NA	NA	NA
GGACAACAAAAGGT	F1R1	322	268	0.0124224	LNG	singlet	NGN8	NGN14	NGN8	Nav1.8	Unmyelinated	Mechanosensor/Nocisensor	Broad projection
GGACACAGATACCC	F1R1	306	251	0.0196078	LNG	singlet	NGN9	NGN7	NGN9	Nav1.8	Unmyelinated	Nocisensor	Gut
GGACACGTGTTCAT	F1R1	436	330	0.00688073	LNG	singlet	JGN1	MGC2	JGN1	Nav1.8	Unmyelinated	Mechanosensor/Nocisensor	Broad projection
GGACATACTTGGAG	F1R1	329	274	0.00911854	LNG	singlet	NGN9	NGN5	NGN9	Nav1.8	Unmyelinated	Nocisensor	Gut
GGACATGGGACTTT	F1R1	355	278	0.0112676	LNG	reject	JGN3	SGC1	NA	NA	NA	NA	NA
GGACCGAATGCCCC	F1R1	453	353	0.0154525	LNG	reject	GC3	NGN12	NA	NA	NA	NA	NA
GGACGGCTCCGCTC	F1R1	557	438	0.005386	LNG	singlet	NGN9	FB2	NGN9	Nav1.8	Unmyelinated	Nocisensor	Gut
GGACGTCACGGTGG	F1R1	585	446	0.0410256	LNG	reject	NGN13	NGN19	NA	NA	NA	NA	NA
GGACTCGGCGACTA	F1R1	352	251	0.0255682	LNG	reject	NGN3	SGC5	NA	NA	NA	NA	NA
GGACTCTCCACTTG	F1R1	236	191	0.00847458	LNG	reject	FB4	MGC1	NA	NA	NA	NA	NA
GGACTCTGGATGGC	F1R1	634	433	0.00946372	LNG	doublet_uncertain	FB3	NGN3	NA	NA	NA	NA	NA
GGACTGACGCAACT	F1R1	431	343	0.0139211	LNG	reject	JGN4	NGN2	NA	NA	NA	NA	NA
GGACTTGCACCGCG	F1R1	574	433	0.0139373	LNG	reject	JGN1	NGN4	NA	NA	NA	NA	NA
GGAGATCTCCCGGT	F1R1	262	211	0.00381679	LNG	singlet	NGN2	SGC6	NGN2	Nav1.8	Lightly myelinated	Nocisensor	Broad projection
GGAGCACCTCTATC	F1R1	319	223	0.0250784	LNG	singlet	NGN3	MGC2	NGN3	Nav1.8	Unmyelinated	Mechanosensor	Gut
GGAGCGCTCGGGAA	F1R1	350	285	0.0171429	LNG	reject	NGN13	SGC4	NA	NA	NA	NA	NA
GGAGCGGGCCCTAC	F1R1	754	553	0.0159151	LNG	doublet_certain	NGN10	SGC3	NA	NA	NA	NA	NA
GGAGCGTAGAAGAG	F1R1	315	241	0.00952381	LNG	singlet	NGN3	SGC2	NGN3	Nav1.8	Unmyelinated	Mechanosensor	Gut
GGAGGCCTGAAGAG	F1R1	247	196	0.0161943	LNG	reject	JGN1	NGN15	NA	NA	NA	NA	NA
GGAGGTTCTACAGG	F1R1	495	386	0.0161616	LNG	singlet	NGN14	MGC1	NGN14	Nav1.1	Myelinated	Mechanosensor	Gut
GGAGTGATCAGGTT	F1R1	362	297	0.0165746	LNG	reject	NGN2	SGC3	NA	NA	NA	NA	NA
GGATAATCCCCCCG	F1R1	430	329	0.00465116	LNG	reject	JGN1	SGC5	NA	NA	NA	NA	NA
GGATACCATCCCTA	F1R1	395	309	0.0151899	LNG	reject	NGN5	NGN9	NA	NA	NA	NA	NA
GGATACCGCAACCC	F1R1	706	511	0.00849858	LNG	doublet_uncertain	JGN3	GC2	NA	NA	NA	NA	NA
GGATAGCGTTTCTA	F1R1	570	447	0.0157895	LNG	singlet	NGN9	NGN10	NGN9	Nav1.8	Unmyelinated	Nocisensor	Gut
GGATCGAGCCCCAC	F1R1	463	382	0.00647948	LNG	reject	NGN14	NGN15	NA	NA	NA	NA	NA
GGATCGGTCCCATT	F1R1	718	525	0.00417827	LNG	doublet_uncertain	GC1	NGN8	NA	NA	NA	NA	NA
GGATCTTCTCTACC	F1R1	750	521	0.052	LNG	singlet	NGN2	MGC5	NGN2	Nav1.8	Lightly myelinated	Nocisensor	Broad projection
GGATGCAACCCAAC	F1R1	278	230	0.028777	LNG	doublet_uncertain	SGC2	NGN10	NA	NA	NA	NA	NA
GGATGGACGTGGAG	F1R1	377	297	0.0159151	LNG	reject	MGC1	NGN2	NA	NA	NA	NA	NA
GGATGTTGAGTGCG	F1R1	232	192	0.0301724	LNG	reject	NGN2	SGC5	NA	NA	NA	NA	NA
GGATTGCTAAACTC	F1R1	293	235	0.0136519	LNG	reject	NGN14	NGN19	NA	NA	NA	NA	NA
GGATTGGGTGCGTT	F1R1	637	475	0.0235479	LNG	doublet_uncertain	MGC2	NGN21	NA	NA	NA	NA	NA
GGATTTACCAGATA	F1R1	294	222	0.0136054	LNG	reject	NGN3	SGC8	NA	NA	NA	NA	NA
GGCAAGGGACATTA	F1R1	293	243	0.0136519	LNG	reject	JGN1	NGN15	NA	NA	NA	NA	NA
GGCACCCGTGGTAC	F1R1	898	617	0.0311804	LNG	singlet	NGN1	NGN15	NGN1	Nav1.8	Lightly myelinated	Nocisensor	Broad projection
GGCACCTGTTTGTC	F1R1	301	242	0.0166113	LNG	reject	NGN2	SGC3	NA	NA	NA	NA	NA
GGCACTGAGTCCTC	F1R1	335	238	0.0298507	LNG	doublet_certain	FB4	JGN1	NA	NA	NA	NA	NA
GGCAGTAACTTTAA	F1R1	478	352	0.0041841	LNG	singlet	JGN1	JGN3	JGN1	Nav1.8	Unmyelinated	Mechanosensor/Nocisensor	Broad projection
GGCATAACTGGCCA	F1R1	663	455	0.0105581	LNG	reject	MGC2	NGN7	NA	NA	NA	NA	NA
GGCATCTTAGGCTC	F1R1	320	253	0.025	LNG	singlet	JGN1	MGC3	JGN1	Nav1.8	Unmyelinated	Mechanosensor/Nocisensor	Broad projection
GGCATTAGATCTTG	F1R1	257	199	0.0311284	LNG	reject	NGN2	SGC3	NA	NA	NA	NA	NA
GGCCAAGACGTTTA	F1R1	652	480	0.0107362	LNG	reject	NGN3	NGN9	NA	NA	NA	NA	NA
GGCCAATGCCAATC	F1R1	536	433	0.00559701	LNG	singlet	NGN2	JGN1	NGN2	Nav1.8	Lightly myelinated	Nocisensor	Broad projection
GGCCACAGAGTTCT	F1R1	254	205	0.0472441	LNG	reject	NGN3	SGC8	NA	NA	NA	NA	NA
GGCCACCAGTCTCT	F1R1	1313	882	0.0152323	LNG	reject	MGC4	NGN2	NA	NA	NA	NA	NA
GGCCAGAGGTCCGG	F1R1	594	430	0.013468	LNG	singlet	NGN2	MGC6	NGN2	Nav1.8	Lightly myelinated	Nocisensor	Broad projection
GGCCAGGCCCCGCG	F1R1	517	385	0.0116054	LNG	doublet_uncertain	MGC2	NGN1	NA	NA	NA	NA	NA
GGCCCAACATGCAC	F1R1	2150	1242	0.0213953	LNG	doublet_uncertain	NGN13	NGN3	NA	NA	NA	NA	NA
GGCCCATTCTTAAC	F1R1	255	199	0.0235294	LNG	reject	MGC1	NGN2	NA	NA	NA	NA	NA
GGCCCCTCCCCCGG	F1R1	742	453	0.0148248	LNG	singlet	NGN3	HC1	NGN3	Nav1.8	Unmyelinated	Mechanosensor	Gut
GGCCCGGATTGTTG	F1R1	291	219	0.024055	LNG	doublet_uncertain	FB4	SGC6	NA	NA	NA	NA	NA
GGCCCTACTGGGCG	F1R1	427	318	0.0257611	LNG	singlet	NGN3	HC2	NGN3	Nav1.8	Unmyelinated	Mechanosensor	Gut
GGCCCTCGGCCCGT	F1R1	452	326	0.00442478	LNG	singlet	MGC1	FB4	MGC1	NA	NA	NA	NA
GGCCGAACGGGGGT	F1R1	392	301	0.0127551	LNG	reject	NGN1	SGC6	NA	NA	NA	NA	NA
GGCCGCCTCAGGGC	F1R1	841	610	0.0059453	LNG	singlet	NGN2	SGC1	NGN2	Nav1.8	Lightly myelinated	Nocisensor	Broad projection
GGCCGCGAGGGAAC	F1R1	349	266	0.017192	LNG	reject	JGN1	SGC6	NA	NA	NA	NA	NA
GGCCGGCTTACGCC	F1R1	1684	1029	0.0124703	LNG	singlet	NGN14	MGC5	NGN14	Nav1.1	Myelinated	Mechanosensor	Gut
GGCCGTCCTGATGT	F1R1	325	246	0.00615385	LNG	doublet_uncertain	NGN11	FB1	NA	NA	NA	NA	NA
GGCCGTTTTTGTTC	F1R1	450	334	0.0133333	LNG	reject	NGN10	SGC5	NA	NA	NA	NA	NA
GGCCTAGCGGGATT	F1R1	566	455	0.0123675	LNG	reject	NGN8	SGC3	NA	NA	NA	NA	NA
GGCCTGTGCGTAGC	F1R1	520	363	0.0153846	LNG	singlet	MGC2	FB1	MGC2	NA	NA	NA	NA
GGCCTGTTCTGTTT	F1R1	668	472	0.011976	LNG	reject	NGN16	NGN3	NA	NA	NA	NA	NA
GGCGAAGAACCCTA	F1R1	466	359	0.0257511	LNG	reject	JGN3	NGN3	NA	NA	NA	NA	NA
GGCGACTCTTAATT	F1R1	272	193	0.00735294	LNG	reject	JGN1	NGN14	NA	NA	NA	NA	NA
GGCGACTGTACCAA	F1R1	447	349	0.0290828	LNG	reject	GC3	NGN13	NA	NA	NA	NA	NA
GGCGAGGTCGGAGC	F1R1	416	330	0.00961538	LNG	reject	NGN14	NGN3	NA	NA	NA	NA	NA
GGCGATCTGTACGG	F1R1	371	292	0.0215633	LNG	singlet	JGN1	FB1	JGN1	Nav1.8	Unmyelinated	Mechanosensor/Nocisensor	Broad projection
GGCGATGCGGGGAA	F1R1	513	409	0.0233918	LNG	reject	NGN2	NGN6	NA	NA	NA	NA	NA
GGCGCAGATTGGAG	F1R1	396	323	0.0126263	LNG	reject	NGN13	NGN20	NA	NA	NA	NA	NA
GGCGCATACTTGAG	F1R1	578	421	0.0155709	LNG	singlet	NGN2	NGN9	NGN2	Nav1.8	Lightly myelinated	Nocisensor	Broad projection
GGCGCCCTAGTAGT	F1R1	1063	683	0.0188147	LNG	singlet	NGN2	NGN15	NGN2	Nav1.8	Lightly myelinated	Nocisensor	Broad projection
GGCGCCTGTGCCGT	F1R1	1030	749	0.0223301	LNG	singlet	NGN9	NGN4	NGN9	Nav1.8	Unmyelinated	Nocisensor	Gut
GGCGCGAAAGTGAT	F1R1	550	414	0.0127273	LNG	reject	NGN13	NGN2	NA	NA	NA	NA	NA
GGCGGGAGAGTGGG	F1R1	298	230	0.0100671	LNG	singlet	JGN1	FB1	JGN1	Nav1.8	Unmyelinated	Mechanosensor/Nocisensor	Broad projection
GGCGGGGGTCTTGG	F1R1	253	198	0.00395257	LNG	reject	NGN3	SGC8	NA	NA	NA	NA	NA
GGCGGGTGCGTCAA	F1R1	266	215	0.0075188	LNG	reject	MGC5	NGN3	NA	NA	NA	NA	NA
GGCGGTCGCCCGCA	F1R1	476	365	0.0168067	LNG	doublet_certain	SGC3	JGN1	NA	NA	NA	NA	NA
GGCGTCCTTTAACC	F1R1	512	384	0.00585938	LNG	singlet	NGN2	NGN18	NGN2	Nav1.8	Lightly myelinated	Nocisensor	Broad projection
GGCGTGGTTCCAGT	F1R1	2003	1244	0.00698952	LNG	reject	NGN10	NGN2	NA	NA	NA	NA	NA
GGCGTTTCACCAAT	F1R1	308	243	0.0292208	LNG	reject	MGC2	NGN5	NA	NA	NA	NA	NA
GGCTACGCTTCCCT	F1R1	504	362	0.0257937	LNG	reject	NGN19	NGN3	NA	NA	NA	NA	NA
GGCTACGGCGGGAC	F1R1	531	414	0.0150659	LNG	reject	GC3	NGN2	NA	NA	NA	NA	NA
GGCTAGTCGGTATC	F1R1	935	645	0.0213904	LNG	doublet_uncertain	NGN4	MGC1	NA	NA	NA	NA	NA
GGCTCACATTGAGA	F1R1	332	252	0.0060241	LNG	reject	FB1	JGN2	NA	NA	NA	NA	NA
GGCTCCAGCGTTAG	F1R1	405	310	0.00493827	LNG	reject	MGC2	NGN14	NA	NA	NA	NA	NA
GGCTCGTATGACTA	F1R1	349	271	0.00859599	LNG	singlet	SGC5	NGN3	SGC5	NA	NA	NA	NA
GGCTCTCCTGGGAG	F1R1	706	472	0.0169972	LNG	reject	MGC2	NGN10	NA	NA	NA	NA	NA
GGCTGGGTCTTCTC	F1R1	298	228	0.0033557	LNG	reject	MGC1	NGN7	NA	NA	NA	NA	NA
GGCTTCCGTATCGC	F1R1	282	209	0.0141844	LNG	reject	JGN4	NGN2	NA	NA	NA	NA	NA
GGCTTCTTCACTCA	F1R1	509	380	0.0275049	LNG	reject	MGC5	NGN6	NA	NA	NA	NA	NA
GGCTTGGCGGGCGG	F1R1	546	415	0.0128205	LNG	reject	NGN8	SGC2	NA	NA	NA	NA	NA
GGGAAAGTACGGTC	F1R1	261	212	0.00766284	LNG	reject	NGN10	NGN2	NA	NA	NA	NA	NA
GGGAATACTGGAAG	F1R1	246	208	0.0243902	LNG	reject	MGC5	NGN3	NA	NA	NA	NA	NA
GGGAATCGTATGAA	F1R1	423	328	0.0118203	LNG	singlet	NGN2	MGC1	NGN2	Nav1.8	Lightly myelinated	Nocisensor	Broad projection
GGGACACGCCTGAA	F1R1	230	191	0.0173913	LNG	doublet_certain	JGN1	MGC5	NA	NA	NA	NA	NA
GGGACACGTTATTT	F1R1	334	259	0.011976	LNG	reject	MGC4	NGN3	NA	NA	NA	NA	NA
GGGACATGGGATCC	F1R1	334	257	0.0209581	LNG	reject	NGN3	SGC5	NA	NA	NA	NA	NA
GGGACCCATAAGAC	F1R1	408	322	0.00735294	LNG	singlet	JGN3	HC2	JGN3	Nav1.1/Nav1.8	Myelinated	Mechanosensor/Nocisensor	Gut
GGGACGGTCTCACC	F1R1	574	419	0.00696864	LNG	singlet	NGN2	HC2	NGN2	Nav1.8	Lightly myelinated	Nocisensor	Broad projection
GGGACGGTGCTGTT	F1R1	453	352	0.00883002	LNG	doublet_uncertain	SGC3	NGN10	NA	NA	NA	NA	NA
GGGAGGCATATCAT	F1R1	342	280	0.0146199	LNG	singlet	JGN1	SGC8	JGN1	Nav1.8	Unmyelinated	Mechanosensor/Nocisensor	Broad projection
GGGAGTAGTATCTG	F1R1	445	333	0.0202247	LNG	reject	MGC5	NGN2	NA	NA	NA	NA	NA
GGGAGTTGCGTCCT	F1R1	326	256	0.0276074	LNG	reject	FB1	NGN3	NA	NA	NA	NA	NA
GGGATTTATCTCAA	F1R1	386	301	0.0284974	LNG	reject	JGN1	NGN6	NA	NA	NA	NA	NA
GGGCAAAAGTTTTC	F1R1	278	243	0.0107914	LNG	reject	NGN2	SGC6	NA	NA	NA	NA	NA
GGGCAAATACAGCA	F1R1	259	214	0.030888	LNG	reject	MGC4	NGN14	NA	NA	NA	NA	NA
GGGCACATTAAGAG	F1R1	249	200	0.00803213	LNG	singlet	SGC2	MGC2	SGC2	NA	NA	NA	NA
GGGCAGTAATCAAC	F1R1	537	407	0.0130354	LNG	singlet	NGN3	MGC5	NGN3	Nav1.8	Unmyelinated	Mechanosensor	Gut
GGGCCTGCCAGCGG	F1R1	239	197	0.0167364	LNG	reject	NGN11	NGN7	NA	NA	NA	NA	NA
GGGCGACCCTGGGC	F1R1	266	209	0.0075188	LNG	singlet	FB1	FB2	FB1	NA	NA	NA	NA
GGGCGCCGGGCGGA	F1R1	404	320	0.0247525	LNG	singlet	NGN2	FB1	NGN2	Nav1.8	Lightly myelinated	Nocisensor	Broad projection
GGGCGGATCGTCAT	F1R1	474	336	0.0253165	LNG	reject	NGN2	NGN7	NA	NA	NA	NA	NA
GGGCGGTATTGTAT	F1R1	357	281	0.0280112	LNG	singlet	NGN2	JGN4	NGN2	Nav1.8	Lightly myelinated	Nocisensor	Broad projection
GGGCGTATAGGCTA	F1R1	375	289	0.016	LNG	reject	NGN21	NGN6	NA	NA	NA	NA	NA
GGGCTATTCAGTAG	F1R1	318	239	0.00314465	LNG	reject	NGN12	SGC5	NA	NA	NA	NA	NA
GGGCTGCGCTCATT	F1R1	464	343	0.0107759	LNG	reject	MGC5	NGN10	NA	NA	NA	NA	NA
GGGCTGGTACATGC	F1R1	860	613	0.00697674	LNG	reject	NGN2	NGN7	NA	NA	NA	NA	NA
GGGCTGTACTACCT	F1R1	479	361	0.0208768	LNG	reject	NGN1	NGN10	NA	NA	NA	NA	NA
GGGCTGTTGGACAC	F1R1	373	302	0.0294906	LNG	reject	HC1	NGN13	NA	NA	NA	NA	NA
GGGCTTCCCGCTCC	F1R1	425	311	0.0117647	LNG	reject	NGN7	SGC7	NA	NA	NA	NA	NA
GGGGACTCCCCTTG	F1R1	757	540	0.00924703	LNG	singlet	NGN9	MGC4	NGN9	Nav1.8	Unmyelinated	Nocisensor	Gut
GGGGCCGCCTATCG	F1R1	292	226	0.0205479	LNG	singlet	NGN13	MGC2	NGN13	Nav1.8	Unmyelinated	Nocisensor	Broad projection
GGGGGAAAGGTCTA	F1R1	423	335	0.0212766	LNG	reject	JGN1	NGN7	NA	NA	NA	NA	NA
GGGGGCATTTCCCT	F1R1	267	223	0.00749064	LNG	singlet	NGN9	NGN2	NGN9	Nav1.8	Unmyelinated	Nocisensor	Gut
GGGGGCCGAACACC	F1R1	558	439	0.0107527	LNG	reject	NGN20	NGN8	NA	NA	NA	NA	NA
GGGGGGAATGTCCG	F1R1	253	201	0.0158103	LNG	singlet	NGN8	NGN21	NGN8	Nav1.8	Unmyelinated	Mechanosensor/Nocisensor	Broad projection
GGGGGGGACTAAAC	F1R1	309	251	0.00970874	LNG	reject	NGN20	NGN5	NA	NA	NA	NA	NA
GGGGGGGGCCGCTA	F1R1	240	210	0.0291667	LNG	singlet	NGN2	SGC4	NGN2	Nav1.8	Lightly myelinated	Nocisensor	Broad projection
GGGGTATCATTTTC	F1R1	556	388	0.0143885	LNG	reject	NGN3	SGC5	NA	NA	NA	NA	NA
GGGGTCACGCGGAT	F1R1	920	593	0.0184783	LNG	singlet	NGN3	MGC4	NGN3	Nav1.8	Unmyelinated	Mechanosensor	Gut
GGGGTGACCCCCAA	F1R1	288	239	0.0173611	LNG	reject	GC1	NGN2	NA	NA	NA	NA	NA
GGGGTTCCCAGATC	F1R1	307	253	0.0130293	LNG	reject	NGN9	SGC5	NA	NA	NA	NA	NA
GGGGTTTGTTTAGG	F1R1	345	270	0.0144928	LNG	doublet_uncertain	SGC3	NGN8	NA	NA	NA	NA	NA
GGGTAGCTGCCGTA	F1R1	300	257	0.0266667	LNG	singlet	NGN2	JGN4	NGN2	Nav1.8	Lightly myelinated	Nocisensor	Broad projection
GGGTAGGGTAATAG	F1R1	294	256	0.0136054	LNG	singlet	NGN14	NGN9	NGN14	Nav1.1	Myelinated	Mechanosensor	Gut
GGGTATGCTCCCGA	F1R1	563	413	0.0106572	LNG	reject	MGC2	NGN3	NA	NA	NA	NA	NA
GGGTATTGTCCTGA	F1R1	409	314	0.0146699	LNG	reject	JGN3	SGC1	NA	NA	NA	NA	NA
GGGTCAATAACCCG	F1R1	586	449	0.0136519	LNG	doublet_uncertain	JGN1	NGN1	NA	NA	NA	NA	NA
GGGTCGCGGGAGAT	F1R1	423	320	0.00945626	LNG	doublet_uncertain	FB4	NGN7	NA	NA	NA	NA	NA
GGGTCGCTCAGGTC	F1R1	419	290	0.0167064	LNG	singlet	JGN1	SGC6	JGN1	Nav1.8	Unmyelinated	Mechanosensor/Nocisensor	Broad projection
GGGTCGTTAGTTGG	F1R1	477	336	0.0272537	LNG	reject	MGC2	NGN4	NA	NA	NA	NA	NA
GGGTCTGTTTTATT	F1R1	282	229	0.0390071	LNG	singlet	NGN2	SGC4	NGN2	Nav1.8	Lightly myelinated	Nocisensor	Broad projection
GGGTGCCATGTGTG	F1R1	270	226	0.0333333	LNG	reject	NGN9	SGC4	NA	NA	NA	NA	NA
GGGTGTCACCGACT	F1R1	252	209	0.0119048	LNG	singlet	NGN2	MGC5	NGN2	Nav1.8	Lightly myelinated	Nocisensor	Broad projection
GGGTTGGGAAACGG	F1R1	485	406	0.0103093	LNG	singlet	NGN9	NGN6	NGN9	Nav1.8	Unmyelinated	Nocisensor	Gut
GGGTTTTTTATACA	F1R1	244	193	0.00409836	LNG	reject	GC2	NGN12	NA	NA	NA	NA	NA
GGTAATCTATGGAG	F1R1	320	240	0.025	LNG	reject	NGN3	SGC2	NA	NA	NA	NA	NA
GGTACACGAGCGGG	F1R1	495	361	0.0121212	LNG	doublet_uncertain	MGC2	NGN3	NA	NA	NA	NA	NA
GGTACCCACATTTC	F1R1	262	211	0.00763359	LNG	singlet	NGN2	JGN1	NGN2	Nav1.8	Lightly myelinated	Nocisensor	Broad projection
GGTAGGCCGGCTTA	F1R1	613	472	0.00489396	LNG	singlet	NGN9	NGN14	NGN9	Nav1.8	Unmyelinated	Nocisensor	Gut
GGTATGAACGGGCT	F1R1	371	299	0.00808625	LNG	reject	MGC1	NGN8	NA	NA	NA	NA	NA
GGTATGCCCCTAGT	F1R1	407	310	0.014742	LNG	reject	NGN10	SGC5	NA	NA	NA	NA	NA
GGTCAGGGGCCATC	F1R1	297	251	0.003367	LNG	reject	MGC1	NGN10	NA	NA	NA	NA	NA
GGTCATGGCATCAT	F1R1	271	228	0.00738007	LNG	reject	MGC1	NGN10	NA	NA	NA	NA	NA
GGTCCAAAACCTAG	F1R1	420	334	0.00952381	LNG	singlet	JGN1	SGC3	JGN1	Nav1.8	Unmyelinated	Mechanosensor/Nocisensor	Broad projection
GGTCCACGAGCGTG	F1R1	457	341	0.0306346	LNG	reject	NGN13	SGC8	NA	NA	NA	NA	NA
GGTCCGTATGACCC	F1R1	283	224	0.0106007	LNG	reject	MGC2	NGN10	NA	NA	NA	NA	NA
GGTCGCCTTCATGC	F1R1	268	206	0.0261194	LNG	reject	NGN2	SGC4	NA	NA	NA	NA	NA
GGTCTAACAGTTAT	F1R1	302	238	0.00993377	LNG	reject	NGN4	NGN5	NA	NA	NA	NA	NA
GGTCTCGTATCGTA	F1R1	418	292	0.0143541	LNG	doublet_certain	FB4	JGN1	NA	NA	NA	NA	NA
GGTCTTCGCTGGCG	F1R1	913	656	0.0142388	LNG	singlet	JGN1	GC3	JGN1	Nav1.8	Unmyelinated	Mechanosensor/Nocisensor	Broad projection
GGTCTTCGTTCACC	F1R1	846	597	0.0189125	LNG	reject	NGN10	NGN2	NA	NA	NA	NA	NA
GGTCTTGCTGTCTT	F1R1	535	412	0.00560748	LNG	reject	NGN8	NGN9	NA	NA	NA	NA	NA
GGTGAATTGCCTAC	F1R1	713	539	0.0140252	LNG	singlet	NGN9	NGN13	NGN9	Nav1.8	Unmyelinated	Nocisensor	Gut
GGTGACAGCTAGAA	F1R1	294	237	0.0170068	LNG	reject	NGN10	SGC2	NA	NA	NA	NA	NA
GGTGAGGGTTACAA	F1R1	1044	746	0.0114943	LNG	singlet	NGN1	NGN20	NGN1	Nav1.8	Lightly myelinated	Nocisensor	Broad projection
GGTGATGAGTTGCC	F1R1	636	428	0.0345912	LNG	doublet_uncertain	NGN3	FB1	NA	NA	NA	NA	NA
GGTGATGCTGGGCG	F1R1	362	280	0.019337	LNG	singlet	JGN1	MGC2	JGN1	Nav1.8	Unmyelinated	Mechanosensor/Nocisensor	Broad projection
GGTGCCAAACGCAC	F1R1	807	561	0.0346964	LNG	singlet	NGN9	NGN13	NGN9	Nav1.8	Unmyelinated	Nocisensor	Gut
GGTGCCCCTCGTAC	F1R1	887	560	0.0191657	LNG	singlet	NGN3	NGN4	NGN3	Nav1.8	Unmyelinated	Mechanosensor	Gut
GGTGCCGAGTACTC	F1R1	938	644	0.0117271	LNG	singlet	NGN3	SGC3	NGN3	Nav1.8	Unmyelinated	Mechanosensor	Gut
GGTGCCGGTTTTCG	F1R1	255	194	0.00784314	LNG	reject	NGN3	SGC3	NA	NA	NA	NA	NA
GGTGCGAGGGTTGA	F1R1	388	293	0.0257732	LNG	reject	JGN1	NGN13	NA	NA	NA	NA	NA
GGTGCTTTGAATAC	F1R1	271	226	0.0295203	LNG	singlet	NGN13	MGC3	NGN13	Nav1.8	Unmyelinated	Nocisensor	Broad projection
GGTGGAGGTGTAAG	F1R1	463	363	0.00431965	LNG	reject	JGN2	NGN2	NA	NA	NA	NA	NA
GGTGGGTGTCTGGT	F1R1	253	206	0.00395257	LNG	reject	FB4	NGN10	NA	NA	NA	NA	NA
GGTGTCTTCACTGA	F1R1	458	372	0.0196507	LNG	singlet	NGN4	SGC3	NGN4	Nav1.8	Unmyelinated	Nocisensor	Broad projection
GGTTAATCGTAAGT	F1R1	424	334	0.00707547	LNG	singlet	NGN13	JGN1	NGN13	Nav1.8	Unmyelinated	Nocisensor	Broad projection
GGTTCACATTCCGT	F1R1	356	264	0.0308989	LNG	doublet_uncertain	MGC6	NGN2	NA	NA	NA	NA	NA
GGTTCCCAGCCCCG	F1R1	438	310	0.0136986	LNG	singlet	NGN3	FB1	NGN3	Nav1.8	Unmyelinated	Mechanosensor	Gut
GGTTCCCCTGGAAC	F1R1	600	405	0.0116667	LNG	singlet	NGN14	MGC1	NGN14	Nav1.1	Myelinated	Mechanosensor	Gut
GGTTCGGGTCTGGG	F1R1	305	254	0.0131148	LNG	singlet	NGN7	EC1	NGN7	Nav1.1	Lightly myelinated	Mechanosensor	Pancreas
GGTTCGTCATCTGA	F1R1	698	535	0.0114613	LNG	singlet	JGN1	NGN9	JGN1	Nav1.8	Unmyelinated	Mechanosensor/Nocisensor	Broad projection
GGTTGCAGACCACG	F1R1	364	280	0.032967	LNG	reject	NGN13	NGN2	NA	NA	NA	NA	NA
GGTTTACCTAATTG	F1R1	268	226	0.00746269	LNG	reject	NGN16	SGC2	NA	NA	NA	NA	NA
GTAAACTTGCGAAC	F1R1	338	274	0.00295858	LNG	reject	HC1	NGN10	NA	NA	NA	NA	NA
GTAAAGGGTGGTAT	F1R1	352	271	0.0170455	LNG	reject	FB4	NGN3	NA	NA	NA	NA	NA
GTAAATCGTGATAT	F1R1	393	305	0.0101781	LNG	singlet	NGN3	SGC5	NGN3	Nav1.8	Unmyelinated	Mechanosensor	Gut
GTAACCTGTTAAGA	F1R1	361	301	0.0110803	LNG	reject	NGN10	NGN13	NA	NA	NA	NA	NA
GTAAGGGGGCACAA	F1R1	411	335	0.0243309	LNG	reject	NGN14	NGN4	NA	NA	NA	NA	NA
GTAAGGGTTCGGCC	F1R1	347	283	0.0172911	LNG	reject	JGN1	MGC5	NA	NA	NA	NA	NA
GTAAGGTGGGGGCT	F1R1	362	293	0.0138122	LNG	reject	NGN1	NGN15	NA	NA	NA	NA	NA
GTAAGTGAGCCGAA	F1R1	347	278	0.0144092	LNG	reject	NGN14	NGN3	NA	NA	NA	NA	NA
GTAATGAACCCCGC	F1R1	630	443	0.0190476	LNG	reject	MGC2	NGN2	NA	NA	NA	NA	NA
GTAATGTGACTGCC	F1R1	635	467	0.0220472	LNG	reject	NGN10	NGN2	NA	NA	NA	NA	NA
GTACATATTGGGCA	F1R1	325	284	0.0215385	LNG	reject	NGN14	NGN6	NA	NA	NA	NA	NA
GTACGAATGGAAGC	F1R1	240	198	0.0166667	LNG	reject	HC2	NGN3	NA	NA	NA	NA	NA
GTACGCAGTTCCTC	F1R1	481	335	0.00831601	LNG	doublet_uncertain	FB4	NGN10	NA	NA	NA	NA	NA
GTACGCCACCGGTC	F1R1	460	345	0.0152174	LNG	singlet	NGN3	MGC4	NGN3	Nav1.8	Unmyelinated	Mechanosensor	Gut
GTACGTAAATTCGG	F1R1	1025	730	0.0195122	LNG	reject	NGN3	NGN9	NA	NA	NA	NA	NA
GTACTCCGGATTGT	F1R1	243	196	0.00411523	LNG	reject	MGC2	NGN8	NA	NA	NA	NA	NA
GTACTTTGCCTGGA	F1R1	317	255	0.00946372	LNG	doublet_uncertain	MGC5	NGN8	NA	NA	NA	NA	NA
GTAGATTTTGATTA	F1R1	752	501	0.0132979	LNG	singlet	JGN1	MGC3	JGN1	Nav1.8	Unmyelinated	Mechanosensor/Nocisensor	Broad projection
GTAGCGCCGGTTGT	F1R1	714	483	0.0280112	LNG	singlet	NGN8	SGC8	NGN8	Nav1.8	Unmyelinated	Mechanosensor/Nocisensor	Broad projection
GTAGCTAGTGGGGT	F1R1	361	273	0.0360111	LNG	reject	HC2	NGN4	NA	NA	NA	NA	NA
GTAGCTGCCCCCCT	F1R1	1028	615	0.0145914	LNG	doublet_certain	MGC2	NGN3	NA	NA	NA	NA	NA
GTAGGAAAACGAAC	F1R1	251	202	0.00796813	LNG	reject	NGN10	NGN16	NA	NA	NA	NA	NA
GTAGTCCATCTGCG	F1R1	970	671	0.00412371	LNG	reject	JGN3	SGC3	NA	NA	NA	NA	NA
GTATACTGTCATGG	F1R1	421	323	0.0118765	LNG	reject	MGC3	NGN7	NA	NA	NA	NA	NA
GTATAGGTCGCTCA	F1R1	565	428	0.0247788	LNG	reject	NGN20	NGN8	NA	NA	NA	NA	NA
GTATCGTAGCACCA	F1R1	492	363	0.00813008	LNG	reject	HC2	NGN2	NA	NA	NA	NA	NA
GTATGAGCCTTCTG	F1R1	727	556	0.0110041	LNG	singlet	NGN10	NGN20	NGN10	Nav1.8	Myelinated	Mechanosensor	Gut
GTATGCGTTCACAA	F1R1	772	581	0.0168394	LNG	reject	NGN15	NGN9	NA	NA	NA	NA	NA
GTCAAAACGCCCTA	F1R1	268	219	0.011194	LNG	singlet	JGN4	SGC3	JGN4	Nav1.8	Lightly myelinated	Mechanosensor	Broad projection
GTCAAATTGCTTGC	F1R1	636	474	0.0110063	LNG	reject	NGN13	NGN3	NA	NA	NA	NA	NA
GTCAACTCCAGGCA	F1R1	535	379	0.0224299	LNG	reject	MGC5	NGN8	NA	NA	NA	NA	NA
GTCAAGTGTCGCCC	F1R1	603	444	0.0066335	LNG	reject	GC2	NGN9	NA	NA	NA	NA	NA
GTCACCCATGTTTG	F1R1	343	262	0.0204082	LNG	doublet_uncertain	FB4	NGN3	NA	NA	NA	NA	NA
GTCACCCGTGCCAG	F1R1	373	259	0.0160858	LNG	doublet_uncertain	SGC5	NGN3	NA	NA	NA	NA	NA
GTCACTCCCGGGAA	F1R1	271	212	0.0295203	LNG	reject	JGN1	NGN15	NA	NA	NA	NA	NA
GTCAGCCAGGGTTG	F1R1	345	277	0.0144928	LNG	reject	FB4	NGN12	NA	NA	NA	NA	NA
GTCATCGCACTCTT	F1R1	1354	838	0.0132939	LNG	singlet	NGN3	SGC5	NGN3	Nav1.8	Unmyelinated	Mechanosensor	Gut
GTCATGATCTATGC	F1R1	267	224	0.00374532	LNG	reject	NGN12	NGN2	NA	NA	NA	NA	NA
GTCATTGCGATCTA	F1R1	273	206	0.010989	LNG	singlet	NGN3	MGC5	NGN3	Nav1.8	Unmyelinated	Mechanosensor	Gut
GTCCAGCTCGCTCC	F1R1	1831	1107	0.0141999	LNG	doublet_uncertain	NGN14	NGN9	NA	NA	NA	NA	NA
GTCCATAAGTTACT	F1R1	362	288	0.0110497	LNG	reject	NGN15	NGN3	NA	NA	NA	NA	NA
GTCCATAATGTGGT	F1R1	1094	732	0.0146252	LNG	doublet_certain	NGN3	SGC3	NA	NA	NA	NA	NA
GTCCATTGTCAGGG	F1R1	342	250	0.0526316	LNG	reject	NGN3	SGC5	NA	NA	NA	NA	NA
GTCCATTTCTAATC	F1R1	526	386	0.0152091	LNG	reject	MGC2	NGN7	NA	NA	NA	NA	NA
GTCCCAAGCCGAAA	F1R1	238	198	0.00840336	LNG	reject	NGN10	SGC3	NA	NA	NA	NA	NA
GTCCCATCGTCACG	F1R1	718	511	0.0139276	LNG	singlet	JGN4	NGN2	JGN4	Nav1.8	Lightly myelinated	Mechanosensor	Broad projection
GTCCCCTTATTTGA	F1R1	746	521	0.0160858	LNG	singlet	NGN3	SGC4	NGN3	Nav1.8	Unmyelinated	Mechanosensor	Gut
GTCCCGCTTATTTT	F1R1	384	284	0.0286458	LNG	singlet	JGN1	SGC3	JGN1	Nav1.8	Unmyelinated	Mechanosensor/Nocisensor	Broad projection
GTCCCTTCGCAATA	F1R1	272	195	0.0183824	LNG	reject	FB2	NGN3	NA	NA	NA	NA	NA
GTCCGGATGTTTCA	F1R1	539	387	0.0241187	LNG	reject	NGN3	SGC5	NA	NA	NA	NA	NA
GTCCGTTACTGTTA	F1R1	311	251	0.0096463	LNG	singlet	NGN9	JGN5	NGN9	Nav1.8	Unmyelinated	Nocisensor	Gut
GTCCTACCAGGTCT	F1R1	291	225	0.024055	LNG	singlet	NGN11	FB1	NGN11	Nav1.8	Unmyelinated	Nocisensor	Gut
GTCCTATTCTCATA	F1R1	739	485	0.0108254	LNG	singlet	JGN1	SGC3	JGN1	Nav1.8	Unmyelinated	Mechanosensor/Nocisensor	Broad projection
GTCCTGCAGGTGCT	F1R1	553	413	0.0271248	LNG	reject	NGN15	NGN2	NA	NA	NA	NA	NA
GTCGACTAAAGGGT	F1R1	361	281	0.0277008	LNG	singlet	NGN4	MGC4	NGN4	Nav1.8	Unmyelinated	Nocisensor	Broad projection
GTCGCCCACATTGG	F1R1	686	491	0.016035	LNG	reject	NGN6	SGC5	NA	NA	NA	NA	NA
GTCGCCGAGCGAGG	F1R1	250	199	0.016	LNG	reject	FB3	JGN1	NA	NA	NA	NA	NA
GTCGCGACAACAGC	F1R1	405	314	0.0123457	LNG	reject	NGN16	SGC4	NA	NA	NA	NA	NA
GTCGCGGTCAGTCT	F1R1	1838	1116	0.00924918	LNG	doublet_certain	NGN14	NGN3	NA	NA	NA	NA	NA
GTCGGCCATACTTC	F1R1	375	295	0.008	LNG	doublet_uncertain	JGN1	FB1	NA	NA	NA	NA	NA
GTCGGCCGATCGCC	F1R1	702	500	0.0128205	LNG	doublet_uncertain	JGN1	GC2	NA	NA	NA	NA	NA
GTCGGCGATCTCAG	F1R1	255	205	0.0156863	LNG	reject	FB1	NGN1	NA	NA	NA	NA	NA
GTCGGTCCTCCTTC	F1R1	1151	756	0.0199826	LNG	doublet_uncertain	SGC1	NGN21	NA	NA	NA	NA	NA
GTCGTCGGTTCTGA	F1R1	1551	1068	0.00967118	LNG	reject	NGN13	NGN14	NA	NA	NA	NA	NA
GTCGTGAGGATCAC	F1R1	333	255	0.024024	LNG	reject	NGN13	NGN5	NA	NA	NA	NA	NA
GTCTAATACCAGAT	F1R1	717	527	0.0125523	LNG	singlet	NGN14	NGN6	NGN14	Nav1.1	Myelinated	Mechanosensor	Gut
GTCTACGTCCCCGC	F1R1	1295	850	0.0162162	LNG	doublet_uncertain	SGC3	NGN15	NA	NA	NA	NA	NA
GTCTACTTACATGC	F1R1	429	322	0.016317	LNG	reject	MGC1	NGN7	NA	NA	NA	NA	NA
GTCTAGCATGAGGA	F1R1	424	337	0.00707547	LNG	reject	NGN13	SGC8	NA	NA	NA	NA	NA
GTCTCCAACGCCTG	F1R1	500	370	0.02	LNG	reject	NGN21	SGC3	NA	NA	NA	NA	NA
GTCTCTATTTGTAC	F1R1	1844	1155	0.0200651	LNG	singlet	NGN21	NGN20	NGN21	Nav1.1	Myelinated	Mechanosensor	Jejunum/Ileum
GTCTGAACTGAGTG	F1R1	253	191	0.0237154	LNG	reject	JGN3	MGC2	NA	NA	NA	NA	NA
GTCTGAAGCCTACG	F1R1	1514	1042	0.0184941	LNG	singlet	NGN14	GC1	NGN14	Nav1.1	Myelinated	Mechanosensor	Gut
GTCTGGTGAGGTAG	F1R1	437	325	0.00915332	LNG	singlet	NGN3	MGC3	NGN3	Nav1.8	Unmyelinated	Mechanosensor	Gut
GTCTGTGTCGAGTG	F1R1	273	224	0.021978	LNG	doublet_uncertain	HC1	NGN2	NA	NA	NA	NA	NA
GTCTTCAAGCCCTT	F1R1	239	208	0.0041841	LNG	reject	FB3	NGN8	NA	NA	NA	NA	NA
GTCTTCCATCGTAA	F1R1	353	271	0.0141643	LNG	reject	FB3	JGN1	NA	NA	NA	NA	NA
GTCTTCCGATTCGG	F1R1	427	328	0.0187354	LNG	reject	MGC3	NGN3	NA	NA	NA	NA	NA
GTCTTCCGGTCTGC	F1R1	695	509	0.018705	LNG	reject	NGN2	NGN20	NA	NA	NA	NA	NA
GTCTTGCCACATAG	F1R1	280	220	0.0285714	LNG	reject	NGN2	SGC4	NA	NA	NA	NA	NA
GTCTTGCGATGTAT	F1R1	879	595	0.0193402	LNG	singlet	NGN3	NGN15	NGN3	Nav1.8	Unmyelinated	Mechanosensor	Gut
GTCTTGTGACACTC	F1R1	403	319	0.00992556	LNG	singlet	JGN1	GC2	JGN1	Nav1.8	Unmyelinated	Mechanosensor/Nocisensor	Broad projection
GTCTTTTGGGTTTT	F1R1	350	263	0.0285714	LNG	doublet_certain	FB4	NGN21	NA	NA	NA	NA	NA
GTGAACAAGTCCTT	F1R1	372	288	0.0268817	LNG	singlet	NGN2	MGC2	NGN2	Nav1.8	Lightly myelinated	Nocisensor	Broad projection
GTGACCCTGTCGGT	F1R1	530	355	0.0207547	LNG	doublet_uncertain	FB1	NGN3	NA	NA	NA	NA	NA
GTGACCGAATAGAG	F1R1	352	273	0.0369318	LNG	reject	FB2	NGN3	NA	NA	NA	NA	NA
GTGACTGAGCTTCA	F1R1	275	207	0.00363636	LNG	reject	NGN11	NGN4	NA	NA	NA	NA	NA
GTGACTGGCCATTT	F1R1	994	692	0.0120724	LNG	singlet	NGN2	JGN1	NGN2	Nav1.8	Lightly myelinated	Nocisensor	Broad projection
GTGAGTAAGTCCGC	F1R1	275	239	0.0109091	LNG	reject	GC2	NGN9	NA	NA	NA	NA	NA
GTGAGTATTAGTAC	F1R1	354	272	0.0310734	LNG	singlet	NGN3	FB1	NGN3	Nav1.8	Unmyelinated	Mechanosensor	Gut
GTGATATCTCAACA	F1R1	247	203	0.00404858	LNG	singlet	JGN1	FB3	JGN1	Nav1.8	Unmyelinated	Mechanosensor/Nocisensor	Broad projection
GTGATCCGCGCTGA	F1R1	665	495	0.0165414	LNG	reject	NGN12	NGN14	NA	NA	NA	NA	NA
GTGCAAGTACGCCA	F1R1	521	416	0.00191939	LNG	doublet_uncertain	JGN1	NGN17	NA	NA	NA	NA	NA
GTGCCCTTTCTTGA	F1R1	391	293	0.00511509	LNG	reject	NGN2	SGC4	NA	NA	NA	NA	NA
GTGCCTTGGTCGCC	F1R1	530	388	0.0113208	LNG	reject	NGN14	NGN8	NA	NA	NA	NA	NA
GTGCGGCTCCGGGA	F1R1	380	295	0.0157895	LNG	doublet_uncertain	FB3	NGN21	NA	NA	NA	NA	NA
GTGCGTATCCTGCT	F1R1	693	488	0.017316	LNG	reject	NGN7	SGC4	NA	NA	NA	NA	NA
GTGCGTCCCAATGC	F1R1	424	315	0.00707547	LNG	doublet_uncertain	MGC4	NGN3	NA	NA	NA	NA	NA
GTGCTAAGCCTACC	F1R1	679	515	0.0162003	LNG	singlet	NGN14	SGC3	NGN14	Nav1.1	Myelinated	Mechanosensor	Gut
GTGCTGACTTATAT	F1R1	947	687	0.00211193	LNG	singlet	JGN1	JGN2	JGN1	Nav1.8	Unmyelinated	Mechanosensor/Nocisensor	Broad projection
GTGCTGTCGTATGA	F1R1	420	334	0.0190476	LNG	reject	NGN2	NGN7	NA	NA	NA	NA	NA
GTGGAGAAGACTTA	F1R1	327	268	0.0152905	LNG	reject	MGC2	NGN3	NA	NA	NA	NA	NA
GTGGCCCCGTCGGA	F1R1	522	392	0.0153257	LNG	doublet_uncertain	MGC3	NGN10	NA	NA	NA	NA	NA
GTGGCGGAGTCCGC	F1R1	480	358	0.01875	LNG	doublet_uncertain	JGN1	GC2	NA	NA	NA	NA	NA
GTGGCTAATAATCC	F1R1	450	334	0.0111111	LNG	reject	MGC2	NGN3	NA	NA	NA	NA	NA
GTGGCTACGATTAT	F1R1	694	515	0.0158501	LNG	reject	FB1	NGN4	NA	NA	NA	NA	NA
GTGGTAACACAGGT	F1R1	830	578	0.0192771	LNG	singlet	NGN3	NGN20	NGN3	Nav1.8	Unmyelinated	Mechanosensor	Gut
GTGGTACGCCGGAG	F1R1	402	332	0.0174129	LNG	singlet	NGN9	NGN10	NGN9	Nav1.8	Unmyelinated	Nocisensor	Gut
GTGGTGATGGGAGG	F1R1	374	285	0.00802139	LNG	singlet	NGN18	MGC1	NGN18	Nav1.1/Nav1.8	Lightly myelinated	Mechanosensor/Nocisensor	Gut
GTGGTGCGAAGTGA	F1R1	328	266	0.0182927	LNG	reject	NGN11	NGN21	NA	NA	NA	NA	NA
GTGGTTGTCGTGGA	F1R1	333	255	0.021021	LNG	reject	NGN3	SGC4	NA	NA	NA	NA	NA
GTGTCAACACGGGG	F1R1	256	192	0.00390625	LNG	doublet_uncertain	FB4	NGN1	NA	NA	NA	NA	NA
GTGTCGTTCACTTA	F1R1	264	208	0.0265152	LNG	singlet	SGC5	NGN7	SGC5	NA	NA	NA	NA
GTGTCTTGCTCGCC	F1R1	347	265	0.0115274	LNG	reject	MGC2	NGN21	NA	NA	NA	NA	NA
GTGTCTTTCTTTCT	F1R1	319	235	0.0125392	LNG	reject	MGC2	NGN2	NA	NA	NA	NA	NA
GTGTGCTAGTCTTT	F1R1	741	547	0.00944669	LNG	singlet	NGN2	NGN20	NGN2	Nav1.8	Lightly myelinated	Nocisensor	Broad projection
GTGTGGAAGCACAC	F1R1	324	257	0	LNG	singlet	NGN9	JGN5	NGN9	Nav1.8	Unmyelinated	Nocisensor	Gut
GTGTGGCCATGGGA	F1R1	504	365	0.0218254	LNG	reject	NGN3	SGC5	NA	NA	NA	NA	NA
GTGTGGCGGTGTCT	F1R1	353	279	0.0113314	LNG	reject	GC1	NGN3	NA	NA	NA	NA	NA
GTGTTGTCTGTTCT	F1R1	423	341	0.0118203	LNG	reject	JGN2	SGC2	NA	NA	NA	NA	NA
GTTACCTTTTGACT	F1R1	243	198	0.00411523	LNG	reject	JGN3	SGC3	NA	NA	NA	NA	NA
GTTACGGGAACCTA	F1R1	295	235	0	LNG	singlet	NGN2	HC2	NGN2	Nav1.8	Lightly myelinated	Nocisensor	Broad projection
GTTAGAACATTCGG	F1R1	569	443	0.00702988	LNG	singlet	NGN2	NGN14	NGN2	Nav1.8	Lightly myelinated	Nocisensor	Broad projection
GTTATGGTCTTCAG	F1R1	1219	893	0.0155865	LNG	singlet	NGN21	NGN9	NGN21	Nav1.1	Myelinated	Mechanosensor	Jejunum/Ileum
GTTCATGCCCTCAA	F1R1	756	535	0.00793651	LNG	reject	NGN1	SGC3	NA	NA	NA	NA	NA
GTTCCAGGGTCTGT	F1R1	720	544	0.0125	LNG	reject	NGN20	NGN3	NA	NA	NA	NA	NA
GTTCCGGGGTCTCA	F1R1	1110	757	0.0171171	LNG	doublet_uncertain	NGN9	NGN1	NA	NA	NA	NA	NA
GTTCGACTTTACGT	F1R1	259	201	0.042471	LNG	reject	MGC5	NGN16	NA	NA	NA	NA	NA
GTTCGCTACACCTT	F1R1	322	229	0.0217391	LNG	singlet	NGN2	SGC8	NGN2	Nav1.8	Lightly myelinated	Nocisensor	Broad projection
GTTCGCTGCGCCAA	F1R1	745	532	0.0147651	LNG	doublet_uncertain	NGN9	NGN3	NA	NA	NA	NA	NA
GTTCGTGCTAATGT	F1R1	452	337	0.0154867	LNG	reject	JGN1	NGN12	NA	NA	NA	NA	NA
GTTCTGCTCGATAG	F1R1	337	268	0.0296736	LNG	doublet_uncertain	MGC2	NGN20	NA	NA	NA	NA	NA
GTTCTGTAGTGCTA	F1R1	312	256	0.0160256	LNG	reject	NGN3	SGC1	NA	NA	NA	NA	NA
GTTCTTGGTATCAG	F1R1	397	291	0.0302267	LNG	reject	NGN3	SGC5	NA	NA	NA	NA	NA
GTTGAAGCCTAGGC	F1R1	1037	697	0.0154291	LNG	singlet	NGN3	SGC5	NGN3	Nav1.8	Unmyelinated	Mechanosensor	Gut
GTTGAAGCTCTATG	F1R1	1267	809	0.023678	LNG	doublet_uncertain	MGC2	NGN3	NA	NA	NA	NA	NA
GTTGATGGAATGAG	F1R1	421	333	0.0118765	LNG	reject	GC1	NGN8	NA	NA	NA	NA	NA
GTTGATGGGATCCA	F1R1	753	576	0.00398406	LNG	doublet_certain	NGN9	JGN1	NA	NA	NA	NA	NA
GTTGCCCAACGACC	F1R1	575	419	0.0295652	LNG	singlet	NGN10	SGC6	NGN10	Nav1.8	Myelinated	Mechanosensor	Gut
GTTGCGCGTCTTTT	F1R1	676	497	0.00591716	LNG	reject	NGN4	SGC3	NA	NA	NA	NA	NA
GTTGCGCTCCCAGC	F1R1	2271	1313	0.00924703	LNG	singlet	NGN2	NGN13	NGN2	Nav1.8	Lightly myelinated	Nocisensor	Broad projection
GTTGCGCTGTGAGA	F1R1	235	196	0.0212766	LNG	singlet	SGC5	NGN13	SGC5	NA	NA	NA	NA
GTTGCTGTCTCATC	F1R1	276	208	0.0362319	LNG	reject	NGN19	NGN2	NA	NA	NA	NA	NA
GTTGGATGGCAGCC	F1R1	267	227	0.0149813	LNG	doublet_uncertain	MGC3	NGN2	NA	NA	NA	NA	NA
GTTGGCCAACTCTC	F1R1	529	395	0.0170132	LNG	singlet	NGN2	NGN20	NGN2	Nav1.8	Lightly myelinated	Nocisensor	Broad projection
GTTGGCGGCGCCTC	F1R1	268	221	0.011194	LNG	reject	FB3	MGC2	NA	NA	NA	NA	NA
GTTGGCGGTCCAGA	F1R1	276	228	0.00724638	LNG	reject	NGN12	SGC7	NA	NA	NA	NA	NA
GTTGGCGTCGTTGA	F1R1	367	294	0.00817439	LNG	reject	JGN1	NGN2	NA	NA	NA	NA	NA
GTTGTCCGTTCGTG	F1R1	750	502	0.0106667	LNG	doublet_uncertain	MGC2	NGN2	NA	NA	NA	NA	NA
GTTGTCTGTTCGTC	F1R1	1853	1120	0.0199676	LNG	reject	NGN14	NGN2	NA	NA	NA	NA	NA
GTTTAGCCAAGGGT	F1R1	248	205	0.0201613	LNG	reject	JGN1	NGN7	NA	NA	NA	NA	NA
GTTTAGTTAGAGCT	F1R1	272	223	0.0257353	LNG	reject	MGC2	NGN8	NA	NA	NA	NA	NA
GTTTCTATATGTCC	F1R1	260	222	0.0115385	LNG	singlet	NGN13	SGC5	NGN13	Nav1.8	Unmyelinated	Nocisensor	Broad projection
GTTTCTTAGCCTAT	F1R1	487	386	0.00616016	LNG	reject	NGN3	SGC2	NA	NA	NA	NA	NA
GTTTGCCCGACGTG	F1R1	835	577	0.0263473	LNG	singlet	NGN2	NGN14	NGN2	Nav1.8	Lightly myelinated	Nocisensor	Broad projection
GTTTTACACTCAGC	F1R1	499	385	0.0180361	LNG	reject	NGN2	SGC8	NA	NA	NA	NA	NA
GTTTTATTAGCTCG	F1R1	346	266	0.0144509	LNG	reject	NGN13	SGC4	NA	NA	NA	NA	NA
GTTTTTTCCCACAA	F1R1	833	585	0.0144058	LNG	reject	NGN20	NGN3	NA	NA	NA	NA	NA
TAAAAATGCACATC	F1R1	273	218	0.029304	LNG	reject	NGN13	NGN7	NA	NA	NA	NA	NA
TAAAATCAGGGGTC	F1R1	654	484	0.0214067	LNG	reject	NGN3	NGN9	NA	NA	NA	NA	NA
TAAACACGGAGAAT	F1R1	267	206	0.00374532	LNG	reject	MGC2	NGN3	NA	NA	NA	NA	NA
TAAACCACCCACCC	F1R1	398	311	0.0100503	LNG	reject	NGN2	NGN9	NA	NA	NA	NA	NA
TAAACCCGTTACTC	F1R1	361	293	0.0221607	LNG	reject	NGN11	NGN2	NA	NA	NA	NA	NA
TAAAGGGGGAGCCG	F1R1	257	210	0.0116732	LNG	doublet_uncertain	FB1	NGN3	NA	NA	NA	NA	NA
TAACAGTCACCGAG	F1R1	295	247	0.0169492	LNG	reject	NGN1	NGN9	NA	NA	NA	NA	NA
TAACCCTGCTACTC	F1R1	319	265	0.0125392	LNG	reject	FB1	NGN2	NA	NA	NA	NA	NA
TAACCGGGTCCGAT	F1R1	379	310	0.00263852	LNG	singlet	NGN14	SGC6	NGN14	Nav1.1	Myelinated	Mechanosensor	Gut
TAACGCGCACTGGT	F1R1	396	281	0.00505051	LNG	reject	NGN3	SGC5	NA	NA	NA	NA	NA
TAACTATTCCATGA	F1R1	416	332	0.0168269	LNG	singlet	NGN9	SGC3	NGN9	Nav1.8	Unmyelinated	Nocisensor	Gut
TAACTCGTACGCTC	F1R1	360	250	0.00833333	LNG	singlet	JGN1	GC3	JGN1	Nav1.8	Unmyelinated	Mechanosensor/Nocisensor	Broad projection
TAACTTGCTTTGGC	F1R1	667	476	0.0194903	LNG	reject	FB3	JGN3	NA	NA	NA	NA	NA
TAAGAACCCACGAC	F1R1	282	220	0.0212766	LNG	doublet_certain	NGN2	HC1	NA	NA	NA	NA	NA
TAAGACGGATACGA	F1R1	460	351	0.0217391	LNG	reject	NGN13	NGN6	NA	NA	NA	NA	NA
TAAGATTGCTGTAT	F1R1	268	211	0.0186567	LNG	reject	NGN7	SGC1	NA	NA	NA	NA	NA
TAAGTGTACCTTGG	F1R1	270	220	0.0222222	LNG	reject	NGN5	SGC1	NA	NA	NA	NA	NA
TAATCCCTGTGATA	F1R1	736	534	0.0203804	LNG	reject	NGN3	SGC5	NA	NA	NA	NA	NA
TAATTCTAATATCG	F1R1	382	304	0.026178	LNG	reject	NGN17	NGN3	NA	NA	NA	NA	NA
TAATTCTTTGTTCA	F1R1	315	252	0.0190476	LNG	doublet_uncertain	MGC1	NGN7	NA	NA	NA	NA	NA
TAATTTAATTGTTG	F1R1	749	522	0.00801068	LNG	singlet	NGN3	MGC2	NGN3	Nav1.8	Unmyelinated	Mechanosensor	Gut
TACAAAGTTCCTCG	F1R1	247	199	0.0121457	LNG	singlet	NGN9	FB1	NGN9	Nav1.8	Unmyelinated	Nocisensor	Gut
TACAACCGCAGCTG	F1R1	615	461	0.0211382	LNG	doublet_certain	NGN2	FB4	NA	NA	NA	NA	NA
TACAACTGTCCCCC	F1R1	749	471	0.0333778	LNG	singlet	NGN3	SGC1	NGN3	Nav1.8	Unmyelinated	Mechanosensor	Gut
TACAATTACACCTG	F1R1	416	323	0.0144231	LNG	singlet	JGN1	NGN4	JGN1	Nav1.8	Unmyelinated	Mechanosensor/Nocisensor	Broad projection
TACACTCGATTCCG	F1R1	378	283	0.0396825	LNG	reject	NGN10	SGC2	NA	NA	NA	NA	NA
TACACTCTTTGTAA	F1R1	464	338	0.012931	LNG	doublet_uncertain	MGC2	NGN21	NA	NA	NA	NA	NA
TACAGCGTATACAC	F1R1	308	243	0.00324675	LNG	reject	GC1	NGN2	NA	NA	NA	NA	NA
TACAGTGCCATGCT	F1R1	789	573	0.0114068	LNG	doublet_uncertain	NGN2	FB4	NA	NA	NA	NA	NA
TACATCAAGACGGA	F1R1	385	293	0.0337662	LNG	singlet	NGN8	JGN1	NGN8	Nav1.8	Unmyelinated	Mechanosensor/Nocisensor	Broad projection
TACATCCATTTATT	F1R1	335	268	0.00597015	LNG	singlet	NGN5	SGC2	NGN5	Nav1.8	Unmyelinated	Mechanosensor/Nocisensor	Broad projection
TACATTAACCACTT	F1R1	411	310	0.00486618	LNG	reject	NGN3	SGC5	NA	NA	NA	NA	NA
TACATTCGTTTCAG	F1R1	365	283	0.0109589	LNG	singlet	NGN3	MGC6	NGN3	Nav1.8	Unmyelinated	Mechanosensor	Gut
TACATTGGCGAGTT	F1R1	508	365	0.019685	LNG	singlet	JGN1	GC2	JGN1	Nav1.8	Unmyelinated	Mechanosensor/Nocisensor	Broad projection
TACCACACTTTCAG	F1R1	299	224	0.00668896	LNG	singlet	JGN1	NGN18	JGN1	Nav1.8	Unmyelinated	Mechanosensor/Nocisensor	Broad projection
TACCACGTTATGCC	F1R1	346	261	0.0115607	LNG	singlet	MGC2	NGN18	MGC2	NA	NA	NA	NA
TACCATCCGCCTGG	F1R1	648	466	0.00925926	LNG	singlet	NGN9	NGN12	NGN9	Nav1.8	Unmyelinated	Nocisensor	Gut
TACCTCCGGGATTT	F1R1	599	456	0.0350584	LNG	doublet_uncertain	HC1	NGN2	NA	NA	NA	NA	NA
TACCTCTGCACCTC	F1R1	401	306	0.0174564	LNG	doublet_certain	NGN2	GC1	NA	NA	NA	NA	NA
TACCTCTTTTTTGC	F1R1	579	426	0.0103627	LNG	doublet_certain	NGN2	SGC8	NA	NA	NA	NA	NA
TACCTGCCCCCCCG	F1R1	319	218	0.0125392	LNG	reject	NGN3	SGC2	NA	NA	NA	NA	NA
TACCTTACTGGGAA	F1R1	261	223	0.0229885	LNG	reject	GC2	NGN3	NA	NA	NA	NA	NA
TACCTTGTATACCA	F1R1	303	236	0.00660066	LNG	singlet	NGN14	SGC3	NGN14	Nav1.1	Myelinated	Mechanosensor	Gut
TACGAACTTTCCCC	F1R1	991	688	0.0161453	LNG	singlet	NGN9	NGN6	NGN9	Nav1.8	Unmyelinated	Nocisensor	Gut
TACGCAGAGACCGG	F1R1	263	208	0.00760456	LNG	reject	MGC2	NGN2	NA	NA	NA	NA	NA
TACGCGACGGATGC	F1R1	752	528	0.0345745	LNG	singlet	NGN6	SGC3	NGN6	Nav1.1	Lightly myelinated	Mechanosensor	Broad projection
TACGGGTAACTGCC	F1R1	433	322	0.0161663	LNG	doublet_uncertain	SGC3	NGN21	NA	NA	NA	NA	NA
TACGGTCCGAGCGG	F1R1	395	303	0.00759494	LNG	singlet	SGC5	NGN3	SGC5	NA	NA	NA	NA
TACGGTGTGTAACC	F1R1	333	273	0.027027	LNG	doublet_uncertain	SGC3	NGN3	NA	NA	NA	NA	NA
TACGTGCGCTCTTC	F1R1	430	319	0.00465116	LNG	reject	JGN1	MGC5	NA	NA	NA	NA	NA
TACGTTTCCATTCC	F1R1	258	194	0	LNG	reject	NGN3	SGC1	NA	NA	NA	NA	NA
TACGTTTGGAATGC	F1R1	544	393	0.0183824	LNG	reject	MGC2	NGN3	NA	NA	NA	NA	NA
TACTAAGTGCTGGA	F1R1	486	378	0.0123457	LNG	singlet	NGN2	SGC2	NGN2	Nav1.8	Lightly myelinated	Nocisensor	Broad projection
TACTAGCGGGGGTT	F1R1	309	244	0.0226537	LNG	reject	MGC1	NGN6	NA	NA	NA	NA	NA
TACTATATGGCAAA	F1R1	245	209	0.00816327	LNG	doublet_uncertain	SGC6	JGN1	NA	NA	NA	NA	NA
TACTATTCCGCAGT	F1R1	443	356	0.013544	LNG	reject	NGN10	SGC3	NA	NA	NA	NA	NA
TACTCACTATAAGC	F1R1	281	201	0.0284698	LNG	reject	NGN2	SGC5	NA	NA	NA	NA	NA
TACTCCTCTTCGGG	F1R1	345	249	0.0202899	LNG	reject	NGN3	SGC2	NA	NA	NA	NA	NA
TACTCGATACAGGA	F1R1	833	620	0.0132053	LNG	singlet	NGN4	GC2	NGN4	Nav1.8	Unmyelinated	Nocisensor	Broad projection
TACTCTGGTTCACA	F1R1	413	314	0.0193705	LNG	reject	JGN3	SGC3	NA	NA	NA	NA	NA
TACTGGCCATCTGG	F1R1	276	206	0.0398551	LNG	reject	HC1	MGC2	NA	NA	NA	NA	NA
TACTGTTACGCGCT	F1R1	373	266	0.0080429	LNG	singlet	JGN1	FB1	JGN1	Nav1.8	Unmyelinated	Mechanosensor/Nocisensor	Broad projection
TACTTAGTCGGTTG	F1R1	349	262	0.0143266	LNG	reject	FB3	NGN3	NA	NA	NA	NA	NA
TACTTCCTGATTCA	F1R1	1333	851	0.0180045	LNG	singlet	JGN1	SGC6	JGN1	Nav1.8	Unmyelinated	Mechanosensor/Nocisensor	Broad projection
TACTTCTACATGGC	F1R1	1956	1226	0.0097137	LNG	singlet	NGN14	NGN4	NGN14	Nav1.1	Myelinated	Mechanosensor	Gut
TAGAATGGTCGCGA	F1R1	530	421	0.0188679	LNG	singlet	NGN13	NGN3	NGN13	Nav1.8	Unmyelinated	Nocisensor	Broad projection
TAGACCAGTGCGCT	F1R1	263	213	0.0152091	LNG	reject	GC3	NGN8	NA	NA	NA	NA	NA
TAGACCTCTTGGCC	F1R1	255	223	0.0392157	LNG	reject	NGN3	SGC6	NA	NA	NA	NA	NA
TAGACTGTACTGTA	F1R1	250	194	0.008	LNG	reject	HC1	NGN3	NA	NA	NA	NA	NA
TAGACTGTCCCCCG	F1R1	351	258	0.00569801	LNG	reject	MGC1	NGN10	NA	NA	NA	NA	NA
TAGAGAGCCAGCCC	F1R1	489	361	0.0122699	LNG	reject	NGN19	NGN3	NA	NA	NA	NA	NA
TAGATCCCGGTAAG	F1R1	272	234	0.00735294	LNG	singlet	NGN13	GC2	NGN13	Nav1.8	Unmyelinated	Nocisensor	Broad projection
TAGATGGACGTCAG	F1R1	229	207	0.0262009	LNG	reject	MGC5	NGN20	NA	NA	NA	NA	NA
TAGATGTAGGACGA	F1R1	292	228	0.0308219	LNG	reject	GC2	NGN3	NA	NA	NA	NA	NA
TAGCAGATAGCGCG	F1R1	521	408	0.0172745	LNG	singlet	JGN2	MGC5	JGN2	Nav1.8	Unmyelinated	Nocisensor	Broad projection
TAGCATCTTTGCCT	F1R1	736	547	0.013587	LNG	reject	MGC6	NGN13	NA	NA	NA	NA	NA
TAGCCTCCTAGAAA	F1R1	436	354	0.016055	LNG	reject	HC2	NGN21	NA	NA	NA	NA	NA
TAGCCTGAATGTAC	F1R1	255	217	0.00784314	LNG	singlet	NGN11	NGN15	NGN11	Nav1.8	Unmyelinated	Nocisensor	Gut
TAGCGCCAACGGTG	F1R1	350	252	0.0114286	LNG	reject	NGN3	SGC4	NA	NA	NA	NA	NA
TAGCGTATCTGTCC	F1R1	379	305	0.00791557	LNG	reject	JGN2	NGN2	NA	NA	NA	NA	NA
[truncated: 7,684 more rows]
