# Supplementary material for: NodoMap: A single-cell and spatial transcriptomic atlas of the mouse nodose ganglion
Source: Cell Press Blue. 2026 Jul 20;1(4):None. doi: 10.1016/j.cpblue.2026.100072 (PMC13385471; doi:10.1016/j.cpblue.2026.100072)
Supplement: Table S11. Integrated dataset [file mmc12.xlsx]

## Sheet: 10_Integrated_datasets
Datasets	Number of Genes	Number of Transcripts	Mitochondrial percent (%)
Bai et al., 2019	> 200	> 1000	< 10
Buchanan et al., 2022	> 200	> 600 and < 30,000	< 10
Cheng et al., 2025	> 600	> 1000 and < 100,000	< 2
Kupari et al., 2019	> 200 or > 400	> 1000 and < 100,000	< 10
		Or > 1000 and < 75,000
		Or > 600 and < 75,000
Zhao et al., 2022	> 500 and < 8000	> 800	< 10
