# Supplementary material for: NodoMap: A single-cell and spatial transcriptomic atlas of the mouse nodose ganglion
Source: Cell Press Blue. 2026 Jul 20;1(4):None. doi: 10.1016/j.cpblue.2026.100072 (PMC13385471; doi:10.1016/j.cpblue.2026.100072)
Supplement: Table S12. Cell types [file mmc13.xlsx]

## Sheet: 11_Cell_types
Cell type	Gene marker (the proportion of expression levels, %)
Endothelial cells (EC)	Emcn >= 30
Fibroblasts (FB)	Ebf2 >= 30 and Acta2 >= 70
Hematopoietic cells (HC)	Ptprc >= 20
Glial cells (GC)	Mpz >= 80 and Apoe >= 90 or Fabp7 >= 90 or Dbi >= 96
Myelinated glial cells (MGC)	Mpz >= 80
Satellite glial cells (SGC)	Apoe >= 90 or Fabp7 >= 90 or Dbi >= 96
Jugular ganglia neurons (JGN)	Prdm12 >= 40
Nodose ganglia neurons (NGN)	Phox2b >= 20
