# Supplementary material for: NodoMap: A single-cell and spatial transcriptomic atlas of the mouse nodose ganglion
Source: Cell Press Blue. 2026 Jul 20;1(4):None. doi: 10.1016/j.cpblue.2026.100072 (PMC13385471; doi:10.1016/j.cpblue.2026.100072)
Supplement: Table S13. Neurotransmitter and neuropeptide data [file mmc14.xlsx]

## Sheet: 12_Neurotransmitter_neuropeptid
Neurotransmitter annotation	Genes > 30%	Genes < 30%
GLUT2	Slc17a6
GLUT1	Slc17a7
GLUT3	Slc17a8
GABA	(Gad1 or Gad2) and Slc32a1
Glycine	(Gad1 or Gad2) and (Slc6a5 or Slc6a9)
Dopamine	Slc6a3 or Ddc or Th	Tph2 and Slc6a4 and Dbh
Noradrenaline	Pnmt or Dbh
Serotonin	Tph2 and Slc6a4
Histamine	Hdc
