# Supplementary material for: NodoMap: A single-cell and spatial transcriptomic atlas of the mouse nodose ganglion
Source: Cell Press Blue. 2026 Jul 20;1(4):None. doi: 10.1016/j.cpblue.2026.100072 (PMC13385471; doi:10.1016/j.cpblue.2026.100072)
Supplement: Table S14. CellChat analyses [file mmc15.xlsx]

## Sheet: 13_Cellchat
source	target	ligand	receptor	prob	pval	interaction_name	interaction_name_2	pathway_name	annotation	evidence
Nodo_NGN14	HB_NE_Tbx20/Prph	Gdf11	TGFBR1_ACVR2A	0.000412674	0	GDF11_TGFBR1_ACVR2A	Gdf11 - (Tgfbr1+Acvr2a)	GDF	Secreted Signaling	KEGG: mmu04350
Nodo_NGN14	HB_NE_Tbx20/Prph	Gdf11	TGFBR1_ACVR2B	0.000193257	0	GDF11_TGFBR1_ACVR2B	Gdf11 - (Tgfbr1+Acvr2b)	GDF	Secreted Signaling	KEGG: mmu04350
Nodo_NGN13	HB_NE_Arhgap6/Ebf3	Wnt4	FZD3_LRP6	0.000322887	0	WNT4_FZD3_LRP6	Wnt4 - (Fzd3+Lrp6)	WNT	Secreted Signaling	KEGG: mmu04310; PMID: 23209147
Nodo_NGN13	HB_NE_Bnc2/Lama1	Wnt4	FZD3_LRP6	0.000333593	0	WNT4_FZD3_LRP6	Wnt4 - (Fzd3+Lrp6)	WNT	Secreted Signaling	KEGG: mmu04310; PMID: 23209147
Nodo_NGN13	HB_NE_Ccbe1/Pou6f2	Wnt4	FZD3_LRP6	0.000349392	0	WNT4_FZD3_LRP6	Wnt4 - (Fzd3+Lrp6)	WNT	Secreted Signaling	KEGG: mmu04310; PMID: 23209147
Nodo_NGN13	HB_NE_Col23a1/Kcnmb2	Wnt4	FZD3_LRP6	0.000369603	0	WNT4_FZD3_LRP6	Wnt4 - (Fzd3+Lrp6)	WNT	Secreted Signaling	KEGG: mmu04310; PMID: 23209147
Nodo_NGN13	HB_NE_Dach1/Grin2c	Wnt4	FZD3_LRP6	0.000289751	0	WNT4_FZD3_LRP6	Wnt4 - (Fzd3+Lrp6)	WNT	Secreted Signaling	KEGG: mmu04310; PMID: 23209147
Nodo_NGN13	HB_NE_Ddc/Dbh	Wnt4	FZD3_LRP6	0.000464125	0	WNT4_FZD3_LRP6	Wnt4 - (Fzd3+Lrp6)	WNT	Secreted Signaling	KEGG: mmu04310; PMID: 23209147
Nodo_NGN13	HB_NE_Ebf2/Atp10a	Wnt4	FZD3_LRP6	0.000294166	0	WNT4_FZD3_LRP6	Wnt4 - (Fzd3+Lrp6)	WNT	Secreted Signaling	KEGG: mmu04310; PMID: 23209147
Nodo_NGN13	HB_NE_Ebf2/Fbxl7	Wnt4	FZD3_LRP6	0.000258096	0	WNT4_FZD3_LRP6	Wnt4 - (Fzd3+Lrp6)	WNT	Secreted Signaling	KEGG: mmu04310; PMID: 23209147
Nodo_NGN13	HB_NE_Gal/Dkk2	Wnt4	FZD3_LRP6	0.000301809	0	WNT4_FZD3_LRP6	Wnt4 - (Fzd3+Lrp6)	WNT	Secreted Signaling	KEGG: mmu04310; PMID: 23209147
Nodo_NGN13	HB_NE_Gcg/Prlr	Wnt4	FZD3_LRP6	0.000455594	0	WNT4_FZD3_LRP6	Wnt4 - (Fzd3+Lrp6)	WNT	Secreted Signaling	KEGG: mmu04310; PMID: 23209147
Nodo_NGN13	HB_NE_Grin2c/Osbpl3	Wnt4	FZD3_LRP6	0.000333858	0	WNT4_FZD3_LRP6	Wnt4 - (Fzd3+Lrp6)	WNT	Secreted Signaling	KEGG: mmu04310; PMID: 23209147
Nodo_NGN13	HB_NE_Hmcn2/Mybpc1	Wnt4	FZD3_LRP6	0.000464698	0	WNT4_FZD3_LRP6	Wnt4 - (Fzd3+Lrp6)	WNT	Secreted Signaling	KEGG: mmu04310; PMID: 23209147
Nodo_NGN13	HB_NE_Mecom/Zfhx3	Wnt4	FZD3_LRP6	0.000388331	0	WNT4_FZD3_LRP6	Wnt4 - (Fzd3+Lrp6)	WNT	Secreted Signaling	KEGG: mmu04310; PMID: 23209147
Nodo_NGN13	HB_NE_Mylk/Lpar1	Wnt4	FZD3_LRP6	0.000250013	0	WNT4_FZD3_LRP6	Wnt4 - (Fzd3+Lrp6)	WNT	Secreted Signaling	KEGG: mmu04310; PMID: 23209147
Nodo_NGN13	HB_NE_Nfib/Zic2	Wnt4	FZD3_LRP6	0.000351673	0	WNT4_FZD3_LRP6	Wnt4 - (Fzd3+Lrp6)	WNT	Secreted Signaling	KEGG: mmu04310; PMID: 23209147
Nodo_NGN13	HB_NE_Pde1a/Zeb2	Wnt4	FZD3_LRP6	0.000314461	0	WNT4_FZD3_LRP6	Wnt4 - (Fzd3+Lrp6)	WNT	Secreted Signaling	KEGG: mmu04310; PMID: 23209147
Nodo_NGN13	HB_NE_Prdm16/Mecom	Wnt4	FZD3_LRP6	0.000397892	0	WNT4_FZD3_LRP6	Wnt4 - (Fzd3+Lrp6)	WNT	Secreted Signaling	KEGG: mmu04310; PMID: 23209147
Nodo_NGN13	HB_NE_Prkd1/Bcl11a	Wnt4	FZD3_LRP6	0.000315122	0	WNT4_FZD3_LRP6	Wnt4 - (Fzd3+Lrp6)	WNT	Secreted Signaling	KEGG: mmu04310; PMID: 23209147
Nodo_NGN13	HB_NE_Rab38/Sall3	Wnt4	FZD3_LRP6	0.000329381	0	WNT4_FZD3_LRP6	Wnt4 - (Fzd3+Lrp6)	WNT	Secreted Signaling	KEGG: mmu04310; PMID: 23209147
Nodo_NGN13	HB_NE_Sall3/Cdh3	Wnt4	FZD3_LRP6	0.000426661	0	WNT4_FZD3_LRP6	Wnt4 - (Fzd3+Lrp6)	WNT	Secreted Signaling	KEGG: mmu04310; PMID: 23209147
Nodo_NGN13	HB_NE_Slc17a7/Col27a1	Wnt4	FZD3_LRP6	0.000361525	0	WNT4_FZD3_LRP6	Wnt4 - (Fzd3+Lrp6)	WNT	Secreted Signaling	KEGG: mmu04310; PMID: 23209147
Nodo_NGN13	HB_NE_Slc6a4/Tph2	Wnt4	FZD3_LRP6	0.000428593	0	WNT4_FZD3_LRP6	Wnt4 - (Fzd3+Lrp6)	WNT	Secreted Signaling	KEGG: mmu04310; PMID: 23209147
Nodo_NGN13	HB_NE_Slc6a5/Syt2	Wnt4	FZD3_LRP6	0.000374132	0	WNT4_FZD3_LRP6	Wnt4 - (Fzd3+Lrp6)	WNT	Secreted Signaling	KEGG: mmu04310; PMID: 23209147
Nodo_NGN13	HB_NE_Sox2ot/Cdh8	Wnt4	FZD3_LRP6	0.00029981	0	WNT4_FZD3_LRP6	Wnt4 - (Fzd3+Lrp6)	WNT	Secreted Signaling	KEGG: mmu04310; PMID: 23209147
Nodo_NGN13	HB_NE_Tac1/Dlk1	Wnt4	FZD3_LRP6	0.000298304	0	WNT4_FZD3_LRP6	Wnt4 - (Fzd3+Lrp6)	WNT	Secreted Signaling	KEGG: mmu04310; PMID: 23209147
Nodo_NGN13	HB_NE_Tbx20/Prph	Wnt4	FZD3_LRP6	0.000391944	0	WNT4_FZD3_LRP6	Wnt4 - (Fzd3+Lrp6)	WNT	Secreted Signaling	KEGG: mmu04310; PMID: 23209147
Nodo_NGN13	HB_NE_Tfap2b/Olfr78	Wnt4	FZD3_LRP6	0.000313384	0	WNT4_FZD3_LRP6	Wnt4 - (Fzd3+Lrp6)	WNT	Secreted Signaling	KEGG: mmu04310; PMID: 23209147
Nodo_NGN1	HB_NE_Arhgap6/Ebf3	Nrg1	Erbb4	0.00473723	0	NRG1_ERBB4	Nrg1 - Erbb4	NRG	Secreted Signaling	KEGG: mmu04012
Nodo_NGN10	HB_NE_Arhgap6/Ebf3	Nrg1	Erbb4	0.0098855	0	NRG1_ERBB4	Nrg1 - Erbb4	NRG	Secreted Signaling	KEGG: mmu04012
Nodo_NGN11	HB_NE_Arhgap6/Ebf3	Nrg1	Erbb4	0.00235141	0	NRG1_ERBB4	Nrg1 - Erbb4	NRG	Secreted Signaling	KEGG: mmu04012
Nodo_NGN12	HB_NE_Arhgap6/Ebf3	Nrg1	Erbb4	0.0123822	0	NRG1_ERBB4	Nrg1 - Erbb4	NRG	Secreted Signaling	KEGG: mmu04012
Nodo_NGN13	HB_NE_Arhgap6/Ebf3	Nrg1	Erbb4	0.0108671	0	NRG1_ERBB4	Nrg1 - Erbb4	NRG	Secreted Signaling	KEGG: mmu04012
Nodo_NGN14	HB_NE_Arhgap6/Ebf3	Nrg1	Erbb4	0.0196303	0	NRG1_ERBB4	Nrg1 - Erbb4	NRG	Secreted Signaling	KEGG: mmu04012
Nodo_NGN15	HB_NE_Arhgap6/Ebf3	Nrg1	Erbb4	0.00956926	0	NRG1_ERBB4	Nrg1 - Erbb4	NRG	Secreted Signaling	KEGG: mmu04012
Nodo_NGN16	HB_NE_Arhgap6/Ebf3	Nrg1	Erbb4	0.0132645	0	NRG1_ERBB4	Nrg1 - Erbb4	NRG	Secreted Signaling	KEGG: mmu04012
Nodo_NGN17	HB_NE_Arhgap6/Ebf3	Nrg1	Erbb4	0.00844021	0	NRG1_ERBB4	Nrg1 - Erbb4	NRG	Secreted Signaling	KEGG: mmu04012
Nodo_NGN18	HB_NE_Arhgap6/Ebf3	Nrg1	Erbb4	0.0169533	0	NRG1_ERBB4	Nrg1 - Erbb4	NRG	Secreted Signaling	KEGG: mmu04012
Nodo_NGN19	HB_NE_Arhgap6/Ebf3	Nrg1	Erbb4	0.00170706	0	NRG1_ERBB4	Nrg1 - Erbb4	NRG	Secreted Signaling	KEGG: mmu04012
Nodo_NGN2	HB_NE_Arhgap6/Ebf3	Nrg1	Erbb4	0.0104669	0	NRG1_ERBB4	Nrg1 - Erbb4	NRG	Secreted Signaling	KEGG: mmu04012
Nodo_NGN20	HB_NE_Arhgap6/Ebf3	Nrg1	Erbb4	0.0171163	0	NRG1_ERBB4	Nrg1 - Erbb4	NRG	Secreted Signaling	KEGG: mmu04012
Nodo_NGN21	HB_NE_Arhgap6/Ebf3	Nrg1	Erbb4	0.0098557	0	NRG1_ERBB4	Nrg1 - Erbb4	NRG	Secreted Signaling	KEGG: mmu04012
Nodo_NGN3	HB_NE_Arhgap6/Ebf3	Nrg1	Erbb4	0.00777637	0	NRG1_ERBB4	Nrg1 - Erbb4	NRG	Secreted Signaling	KEGG: mmu04012
Nodo_NGN4	HB_NE_Arhgap6/Ebf3	Nrg1	Erbb4	0.0124096	0	NRG1_ERBB4	Nrg1 - Erbb4	NRG	Secreted Signaling	KEGG: mmu04012
Nodo_NGN5	HB_NE_Arhgap6/Ebf3	Nrg1	Erbb4	0.00784723	0	NRG1_ERBB4	Nrg1 - Erbb4	NRG	Secreted Signaling	KEGG: mmu04012
Nodo_NGN6	HB_NE_Arhgap6/Ebf3	Nrg1	Erbb4	0.0122388	0	NRG1_ERBB4	Nrg1 - Erbb4	NRG	Secreted Signaling	KEGG: mmu04012
Nodo_NGN7	HB_NE_Arhgap6/Ebf3	Nrg1	Erbb4	0.0101461	0	NRG1_ERBB4	Nrg1 - Erbb4	NRG	Secreted Signaling	KEGG: mmu04012
Nodo_NGN8	HB_NE_Arhgap6/Ebf3	Nrg1	Erbb4	0.0101563	0	NRG1_ERBB4	Nrg1 - Erbb4	NRG	Secreted Signaling	KEGG: mmu04012
Nodo_NGN9	HB_NE_Arhgap6/Ebf3	Nrg1	Erbb4	0.0084309	0	NRG1_ERBB4	Nrg1 - Erbb4	NRG	Secreted Signaling	KEGG: mmu04012
Nodo_NGN1	HB_NE_Bnc2/Lama1	Nrg1	Erbb4	0.00433143	0	NRG1_ERBB4	Nrg1 - Erbb4	NRG	Secreted Signaling	KEGG: mmu04012
Nodo_NGN10	HB_NE_Bnc2/Lama1	Nrg1	Erbb4	0.00904269	0	NRG1_ERBB4	Nrg1 - Erbb4	NRG	Secreted Signaling	KEGG: mmu04012
Nodo_NGN11	HB_NE_Bnc2/Lama1	Nrg1	Erbb4	0.00214954	0	NRG1_ERBB4	Nrg1 - Erbb4	NRG	Secreted Signaling	KEGG: mmu04012
Nodo_NGN12	HB_NE_Bnc2/Lama1	Nrg1	Erbb4	0.0113289	0	NRG1_ERBB4	Nrg1 - Erbb4	NRG	Secreted Signaling	KEGG: mmu04012
Nodo_NGN13	HB_NE_Bnc2/Lama1	Nrg1	Erbb4	0.00994142	0	NRG1_ERBB4	Nrg1 - Erbb4	NRG	Secreted Signaling	KEGG: mmu04012
Nodo_NGN14	HB_NE_Bnc2/Lama1	Nrg1	Erbb4	0.0179717	0	NRG1_ERBB4	Nrg1 - Erbb4	NRG	Secreted Signaling	KEGG: mmu04012
Nodo_NGN15	HB_NE_Bnc2/Lama1	Nrg1	Erbb4	0.00875317	0	NRG1_ERBB4	Nrg1 - Erbb4	NRG	Secreted Signaling	KEGG: mmu04012
Nodo_NGN16	HB_NE_Bnc2/Lama1	Nrg1	Erbb4	0.0121371	0	NRG1_ERBB4	Nrg1 - Erbb4	NRG	Secreted Signaling	KEGG: mmu04012
Nodo_NGN17	HB_NE_Bnc2/Lama1	Nrg1	Erbb4	0.00771966	0	NRG1_ERBB4	Nrg1 - Erbb4	NRG	Secreted Signaling	KEGG: mmu04012
Nodo_NGN18	HB_NE_Bnc2/Lama1	Nrg1	Erbb4	0.0155173	0	NRG1_ERBB4	Nrg1 - Erbb4	NRG	Secreted Signaling	KEGG: mmu04012
Nodo_NGN19	HB_NE_Bnc2/Lama1	Nrg1	Erbb4	0.00156042	0	NRG1_ERBB4	Nrg1 - Erbb4	NRG	Secreted Signaling	KEGG: mmu04012
Nodo_NGN2	HB_NE_Bnc2/Lama1	Nrg1	Erbb4	0.00957499	0	NRG1_ERBB4	Nrg1 - Erbb4	NRG	Secreted Signaling	KEGG: mmu04012
Nodo_NGN20	HB_NE_Bnc2/Lama1	Nrg1	Erbb4	0.0156667	0	NRG1_ERBB4	Nrg1 - Erbb4	NRG	Secreted Signaling	KEGG: mmu04012
Nodo_NGN21	HB_NE_Bnc2/Lama1	Nrg1	Erbb4	0.0090154	0	NRG1_ERBB4	Nrg1 - Erbb4	NRG	Secreted Signaling	KEGG: mmu04012
Nodo_NGN3	HB_NE_Bnc2/Lama1	Nrg1	Erbb4	0.00711209	0	NRG1_ERBB4	Nrg1 - Erbb4	NRG	Secreted Signaling	KEGG: mmu04012
Nodo_NGN4	HB_NE_Bnc2/Lama1	Nrg1	Erbb4	0.0113541	0	NRG1_ERBB4	Nrg1 - Erbb4	NRG	Secreted Signaling	KEGG: mmu04012
Nodo_NGN5	HB_NE_Bnc2/Lama1	Nrg1	Erbb4	0.00717694	0	NRG1_ERBB4	Nrg1 - Erbb4	NRG	Secreted Signaling	KEGG: mmu04012
Nodo_NGN6	HB_NE_Bnc2/Lama1	Nrg1	Erbb4	0.0111976	0	NRG1_ERBB4	Nrg1 - Erbb4	NRG	Secreted Signaling	KEGG: mmu04012
Nodo_NGN7	HB_NE_Bnc2/Lama1	Nrg1	Erbb4	0.00928125	0	NRG1_ERBB4	Nrg1 - Erbb4	NRG	Secreted Signaling	KEGG: mmu04012
Nodo_NGN8	HB_NE_Bnc2/Lama1	Nrg1	Erbb4	0.00929066	0	NRG1_ERBB4	Nrg1 - Erbb4	NRG	Secreted Signaling	KEGG: mmu04012
Nodo_NGN9	HB_NE_Bnc2/Lama1	Nrg1	Erbb4	0.00771114	0	NRG1_ERBB4	Nrg1 - Erbb4	NRG	Secreted Signaling	KEGG: mmu04012
Nodo_NGN1	HB_NE_Ccbe1/Pou6f2	Nrg1	Erbb4	0.00403651	0	NRG1_ERBB4	Nrg1 - Erbb4	NRG	Secreted Signaling	KEGG: mmu04012
Nodo_NGN10	HB_NE_Ccbe1/Pou6f2	Nrg1	Erbb4	0.00842972	0	NRG1_ERBB4	Nrg1 - Erbb4	NRG	Secreted Signaling	KEGG: mmu04012
Nodo_NGN11	HB_NE_Ccbe1/Pou6f2	Nrg1	Erbb4	0.00200289	0	NRG1_ERBB4	Nrg1 - Erbb4	NRG	Secreted Signaling	KEGG: mmu04012
Nodo_NGN12	HB_NE_Ccbe1/Pou6f2	Nrg1	Erbb4	0.0105626	0	NRG1_ERBB4	Nrg1 - Erbb4	NRG	Secreted Signaling	KEGG: mmu04012
Nodo_NGN13	HB_NE_Ccbe1/Pou6f2	Nrg1	Erbb4	0.0092681	0	NRG1_ERBB4	Nrg1 - Erbb4	NRG	Secreted Signaling	KEGG: mmu04012
Nodo_NGN14	HB_NE_Ccbe1/Pou6f2	Nrg1	Erbb4	0.0167637	0	NRG1_ERBB4	Nrg1 - Erbb4	NRG	Secreted Signaling	KEGG: mmu04012
Nodo_NGN15	HB_NE_Ccbe1/Pou6f2	Nrg1	Erbb4	0.00815966	0	NRG1_ERBB4	Nrg1 - Erbb4	NRG	Secreted Signaling	KEGG: mmu04012
Nodo_NGN16	HB_NE_Ccbe1/Pou6f2	Nrg1	Erbb4	0.0113168	0	NRG1_ERBB4	Nrg1 - Erbb4	NRG	Secreted Signaling	KEGG: mmu04012
Nodo_NGN17	HB_NE_Ccbe1/Pou6f2	Nrg1	Erbb4	0.00719572	0	NRG1_ERBB4	Nrg1 - Erbb4	NRG	Secreted Signaling	KEGG: mmu04012
Nodo_NGN18	HB_NE_Ccbe1/Pou6f2	Nrg1	Erbb4	0.0144719	0	NRG1_ERBB4	Nrg1 - Erbb4	NRG	Secreted Signaling	KEGG: mmu04012
Nodo_NGN19	HB_NE_Ccbe1/Pou6f2	Nrg1	Erbb4	0.0014539	0	NRG1_ERBB4	Nrg1 - Erbb4	NRG	Secreted Signaling	KEGG: mmu04012
Nodo_NGN2	HB_NE_Ccbe1/Pou6f2	Nrg1	Erbb4	0.00892626	0	NRG1_ERBB4	Nrg1 - Erbb4	NRG	Secreted Signaling	KEGG: mmu04012
Nodo_NGN20	HB_NE_Ccbe1/Pou6f2	Nrg1	Erbb4	0.0146114	0	NRG1_ERBB4	Nrg1 - Erbb4	NRG	Secreted Signaling	KEGG: mmu04012
Nodo_NGN21	HB_NE_Ccbe1/Pou6f2	Nrg1	Erbb4	0.00840427	0	NRG1_ERBB4	Nrg1 - Erbb4	NRG	Secreted Signaling	KEGG: mmu04012
Nodo_NGN3	HB_NE_Ccbe1/Pou6f2	Nrg1	Erbb4	0.00662911	0	NRG1_ERBB4	Nrg1 - Erbb4	NRG	Secreted Signaling	KEGG: mmu04012
Nodo_NGN4	HB_NE_Ccbe1/Pou6f2	Nrg1	Erbb4	0.0105861	0	NRG1_ERBB4	Nrg1 - Erbb4	NRG	Secreted Signaling	KEGG: mmu04012
Nodo_NGN5	HB_NE_Ccbe1/Pou6f2	Nrg1	Erbb4	0.00668959	0	NRG1_ERBB4	Nrg1 - Erbb4	NRG	Secreted Signaling	KEGG: mmu04012
Nodo_NGN6	HB_NE_Ccbe1/Pou6f2	Nrg1	Erbb4	0.0104401	0	NRG1_ERBB4	Nrg1 - Erbb4	NRG	Secreted Signaling	KEGG: mmu04012
Nodo_NGN7	HB_NE_Ccbe1/Pou6f2	Nrg1	Erbb4	0.00865225	0	NRG1_ERBB4	Nrg1 - Erbb4	NRG	Secreted Signaling	KEGG: mmu04012
Nodo_NGN8	HB_NE_Ccbe1/Pou6f2	Nrg1	Erbb4	0.00866103	0	NRG1_ERBB4	Nrg1 - Erbb4	NRG	Secreted Signaling	KEGG: mmu04012
Nodo_NGN9	HB_NE_Ccbe1/Pou6f2	Nrg1	Erbb4	0.00718777	0	NRG1_ERBB4	Nrg1 - Erbb4	NRG	Secreted Signaling	KEGG: mmu04012
Nodo_NGN1	HB_NE_Col23a1/Kcnmb2	Nrg1	Erbb4	0.00501017	0	NRG1_ERBB4	Nrg1 - Erbb4	NRG	Secreted Signaling	KEGG: mmu04012
Nodo_NGN10	HB_NE_Col23a1/Kcnmb2	Nrg1	Erbb4	0.0104519	0	NRG1_ERBB4	Nrg1 - Erbb4	NRG	Secreted Signaling	KEGG: mmu04012
Nodo_NGN11	HB_NE_Col23a1/Kcnmb2	Nrg1	Erbb4	0.00248723	0.01	NRG1_ERBB4	Nrg1 - Erbb4	NRG	Secreted Signaling	KEGG: mmu04012
Nodo_NGN12	HB_NE_Col23a1/Kcnmb2	Nrg1	Erbb4	0.0130898	0	NRG1_ERBB4	Nrg1 - Erbb4	NRG	Secreted Signaling	KEGG: mmu04012
Nodo_NGN13	HB_NE_Col23a1/Kcnmb2	Nrg1	Erbb4	0.0114891	0	NRG1_ERBB4	Nrg1 - Erbb4	NRG	Secreted Signaling	KEGG: mmu04012
Nodo_NGN14	HB_NE_Col23a1/Kcnmb2	Nrg1	Erbb4	0.0207434	0	NRG1_ERBB4	Nrg1 - Erbb4	NRG	Secreted Signaling	KEGG: mmu04012
Nodo_NGN15	HB_NE_Col23a1/Kcnmb2	Nrg1	Erbb4	0.0101178	0	NRG1_ERBB4	Nrg1 - Erbb4	NRG	Secreted Signaling	KEGG: mmu04012
Nodo_NGN16	HB_NE_Col23a1/Kcnmb2	Nrg1	Erbb4	0.0140218	0	NRG1_ERBB4	Nrg1 - Erbb4	NRG	Secreted Signaling	KEGG: mmu04012
Nodo_NGN17	HB_NE_Col23a1/Kcnmb2	Nrg1	Erbb4	0.00892458	0	NRG1_ERBB4	Nrg1 - Erbb4	NRG	Secreted Signaling	KEGG: mmu04012
Nodo_NGN18	HB_NE_Col23a1/Kcnmb2	Nrg1	Erbb4	0.0179174	0	NRG1_ERBB4	Nrg1 - Erbb4	NRG	Secreted Signaling	KEGG: mmu04012
Nodo_NGN19	HB_NE_Col23a1/Kcnmb2	Nrg1	Erbb4	0.00180573	0.01	NRG1_ERBB4	Nrg1 - Erbb4	NRG	Secreted Signaling	KEGG: mmu04012
Nodo_NGN2	HB_NE_Col23a1/Kcnmb2	Nrg1	Erbb4	0.0110663	0	NRG1_ERBB4	Nrg1 - Erbb4	NRG	Secreted Signaling	KEGG: mmu04012
Nodo_NGN20	HB_NE_Col23a1/Kcnmb2	Nrg1	Erbb4	0.0180895	0	NRG1_ERBB4	Nrg1 - Erbb4	NRG	Secreted Signaling	KEGG: mmu04012
Nodo_NGN21	HB_NE_Col23a1/Kcnmb2	Nrg1	Erbb4	0.0104205	0	NRG1_ERBB4	Nrg1 - Erbb4	NRG	Secreted Signaling	KEGG: mmu04012
Nodo_NGN3	HB_NE_Col23a1/Kcnmb2	Nrg1	Erbb4	0.00822297	0	NRG1_ERBB4	Nrg1 - Erbb4	NRG	Secreted Signaling	KEGG: mmu04012
Nodo_NGN4	HB_NE_Col23a1/Kcnmb2	Nrg1	Erbb4	0.0131188	0	NRG1_ERBB4	Nrg1 - Erbb4	NRG	Secreted Signaling	KEGG: mmu04012
Nodo_NGN5	HB_NE_Col23a1/Kcnmb2	Nrg1	Erbb4	0.00829786	0	NRG1_ERBB4	Nrg1 - Erbb4	NRG	Secreted Signaling	KEGG: mmu04012
Nodo_NGN6	HB_NE_Col23a1/Kcnmb2	Nrg1	Erbb4	0.0129383	0	NRG1_ERBB4	Nrg1 - Erbb4	NRG	Secreted Signaling	KEGG: mmu04012
Nodo_NGN7	HB_NE_Col23a1/Kcnmb2	Nrg1	Erbb4	0.0107273	0	NRG1_ERBB4	Nrg1 - Erbb4	NRG	Secreted Signaling	KEGG: mmu04012
Nodo_NGN8	HB_NE_Col23a1/Kcnmb2	Nrg1	Erbb4	0.0107381	0	NRG1_ERBB4	Nrg1 - Erbb4	NRG	Secreted Signaling	KEGG: mmu04012
Nodo_NGN9	HB_NE_Col23a1/Kcnmb2	Nrg1	Erbb4	0.00891475	0	NRG1_ERBB4	Nrg1 - Erbb4	NRG	Secreted Signaling	KEGG: mmu04012
Nodo_NGN1	HB_NE_Dach1/Grin2c	Nrg1	Erbb4	0.00538995	0	NRG1_ERBB4	Nrg1 - Erbb4	NRG	Secreted Signaling	KEGG: mmu04012
Nodo_NGN10	HB_NE_Dach1/Grin2c	Nrg1	Erbb4	0.0112396	0	NRG1_ERBB4	Nrg1 - Erbb4	NRG	Secreted Signaling	KEGG: mmu04012
Nodo_NGN11	HB_NE_Dach1/Grin2c	Nrg1	Erbb4	0.00267629	0	NRG1_ERBB4	Nrg1 - Erbb4	NRG	Secreted Signaling	KEGG: mmu04012
Nodo_NGN12	HB_NE_Dach1/Grin2c	Nrg1	Erbb4	0.0140733	0	NRG1_ERBB4	Nrg1 - Erbb4	NRG	Secreted Signaling	KEGG: mmu04012
Nodo_NGN13	HB_NE_Dach1/Grin2c	Nrg1	Erbb4	0.0123539	0	NRG1_ERBB4	Nrg1 - Erbb4	NRG	Secreted Signaling	KEGG: mmu04012
Nodo_NGN14	HB_NE_Dach1/Grin2c	Nrg1	Erbb4	0.0222891	0	NRG1_ERBB4	Nrg1 - Erbb4	NRG	Secreted Signaling	KEGG: mmu04012
Nodo_NGN15	HB_NE_Dach1/Grin2c	Nrg1	Erbb4	0.0108805	0	NRG1_ERBB4	Nrg1 - Erbb4	NRG	Secreted Signaling	KEGG: mmu04012
Nodo_NGN16	HB_NE_Dach1/Grin2c	Nrg1	Erbb4	0.0150744	0	NRG1_ERBB4	Nrg1 - Erbb4	NRG	Secreted Signaling	KEGG: mmu04012
Nodo_NGN17	HB_NE_Dach1/Grin2c	Nrg1	Erbb4	0.00959823	0	NRG1_ERBB4	Nrg1 - Erbb4	NRG	Secreted Signaling	KEGG: mmu04012
Nodo_NGN18	HB_NE_Dach1/Grin2c	Nrg1	Erbb4	0.0192566	0	NRG1_ERBB4	Nrg1 - Erbb4	NRG	Secreted Signaling	KEGG: mmu04012
Nodo_NGN19	HB_NE_Dach1/Grin2c	Nrg1	Erbb4	0.00194308	0	NRG1_ERBB4	Nrg1 - Erbb4	NRG	Secreted Signaling	KEGG: mmu04012
Nodo_NGN2	HB_NE_Dach1/Grin2c	Nrg1	Erbb4	0.0118996	0	NRG1_ERBB4	Nrg1 - Erbb4	NRG	Secreted Signaling	KEGG: mmu04012
Nodo_NGN20	HB_NE_Dach1/Grin2c	Nrg1	Erbb4	0.0194413	0	NRG1_ERBB4	Nrg1 - Erbb4	NRG	Secreted Signaling	KEGG: mmu04012
Nodo_NGN21	HB_NE_Dach1/Grin2c	Nrg1	Erbb4	0.0112057	0	NRG1_ERBB4	Nrg1 - Erbb4	NRG	Secreted Signaling	KEGG: mmu04012
Nodo_NGN3	HB_NE_Dach1/Grin2c	Nrg1	Erbb4	0.00884413	0	NRG1_ERBB4	Nrg1 - Erbb4	NRG	Secreted Signaling	KEGG: mmu04012
Nodo_NGN4	HB_NE_Dach1/Grin2c	Nrg1	Erbb4	0.0141045	0	NRG1_ERBB4	Nrg1 - Erbb4	NRG	Secreted Signaling	KEGG: mmu04012
Nodo_NGN5	HB_NE_Dach1/Grin2c	Nrg1	Erbb4	0.00892463	0	NRG1_ERBB4	Nrg1 - Erbb4	NRG	Secreted Signaling	KEGG: mmu04012
Nodo_NGN6	HB_NE_Dach1/Grin2c	Nrg1	Erbb4	0.0139107	0	NRG1_ERBB4	Nrg1 - Erbb4	NRG	Secreted Signaling	KEGG: mmu04012
Nodo_NGN7	HB_NE_Dach1/Grin2c	Nrg1	Erbb4	0.0115354	0	NRG1_ERBB4	Nrg1 - Erbb4	NRG	Secreted Signaling	KEGG: mmu04012
Nodo_NGN8	HB_NE_Dach1/Grin2c	Nrg1	Erbb4	0.0115471	0	NRG1_ERBB4	Nrg1 - Erbb4	NRG	Secreted Signaling	KEGG: mmu04012
Nodo_NGN9	HB_NE_Dach1/Grin2c	Nrg1	Erbb4	0.00958766	0	NRG1_ERBB4	Nrg1 - Erbb4	NRG	Secreted Signaling	KEGG: mmu04012
Nodo_NGN1	HB_NE_Ddc/Dbh	Nrg1	Erbb4	0.00320898	0	NRG1_ERBB4	Nrg1 - Erbb4	NRG	Secreted Signaling	KEGG: mmu04012
Nodo_NGN10	HB_NE_Ddc/Dbh	Nrg1	Erbb4	0.00670759	0	NRG1_ERBB4	Nrg1 - Erbb4	NRG	Secreted Signaling	KEGG: mmu04012
Nodo_NGN11	HB_NE_Ddc/Dbh	Nrg1	Erbb4	0.0015916	0.02	NRG1_ERBB4	Nrg1 - Erbb4	NRG	Secreted Signaling	KEGG: mmu04012
Nodo_NGN12	HB_NE_Ddc/Dbh	Nrg1	Erbb4	0.00840846	0	NRG1_ERBB4	Nrg1 - Erbb4	NRG	Secreted Signaling	KEGG: mmu04012
Nodo_NGN13	HB_NE_Ddc/Dbh	Nrg1	Erbb4	0.00737597	0	NRG1_ERBB4	Nrg1 - Erbb4	NRG	Secreted Signaling	KEGG: mmu04012
Nodo_NGN14	HB_NE_Ddc/Dbh	Nrg1	Erbb4	0.013362	0	NRG1_ERBB4	Nrg1 - Erbb4	NRG	Secreted Signaling	KEGG: mmu04012
Nodo_NGN15	HB_NE_Ddc/Dbh	Nrg1	Erbb4	0.00649234	0	NRG1_ERBB4	Nrg1 - Erbb4	NRG	Secreted Signaling	KEGG: mmu04012
Nodo_NGN16	HB_NE_Ddc/Dbh	Nrg1	Erbb4	0.00901022	0	NRG1_ERBB4	Nrg1 - Erbb4	NRG	Secreted Signaling	KEGG: mmu04012
Nodo_NGN17	HB_NE_Ddc/Dbh	Nrg1	Erbb4	0.00572423	0	NRG1_ERBB4	Nrg1 - Erbb4	NRG	Secreted Signaling	KEGG: mmu04012
Nodo_NGN18	HB_NE_Ddc/Dbh	Nrg1	Erbb4	0.0115297	0	NRG1_ERBB4	Nrg1 - Erbb4	NRG	Secreted Signaling	KEGG: mmu04012
Nodo_NGN19	HB_NE_Ddc/Dbh	Nrg1	Erbb4	0.00115522	0.02	NRG1_ERBB4	Nrg1 - Erbb4	NRG	Secreted Signaling	KEGG: mmu04012
Nodo_NGN2	HB_NE_Ddc/Dbh	Nrg1	Erbb4	0.00710342	0	NRG1_ERBB4	Nrg1 - Erbb4	NRG	Secreted Signaling	KEGG: mmu04012
Nodo_NGN20	HB_NE_Ddc/Dbh	Nrg1	Erbb4	0.0116412	0	NRG1_ERBB4	Nrg1 - Erbb4	NRG	Secreted Signaling	KEGG: mmu04012
Nodo_NGN21	HB_NE_Ddc/Dbh	Nrg1	Erbb4	0.0066873	0	NRG1_ERBB4	Nrg1 - Erbb4	NRG	Secreted Signaling	KEGG: mmu04012
Nodo_NGN3	HB_NE_Ddc/Dbh	Nrg1	Erbb4	0.00527288	0	NRG1_ERBB4	Nrg1 - Erbb4	NRG	Secreted Signaling	KEGG: mmu04012
Nodo_NGN4	HB_NE_Ddc/Dbh	Nrg1	Erbb4	0.00842719	0	NRG1_ERBB4	Nrg1 - Erbb4	NRG	Secreted Signaling	KEGG: mmu04012
Nodo_NGN5	HB_NE_Ddc/Dbh	Nrg1	Erbb4	0.00532105	0	NRG1_ERBB4	Nrg1 - Erbb4	NRG	Secreted Signaling	KEGG: mmu04012
Nodo_NGN6	HB_NE_Ddc/Dbh	Nrg1	Erbb4	0.00831072	0	NRG1_ERBB4	Nrg1 - Erbb4	NRG	Secreted Signaling	KEGG: mmu04012
Nodo_NGN7	HB_NE_Ddc/Dbh	Nrg1	Erbb4	0.00688497	0	NRG1_ERBB4	Nrg1 - Erbb4	NRG	Secreted Signaling	KEGG: mmu04012
Nodo_NGN8	HB_NE_Ddc/Dbh	Nrg1	Erbb4	0.00689197	0	NRG1_ERBB4	Nrg1 - Erbb4	NRG	Secreted Signaling	KEGG: mmu04012
Nodo_NGN9	HB_NE_Ddc/Dbh	Nrg1	Erbb4	0.0057179	0	NRG1_ERBB4	Nrg1 - Erbb4	NRG	Secreted Signaling	KEGG: mmu04012
Nodo_NGN1	HB_NE_Ddc/Sctr	Nrg1	Erbb4	0.00933506	0	NRG1_ERBB4	Nrg1 - Erbb4	NRG	Secreted Signaling	KEGG: mmu04012
Nodo_NGN10	HB_NE_Ddc/Sctr	Nrg1	Erbb4	0.0193828	0	NRG1_ERBB4	Nrg1 - Erbb4	NRG	Secreted Signaling	KEGG: mmu04012
Nodo_NGN11	HB_NE_Ddc/Sctr	Nrg1	Erbb4	0.00464443	0	NRG1_ERBB4	Nrg1 - Erbb4	NRG	Secreted Signaling	KEGG: mmu04012
Nodo_NGN12	HB_NE_Ddc/Sctr	Nrg1	Erbb4	0.0242194	0	NRG1_ERBB4	Nrg1 - Erbb4	NRG	Secreted Signaling	KEGG: mmu04012
Nodo_NGN13	HB_NE_Ddc/Sctr	Nrg1	Erbb4	0.0212871	0	NRG1_ERBB4	Nrg1 - Erbb4	NRG	Secreted Signaling	KEGG: mmu04012
Nodo_NGN14	HB_NE_Ddc/Sctr	Nrg1	Erbb4	0.0381291	0	NRG1_ERBB4	Nrg1 - Erbb4	NRG	Secreted Signaling	KEGG: mmu04012
Nodo_NGN15	HB_NE_Ddc/Sctr	Nrg1	Erbb4	0.0187685	0	NRG1_ERBB4	Nrg1 - Erbb4	NRG	Secreted Signaling	KEGG: mmu04012
Nodo_NGN16	HB_NE_Ddc/Sctr	Nrg1	Erbb4	0.0259231	0	NRG1_ERBB4	Nrg1 - Erbb4	NRG	Secreted Signaling	KEGG: mmu04012
Nodo_NGN17	HB_NE_Ddc/Sctr	Nrg1	Erbb4	0.0165722	0	NRG1_ERBB4	Nrg1 - Erbb4	NRG	Secreted Signaling	KEGG: mmu04012
Nodo_NGN18	HB_NE_Ddc/Sctr	Nrg1	Erbb4	0.0330143	0	NRG1_ERBB4	Nrg1 - Erbb4	NRG	Secreted Signaling	KEGG: mmu04012
Nodo_NGN19	HB_NE_Ddc/Sctr	Nrg1	Erbb4	0.00337385	0	NRG1_ERBB4	Nrg1 - Erbb4	NRG	Secreted Signaling	KEGG: mmu04012
Nodo_NGN2	HB_NE_Ddc/Sctr	Nrg1	Erbb4	0.0205112	0	NRG1_ERBB4	Nrg1 - Erbb4	NRG	Secreted Signaling	KEGG: mmu04012
Nodo_NGN20	HB_NE_Ddc/Sctr	Nrg1	Erbb4	0.0333265	0	NRG1_ERBB4	Nrg1 - Erbb4	NRG	Secreted Signaling	KEGG: mmu04012
Nodo_NGN21	HB_NE_Ddc/Sctr	Nrg1	Erbb4	0.0193249	0	NRG1_ERBB4	Nrg1 - Erbb4	NRG	Secreted Signaling	KEGG: mmu04012
Nodo_NGN3	HB_NE_Ddc/Sctr	Nrg1	Erbb4	0.0152786	0	NRG1_ERBB4	Nrg1 - Erbb4	NRG	Secreted Signaling	KEGG: mmu04012
Nodo_NGN4	HB_NE_Ddc/Sctr	Nrg1	Erbb4	0.0242725	0	NRG1_ERBB4	Nrg1 - Erbb4	NRG	Secreted Signaling	KEGG: mmu04012
Nodo_NGN5	HB_NE_Ddc/Sctr	Nrg1	Erbb4	0.0154168	0	NRG1_ERBB4	Nrg1 - Erbb4	NRG	Secreted Signaling	KEGG: mmu04012
Nodo_NGN6	HB_NE_Ddc/Sctr	Nrg1	Erbb4	0.0239423	0	NRG1_ERBB4	Nrg1 - Erbb4	NRG	Secreted Signaling	KEGG: mmu04012
Nodo_NGN7	HB_NE_Ddc/Sctr	Nrg1	Erbb4	0.0198887	0	NRG1_ERBB4	Nrg1 - Erbb4	NRG	Secreted Signaling	KEGG: mmu04012
Nodo_NGN8	HB_NE_Ddc/Sctr	Nrg1	Erbb4	0.0199086	0	NRG1_ERBB4	Nrg1 - Erbb4	NRG	Secreted Signaling	KEGG: mmu04012
Nodo_NGN9	HB_NE_Ddc/Sctr	Nrg1	Erbb4	0.0165541	0	NRG1_ERBB4	Nrg1 - Erbb4	NRG	Secreted Signaling	KEGG: mmu04012
Nodo_NGN1	HB_NE_Ebf2/Atp10a	Nrg1	Erbb4	0.00788096	0	NRG1_ERBB4	Nrg1 - Erbb4	NRG	Secreted Signaling	KEGG: mmu04012
Nodo_NGN10	HB_NE_Ebf2/Atp10a	Nrg1	Erbb4	0.0163895	0	NRG1_ERBB4	Nrg1 - Erbb4	NRG	Secreted Signaling	KEGG: mmu04012
Nodo_NGN11	HB_NE_Ebf2/Atp10a	Nrg1	Erbb4	0.00391809	0	NRG1_ERBB4	Nrg1 - Erbb4	NRG	Secreted Signaling	KEGG: mmu04012
Nodo_NGN12	HB_NE_Ebf2/Atp10a	Nrg1	Erbb4	0.0204948	0	NRG1_ERBB4	Nrg1 - Erbb4	NRG	Secreted Signaling	KEGG: mmu04012
Nodo_NGN13	HB_NE_Ebf2/Atp10a	Nrg1	Erbb4	0.0180051	0	NRG1_ERBB4	Nrg1 - Erbb4	NRG	Secreted Signaling	KEGG: mmu04012
Nodo_NGN14	HB_NE_Ebf2/Atp10a	Nrg1	Erbb4	0.0323362	0	NRG1_ERBB4	Nrg1 - Erbb4	NRG	Secreted Signaling	KEGG: mmu04012
Nodo_NGN15	HB_NE_Ebf2/Atp10a	Nrg1	Erbb4	0.0158685	0	NRG1_ERBB4	Nrg1 - Erbb4	NRG	Secreted Signaling	KEGG: mmu04012
Nodo_NGN16	HB_NE_Ebf2/Atp10a	Nrg1	Erbb4	0.0219424	0	NRG1_ERBB4	Nrg1 - Erbb4	NRG	Secreted Signaling	KEGG: mmu04012
Nodo_NGN17	HB_NE_Ebf2/Atp10a	Nrg1	Erbb4	0.0140067	0	NRG1_ERBB4	Nrg1 - Erbb4	NRG	Secreted Signaling	KEGG: mmu04012
Nodo_NGN18	HB_NE_Ebf2/Atp10a	Nrg1	Erbb4	0.027976	0	NRG1_ERBB4	Nrg1 - Erbb4	NRG	Secreted Signaling	KEGG: mmu04012
Nodo_NGN19	HB_NE_Ebf2/Atp10a	Nrg1	Erbb4	0.00284565	0	NRG1_ERBB4	Nrg1 - Erbb4	NRG	Secreted Signaling	KEGG: mmu04012
Nodo_NGN2	HB_NE_Ebf2/Atp10a	Nrg1	Erbb4	0.0173467	0	NRG1_ERBB4	Nrg1 - Erbb4	NRG	Secreted Signaling	KEGG: mmu04012
Nodo_NGN20	HB_NE_Ebf2/Atp10a	Nrg1	Erbb4	0.0282419	0	NRG1_ERBB4	Nrg1 - Erbb4	NRG	Secreted Signaling	KEGG: mmu04012
Nodo_NGN21	HB_NE_Ebf2/Atp10a	Nrg1	Erbb4	0.0163404	0	NRG1_ERBB4	Nrg1 - Erbb4	NRG	Secreted Signaling	KEGG: mmu04012
Nodo_NGN3	HB_NE_Ebf2/Atp10a	Nrg1	Erbb4	0.0129108	0	NRG1_ERBB4	Nrg1 - Erbb4	NRG	Secreted Signaling	KEGG: mmu04012
Nodo_NGN4	HB_NE_Ebf2/Atp10a	Nrg1	Erbb4	0.0205399	0	NRG1_ERBB4	Nrg1 - Erbb4	NRG	Secreted Signaling	KEGG: mmu04012
Nodo_NGN5	HB_NE_Ebf2/Atp10a	Nrg1	Erbb4	0.0130278	0	NRG1_ERBB4	Nrg1 - Erbb4	NRG	Secreted Signaling	KEGG: mmu04012
Nodo_NGN6	HB_NE_Ebf2/Atp10a	Nrg1	Erbb4	0.0202594	0	NRG1_ERBB4	Nrg1 - Erbb4	NRG	Secreted Signaling	KEGG: mmu04012
Nodo_NGN7	HB_NE_Ebf2/Atp10a	Nrg1	Erbb4	0.0168186	0	NRG1_ERBB4	Nrg1 - Erbb4	NRG	Secreted Signaling	KEGG: mmu04012
Nodo_NGN8	HB_NE_Ebf2/Atp10a	Nrg1	Erbb4	0.0168355	0	NRG1_ERBB4	Nrg1 - Erbb4	NRG	Secreted Signaling	KEGG: mmu04012
Nodo_NGN9	HB_NE_Ebf2/Atp10a	Nrg1	Erbb4	0.0139914	0	NRG1_ERBB4	Nrg1 - Erbb4	NRG	Secreted Signaling	KEGG: mmu04012
Nodo_NGN1	HB_NE_Ebf2/Fbxl7	Nrg1	Erbb4	0.00473592	0	NRG1_ERBB4	Nrg1 - Erbb4	NRG	Secreted Signaling	KEGG: mmu04012
Nodo_NGN10	HB_NE_Ebf2/Fbxl7	Nrg1	Erbb4	0.00988279	0	NRG1_ERBB4	Nrg1 - Erbb4	NRG	Secreted Signaling	KEGG: mmu04012
Nodo_NGN11	HB_NE_Ebf2/Fbxl7	Nrg1	Erbb4	0.00235076	0	NRG1_ERBB4	Nrg1 - Erbb4	NRG	Secreted Signaling	KEGG: mmu04012
Nodo_NGN12	HB_NE_Ebf2/Fbxl7	Nrg1	Erbb4	0.0123788	0	NRG1_ERBB4	Nrg1 - Erbb4	NRG	Secreted Signaling	KEGG: mmu04012
Nodo_NGN13	HB_NE_Ebf2/Fbxl7	Nrg1	Erbb4	0.0108641	0	NRG1_ERBB4	Nrg1 - Erbb4	NRG	Secreted Signaling	KEGG: mmu04012
Nodo_NGN14	HB_NE_Ebf2/Fbxl7	Nrg1	Erbb4	0.0196249	0	NRG1_ERBB4	Nrg1 - Erbb4	NRG	Secreted Signaling	KEGG: mmu04012
Nodo_NGN15	HB_NE_Ebf2/Fbxl7	Nrg1	Erbb4	0.00956663	0	NRG1_ERBB4	Nrg1 - Erbb4	NRG	Secreted Signaling	KEGG: mmu04012
Nodo_NGN16	HB_NE_Ebf2/Fbxl7	Nrg1	Erbb4	0.0132609	0	NRG1_ERBB4	Nrg1 - Erbb4	NRG	Secreted Signaling	KEGG: mmu04012
Nodo_NGN17	HB_NE_Ebf2/Fbxl7	Nrg1	Erbb4	0.00843788	0	NRG1_ERBB4	Nrg1 - Erbb4	NRG	Secreted Signaling	KEGG: mmu04012
Nodo_NGN18	HB_NE_Ebf2/Fbxl7	Nrg1	Erbb4	0.0169486	0	NRG1_ERBB4	Nrg1 - Erbb4	NRG	Secreted Signaling	KEGG: mmu04012
Nodo_NGN19	HB_NE_Ebf2/Fbxl7	Nrg1	Erbb4	0.00170659	0	NRG1_ERBB4	Nrg1 - Erbb4	NRG	Secreted Signaling	KEGG: mmu04012
Nodo_NGN2	HB_NE_Ebf2/Fbxl7	Nrg1	Erbb4	0.010464	0	NRG1_ERBB4	Nrg1 - Erbb4	NRG	Secreted Signaling	KEGG: mmu04012
Nodo_NGN20	HB_NE_Ebf2/Fbxl7	Nrg1	Erbb4	0.0171116	0	NRG1_ERBB4	Nrg1 - Erbb4	NRG	Secreted Signaling	KEGG: mmu04012
Nodo_NGN21	HB_NE_Ebf2/Fbxl7	Nrg1	Erbb4	0.00985299	0	NRG1_ERBB4	Nrg1 - Erbb4	NRG	Secreted Signaling	KEGG: mmu04012
Nodo_NGN3	HB_NE_Ebf2/Fbxl7	Nrg1	Erbb4	0.00777423	0	NRG1_ERBB4	Nrg1 - Erbb4	NRG	Secreted Signaling	KEGG: mmu04012
Nodo_NGN4	HB_NE_Ebf2/Fbxl7	Nrg1	Erbb4	0.0124062	0	NRG1_ERBB4	Nrg1 - Erbb4	NRG	Secreted Signaling	KEGG: mmu04012
Nodo_NGN5	HB_NE_Ebf2/Fbxl7	Nrg1	Erbb4	0.00784507	0	NRG1_ERBB4	Nrg1 - Erbb4	NRG	Secreted Signaling	KEGG: mmu04012
Nodo_NGN6	HB_NE_Ebf2/Fbxl7	Nrg1	Erbb4	0.0122354	0	NRG1_ERBB4	Nrg1 - Erbb4	NRG	Secreted Signaling	KEGG: mmu04012
Nodo_NGN7	HB_NE_Ebf2/Fbxl7	Nrg1	Erbb4	0.0101433	0	NRG1_ERBB4	Nrg1 - Erbb4	NRG	Secreted Signaling	KEGG: mmu04012
Nodo_NGN8	HB_NE_Ebf2/Fbxl7	Nrg1	Erbb4	0.0101536	0	NRG1_ERBB4	Nrg1 - Erbb4	NRG	Secreted Signaling	KEGG: mmu04012
Nodo_NGN9	HB_NE_Ebf2/Fbxl7	Nrg1	Erbb4	0.00842858	0	NRG1_ERBB4	Nrg1 - Erbb4	NRG	Secreted Signaling	KEGG: mmu04012
Nodo_NGN1	HB_NE_Gal/Dkk2	Nrg1	Erbb4	0.00330391	0	NRG1_ERBB4	Nrg1 - Erbb4	NRG	Secreted Signaling	KEGG: mmu04012
Nodo_NGN10	HB_NE_Gal/Dkk2	Nrg1	Erbb4	0.00690531	0	NRG1_ERBB4	Nrg1 - Erbb4	NRG	Secreted Signaling	KEGG: mmu04012
Nodo_NGN11	HB_NE_Gal/Dkk2	Nrg1	Erbb4	0.00163877	0	NRG1_ERBB4	Nrg1 - Erbb4	NRG	Secreted Signaling	KEGG: mmu04012
Nodo_NGN12	HB_NE_Gal/Dkk2	Nrg1	Erbb4	0.00865587	0	NRG1_ERBB4	Nrg1 - Erbb4	NRG	Secreted Signaling	KEGG: mmu04012
Nodo_NGN13	HB_NE_Gal/Dkk2	Nrg1	Erbb4	0.00759324	0	NRG1_ERBB4	Nrg1 - Erbb4	NRG	Secreted Signaling	KEGG: mmu04012
Nodo_NGN14	HB_NE_Gal/Dkk2	Nrg1	Erbb4	0.0137531	0	NRG1_ERBB4	Nrg1 - Erbb4	NRG	Secreted Signaling	KEGG: mmu04012
Nodo_NGN15	HB_NE_Gal/Dkk2	Nrg1	Erbb4	0.00668376	0	NRG1_ERBB4	Nrg1 - Erbb4	NRG	Secreted Signaling	KEGG: mmu04012
Nodo_NGN16	HB_NE_Gal/Dkk2	Nrg1	Erbb4	0.00927518	0	NRG1_ERBB4	Nrg1 - Erbb4	NRG	Secreted Signaling	KEGG: mmu04012
Nodo_NGN17	HB_NE_Gal/Dkk2	Nrg1	Erbb4	0.00589314	0	NRG1_ERBB4	Nrg1 - Erbb4	NRG	Secreted Signaling	KEGG: mmu04012
Nodo_NGN18	HB_NE_Gal/Dkk2	Nrg1	Erbb4	0.0118679	0	NRG1_ERBB4	Nrg1 - Erbb4	NRG	Secreted Signaling	KEGG: mmu04012
Nodo_NGN19	HB_NE_Gal/Dkk2	Nrg1	Erbb4	0.00118947	0	NRG1_ERBB4	Nrg1 - Erbb4	NRG	Secreted Signaling	KEGG: mmu04012
Nodo_NGN2	HB_NE_Gal/Dkk2	Nrg1	Erbb4	0.00731272	0	NRG1_ERBB4	Nrg1 - Erbb4	NRG	Secreted Signaling	KEGG: mmu04012
Nodo_NGN20	HB_NE_Gal/Dkk2	Nrg1	Erbb4	0.0119826	0	NRG1_ERBB4	Nrg1 - Erbb4	NRG	Secreted Signaling	KEGG: mmu04012
Nodo_NGN21	HB_NE_Gal/Dkk2	Nrg1	Erbb4	0.00688443	0	NRG1_ERBB4	Nrg1 - Erbb4	NRG	Secreted Signaling	KEGG: mmu04012
Nodo_NGN3	HB_NE_Gal/Dkk2	Nrg1	Erbb4	0.00542854	0	NRG1_ERBB4	Nrg1 - Erbb4	NRG	Secreted Signaling	KEGG: mmu04012
Nodo_NGN4	HB_NE_Gal/Dkk2	Nrg1	Erbb4	0.00867516	0	NRG1_ERBB4	Nrg1 - Erbb4	NRG	Secreted Signaling	KEGG: mmu04012
Nodo_NGN5	HB_NE_Gal/Dkk2	Nrg1	Erbb4	0.00547812	0	NRG1_ERBB4	Nrg1 - Erbb4	NRG	Secreted Signaling	KEGG: mmu04012
Nodo_NGN6	HB_NE_Gal/Dkk2	Nrg1	Erbb4	0.00855528	0	NRG1_ERBB4	Nrg1 - Erbb4	NRG	Secreted Signaling	KEGG: mmu04012
Nodo_NGN7	HB_NE_Gal/Dkk2	Nrg1	Erbb4	0.00708788	0	NRG1_ERBB4	Nrg1 - Erbb4	NRG	Secreted Signaling	KEGG: mmu04012
Nodo_NGN8	HB_NE_Gal/Dkk2	Nrg1	Erbb4	0.00709509	0	NRG1_ERBB4	Nrg1 - Erbb4	NRG	Secreted Signaling	KEGG: mmu04012
Nodo_NGN9	HB_NE_Gal/Dkk2	Nrg1	Erbb4	0.00588662	0	NRG1_ERBB4	Nrg1 - Erbb4	NRG	Secreted Signaling	KEGG: mmu04012
Nodo_NGN10	HB_NE_Gcg/Prlr	Nrg1	Erbb4	0.00559266	0	NRG1_ERBB4	Nrg1 - Erbb4	NRG	Secreted Signaling	KEGG: mmu04012
Nodo_NGN12	HB_NE_Gcg/Prlr	Nrg1	Erbb4	0.00701281	0	NRG1_ERBB4	Nrg1 - Erbb4	NRG	Secreted Signaling	KEGG: mmu04012
Nodo_NGN13	HB_NE_Gcg/Prlr	Nrg1	Erbb4	0.00615063	0	NRG1_ERBB4	Nrg1 - Erbb4	NRG	Secreted Signaling	KEGG: mmu04012
Nodo_NGN14	HB_NE_Gcg/Prlr	Nrg1	Erbb4	0.0111534	0	NRG1_ERBB4	Nrg1 - Erbb4	NRG	Secreted Signaling	KEGG: mmu04012
Nodo_NGN15	HB_NE_Gcg/Prlr	Nrg1	Erbb4	0.005413	0	NRG1_ERBB4	Nrg1 - Erbb4	NRG	Secreted Signaling	KEGG: mmu04012
Nodo_NGN16	HB_NE_Gcg/Prlr	Nrg1	Erbb4	0.00751545	0	NRG1_ERBB4	Nrg1 - Erbb4	NRG	Secreted Signaling	KEGG: mmu04012
Nodo_NGN17	HB_NE_Gcg/Prlr	Nrg1	Erbb4	0.00477197	0	NRG1_ERBB4	Nrg1 - Erbb4	NRG	Secreted Signaling	KEGG: mmu04012
Nodo_NGN18	HB_NE_Gcg/Prlr	Nrg1	Erbb4	0.00962104	0	NRG1_ERBB4	Nrg1 - Erbb4	NRG	Secreted Signaling	KEGG: mmu04012
Nodo_NGN2	HB_NE_Gcg/Prlr	Nrg1	Erbb4	0.00592309	0	NRG1_ERBB4	Nrg1 - Erbb4	NRG	Secreted Signaling	KEGG: mmu04012
Nodo_NGN20	HB_NE_Gcg/Prlr	Nrg1	Erbb4	0.00971423	0	NRG1_ERBB4	Nrg1 - Erbb4	NRG	Secreted Signaling	KEGG: mmu04012
Nodo_NGN21	HB_NE_Gcg/Prlr	Nrg1	Erbb4	0.00557573	0.01	NRG1_ERBB4	Nrg1 - Erbb4	NRG	Secreted Signaling	KEGG: mmu04012
Nodo_NGN3	HB_NE_Gcg/Prlr	Nrg1	Erbb4	0.00439537	0.01	NRG1_ERBB4	Nrg1 - Erbb4	NRG	Secreted Signaling	KEGG: mmu04012
Nodo_NGN4	HB_NE_Gcg/Prlr	Nrg1	Erbb4	0.00702846	0	NRG1_ERBB4	Nrg1 - Erbb4	NRG	Secreted Signaling	KEGG: mmu04012
Nodo_NGN5	HB_NE_Gcg/Prlr	Nrg1	Erbb4	0.00443556	0.01	NRG1_ERBB4	Nrg1 - Erbb4	NRG	Secreted Signaling	KEGG: mmu04012
Nodo_NGN6	HB_NE_Gcg/Prlr	Nrg1	Erbb4	0.00693118	0	NRG1_ERBB4	Nrg1 - Erbb4	NRG	Secreted Signaling	KEGG: mmu04012
Nodo_NGN7	HB_NE_Gcg/Prlr	Nrg1	Erbb4	0.00574073	0	NRG1_ERBB4	Nrg1 - Erbb4	NRG	Secreted Signaling	KEGG: mmu04012
Nodo_NGN8	HB_NE_Gcg/Prlr	Nrg1	Erbb4	0.00574658	0	NRG1_ERBB4	Nrg1 - Erbb4	NRG	Secreted Signaling	KEGG: mmu04012
Nodo_NGN9	HB_NE_Gcg/Prlr	Nrg1	Erbb4	0.00476669	0.01	NRG1_ERBB4	Nrg1 - Erbb4	NRG	Secreted Signaling	KEGG: mmu04012
Nodo_NGN1	HB_NE_Grin2c/Osbpl3	Nrg1	Erbb4	0.0035961	0	NRG1_ERBB4	Nrg1 - Erbb4	NRG	Secreted Signaling	KEGG: mmu04012
Nodo_NGN10	HB_NE_Grin2c/Osbpl3	Nrg1	Erbb4	0.0075136	0	NRG1_ERBB4	Nrg1 - Erbb4	NRG	Secreted Signaling	KEGG: mmu04012
Nodo_NGN11	HB_NE_Grin2c/Osbpl3	Nrg1	Erbb4	0.00178396	0.02	NRG1_ERBB4	Nrg1 - Erbb4	NRG	Secreted Signaling	KEGG: mmu04012
Nodo_NGN12	HB_NE_Grin2c/Osbpl3	Nrg1	Erbb4	0.0094169	0	NRG1_ERBB4	Nrg1 - Erbb4	NRG	Secreted Signaling	KEGG: mmu04012
Nodo_NGN13	HB_NE_Grin2c/Osbpl3	Nrg1	Erbb4	0.00826162	0	NRG1_ERBB4	Nrg1 - Erbb4	NRG	Secreted Signaling	KEGG: mmu04012
Nodo_NGN14	HB_NE_Grin2c/Osbpl3	Nrg1	Erbb4	0.0149555	0	NRG1_ERBB4	Nrg1 - Erbb4	NRG	Secreted Signaling	KEGG: mmu04012
Nodo_NGN15	HB_NE_Grin2c/Osbpl3	Nrg1	Erbb4	0.00727267	0	NRG1_ERBB4	Nrg1 - Erbb4	NRG	Secreted Signaling	KEGG: mmu04012
Nodo_NGN16	HB_NE_Grin2c/Osbpl3	Nrg1	Erbb4	0.0100901	0	NRG1_ERBB4	Nrg1 - Erbb4	NRG	Secreted Signaling	KEGG: mmu04012
Nodo_NGN17	HB_NE_Grin2c/Osbpl3	Nrg1	Erbb4	0.00641283	0	NRG1_ERBB4	Nrg1 - Erbb4	NRG	Secreted Signaling	KEGG: mmu04012
Nodo_NGN18	HB_NE_Grin2c/Osbpl3	Nrg1	Erbb4	0.0129076	0	NRG1_ERBB4	Nrg1 - Erbb4	NRG	Secreted Signaling	KEGG: mmu04012
Nodo_NGN19	HB_NE_Grin2c/Osbpl3	Nrg1	Erbb4	0.0012949	0.02	NRG1_ERBB4	Nrg1 - Erbb4	NRG	Secreted Signaling	KEGG: mmu04012
Nodo_NGN2	HB_NE_Grin2c/Osbpl3	Nrg1	Erbb4	0.0079566	0	NRG1_ERBB4	Nrg1 - Erbb4	NRG	Secreted Signaling	KEGG: mmu04012
Nodo_NGN20	HB_NE_Grin2c/Osbpl3	Nrg1	Erbb4	0.0130323	0	NRG1_ERBB4	Nrg1 - Erbb4	NRG	Secreted Signaling	KEGG: mmu04012
Nodo_NGN21	HB_NE_Grin2c/Osbpl3	Nrg1	Erbb4	0.00749089	0	NRG1_ERBB4	Nrg1 - Erbb4	NRG	Secreted Signaling	KEGG: mmu04012
Nodo_NGN3	HB_NE_Grin2c/Osbpl3	Nrg1	Erbb4	0.00590751	0	NRG1_ERBB4	Nrg1 - Erbb4	NRG	Secreted Signaling	KEGG: mmu04012
Nodo_NGN4	HB_NE_Grin2c/Osbpl3	Nrg1	Erbb4	0.00943786	0	NRG1_ERBB4	Nrg1 - Erbb4	NRG	Secreted Signaling	KEGG: mmu04012
Nodo_NGN5	HB_NE_Grin2c/Osbpl3	Nrg1	Erbb4	0.00596144	0	NRG1_ERBB4	Nrg1 - Erbb4	NRG	Secreted Signaling	KEGG: mmu04012
Nodo_NGN6	HB_NE_Grin2c/Osbpl3	Nrg1	Erbb4	0.00930755	0	NRG1_ERBB4	Nrg1 - Erbb4	NRG	Secreted Signaling	KEGG: mmu04012
Nodo_NGN7	HB_NE_Grin2c/Osbpl3	Nrg1	Erbb4	0.00771213	0	NRG1_ERBB4	Nrg1 - Erbb4	NRG	Secreted Signaling	KEGG: mmu04012
Nodo_NGN8	HB_NE_Grin2c/Osbpl3	Nrg1	Erbb4	0.00771996	0	NRG1_ERBB4	Nrg1 - Erbb4	NRG	Secreted Signaling	KEGG: mmu04012
Nodo_NGN9	HB_NE_Grin2c/Osbpl3	Nrg1	Erbb4	0.00640575	0	NRG1_ERBB4	Nrg1 - Erbb4	NRG	Secreted Signaling	KEGG: mmu04012
Nodo_NGN1	HB_NE_Hmcn2/Mybpc1	Nrg1	Erbb4	0.00505524	0.01	NRG1_ERBB4	Nrg1 - Erbb4	NRG	Secreted Signaling	KEGG: mmu04012
Nodo_NGN10	HB_NE_Hmcn2/Mybpc1	Nrg1	Erbb4	0.0105455	0	NRG1_ERBB4	Nrg1 - Erbb4	NRG	Secreted Signaling	KEGG: mmu04012
Nodo_NGN12	HB_NE_Hmcn2/Mybpc1	Nrg1	Erbb4	0.0132066	0	NRG1_ERBB4	Nrg1 - Erbb4	NRG	Secreted Signaling	KEGG: mmu04012
Nodo_NGN13	HB_NE_Hmcn2/Mybpc1	Nrg1	Erbb4	0.0115918	0	NRG1_ERBB4	Nrg1 - Erbb4	NRG	Secreted Signaling	KEGG: mmu04012
Nodo_NGN14	HB_NE_Hmcn2/Mybpc1	Nrg1	Erbb4	0.020927	0	NRG1_ERBB4	Nrg1 - Erbb4	NRG	Secreted Signaling	KEGG: mmu04012
Nodo_NGN15	HB_NE_Hmcn2/Mybpc1	Nrg1	Erbb4	0.0102083	0	NRG1_ERBB4	Nrg1 - Erbb4	NRG	Secreted Signaling	KEGG: mmu04012
Nodo_NGN16	HB_NE_Hmcn2/Mybpc1	Nrg1	Erbb4	0.0141468	0	NRG1_ERBB4	Nrg1 - Erbb4	NRG	Secreted Signaling	KEGG: mmu04012
Nodo_NGN17	HB_NE_Hmcn2/Mybpc1	Nrg1	Erbb4	0.00900455	0	NRG1_ERBB4	Nrg1 - Erbb4	NRG	Secreted Signaling	KEGG: mmu04012
Nodo_NGN18	HB_NE_Hmcn2/Mybpc1	Nrg1	Erbb4	0.0180765	0	NRG1_ERBB4	Nrg1 - Erbb4	NRG	Secreted Signaling	KEGG: mmu04012
Nodo_NGN2	HB_NE_Hmcn2/Mybpc1	Nrg1	Erbb4	0.0111652	0	NRG1_ERBB4	Nrg1 - Erbb4	NRG	Secreted Signaling	KEGG: mmu04012
Nodo_NGN20	HB_NE_Hmcn2/Mybpc1	Nrg1	Erbb4	0.01825	0	NRG1_ERBB4	Nrg1 - Erbb4	NRG	Secreted Signaling	KEGG: mmu04012
Nodo_NGN21	HB_NE_Hmcn2/Mybpc1	Nrg1	Erbb4	0.0105137	0	NRG1_ERBB4	Nrg1 - Erbb4	NRG	Secreted Signaling	KEGG: mmu04012
Nodo_NGN3	HB_NE_Hmcn2/Mybpc1	Nrg1	Erbb4	0.00829671	0.01	NRG1_ERBB4	Nrg1 - Erbb4	NRG	Secreted Signaling	KEGG: mmu04012
Nodo_NGN4	HB_NE_Hmcn2/Mybpc1	Nrg1	Erbb4	0.0132359	0	NRG1_ERBB4	Nrg1 - Erbb4	NRG	Secreted Signaling	KEGG: mmu04012
Nodo_NGN5	HB_NE_Hmcn2/Mybpc1	Nrg1	Erbb4	0.00837227	0.01	NRG1_ERBB4	Nrg1 - Erbb4	NRG	Secreted Signaling	KEGG: mmu04012
Nodo_NGN6	HB_NE_Hmcn2/Mybpc1	Nrg1	Erbb4	0.0130538	0	NRG1_ERBB4	Nrg1 - Erbb4	NRG	Secreted Signaling	KEGG: mmu04012
Nodo_NGN7	HB_NE_Hmcn2/Mybpc1	Nrg1	Erbb4	0.0108232	0	NRG1_ERBB4	Nrg1 - Erbb4	NRG	Secreted Signaling	KEGG: mmu04012
Nodo_NGN8	HB_NE_Hmcn2/Mybpc1	Nrg1	Erbb4	0.0108342	0	NRG1_ERBB4	Nrg1 - Erbb4	NRG	Secreted Signaling	KEGG: mmu04012
Nodo_NGN9	HB_NE_Hmcn2/Mybpc1	Nrg1	Erbb4	0.00899463	0	NRG1_ERBB4	Nrg1 - Erbb4	NRG	Secreted Signaling	KEGG: mmu04012
Nodo_NGN1	HB_NE_Lhx2/Lhx9	Nrg1	Erbb4	0.00709347	0	NRG1_ERBB4	Nrg1 - Erbb4	NRG	Secreted Signaling	KEGG: mmu04012
Nodo_NGN10	HB_NE_Lhx2/Lhx9	Nrg1	Erbb4	0.0147644	0	NRG1_ERBB4	Nrg1 - Erbb4	NRG	Secreted Signaling	KEGG: mmu04012
Nodo_NGN11	HB_NE_Lhx2/Lhx9	Nrg1	Erbb4	0.00352518	0	NRG1_ERBB4	Nrg1 - Erbb4	NRG	Secreted Signaling	KEGG: mmu04012
Nodo_NGN12	HB_NE_Lhx2/Lhx9	Nrg1	Erbb4	0.0184703	0	NRG1_ERBB4	Nrg1 - Erbb4	NRG	Secreted Signaling	KEGG: mmu04012
Nodo_NGN13	HB_NE_Lhx2/Lhx9	Nrg1	Erbb4	0.0162225	0	NRG1_ERBB4	Nrg1 - Erbb4	NRG	Secreted Signaling	KEGG: mmu04012
Nodo_NGN14	HB_NE_Lhx2/Lhx9	Nrg1	Erbb4	0.0291769	0	NRG1_ERBB4	Nrg1 - Erbb4	NRG	Secreted Signaling	KEGG: mmu04012
Nodo_NGN15	HB_NE_Lhx2/Lhx9	Nrg1	Erbb4	0.0142944	0	NRG1_ERBB4	Nrg1 - Erbb4	NRG	Secreted Signaling	KEGG: mmu04012
Nodo_NGN16	HB_NE_Lhx2/Lhx9	Nrg1	Erbb4	0.0197778	0	NRG1_ERBB4	Nrg1 - Erbb4	NRG	Secreted Signaling	KEGG: mmu04012
Nodo_NGN17	HB_NE_Lhx2/Lhx9	Nrg1	Erbb4	0.0126149	0	NRG1_ERBB4	Nrg1 - Erbb4	NRG	Secreted Signaling	KEGG: mmu04012
Nodo_NGN18	HB_NE_Lhx2/Lhx9	Nrg1	Erbb4	0.0252316	0	NRG1_ERBB4	Nrg1 - Erbb4	NRG	Secreted Signaling	KEGG: mmu04012
Nodo_NGN19	HB_NE_Lhx2/Lhx9	Nrg1	Erbb4	0.00256	0	NRG1_ERBB4	Nrg1 - Erbb4	NRG	Secreted Signaling	KEGG: mmu04012
Nodo_NGN2	HB_NE_Lhx2/Lhx9	Nrg1	Erbb4	0.0156282	0	NRG1_ERBB4	Nrg1 - Erbb4	NRG	Secreted Signaling	KEGG: mmu04012
Nodo_NGN20	HB_NE_Lhx2/Lhx9	Nrg1	Erbb4	0.0254721	0	NRG1_ERBB4	Nrg1 - Erbb4	NRG	Secreted Signaling	KEGG: mmu04012
Nodo_NGN21	HB_NE_Lhx2/Lhx9	Nrg1	Erbb4	0.0147201	0	NRG1_ERBB4	Nrg1 - Erbb4	NRG	Secreted Signaling	KEGG: mmu04012
Nodo_NGN3	HB_NE_Lhx2/Lhx9	Nrg1	Erbb4	0.0116266	0	NRG1_ERBB4	Nrg1 - Erbb4	NRG	Secreted Signaling	KEGG: mmu04012
Nodo_NGN4	HB_NE_Lhx2/Lhx9	Nrg1	Erbb4	0.018511	0	NRG1_ERBB4	Nrg1 - Erbb4	NRG	Secreted Signaling	KEGG: mmu04012
Nodo_NGN5	HB_NE_Lhx2/Lhx9	Nrg1	Erbb4	0.0117321	0	NRG1_ERBB4	Nrg1 - Erbb4	NRG	Secreted Signaling	KEGG: mmu04012
Nodo_NGN6	HB_NE_Lhx2/Lhx9	Nrg1	Erbb4	0.0182578	0	NRG1_ERBB4	Nrg1 - Erbb4	NRG	Secreted Signaling	KEGG: mmu04012
Nodo_NGN7	HB_NE_Lhx2/Lhx9	Nrg1	Erbb4	0.0151516	0	NRG1_ERBB4	Nrg1 - Erbb4	NRG	Secreted Signaling	KEGG: mmu04012
Nodo_NGN8	HB_NE_Lhx2/Lhx9	Nrg1	Erbb4	0.0151669	0	NRG1_ERBB4	Nrg1 - Erbb4	NRG	Secreted Signaling	KEGG: mmu04012
Nodo_NGN9	HB_NE_Lhx2/Lhx9	Nrg1	Erbb4	0.0126011	0	NRG1_ERBB4	Nrg1 - Erbb4	NRG	Secreted Signaling	KEGG: mmu04012
Nodo_NGN1	HB_NE_Maf/Rorb	Nrg1	Erbb4	0.0095077	0	NRG1_ERBB4	Nrg1 - Erbb4	NRG	Secreted Signaling	KEGG: mmu04012
Nodo_NGN10	HB_NE_Maf/Rorb	Nrg1	Erbb4	0.0197376	0	NRG1_ERBB4	Nrg1 - Erbb4	NRG	Secreted Signaling	KEGG: mmu04012
Nodo_NGN11	HB_NE_Maf/Rorb	Nrg1	Erbb4	0.00473074	0	NRG1_ERBB4	Nrg1 - Erbb4	NRG	Secreted Signaling	KEGG: mmu04012
Nodo_NGN12	HB_NE_Maf/Rorb	Nrg1	Erbb4	0.0246604	0	NRG1_ERBB4	Nrg1 - Erbb4	NRG	Secreted Signaling	KEGG: mmu04012
Nodo_NGN13	HB_NE_Maf/Rorb	Nrg1	Erbb4	0.021676	0	NRG1_ERBB4	Nrg1 - Erbb4	NRG	Secreted Signaling	KEGG: mmu04012
Nodo_NGN14	HB_NE_Maf/Rorb	Nrg1	Erbb4	0.0388134	0	NRG1_ERBB4	Nrg1 - Erbb4	NRG	Secreted Signaling	KEGG: mmu04012
Nodo_NGN15	HB_NE_Maf/Rorb	Nrg1	Erbb4	0.0191122	0	NRG1_ERBB4	Nrg1 - Erbb4	NRG	Secreted Signaling	KEGG: mmu04012
Nodo_NGN16	HB_NE_Maf/Rorb	Nrg1	Erbb4	0.0263943	0	NRG1_ERBB4	Nrg1 - Erbb4	NRG	Secreted Signaling	KEGG: mmu04012
Nodo_NGN17	HB_NE_Maf/Rorb	Nrg1	Erbb4	0.0168764	0	NRG1_ERBB4	Nrg1 - Erbb4	NRG	Secreted Signaling	KEGG: mmu04012
Nodo_NGN18	HB_NE_Maf/Rorb	Nrg1	Erbb4	0.0336101	0	NRG1_ERBB4	Nrg1 - Erbb4	NRG	Secreted Signaling	KEGG: mmu04012
Nodo_NGN19	HB_NE_Maf/Rorb	Nrg1	Erbb4	0.00343663	0.01	NRG1_ERBB4	Nrg1 - Erbb4	NRG	Secreted Signaling	KEGG: mmu04012
Nodo_NGN2	HB_NE_Maf/Rorb	Nrg1	Erbb4	0.0208861	0	NRG1_ERBB4	Nrg1 - Erbb4	NRG	Secreted Signaling	KEGG: mmu04012
Nodo_NGN20	HB_NE_Maf/Rorb	Nrg1	Erbb4	0.0339277	0	NRG1_ERBB4	Nrg1 - Erbb4	NRG	Secreted Signaling	KEGG: mmu04012
Nodo_NGN21	HB_NE_Maf/Rorb	Nrg1	Erbb4	0.0196786	0	NRG1_ERBB4	Nrg1 - Erbb4	NRG	Secreted Signaling	KEGG: mmu04012
Nodo_NGN3	HB_NE_Maf/Rorb	Nrg1	Erbb4	0.0155595	0	NRG1_ERBB4	Nrg1 - Erbb4	NRG	Secreted Signaling	KEGG: mmu04012
Nodo_NGN4	HB_NE_Maf/Rorb	Nrg1	Erbb4	0.0247145	0	NRG1_ERBB4	Nrg1 - Erbb4	NRG	Secreted Signaling	KEGG: mmu04012
Nodo_NGN5	HB_NE_Maf/Rorb	Nrg1	Erbb4	0.0157001	0	NRG1_ERBB4	Nrg1 - Erbb4	NRG	Secreted Signaling	KEGG: mmu04012
Nodo_NGN6	HB_NE_Maf/Rorb	Nrg1	Erbb4	0.0243784	0	NRG1_ERBB4	Nrg1 - Erbb4	NRG	Secreted Signaling	KEGG: mmu04012
Nodo_NGN7	HB_NE_Maf/Rorb	Nrg1	Erbb4	0.0202525	0	NRG1_ERBB4	Nrg1 - Erbb4	NRG	Secreted Signaling	KEGG: mmu04012
Nodo_NGN8	HB_NE_Maf/Rorb	Nrg1	Erbb4	0.0202728	0	NRG1_ERBB4	Nrg1 - Erbb4	NRG	Secreted Signaling	KEGG: mmu04012
Nodo_NGN9	HB_NE_Maf/Rorb	Nrg1	Erbb4	0.016858	0	NRG1_ERBB4	Nrg1 - Erbb4	NRG	Secreted Signaling	KEGG: mmu04012
Nodo_NGN1	HB_NE_Mecom/Zfhx3	Nrg1	Erbb4	0.00816734	0	NRG1_ERBB4	Nrg1 - Erbb4	NRG	Secreted Signaling	KEGG: mmu04012
Nodo_NGN10	HB_NE_Mecom/Zfhx3	Nrg1	Erbb4	0.0169797	0	NRG1_ERBB4	Nrg1 - Erbb4	NRG	Secreted Signaling	KEGG: mmu04012
Nodo_NGN11	HB_NE_Mecom/Zfhx3	Nrg1	Erbb4	0.00406105	0	NRG1_ERBB4	Nrg1 - Erbb4	NRG	Secreted Signaling	KEGG: mmu04012
Nodo_NGN12	HB_NE_Mecom/Zfhx3	Nrg1	Erbb4	0.0212297	0	NRG1_ERBB4	Nrg1 - Erbb4	NRG	Secreted Signaling	KEGG: mmu04012
Nodo_NGN13	HB_NE_Mecom/Zfhx3	Nrg1	Erbb4	0.0186525	0	NRG1_ERBB4	Nrg1 - Erbb4	NRG	Secreted Signaling	KEGG: mmu04012
Nodo_NGN14	HB_NE_Mecom/Zfhx3	Nrg1	Erbb4	0.0334812	0	NRG1_ERBB4	Nrg1 - Erbb4	NRG	Secreted Signaling	KEGG: mmu04012
Nodo_NGN15	HB_NE_Mecom/Zfhx3	Nrg1	Erbb4	0.0164403	0	NRG1_ERBB4	Nrg1 - Erbb4	NRG	Secreted Signaling	KEGG: mmu04012
Nodo_NGN16	HB_NE_Mecom/Zfhx3	Nrg1	Erbb4	0.022728	0	NRG1_ERBB4	Nrg1 - Erbb4	NRG	Secreted Signaling	KEGG: mmu04012
Nodo_NGN17	HB_NE_Mecom/Zfhx3	Nrg1	Erbb4	0.0145124	0	NRG1_ERBB4	Nrg1 - Erbb4	NRG	Secreted Signaling	KEGG: mmu04012
Nodo_NGN18	HB_NE_Mecom/Zfhx3	Nrg1	Erbb4	0.0289712	0	NRG1_ERBB4	Nrg1 - Erbb4	NRG	Secreted Signaling	KEGG: mmu04012
Nodo_NGN19	HB_NE_Mecom/Zfhx3	Nrg1	Erbb4	0.0029496	0	NRG1_ERBB4	Nrg1 - Erbb4	NRG	Secreted Signaling	KEGG: mmu04012
Nodo_NGN2	HB_NE_Mecom/Zfhx3	Nrg1	Erbb4	0.0179708	0	NRG1_ERBB4	Nrg1 - Erbb4	NRG	Secreted Signaling	KEGG: mmu04012
Nodo_NGN20	HB_NE_Mecom/Zfhx3	Nrg1	Erbb4	0.0292463	0	NRG1_ERBB4	Nrg1 - Erbb4	NRG	Secreted Signaling	KEGG: mmu04012
Nodo_NGN21	HB_NE_Mecom/Zfhx3	Nrg1	Erbb4	0.0169289	0	NRG1_ERBB4	Nrg1 - Erbb4	NRG	Secreted Signaling	KEGG: mmu04012
Nodo_NGN3	HB_NE_Mecom/Zfhx3	Nrg1	Erbb4	0.0133775	0	NRG1_ERBB4	Nrg1 - Erbb4	NRG	Secreted Signaling	KEGG: mmu04012
Nodo_NGN4	HB_NE_Mecom/Zfhx3	Nrg1	Erbb4	0.0212764	0	NRG1_ERBB4	Nrg1 - Erbb4	NRG	Secreted Signaling	KEGG: mmu04012
Nodo_NGN5	HB_NE_Mecom/Zfhx3	Nrg1	Erbb4	0.0134987	0	NRG1_ERBB4	Nrg1 - Erbb4	NRG	Secreted Signaling	KEGG: mmu04012
Nodo_NGN6	HB_NE_Mecom/Zfhx3	Nrg1	Erbb4	0.0209861	0	NRG1_ERBB4	Nrg1 - Erbb4	NRG	Secreted Signaling	KEGG: mmu04012
Nodo_NGN7	HB_NE_Mecom/Zfhx3	Nrg1	Erbb4	0.017424	0	NRG1_ERBB4	Nrg1 - Erbb4	NRG	Secreted Signaling	KEGG: mmu04012
Nodo_NGN8	HB_NE_Mecom/Zfhx3	Nrg1	Erbb4	0.0174415	0	NRG1_ERBB4	Nrg1 - Erbb4	NRG	Secreted Signaling	KEGG: mmu04012
Nodo_NGN9	HB_NE_Mecom/Zfhx3	Nrg1	Erbb4	0.0144965	0	NRG1_ERBB4	Nrg1 - Erbb4	NRG	Secreted Signaling	KEGG: mmu04012
Nodo_NGN1	HB_NE_Mylk/Lpar1	Nrg1	Erbb4	0.000870896	0.02	NRG1_ERBB4	Nrg1 - Erbb4	NRG	Secreted Signaling	KEGG: mmu04012
Nodo_NGN10	HB_NE_Mylk/Lpar1	Nrg1	Erbb4	0.00182506	0.02	NRG1_ERBB4	Nrg1 - Erbb4	NRG	Secreted Signaling	KEGG: mmu04012
Nodo_NGN11	HB_NE_Mylk/Lpar1	Nrg1	Erbb4	0.000431441	0.02	NRG1_ERBB4	Nrg1 - Erbb4	NRG	Secreted Signaling	KEGG: mmu04012
Nodo_NGN12	HB_NE_Mylk/Lpar1	Nrg1	Erbb4	0.0022907	0	NRG1_ERBB4	Nrg1 - Erbb4	NRG	Secreted Signaling	KEGG: mmu04012
Nodo_NGN13	HB_NE_Mylk/Lpar1	Nrg1	Erbb4	0.0020079	0.01	NRG1_ERBB4	Nrg1 - Erbb4	NRG	Secreted Signaling	KEGG: mmu04012
Nodo_NGN14	HB_NE_Mylk/Lpar1	Nrg1	Erbb4	0.00365346	0	NRG1_ERBB4	Nrg1 - Erbb4	NRG	Secreted Signaling	KEGG: mmu04012
Nodo_NGN15	HB_NE_Mylk/Lpar1	Nrg1	Erbb4	0.00176622	0.02	NRG1_ERBB4	Nrg1 - Erbb4	NRG	Secreted Signaling	KEGG: mmu04012
Nodo_NGN16	HB_NE_Mylk/Lpar1	Nrg1	Erbb4	0.00245573	0	NRG1_ERBB4	Nrg1 - Erbb4	NRG	Secreted Signaling	KEGG: mmu04012
Nodo_NGN17	HB_NE_Mylk/Lpar1	Nrg1	Erbb4	0.00155638	0.02	NRG1_ERBB4	Nrg1 - Erbb4	NRG	Secreted Signaling	KEGG: mmu04012
Nodo_NGN18	HB_NE_Mylk/Lpar1	Nrg1	Erbb4	0.00314824	0	NRG1_ERBB4	Nrg1 - Erbb4	NRG	Secreted Signaling	KEGG: mmu04012
Nodo_NGN19	HB_NE_Mylk/Lpar1	Nrg1	Erbb4	0.000313049	0.02	NRG1_ERBB4	Nrg1 - Erbb4	NRG	Secreted Signaling	KEGG: mmu04012
Nodo_NGN2	HB_NE_Mylk/Lpar1	Nrg1	Erbb4	0.00193332	0.02	NRG1_ERBB4	Nrg1 - Erbb4	NRG	Secreted Signaling	KEGG: mmu04012
Nodo_NGN20	HB_NE_Mylk/Lpar1	Nrg1	Erbb4	0.00317894	0	NRG1_ERBB4	Nrg1 - Erbb4	NRG	Secreted Signaling	KEGG: mmu04012
Nodo_NGN21	HB_NE_Mylk/Lpar1	Nrg1	Erbb4	0.00181952	0.02	NRG1_ERBB4	Nrg1 - Erbb4	NRG	Secreted Signaling	KEGG: mmu04012
Nodo_NGN3	HB_NE_Mylk/Lpar1	Nrg1	Erbb4	0.00143319	0.02	NRG1_ERBB4	Nrg1 - Erbb4	NRG	Secreted Signaling	KEGG: mmu04012
Nodo_NGN4	HB_NE_Mylk/Lpar1	Nrg1	Erbb4	0.00229584	0	NRG1_ERBB4	Nrg1 - Erbb4	NRG	Secreted Signaling	KEGG: mmu04012
Nodo_NGN5	HB_NE_Mylk/Lpar1	Nrg1	Erbb4	0.00144633	0.02	NRG1_ERBB4	Nrg1 - Erbb4	NRG	Secreted Signaling	KEGG: mmu04012
Nodo_NGN6	HB_NE_Mylk/Lpar1	Nrg1	Erbb4	0.00226392	0	NRG1_ERBB4	Nrg1 - Erbb4	NRG	Secreted Signaling	KEGG: mmu04012
Nodo_NGN7	HB_NE_Mylk/Lpar1	Nrg1	Erbb4	0.00187357	0.02	NRG1_ERBB4	Nrg1 - Erbb4	NRG	Secreted Signaling	KEGG: mmu04012
Nodo_NGN8	HB_NE_Mylk/Lpar1	Nrg1	Erbb4	0.00187548	0.02	NRG1_ERBB4	Nrg1 - Erbb4	NRG	Secreted Signaling	KEGG: mmu04012
Nodo_NGN9	HB_NE_Mylk/Lpar1	Nrg1	Erbb4	0.00155465	0.02	NRG1_ERBB4	Nrg1 - Erbb4	NRG	Secreted Signaling	KEGG: mmu04012
Nodo_NGN1	HB_NE_Nfib/Zic2	Nrg1	Erbb4	0.00753595	0	NRG1_ERBB4	Nrg1 - Erbb4	NRG	Secreted Signaling	KEGG: mmu04012
Nodo_NGN10	HB_NE_Nfib/Zic2	Nrg1	Erbb4	0.0156779	0	NRG1_ERBB4	Nrg1 - Erbb4	NRG	Secreted Signaling	KEGG: mmu04012
Nodo_NGN11	HB_NE_Nfib/Zic2	Nrg1	Erbb4	0.00374591	0	NRG1_ERBB4	Nrg1 - Erbb4	NRG	Secreted Signaling	KEGG: mmu04012
Nodo_NGN12	HB_NE_Nfib/Zic2	Nrg1	Erbb4	0.0196085	0	NRG1_ERBB4	Nrg1 - Erbb4	NRG	Secreted Signaling	KEGG: mmu04012
Nodo_NGN13	HB_NE_Nfib/Zic2	Nrg1	Erbb4	0.0172246	0	NRG1_ERBB4	Nrg1 - Erbb4	NRG	Secreted Signaling	KEGG: mmu04012
Nodo_NGN14	HB_NE_Nfib/Zic2	Nrg1	Erbb4	0.030954	0	NRG1_ERBB4	Nrg1 - Erbb4	NRG	Secreted Signaling	KEGG: mmu04012
Nodo_NGN15	HB_NE_Nfib/Zic2	Nrg1	Erbb4	0.0151792	0	NRG1_ERBB4	Nrg1 - Erbb4	NRG	Secreted Signaling	KEGG: mmu04012
Nodo_NGN16	HB_NE_Nfib/Zic2	Nrg1	Erbb4	0.0209948	0	NRG1_ERBB4	Nrg1 - Erbb4	NRG	Secreted Signaling	KEGG: mmu04012
Nodo_NGN17	HB_NE_Nfib/Zic2	Nrg1	Erbb4	0.0133972	0	NRG1_ERBB4	Nrg1 - Erbb4	NRG	Secreted Signaling	KEGG: mmu04012
Nodo_NGN18	HB_NE_Nfib/Zic2	Nrg1	Erbb4	0.026775	0	NRG1_ERBB4	Nrg1 - Erbb4	NRG	Secreted Signaling	KEGG: mmu04012
Nodo_NGN19	HB_NE_Nfib/Zic2	Nrg1	Erbb4	0.00272047	0	NRG1_ERBB4	Nrg1 - Erbb4	NRG	Secreted Signaling	KEGG: mmu04012
Nodo_NGN2	HB_NE_Nfib/Zic2	Nrg1	Erbb4	0.0165942	0	NRG1_ERBB4	Nrg1 - Erbb4	NRG	Secreted Signaling	KEGG: mmu04012
Nodo_NGN20	HB_NE_Nfib/Zic2	Nrg1	Erbb4	0.0270298	0	NRG1_ERBB4	Nrg1 - Erbb4	NRG	Secreted Signaling	KEGG: mmu04012
Nodo_NGN21	HB_NE_Nfib/Zic2	Nrg1	Erbb4	0.0156309	0	NRG1_ERBB4	Nrg1 - Erbb4	NRG	Secreted Signaling	KEGG: mmu04012
Nodo_NGN3	HB_NE_Nfib/Zic2	Nrg1	Erbb4	0.0123483	0	NRG1_ERBB4	Nrg1 - Erbb4	NRG	Secreted Signaling	KEGG: mmu04012
Nodo_NGN4	HB_NE_Nfib/Zic2	Nrg1	Erbb4	0.0196517	0	NRG1_ERBB4	Nrg1 - Erbb4	NRG	Secreted Signaling	KEGG: mmu04012
Nodo_NGN5	HB_NE_Nfib/Zic2	Nrg1	Erbb4	0.0124603	0	NRG1_ERBB4	Nrg1 - Erbb4	NRG	Secreted Signaling	KEGG: mmu04012
Nodo_NGN6	HB_NE_Nfib/Zic2	Nrg1	Erbb4	0.0193831	0	NRG1_ERBB4	Nrg1 - Erbb4	NRG	Secreted Signaling	KEGG: mmu04012
Nodo_NGN7	HB_NE_Nfib/Zic2	Nrg1	Erbb4	0.0160886	0	NRG1_ERBB4	Nrg1 - Erbb4	NRG	Secreted Signaling	KEGG: mmu04012
Nodo_NGN8	HB_NE_Nfib/Zic2	Nrg1	Erbb4	0.0161048	0	NRG1_ERBB4	Nrg1 - Erbb4	NRG	Secreted Signaling	KEGG: mmu04012
Nodo_NGN9	HB_NE_Nfib/Zic2	Nrg1	Erbb4	0.0133825	0	NRG1_ERBB4	Nrg1 - Erbb4	NRG	Secreted Signaling	KEGG: mmu04012
Nodo_NGN1	HB_NE_Pde1a/Zeb2	Nrg1	Erbb4	0.00298455	0	NRG1_ERBB4	Nrg1 - Erbb4	NRG	Secreted Signaling	KEGG: mmu04012
Nodo_NGN10	HB_NE_Pde1a/Zeb2	Nrg1	Erbb4	0.00624	0	NRG1_ERBB4	Nrg1 - Erbb4	NRG	Secreted Signaling	KEGG: mmu04012
Nodo_NGN11	HB_NE_Pde1a/Zeb2	Nrg1	Erbb4	0.00148012	0	NRG1_ERBB4	Nrg1 - Erbb4	NRG	Secreted Signaling	KEGG: mmu04012
Nodo_NGN12	HB_NE_Pde1a/Zeb2	Nrg1	Erbb4	0.00782323	0	NRG1_ERBB4	Nrg1 - Erbb4	NRG	Secreted Signaling	KEGG: mmu04012
Nodo_NGN13	HB_NE_Pde1a/Zeb2	Nrg1	Erbb4	0.00686211	0	NRG1_ERBB4	Nrg1 - Erbb4	NRG	Secreted Signaling	KEGG: mmu04012
Nodo_NGN14	HB_NE_Pde1a/Zeb2	Nrg1	Erbb4	0.0124363	0	NRG1_ERBB4	Nrg1 - Erbb4	NRG	Secreted Signaling	KEGG: mmu04012
Nodo_NGN15	HB_NE_Pde1a/Zeb2	Nrg1	Erbb4	0.00603967	0	NRG1_ERBB4	Nrg1 - Erbb4	NRG	Secreted Signaling	KEGG: mmu04012
Nodo_NGN16	HB_NE_Pde1a/Zeb2	Nrg1	Erbb4	0.00838347	0	NRG1_ERBB4	Nrg1 - Erbb4	NRG	Secreted Signaling	KEGG: mmu04012
Nodo_NGN17	HB_NE_Pde1a/Zeb2	Nrg1	Erbb4	0.00532482	0	NRG1_ERBB4	Nrg1 - Erbb4	NRG	Secreted Signaling	KEGG: mmu04012
Nodo_NGN18	HB_NE_Pde1a/Zeb2	Nrg1	Erbb4	0.0107296	0	NRG1_ERBB4	Nrg1 - Erbb4	NRG	Secreted Signaling	KEGG: mmu04012
Nodo_NGN19	HB_NE_Pde1a/Zeb2	Nrg1	Erbb4	0.00107427	0	NRG1_ERBB4	Nrg1 - Erbb4	NRG	Secreted Signaling	KEGG: mmu04012
Nodo_NGN2	HB_NE_Pde1a/Zeb2	Nrg1	Erbb4	0.00660842	0	NRG1_ERBB4	Nrg1 - Erbb4	NRG	Secreted Signaling	KEGG: mmu04012
Nodo_NGN20	HB_NE_Pde1a/Zeb2	Nrg1	Erbb4	0.0108334	0	NRG1_ERBB4	Nrg1 - Erbb4	NRG	Secreted Signaling	KEGG: mmu04012
Nodo_NGN21	HB_NE_Pde1a/Zeb2	Nrg1	Erbb4	0.00622112	0	NRG1_ERBB4	Nrg1 - Erbb4	NRG	Secreted Signaling	KEGG: mmu04012
Nodo_NGN3	HB_NE_Pde1a/Zeb2	Nrg1	Erbb4	0.00490481	0	NRG1_ERBB4	Nrg1 - Erbb4	NRG	Secreted Signaling	KEGG: mmu04012
Nodo_NGN4	HB_NE_Pde1a/Zeb2	Nrg1	Erbb4	0.00784067	0	NRG1_ERBB4	Nrg1 - Erbb4	NRG	Secreted Signaling	KEGG: mmu04012
Nodo_NGN5	HB_NE_Pde1a/Zeb2	Nrg1	Erbb4	0.00494963	0	NRG1_ERBB4	Nrg1 - Erbb4	NRG	Secreted Signaling	KEGG: mmu04012
Nodo_NGN6	HB_NE_Pde1a/Zeb2	Nrg1	Erbb4	0.00773224	0	NRG1_ERBB4	Nrg1 - Erbb4	NRG	Secreted Signaling	KEGG: mmu04012
Nodo_NGN7	HB_NE_Pde1a/Zeb2	Nrg1	Erbb4	0.0064051	0	NRG1_ERBB4	Nrg1 - Erbb4	NRG	Secreted Signaling	KEGG: mmu04012
Nodo_NGN8	HB_NE_Pde1a/Zeb2	Nrg1	Erbb4	0.00641161	0	NRG1_ERBB4	Nrg1 - Erbb4	NRG	Secreted Signaling	KEGG: mmu04012
Nodo_NGN9	HB_NE_Pde1a/Zeb2	Nrg1	Erbb4	0.00531893	0	NRG1_ERBB4	Nrg1 - Erbb4	NRG	Secreted Signaling	KEGG: mmu04012
Nodo_NGN1	HB_NE_Prdm16/Mecom	Nrg1	Erbb4	0.00395373	0	NRG1_ERBB4	Nrg1 - Erbb4	NRG	Secreted Signaling	KEGG: mmu04012
Nodo_NGN10	HB_NE_Prdm16/Mecom	Nrg1	Erbb4	0.00825758	0	NRG1_ERBB4	Nrg1 - Erbb4	NRG	Secreted Signaling	KEGG: mmu04012
Nodo_NGN11	HB_NE_Prdm16/Mecom	Nrg1	Erbb4	0.00196173	0	NRG1_ERBB4	Nrg1 - Erbb4	NRG	Secreted Signaling	KEGG: mmu04012
Nodo_NGN12	HB_NE_Prdm16/Mecom	Nrg1	Erbb4	0.0103474	0	NRG1_ERBB4	Nrg1 - Erbb4	NRG	Secreted Signaling	KEGG: mmu04012
Nodo_NGN13	HB_NE_Prdm16/Mecom	Nrg1	Erbb4	0.00907899	0	NRG1_ERBB4	Nrg1 - Erbb4	NRG	Secreted Signaling	KEGG: mmu04012
Nodo_NGN14	HB_NE_Prdm16/Mecom	Nrg1	Erbb4	0.0164242	0	NRG1_ERBB4	Nrg1 - Erbb4	NRG	Secreted Signaling	KEGG: mmu04012
Nodo_NGN15	HB_NE_Prdm16/Mecom	Nrg1	Erbb4	0.00799299	0	NRG1_ERBB4	Nrg1 - Erbb4	NRG	Secreted Signaling	KEGG: mmu04012
Nodo_NGN16	HB_NE_Prdm16/Mecom	Nrg1	Erbb4	0.0110864	0	NRG1_ERBB4	Nrg1 - Erbb4	NRG	Secreted Signaling	KEGG: mmu04012
Nodo_NGN17	HB_NE_Prdm16/Mecom	Nrg1	Erbb4	0.00704859	0	NRG1_ERBB4	Nrg1 - Erbb4	NRG	Secreted Signaling	KEGG: mmu04012
Nodo_NGN18	HB_NE_Prdm16/Mecom	Nrg1	Erbb4	0.0141781	0	NRG1_ERBB4	Nrg1 - Erbb4	NRG	Secreted Signaling	KEGG: mmu04012
Nodo_NGN19	HB_NE_Prdm16/Mecom	Nrg1	Erbb4	0.00142401	0	NRG1_ERBB4	Nrg1 - Erbb4	NRG	Secreted Signaling	KEGG: mmu04012
Nodo_NGN2	HB_NE_Prdm16/Mecom	Nrg1	Erbb4	0.00874407	0	NRG1_ERBB4	Nrg1 - Erbb4	NRG	Secreted Signaling	KEGG: mmu04012
Nodo_NGN20	HB_NE_Prdm16/Mecom	Nrg1	Erbb4	0.0143148	0	NRG1_ERBB4	Nrg1 - Erbb4	NRG	Secreted Signaling	KEGG: mmu04012
Nodo_NGN21	HB_NE_Prdm16/Mecom	Nrg1	Erbb4	0.00823264	0	NRG1_ERBB4	Nrg1 - Erbb4	NRG	Secreted Signaling	KEGG: mmu04012
Nodo_NGN3	HB_NE_Prdm16/Mecom	Nrg1	Erbb4	0.0064935	0	NRG1_ERBB4	Nrg1 - Erbb4	NRG	Secreted Signaling	KEGG: mmu04012
Nodo_NGN4	HB_NE_Prdm16/Mecom	Nrg1	Erbb4	0.0103704	0	NRG1_ERBB4	Nrg1 - Erbb4	NRG	Secreted Signaling	KEGG: mmu04012
Nodo_NGN5	HB_NE_Prdm16/Mecom	Nrg1	Erbb4	0.00655274	0	NRG1_ERBB4	Nrg1 - Erbb4	NRG	Secreted Signaling	KEGG: mmu04012
Nodo_NGN6	HB_NE_Prdm16/Mecom	Nrg1	Erbb4	0.0102273	0	NRG1_ERBB4	Nrg1 - Erbb4	NRG	Secreted Signaling	KEGG: mmu04012
Nodo_NGN7	HB_NE_Prdm16/Mecom	Nrg1	Erbb4	0.0084756	0	NRG1_ERBB4	Nrg1 - Erbb4	NRG	Secreted Signaling	KEGG: mmu04012
Nodo_NGN8	HB_NE_Prdm16/Mecom	Nrg1	Erbb4	0.0084842	0	NRG1_ERBB4	Nrg1 - Erbb4	NRG	Secreted Signaling	KEGG: mmu04012
Nodo_NGN9	HB_NE_Prdm16/Mecom	Nrg1	Erbb4	0.00704081	0	NRG1_ERBB4	Nrg1 - Erbb4	NRG	Secreted Signaling	KEGG: mmu04012
Nodo_NGN1	HB_NE_Prkd1/Bcl11a	Nrg1	Erbb4	0.0106391	0	NRG1_ERBB4	Nrg1 - Erbb4	NRG	Secreted Signaling	KEGG: mmu04012
Nodo_NGN10	HB_NE_Prkd1/Bcl11a	Nrg1	Erbb4	0.0220593	0	NRG1_ERBB4	Nrg1 - Erbb4	NRG	Secreted Signaling	KEGG: mmu04012
Nodo_NGN11	HB_NE_Prkd1/Bcl11a	Nrg1	Erbb4	0.00529675	0	NRG1_ERBB4	Nrg1 - Erbb4	NRG	Secreted Signaling	KEGG: mmu04012
Nodo_NGN12	HB_NE_Prkd1/Bcl11a	Nrg1	Erbb4	0.027545	0	NRG1_ERBB4	Nrg1 - Erbb4	NRG	Secreted Signaling	KEGG: mmu04012
Nodo_NGN13	HB_NE_Prkd1/Bcl11a	Nrg1	Erbb4	0.0242201	0	NRG1_ERBB4	Nrg1 - Erbb4	NRG	Secreted Signaling	KEGG: mmu04012
Nodo_NGN14	HB_NE_Prkd1/Bcl11a	Nrg1	Erbb4	0.0432799	0	NRG1_ERBB4	Nrg1 - Erbb4	NRG	Secreted Signaling	KEGG: mmu04012
Nodo_NGN15	HB_NE_Prkd1/Bcl11a	Nrg1	Erbb4	0.021362	0	NRG1_ERBB4	Nrg1 - Erbb4	NRG	Secreted Signaling	KEGG: mmu04012
Nodo_NGN16	HB_NE_Prkd1/Bcl11a	Nrg1	Erbb4	0.0294755	0	NRG1_ERBB4	Nrg1 - Erbb4	NRG	Secreted Signaling	KEGG: mmu04012
Nodo_NGN17	HB_NE_Prkd1/Bcl11a	Nrg1	Erbb4	0.018868	0	NRG1_ERBB4	Nrg1 - Erbb4	NRG	Secreted Signaling	KEGG: mmu04012
Nodo_NGN18	HB_NE_Prkd1/Bcl11a	Nrg1	Erbb4	0.0375012	0	NRG1_ERBB4	Nrg1 - Erbb4	NRG	Secreted Signaling	KEGG: mmu04012
Nodo_NGN19	HB_NE_Prkd1/Bcl11a	Nrg1	Erbb4	0.00384841	0	NRG1_ERBB4	Nrg1 - Erbb4	NRG	Secreted Signaling	KEGG: mmu04012
Nodo_NGN2	HB_NE_Prkd1/Bcl11a	Nrg1	Erbb4	0.0233397	0	NRG1_ERBB4	Nrg1 - Erbb4	NRG	Secreted Signaling	KEGG: mmu04012
Nodo_NGN20	HB_NE_Prkd1/Bcl11a	Nrg1	Erbb4	0.0378541	0	NRG1_ERBB4	Nrg1 - Erbb4	NRG	Secreted Signaling	KEGG: mmu04012
Nodo_NGN21	HB_NE_Prkd1/Bcl11a	Nrg1	Erbb4	0.0219936	0	NRG1_ERBB4	Nrg1 - Erbb4	NRG	Secreted Signaling	KEGG: mmu04012
Nodo_NGN3	HB_NE_Prkd1/Bcl11a	Nrg1	Erbb4	0.0173984	0	NRG1_ERBB4	Nrg1 - Erbb4	NRG	Secreted Signaling	KEGG: mmu04012
Nodo_NGN4	HB_NE_Prkd1/Bcl11a	Nrg1	Erbb4	0.0276051	0	NRG1_ERBB4	Nrg1 - Erbb4	NRG	Secreted Signaling	KEGG: mmu04012
Nodo_NGN5	HB_NE_Prkd1/Bcl11a	Nrg1	Erbb4	0.0175554	0	NRG1_ERBB4	Nrg1 - Erbb4	NRG	Secreted Signaling	KEGG: mmu04012
Nodo_NGN6	HB_NE_Prkd1/Bcl11a	Nrg1	Erbb4	0.0272309	0	NRG1_ERBB4	Nrg1 - Erbb4	NRG	Secreted Signaling	KEGG: mmu04012
Nodo_NGN7	HB_NE_Prkd1/Bcl11a	Nrg1	Erbb4	0.0226334	0	NRG1_ERBB4	Nrg1 - Erbb4	NRG	Secreted Signaling	KEGG: mmu04012
Nodo_NGN8	HB_NE_Prkd1/Bcl11a	Nrg1	Erbb4	0.022656	0	NRG1_ERBB4	Nrg1 - Erbb4	NRG	Secreted Signaling	KEGG: mmu04012
Nodo_NGN9	HB_NE_Prkd1/Bcl11a	Nrg1	Erbb4	0.0188475	0	NRG1_ERBB4	Nrg1 - Erbb4	NRG	Secreted Signaling	KEGG: mmu04012
Nodo_NGN1	HB_NE_Rab38/Sall3	Nrg1	Erbb4	0.00459296	0	NRG1_ERBB4	Nrg1 - Erbb4	NRG	Secreted Signaling	KEGG: mmu04012
Nodo_NGN10	HB_NE_Rab38/Sall3	Nrg1	Erbb4	0.00958596	0	NRG1_ERBB4	Nrg1 - Erbb4	NRG	Secreted Signaling	KEGG: mmu04012
Nodo_NGN11	HB_NE_Rab38/Sall3	Nrg1	Erbb4	0.00227963	0	NRG1_ERBB4	Nrg1 - Erbb4	NRG	Secreted Signaling	KEGG: mmu04012
Nodo_NGN12	HB_NE_Rab38/Sall3	Nrg1	Erbb4	0.0120079	0	NRG1_ERBB4	Nrg1 - Erbb4	NRG	Secreted Signaling	KEGG: mmu04012
Nodo_NGN13	HB_NE_Rab38/Sall3	Nrg1	Erbb4	0.0105381	0	NRG1_ERBB4	Nrg1 - Erbb4	NRG	Secreted Signaling	KEGG: mmu04012
Nodo_NGN14	HB_NE_Rab38/Sall3	Nrg1	Erbb4	0.0190411	0	NRG1_ERBB4	Nrg1 - Erbb4	NRG	Secreted Signaling	KEGG: mmu04012
Nodo_NGN15	HB_NE_Rab38/Sall3	Nrg1	Erbb4	0.00927921	0	NRG1_ERBB4	Nrg1 - Erbb4	NRG	Secreted Signaling	KEGG: mmu04012
Nodo_NGN16	HB_NE_Rab38/Sall3	Nrg1	Erbb4	0.0128639	0	NRG1_ERBB4	Nrg1 - Erbb4	NRG	Secreted Signaling	KEGG: mmu04012
Nodo_NGN17	HB_NE_Rab38/Sall3	Nrg1	Erbb4	0.00818409	0	NRG1_ERBB4	Nrg1 - Erbb4	NRG	Secreted Signaling	KEGG: mmu04012
Nodo_NGN18	HB_NE_Rab38/Sall3	Nrg1	Erbb4	0.0164431	0	NRG1_ERBB4	Nrg1 - Erbb4	NRG	Secreted Signaling	KEGG: mmu04012
Nodo_NGN19	HB_NE_Rab38/Sall3	Nrg1	Erbb4	0.00165492	0	NRG1_ERBB4	Nrg1 - Erbb4	NRG	Secreted Signaling	KEGG: mmu04012
Nodo_NGN2	HB_NE_Rab38/Sall3	Nrg1	Erbb4	0.0101499	0	NRG1_ERBB4	Nrg1 - Erbb4	NRG	Secreted Signaling	KEGG: mmu04012
Nodo_NGN20	HB_NE_Rab38/Sall3	Nrg1	Erbb4	0.0166013	0	NRG1_ERBB4	Nrg1 - Erbb4	NRG	Secreted Signaling	KEGG: mmu04012
Nodo_NGN21	HB_NE_Rab38/Sall3	Nrg1	Erbb4	0.00955705	0	NRG1_ERBB4	Nrg1 - Erbb4	NRG	Secreted Signaling	KEGG: mmu04012
Nodo_NGN3	HB_NE_Rab38/Sall3	Nrg1	Erbb4	0.00754025	0	NRG1_ERBB4	Nrg1 - Erbb4	NRG	Secreted Signaling	KEGG: mmu04012
Nodo_NGN4	HB_NE_Rab38/Sall3	Nrg1	Erbb4	0.0120345	0	NRG1_ERBB4	Nrg1 - Erbb4	NRG	Secreted Signaling	KEGG: mmu04012
Nodo_NGN5	HB_NE_Rab38/Sall3	Nrg1	Erbb4	0.00760898	0	NRG1_ERBB4	Nrg1 - Erbb4	NRG	Secreted Signaling	KEGG: mmu04012
Nodo_NGN6	HB_NE_Rab38/Sall3	Nrg1	Erbb4	0.0118688	0	NRG1_ERBB4	Nrg1 - Erbb4	NRG	Secreted Signaling	KEGG: mmu04012
Nodo_NGN7	HB_NE_Rab38/Sall3	Nrg1	Erbb4	0.00983871	0	NRG1_ERBB4	Nrg1 - Erbb4	NRG	Secreted Signaling	KEGG: mmu04012
Nodo_NGN8	HB_NE_Rab38/Sall3	Nrg1	Erbb4	0.00984868	0	NRG1_ERBB4	Nrg1 - Erbb4	NRG	Secreted Signaling	KEGG: mmu04012
Nodo_NGN9	HB_NE_Rab38/Sall3	Nrg1	Erbb4	0.00817507	0	NRG1_ERBB4	Nrg1 - Erbb4	NRG	Secreted Signaling	KEGG: mmu04012
Nodo_NGN1	HB_NE_Sall3/Cdh3	Nrg1	Erbb4	0.0030614	0	NRG1_ERBB4	Nrg1 - Erbb4	NRG	Secreted Signaling	KEGG: mmu04012
Nodo_NGN10	HB_NE_Sall3/Cdh3	Nrg1	Erbb4	0.00640015	0	NRG1_ERBB4	Nrg1 - Erbb4	NRG	Secreted Signaling	KEGG: mmu04012
Nodo_NGN11	HB_NE_Sall3/Cdh3	Nrg1	Erbb4	0.0015183	0	NRG1_ERBB4	Nrg1 - Erbb4	NRG	Secreted Signaling	KEGG: mmu04012
Nodo_NGN12	HB_NE_Sall3/Cdh3	Nrg1	Erbb4	0.00802369	0	NRG1_ERBB4	Nrg1 - Erbb4	NRG	Secreted Signaling	KEGG: mmu04012
Nodo_NGN13	HB_NE_Sall3/Cdh3	Nrg1	Erbb4	0.00703811	0	NRG1_ERBB4	Nrg1 - Erbb4	NRG	Secreted Signaling	KEGG: mmu04012
Nodo_NGN14	HB_NE_Sall3/Cdh3	Nrg1	Erbb4	0.0127534	0	NRG1_ERBB4	Nrg1 - Erbb4	NRG	Secreted Signaling	KEGG: mmu04012
Nodo_NGN15	HB_NE_Sall3/Cdh3	Nrg1	Erbb4	0.00619471	0	NRG1_ERBB4	Nrg1 - Erbb4	NRG	Secreted Signaling	KEGG: mmu04012
Nodo_NGN16	HB_NE_Sall3/Cdh3	Nrg1	Erbb4	0.00859815	0	NRG1_ERBB4	Nrg1 - Erbb4	NRG	Secreted Signaling	KEGG: mmu04012
Nodo_NGN17	HB_NE_Sall3/Cdh3	Nrg1	Erbb4	0.00546161	0	NRG1_ERBB4	Nrg1 - Erbb4	NRG	Secreted Signaling	KEGG: mmu04012
Nodo_NGN18	HB_NE_Sall3/Cdh3	Nrg1	Erbb4	0.0110037	0	NRG1_ERBB4	Nrg1 - Erbb4	NRG	Secreted Signaling	KEGG: mmu04012
Nodo_NGN19	HB_NE_Sall3/Cdh3	Nrg1	Erbb4	0.00110199	0	NRG1_ERBB4	Nrg1 - Erbb4	NRG	Secreted Signaling	KEGG: mmu04012
Nodo_NGN2	HB_NE_Sall3/Cdh3	Nrg1	Erbb4	0.00677796	0	NRG1_ERBB4	Nrg1 - Erbb4	NRG	Secreted Signaling	KEGG: mmu04012
Nodo_NGN20	HB_NE_Sall3/Cdh3	Nrg1	Erbb4	0.0111101	0	NRG1_ERBB4	Nrg1 - Erbb4	NRG	Secreted Signaling	KEGG: mmu04012
Nodo_NGN21	HB_NE_Sall3/Cdh3	Nrg1	Erbb4	0.00638079	0	NRG1_ERBB4	Nrg1 - Erbb4	NRG	Secreted Signaling	KEGG: mmu04012
Nodo_NGN3	HB_NE_Sall3/Cdh3	Nrg1	Erbb4	0.00503086	0	NRG1_ERBB4	Nrg1 - Erbb4	NRG	Secreted Signaling	KEGG: mmu04012
Nodo_NGN4	HB_NE_Sall3/Cdh3	Nrg1	Erbb4	0.00804157	0	NRG1_ERBB4	Nrg1 - Erbb4	NRG	Secreted Signaling	KEGG: mmu04012
Nodo_NGN5	HB_NE_Sall3/Cdh3	Nrg1	Erbb4	0.00507683	0	NRG1_ERBB4	Nrg1 - Erbb4	NRG	Secreted Signaling	KEGG: mmu04012
Nodo_NGN6	HB_NE_Sall3/Cdh3	Nrg1	Erbb4	0.00793038	0	NRG1_ERBB4	Nrg1 - Erbb4	NRG	Secreted Signaling	KEGG: mmu04012
Nodo_NGN7	HB_NE_Sall3/Cdh3	Nrg1	Erbb4	0.00656946	0	NRG1_ERBB4	Nrg1 - Erbb4	NRG	Secreted Signaling	KEGG: mmu04012
Nodo_NGN8	HB_NE_Sall3/Cdh3	Nrg1	Erbb4	0.00657614	0	NRG1_ERBB4	Nrg1 - Erbb4	NRG	Secreted Signaling	KEGG: mmu04012
Nodo_NGN9	HB_NE_Sall3/Cdh3	Nrg1	Erbb4	0.00545557	0	NRG1_ERBB4	Nrg1 - Erbb4	NRG	Secreted Signaling	KEGG: mmu04012
Nodo_NGN1	HB_NE_Slc17a7/Col27a1	Nrg1	Erbb4	0.0088291	0	NRG1_ERBB4	Nrg1 - Erbb4	NRG	Secreted Signaling	KEGG: mmu04012
Nodo_NGN10	HB_NE_Slc17a7/Col27a1	Nrg1	Erbb4	0.0183423	0	NRG1_ERBB4	Nrg1 - Erbb4	NRG	Secreted Signaling	KEGG: mmu04012
Nodo_NGN11	HB_NE_Slc17a7/Col27a1	Nrg1	Erbb4	0.00439158	0	NRG1_ERBB4	Nrg1 - Erbb4	NRG	Secreted Signaling	KEGG: mmu04012
Nodo_NGN12	HB_NE_Slc17a7/Col27a1	Nrg1	Erbb4	0.0229253	0	NRG1_ERBB4	Nrg1 - Erbb4	NRG	Secreted Signaling	KEGG: mmu04012
Nodo_NGN13	HB_NE_Slc17a7/Col27a1	Nrg1	Erbb4	0.0201465	0	NRG1_ERBB4	Nrg1 - Erbb4	NRG	Secreted Signaling	KEGG: mmu04012
Nodo_NGN14	HB_NE_Slc17a7/Col27a1	Nrg1	Erbb4	0.0361194	0	NRG1_ERBB4	Nrg1 - Erbb4	NRG	Secreted Signaling	KEGG: mmu04012
Nodo_NGN15	HB_NE_Slc17a7/Col27a1	Nrg1	Erbb4	0.0177604	0	NRG1_ERBB4	Nrg1 - Erbb4	NRG	Secreted Signaling	KEGG: mmu04012
Nodo_NGN16	HB_NE_Slc17a7/Col27a1	Nrg1	Erbb4	0.0245403	0	NRG1_ERBB4	Nrg1 - Erbb4	NRG	Secreted Signaling	KEGG: mmu04012
Nodo_NGN17	HB_NE_Slc17a7/Col27a1	Nrg1	Erbb4	0.0156802	0	NRG1_ERBB4	Nrg1 - Erbb4	NRG	Secreted Signaling	KEGG: mmu04012
Nodo_NGN18	HB_NE_Slc17a7/Col27a1	Nrg1	Erbb4	0.0312655	0	NRG1_ERBB4	Nrg1 - Erbb4	NRG	Secreted Signaling	KEGG: mmu04012
Nodo_NGN19	HB_NE_Slc17a7/Col27a1	Nrg1	Erbb4	0.00318995	0	NRG1_ERBB4	Nrg1 - Erbb4	NRG	Secreted Signaling	KEGG: mmu04012
Nodo_NGN2	HB_NE_Slc17a7/Col27a1	Nrg1	Erbb4	0.0194113	0	NRG1_ERBB4	Nrg1 - Erbb4	NRG	Secreted Signaling	KEGG: mmu04012
Nodo_NGN20	HB_NE_Slc17a7/Col27a1	Nrg1	Erbb4	0.0315616	0	NRG1_ERBB4	Nrg1 - Erbb4	NRG	Secreted Signaling	KEGG: mmu04012
Nodo_NGN21	HB_NE_Slc17a7/Col27a1	Nrg1	Erbb4	0.0182875	0	NRG1_ERBB4	Nrg1 - Erbb4	NRG	Secreted Signaling	KEGG: mmu04012
Nodo_NGN3	HB_NE_Slc17a7/Col27a1	Nrg1	Erbb4	0.0144552	0	NRG1_ERBB4	Nrg1 - Erbb4	NRG	Secreted Signaling	KEGG: mmu04012
Nodo_NGN4	HB_NE_Slc17a7/Col27a1	Nrg1	Erbb4	0.0229757	0	NRG1_ERBB4	Nrg1 - Erbb4	NRG	Secreted Signaling	KEGG: mmu04012
Nodo_NGN5	HB_NE_Slc17a7/Col27a1	Nrg1	Erbb4	0.014586	0	NRG1_ERBB4	Nrg1 - Erbb4	NRG	Secreted Signaling	KEGG: mmu04012
Nodo_NGN6	HB_NE_Slc17a7/Col27a1	Nrg1	Erbb4	0.0226627	0	NRG1_ERBB4	Nrg1 - Erbb4	NRG	Secreted Signaling	KEGG: mmu04012
Nodo_NGN7	HB_NE_Slc17a7/Col27a1	Nrg1	Erbb4	0.0188216	0	NRG1_ERBB4	Nrg1 - Erbb4	NRG	Secreted Signaling	KEGG: mmu04012
Nodo_NGN8	HB_NE_Slc17a7/Col27a1	Nrg1	Erbb4	0.0188405	0	NRG1_ERBB4	Nrg1 - Erbb4	NRG	Secreted Signaling	KEGG: mmu04012
Nodo_NGN9	HB_NE_Slc17a7/Col27a1	Nrg1	Erbb4	0.015663	0	NRG1_ERBB4	Nrg1 - Erbb4	NRG	Secreted Signaling	KEGG: mmu04012
Nodo_NGN10	HB_NE_Slc6a4/Tph2	Nrg1	Erbb4	0.00638502	0.04	NRG1_ERBB4	Nrg1 - Erbb4	NRG	Secreted Signaling	KEGG: mmu04012
Nodo_NGN12	HB_NE_Slc6a4/Tph2	Nrg1	Erbb4	0.00800474	0	NRG1_ERBB4	Nrg1 - Erbb4	NRG	Secreted Signaling	KEGG: mmu04012
Nodo_NGN13	HB_NE_Slc6a4/Tph2	Nrg1	Erbb4	0.00702148	0.01	NRG1_ERBB4	Nrg1 - Erbb4	NRG	Secreted Signaling	KEGG: mmu04012
Nodo_NGN14	HB_NE_Slc6a4/Tph2	Nrg1	Erbb4	0.0127235	0	NRG1_ERBB4	Nrg1 - Erbb4	NRG	Secreted Signaling	KEGG: mmu04012
Nodo_NGN15	HB_NE_Slc6a4/Tph2	Nrg1	Erbb4	0.00618006	0.04	NRG1_ERBB4	Nrg1 - Erbb4	NRG	Secreted Signaling	KEGG: mmu04012
Nodo_NGN16	HB_NE_Slc6a4/Tph2	Nrg1	Erbb4	0.00857787	0.01	NRG1_ERBB4	Nrg1 - Erbb4	NRG	Secreted Signaling	KEGG: mmu04012
Nodo_NGN18	HB_NE_Slc6a4/Tph2	Nrg1	Erbb4	0.0109778	0	NRG1_ERBB4	Nrg1 - Erbb4	NRG	Secreted Signaling	KEGG: mmu04012
Nodo_NGN2	HB_NE_Slc6a4/Tph2	Nrg1	Erbb4	0.00676194	0.02	NRG1_ERBB4	Nrg1 - Erbb4	NRG	Secreted Signaling	KEGG: mmu04012
Nodo_NGN20	HB_NE_Slc6a4/Tph2	Nrg1	Erbb4	0.011084	0	NRG1_ERBB4	Nrg1 - Erbb4	NRG	Secreted Signaling	KEGG: mmu04012
Nodo_NGN21	HB_NE_Slc6a4/Tph2	Nrg1	Erbb4	0.0063657	0.04	NRG1_ERBB4	Nrg1 - Erbb4	NRG	Secreted Signaling	KEGG: mmu04012
Nodo_NGN4	HB_NE_Slc6a4/Tph2	Nrg1	Erbb4	0.00802259	0	NRG1_ERBB4	Nrg1 - Erbb4	NRG	Secreted Signaling	KEGG: mmu04012
Nodo_NGN6	HB_NE_Slc6a4/Tph2	Nrg1	Erbb4	0.00791166	0	NRG1_ERBB4	Nrg1 - Erbb4	NRG	Secreted Signaling	KEGG: mmu04012
Nodo_NGN7	HB_NE_Slc6a4/Tph2	Nrg1	Erbb4	0.00655393	0.04	NRG1_ERBB4	Nrg1 - Erbb4	NRG	Secreted Signaling	KEGG: mmu04012
Nodo_NGN8	HB_NE_Slc6a4/Tph2	Nrg1	Erbb4	0.00656059	0.03	NRG1_ERBB4	Nrg1 - Erbb4	NRG	Secreted Signaling	KEGG: mmu04012
Nodo_NGN1	HB_NE_Slc6a5/Syt2	Nrg1	Erbb4	0.00773775	0	NRG1_ERBB4	Nrg1 - Erbb4	NRG	Secreted Signaling	KEGG: mmu04012
Nodo_NGN10	HB_NE_Slc6a5/Syt2	Nrg1	Erbb4	0.0160942	0	NRG1_ERBB4	Nrg1 - Erbb4	NRG	Secreted Signaling	KEGG: mmu04012
Nodo_NGN11	HB_NE_Slc6a5/Syt2	Nrg1	Erbb4	0.00384661	0	NRG1_ERBB4	Nrg1 - Erbb4	NRG	Secreted Signaling	KEGG: mmu04012
Nodo_NGN12	HB_NE_Slc6a5/Syt2	Nrg1	Erbb4	0.020127	0	NRG1_ERBB4	Nrg1 - Erbb4	NRG	Secreted Signaling	KEGG: mmu04012
Nodo_NGN13	HB_NE_Slc6a5/Syt2	Nrg1	Erbb4	0.0176812	0	NRG1_ERBB4	Nrg1 - Erbb4	NRG	Secreted Signaling	KEGG: mmu04012
Nodo_NGN14	HB_NE_Slc6a5/Syt2	Nrg1	Erbb4	0.0317628	0	NRG1_ERBB4	Nrg1 - Erbb4	NRG	Secreted Signaling	KEGG: mmu04012
Nodo_NGN15	HB_NE_Slc6a5/Syt2	Nrg1	Erbb4	0.0155824	0	NRG1_ERBB4	Nrg1 - Erbb4	NRG	Secreted Signaling	KEGG: mmu04012
Nodo_NGN16	HB_NE_Slc6a5/Syt2	Nrg1	Erbb4	0.0215492	0	NRG1_ERBB4	Nrg1 - Erbb4	NRG	Secreted Signaling	KEGG: mmu04012
Nodo_NGN17	HB_NE_Slc6a5/Syt2	Nrg1	Erbb4	0.0137537	0	NRG1_ERBB4	Nrg1 - Erbb4	NRG	Secreted Signaling	KEGG: mmu04012
Nodo_NGN18	HB_NE_Slc6a5/Syt2	Nrg1	Erbb4	0.0274777	0	NRG1_ERBB4	Nrg1 - Erbb4	NRG	Secreted Signaling	KEGG: mmu04012
Nodo_NGN19	HB_NE_Slc6a5/Syt2	Nrg1	Erbb4	0.00279368	0	NRG1_ERBB4	Nrg1 - Erbb4	NRG	Secreted Signaling	KEGG: mmu04012
Nodo_NGN2	HB_NE_Slc6a5/Syt2	Nrg1	Erbb4	0.0170344	0	NRG1_ERBB4	Nrg1 - Erbb4	NRG	Secreted Signaling	KEGG: mmu04012
Nodo_NGN20	HB_NE_Slc6a5/Syt2	Nrg1	Erbb4	0.027739	0	NRG1_ERBB4	Nrg1 - Erbb4	NRG	Secreted Signaling	KEGG: mmu04012
Nodo_NGN21	HB_NE_Slc6a5/Syt2	Nrg1	Erbb4	0.0160459	0	NRG1_ERBB4	Nrg1 - Erbb4	NRG	Secreted Signaling	KEGG: mmu04012
Nodo_NGN3	HB_NE_Slc6a5/Syt2	Nrg1	Erbb4	0.0126773	0	NRG1_ERBB4	Nrg1 - Erbb4	NRG	Secreted Signaling	KEGG: mmu04012
Nodo_NGN4	HB_NE_Slc6a5/Syt2	Nrg1	Erbb4	0.0201713	0	NRG1_ERBB4	Nrg1 - Erbb4	NRG	Secreted Signaling	KEGG: mmu04012
Nodo_NGN5	HB_NE_Slc6a5/Syt2	Nrg1	Erbb4	0.0127923	0	NRG1_ERBB4	Nrg1 - Erbb4	NRG	Secreted Signaling	KEGG: mmu04012
Nodo_NGN6	HB_NE_Slc6a5/Syt2	Nrg1	Erbb4	0.0198958	0	NRG1_ERBB4	Nrg1 - Erbb4	NRG	Secreted Signaling	KEGG: mmu04012
Nodo_NGN7	HB_NE_Slc6a5/Syt2	Nrg1	Erbb4	0.0165156	0	NRG1_ERBB4	Nrg1 - Erbb4	NRG	Secreted Signaling	KEGG: mmu04012
Nodo_NGN8	HB_NE_Slc6a5/Syt2	Nrg1	Erbb4	0.0165323	0	NRG1_ERBB4	Nrg1 - Erbb4	NRG	Secreted Signaling	KEGG: mmu04012
Nodo_NGN9	HB_NE_Slc6a5/Syt2	Nrg1	Erbb4	0.0137387	0	NRG1_ERBB4	Nrg1 - Erbb4	NRG	Secreted Signaling	KEGG: mmu04012
Nodo_NGN1	HB_NE_Sox2ot/Cdh8	Nrg1	Erbb4	0.00441881	0	NRG1_ERBB4	Nrg1 - Erbb4	NRG	Secreted Signaling	KEGG: mmu04012
Nodo_NGN10	HB_NE_Sox2ot/Cdh8	Nrg1	Erbb4	0.00922425	0	NRG1_ERBB4	Nrg1 - Erbb4	NRG	Secreted Signaling	KEGG: mmu04012
Nodo_NGN11	HB_NE_Sox2ot/Cdh8	Nrg1	Erbb4	0.00219301	0	NRG1_ERBB4	Nrg1 - Erbb4	NRG	Secreted Signaling	KEGG: mmu04012
Nodo_NGN12	HB_NE_Sox2ot/Cdh8	Nrg1	Erbb4	0.0115558	0	NRG1_ERBB4	Nrg1 - Erbb4	NRG	Secreted Signaling	KEGG: mmu04012
Nodo_NGN13	HB_NE_Sox2ot/Cdh8	Nrg1	Erbb4	0.0101408	0	NRG1_ERBB4	Nrg1 - Erbb4	NRG	Secreted Signaling	KEGG: mmu04012
Nodo_NGN14	HB_NE_Sox2ot/Cdh8	Nrg1	Erbb4	0.0183292	0	NRG1_ERBB4	Nrg1 - Erbb4	NRG	Secreted Signaling	KEGG: mmu04012
Nodo_NGN15	HB_NE_Sox2ot/Cdh8	Nrg1	Erbb4	0.00892897	0	NRG1_ERBB4	Nrg1 - Erbb4	NRG	Secreted Signaling	KEGG: mmu04012
Nodo_NGN16	HB_NE_Sox2ot/Cdh8	Nrg1	Erbb4	0.01238	0	NRG1_ERBB4	Nrg1 - Erbb4	NRG	Secreted Signaling	KEGG: mmu04012
Nodo_NGN17	HB_NE_Sox2ot/Cdh8	Nrg1	Erbb4	0.00787486	0	NRG1_ERBB4	Nrg1 - Erbb4	NRG	Secreted Signaling	KEGG: mmu04012
Nodo_NGN18	HB_NE_Sox2ot/Cdh8	Nrg1	Erbb4	0.0158268	0	NRG1_ERBB4	Nrg1 - Erbb4	NRG	Secreted Signaling	KEGG: mmu04012
Nodo_NGN19	HB_NE_Sox2ot/Cdh8	Nrg1	Erbb4	0.00159199	0	NRG1_ERBB4	Nrg1 - Erbb4	NRG	Secreted Signaling	KEGG: mmu04012
Nodo_NGN2	HB_NE_Sox2ot/Cdh8	Nrg1	Erbb4	0.00976713	0	NRG1_ERBB4	Nrg1 - Erbb4	NRG	Secreted Signaling	KEGG: mmu04012
Nodo_NGN20	HB_NE_Sox2ot/Cdh8	Nrg1	Erbb4	0.0159791	0	NRG1_ERBB4	Nrg1 - Erbb4	NRG	Secreted Signaling	KEGG: mmu04012
Nodo_NGN21	HB_NE_Sox2ot/Cdh8	Nrg1	Erbb4	0.00919642	0	NRG1_ERBB4	Nrg1 - Erbb4	NRG	Secreted Signaling	KEGG: mmu04012
Nodo_NGN3	HB_NE_Sox2ot/Cdh8	Nrg1	Erbb4	0.00725517	0	NRG1_ERBB4	Nrg1 - Erbb4	NRG	Secreted Signaling	KEGG: mmu04012
Nodo_NGN4	HB_NE_Sox2ot/Cdh8	Nrg1	Erbb4	0.0115815	0	NRG1_ERBB4	Nrg1 - Erbb4	NRG	Secreted Signaling	KEGG: mmu04012
Nodo_NGN5	HB_NE_Sox2ot/Cdh8	Nrg1	Erbb4	0.00732131	0	NRG1_ERBB4	Nrg1 - Erbb4	NRG	Secreted Signaling	KEGG: mmu04012
Nodo_NGN6	HB_NE_Sox2ot/Cdh8	Nrg1	Erbb4	0.0114219	0	NRG1_ERBB4	Nrg1 - Erbb4	NRG	Secreted Signaling	KEGG: mmu04012
Nodo_NGN7	HB_NE_Sox2ot/Cdh8	Nrg1	Erbb4	0.00946755	0	NRG1_ERBB4	Nrg1 - Erbb4	NRG	Secreted Signaling	KEGG: mmu04012
Nodo_NGN8	HB_NE_Sox2ot/Cdh8	Nrg1	Erbb4	0.00947715	0	NRG1_ERBB4	Nrg1 - Erbb4	NRG	Secreted Signaling	KEGG: mmu04012
Nodo_NGN9	HB_NE_Sox2ot/Cdh8	Nrg1	Erbb4	0.00786617	0	NRG1_ERBB4	Nrg1 - Erbb4	NRG	Secreted Signaling	KEGG: mmu04012
Nodo_NGN1	HB_NE_Tac1/Dlk1	Nrg1	Erbb4	0.00700099	0	NRG1_ERBB4	Nrg1 - Erbb4	NRG	Secreted Signaling	KEGG: mmu04012
Nodo_NGN10	HB_NE_Tac1/Dlk1	Nrg1	Erbb4	0.0145734	0	NRG1_ERBB4	Nrg1 - Erbb4	NRG	Secreted Signaling	KEGG: mmu04012
Nodo_NGN11	HB_NE_Tac1/Dlk1	Nrg1	Erbb4	0.00347906	0	NRG1_ERBB4	Nrg1 - Erbb4	NRG	Secreted Signaling	KEGG: mmu04012
Nodo_NGN12	HB_NE_Tac1/Dlk1	Nrg1	Erbb4	0.0182322	0	NRG1_ERBB4	Nrg1 - Erbb4	NRG	Secreted Signaling	KEGG: mmu04012
Nodo_NGN13	HB_NE_Tac1/Dlk1	Nrg1	Erbb4	0.016013	0	NRG1_ERBB4	Nrg1 - Erbb4	NRG	Secreted Signaling	KEGG: mmu04012
Nodo_NGN14	HB_NE_Tac1/Dlk1	Nrg1	Erbb4	0.0288049	0	NRG1_ERBB4	Nrg1 - Erbb4	NRG	Secreted Signaling	KEGG: mmu04012
Nodo_NGN15	HB_NE_Tac1/Dlk1	Nrg1	Erbb4	0.0141093	0	NRG1_ERBB4	Nrg1 - Erbb4	NRG	Secreted Signaling	KEGG: mmu04012
Nodo_NGN16	HB_NE_Tac1/Dlk1	Nrg1	Erbb4	0.0195232	0	NRG1_ERBB4	Nrg1 - Erbb4	NRG	Secreted Signaling	KEGG: mmu04012
Nodo_NGN17	HB_NE_Tac1/Dlk1	Nrg1	Erbb4	0.0124514	0	NRG1_ERBB4	Nrg1 - Erbb4	NRG	Secreted Signaling	KEGG: mmu04012
Nodo_NGN18	HB_NE_Tac1/Dlk1	Nrg1	Erbb4	0.0249086	0	NRG1_ERBB4	Nrg1 - Erbb4	NRG	Secreted Signaling	KEGG: mmu04012
Nodo_NGN19	HB_NE_Tac1/Dlk1	Nrg1	Erbb4	0.00252648	0	NRG1_ERBB4	Nrg1 - Erbb4	NRG	Secreted Signaling	KEGG: mmu04012
Nodo_NGN2	HB_NE_Tac1/Dlk1	Nrg1	Erbb4	0.0154262	0	NRG1_ERBB4	Nrg1 - Erbb4	NRG	Secreted Signaling	KEGG: mmu04012
Nodo_NGN20	HB_NE_Tac1/Dlk1	Nrg1	Erbb4	0.0251461	0	NRG1_ERBB4	Nrg1 - Erbb4	NRG	Secreted Signaling	KEGG: mmu04012
Nodo_NGN21	HB_NE_Tac1/Dlk1	Nrg1	Erbb4	0.0145297	0	NRG1_ERBB4	Nrg1 - Erbb4	NRG	Secreted Signaling	KEGG: mmu04012
Nodo_NGN3	HB_NE_Tac1/Dlk1	Nrg1	Erbb4	0.0114757	0	NRG1_ERBB4	Nrg1 - Erbb4	NRG	Secreted Signaling	KEGG: mmu04012
Nodo_NGN4	HB_NE_Tac1/Dlk1	Nrg1	Erbb4	0.0182725	0	NRG1_ERBB4	Nrg1 - Erbb4	NRG	Secreted Signaling	KEGG: mmu04012
Nodo_NGN5	HB_NE_Tac1/Dlk1	Nrg1	Erbb4	0.0115799	0	NRG1_ERBB4	Nrg1 - Erbb4	NRG	Secreted Signaling	KEGG: mmu04012
Nodo_NGN6	HB_NE_Tac1/Dlk1	Nrg1	Erbb4	0.0180224	0	NRG1_ERBB4	Nrg1 - Erbb4	NRG	Secreted Signaling	KEGG: mmu04012
Nodo_NGN7	HB_NE_Tac1/Dlk1	Nrg1	Erbb4	0.0149557	0	NRG1_ERBB4	Nrg1 - Erbb4	NRG	Secreted Signaling	KEGG: mmu04012
Nodo_NGN8	HB_NE_Tac1/Dlk1	Nrg1	Erbb4	0.0149708	0	NRG1_ERBB4	Nrg1 - Erbb4	NRG	Secreted Signaling	KEGG: mmu04012
Nodo_NGN9	HB_NE_Tac1/Dlk1	Nrg1	Erbb4	0.0124377	0	NRG1_ERBB4	Nrg1 - Erbb4	NRG	Secreted Signaling	KEGG: mmu04012
Nodo_NGN1	HB_NE_Tbx20/Prph	Nrg1	Erbb4	0.00180987	0.02	NRG1_ERBB4	Nrg1 - Erbb4	NRG	Secreted Signaling	KEGG: mmu04012
Nodo_NGN10	HB_NE_Tbx20/Prph	Nrg1	Erbb4	0.00378889	0.01	NRG1_ERBB4	Nrg1 - Erbb4	NRG	Secreted Signaling	KEGG: mmu04012
Nodo_NGN11	HB_NE_Tbx20/Prph	Nrg1	Erbb4	0.000897033	0.03	NRG1_ERBB4	Nrg1 - Erbb4	NRG	Secreted Signaling	KEGG: mmu04012
Nodo_NGN12	HB_NE_Tbx20/Prph	Nrg1	Erbb4	0.00475319	0	NRG1_ERBB4	Nrg1 - Erbb4	NRG	Secreted Signaling	KEGG: mmu04012
Nodo_NGN13	HB_NE_Tbx20/Prph	Nrg1	Erbb4	0.00416765	0	NRG1_ERBB4	Nrg1 - Erbb4	NRG	Secreted Signaling	KEGG: mmu04012
Nodo_NGN14	HB_NE_Tbx20/Prph	Nrg1	Erbb4	0.00756978	0	NRG1_ERBB4	Nrg1 - Erbb4	NRG	Secreted Signaling	KEGG: mmu04012
Nodo_NGN15	HB_NE_Tbx20/Prph	Nrg1	Erbb4	0.00366696	0.01	NRG1_ERBB4	Nrg1 - Erbb4	NRG	Secreted Signaling	KEGG: mmu04012
Nodo_NGN16	HB_NE_Tbx20/Prph	Nrg1	Erbb4	0.00509471	0	NRG1_ERBB4	Nrg1 - Erbb4	NRG	Secreted Signaling	KEGG: mmu04012
Nodo_NGN17	HB_NE_Tbx20/Prph	Nrg1	Erbb4	0.00323203	0.01	NRG1_ERBB4	Nrg1 - Erbb4	NRG	Secreted Signaling	KEGG: mmu04012
Nodo_NGN18	HB_NE_Tbx20/Prph	Nrg1	Erbb4	0.00652654	0	NRG1_ERBB4	Nrg1 - Erbb4	NRG	Secreted Signaling	KEGG: mmu04012
Nodo_NGN19	HB_NE_Tbx20/Prph	Nrg1	Erbb4	0.000650961	0.03	NRG1_ERBB4	Nrg1 - Erbb4	NRG	Secreted Signaling	KEGG: mmu04012
Nodo_NGN2	HB_NE_Tbx20/Prph	Nrg1	Erbb4	0.00401317	0.01	NRG1_ERBB4	Nrg1 - Erbb4	NRG	Secreted Signaling	KEGG: mmu04012
Nodo_NGN20	HB_NE_Tbx20/Prph	Nrg1	Erbb4	0.00658996	0	NRG1_ERBB4	Nrg1 - Erbb4	NRG	Secreted Signaling	KEGG: mmu04012
Nodo_NGN21	HB_NE_Tbx20/Prph	Nrg1	Erbb4	0.0037774	0.01	NRG1_ERBB4	Nrg1 - Erbb4	NRG	Secreted Signaling	KEGG: mmu04012
Nodo_NGN3	HB_NE_Tbx20/Prph	Nrg1	Erbb4	0.0029766	0.01	NRG1_ERBB4	Nrg1 - Erbb4	NRG	Secreted Signaling	KEGG: mmu04012
Nodo_NGN4	HB_NE_Tbx20/Prph	Nrg1	Erbb4	0.00476382	0	NRG1_ERBB4	Nrg1 - Erbb4	NRG	Secreted Signaling	KEGG: mmu04012
Nodo_NGN5	HB_NE_Tbx20/Prph	Nrg1	Erbb4	0.00300385	0.01	NRG1_ERBB4	Nrg1 - Erbb4	NRG	Secreted Signaling	KEGG: mmu04012
Nodo_NGN6	HB_NE_Tbx20/Prph	Nrg1	Erbb4	0.00469774	0	NRG1_ERBB4	Nrg1 - Erbb4	NRG	Secreted Signaling	KEGG: mmu04012
Nodo_NGN7	HB_NE_Tbx20/Prph	Nrg1	Erbb4	0.00388939	0.01	NRG1_ERBB4	Nrg1 - Erbb4	NRG	Secreted Signaling	KEGG: mmu04012
Nodo_NGN8	HB_NE_Tbx20/Prph	Nrg1	Erbb4	0.00389336	0.01	NRG1_ERBB4	Nrg1 - Erbb4	NRG	Secreted Signaling	KEGG: mmu04012
Nodo_NGN9	HB_NE_Tbx20/Prph	Nrg1	Erbb4	0.00322845	0.01	NRG1_ERBB4	Nrg1 - Erbb4	NRG	Secreted Signaling	KEGG: mmu04012
Nodo_NGN1	HB_NE_Tfap2b/Olfr78	Nrg1	Erbb4	0.0105419	0	NRG1_ERBB4	Nrg1 - Erbb4	NRG	Secreted Signaling	KEGG: mmu04012
Nodo_NGN10	HB_NE_Tfap2b/Olfr78	Nrg1	Erbb4	0.0218599	0	NRG1_ERBB4	Nrg1 - Erbb4	NRG	Secreted Signaling	KEGG: mmu04012
Nodo_NGN11	HB_NE_Tfap2b/Olfr78	Nrg1	Erbb4	0.00524808	0	NRG1_ERBB4	Nrg1 - Erbb4	NRG	Secreted Signaling	KEGG: mmu04012
Nodo_NGN12	HB_NE_Tfap2b/Olfr78	Nrg1	Erbb4	0.0272974	0	NRG1_ERBB4	Nrg1 - Erbb4	NRG	Secreted Signaling	KEGG: mmu04012
Nodo_NGN13	HB_NE_Tfap2b/Olfr78	Nrg1	Erbb4	0.0240017	0	NRG1_ERBB4	Nrg1 - Erbb4	NRG	Secreted Signaling	KEGG: mmu04012
Nodo_NGN14	HB_NE_Tfap2b/Olfr78	Nrg1	Erbb4	0.0428972	0	NRG1_ERBB4	Nrg1 - Erbb4	NRG	Secreted Signaling	KEGG: mmu04012
Nodo_NGN15	HB_NE_Tfap2b/Olfr78	Nrg1	Erbb4	0.0211688	0	NRG1_ERBB4	Nrg1 - Erbb4	NRG	Secreted Signaling	KEGG: mmu04012
Nodo_NGN16	HB_NE_Tfap2b/Olfr78	Nrg1	Erbb4	0.0292112	0	NRG1_ERBB4	Nrg1 - Erbb4	NRG	Secreted Signaling	KEGG: mmu04012
Nodo_NGN17	HB_NE_Tfap2b/Olfr78	Nrg1	Erbb4	0.018697	0	NRG1_ERBB4	Nrg1 - Erbb4	NRG	Secreted Signaling	KEGG: mmu04012
Nodo_NGN18	HB_NE_Tfap2b/Olfr78	Nrg1	Erbb4	0.0371676	0	NRG1_ERBB4	Nrg1 - Erbb4	NRG	Secreted Signaling	KEGG: mmu04012
Nodo_NGN19	HB_NE_Tfap2b/Olfr78	Nrg1	Erbb4	0.00381299	0	NRG1_ERBB4	Nrg1 - Erbb4	NRG	Secreted Signaling	KEGG: mmu04012
Nodo_NGN2	HB_NE_Tfap2b/Olfr78	Nrg1	Erbb4	0.0231291	0	NRG1_ERBB4	Nrg1 - Erbb4	NRG	Secreted Signaling	KEGG: mmu04012
Nodo_NGN20	HB_NE_Tfap2b/Olfr78	Nrg1	Erbb4	0.0375175	0	NRG1_ERBB4	Nrg1 - Erbb4	NRG	Secreted Signaling	KEGG: mmu04012
Nodo_NGN21	HB_NE_Tfap2b/Olfr78	Nrg1	Erbb4	0.0217948	0	NRG1_ERBB4	Nrg1 - Erbb4	NRG	Secreted Signaling	KEGG: mmu04012
Nodo_NGN3	HB_NE_Tfap2b/Olfr78	Nrg1	Erbb4	0.0172405	0	NRG1_ERBB4	Nrg1 - Erbb4	NRG	Secreted Signaling	KEGG: mmu04012
Nodo_NGN4	HB_NE_Tfap2b/Olfr78	Nrg1	Erbb4	0.0273571	0	NRG1_ERBB4	Nrg1 - Erbb4	NRG	Secreted Signaling	KEGG: mmu04012
Nodo_NGN5	HB_NE_Tfap2b/Olfr78	Nrg1	Erbb4	0.0173961	0	NRG1_ERBB4	Nrg1 - Erbb4	NRG	Secreted Signaling	KEGG: mmu04012
Nodo_NGN6	HB_NE_Tfap2b/Olfr78	Nrg1	Erbb4	0.0269861	0	NRG1_ERBB4	Nrg1 - Erbb4	NRG	Secreted Signaling	KEGG: mmu04012
Nodo_NGN7	HB_NE_Tfap2b/Olfr78	Nrg1	Erbb4	0.022429	0	NRG1_ERBB4	Nrg1 - Erbb4	NRG	Secreted Signaling	KEGG: mmu04012
Nodo_NGN8	HB_NE_Tfap2b/Olfr78	Nrg1	Erbb4	0.0224514	0	NRG1_ERBB4	Nrg1 - Erbb4	NRG	Secreted Signaling	KEGG: mmu04012
Nodo_NGN9	HB_NE_Tfap2b/Olfr78	Nrg1	Erbb4	0.0186766	0	NRG1_ERBB4	Nrg1 - Erbb4	NRG	Secreted Signaling	KEGG: mmu04012
Nodo_NGN10	HB_NE_Arhgap6/Ebf3	Nrg3	Erbb4	0.00121279	0	NRG3_ERBB4	Nrg3 - Erbb4	NRG	Secreted Signaling	KEGG: mmu04012
Nodo_NGN13	HB_NE_Arhgap6/Ebf3	Nrg3	Erbb4	0.0024803	0	NRG3_ERBB4	Nrg3 - Erbb4	NRG	Secreted Signaling	KEGG: mmu04012
Nodo_NGN16	HB_NE_Arhgap6/Ebf3	Nrg3	Erbb4	0.00207623	0	NRG3_ERBB4	Nrg3 - Erbb4	NRG	Secreted Signaling	KEGG: mmu04012
Nodo_NGN18	HB_NE_Arhgap6/Ebf3	Nrg3	Erbb4	0.00202302	0	NRG3_ERBB4	Nrg3 - Erbb4	NRG	Secreted Signaling	KEGG: mmu04012
Nodo_NGN2	HB_NE_Arhgap6/Ebf3	Nrg3	Erbb4	0.00126325	0	NRG3_ERBB4	Nrg3 - Erbb4	NRG	Secreted Signaling	KEGG: mmu04012
Nodo_NGN5	HB_NE_Arhgap6/Ebf3	Nrg3	Erbb4	0.00185375	0	NRG3_ERBB4	Nrg3 - Erbb4	NRG	Secreted Signaling	KEGG: mmu04012
Nodo_NGN8	HB_NE_Arhgap6/Ebf3	Nrg3	Erbb4	0.00237109	0	NRG3_ERBB4	Nrg3 - Erbb4	NRG	Secreted Signaling	KEGG: mmu04012
Nodo_NGN10	HB_NE_Bnc2/Lama1	Nrg3	Erbb4	0.00110857	0	NRG3_ERBB4	Nrg3 - Erbb4	NRG	Secreted Signaling	KEGG: mmu04012
Nodo_NGN13	HB_NE_Bnc2/Lama1	Nrg3	Erbb4	0.00226739	0	NRG3_ERBB4	Nrg3 - Erbb4	NRG	Secreted Signaling	KEGG: mmu04012
Nodo_NGN16	HB_NE_Bnc2/Lama1	Nrg3	Erbb4	0.00189794	0	NRG3_ERBB4	Nrg3 - Erbb4	NRG	Secreted Signaling	KEGG: mmu04012
Nodo_NGN18	HB_NE_Bnc2/Lama1	Nrg3	Erbb4	0.00184929	0	NRG3_ERBB4	Nrg3 - Erbb4	NRG	Secreted Signaling	KEGG: mmu04012
Nodo_NGN2	HB_NE_Bnc2/Lama1	Nrg3	Erbb4	0.00115469	0	NRG3_ERBB4	Nrg3 - Erbb4	NRG	Secreted Signaling	KEGG: mmu04012
Nodo_NGN5	HB_NE_Bnc2/Lama1	Nrg3	Erbb4	0.00169454	0	NRG3_ERBB4	Nrg3 - Erbb4	NRG	Secreted Signaling	KEGG: mmu04012
Nodo_NGN8	HB_NE_Bnc2/Lama1	Nrg3	Erbb4	0.00216753	0	NRG3_ERBB4	Nrg3 - Erbb4	NRG	Secreted Signaling	KEGG: mmu04012
Nodo_NGN10	HB_NE_Ccbe1/Pou6f2	Nrg3	Erbb4	0.00103286	0	NRG3_ERBB4	Nrg3 - Erbb4	NRG	Secreted Signaling	KEGG: mmu04012
Nodo_NGN13	HB_NE_Ccbe1/Pou6f2	Nrg3	Erbb4	0.00211271	0	NRG3_ERBB4	Nrg3 - Erbb4	NRG	Secreted Signaling	KEGG: mmu04012
Nodo_NGN16	HB_NE_Ccbe1/Pou6f2	Nrg3	Erbb4	0.00176842	0	NRG3_ERBB4	Nrg3 - Erbb4	NRG	Secreted Signaling	KEGG: mmu04012
Nodo_NGN18	HB_NE_Ccbe1/Pou6f2	Nrg3	Erbb4	0.00172308	0	NRG3_ERBB4	Nrg3 - Erbb4	NRG	Secreted Signaling	KEGG: mmu04012
Nodo_NGN2	HB_NE_Ccbe1/Pou6f2	Nrg3	Erbb4	0.00107584	0	NRG3_ERBB4	Nrg3 - Erbb4	NRG	Secreted Signaling	KEGG: mmu04012
Nodo_NGN5	HB_NE_Ccbe1/Pou6f2	Nrg3	Erbb4	0.00157888	0	NRG3_ERBB4	Nrg3 - Erbb4	NRG	Secreted Signaling	KEGG: mmu04012
Nodo_NGN8	HB_NE_Ccbe1/Pou6f2	Nrg3	Erbb4	0.00201965	0	NRG3_ERBB4	Nrg3 - Erbb4	NRG	Secreted Signaling	KEGG: mmu04012
Nodo_NGN10	HB_NE_Col23a1/Kcnmb2	Nrg3	Erbb4	0.00128293	0.01	NRG3_ERBB4	Nrg3 - Erbb4	NRG	Secreted Signaling	KEGG: mmu04012
Nodo_NGN13	HB_NE_Col23a1/Kcnmb2	Nrg3	Erbb4	0.00262354	0	NRG3_ERBB4	Nrg3 - Erbb4	NRG	Secreted Signaling	KEGG: mmu04012
Nodo_NGN16	HB_NE_Col23a1/Kcnmb2	Nrg3	Erbb4	0.00219619	0	NRG3_ERBB4	Nrg3 - Erbb4	NRG	Secreted Signaling	KEGG: mmu04012
Nodo_NGN18	HB_NE_Col23a1/Kcnmb2	Nrg3	Erbb4	0.00213991	0	NRG3_ERBB4	Nrg3 - Erbb4	NRG	Secreted Signaling	KEGG: mmu04012
Nodo_NGN2	HB_NE_Col23a1/Kcnmb2	Nrg3	Erbb4	0.0013363	0.01	NRG3_ERBB4	Nrg3 - Erbb4	NRG	Secreted Signaling	KEGG: mmu04012
Nodo_NGN5	HB_NE_Col23a1/Kcnmb2	Nrg3	Erbb4	0.00196089	0.01	NRG3_ERBB4	Nrg3 - Erbb4	NRG	Secreted Signaling	KEGG: mmu04012
Nodo_NGN8	HB_NE_Col23a1/Kcnmb2	Nrg3	Erbb4	0.00250804	0	NRG3_ERBB4	Nrg3 - Erbb4	NRG	Secreted Signaling	KEGG: mmu04012
Nodo_NGN10	HB_NE_Dach1/Grin2c	Nrg3	Erbb4	0.00138057	0	NRG3_ERBB4	Nrg3 - Erbb4	NRG	Secreted Signaling	KEGG: mmu04012
Nodo_NGN13	HB_NE_Dach1/Grin2c	Nrg3	Erbb4	0.00282293	0	NRG3_ERBB4	Nrg3 - Erbb4	NRG	Secreted Signaling	KEGG: mmu04012
Nodo_NGN16	HB_NE_Dach1/Grin2c	Nrg3	Erbb4	0.00236317	0	NRG3_ERBB4	Nrg3 - Erbb4	NRG	Secreted Signaling	KEGG: mmu04012
Nodo_NGN18	HB_NE_Dach1/Grin2c	Nrg3	Erbb4	0.00230263	0	NRG3_ERBB4	Nrg3 - Erbb4	NRG	Secreted Signaling	KEGG: mmu04012
Nodo_NGN2	HB_NE_Dach1/Grin2c	Nrg3	Erbb4	0.001438	0	NRG3_ERBB4	Nrg3 - Erbb4	NRG	Secreted Signaling	KEGG: mmu04012
Nodo_NGN5	HB_NE_Dach1/Grin2c	Nrg3	Erbb4	0.00211002	0	NRG3_ERBB4	Nrg3 - Erbb4	NRG	Secreted Signaling	KEGG: mmu04012
Nodo_NGN8	HB_NE_Dach1/Grin2c	Nrg3	Erbb4	0.00269868	0	NRG3_ERBB4	Nrg3 - Erbb4	NRG	Secreted Signaling	KEGG: mmu04012
Nodo_NGN10	HB_NE_Ddc/Dbh	Nrg3	Erbb4	0.000820604	0.02	NRG3_ERBB4	Nrg3 - Erbb4	NRG	Secreted Signaling	KEGG: mmu04012
Nodo_NGN13	HB_NE_Ddc/Dbh	Nrg3	Erbb4	0.00167891	0.01	NRG3_ERBB4	Nrg3 - Erbb4	NRG	Secreted Signaling	KEGG: mmu04012
Nodo_NGN16	HB_NE_Ddc/Dbh	Nrg3	Erbb4	0.00140522	0.01	NRG3_ERBB4	Nrg3 - Erbb4	NRG	Secreted Signaling	KEGG: mmu04012
Nodo_NGN18	HB_NE_Ddc/Dbh	Nrg3	Erbb4	0.00136918	0.02	NRG3_ERBB4	Nrg3 - Erbb4	NRG	Secreted Signaling	KEGG: mmu04012
Nodo_NGN2	HB_NE_Ddc/Dbh	Nrg3	Erbb4	0.000854756	0.02	NRG3_ERBB4	Nrg3 - Erbb4	NRG	Secreted Signaling	KEGG: mmu04012
Nodo_NGN5	HB_NE_Ddc/Dbh	Nrg3	Erbb4	0.00125455	0.02	NRG3_ERBB4	Nrg3 - Erbb4	NRG	Secreted Signaling	KEGG: mmu04012
Nodo_NGN8	HB_NE_Ddc/Dbh	Nrg3	Erbb4	0.00160493	0	NRG3_ERBB4	Nrg3 - Erbb4	NRG	Secreted Signaling	KEGG: mmu04012
Nodo_NGN10	HB_NE_Ddc/Sctr	Nrg3	Erbb4	0.00239814	0.02	NRG3_ERBB4	Nrg3 - Erbb4	NRG	Secreted Signaling	KEGG: mmu04012
Nodo_NGN13	HB_NE_Ddc/Sctr	Nrg3	Erbb4	0.00489838	0	NRG3_ERBB4	Nrg3 - Erbb4	NRG	Secreted Signaling	KEGG: mmu04012
Nodo_NGN16	HB_NE_Ddc/Sctr	Nrg3	Erbb4	0.004102	0	NRG3_ERBB4	Nrg3 - Erbb4	NRG	Secreted Signaling	KEGG: mmu04012
Nodo_NGN18	HB_NE_Ddc/Sctr	Nrg3	Erbb4	0.00399708	0	NRG3_ERBB4	Nrg3 - Erbb4	NRG	Secreted Signaling	KEGG: mmu04012
Nodo_NGN2	HB_NE_Ddc/Sctr	Nrg3	Erbb4	0.00249778	0.02	NRG3_ERBB4	Nrg3 - Erbb4	NRG	Secreted Signaling	KEGG: mmu04012
Nodo_NGN5	HB_NE_Ddc/Sctr	Nrg3	Erbb4	0.00366326	0	NRG3_ERBB4	Nrg3 - Erbb4	NRG	Secreted Signaling	KEGG: mmu04012
Nodo_NGN8	HB_NE_Ddc/Sctr	Nrg3	Erbb4	0.00468321	0	NRG3_ERBB4	Nrg3 - Erbb4	NRG	Secreted Signaling	KEGG: mmu04012
Nodo_NGN10	HB_NE_Ebf2/Atp10a	Nrg3	Erbb4	0.00202238	0	NRG3_ERBB4	Nrg3 - Erbb4	NRG	Secreted Signaling	KEGG: mmu04012
Nodo_NGN13	HB_NE_Ebf2/Atp10a	Nrg3	Erbb4	0.00413249	0	NRG3_ERBB4	Nrg3 - Erbb4	NRG	Secreted Signaling	KEGG: mmu04012
Nodo_NGN16	HB_NE_Ebf2/Atp10a	Nrg3	Erbb4	0.0034602	0	NRG3_ERBB4	Nrg3 - Erbb4	NRG	Secreted Signaling	KEGG: mmu04012
Nodo_NGN18	HB_NE_Ebf2/Atp10a	Nrg3	Erbb4	0.00337164	0	NRG3_ERBB4	Nrg3 - Erbb4	NRG	Secreted Signaling	KEGG: mmu04012
Nodo_NGN2	HB_NE_Ebf2/Atp10a	Nrg3	Erbb4	0.00210645	0	NRG3_ERBB4	Nrg3 - Erbb4	NRG	Secreted Signaling	KEGG: mmu04012
Nodo_NGN5	HB_NE_Ebf2/Atp10a	Nrg3	Erbb4	0.00308989	0	NRG3_ERBB4	Nrg3 - Erbb4	NRG	Secreted Signaling	KEGG: mmu04012
Nodo_NGN8	HB_NE_Ebf2/Atp10a	Nrg3	Erbb4	0.00395083	0	NRG3_ERBB4	Nrg3 - Erbb4	NRG	Secreted Signaling	KEGG: mmu04012
Nodo_NGN10	HB_NE_Ebf2/Fbxl7	Nrg3	Erbb4	0.00121246	0	NRG3_ERBB4	Nrg3 - Erbb4	NRG	Secreted Signaling	KEGG: mmu04012
Nodo_NGN13	HB_NE_Ebf2/Fbxl7	Nrg3	Erbb4	0.00247961	0	NRG3_ERBB4	Nrg3 - Erbb4	NRG	Secreted Signaling	KEGG: mmu04012
Nodo_NGN16	HB_NE_Ebf2/Fbxl7	Nrg3	Erbb4	0.00207565	0	NRG3_ERBB4	Nrg3 - Erbb4	NRG	Secreted Signaling	KEGG: mmu04012
Nodo_NGN18	HB_NE_Ebf2/Fbxl7	Nrg3	Erbb4	0.00202246	0	NRG3_ERBB4	Nrg3 - Erbb4	NRG	Secreted Signaling	KEGG: mmu04012
Nodo_NGN2	HB_NE_Ebf2/Fbxl7	Nrg3	Erbb4	0.0012629	0	NRG3_ERBB4	Nrg3 - Erbb4	NRG	Secreted Signaling	KEGG: mmu04012
Nodo_NGN5	HB_NE_Ebf2/Fbxl7	Nrg3	Erbb4	0.00185324	0	NRG3_ERBB4	Nrg3 - Erbb4	NRG	Secreted Signaling	KEGG: mmu04012
Nodo_NGN8	HB_NE_Ebf2/Fbxl7	Nrg3	Erbb4	0.00237043	0	NRG3_ERBB4	Nrg3 - Erbb4	NRG	Secreted Signaling	KEGG: mmu04012
Nodo_NGN10	HB_NE_Gal/Dkk2	Nrg3	Erbb4	0.00084494	0	NRG3_ERBB4	Nrg3 - Erbb4	NRG	Secreted Signaling	KEGG: mmu04012
Nodo_NGN13	HB_NE_Gal/Dkk2	Nrg3	Erbb4	0.00172866	0	NRG3_ERBB4	Nrg3 - Erbb4	NRG	Secreted Signaling	KEGG: mmu04012
Nodo_NGN16	HB_NE_Gal/Dkk2	Nrg3	Erbb4	0.00144686	0	NRG3_ERBB4	Nrg3 - Erbb4	NRG	Secreted Signaling	KEGG: mmu04012
Nodo_NGN18	HB_NE_Gal/Dkk2	Nrg3	Erbb4	0.00140976	0	NRG3_ERBB4	Nrg3 - Erbb4	NRG	Secreted Signaling	KEGG: mmu04012
Nodo_NGN2	HB_NE_Gal/Dkk2	Nrg3	Erbb4	0.000880105	0	NRG3_ERBB4	Nrg3 - Erbb4	NRG	Secreted Signaling	KEGG: mmu04012
Nodo_NGN5	HB_NE_Gal/Dkk2	Nrg3	Erbb4	0.00129174	0	NRG3_ERBB4	Nrg3 - Erbb4	NRG	Secreted Signaling	KEGG: mmu04012
Nodo_NGN8	HB_NE_Gal/Dkk2	Nrg3	Erbb4	0.00165249	0	NRG3_ERBB4	Nrg3 - Erbb4	NRG	Secreted Signaling	KEGG: mmu04012
Nodo_NGN10	HB_NE_Grin2c/Osbpl3	Nrg3	Erbb4	0.000919865	0.02	NRG3_ERBB4	Nrg3 - Erbb4	NRG	Secreted Signaling	KEGG: mmu04012
Nodo_NGN13	HB_NE_Grin2c/Osbpl3	Nrg3	Erbb4	0.0018818	0.01	NRG3_ERBB4	Nrg3 - Erbb4	NRG	Secreted Signaling	KEGG: mmu04012
Nodo_NGN16	HB_NE_Grin2c/Osbpl3	Nrg3	Erbb4	0.00157508	0	NRG3_ERBB4	Nrg3 - Erbb4	NRG	Secreted Signaling	KEGG: mmu04012
Nodo_NGN18	HB_NE_Grin2c/Osbpl3	Nrg3	Erbb4	0.00153469	0.02	NRG3_ERBB4	Nrg3 - Erbb4	NRG	Secreted Signaling	KEGG: mmu04012
Nodo_NGN2	HB_NE_Grin2c/Osbpl3	Nrg3	Erbb4	0.000958145	0.02	NRG3_ERBB4	Nrg3 - Erbb4	NRG	Secreted Signaling	KEGG: mmu04012
Nodo_NGN5	HB_NE_Grin2c/Osbpl3	Nrg3	Erbb4	0.00140623	0.02	NRG3_ERBB4	Nrg3 - Erbb4	NRG	Secreted Signaling	KEGG: mmu04012
Nodo_NGN8	HB_NE_Grin2c/Osbpl3	Nrg3	Erbb4	0.0017989	0.01	NRG3_ERBB4	Nrg3 - Erbb4	NRG	Secreted Signaling	KEGG: mmu04012
Nodo_NGN10	HB_NE_Lhx2/Lhx9	Nrg3	Erbb4	0.00181923	0	NRG3_ERBB4	Nrg3 - Erbb4	NRG	Secreted Signaling	KEGG: mmu04012
Nodo_NGN13	HB_NE_Lhx2/Lhx9	Nrg3	Erbb4	0.00371816	0	NRG3_ERBB4	Nrg3 - Erbb4	NRG	Secreted Signaling	KEGG: mmu04012
Nodo_NGN16	HB_NE_Lhx2/Lhx9	Nrg3	Erbb4	0.00311306	0	NRG3_ERBB4	Nrg3 - Erbb4	NRG	Secreted Signaling	KEGG: mmu04012
Nodo_NGN18	HB_NE_Lhx2/Lhx9	Nrg3	Erbb4	0.00303336	0	NRG3_ERBB4	Nrg3 - Erbb4	NRG	Secreted Signaling	KEGG: mmu04012
Nodo_NGN2	HB_NE_Lhx2/Lhx9	Nrg3	Erbb4	0.00189486	0	NRG3_ERBB4	Nrg3 - Erbb4	NRG	Secreted Signaling	KEGG: mmu04012
Nodo_NGN5	HB_NE_Lhx2/Lhx9	Nrg3	Erbb4	0.00277979	0	NRG3_ERBB4	Nrg3 - Erbb4	NRG	Secreted Signaling	KEGG: mmu04012
Nodo_NGN8	HB_NE_Lhx2/Lhx9	Nrg3	Erbb4	0.00355464	0	NRG3_ERBB4	Nrg3 - Erbb4	NRG	Secreted Signaling	KEGG: mmu04012
Nodo_NGN10	HB_NE_Maf/Rorb	Nrg3	Erbb4	0.00244281	0.02	NRG3_ERBB4	Nrg3 - Erbb4	NRG	Secreted Signaling	KEGG: mmu04012
Nodo_NGN13	HB_NE_Maf/Rorb	Nrg3	Erbb4	0.00498939	0	NRG3_ERBB4	Nrg3 - Erbb4	NRG	Secreted Signaling	KEGG: mmu04012
Nodo_NGN16	HB_NE_Maf/Rorb	Nrg3	Erbb4	0.00417827	0	NRG3_ERBB4	Nrg3 - Erbb4	NRG	Secreted Signaling	KEGG: mmu04012
Nodo_NGN18	HB_NE_Maf/Rorb	Nrg3	Erbb4	0.00407141	0	NRG3_ERBB4	Nrg3 - Erbb4	NRG	Secreted Signaling	KEGG: mmu04012
Nodo_NGN2	HB_NE_Maf/Rorb	Nrg3	Erbb4	0.0025443	0.01	NRG3_ERBB4	Nrg3 - Erbb4	NRG	Secreted Signaling	KEGG: mmu04012
Nodo_NGN5	HB_NE_Maf/Rorb	Nrg3	Erbb4	0.0037314	0	NRG3_ERBB4	Nrg3 - Erbb4	NRG	Secreted Signaling	KEGG: mmu04012
Nodo_NGN8	HB_NE_Maf/Rorb	Nrg3	Erbb4	0.00477023	0	NRG3_ERBB4	Nrg3 - Erbb4	NRG	Secreted Signaling	KEGG: mmu04012
Nodo_NGN10	HB_NE_Mecom/Zfhx3	Nrg3	Erbb4	0.00209632	0	NRG3_ERBB4	Nrg3 - Erbb4	NRG	Secreted Signaling	KEGG: mmu04012
Nodo_NGN13	HB_NE_Mecom/Zfhx3	Nrg3	Erbb4	0.00428325	0	NRG3_ERBB4	Nrg3 - Erbb4	NRG	Secreted Signaling	KEGG: mmu04012
Nodo_NGN16	HB_NE_Mecom/Zfhx3	Nrg3	Erbb4	0.00358651	0	NRG3_ERBB4	Nrg3 - Erbb4	NRG	Secreted Signaling	KEGG: mmu04012
Nodo_NGN18	HB_NE_Mecom/Zfhx3	Nrg3	Erbb4	0.00349473	0	NRG3_ERBB4	Nrg3 - Erbb4	NRG	Secreted Signaling	KEGG: mmu04012
Nodo_NGN2	HB_NE_Mecom/Zfhx3	Nrg3	Erbb4	0.00218345	0	NRG3_ERBB4	Nrg3 - Erbb4	NRG	Secreted Signaling	KEGG: mmu04012
Nodo_NGN5	HB_NE_Mecom/Zfhx3	Nrg3	Erbb4	0.00320273	0	NRG3_ERBB4	Nrg3 - Erbb4	NRG	Secreted Signaling	KEGG: mmu04012
Nodo_NGN8	HB_NE_Mecom/Zfhx3	Nrg3	Erbb4	0.00409498	0	NRG3_ERBB4	Nrg3 - Erbb4	NRG	Secreted Signaling	KEGG: mmu04012
Nodo_NGN10	HB_NE_Mylk/Lpar1	Nrg3	Erbb4	0.000222318	0.02	NRG3_ERBB4	Nrg3 - Erbb4	NRG	Secreted Signaling	KEGG: mmu04012
Nodo_NGN13	HB_NE_Mylk/Lpar1	Nrg3	Erbb4	0.000455137	0.02	NRG3_ERBB4	Nrg3 - Erbb4	NRG	Secreted Signaling	KEGG: mmu04012
Nodo_NGN16	HB_NE_Mylk/Lpar1	Nrg3	Erbb4	0.000380864	0.02	NRG3_ERBB4	Nrg3 - Erbb4	NRG	Secreted Signaling	KEGG: mmu04012
Nodo_NGN18	HB_NE_Mylk/Lpar1	Nrg3	Erbb4	0.000371087	0.02	NRG3_ERBB4	Nrg3 - Erbb4	NRG	Secreted Signaling	KEGG: mmu04012
Nodo_NGN2	HB_NE_Mylk/Lpar1	Nrg3	Erbb4	0.000231577	0.02	NRG3_ERBB4	Nrg3 - Erbb4	NRG	Secreted Signaling	KEGG: mmu04012
Nodo_NGN5	HB_NE_Mylk/Lpar1	Nrg3	Erbb4	0.000339991	0.02	NRG3_ERBB4	Nrg3 - Erbb4	NRG	Secreted Signaling	KEGG: mmu04012
Nodo_NGN8	HB_NE_Mylk/Lpar1	Nrg3	Erbb4	0.000435058	0.02	NRG3_ERBB4	Nrg3 - Erbb4	NRG	Secreted Signaling	KEGG: mmu04012
Nodo_NGN10	HB_NE_Nfib/Zic2	Nrg3	Erbb4	0.00193335	0	NRG3_ERBB4	Nrg3 - Erbb4	NRG	Secreted Signaling	KEGG: mmu04012
Nodo_NGN13	HB_NE_Nfib/Zic2	Nrg3	Erbb4	0.00395093	0	NRG3_ERBB4	Nrg3 - Erbb4	NRG	Secreted Signaling	KEGG: mmu04012
Nodo_NGN16	HB_NE_Nfib/Zic2	Nrg3	Erbb4	0.00330807	0	NRG3_ERBB4	Nrg3 - Erbb4	NRG	Secreted Signaling	KEGG: mmu04012
Nodo_NGN18	HB_NE_Nfib/Zic2	Nrg3	Erbb4	0.00322339	0	NRG3_ERBB4	Nrg3 - Erbb4	NRG	Secreted Signaling	KEGG: mmu04012
Nodo_NGN2	HB_NE_Nfib/Zic2	Nrg3	Erbb4	0.00201372	0	NRG3_ERBB4	Nrg3 - Erbb4	NRG	Secreted Signaling	KEGG: mmu04012
Nodo_NGN5	HB_NE_Nfib/Zic2	Nrg3	Erbb4	0.00295399	0	NRG3_ERBB4	Nrg3 - Erbb4	NRG	Secreted Signaling	KEGG: mmu04012
Nodo_NGN8	HB_NE_Nfib/Zic2	Nrg3	Erbb4	0.00377722	0	NRG3_ERBB4	Nrg3 - Erbb4	NRG	Secreted Signaling	KEGG: mmu04012
Nodo_NGN10	HB_NE_Pde1a/Zeb2	Nrg3	Erbb4	0.000763084	0	NRG3_ERBB4	Nrg3 - Erbb4	NRG	Secreted Signaling	KEGG: mmu04012
Nodo_NGN13	HB_NE_Pde1a/Zeb2	Nrg3	Erbb4	0.00156132	0	NRG3_ERBB4	Nrg3 - Erbb4	NRG	Secreted Signaling	KEGG: mmu04012
Nodo_NGN16	HB_NE_Pde1a/Zeb2	Nrg3	Erbb4	0.00130677	0	NRG3_ERBB4	Nrg3 - Erbb4	NRG	Secreted Signaling	KEGG: mmu04012
Nodo_NGN18	HB_NE_Pde1a/Zeb2	Nrg3	Erbb4	0.00127326	0	NRG3_ERBB4	Nrg3 - Erbb4	NRG	Secreted Signaling	KEGG: mmu04012
Nodo_NGN2	HB_NE_Pde1a/Zeb2	Nrg3	Erbb4	0.000794844	0	NRG3_ERBB4	Nrg3 - Erbb4	NRG	Secreted Signaling	KEGG: mmu04012
Nodo_NGN5	HB_NE_Pde1a/Zeb2	Nrg3	Erbb4	0.00116665	0	NRG3_ERBB4	Nrg3 - Erbb4	NRG	Secreted Signaling	KEGG: mmu04012
Nodo_NGN8	HB_NE_Pde1a/Zeb2	Nrg3	Erbb4	0.00149252	0	NRG3_ERBB4	Nrg3 - Erbb4	NRG	Secreted Signaling	KEGG: mmu04012
Nodo_NGN10	HB_NE_Prdm16/Mecom	Nrg3	Erbb4	0.00101161	0	NRG3_ERBB4	Nrg3 - Erbb4	NRG	Secreted Signaling	KEGG: mmu04012
Nodo_NGN13	HB_NE_Prdm16/Mecom	Nrg3	Erbb4	0.0020693	0	NRG3_ERBB4	Nrg3 - Erbb4	NRG	Secreted Signaling	KEGG: mmu04012
Nodo_NGN16	HB_NE_Prdm16/Mecom	Nrg3	Erbb4	0.00173207	0	NRG3_ERBB4	Nrg3 - Erbb4	NRG	Secreted Signaling	KEGG: mmu04012
Nodo_NGN18	HB_NE_Prdm16/Mecom	Nrg3	Erbb4	0.00168766	0	NRG3_ERBB4	Nrg3 - Erbb4	NRG	Secreted Signaling	KEGG: mmu04012
Nodo_NGN2	HB_NE_Prdm16/Mecom	Nrg3	Erbb4	0.00105371	0	NRG3_ERBB4	Nrg3 - Erbb4	NRG	Secreted Signaling	KEGG: mmu04012
Nodo_NGN5	HB_NE_Prdm16/Mecom	Nrg3	Erbb4	0.00154642	0	NRG3_ERBB4	Nrg3 - Erbb4	NRG	Secreted Signaling	KEGG: mmu04012
Nodo_NGN8	HB_NE_Prdm16/Mecom	Nrg3	Erbb4	0.00197815	0	NRG3_ERBB4	Nrg3 - Erbb4	NRG	Secreted Signaling	KEGG: mmu04012
Nodo_NGN10	HB_NE_Prkd1/Bcl11a	Nrg3	Erbb4	0.00273583	0	NRG3_ERBB4	Nrg3 - Erbb4	NRG	Secreted Signaling	KEGG: mmu04012
Nodo_NGN13	HB_NE_Prkd1/Bcl11a	Nrg3	Erbb4	0.00558617	0	NRG3_ERBB4	Nrg3 - Erbb4	NRG	Secreted Signaling	KEGG: mmu04012
Nodo_NGN16	HB_NE_Prkd1/Bcl11a	Nrg3	Erbb4	0.00467849	0	NRG3_ERBB4	Nrg3 - Erbb4	NRG	Secreted Signaling	KEGG: mmu04012
Nodo_NGN18	HB_NE_Prkd1/Bcl11a	Nrg3	Erbb4	0.0045589	0	NRG3_ERBB4	Nrg3 - Erbb4	NRG	Secreted Signaling	KEGG: mmu04012
Nodo_NGN2	HB_NE_Prkd1/Bcl11a	Nrg3	Erbb4	0.00284947	0	NRG3_ERBB4	Nrg3 - Erbb4	NRG	Secreted Signaling	KEGG: mmu04012
Nodo_NGN5	HB_NE_Prkd1/Bcl11a	Nrg3	Erbb4	0.00417835	0	NRG3_ERBB4	Nrg3 - Erbb4	NRG	Secreted Signaling	KEGG: mmu04012
Nodo_NGN8	HB_NE_Prkd1/Bcl11a	Nrg3	Erbb4	0.00534095	0	NRG3_ERBB4	Nrg3 - Erbb4	NRG	Secreted Signaling	KEGG: mmu04012
Nodo_NGN10	HB_NE_Rab38/Sall3	Nrg3	Erbb4	0.00117573	0	NRG3_ERBB4	Nrg3 - Erbb4	NRG	Secreted Signaling	KEGG: mmu04012
Nodo_NGN13	HB_NE_Rab38/Sall3	Nrg3	Erbb4	0.00240459	0	NRG3_ERBB4	Nrg3 - Erbb4	NRG	Secreted Signaling	KEGG: mmu04012
Nodo_NGN16	HB_NE_Rab38/Sall3	Nrg3	Erbb4	0.00201283	0	NRG3_ERBB4	Nrg3 - Erbb4	NRG	Secreted Signaling	KEGG: mmu04012
Nodo_NGN18	HB_NE_Rab38/Sall3	Nrg3	Erbb4	0.00196125	0	NRG3_ERBB4	Nrg3 - Erbb4	NRG	Secreted Signaling	KEGG: mmu04012
Nodo_NGN2	HB_NE_Rab38/Sall3	Nrg3	Erbb4	0.00122465	0	NRG3_ERBB4	Nrg3 - Erbb4	NRG	Secreted Signaling	KEGG: mmu04012
Nodo_NGN5	HB_NE_Rab38/Sall3	Nrg3	Erbb4	0.00179714	0	NRG3_ERBB4	Nrg3 - Erbb4	NRG	Secreted Signaling	KEGG: mmu04012
Nodo_NGN8	HB_NE_Rab38/Sall3	Nrg3	Erbb4	0.00229871	0	NRG3_ERBB4	Nrg3 - Erbb4	NRG	Secreted Signaling	KEGG: mmu04012
Nodo_NGN10	HB_NE_Sall3/Cdh3	Nrg3	Erbb4	0.000782779	0	NRG3_ERBB4	Nrg3 - Erbb4	NRG	Secreted Signaling	KEGG: mmu04012
Nodo_NGN13	HB_NE_Sall3/Cdh3	Nrg3	Erbb4	0.00160159	0	NRG3_ERBB4	Nrg3 - Erbb4	NRG	Secreted Signaling	KEGG: mmu04012
Nodo_NGN16	HB_NE_Sall3/Cdh3	Nrg3	Erbb4	0.00134048	0	NRG3_ERBB4	Nrg3 - Erbb4	NRG	Secreted Signaling	KEGG: mmu04012
Nodo_NGN18	HB_NE_Sall3/Cdh3	Nrg3	Erbb4	0.0013061	0	NRG3_ERBB4	Nrg3 - Erbb4	NRG	Secreted Signaling	KEGG: mmu04012
Nodo_NGN2	HB_NE_Sall3/Cdh3	Nrg3	Erbb4	0.000815358	0	NRG3_ERBB4	Nrg3 - Erbb4	NRG	Secreted Signaling	KEGG: mmu04012
Nodo_NGN5	HB_NE_Sall3/Cdh3	Nrg3	Erbb4	0.00119675	0	NRG3_ERBB4	Nrg3 - Erbb4	NRG	Secreted Signaling	KEGG: mmu04012
Nodo_NGN8	HB_NE_Sall3/Cdh3	Nrg3	Erbb4	0.00153101	0	NRG3_ERBB4	Nrg3 - Erbb4	NRG	Secreted Signaling	KEGG: mmu04012
Nodo_NGN10	HB_NE_Slc17a7/Col27a1	Nrg3	Erbb4	0.0022673	0.01	NRG3_ERBB4	Nrg3 - Erbb4	NRG	Secreted Signaling	KEGG: mmu04012
Nodo_NGN13	HB_NE_Slc17a7/Col27a1	Nrg3	Erbb4	0.00463177	0	NRG3_ERBB4	Nrg3 - Erbb4	NRG	Secreted Signaling	KEGG: mmu04012
Nodo_NGN16	HB_NE_Slc17a7/Col27a1	Nrg3	Erbb4	0.00387856	0	NRG3_ERBB4	Nrg3 - Erbb4	NRG	Secreted Signaling	KEGG: mmu04012
Nodo_NGN18	HB_NE_Slc17a7/Col27a1	Nrg3	Erbb4	0.00377934	0	NRG3_ERBB4	Nrg3 - Erbb4	NRG	Secreted Signaling	KEGG: mmu04012
Nodo_NGN2	HB_NE_Slc17a7/Col27a1	Nrg3	Erbb4	0.00236152	0.01	NRG3_ERBB4	Nrg3 - Erbb4	NRG	Secreted Signaling	KEGG: mmu04012
Nodo_NGN5	HB_NE_Slc17a7/Col27a1	Nrg3	Erbb4	0.00346363	0	NRG3_ERBB4	Nrg3 - Erbb4	NRG	Secreted Signaling	KEGG: mmu04012
Nodo_NGN8	HB_NE_Slc17a7/Col27a1	Nrg3	Erbb4	0.00442825	0	NRG3_ERBB4	Nrg3 - Erbb4	NRG	Secreted Signaling	KEGG: mmu04012
Nodo_NGN10	HB_NE_Slc6a5/Syt2	Nrg3	Erbb4	0.00198542	0	NRG3_ERBB4	Nrg3 - Erbb4	NRG	Secreted Signaling	KEGG: mmu04012
Nodo_NGN13	HB_NE_Slc6a5/Syt2	Nrg3	Erbb4	0.00405712	0	NRG3_ERBB4	Nrg3 - Erbb4	NRG	Secreted Signaling	KEGG: mmu04012
Nodo_NGN16	HB_NE_Slc6a5/Syt2	Nrg3	Erbb4	0.00339704	0	NRG3_ERBB4	Nrg3 - Erbb4	NRG	Secreted Signaling	KEGG: mmu04012
Nodo_NGN18	HB_NE_Slc6a5/Syt2	Nrg3	Erbb4	0.0033101	0	NRG3_ERBB4	Nrg3 - Erbb4	NRG	Secreted Signaling	KEGG: mmu04012
Nodo_NGN2	HB_NE_Slc6a5/Syt2	Nrg3	Erbb4	0.00206795	0	NRG3_ERBB4	Nrg3 - Erbb4	NRG	Secreted Signaling	KEGG: mmu04012
Nodo_NGN5	HB_NE_Slc6a5/Syt2	Nrg3	Erbb4	0.00303347	0	NRG3_ERBB4	Nrg3 - Erbb4	NRG	Secreted Signaling	KEGG: mmu04012
Nodo_NGN8	HB_NE_Slc6a5/Syt2	Nrg3	Erbb4	0.00387875	0	NRG3_ERBB4	Nrg3 - Erbb4	NRG	Secreted Signaling	KEGG: mmu04012
Nodo_NGN10	HB_NE_Sox2ot/Cdh8	Nrg3	Erbb4	0.00113101	0	NRG3_ERBB4	Nrg3 - Erbb4	NRG	Secreted Signaling	KEGG: mmu04012
Nodo_NGN13	HB_NE_Sox2ot/Cdh8	Nrg3	Erbb4	0.00231323	0	NRG3_ERBB4	Nrg3 - Erbb4	NRG	Secreted Signaling	KEGG: mmu04012
Nodo_NGN16	HB_NE_Sox2ot/Cdh8	Nrg3	Erbb4	0.00193632	0	NRG3_ERBB4	Nrg3 - Erbb4	NRG	Secreted Signaling	KEGG: mmu04012
Nodo_NGN18	HB_NE_Sox2ot/Cdh8	Nrg3	Erbb4	0.00188669	0	NRG3_ERBB4	Nrg3 - Erbb4	NRG	Secreted Signaling	KEGG: mmu04012
Nodo_NGN2	HB_NE_Sox2ot/Cdh8	Nrg3	Erbb4	0.00117806	0	NRG3_ERBB4	Nrg3 - Erbb4	NRG	Secreted Signaling	KEGG: mmu04012
Nodo_NGN5	HB_NE_Sox2ot/Cdh8	Nrg3	Erbb4	0.00172882	0	NRG3_ERBB4	Nrg3 - Erbb4	NRG	Secreted Signaling	KEGG: mmu04012
Nodo_NGN8	HB_NE_Sox2ot/Cdh8	Nrg3	Erbb4	0.00221136	0	NRG3_ERBB4	Nrg3 - Erbb4	NRG	Secreted Signaling	KEGG: mmu04012
Nodo_NGN10	HB_NE_Tac1/Dlk1	Nrg3	Erbb4	0.00179539	0	NRG3_ERBB4	Nrg3 - Erbb4	NRG	Secreted Signaling	KEGG: mmu04012
Nodo_NGN13	HB_NE_Tac1/Dlk1	Nrg3	Erbb4	0.00366952	0	NRG3_ERBB4	Nrg3 - Erbb4	NRG	Secreted Signaling	KEGG: mmu04012
Nodo_NGN16	HB_NE_Tac1/Dlk1	Nrg3	Erbb4	0.00307231	0	NRG3_ERBB4	Nrg3 - Erbb4	NRG	Secreted Signaling	KEGG: mmu04012
Nodo_NGN18	HB_NE_Tac1/Dlk1	Nrg3	Erbb4	0.00299365	0	NRG3_ERBB4	Nrg3 - Erbb4	NRG	Secreted Signaling	KEGG: mmu04012
Nodo_NGN2	HB_NE_Tac1/Dlk1	Nrg3	Erbb4	0.00187003	0	NRG3_ERBB4	Nrg3 - Erbb4	NRG	Secreted Signaling	KEGG: mmu04012
Nodo_NGN5	HB_NE_Tac1/Dlk1	Nrg3	Erbb4	0.0027434	0	NRG3_ERBB4	Nrg3 - Erbb4	NRG	Secreted Signaling	KEGG: mmu04012
Nodo_NGN8	HB_NE_Tac1/Dlk1	Nrg3	Erbb4	0.00350814	0	NRG3_ERBB4	Nrg3 - Erbb4	NRG	Secreted Signaling	KEGG: mmu04012
Nodo_NGN10	HB_NE_Tbx20/Prph	Nrg3	Erbb4	0.000462339	0.03	NRG3_ERBB4	Nrg3 - Erbb4	NRG	Secreted Signaling	KEGG: mmu04012
Nodo_NGN13	HB_NE_Tbx20/Prph	Nrg3	Erbb4	0.000946277	0.03	NRG3_ERBB4	Nrg3 - Erbb4	NRG	Secreted Signaling	KEGG: mmu04012
Nodo_NGN16	HB_NE_Tbx20/Prph	Nrg3	Erbb4	0.000791919	0.03	NRG3_ERBB4	Nrg3 - Erbb4	NRG	Secreted Signaling	KEGG: mmu04012
Nodo_NGN18	HB_NE_Tbx20/Prph	Nrg3	Erbb4	0.000771598	0.02	NRG3_ERBB4	Nrg3 - Erbb4	NRG	Secreted Signaling	KEGG: mmu04012
Nodo_NGN2	HB_NE_Tbx20/Prph	Nrg3	Erbb4	0.000481588	0.03	NRG3_ERBB4	Nrg3 - Erbb4	NRG	Secreted Signaling	KEGG: mmu04012
Nodo_NGN5	HB_NE_Tbx20/Prph	Nrg3	Erbb4	0.000706965	0.03	NRG3_ERBB4	Nrg3 - Erbb4	NRG	Secreted Signaling	KEGG: mmu04012
Nodo_NGN8	HB_NE_Tbx20/Prph	Nrg3	Erbb4	0.000904551	0.03	NRG3_ERBB4	Nrg3 - Erbb4	NRG	Secreted Signaling	KEGG: mmu04012
Nodo_NGN10	HB_NE_Tfap2b/Olfr78	Nrg3	Erbb4	0.00271063	0	NRG3_ERBB4	Nrg3 - Erbb4	NRG	Secreted Signaling	KEGG: mmu04012
Nodo_NGN13	HB_NE_Tfap2b/Olfr78	Nrg3	Erbb4	0.00553485	0	NRG3_ERBB4	Nrg3 - Erbb4	NRG	Secreted Signaling	KEGG: mmu04012
Nodo_NGN16	HB_NE_Tfap2b/Olfr78	Nrg3	Erbb4	0.00463547	0	NRG3_ERBB4	Nrg3 - Erbb4	NRG	Secreted Signaling	KEGG: mmu04012
Nodo_NGN18	HB_NE_Tfap2b/Olfr78	Nrg3	Erbb4	0.00451697	0	NRG3_ERBB4	Nrg3 - Erbb4	NRG	Secreted Signaling	KEGG: mmu04012
Nodo_NGN2	HB_NE_Tfap2b/Olfr78	Nrg3	Erbb4	0.00282322	0	NRG3_ERBB4	Nrg3 - Erbb4	NRG	Secreted Signaling	KEGG: mmu04012
Nodo_NGN5	HB_NE_Tfap2b/Olfr78	Nrg3	Erbb4	0.00413991	0	NRG3_ERBB4	Nrg3 - Erbb4	NRG	Secreted Signaling	KEGG: mmu04012
Nodo_NGN8	HB_NE_Tfap2b/Olfr78	Nrg3	Erbb4	0.00529187	0	NRG3_ERBB4	Nrg3 - Erbb4	NRG	Secreted Signaling	KEGG: mmu04012
Nodo_NGN1	HB_NE_Arhgap6/Ebf3	Fgf1	Fgfr1	0.00711555	0	FGF1_FGFR1	Fgf1 - Fgfr1	FGF	Secreted Signaling	PMC: 4393358
Nodo_NGN12	HB_NE_Arhgap6/Ebf3	Fgf1	Fgfr1	0.00540855	0.02	FGF1_FGFR1	Fgf1 - Fgfr1	FGF	Secreted Signaling	PMC: 4393358
Nodo_NGN13	HB_NE_Arhgap6/Ebf3	Fgf1	Fgfr1	0.00860523	0	FGF1_FGFR1	Fgf1 - Fgfr1	FGF	Secreted Signaling	PMC: 4393358
Nodo_NGN14	HB_NE_Arhgap6/Ebf3	Fgf1	Fgfr1	0.00568953	0	FGF1_FGFR1	Fgf1 - Fgfr1	FGF	Secreted Signaling	PMC: 4393358
Nodo_NGN15	HB_NE_Arhgap6/Ebf3	Fgf1	Fgfr1	0.00747308	0	FGF1_FGFR1	Fgf1 - Fgfr1	FGF	Secreted Signaling	PMC: 4393358
Nodo_NGN16	HB_NE_Arhgap6/Ebf3	Fgf1	Fgfr1	0.00923835	0	FGF1_FGFR1	Fgf1 - Fgfr1	FGF	Secreted Signaling	PMC: 4393358
Nodo_NGN18	HB_NE_Arhgap6/Ebf3	Fgf1	Fgfr1	0.00942187	0	FGF1_FGFR1	Fgf1 - Fgfr1	FGF	Secreted Signaling	PMC: 4393358
Nodo_NGN2	HB_NE_Arhgap6/Ebf3	Fgf1	Fgfr1	0.00798472	0	FGF1_FGFR1	Fgf1 - Fgfr1	FGF	Secreted Signaling	PMC: 4393358
Nodo_NGN20	HB_NE_Arhgap6/Ebf3	Fgf1	Fgfr1	0.0074803	0	FGF1_FGFR1	Fgf1 - Fgfr1	FGF	Secreted Signaling	PMC: 4393358
Nodo_NGN21	HB_NE_Arhgap6/Ebf3	Fgf1	Fgfr1	0.00651659	0	FGF1_FGFR1	Fgf1 - Fgfr1	FGF	Secreted Signaling	PMC: 4393358
Nodo_NGN3	HB_NE_Arhgap6/Ebf3	Fgf1	Fgfr1	0.00534253	0	FGF1_FGFR1	Fgf1 - Fgfr1	FGF	Secreted Signaling	PMC: 4393358
Nodo_NGN4	HB_NE_Arhgap6/Ebf3	Fgf1	Fgfr1	0.00915232	0	FGF1_FGFR1	Fgf1 - Fgfr1	FGF	Secreted Signaling	PMC: 4393358
Nodo_NGN6	HB_NE_Arhgap6/Ebf3	Fgf1	Fgfr1	0.00645917	0	FGF1_FGFR1	Fgf1 - Fgfr1	FGF	Secreted Signaling	PMC: 4393358
Nodo_NGN7	HB_NE_Arhgap6/Ebf3	Fgf1	Fgfr1	0.00566657	0	FGF1_FGFR1	Fgf1 - Fgfr1	FGF	Secreted Signaling	PMC: 4393358
Nodo_NGN8	HB_NE_Arhgap6/Ebf3	Fgf1	Fgfr1	0.0074499	0	FGF1_FGFR1	Fgf1 - Fgfr1	FGF	Secreted Signaling	PMC: 4393358
Nodo_NGN1	HB_NE_Bnc2/Lama1	Fgf1	Fgfr1	0.00574635	0.01	FGF1_FGFR1	Fgf1 - Fgfr1	FGF	Secreted Signaling	PMC: 4393358
Nodo_NGN13	HB_NE_Bnc2/Lama1	Fgf1	Fgfr1	0.00695139	0	FGF1_FGFR1	Fgf1 - Fgfr1	FGF	Secreted Signaling	PMC: 4393358
Nodo_NGN15	HB_NE_Bnc2/Lama1	Fgf1	Fgfr1	0.0060355	0	FGF1_FGFR1	Fgf1 - Fgfr1	FGF	Secreted Signaling	PMC: 4393358
Nodo_NGN16	HB_NE_Bnc2/Lama1	Fgf1	Fgfr1	0.00746375	0	FGF1_FGFR1	Fgf1 - Fgfr1	FGF	Secreted Signaling	PMC: 4393358
Nodo_NGN18	HB_NE_Bnc2/Lama1	Fgf1	Fgfr1	0.00761229	0	FGF1_FGFR1	Fgf1 - Fgfr1	FGF	Secreted Signaling	PMC: 4393358
Nodo_NGN2	HB_NE_Bnc2/Lama1	Fgf1	Fgfr1	0.00644936	0	FGF1_FGFR1	Fgf1 - Fgfr1	FGF	Secreted Signaling	PMC: 4393358
Nodo_NGN20	HB_NE_Bnc2/Lama1	Fgf1	Fgfr1	0.00604134	0.01	FGF1_FGFR1	Fgf1 - Fgfr1	FGF	Secreted Signaling	PMC: 4393358
Nodo_NGN4	HB_NE_Bnc2/Lama1	Fgf1	Fgfr1	0.00739412	0	FGF1_FGFR1	Fgf1 - Fgfr1	FGF	Secreted Signaling	PMC: 4393358
Nodo_NGN8	HB_NE_Bnc2/Lama1	Fgf1	Fgfr1	0.00601675	0.01	FGF1_FGFR1	Fgf1 - Fgfr1	FGF	Secreted Signaling	PMC: 4393358
Nodo_NGN1	HB_NE_Ddc/Dbh	Fgf1	Fgfr1	0.019702	0	FGF1_FGFR1	Fgf1 - Fgfr1	FGF	Secreted Signaling	PMC: 4393358
Nodo_NGN10	HB_NE_Ddc/Dbh	Fgf1	Fgfr1	0.00934139	0.01	FGF1_FGFR1	Fgf1 - Fgfr1	FGF	Secreted Signaling	PMC: 4393358
Nodo_NGN12	HB_NE_Ddc/Dbh	Fgf1	Fgfr1	0.0150212	0	FGF1_FGFR1	Fgf1 - Fgfr1	FGF	Secreted Signaling	PMC: 4393358
Nodo_NGN13	HB_NE_Ddc/Dbh	Fgf1	Fgfr1	0.0237637	0	FGF1_FGFR1	Fgf1 - Fgfr1	FGF	Secreted Signaling	PMC: 4393358
Nodo_NGN14	HB_NE_Ddc/Dbh	Fgf1	Fgfr1	0.0157937	0	FGF1_FGFR1	Fgf1 - Fgfr1	FGF	Secreted Signaling	PMC: 4393358
Nodo_NGN15	HB_NE_Ddc/Dbh	Fgf1	Fgfr1	0.0206788	0	FGF1_FGFR1	Fgf1 - Fgfr1	FGF	Secreted Signaling	PMC: 4393358
Nodo_NGN16	HB_NE_Ddc/Dbh	Fgf1	Fgfr1	0.0254834	0	FGF1_FGFR1	Fgf1 - Fgfr1	FGF	Secreted Signaling	PMC: 4393358
Nodo_NGN17	HB_NE_Ddc/Dbh	Fgf1	Fgfr1	0.0138937	0	FGF1_FGFR1	Fgf1 - Fgfr1	FGF	Secreted Signaling	PMC: 4393358
Nodo_NGN18	HB_NE_Ddc/Dbh	Fgf1	Fgfr1	0.0259812	0	FGF1_FGFR1	Fgf1 - Fgfr1	FGF	Secreted Signaling	PMC: 4393358
Nodo_NGN2	HB_NE_Ddc/Dbh	Fgf1	Fgfr1	0.0220745	0	FGF1_FGFR1	Fgf1 - Fgfr1	FGF	Secreted Signaling	PMC: 4393358
Nodo_NGN20	HB_NE_Ddc/Dbh	Fgf1	Fgfr1	0.0206985	0	FGF1_FGFR1	Fgf1 - Fgfr1	FGF	Secreted Signaling	PMC: 4393358
Nodo_NGN21	HB_NE_Ddc/Dbh	Fgf1	Fgfr1	0.0180629	0	FGF1_FGFR1	Fgf1 - Fgfr1	FGF	Secreted Signaling	PMC: 4393358
Nodo_NGN3	HB_NE_Ddc/Dbh	Fgf1	Fgfr1	0.0148396	0	FGF1_FGFR1	Fgf1 - Fgfr1	FGF	Secreted Signaling	PMC: 4393358
Nodo_NGN4	HB_NE_Ddc/Dbh	Fgf1	Fgfr1	0.02525	0	FGF1_FGFR1	Fgf1 - Fgfr1	FGF	Secreted Signaling	PMC: 4393358
Nodo_NGN5	HB_NE_Ddc/Dbh	Fgf1	Fgfr1	0.0124869	0	FGF1_FGFR1	Fgf1 - Fgfr1	FGF	Secreted Signaling	PMC: 4393358
Nodo_NGN6	HB_NE_Ddc/Dbh	Fgf1	Fgfr1	0.0179055	0	FGF1_FGFR1	Fgf1 - Fgfr1	FGF	Secreted Signaling	PMC: 4393358
Nodo_NGN7	HB_NE_Ddc/Dbh	Fgf1	Fgfr1	0.0157306	0	FGF1_FGFR1	Fgf1 - Fgfr1	FGF	Secreted Signaling	PMC: 4393358
Nodo_NGN8	HB_NE_Ddc/Dbh	Fgf1	Fgfr1	0.0206155	0	FGF1_FGFR1	Fgf1 - Fgfr1	FGF	Secreted Signaling	PMC: 4393358
Nodo_NGN9	HB_NE_Ddc/Dbh	Fgf1	Fgfr1	0.00908779	0.01	FGF1_FGFR1	Fgf1 - Fgfr1	FGF	Secreted Signaling	PMC: 4393358
Nodo_NGN13	HB_NE_Ebf2/Atp10a	Fgf1	Fgfr1	0.00609099	0.04	FGF1_FGFR1	Fgf1 - Fgfr1	FGF	Secreted Signaling	PMC: 4393358
Nodo_NGN16	HB_NE_Ebf2/Atp10a	Fgf1	Fgfr1	0.00654035	0.03	FGF1_FGFR1	Fgf1 - Fgfr1	FGF	Secreted Signaling	PMC: 4393358
Nodo_NGN18	HB_NE_Ebf2/Atp10a	Fgf1	Fgfr1	0.00667064	0.02	FGF1_FGFR1	Fgf1 - Fgfr1	FGF	Secreted Signaling	PMC: 4393358
Nodo_NGN4	HB_NE_Ebf2/Atp10a	Fgf1	Fgfr1	0.00647929	0.02	FGF1_FGFR1	Fgf1 - Fgfr1	FGF	Secreted Signaling	PMC: 4393358
Nodo_NGN1	HB_NE_Ebf2/Fbxl7	Fgf1	Fgfr1	0.00626691	0	FGF1_FGFR1	Fgf1 - Fgfr1	FGF	Secreted Signaling	PMC: 4393358
Nodo_NGN13	HB_NE_Ebf2/Fbxl7	Fgf1	Fgfr1	0.00758028	0	FGF1_FGFR1	Fgf1 - Fgfr1	FGF	Secreted Signaling	PMC: 4393358
Nodo_NGN15	HB_NE_Ebf2/Fbxl7	Fgf1	Fgfr1	0.00658208	0	FGF1_FGFR1	Fgf1 - Fgfr1	FGF	Secreted Signaling	PMC: 4393358
Nodo_NGN16	HB_NE_Ebf2/Fbxl7	Fgf1	Fgfr1	0.00813861	0	FGF1_FGFR1	Fgf1 - Fgfr1	FGF	Secreted Signaling	PMC: 4393358
Nodo_NGN18	HB_NE_Ebf2/Fbxl7	Fgf1	Fgfr1	0.00830046	0	FGF1_FGFR1	Fgf1 - Fgfr1	FGF	Secreted Signaling	PMC: 4393358
Nodo_NGN2	HB_NE_Ebf2/Fbxl7	Fgf1	Fgfr1	0.00703315	0	FGF1_FGFR1	Fgf1 - Fgfr1	FGF	Secreted Signaling	PMC: 4393358
Nodo_NGN20	HB_NE_Ebf2/Fbxl7	Fgf1	Fgfr1	0.00658844	0	FGF1_FGFR1	Fgf1 - Fgfr1	FGF	Secreted Signaling	PMC: 4393358
Nodo_NGN21	HB_NE_Ebf2/Fbxl7	Fgf1	Fgfr1	0.00573898	0.01	FGF1_FGFR1	Fgf1 - Fgfr1	FGF	Secreted Signaling	PMC: 4393358
Nodo_NGN4	HB_NE_Ebf2/Fbxl7	Fgf1	Fgfr1	0.00806274	0	FGF1_FGFR1	Fgf1 - Fgfr1	FGF	Secreted Signaling	PMC: 4393358
Nodo_NGN6	HB_NE_Ebf2/Fbxl7	Fgf1	Fgfr1	0.00568836	0	FGF1_FGFR1	Fgf1 - Fgfr1	FGF	Secreted Signaling	PMC: 4393358
Nodo_NGN8	HB_NE_Ebf2/Fbxl7	Fgf1	Fgfr1	0.00656165	0	FGF1_FGFR1	Fgf1 - Fgfr1	FGF	Secreted Signaling	PMC: 4393358
Nodo_NGN1	HB_NE_Gal/Dkk2	Fgf1	Fgfr1	0.00773091	0	FGF1_FGFR1	Fgf1 - Fgfr1	FGF	Secreted Signaling	PMC: 4393358
Nodo_NGN12	HB_NE_Gal/Dkk2	Fgf1	Fgfr1	0.00587715	0	FGF1_FGFR1	Fgf1 - Fgfr1	FGF	Secreted Signaling	PMC: 4393358
Nodo_NGN13	HB_NE_Gal/Dkk2	Fgf1	Fgfr1	0.0093482	0	FGF1_FGFR1	Fgf1 - Fgfr1	FGF	Secreted Signaling	PMC: 4393358
Nodo_NGN14	HB_NE_Gal/Dkk2	Fgf1	Fgfr1	0.00618234	0	FGF1_FGFR1	Fgf1 - Fgfr1	FGF	Secreted Signaling	PMC: 4393358
Nodo_NGN15	HB_NE_Gal/Dkk2	Fgf1	Fgfr1	0.00811911	0	FGF1_FGFR1	Fgf1 - Fgfr1	FGF	Secreted Signaling	PMC: 4393358
Nodo_NGN16	HB_NE_Gal/Dkk2	Fgf1	Fgfr1	0.0100354	0	FGF1_FGFR1	Fgf1 - Fgfr1	FGF	Secreted Signaling	PMC: 4393358
Nodo_NGN17	HB_NE_Gal/Dkk2	Fgf1	Fgfr1	0.00543221	0.02	FGF1_FGFR1	Fgf1 - Fgfr1	FGF	Secreted Signaling	PMC: 4393358
Nodo_NGN18	HB_NE_Gal/Dkk2	Fgf1	Fgfr1	0.0102346	0	FGF1_FGFR1	Fgf1 - Fgfr1	FGF	Secreted Signaling	PMC: 4393358
Nodo_NGN2	HB_NE_Gal/Dkk2	Fgf1	Fgfr1	0.00867458	0	FGF1_FGFR1	Fgf1 - Fgfr1	FGF	Secreted Signaling	PMC: 4393358
Nodo_NGN20	HB_NE_Gal/Dkk2	Fgf1	Fgfr1	0.00812694	0	FGF1_FGFR1	Fgf1 - Fgfr1	FGF	Secreted Signaling	PMC: 4393358
Nodo_NGN21	HB_NE_Gal/Dkk2	Fgf1	Fgfr1	0.00708052	0	FGF1_FGFR1	Fgf1 - Fgfr1	FGF	Secreted Signaling	PMC: 4393358
Nodo_NGN3	HB_NE_Gal/Dkk2	Fgf1	Fgfr1	0.00580545	0	FGF1_FGFR1	Fgf1 - Fgfr1	FGF	Secreted Signaling	PMC: 4393358
Nodo_NGN4	HB_NE_Gal/Dkk2	Fgf1	Fgfr1	0.00994206	0	FGF1_FGFR1	Fgf1 - Fgfr1	FGF	Secreted Signaling	PMC: 4393358
Nodo_NGN6	HB_NE_Gal/Dkk2	Fgf1	Fgfr1	0.00701816	0	FGF1_FGFR1	Fgf1 - Fgfr1	FGF	Secreted Signaling	PMC: 4393358
Nodo_NGN7	HB_NE_Gal/Dkk2	Fgf1	Fgfr1	0.00615739	0	FGF1_FGFR1	Fgf1 - Fgfr1	FGF	Secreted Signaling	PMC: 4393358
Nodo_NGN8	HB_NE_Gal/Dkk2	Fgf1	Fgfr1	0.00809394	0	FGF1_FGFR1	Fgf1 - Fgfr1	FGF	Secreted Signaling	PMC: 4393358
Nodo_NGN1	HB_NE_Grin2c/Osbpl3	Fgf1	Fgfr1	0.00527921	0.03	FGF1_FGFR1	Fgf1 - Fgfr1	FGF	Secreted Signaling	PMC: 4393358
Nodo_NGN13	HB_NE_Grin2c/Osbpl3	Fgf1	Fgfr1	0.00638691	0.02	FGF1_FGFR1	Fgf1 - Fgfr1	FGF	Secreted Signaling	PMC: 4393358
Nodo_NGN15	HB_NE_Grin2c/Osbpl3	Fgf1	Fgfr1	0.00554498	0.03	FGF1_FGFR1	Fgf1 - Fgfr1	FGF	Secreted Signaling	PMC: 4393358
Nodo_NGN16	HB_NE_Grin2c/Osbpl3	Fgf1	Fgfr1	0.00685795	0.02	FGF1_FGFR1	Fgf1 - Fgfr1	FGF	Secreted Signaling	PMC: 4393358
Nodo_NGN18	HB_NE_Grin2c/Osbpl3	Fgf1	Fgfr1	0.00699452	0.02	FGF1_FGFR1	Fgf1 - Fgfr1	FGF	Secreted Signaling	PMC: 4393358
Nodo_NGN2	HB_NE_Grin2c/Osbpl3	Fgf1	Fgfr1	0.0059254	0.02	FGF1_FGFR1	Fgf1 - Fgfr1	FGF	Secreted Signaling	PMC: 4393358
Nodo_NGN4	HB_NE_Grin2c/Osbpl3	Fgf1	Fgfr1	0.00679394	0.02	FGF1_FGFR1	Fgf1 - Fgfr1	FGF	Secreted Signaling	PMC: 4393358
Nodo_NGN8	HB_NE_Grin2c/Osbpl3	Fgf1	Fgfr1	0.00552775	0.04	FGF1_FGFR1	Fgf1 - Fgfr1	FGF	Secreted Signaling	PMC: 4393358
Nodo_NGN1	HB_NE_Lhx2/Lhx9	Fgf1	Fgfr1	0.00634179	0	FGF1_FGFR1	Fgf1 - Fgfr1	FGF	Secreted Signaling	PMC: 4393358
Nodo_NGN13	HB_NE_Lhx2/Lhx9	Fgf1	Fgfr1	0.00767073	0	FGF1_FGFR1	Fgf1 - Fgfr1	FGF	Secreted Signaling	PMC: 4393358
Nodo_NGN15	HB_NE_Lhx2/Lhx9	Fgf1	Fgfr1	0.0066607	0	FGF1_FGFR1	Fgf1 - Fgfr1	FGF	Secreted Signaling	PMC: 4393358
Nodo_NGN16	HB_NE_Lhx2/Lhx9	Fgf1	Fgfr1	0.00823567	0	FGF1_FGFR1	Fgf1 - Fgfr1	FGF	Secreted Signaling	PMC: 4393358
Nodo_NGN18	HB_NE_Lhx2/Lhx9	Fgf1	Fgfr1	0.00839944	0	FGF1_FGFR1	Fgf1 - Fgfr1	FGF	Secreted Signaling	PMC: 4393358
Nodo_NGN2	HB_NE_Lhx2/Lhx9	Fgf1	Fgfr1	0.00711712	0	FGF1_FGFR1	Fgf1 - Fgfr1	FGF	Secreted Signaling	PMC: 4393358
Nodo_NGN20	HB_NE_Lhx2/Lhx9	Fgf1	Fgfr1	0.00666714	0	FGF1_FGFR1	Fgf1 - Fgfr1	FGF	Secreted Signaling	PMC: 4393358
Nodo_NGN21	HB_NE_Lhx2/Lhx9	Fgf1	Fgfr1	0.00580758	0.02	FGF1_FGFR1	Fgf1 - Fgfr1	FGF	Secreted Signaling	PMC: 4393358
Nodo_NGN4	HB_NE_Lhx2/Lhx9	Fgf1	Fgfr1	0.0081589	0	FGF1_FGFR1	Fgf1 - Fgfr1	FGF	Secreted Signaling	PMC: 4393358
Nodo_NGN6	HB_NE_Lhx2/Lhx9	Fgf1	Fgfr1	0.00575637	0	FGF1_FGFR1	Fgf1 - Fgfr1	FGF	Secreted Signaling	PMC: 4393358
Nodo_NGN8	HB_NE_Lhx2/Lhx9	Fgf1	Fgfr1	0.00664002	0	FGF1_FGFR1	Fgf1 - Fgfr1	FGF	Secreted Signaling	PMC: 4393358
Nodo_NGN1	HB_NE_Maf/Rorb	Fgf1	Fgfr1	0.00648657	0.04	FGF1_FGFR1	Fgf1 - Fgfr1	FGF	Secreted Signaling	PMC: 4393358
Nodo_NGN13	HB_NE_Maf/Rorb	Fgf1	Fgfr1	0.00784561	0.03	FGF1_FGFR1	Fgf1 - Fgfr1	FGF	Secreted Signaling	PMC: 4393358
Nodo_NGN15	HB_NE_Maf/Rorb	Fgf1	Fgfr1	0.00681272	0.03	FGF1_FGFR1	Fgf1 - Fgfr1	FGF	Secreted Signaling	PMC: 4393358
Nodo_NGN16	HB_NE_Maf/Rorb	Fgf1	Fgfr1	0.00842333	0.02	FGF1_FGFR1	Fgf1 - Fgfr1	FGF	Secreted Signaling	PMC: 4393358
Nodo_NGN18	HB_NE_Maf/Rorb	Fgf1	Fgfr1	0.00859079	0.02	FGF1_FGFR1	Fgf1 - Fgfr1	FGF	Secreted Signaling	PMC: 4393358
Nodo_NGN2	HB_NE_Maf/Rorb	Fgf1	Fgfr1	0.00727947	0.03	FGF1_FGFR1	Fgf1 - Fgfr1	FGF	Secreted Signaling	PMC: 4393358
Nodo_NGN20	HB_NE_Maf/Rorb	Fgf1	Fgfr1	0.0068193	0.03	FGF1_FGFR1	Fgf1 - Fgfr1	FGF	Secreted Signaling	PMC: 4393358
Nodo_NGN4	HB_NE_Maf/Rorb	Fgf1	Fgfr1	0.00834482	0.01	FGF1_FGFR1	Fgf1 - Fgfr1	FGF	Secreted Signaling	PMC: 4393358
Nodo_NGN8	HB_NE_Maf/Rorb	Fgf1	Fgfr1	0.00679157	0.03	FGF1_FGFR1	Fgf1 - Fgfr1	FGF	Secreted Signaling	PMC: 4393358
Nodo_NGN1	HB_NE_Mecom/Zfhx3	Fgf1	Fgfr1	0.00652017	0	FGF1_FGFR1	Fgf1 - Fgfr1	FGF	Secreted Signaling	PMC: 4393358
Nodo_NGN13	HB_NE_Mecom/Zfhx3	Fgf1	Fgfr1	0.00788619	0	FGF1_FGFR1	Fgf1 - Fgfr1	FGF	Secreted Signaling	PMC: 4393358
Nodo_NGN14	HB_NE_Mecom/Zfhx3	Fgf1	Fgfr1	0.00521284	0.03	FGF1_FGFR1	Fgf1 - Fgfr1	FGF	Secreted Signaling	PMC: 4393358
Nodo_NGN15	HB_NE_Mecom/Zfhx3	Fgf1	Fgfr1	0.00684799	0	FGF1_FGFR1	Fgf1 - Fgfr1	FGF	Secreted Signaling	PMC: 4393358
Nodo_NGN16	HB_NE_Mecom/Zfhx3	Fgf1	Fgfr1	0.00846686	0	FGF1_FGFR1	Fgf1 - Fgfr1	FGF	Secreted Signaling	PMC: 4393358
Nodo_NGN18	HB_NE_Mecom/Zfhx3	Fgf1	Fgfr1	0.00863519	0	FGF1_FGFR1	Fgf1 - Fgfr1	FGF	Secreted Signaling	PMC: 4393358
Nodo_NGN2	HB_NE_Mecom/Zfhx3	Fgf1	Fgfr1	0.00731714	0	FGF1_FGFR1	Fgf1 - Fgfr1	FGF	Secreted Signaling	PMC: 4393358
Nodo_NGN20	HB_NE_Mecom/Zfhx3	Fgf1	Fgfr1	0.0068546	0	FGF1_FGFR1	Fgf1 - Fgfr1	FGF	Secreted Signaling	PMC: 4393358
Nodo_NGN21	HB_NE_Mecom/Zfhx3	Fgf1	Fgfr1	0.00597103	0.01	FGF1_FGFR1	Fgf1 - Fgfr1	FGF	Secreted Signaling	PMC: 4393358
Nodo_NGN4	HB_NE_Mecom/Zfhx3	Fgf1	Fgfr1	0.00838796	0	FGF1_FGFR1	Fgf1 - Fgfr1	FGF	Secreted Signaling	PMC: 4393358
Nodo_NGN6	HB_NE_Mecom/Zfhx3	Fgf1	Fgfr1	0.00591838	0	FGF1_FGFR1	Fgf1 - Fgfr1	FGF	Secreted Signaling	PMC: 4393358
Nodo_NGN7	HB_NE_Mecom/Zfhx3	Fgf1	Fgfr1	0.00519179	0.01	FGF1_FGFR1	Fgf1 - Fgfr1	FGF	Secreted Signaling	PMC: 4393358
Nodo_NGN8	HB_NE_Mecom/Zfhx3	Fgf1	Fgfr1	0.00682673	0	FGF1_FGFR1	Fgf1 - Fgfr1	FGF	Secreted Signaling	PMC: 4393358
Nodo_NGN1	HB_NE_Nfib/Zic2	Fgf1	Fgfr1	0.0077487	0.01	FGF1_FGFR1	Fgf1 - Fgfr1	FGF	Secreted Signaling	PMC: 4393358
Nodo_NGN12	HB_NE_Nfib/Zic2	Fgf1	Fgfr1	0.0058907	0.01	FGF1_FGFR1	Fgf1 - Fgfr1	FGF	Secreted Signaling	PMC: 4393358
Nodo_NGN13	HB_NE_Nfib/Zic2	Fgf1	Fgfr1	0.00936968	0.01	FGF1_FGFR1	Fgf1 - Fgfr1	FGF	Secreted Signaling	PMC: 4393358
Nodo_NGN14	HB_NE_Nfib/Zic2	Fgf1	Fgfr1	0.00619659	0.01	FGF1_FGFR1	Fgf1 - Fgfr1	FGF	Secreted Signaling	PMC: 4393358
Nodo_NGN15	HB_NE_Nfib/Zic2	Fgf1	Fgfr1	0.00813778	0.01	FGF1_FGFR1	Fgf1 - Fgfr1	FGF	Secreted Signaling	PMC: 4393358
Nodo_NGN16	HB_NE_Nfib/Zic2	Fgf1	Fgfr1	0.0100585	0.01	FGF1_FGFR1	Fgf1 - Fgfr1	FGF	Secreted Signaling	PMC: 4393358
Nodo_NGN18	HB_NE_Nfib/Zic2	Fgf1	Fgfr1	0.0102581	0.01	FGF1_FGFR1	Fgf1 - Fgfr1	FGF	Secreted Signaling	PMC: 4393358
Nodo_NGN2	HB_NE_Nfib/Zic2	Fgf1	Fgfr1	0.00869453	0.01	FGF1_FGFR1	Fgf1 - Fgfr1	FGF	Secreted Signaling	PMC: 4393358
Nodo_NGN20	HB_NE_Nfib/Zic2	Fgf1	Fgfr1	0.00814563	0.01	FGF1_FGFR1	Fgf1 - Fgfr1	FGF	Secreted Signaling	PMC: 4393358
Nodo_NGN21	HB_NE_Nfib/Zic2	Fgf1	Fgfr1	0.00709683	0.01	FGF1_FGFR1	Fgf1 - Fgfr1	FGF	Secreted Signaling	PMC: 4393358
Nodo_NGN3	HB_NE_Nfib/Zic2	Fgf1	Fgfr1	0.00581884	0.01	FGF1_FGFR1	Fgf1 - Fgfr1	FGF	Secreted Signaling	PMC: 4393358
Nodo_NGN4	HB_NE_Nfib/Zic2	Fgf1	Fgfr1	0.00996489	0.01	FGF1_FGFR1	Fgf1 - Fgfr1	FGF	Secreted Signaling	PMC: 4393358
Nodo_NGN6	HB_NE_Nfib/Zic2	Fgf1	Fgfr1	0.00703433	0.01	FGF1_FGFR1	Fgf1 - Fgfr1	FGF	Secreted Signaling	PMC: 4393358
Nodo_NGN7	HB_NE_Nfib/Zic2	Fgf1	Fgfr1	0.00617159	0.01	FGF1_FGFR1	Fgf1 - Fgfr1	FGF	Secreted Signaling	PMC: 4393358
Nodo_NGN8	HB_NE_Nfib/Zic2	Fgf1	Fgfr1	0.00811256	0.01	FGF1_FGFR1	Fgf1 - Fgfr1	FGF	Secreted Signaling	PMC: 4393358
Nodo_NGN1	HB_NE_Pde1a/Zeb2	Fgf1	Fgfr1	0.00808868	0	FGF1_FGFR1	Fgf1 - Fgfr1	FGF	Secreted Signaling	PMC: 4393358
Nodo_NGN12	HB_NE_Pde1a/Zeb2	Fgf1	Fgfr1	0.00614967	0.01	FGF1_FGFR1	Fgf1 - Fgfr1	FGF	Secreted Signaling	PMC: 4393358
Nodo_NGN13	HB_NE_Pde1a/Zeb2	Fgf1	Fgfr1	0.00978008	0	FGF1_FGFR1	Fgf1 - Fgfr1	FGF	Secreted Signaling	PMC: 4393358
Nodo_NGN14	HB_NE_Pde1a/Zeb2	Fgf1	Fgfr1	0.00646891	0.01	FGF1_FGFR1	Fgf1 - Fgfr1	FGF	Secreted Signaling	PMC: 4393358
Nodo_NGN15	HB_NE_Pde1a/Zeb2	Fgf1	Fgfr1	0.00849469	0	FGF1_FGFR1	Fgf1 - Fgfr1	FGF	Secreted Signaling	PMC: 4393358
Nodo_NGN16	HB_NE_Pde1a/Zeb2	Fgf1	Fgfr1	0.0104987	0	FGF1_FGFR1	Fgf1 - Fgfr1	FGF	Secreted Signaling	PMC: 4393358
Nodo_NGN17	HB_NE_Pde1a/Zeb2	Fgf1	Fgfr1	0.00568421	0.02	FGF1_FGFR1	Fgf1 - Fgfr1	FGF	Secreted Signaling	PMC: 4393358
Nodo_NGN18	HB_NE_Pde1a/Zeb2	Fgf1	Fgfr1	0.010707	0	FGF1_FGFR1	Fgf1 - Fgfr1	FGF	Secreted Signaling	PMC: 4393358
Nodo_NGN2	HB_NE_Pde1a/Zeb2	Fgf1	Fgfr1	0.00907563	0	FGF1_FGFR1	Fgf1 - Fgfr1	FGF	Secreted Signaling	PMC: 4393358
Nodo_NGN20	HB_NE_Pde1a/Zeb2	Fgf1	Fgfr1	0.00850288	0	FGF1_FGFR1	Fgf1 - Fgfr1	FGF	Secreted Signaling	PMC: 4393358
Nodo_NGN21	HB_NE_Pde1a/Zeb2	Fgf1	Fgfr1	0.00740842	0	FGF1_FGFR1	Fgf1 - Fgfr1	FGF	Secreted Signaling	PMC: 4393358
Nodo_NGN3	HB_NE_Pde1a/Zeb2	Fgf1	Fgfr1	0.00607467	0.01	FGF1_FGFR1	Fgf1 - Fgfr1	FGF	Secreted Signaling	PMC: 4393358
Nodo_NGN4	HB_NE_Pde1a/Zeb2	Fgf1	Fgfr1	0.0104011	0	FGF1_FGFR1	Fgf1 - Fgfr1	FGF	Secreted Signaling	PMC: 4393358
Nodo_NGN6	HB_NE_Pde1a/Zeb2	Fgf1	Fgfr1	0.0073432	0.01	FGF1_FGFR1	Fgf1 - Fgfr1	FGF	Secreted Signaling	PMC: 4393358
Nodo_NGN7	HB_NE_Pde1a/Zeb2	Fgf1	Fgfr1	0.00644282	0.01	FGF1_FGFR1	Fgf1 - Fgfr1	FGF	Secreted Signaling	PMC: 4393358
Nodo_NGN8	HB_NE_Pde1a/Zeb2	Fgf1	Fgfr1	0.00846837	0	FGF1_FGFR1	Fgf1 - Fgfr1	FGF	Secreted Signaling	PMC: 4393358
Nodo_NGN1	HB_NE_Prdm16/Mecom	Fgf1	Fgfr1	0.0146808	0	FGF1_FGFR1	Fgf1 - Fgfr1	FGF	Secreted Signaling	PMC: 4393358
Nodo_NGN10	HB_NE_Prdm16/Mecom	Fgf1	Fgfr1	0.00694197	0	FGF1_FGFR1	Fgf1 - Fgfr1	FGF	Secreted Signaling	PMC: 4393358
Nodo_NGN12	HB_NE_Prdm16/Mecom	Fgf1	Fgfr1	0.0111794	0	FGF1_FGFR1	Fgf1 - Fgfr1	FGF	Secreted Signaling	PMC: 4393358
Nodo_NGN13	HB_NE_Prdm16/Mecom	Fgf1	Fgfr1	0.0177261	0	FGF1_FGFR1	Fgf1 - Fgfr1	FGF	Secreted Signaling	PMC: 4393358
Nodo_NGN14	HB_NE_Prdm16/Mecom	Fgf1	Fgfr1	0.0117566	0	FGF1_FGFR1	Fgf1 - Fgfr1	FGF	Secreted Signaling	PMC: 4393358
Nodo_NGN15	HB_NE_Prdm16/Mecom	Fgf1	Fgfr1	0.0154126	0	FGF1_FGFR1	Fgf1 - Fgfr1	FGF	Secreted Signaling	PMC: 4393358
Nodo_NGN16	HB_NE_Prdm16/Mecom	Fgf1	Fgfr1	0.0190174	0	FGF1_FGFR1	Fgf1 - Fgfr1	FGF	Secreted Signaling	PMC: 4393358
Nodo_NGN17	HB_NE_Prdm16/Mecom	Fgf1	Fgfr1	0.0103372	0	FGF1_FGFR1	Fgf1 - Fgfr1	FGF	Secreted Signaling	PMC: 4393358
Nodo_NGN18	HB_NE_Prdm16/Mecom	Fgf1	Fgfr1	0.0193913	0	FGF1_FGFR1	Fgf1 - Fgfr1	FGF	Secreted Signaling	PMC: 4393358
Nodo_NGN2	HB_NE_Prdm16/Mecom	Fgf1	Fgfr1	0.0164588	0	FGF1_FGFR1	Fgf1 - Fgfr1	FGF	Secreted Signaling	PMC: 4393358
Nodo_NGN20	HB_NE_Prdm16/Mecom	Fgf1	Fgfr1	0.0154273	0	FGF1_FGFR1	Fgf1 - Fgfr1	FGF	Secreted Signaling	PMC: 4393358
Nodo_NGN21	HB_NE_Prdm16/Mecom	Fgf1	Fgfr1	0.0134537	0	FGF1_FGFR1	Fgf1 - Fgfr1	FGF	Secreted Signaling	PMC: 4393358
Nodo_NGN3	HB_NE_Prdm16/Mecom	Fgf1	Fgfr1	0.0110437	0	FGF1_FGFR1	Fgf1 - Fgfr1	FGF	Secreted Signaling	PMC: 4393358
Nodo_NGN4	HB_NE_Prdm16/Mecom	Fgf1	Fgfr1	0.018842	0	FGF1_FGFR1	Fgf1 - Fgfr1	FGF	Secreted Signaling	PMC: 4393358
Nodo_NGN5	HB_NE_Prdm16/Mecom	Fgf1	Fgfr1	0.00928708	0	FGF1_FGFR1	Fgf1 - Fgfr1	FGF	Secreted Signaling	PMC: 4393358
Nodo_NGN6	HB_NE_Prdm16/Mecom	Fgf1	Fgfr1	0.0133359	0	FGF1_FGFR1	Fgf1 - Fgfr1	FGF	Secreted Signaling	PMC: 4393358
Nodo_NGN7	HB_NE_Prdm16/Mecom	Fgf1	Fgfr1	0.0117094	0	FGF1_FGFR1	Fgf1 - Fgfr1	FGF	Secreted Signaling	PMC: 4393358
Nodo_NGN8	HB_NE_Prdm16/Mecom	Fgf1	Fgfr1	0.0153651	0	FGF1_FGFR1	Fgf1 - Fgfr1	FGF	Secreted Signaling	PMC: 4393358
Nodo_NGN9	HB_NE_Prdm16/Mecom	Fgf1	Fgfr1	0.00675306	0	FGF1_FGFR1	Fgf1 - Fgfr1	FGF	Secreted Signaling	PMC: 4393358
Nodo_NGN1	HB_NE_Rab38/Sall3	Fgf1	Fgfr1	0.008072	0.01	FGF1_FGFR1	Fgf1 - Fgfr1	FGF	Secreted Signaling	PMC: 4393358
Nodo_NGN12	HB_NE_Rab38/Sall3	Fgf1	Fgfr1	0.00613697	0.02	FGF1_FGFR1	Fgf1 - Fgfr1	FGF	Secreted Signaling	PMC: 4393358
Nodo_NGN13	HB_NE_Rab38/Sall3	Fgf1	Fgfr1	0.00975995	0	FGF1_FGFR1	Fgf1 - Fgfr1	FGF	Secreted Signaling	PMC: 4393358
Nodo_NGN14	HB_NE_Rab38/Sall3	Fgf1	Fgfr1	0.00645555	0.01	FGF1_FGFR1	Fgf1 - Fgfr1	FGF	Secreted Signaling	PMC: 4393358
Nodo_NGN15	HB_NE_Rab38/Sall3	Fgf1	Fgfr1	0.00847718	0.01	FGF1_FGFR1	Fgf1 - Fgfr1	FGF	Secreted Signaling	PMC: 4393358
Nodo_NGN16	HB_NE_Rab38/Sall3	Fgf1	Fgfr1	0.0104771	0	FGF1_FGFR1	Fgf1 - Fgfr1	FGF	Secreted Signaling	PMC: 4393358
Nodo_NGN18	HB_NE_Rab38/Sall3	Fgf1	Fgfr1	0.010685	0	FGF1_FGFR1	Fgf1 - Fgfr1	FGF	Secreted Signaling	PMC: 4393358
Nodo_NGN2	HB_NE_Rab38/Sall3	Fgf1	Fgfr1	0.00905693	0	FGF1_FGFR1	Fgf1 - Fgfr1	FGF	Secreted Signaling	PMC: 4393358
Nodo_NGN20	HB_NE_Rab38/Sall3	Fgf1	Fgfr1	0.00848536	0.01	FGF1_FGFR1	Fgf1 - Fgfr1	FGF	Secreted Signaling	PMC: 4393358
Nodo_NGN21	HB_NE_Rab38/Sall3	Fgf1	Fgfr1	0.00739314	0.01	FGF1_FGFR1	Fgf1 - Fgfr1	FGF	Secreted Signaling	PMC: 4393358
Nodo_NGN3	HB_NE_Rab38/Sall3	Fgf1	Fgfr1	0.00606211	0.02	FGF1_FGFR1	Fgf1 - Fgfr1	FGF	Secreted Signaling	PMC: 4393358
Nodo_NGN4	HB_NE_Rab38/Sall3	Fgf1	Fgfr1	0.0103797	0	FGF1_FGFR1	Fgf1 - Fgfr1	FGF	Secreted Signaling	PMC: 4393358
Nodo_NGN6	HB_NE_Rab38/Sall3	Fgf1	Fgfr1	0.00732804	0.01	FGF1_FGFR1	Fgf1 - Fgfr1	FGF	Secreted Signaling	PMC: 4393358
Nodo_NGN7	HB_NE_Rab38/Sall3	Fgf1	Fgfr1	0.00642951	0.01	FGF1_FGFR1	Fgf1 - Fgfr1	FGF	Secreted Signaling	PMC: 4393358
Nodo_NGN8	HB_NE_Rab38/Sall3	Fgf1	Fgfr1	0.00845091	0	FGF1_FGFR1	Fgf1 - Fgfr1	FGF	Secreted Signaling	PMC: 4393358
Nodo_NGN1	HB_NE_Sall3/Cdh3	Fgf1	Fgfr1	0.0071756	0	FGF1_FGFR1	Fgf1 - Fgfr1	FGF	Secreted Signaling	PMC: 4393358
Nodo_NGN12	HB_NE_Sall3/Cdh3	Fgf1	Fgfr1	0.00545427	0.04	FGF1_FGFR1	Fgf1 - Fgfr1	FGF	Secreted Signaling	PMC: 4393358
Nodo_NGN13	HB_NE_Sall3/Cdh3	Fgf1	Fgfr1	0.00867774	0	FGF1_FGFR1	Fgf1 - Fgfr1	FGF	Secreted Signaling	PMC: 4393358
Nodo_NGN14	HB_NE_Sall3/Cdh3	Fgf1	Fgfr1	0.00573762	0.01	FGF1_FGFR1	Fgf1 - Fgfr1	FGF	Secreted Signaling	PMC: 4393358
Nodo_NGN15	HB_NE_Sall3/Cdh3	Fgf1	Fgfr1	0.00753613	0	FGF1_FGFR1	Fgf1 - Fgfr1	FGF	Secreted Signaling	PMC: 4393358
Nodo_NGN16	HB_NE_Sall3/Cdh3	Fgf1	Fgfr1	0.00931615	0	FGF1_FGFR1	Fgf1 - Fgfr1	FGF	Secreted Signaling	PMC: 4393358
Nodo_NGN18	HB_NE_Sall3/Cdh3	Fgf1	Fgfr1	0.0095012	0	FGF1_FGFR1	Fgf1 - Fgfr1	FGF	Secreted Signaling	PMC: 4393358
Nodo_NGN2	HB_NE_Sall3/Cdh3	Fgf1	Fgfr1	0.00805204	0	FGF1_FGFR1	Fgf1 - Fgfr1	FGF	Secreted Signaling	PMC: 4393358
Nodo_NGN20	HB_NE_Sall3/Cdh3	Fgf1	Fgfr1	0.0075434	0	FGF1_FGFR1	Fgf1 - Fgfr1	FGF	Secreted Signaling	PMC: 4393358
Nodo_NGN21	HB_NE_Sall3/Cdh3	Fgf1	Fgfr1	0.00657162	0	FGF1_FGFR1	Fgf1 - Fgfr1	FGF	Secreted Signaling	PMC: 4393358
Nodo_NGN3	HB_NE_Sall3/Cdh3	Fgf1	Fgfr1	0.0053877	0	FGF1_FGFR1	Fgf1 - Fgfr1	FGF	Secreted Signaling	PMC: 4393358
Nodo_NGN4	HB_NE_Sall3/Cdh3	Fgf1	Fgfr1	0.00922941	0	FGF1_FGFR1	Fgf1 - Fgfr1	FGF	Secreted Signaling	PMC: 4393358
Nodo_NGN6	HB_NE_Sall3/Cdh3	Fgf1	Fgfr1	0.00651372	0	FGF1_FGFR1	Fgf1 - Fgfr1	FGF	Secreted Signaling	PMC: 4393358
Nodo_NGN7	HB_NE_Sall3/Cdh3	Fgf1	Fgfr1	0.00571446	0	FGF1_FGFR1	Fgf1 - Fgfr1	FGF	Secreted Signaling	PMC: 4393358
Nodo_NGN8	HB_NE_Sall3/Cdh3	Fgf1	Fgfr1	0.00751275	0	FGF1_FGFR1	Fgf1 - Fgfr1	FGF	Secreted Signaling	PMC: 4393358
Nodo_NGN1	HB_NE_Slc17a7/Col27a1	Fgf1	Fgfr1	0.0280889	0	FGF1_FGFR1	Fgf1 - Fgfr1	FGF	Secreted Signaling	PMC: 4393358
Nodo_NGN10	HB_NE_Slc17a7/Col27a1	Fgf1	Fgfr1	0.0133781	0	FGF1_FGFR1	Fgf1 - Fgfr1	FGF	Secreted Signaling	PMC: 4393358
Nodo_NGN11	HB_NE_Slc17a7/Col27a1	Fgf1	Fgfr1	0.00616686	0.01	FGF1_FGFR1	Fgf1 - Fgfr1	FGF	Secreted Signaling	PMC: 4393358
Nodo_NGN12	HB_NE_Slc17a7/Col27a1	Fgf1	Fgfr1	0.0214592	0	FGF1_FGFR1	Fgf1 - Fgfr1	FGF	Secreted Signaling	PMC: 4393358
Nodo_NGN13	HB_NE_Slc17a7/Col27a1	Fgf1	Fgfr1	0.0338199	0	FGF1_FGFR1	Fgf1 - Fgfr1	FGF	Secreted Signaling	PMC: 4393358
Nodo_NGN14	HB_NE_Slc17a7/Col27a1	Fgf1	Fgfr1	0.0225551	0	FGF1_FGFR1	Fgf1 - Fgfr1	FGF	Secreted Signaling	PMC: 4393358
Nodo_NGN15	HB_NE_Slc17a7/Col27a1	Fgf1	Fgfr1	0.029469	0	FGF1_FGFR1	Fgf1 - Fgfr1	FGF	Secreted Signaling	PMC: 4393358
Nodo_NGN16	HB_NE_Slc17a7/Col27a1	Fgf1	Fgfr1	0.0362403	0	FGF1_FGFR1	Fgf1 - Fgfr1	FGF	Secreted Signaling	PMC: 4393358
Nodo_NGN17	HB_NE_Slc17a7/Col27a1	Fgf1	Fgfr1	0.0198581	0	FGF1_FGFR1	Fgf1 - Fgfr1	FGF	Secreted Signaling	PMC: 4393358
Nodo_NGN18	HB_NE_Slc17a7/Col27a1	Fgf1	Fgfr1	0.0369402	0	FGF1_FGFR1	Fgf1 - Fgfr1	FGF	Secreted Signaling	PMC: 4393358
Nodo_NGN2	HB_NE_Slc17a7/Col27a1	Fgf1	Fgfr1	0.0314388	0	FGF1_FGFR1	Fgf1 - Fgfr1	FGF	Secreted Signaling	PMC: 4393358
Nodo_NGN20	HB_NE_Slc17a7/Col27a1	Fgf1	Fgfr1	0.0294968	0	FGF1_FGFR1	Fgf1 - Fgfr1	FGF	Secreted Signaling	PMC: 4393358
Nodo_NGN21	HB_NE_Slc17a7/Col27a1	Fgf1	Fgfr1	0.0257703	0	FGF1_FGFR1	Fgf1 - Fgfr1	FGF	Secreted Signaling	PMC: 4393358
Nodo_NGN3	HB_NE_Slc17a7/Col27a1	Fgf1	Fgfr1	0.0212014	0	FGF1_FGFR1	Fgf1 - Fgfr1	FGF	Secreted Signaling	PMC: 4393358
Nodo_NGN4	HB_NE_Slc17a7/Col27a1	Fgf1	Fgfr1	0.035912	0	FGF1_FGFR1	Fgf1 - Fgfr1	FGF	Secreted Signaling	PMC: 4393358
Nodo_NGN5	HB_NE_Slc17a7/Col27a1	Fgf1	Fgfr1	0.0178583	0	FGF1_FGFR1	Fgf1 - Fgfr1	FGF	Secreted Signaling	PMC: 4393358
Nodo_NGN6	HB_NE_Slc17a7/Col27a1	Fgf1	Fgfr1	0.0255476	0	FGF1_FGFR1	Fgf1 - Fgfr1	FGF	Secreted Signaling	PMC: 4393358
Nodo_NGN7	HB_NE_Slc17a7/Col27a1	Fgf1	Fgfr1	0.0224656	0	FGF1_FGFR1	Fgf1 - Fgfr1	FGF	Secreted Signaling	PMC: 4393358
Nodo_NGN8	HB_NE_Slc17a7/Col27a1	Fgf1	Fgfr1	0.0293796	0	FGF1_FGFR1	Fgf1 - Fgfr1	FGF	Secreted Signaling	PMC: 4393358
Nodo_NGN9	HB_NE_Slc17a7/Col27a1	Fgf1	Fgfr1	0.0130163	0	FGF1_FGFR1	Fgf1 - Fgfr1	FGF	Secreted Signaling	PMC: 4393358
Nodo_NGN1	HB_NE_Slc6a5/Syt2	Fgf1	Fgfr1	0.00601857	0	FGF1_FGFR1	Fgf1 - Fgfr1	FGF	Secreted Signaling	PMC: 4393358
Nodo_NGN13	HB_NE_Slc6a5/Syt2	Fgf1	Fgfr1	0.00728027	0	FGF1_FGFR1	Fgf1 - Fgfr1	FGF	Secreted Signaling	PMC: 4393358
Nodo_NGN15	HB_NE_Slc6a5/Syt2	Fgf1	Fgfr1	0.00632133	0	FGF1_FGFR1	Fgf1 - Fgfr1	FGF	Secreted Signaling	PMC: 4393358
Nodo_NGN16	HB_NE_Slc6a5/Syt2	Fgf1	Fgfr1	0.00781668	0	FGF1_FGFR1	Fgf1 - Fgfr1	FGF	Secreted Signaling	PMC: 4393358
Nodo_NGN18	HB_NE_Slc6a5/Syt2	Fgf1	Fgfr1	0.00797218	0	FGF1_FGFR1	Fgf1 - Fgfr1	FGF	Secreted Signaling	PMC: 4393358
Nodo_NGN2	HB_NE_Slc6a5/Syt2	Fgf1	Fgfr1	0.00675465	0	FGF1_FGFR1	Fgf1 - Fgfr1	FGF	Secreted Signaling	PMC: 4393358
Nodo_NGN20	HB_NE_Slc6a5/Syt2	Fgf1	Fgfr1	0.00632744	0	FGF1_FGFR1	Fgf1 - Fgfr1	FGF	Secreted Signaling	PMC: 4393358
Nodo_NGN4	HB_NE_Slc6a5/Syt2	Fgf1	Fgfr1	0.00774379	0	FGF1_FGFR1	Fgf1 - Fgfr1	FGF	Secreted Signaling	PMC: 4393358
Nodo_NGN6	HB_NE_Slc6a5/Syt2	Fgf1	Fgfr1	0.00546282	0	FGF1_FGFR1	Fgf1 - Fgfr1	FGF	Secreted Signaling	PMC: 4393358
Nodo_NGN8	HB_NE_Slc6a5/Syt2	Fgf1	Fgfr1	0.0063017	0	FGF1_FGFR1	Fgf1 - Fgfr1	FGF	Secreted Signaling	PMC: 4393358
Nodo_NGN1	HB_NE_Sox2ot/Cdh8	Fgf1	Fgfr1	0.006313	0	FGF1_FGFR1	Fgf1 - Fgfr1	FGF	Secreted Signaling	PMC: 4393358
Nodo_NGN13	HB_NE_Sox2ot/Cdh8	Fgf1	Fgfr1	0.00763595	0	FGF1_FGFR1	Fgf1 - Fgfr1	FGF	Secreted Signaling	PMC: 4393358
Nodo_NGN15	HB_NE_Sox2ot/Cdh8	Fgf1	Fgfr1	0.00663047	0	FGF1_FGFR1	Fgf1 - Fgfr1	FGF	Secreted Signaling	PMC: 4393358
Nodo_NGN16	HB_NE_Sox2ot/Cdh8	Fgf1	Fgfr1	0.00819835	0	FGF1_FGFR1	Fgf1 - Fgfr1	FGF	Secreted Signaling	PMC: 4393358
Nodo_NGN18	HB_NE_Sox2ot/Cdh8	Fgf1	Fgfr1	0.00836138	0	FGF1_FGFR1	Fgf1 - Fgfr1	FGF	Secreted Signaling	PMC: 4393358
Nodo_NGN2	HB_NE_Sox2ot/Cdh8	Fgf1	Fgfr1	0.00708483	0	FGF1_FGFR1	Fgf1 - Fgfr1	FGF	Secreted Signaling	PMC: 4393358
Nodo_NGN20	HB_NE_Sox2ot/Cdh8	Fgf1	Fgfr1	0.00663688	0	FGF1_FGFR1	Fgf1 - Fgfr1	FGF	Secreted Signaling	PMC: 4393358
Nodo_NGN21	HB_NE_Sox2ot/Cdh8	Fgf1	Fgfr1	0.0057812	0.02	FGF1_FGFR1	Fgf1 - Fgfr1	FGF	Secreted Signaling	PMC: 4393358
Nodo_NGN4	HB_NE_Sox2ot/Cdh8	Fgf1	Fgfr1	0.00812193	0	FGF1_FGFR1	Fgf1 - Fgfr1	FGF	Secreted Signaling	PMC: 4393358
Nodo_NGN6	HB_NE_Sox2ot/Cdh8	Fgf1	Fgfr1	0.00573022	0	FGF1_FGFR1	Fgf1 - Fgfr1	FGF	Secreted Signaling	PMC: 4393358
Nodo_NGN8	HB_NE_Sox2ot/Cdh8	Fgf1	Fgfr1	0.00660989	0	FGF1_FGFR1	Fgf1 - Fgfr1	FGF	Secreted Signaling	PMC: 4393358
Nodo_NGN1	HB_NE_Tac1/Dlk1	Fgf1	Fgfr1	0.00762829	0	FGF1_FGFR1	Fgf1 - Fgfr1	FGF	Secreted Signaling	PMC: 4393358
Nodo_NGN12	HB_NE_Tac1/Dlk1	Fgf1	Fgfr1	0.005799	0	FGF1_FGFR1	Fgf1 - Fgfr1	FGF	Secreted Signaling	PMC: 4393358
Nodo_NGN13	HB_NE_Tac1/Dlk1	Fgf1	Fgfr1	0.00922432	0	FGF1_FGFR1	Fgf1 - Fgfr1	FGF	Secreted Signaling	PMC: 4393358
Nodo_NGN14	HB_NE_Tac1/Dlk1	Fgf1	Fgfr1	0.00610015	0	FGF1_FGFR1	Fgf1 - Fgfr1	FGF	Secreted Signaling	PMC: 4393358
Nodo_NGN15	HB_NE_Tac1/Dlk1	Fgf1	Fgfr1	0.00801138	0	FGF1_FGFR1	Fgf1 - Fgfr1	FGF	Secreted Signaling	PMC: 4393358
Nodo_NGN16	HB_NE_Tac1/Dlk1	Fgf1	Fgfr1	0.00990254	0	FGF1_FGFR1	Fgf1 - Fgfr1	FGF	Secreted Signaling	PMC: 4393358
Nodo_NGN17	HB_NE_Tac1/Dlk1	Fgf1	Fgfr1	0.00535994	0.04	FGF1_FGFR1	Fgf1 - Fgfr1	FGF	Secreted Signaling	PMC: 4393358
Nodo_NGN18	HB_NE_Tac1/Dlk1	Fgf1	Fgfr1	0.0100991	0	FGF1_FGFR1	Fgf1 - Fgfr1	FGF	Secreted Signaling	PMC: 4393358
Nodo_NGN2	HB_NE_Tac1/Dlk1	Fgf1	Fgfr1	0.00855955	0	FGF1_FGFR1	Fgf1 - Fgfr1	FGF	Secreted Signaling	PMC: 4393358
Nodo_NGN20	HB_NE_Tac1/Dlk1	Fgf1	Fgfr1	0.00801911	0	FGF1_FGFR1	Fgf1 - Fgfr1	FGF	Secreted Signaling	PMC: 4393358
Nodo_NGN21	HB_NE_Tac1/Dlk1	Fgf1	Fgfr1	0.00698648	0	FGF1_FGFR1	Fgf1 - Fgfr1	FGF	Secreted Signaling	PMC: 4393358
Nodo_NGN3	HB_NE_Tac1/Dlk1	Fgf1	Fgfr1	0.00572825	0	FGF1_FGFR1	Fgf1 - Fgfr1	FGF	Secreted Signaling	PMC: 4393358
Nodo_NGN4	HB_NE_Tac1/Dlk1	Fgf1	Fgfr1	0.00981039	0	FGF1_FGFR1	Fgf1 - Fgfr1	FGF	Secreted Signaling	PMC: 4393358
Nodo_NGN6	HB_NE_Tac1/Dlk1	Fgf1	Fgfr1	0.00692494	0	FGF1_FGFR1	Fgf1 - Fgfr1	FGF	Secreted Signaling	PMC: 4393358
Nodo_NGN7	HB_NE_Tac1/Dlk1	Fgf1	Fgfr1	0.00607554	0	FGF1_FGFR1	Fgf1 - Fgfr1	FGF	Secreted Signaling	PMC: 4393358
Nodo_NGN8	HB_NE_Tac1/Dlk1	Fgf1	Fgfr1	0.00798654	0	FGF1_FGFR1	Fgf1 - Fgfr1	FGF	Secreted Signaling	PMC: 4393358
Nodo_NGN1	HB_NE_Tfap2b/Olfr78	Fgf1	Fgfr1	0.00800143	0	FGF1_FGFR1	Fgf1 - Fgfr1	FGF	Secreted Signaling	PMC: 4393358
Nodo_NGN12	HB_NE_Tfap2b/Olfr78	Fgf1	Fgfr1	0.00608321	0	FGF1_FGFR1	Fgf1 - Fgfr1	FGF	Secreted Signaling	PMC: 4393358
Nodo_NGN13	HB_NE_Tfap2b/Olfr78	Fgf1	Fgfr1	0.00967477	0	FGF1_FGFR1	Fgf1 - Fgfr1	FGF	Secreted Signaling	PMC: 4393358
Nodo_NGN14	HB_NE_Tfap2b/Olfr78	Fgf1	Fgfr1	0.00639902	0	FGF1_FGFR1	Fgf1 - Fgfr1	FGF	Secreted Signaling	PMC: 4393358
Nodo_NGN15	HB_NE_Tfap2b/Olfr78	Fgf1	Fgfr1	0.0084031	0	FGF1_FGFR1	Fgf1 - Fgfr1	FGF	Secreted Signaling	PMC: 4393358
Nodo_NGN16	HB_NE_Tfap2b/Olfr78	Fgf1	Fgfr1	0.0103858	0	FGF1_FGFR1	Fgf1 - Fgfr1	FGF	Secreted Signaling	PMC: 4393358
Nodo_NGN17	HB_NE_Tfap2b/Olfr78	Fgf1	Fgfr1	0.00562275	0.03	FGF1_FGFR1	Fgf1 - Fgfr1	FGF	Secreted Signaling	PMC: 4393358
Nodo_NGN18	HB_NE_Tfap2b/Olfr78	Fgf1	Fgfr1	0.0105918	0	FGF1_FGFR1	Fgf1 - Fgfr1	FGF	Secreted Signaling	PMC: 4393358
Nodo_NGN2	HB_NE_Tfap2b/Olfr78	Fgf1	Fgfr1	0.00897783	0	FGF1_FGFR1	Fgf1 - Fgfr1	FGF	Secreted Signaling	PMC: 4393358
Nodo_NGN20	HB_NE_Tfap2b/Olfr78	Fgf1	Fgfr1	0.00841121	0	FGF1_FGFR1	Fgf1 - Fgfr1	FGF	Secreted Signaling	PMC: 4393358
Nodo_NGN21	HB_NE_Tfap2b/Olfr78	Fgf1	Fgfr1	0.00732846	0	FGF1_FGFR1	Fgf1 - Fgfr1	FGF	Secreted Signaling	PMC: 4393358
Nodo_NGN3	HB_NE_Tfap2b/Olfr78	Fgf1	Fgfr1	0.00600901	0	FGF1_FGFR1	Fgf1 - Fgfr1	FGF	Secreted Signaling	PMC: 4393358
Nodo_NGN4	HB_NE_Tfap2b/Olfr78	Fgf1	Fgfr1	0.0102892	0	FGF1_FGFR1	Fgf1 - Fgfr1	FGF	Secreted Signaling	PMC: 4393358
Nodo_NGN6	HB_NE_Tfap2b/Olfr78	Fgf1	Fgfr1	0.00726393	0	FGF1_FGFR1	Fgf1 - Fgfr1	FGF	Secreted Signaling	PMC: 4393358
Nodo_NGN7	HB_NE_Tfap2b/Olfr78	Fgf1	Fgfr1	0.00637321	0	FGF1_FGFR1	Fgf1 - Fgfr1	FGF	Secreted Signaling	PMC: 4393358
Nodo_NGN8	HB_NE_Tfap2b/Olfr78	Fgf1	Fgfr1	0.00837706	0	FGF1_FGFR1	Fgf1 - Fgfr1	FGF	Secreted Signaling	PMC: 4393358
Nodo_NGN1	HB_NE_Arhgap6/Ebf3	Fgf1	Fgfr2	0.0474589	0	FGF1_FGFR2	Fgf1 - Fgfr2	FGF	Secreted Signaling	PMC: 4393358
Nodo_NGN10	HB_NE_Arhgap6/Ebf3	Fgf1	Fgfr2	0.022842	0	FGF1_FGFR2	Fgf1 - Fgfr2	FGF	Secreted Signaling	PMC: 4393358
Nodo_NGN11	HB_NE_Arhgap6/Ebf3	Fgf1	Fgfr2	0.0105842	0	FGF1_FGFR2	Fgf1 - Fgfr2	FGF	Secreted Signaling	PMC: 4393358
Nodo_NGN12	HB_NE_Arhgap6/Ebf3	Fgf1	Fgfr2	0.0364287	0	FGF1_FGFR2	Fgf1 - Fgfr2	FGF	Secreted Signaling	PMC: 4393358
Nodo_NGN13	HB_NE_Arhgap6/Ebf3	Fgf1	Fgfr2	0.0569106	0	FGF1_FGFR2	Fgf1 - Fgfr2	FGF	Secreted Signaling	PMC: 4393358
Nodo_NGN14	HB_NE_Arhgap6/Ebf3	Fgf1	Fgfr2	0.0382593	0	FGF1_FGFR2	Fgf1 - Fgfr2	FGF	Secreted Signaling	PMC: 4393358
Nodo_NGN15	HB_NE_Arhgap6/Ebf3	Fgf1	Fgfr2	0.049742	0	FGF1_FGFR2	Fgf1 - Fgfr2	FGF	Secreted Signaling	PMC: 4393358
Nodo_NGN16	HB_NE_Arhgap6/Ebf3	Fgf1	Fgfr2	0.0608795	0	FGF1_FGFR2	Fgf1 - Fgfr2	FGF	Secreted Signaling	PMC: 4393358
Nodo_NGN17	HB_NE_Arhgap6/Ebf3	Fgf1	Fgfr2	0.0337493	0	FGF1_FGFR2	Fgf1 - Fgfr2	FGF	Secreted Signaling	PMC: 4393358
Nodo_NGN18	HB_NE_Arhgap6/Ebf3	Fgf1	Fgfr2	0.0620246	0	FGF1_FGFR2	Fgf1 - Fgfr2	FGF	Secreted Signaling	PMC: 4393358
Nodo_NGN19	HB_NE_Arhgap6/Ebf3	Fgf1	Fgfr2	0.00680895	0.01	FGF1_FGFR2	Fgf1 - Fgfr2	FGF	Secreted Signaling	PMC: 4393358
Nodo_NGN2	HB_NE_Arhgap6/Ebf3	Fgf1	Fgfr2	0.052993	0	FGF1_FGFR2	Fgf1 - Fgfr2	FGF	Secreted Signaling	PMC: 4393358
Nodo_NGN20	HB_NE_Arhgap6/Ebf3	Fgf1	Fgfr2	0.049788	0	FGF1_FGFR2	Fgf1 - Fgfr2	FGF	Secreted Signaling	PMC: 4393358
Nodo_NGN21	HB_NE_Arhgap6/Ebf3	Fgf1	Fgfr2	0.0436132	0	FGF1_FGFR2	Fgf1 - Fgfr2	FGF	Secreted Signaling	PMC: 4393358
Nodo_NGN3	HB_NE_Arhgap6/Ebf3	Fgf1	Fgfr2	0.0359978	0	FGF1_FGFR2	Fgf1 - Fgfr2	FGF	Secreted Signaling	PMC: 4393358
Nodo_NGN4	HB_NE_Arhgap6/Ebf3	Fgf1	Fgfr2	0.0603419	0	FGF1_FGFR2	Fgf1 - Fgfr2	FGF	Secreted Signaling	PMC: 4393358
Nodo_NGN5	HB_NE_Arhgap6/Ebf3	Fgf1	Fgfr2	0.030394	0	FGF1_FGFR2	Fgf1 - Fgfr2	FGF	Secreted Signaling	PMC: 4393358
Nodo_NGN6	HB_NE_Arhgap6/Ebf3	Fgf1	Fgfr2	0.0432431	0	FGF1_FGFR2	Fgf1 - Fgfr2	FGF	Secreted Signaling	PMC: 4393358
Nodo_NGN7	HB_NE_Arhgap6/Ebf3	Fgf1	Fgfr2	0.0381099	0	FGF1_FGFR2	Fgf1 - Fgfr2	FGF	Secreted Signaling	PMC: 4393358
Nodo_NGN8	HB_NE_Arhgap6/Ebf3	Fgf1	Fgfr2	0.0495942	0	FGF1_FGFR2	Fgf1 - Fgfr2	FGF	Secreted Signaling	PMC: 4393358
Nodo_NGN9	HB_NE_Arhgap6/Ebf3	Fgf1	Fgfr2	0.0222301	0	FGF1_FGFR2	Fgf1 - Fgfr2	FGF	Secreted Signaling	PMC: 4393358
Nodo_NGN1	HB_NE_Bnc2/Lama1	Fgf1	Fgfr2	0.0510164	0	FGF1_FGFR2	Fgf1 - Fgfr2	FGF	Secreted Signaling	PMC: 4393358
Nodo_NGN10	HB_NE_Bnc2/Lama1	Fgf1	Fgfr2	0.0246018	0	FGF1_FGFR2	Fgf1 - Fgfr2	FGF	Secreted Signaling	PMC: 4393358
Nodo_NGN11	HB_NE_Bnc2/Lama1	Fgf1	Fgfr2	0.0114106	0	FGF1_FGFR2	Fgf1 - Fgfr2	FGF	Secreted Signaling	PMC: 4393358
Nodo_NGN12	HB_NE_Bnc2/Lama1	Fgf1	Fgfr2	0.0391934	0	FGF1_FGFR2	Fgf1 - Fgfr2	FGF	Secreted Signaling	PMC: 4393358
Nodo_NGN13	HB_NE_Bnc2/Lama1	Fgf1	Fgfr2	0.0611311	0	FGF1_FGFR2	Fgf1 - Fgfr2	FGF	Secreted Signaling	PMC: 4393358
Nodo_NGN14	HB_NE_Bnc2/Lama1	Fgf1	Fgfr2	0.041157	0	FGF1_FGFR2	Fgf1 - Fgfr2	FGF	Secreted Signaling	PMC: 4393358
Nodo_NGN15	HB_NE_Bnc2/Lama1	Fgf1	Fgfr2	0.053461	0	FGF1_FGFR2	Fgf1 - Fgfr2	FGF	Secreted Signaling	PMC: 4393358
Nodo_NGN16	HB_NE_Bnc2/Lama1	Fgf1	Fgfr2	0.0653739	0	FGF1_FGFR2	Fgf1 - Fgfr2	FGF	Secreted Signaling	PMC: 4393358
Nodo_NGN17	HB_NE_Bnc2/Lama1	Fgf1	Fgfr2	0.0363183	0	FGF1_FGFR2	Fgf1 - Fgfr2	FGF	Secreted Signaling	PMC: 4393358
Nodo_NGN18	HB_NE_Bnc2/Lama1	Fgf1	Fgfr2	0.0665976	0	FGF1_FGFR2	Fgf1 - Fgfr2	FGF	Secreted Signaling	PMC: 4393358
Nodo_NGN19	HB_NE_Bnc2/Lama1	Fgf1	Fgfr2	0.00734283	0	FGF1_FGFR2	Fgf1 - Fgfr2	FGF	Secreted Signaling	PMC: 4393358
Nodo_NGN2	HB_NE_Bnc2/Lama1	Fgf1	Fgfr2	0.0569405	0	FGF1_FGFR2	Fgf1 - Fgfr2	FGF	Secreted Signaling	PMC: 4393358
Nodo_NGN20	HB_NE_Bnc2/Lama1	Fgf1	Fgfr2	0.0535102	0	FGF1_FGFR2	Fgf1 - Fgfr2	FGF	Secreted Signaling	PMC: 4393358
Nodo_NGN21	HB_NE_Bnc2/Lama1	Fgf1	Fgfr2	0.0468966	0	FGF1_FGFR2	Fgf1 - Fgfr2	FGF	Secreted Signaling	PMC: 4393358
Nodo_NGN3	HB_NE_Bnc2/Lama1	Fgf1	Fgfr2	0.0387311	0	FGF1_FGFR2	Fgf1 - Fgfr2	FGF	Secreted Signaling	PMC: 4393358
Nodo_NGN4	HB_NE_Bnc2/Lama1	Fgf1	Fgfr2	0.0647993	0	FGF1_FGFR2	Fgf1 - Fgfr2	FGF	Secreted Signaling	PMC: 4393358
Nodo_NGN5	HB_NE_Bnc2/Lama1	Fgf1	Fgfr2	0.0327162	0	FGF1_FGFR2	Fgf1 - Fgfr2	FGF	Secreted Signaling	PMC: 4393358
Nodo_NGN6	HB_NE_Bnc2/Lama1	Fgf1	Fgfr2	0.0465	0	FGF1_FGFR2	Fgf1 - Fgfr2	FGF	Secreted Signaling	PMC: 4393358
Nodo_NGN7	HB_NE_Bnc2/Lama1	Fgf1	Fgfr2	0.0409967	0	FGF1_FGFR2	Fgf1 - Fgfr2	FGF	Secreted Signaling	PMC: 4393358
Nodo_NGN8	HB_NE_Bnc2/Lama1	Fgf1	Fgfr2	0.0533028	0	FGF1_FGFR2	Fgf1 - Fgfr2	FGF	Secreted Signaling	PMC: 4393358
Nodo_NGN9	HB_NE_Bnc2/Lama1	Fgf1	Fgfr2	0.0239439	0	FGF1_FGFR2	Fgf1 - Fgfr2	FGF	Secreted Signaling	PMC: 4393358
Nodo_NGN1	HB_NE_Ccbe1/Pou6f2	Fgf1	Fgfr2	0.043525	0	FGF1_FGFR2	Fgf1 - Fgfr2	FGF	Secreted Signaling	PMC: 4393358
Nodo_NGN10	HB_NE_Ccbe1/Pou6f2	Fgf1	Fgfr2	0.0209038	0	FGF1_FGFR2	Fgf1 - Fgfr2	FGF	Secreted Signaling	PMC: 4393358
Nodo_NGN11	HB_NE_Ccbe1/Pou6f2	Fgf1	Fgfr2	0.00967578	0	FGF1_FGFR2	Fgf1 - Fgfr2	FGF	Secreted Signaling	PMC: 4393358
Nodo_NGN12	HB_NE_Ccbe1/Pou6f2	Fgf1	Fgfr2	0.0333771	0	FGF1_FGFR2	Fgf1 - Fgfr2	FGF	Secreted Signaling	PMC: 4393358
Nodo_NGN13	HB_NE_Ccbe1/Pou6f2	Fgf1	Fgfr2	0.0522362	0	FGF1_FGFR2	Fgf1 - Fgfr2	FGF	Secreted Signaling	PMC: 4393358
Nodo_NGN14	HB_NE_Ccbe1/Pou6f2	Fgf1	Fgfr2	0.0350599	0	FGF1_FGFR2	Fgf1 - Fgfr2	FGF	Secreted Signaling	PMC: 4393358
Nodo_NGN15	HB_NE_Ccbe1/Pou6f2	Fgf1	Fgfr2	0.0456279	0	FGF1_FGFR2	Fgf1 - Fgfr2	FGF	Secreted Signaling	PMC: 4393358
Nodo_NGN16	HB_NE_Ccbe1/Pou6f2	Fgf1	Fgfr2	0.0558985	0	FGF1_FGFR2	Fgf1 - Fgfr2	FGF	Secreted Signaling	PMC: 4393358
Nodo_NGN17	HB_NE_Ccbe1/Pou6f2	Fgf1	Fgfr2	0.0309149	0	FGF1_FGFR2	Fgf1 - Fgfr2	FGF	Secreted Signaling	PMC: 4393358
Nodo_NGN18	HB_NE_Ccbe1/Pou6f2	Fgf1	Fgfr2	0.0569556	0	FGF1_FGFR2	Fgf1 - Fgfr2	FGF	Secreted Signaling	PMC: 4393358
Nodo_NGN19	HB_NE_Ccbe1/Pou6f2	Fgf1	Fgfr2	0.00622254	0.03	FGF1_FGFR2	Fgf1 - Fgfr2	FGF	Secreted Signaling	PMC: 4393358
Nodo_NGN2	HB_NE_Ccbe1/Pou6f2	Fgf1	Fgfr2	0.0486238	0	FGF1_FGFR2	Fgf1 - Fgfr2	FGF	Secreted Signaling	PMC: 4393358
Nodo_NGN20	HB_NE_Ccbe1/Pou6f2	Fgf1	Fgfr2	0.0456703	0	FGF1_FGFR2	Fgf1 - Fgfr2	FGF	Secreted Signaling	PMC: 4393358
Nodo_NGN21	HB_NE_Ccbe1/Pou6f2	Fgf1	Fgfr2	0.0399847	0	FGF1_FGFR2	Fgf1 - Fgfr2	FGF	Secreted Signaling	PMC: 4393358
Nodo_NGN3	HB_NE_Ccbe1/Pou6f2	Fgf1	Fgfr2	0.032981	0	FGF1_FGFR2	Fgf1 - Fgfr2	FGF	Secreted Signaling	PMC: 4393358
Nodo_NGN4	HB_NE_Ccbe1/Pou6f2	Fgf1	Fgfr2	0.0554022	0	FGF1_FGFR2	Fgf1 - Fgfr2	FGF	Secreted Signaling	PMC: 4393358
Nodo_NGN5	HB_NE_Ccbe1/Pou6f2	Fgf1	Fgfr2	0.0278333	0	FGF1_FGFR2	Fgf1 - Fgfr2	FGF	Secreted Signaling	PMC: 4393358
Nodo_NGN6	HB_NE_Ccbe1/Pou6f2	Fgf1	Fgfr2	0.0396441	0	FGF1_FGFR2	Fgf1 - Fgfr2	FGF	Secreted Signaling	PMC: 4393358
Nodo_NGN7	HB_NE_Ccbe1/Pou6f2	Fgf1	Fgfr2	0.0349225	0	FGF1_FGFR2	Fgf1 - Fgfr2	FGF	Secreted Signaling	PMC: 4393358
Nodo_NGN8	HB_NE_Ccbe1/Pou6f2	Fgf1	Fgfr2	0.0454918	0	FGF1_FGFR2	Fgf1 - Fgfr2	FGF	Secreted Signaling	PMC: 4393358
Nodo_NGN9	HB_NE_Ccbe1/Pou6f2	Fgf1	Fgfr2	0.0203427	0	FGF1_FGFR2	Fgf1 - Fgfr2	FGF	Secreted Signaling	PMC: 4393358
Nodo_NGN1	HB_NE_Col23a1/Kcnmb2	Fgf1	Fgfr2	0.0531598	0	FGF1_FGFR2	Fgf1 - Fgfr2	FGF	Secreted Signaling	PMC: 4393358
Nodo_NGN10	HB_NE_Col23a1/Kcnmb2	Fgf1	Fgfr2	0.0256655	0	FGF1_FGFR2	Fgf1 - Fgfr2	FGF	Secreted Signaling	PMC: 4393358
Nodo_NGN11	HB_NE_Col23a1/Kcnmb2	Fgf1	Fgfr2	0.0119109	0	FGF1_FGFR2	Fgf1 - Fgfr2	FGF	Secreted Signaling	PMC: 4393358
Nodo_NGN12	HB_NE_Col23a1/Kcnmb2	Fgf1	Fgfr2	0.0408615	0	FGF1_FGFR2	Fgf1 - Fgfr2	FGF	Secreted Signaling	PMC: 4393358
Nodo_NGN13	HB_NE_Col23a1/Kcnmb2	Fgf1	Fgfr2	0.0636709	0	FGF1_FGFR2	Fgf1 - Fgfr2	FGF	Secreted Signaling	PMC: 4393358
Nodo_NGN14	HB_NE_Col23a1/Kcnmb2	Fgf1	Fgfr2	0.0429049	0	FGF1_FGFR2	Fgf1 - Fgfr2	FGF	Secreted Signaling	PMC: 4393358
Nodo_NGN15	HB_NE_Col23a1/Kcnmb2	Fgf1	Fgfr2	0.0557011	0	FGF1_FGFR2	Fgf1 - Fgfr2	FGF	Secreted Signaling	PMC: 4393358
Nodo_NGN16	HB_NE_Col23a1/Kcnmb2	Fgf1	Fgfr2	0.0680773	0	FGF1_FGFR2	Fgf1 - Fgfr2	FGF	Secreted Signaling	PMC: 4393358
Nodo_NGN17	HB_NE_Col23a1/Kcnmb2	Fgf1	Fgfr2	0.0378688	0	FGF1_FGFR2	Fgf1 - Fgfr2	FGF	Secreted Signaling	PMC: 4393358
Nodo_NGN18	HB_NE_Col23a1/Kcnmb2	Fgf1	Fgfr2	0.0693478	0	FGF1_FGFR2	Fgf1 - Fgfr2	FGF	Secreted Signaling	PMC: 4393358
Nodo_NGN19	HB_NE_Col23a1/Kcnmb2	Fgf1	Fgfr2	0.00766615	0	FGF1_FGFR2	Fgf1 - Fgfr2	FGF	Secreted Signaling	PMC: 4393358
Nodo_NGN2	HB_NE_Col23a1/Kcnmb2	Fgf1	Fgfr2	0.0593173	0	FGF1_FGFR2	Fgf1 - Fgfr2	FGF	Secreted Signaling	PMC: 4393358
Nodo_NGN20	HB_NE_Col23a1/Kcnmb2	Fgf1	Fgfr2	0.0557523	0	FGF1_FGFR2	Fgf1 - Fgfr2	FGF	Secreted Signaling	PMC: 4393358
Nodo_NGN21	HB_NE_Col23a1/Kcnmb2	Fgf1	Fgfr2	0.0488758	0	FGF1_FGFR2	Fgf1 - Fgfr2	FGF	Secreted Signaling	PMC: 4393358
Nodo_NGN3	HB_NE_Col23a1/Kcnmb2	Fgf1	Fgfr2	0.0403803	0	FGF1_FGFR2	Fgf1 - Fgfr2	FGF	Secreted Signaling	PMC: 4393358
Nodo_NGN4	HB_NE_Col23a1/Kcnmb2	Fgf1	Fgfr2	0.0674806	0	FGF1_FGFR2	Fgf1 - Fgfr2	FGF	Secreted Signaling	PMC: 4393358
Nodo_NGN5	HB_NE_Col23a1/Kcnmb2	Fgf1	Fgfr2	0.0341184	0	FGF1_FGFR2	Fgf1 - Fgfr2	FGF	Secreted Signaling	PMC: 4393358
Nodo_NGN6	HB_NE_Col23a1/Kcnmb2	Fgf1	Fgfr2	0.0484633	0	FGF1_FGFR2	Fgf1 - Fgfr2	FGF	Secreted Signaling	PMC: 4393358
Nodo_NGN7	HB_NE_Col23a1/Kcnmb2	Fgf1	Fgfr2	0.0427381	0	FGF1_FGFR2	Fgf1 - Fgfr2	FGF	Secreted Signaling	PMC: 4393358
Nodo_NGN8	HB_NE_Col23a1/Kcnmb2	Fgf1	Fgfr2	0.0555367	0	FGF1_FGFR2	Fgf1 - Fgfr2	FGF	Secreted Signaling	PMC: 4393358
Nodo_NGN9	HB_NE_Col23a1/Kcnmb2	Fgf1	Fgfr2	0.0249799	0	FGF1_FGFR2	Fgf1 - Fgfr2	FGF	Secreted Signaling	PMC: 4393358
Nodo_NGN1	HB_NE_Dach1/Grin2c	Fgf1	Fgfr2	0.049483	0	FGF1_FGFR2	Fgf1 - Fgfr2	FGF	Secreted Signaling	PMC: 4393358
Nodo_NGN10	HB_NE_Dach1/Grin2c	Fgf1	Fgfr2	0.0238425	0	FGF1_FGFR2	Fgf1 - Fgfr2	FGF	Secreted Signaling	PMC: 4393358
Nodo_NGN11	HB_NE_Dach1/Grin2c	Fgf1	Fgfr2	0.0110538	0	FGF1_FGFR2	Fgf1 - Fgfr2	FGF	Secreted Signaling	PMC: 4393358
Nodo_NGN12	HB_NE_Dach1/Grin2c	Fgf1	Fgfr2	0.0380012	0	FGF1_FGFR2	Fgf1 - Fgfr2	FGF	Secreted Signaling	PMC: 4393358
Nodo_NGN13	HB_NE_Dach1/Grin2c	Fgf1	Fgfr2	0.0593127	0	FGF1_FGFR2	Fgf1 - Fgfr2	FGF	Secreted Signaling	PMC: 4393358
Nodo_NGN14	HB_NE_Dach1/Grin2c	Fgf1	Fgfr2	0.0399075	0	FGF1_FGFR2	Fgf1 - Fgfr2	FGF	Secreted Signaling	PMC: 4393358
Nodo_NGN15	HB_NE_Dach1/Grin2c	Fgf1	Fgfr2	0.0518582	0	FGF1_FGFR2	Fgf1 - Fgfr2	FGF	Secreted Signaling	PMC: 4393358
Nodo_NGN16	HB_NE_Dach1/Grin2c	Fgf1	Fgfr2	0.0634379	0	FGF1_FGFR2	Fgf1 - Fgfr2	FGF	Secreted Signaling	PMC: 4393358
Nodo_NGN17	HB_NE_Dach1/Grin2c	Fgf1	Fgfr2	0.0352103	0	FGF1_FGFR2	Fgf1 - Fgfr2	FGF	Secreted Signaling	PMC: 4393358
Nodo_NGN18	HB_NE_Dach1/Grin2c	Fgf1	Fgfr2	0.0646278	0	FGF1_FGFR2	Fgf1 - Fgfr2	FGF	Secreted Signaling	PMC: 4393358
Nodo_NGN19	HB_NE_Dach1/Grin2c	Fgf1	Fgfr2	0.00711229	0	FGF1_FGFR2	Fgf1 - Fgfr2	FGF	Secreted Signaling	PMC: 4393358
Nodo_NGN2	HB_NE_Dach1/Grin2c	Fgf1	Fgfr2	0.0552395	0	FGF1_FGFR2	Fgf1 - Fgfr2	FGF	Secreted Signaling	PMC: 4393358
Nodo_NGN20	HB_NE_Dach1/Grin2c	Fgf1	Fgfr2	0.051906	0	FGF1_FGFR2	Fgf1 - Fgfr2	FGF	Secreted Signaling	PMC: 4393358
Nodo_NGN21	HB_NE_Dach1/Grin2c	Fgf1	Fgfr2	0.0454811	0	FGF1_FGFR2	Fgf1 - Fgfr2	FGF	Secreted Signaling	PMC: 4393358
Nodo_NGN3	HB_NE_Dach1/Grin2c	Fgf1	Fgfr2	0.0375524	0	FGF1_FGFR2	Fgf1 - Fgfr2	FGF	Secreted Signaling	PMC: 4393358
Nodo_NGN4	HB_NE_Dach1/Grin2c	Fgf1	Fgfr2	0.0628792	0	FGF1_FGFR2	Fgf1 - Fgfr2	FGF	Secreted Signaling	PMC: 4393358
Nodo_NGN5	HB_NE_Dach1/Grin2c	Fgf1	Fgfr2	0.0317145	0	FGF1_FGFR2	Fgf1 - Fgfr2	FGF	Secreted Signaling	PMC: 4393358
Nodo_NGN6	HB_NE_Dach1/Grin2c	Fgf1	Fgfr2	0.0450959	0	FGF1_FGFR2	Fgf1 - Fgfr2	FGF	Secreted Signaling	PMC: 4393358
Nodo_NGN7	HB_NE_Dach1/Grin2c	Fgf1	Fgfr2	0.0397519	0	FGF1_FGFR2	Fgf1 - Fgfr2	FGF	Secreted Signaling	PMC: 4393358
Nodo_NGN8	HB_NE_Dach1/Grin2c	Fgf1	Fgfr2	0.0517045	0	FGF1_FGFR2	Fgf1 - Fgfr2	FGF	Secreted Signaling	PMC: 4393358
Nodo_NGN9	HB_NE_Dach1/Grin2c	Fgf1	Fgfr2	0.0232044	0	FGF1_FGFR2	Fgf1 - Fgfr2	FGF	Secreted Signaling	PMC: 4393358
Nodo_NGN1	HB_NE_Ddc/Dbh	Fgf1	Fgfr2	0.0467199	0	FGF1_FGFR2	Fgf1 - Fgfr2	FGF	Secreted Signaling	PMC: 4393358
Nodo_NGN10	HB_NE_Ddc/Dbh	Fgf1	Fgfr2	0.0224772	0	FGF1_FGFR2	Fgf1 - Fgfr2	FGF	Secreted Signaling	PMC: 4393358
Nodo_NGN11	HB_NE_Ddc/Dbh	Fgf1	Fgfr2	0.0104131	0	FGF1_FGFR2	Fgf1 - Fgfr2	FGF	Secreted Signaling	PMC: 4393358
Nodo_NGN12	HB_NE_Ddc/Dbh	Fgf1	Fgfr2	0.035855	0	FGF1_FGFR2	Fgf1 - Fgfr2	FGF	Secreted Signaling	PMC: 4393358
Nodo_NGN13	HB_NE_Ddc/Dbh	Fgf1	Fgfr2	0.056033	0	FGF1_FGFR2	Fgf1 - Fgfr2	FGF	Secreted Signaling	PMC: 4393358
Nodo_NGN14	HB_NE_Ddc/Dbh	Fgf1	Fgfr2	0.0376579	0	FGF1_FGFR2	Fgf1 - Fgfr2	FGF	Secreted Signaling	PMC: 4393358
Nodo_NGN15	HB_NE_Ddc/Dbh	Fgf1	Fgfr2	0.0489693	0	FGF1_FGFR2	Fgf1 - Fgfr2	FGF	Secreted Signaling	PMC: 4393358
Nodo_NGN16	HB_NE_Ddc/Dbh	Fgf1	Fgfr2	0.0599446	0	FGF1_FGFR2	Fgf1 - Fgfr2	FGF	Secreted Signaling	PMC: 4393358
Nodo_NGN17	HB_NE_Ddc/Dbh	Fgf1	Fgfr2	0.0332163	0	FGF1_FGFR2	Fgf1 - Fgfr2	FGF	Secreted Signaling	PMC: 4393358
Nodo_NGN18	HB_NE_Ddc/Dbh	Fgf1	Fgfr2	0.0610733	0	FGF1_FGFR2	Fgf1 - Fgfr2	FGF	Secreted Signaling	PMC: 4393358
Nodo_NGN2	HB_NE_Ddc/Dbh	Fgf1	Fgfr2	0.0521725	0	FGF1_FGFR2	Fgf1 - Fgfr2	FGF	Secreted Signaling	PMC: 4393358
Nodo_NGN20	HB_NE_Ddc/Dbh	Fgf1	Fgfr2	0.0490146	0	FGF1_FGFR2	Fgf1 - Fgfr2	FGF	Secreted Signaling	PMC: 4393358
Nodo_NGN21	HB_NE_Ddc/Dbh	Fgf1	Fgfr2	0.0429314	0	FGF1_FGFR2	Fgf1 - Fgfr2	FGF	Secreted Signaling	PMC: 4393358
Nodo_NGN3	HB_NE_Ddc/Dbh	Fgf1	Fgfr2	0.0354306	0	FGF1_FGFR2	Fgf1 - Fgfr2	FGF	Secreted Signaling	PMC: 4393358
Nodo_NGN4	HB_NE_Ddc/Dbh	Fgf1	Fgfr2	0.0594147	0	FGF1_FGFR2	Fgf1 - Fgfr2	FGF	Secreted Signaling	PMC: 4393358
Nodo_NGN5	HB_NE_Ddc/Dbh	Fgf1	Fgfr2	0.0299123	0	FGF1_FGFR2	Fgf1 - Fgfr2	FGF	Secreted Signaling	PMC: 4393358
Nodo_NGN6	HB_NE_Ddc/Dbh	Fgf1	Fgfr2	0.0425668	0	FGF1_FGFR2	Fgf1 - Fgfr2	FGF	Secreted Signaling	PMC: 4393358
Nodo_NGN7	HB_NE_Ddc/Dbh	Fgf1	Fgfr2	0.0375107	0	FGF1_FGFR2	Fgf1 - Fgfr2	FGF	Secreted Signaling	PMC: 4393358
Nodo_NGN8	HB_NE_Ddc/Dbh	Fgf1	Fgfr2	0.0488237	0	FGF1_FGFR2	Fgf1 - Fgfr2	FGF	Secreted Signaling	PMC: 4393358
Nodo_NGN9	HB_NE_Ddc/Dbh	Fgf1	Fgfr2	0.0218749	0	FGF1_FGFR2	Fgf1 - Fgfr2	FGF	Secreted Signaling	PMC: 4393358
Nodo_NGN1	HB_NE_Ddc/Sctr	Fgf1	Fgfr2	0.0522396	0	FGF1_FGFR2	Fgf1 - Fgfr2	FGF	Secreted Signaling	PMC: 4393358
Nodo_NGN10	HB_NE_Ddc/Sctr	Fgf1	Fgfr2	0.0252085	0	FGF1_FGFR2	Fgf1 - Fgfr2	FGF	Secreted Signaling	PMC: 4393358
Nodo_NGN11	HB_NE_Ddc/Sctr	Fgf1	Fgfr2	0.0116959	0	FGF1_FGFR2	Fgf1 - Fgfr2	FGF	Secreted Signaling	PMC: 4393358
Nodo_NGN12	HB_NE_Ddc/Sctr	Fgf1	Fgfr2	0.0401451	0	FGF1_FGFR2	Fgf1 - Fgfr2	FGF	Secreted Signaling	PMC: 4393358
Nodo_NGN13	HB_NE_Ddc/Sctr	Fgf1	Fgfr2	0.0625808	0	FGF1_FGFR2	Fgf1 - Fgfr2	FGF	Secreted Signaling	PMC: 4393358
Nodo_NGN14	HB_NE_Ddc/Sctr	Fgf1	Fgfr2	0.0421543	0	FGF1_FGFR2	Fgf1 - Fgfr2	FGF	Secreted Signaling	PMC: 4393358
Nodo_NGN15	HB_NE_Ddc/Sctr	Fgf1	Fgfr2	0.0547395	0	FGF1_FGFR2	Fgf1 - Fgfr2	FGF	Secreted Signaling	PMC: 4393358
Nodo_NGN16	HB_NE_Ddc/Sctr	Fgf1	Fgfr2	0.0669171	0	FGF1_FGFR2	Fgf1 - Fgfr2	FGF	Secreted Signaling	PMC: 4393358
Nodo_NGN17	HB_NE_Ddc/Sctr	Fgf1	Fgfr2	0.0372029	0	FGF1_FGFR2	Fgf1 - Fgfr2	FGF	Secreted Signaling	PMC: 4393358
Nodo_NGN18	HB_NE_Ddc/Sctr	Fgf1	Fgfr2	0.0681676	0	FGF1_FGFR2	Fgf1 - Fgfr2	FGF	Secreted Signaling	PMC: 4393358
Nodo_NGN19	HB_NE_Ddc/Sctr	Fgf1	Fgfr2	0.00752719	0.02	FGF1_FGFR2	Fgf1 - Fgfr2	FGF	Secreted Signaling	PMC: 4393358
Nodo_NGN2	HB_NE_Ddc/Sctr	Fgf1	Fgfr2	0.058297	0	FGF1_FGFR2	Fgf1 - Fgfr2	FGF	Secreted Signaling	PMC: 4393358
Nodo_NGN20	HB_NE_Ddc/Sctr	Fgf1	Fgfr2	0.0547898	0	FGF1_FGFR2	Fgf1 - Fgfr2	FGF	Secreted Signaling	PMC: 4393358
Nodo_NGN21	HB_NE_Ddc/Sctr	Fgf1	Fgfr2	0.048026	0	FGF1_FGFR2	Fgf1 - Fgfr2	FGF	Secreted Signaling	PMC: 4393358
Nodo_NGN3	HB_NE_Ddc/Sctr	Fgf1	Fgfr2	0.039672	0	FGF1_FGFR2	Fgf1 - Fgfr2	FGF	Secreted Signaling	PMC: 4393358
Nodo_NGN4	HB_NE_Ddc/Sctr	Fgf1	Fgfr2	0.0663299	0	FGF1_FGFR2	Fgf1 - Fgfr2	FGF	Secreted Signaling	PMC: 4393358
Nodo_NGN5	HB_NE_Ddc/Sctr	Fgf1	Fgfr2	0.0335161	0	FGF1_FGFR2	Fgf1 - Fgfr2	FGF	Secreted Signaling	PMC: 4393358
Nodo_NGN6	HB_NE_Ddc/Sctr	Fgf1	Fgfr2	0.0476203	0	FGF1_FGFR2	Fgf1 - Fgfr2	FGF	Secreted Signaling	PMC: 4393358
Nodo_NGN7	HB_NE_Ddc/Sctr	Fgf1	Fgfr2	0.0419903	0	FGF1_FGFR2	Fgf1 - Fgfr2	FGF	Secreted Signaling	PMC: 4393358
Nodo_NGN8	HB_NE_Ddc/Sctr	Fgf1	Fgfr2	0.0545777	0	FGF1_FGFR2	Fgf1 - Fgfr2	FGF	Secreted Signaling	PMC: 4393358
Nodo_NGN9	HB_NE_Ddc/Sctr	Fgf1	Fgfr2	0.0245348	0	FGF1_FGFR2	Fgf1 - Fgfr2	FGF	Secreted Signaling	PMC: 4393358
Nodo_NGN1	HB_NE_Ebf2/Atp10a	Fgf1	Fgfr2	0.0476986	0	FGF1_FGFR2	Fgf1 - Fgfr2	FGF	Secreted Signaling	PMC: 4393358
Nodo_NGN10	HB_NE_Ebf2/Atp10a	Fgf1	Fgfr2	0.0229603	0	FGF1_FGFR2	Fgf1 - Fgfr2	FGF	Secreted Signaling	PMC: 4393358
Nodo_NGN11	HB_NE_Ebf2/Atp10a	Fgf1	Fgfr2	0.0106397	0	FGF1_FGFR2	Fgf1 - Fgfr2	FGF	Secreted Signaling	PMC: 4393358
Nodo_NGN12	HB_NE_Ebf2/Atp10a	Fgf1	Fgfr2	0.0366148	0	FGF1_FGFR2	Fgf1 - Fgfr2	FGF	Secreted Signaling	PMC: 4393358
Nodo_NGN13	HB_NE_Ebf2/Atp10a	Fgf1	Fgfr2	0.0571951	0	FGF1_FGFR2	Fgf1 - Fgfr2	FGF	Secreted Signaling	PMC: 4393358
Nodo_NGN14	HB_NE_Ebf2/Atp10a	Fgf1	Fgfr2	0.0384544	0	FGF1_FGFR2	Fgf1 - Fgfr2	FGF	Secreted Signaling	PMC: 4393358
Nodo_NGN15	HB_NE_Ebf2/Atp10a	Fgf1	Fgfr2	0.0499926	0	FGF1_FGFR2	Fgf1 - Fgfr2	FGF	Secreted Signaling	PMC: 4393358
Nodo_NGN16	HB_NE_Ebf2/Atp10a	Fgf1	Fgfr2	0.0611826	0	FGF1_FGFR2	Fgf1 - Fgfr2	FGF	Secreted Signaling	PMC: 4393358
Nodo_NGN17	HB_NE_Ebf2/Atp10a	Fgf1	Fgfr2	0.0339222	0	FGF1_FGFR2	Fgf1 - Fgfr2	FGF	Secreted Signaling	PMC: 4393358
Nodo_NGN18	HB_NE_Ebf2/Atp10a	Fgf1	Fgfr2	0.062333	0	FGF1_FGFR2	Fgf1 - Fgfr2	FGF	Secreted Signaling	PMC: 4393358
Nodo_NGN19	HB_NE_Ebf2/Atp10a	Fgf1	Fgfr2	0.00684481	0.01	FGF1_FGFR2	Fgf1 - Fgfr2	FGF	Secreted Signaling	PMC: 4393358
Nodo_NGN2	HB_NE_Ebf2/Atp10a	Fgf1	Fgfr2	0.0532591	0	FGF1_FGFR2	Fgf1 - Fgfr2	FGF	Secreted Signaling	PMC: 4393358
Nodo_NGN20	HB_NE_Ebf2/Atp10a	Fgf1	Fgfr2	0.0500388	0	FGF1_FGFR2	Fgf1 - Fgfr2	FGF	Secreted Signaling	PMC: 4393358
Nodo_NGN21	HB_NE_Ebf2/Atp10a	Fgf1	Fgfr2	0.0438343	0	FGF1_FGFR2	Fgf1 - Fgfr2	FGF	Secreted Signaling	PMC: 4393358
Nodo_NGN3	HB_NE_Ebf2/Atp10a	Fgf1	Fgfr2	0.0361818	0	FGF1_FGFR2	Fgf1 - Fgfr2	FGF	Secreted Signaling	PMC: 4393358
Nodo_NGN4	HB_NE_Ebf2/Atp10a	Fgf1	Fgfr2	0.0606424	0	FGF1_FGFR2	Fgf1 - Fgfr2	FGF	Secreted Signaling	PMC: 4393358
Nodo_NGN5	HB_NE_Ebf2/Atp10a	Fgf1	Fgfr2	0.0305502	0	FGF1_FGFR2	Fgf1 - Fgfr2	FGF	Secreted Signaling	PMC: 4393358
Nodo_NGN6	HB_NE_Ebf2/Atp10a	Fgf1	Fgfr2	0.0434624	0	FGF1_FGFR2	Fgf1 - Fgfr2	FGF	Secreted Signaling	PMC: 4393358
Nodo_NGN7	HB_NE_Ebf2/Atp10a	Fgf1	Fgfr2	0.0383043	0	FGF1_FGFR2	Fgf1 - Fgfr2	FGF	Secreted Signaling	PMC: 4393358
Nodo_NGN8	HB_NE_Ebf2/Atp10a	Fgf1	Fgfr2	0.0498441	0	FGF1_FGFR2	Fgf1 - Fgfr2	FGF	Secreted Signaling	PMC: 4393358
Nodo_NGN9	HB_NE_Ebf2/Atp10a	Fgf1	Fgfr2	0.0223453	0	FGF1_FGFR2	Fgf1 - Fgfr2	FGF	Secreted Signaling	PMC: 4393358
Nodo_NGN1	HB_NE_Ebf2/Fbxl7	Fgf1	Fgfr2	0.0496069	0	FGF1_FGFR2	Fgf1 - Fgfr2	FGF	Secreted Signaling	PMC: 4393358
Nodo_NGN10	HB_NE_Ebf2/Fbxl7	Fgf1	Fgfr2	0.0239038	0	FGF1_FGFR2	Fgf1 - Fgfr2	FGF	Secreted Signaling	PMC: 4393358
Nodo_NGN11	HB_NE_Ebf2/Fbxl7	Fgf1	Fgfr2	0.0110826	0	FGF1_FGFR2	Fgf1 - Fgfr2	FGF	Secreted Signaling	PMC: 4393358
Nodo_NGN12	HB_NE_Ebf2/Fbxl7	Fgf1	Fgfr2	0.0380975	0	FGF1_FGFR2	Fgf1 - Fgfr2	FGF	Secreted Signaling	PMC: 4393358
Nodo_NGN13	HB_NE_Ebf2/Fbxl7	Fgf1	Fgfr2	0.0594597	0	FGF1_FGFR2	Fgf1 - Fgfr2	FGF	Secreted Signaling	PMC: 4393358
Nodo_NGN14	HB_NE_Ebf2/Fbxl7	Fgf1	Fgfr2	0.0400084	0	FGF1_FGFR2	Fgf1 - Fgfr2	FGF	Secreted Signaling	PMC: 4393358
Nodo_NGN15	HB_NE_Ebf2/Fbxl7	Fgf1	Fgfr2	0.0519877	0	FGF1_FGFR2	Fgf1 - Fgfr2	FGF	Secreted Signaling	PMC: 4393358
Nodo_NGN16	HB_NE_Ebf2/Fbxl7	Fgf1	Fgfr2	0.0635944	0	FGF1_FGFR2	Fgf1 - Fgfr2	FGF	Secreted Signaling	PMC: 4393358
Nodo_NGN17	HB_NE_Ebf2/Fbxl7	Fgf1	Fgfr2	0.0352998	0	FGF1_FGFR2	Fgf1 - Fgfr2	FGF	Secreted Signaling	PMC: 4393358
Nodo_NGN18	HB_NE_Ebf2/Fbxl7	Fgf1	Fgfr2	0.064787	0	FGF1_FGFR2	Fgf1 - Fgfr2	FGF	Secreted Signaling	PMC: 4393358
Nodo_NGN19	HB_NE_Ebf2/Fbxl7	Fgf1	Fgfr2	0.00713089	0	FGF1_FGFR2	Fgf1 - Fgfr2	FGF	Secreted Signaling	PMC: 4393358
Nodo_NGN2	HB_NE_Ebf2/Fbxl7	Fgf1	Fgfr2	0.0553769	0	FGF1_FGFR2	Fgf1 - Fgfr2	FGF	Secreted Signaling	PMC: 4393358
Nodo_NGN20	HB_NE_Ebf2/Fbxl7	Fgf1	Fgfr2	0.0520356	0	FGF1_FGFR2	Fgf1 - Fgfr2	FGF	Secreted Signaling	PMC: 4393358
Nodo_NGN21	HB_NE_Ebf2/Fbxl7	Fgf1	Fgfr2	0.0455955	0	FGF1_FGFR2	Fgf1 - Fgfr2	FGF	Secreted Signaling	PMC: 4393358
Nodo_NGN3	HB_NE_Ebf2/Fbxl7	Fgf1	Fgfr2	0.0376476	0	FGF1_FGFR2	Fgf1 - Fgfr2	FGF	Secreted Signaling	PMC: 4393358
Nodo_NGN4	HB_NE_Ebf2/Fbxl7	Fgf1	Fgfr2	0.0630344	0	FGF1_FGFR2	Fgf1 - Fgfr2	FGF	Secreted Signaling	PMC: 4393358
Nodo_NGN5	HB_NE_Ebf2/Fbxl7	Fgf1	Fgfr2	0.0317954	0	FGF1_FGFR2	Fgf1 - Fgfr2	FGF	Secreted Signaling	PMC: 4393358
Nodo_NGN6	HB_NE_Ebf2/Fbxl7	Fgf1	Fgfr2	0.0452093	0	FGF1_FGFR2	Fgf1 - Fgfr2	FGF	Secreted Signaling	PMC: 4393358
Nodo_NGN7	HB_NE_Ebf2/Fbxl7	Fgf1	Fgfr2	0.0398525	0	FGF1_FGFR2	Fgf1 - Fgfr2	FGF	Secreted Signaling	PMC: 4393358
Nodo_NGN8	HB_NE_Ebf2/Fbxl7	Fgf1	Fgfr2	0.0518336	0	FGF1_FGFR2	Fgf1 - Fgfr2	FGF	Secreted Signaling	PMC: 4393358
Nodo_NGN9	HB_NE_Ebf2/Fbxl7	Fgf1	Fgfr2	0.0232641	0	FGF1_FGFR2	Fgf1 - Fgfr2	FGF	Secreted Signaling	PMC: 4393358
Nodo_NGN1	HB_NE_Gal/Dkk2	Fgf1	Fgfr2	0.0456268	0	FGF1_FGFR2	Fgf1 - Fgfr2	FGF	Secreted Signaling	PMC: 4393358
Nodo_NGN10	HB_NE_Gal/Dkk2	Fgf1	Fgfr2	0.0219383	0	FGF1_FGFR2	Fgf1 - Fgfr2	FGF	Secreted Signaling	PMC: 4393358
Nodo_NGN11	HB_NE_Gal/Dkk2	Fgf1	Fgfr2	0.0101604	0	FGF1_FGFR2	Fgf1 - Fgfr2	FGF	Secreted Signaling	PMC: 4393358
Nodo_NGN12	HB_NE_Gal/Dkk2	Fgf1	Fgfr2	0.0350068	0	FGF1_FGFR2	Fgf1 - Fgfr2	FGF	Secreted Signaling	PMC: 4393358
Nodo_NGN13	HB_NE_Gal/Dkk2	Fgf1	Fgfr2	0.0547346	0	FGF1_FGFR2	Fgf1 - Fgfr2	FGF	Secreted Signaling	PMC: 4393358
Nodo_NGN14	HB_NE_Gal/Dkk2	Fgf1	Fgfr2	0.0367686	0	FGF1_FGFR2	Fgf1 - Fgfr2	FGF	Secreted Signaling	PMC: 4393358
Nodo_NGN15	HB_NE_Gal/Dkk2	Fgf1	Fgfr2	0.0478262	0	FGF1_FGFR2	Fgf1 - Fgfr2	FGF	Secreted Signaling	PMC: 4393358
Nodo_NGN16	HB_NE_Gal/Dkk2	Fgf1	Fgfr2	0.0585612	0	FGF1_FGFR2	Fgf1 - Fgfr2	FGF	Secreted Signaling	PMC: 4393358
Nodo_NGN17	HB_NE_Gal/Dkk2	Fgf1	Fgfr2	0.0324284	0	FGF1_FGFR2	Fgf1 - Fgfr2	FGF	Secreted Signaling	PMC: 4393358
Nodo_NGN18	HB_NE_Gal/Dkk2	Fgf1	Fgfr2	0.0596655	0	FGF1_FGFR2	Fgf1 - Fgfr2	FGF	Secreted Signaling	PMC: 4393358
Nodo_NGN19	HB_NE_Gal/Dkk2	Fgf1	Fgfr2	0.00653533	0.02	FGF1_FGFR2	Fgf1 - Fgfr2	FGF	Secreted Signaling	PMC: 4393358
Nodo_NGN2	HB_NE_Gal/Dkk2	Fgf1	Fgfr2	0.0509587	0	FGF1_FGFR2	Fgf1 - Fgfr2	FGF	Secreted Signaling	PMC: 4393358
Nodo_NGN20	HB_NE_Gal/Dkk2	Fgf1	Fgfr2	0.0478705	0	FGF1_FGFR2	Fgf1 - Fgfr2	FGF	Secreted Signaling	PMC: 4393358
Nodo_NGN21	HB_NE_Gal/Dkk2	Fgf1	Fgfr2	0.041923	0	FGF1_FGFR2	Fgf1 - Fgfr2	FGF	Secreted Signaling	PMC: 4393358
Nodo_NGN3	HB_NE_Gal/Dkk2	Fgf1	Fgfr2	0.0345921	0	FGF1_FGFR2	Fgf1 - Fgfr2	FGF	Secreted Signaling	PMC: 4393358
Nodo_NGN4	HB_NE_Gal/Dkk2	Fgf1	Fgfr2	0.0580427	0	FGF1_FGFR2	Fgf1 - Fgfr2	FGF	Secreted Signaling	PMC: 4393358
Nodo_NGN5	HB_NE_Gal/Dkk2	Fgf1	Fgfr2	0.0292004	0	FGF1_FGFR2	Fgf1 - Fgfr2	FGF	Secreted Signaling	PMC: 4393358
Nodo_NGN6	HB_NE_Gal/Dkk2	Fgf1	Fgfr2	0.0415666	0	FGF1_FGFR2	Fgf1 - Fgfr2	FGF	Secreted Signaling	PMC: 4393358
Nodo_NGN7	HB_NE_Gal/Dkk2	Fgf1	Fgfr2	0.0366248	0	FGF1_FGFR2	Fgf1 - Fgfr2	FGF	Secreted Signaling	PMC: 4393358
Nodo_NGN8	HB_NE_Gal/Dkk2	Fgf1	Fgfr2	0.0476838	0	FGF1_FGFR2	Fgf1 - Fgfr2	FGF	Secreted Signaling	PMC: 4393358
Nodo_NGN9	HB_NE_Gal/Dkk2	Fgf1	Fgfr2	0.0213501	0	FGF1_FGFR2	Fgf1 - Fgfr2	FGF	Secreted Signaling	PMC: 4393358
Nodo_NGN1	HB_NE_Gcg/Prlr	Fgf1	Fgfr2	0.0593481	0	FGF1_FGFR2	Fgf1 - Fgfr2	FGF	Secreted Signaling	PMC: 4393358
Nodo_NGN10	HB_NE_Gcg/Prlr	Fgf1	Fgfr2	0.0287504	0	FGF1_FGFR2	Fgf1 - Fgfr2	FGF	Secreted Signaling	PMC: 4393358
Nodo_NGN11	HB_NE_Gcg/Prlr	Fgf1	Fgfr2	0.0133653	0	FGF1_FGFR2	Fgf1 - Fgfr2	FGF	Secreted Signaling	PMC: 4393358
Nodo_NGN12	HB_NE_Gcg/Prlr	Fgf1	Fgfr2	0.0456872	0	FGF1_FGFR2	Fgf1 - Fgfr2	FGF	Secreted Signaling	PMC: 4393358
Nodo_NGN13	HB_NE_Gcg/Prlr	Fgf1	Fgfr2	0.0709911	0	FGF1_FGFR2	Fgf1 - Fgfr2	FGF	Secreted Signaling	PMC: 4393358
Nodo_NGN14	HB_NE_Gcg/Prlr	Fgf1	Fgfr2	0.0479599	0	FGF1_FGFR2	Fgf1 - Fgfr2	FGF	Secreted Signaling	PMC: 4393358
Nodo_NGN15	HB_NE_Gcg/Prlr	Fgf1	Fgfr2	0.0621658	0	FGF1_FGFR2	Fgf1 - Fgfr2	FGF	Secreted Signaling	PMC: 4393358
Nodo_NGN16	HB_NE_Gcg/Prlr	Fgf1	Fgfr2	0.075863	0	FGF1_FGFR2	Fgf1 - Fgfr2	FGF	Secreted Signaling	PMC: 4393358
Nodo_NGN17	HB_NE_Gcg/Prlr	Fgf1	Fgfr2	0.0423568	0	FGF1_FGFR2	Fgf1 - Fgfr2	FGF	Secreted Signaling	PMC: 4393358
Nodo_NGN18	HB_NE_Gcg/Prlr	Fgf1	Fgfr2	0.0772668	0	FGF1_FGFR2	Fgf1 - Fgfr2	FGF	Secreted Signaling	PMC: 4393358
Nodo_NGN19	HB_NE_Gcg/Prlr	Fgf1	Fgfr2	0.00860671	0.02	FGF1_FGFR2	Fgf1 - Fgfr2	FGF	Secreted Signaling	PMC: 4393358
Nodo_NGN2	HB_NE_Gcg/Prlr	Fgf1	Fgfr2	0.0661723	0	FGF1_FGFR2	Fgf1 - Fgfr2	FGF	Secreted Signaling	PMC: 4393358
Nodo_NGN20	HB_NE_Gcg/Prlr	Fgf1	Fgfr2	0.0622225	0	FGF1_FGFR2	Fgf1 - Fgfr2	FGF	Secreted Signaling	PMC: 4393358
Nodo_NGN21	HB_NE_Gcg/Prlr	Fgf1	Fgfr2	0.0545942	0	FGF1_FGFR2	Fgf1 - Fgfr2	FGF	Secreted Signaling	PMC: 4393358
Nodo_NGN3	HB_NE_Gcg/Prlr	Fgf1	Fgfr2	0.0451519	0	FGF1_FGFR2	Fgf1 - Fgfr2	FGF	Secreted Signaling	PMC: 4393358
Nodo_NGN4	HB_NE_Gcg/Prlr	Fgf1	Fgfr2	0.0752036	0	FGF1_FGFR2	Fgf1 - Fgfr2	FGF	Secreted Signaling	PMC: 4393358
Nodo_NGN5	HB_NE_Gcg/Prlr	Fgf1	Fgfr2	0.0381795	0	FGF1_FGFR2	Fgf1 - Fgfr2	FGF	Secreted Signaling	PMC: 4393358
Nodo_NGN6	HB_NE_Gcg/Prlr	Fgf1	Fgfr2	0.0541362	0	FGF1_FGFR2	Fgf1 - Fgfr2	FGF	Secreted Signaling	PMC: 4393358
Nodo_NGN7	HB_NE_Gcg/Prlr	Fgf1	Fgfr2	0.0477745	0	FGF1_FGFR2	Fgf1 - Fgfr2	FGF	Secreted Signaling	PMC: 4393358
Nodo_NGN8	HB_NE_Gcg/Prlr	Fgf1	Fgfr2	0.0619836	0	FGF1_FGFR2	Fgf1 - Fgfr2	FGF	Secreted Signaling	PMC: 4393358
Nodo_NGN9	HB_NE_Gcg/Prlr	Fgf1	Fgfr2	0.0279847	0	FGF1_FGFR2	Fgf1 - Fgfr2	FGF	Secreted Signaling	PMC: 4393358
Nodo_NGN1	HB_NE_Grin2c/Osbpl3	Fgf1	Fgfr2	0.0497269	0	FGF1_FGFR2	Fgf1 - Fgfr2	FGF	Secreted Signaling	PMC: 4393358
Nodo_NGN10	HB_NE_Grin2c/Osbpl3	Fgf1	Fgfr2	0.0239632	0	FGF1_FGFR2	Fgf1 - Fgfr2	FGF	Secreted Signaling	PMC: 4393358
Nodo_NGN11	HB_NE_Grin2c/Osbpl3	Fgf1	Fgfr2	0.0111105	0	FGF1_FGFR2	Fgf1 - Fgfr2	FGF	Secreted Signaling	PMC: 4393358
Nodo_NGN12	HB_NE_Grin2c/Osbpl3	Fgf1	Fgfr2	0.0381908	0	FGF1_FGFR2	Fgf1 - Fgfr2	FGF	Secreted Signaling	PMC: 4393358
Nodo_NGN13	HB_NE_Grin2c/Osbpl3	Fgf1	Fgfr2	0.059602	0	FGF1_FGFR2	Fgf1 - Fgfr2	FGF	Secreted Signaling	PMC: 4393358
Nodo_NGN14	HB_NE_Grin2c/Osbpl3	Fgf1	Fgfr2	0.0401062	0	FGF1_FGFR2	Fgf1 - Fgfr2	FGF	Secreted Signaling	PMC: 4393358
Nodo_NGN15	HB_NE_Grin2c/Osbpl3	Fgf1	Fgfr2	0.0521132	0	FGF1_FGFR2	Fgf1 - Fgfr2	FGF	Secreted Signaling	PMC: 4393358
Nodo_NGN16	HB_NE_Grin2c/Osbpl3	Fgf1	Fgfr2	0.063746	0	FGF1_FGFR2	Fgf1 - Fgfr2	FGF	Secreted Signaling	PMC: 4393358
Nodo_NGN17	HB_NE_Grin2c/Osbpl3	Fgf1	Fgfr2	0.0353865	0	FGF1_FGFR2	Fgf1 - Fgfr2	FGF	Secreted Signaling	PMC: 4393358
Nodo_NGN18	HB_NE_Grin2c/Osbpl3	Fgf1	Fgfr2	0.0649413	0	FGF1_FGFR2	Fgf1 - Fgfr2	FGF	Secreted Signaling	PMC: 4393358
Nodo_NGN19	HB_NE_Grin2c/Osbpl3	Fgf1	Fgfr2	0.00714892	0.01	FGF1_FGFR2	Fgf1 - Fgfr2	FGF	Secreted Signaling	PMC: 4393358
Nodo_NGN2	HB_NE_Grin2c/Osbpl3	Fgf1	Fgfr2	0.0555101	0	FGF1_FGFR2	Fgf1 - Fgfr2	FGF	Secreted Signaling	PMC: 4393358
Nodo_NGN20	HB_NE_Grin2c/Osbpl3	Fgf1	Fgfr2	0.0521612	0	FGF1_FGFR2	Fgf1 - Fgfr2	FGF	Secreted Signaling	PMC: 4393358
Nodo_NGN21	HB_NE_Grin2c/Osbpl3	Fgf1	Fgfr2	0.0457063	0	FGF1_FGFR2	Fgf1 - Fgfr2	FGF	Secreted Signaling	PMC: 4393358
Nodo_NGN3	HB_NE_Grin2c/Osbpl3	Fgf1	Fgfr2	0.0377398	0	FGF1_FGFR2	Fgf1 - Fgfr2	FGF	Secreted Signaling	PMC: 4393358
Nodo_NGN4	HB_NE_Grin2c/Osbpl3	Fgf1	Fgfr2	0.0631847	0	FGF1_FGFR2	Fgf1 - Fgfr2	FGF	Secreted Signaling	PMC: 4393358
Nodo_NGN5	HB_NE_Grin2c/Osbpl3	Fgf1	Fgfr2	0.0318738	0	FGF1_FGFR2	Fgf1 - Fgfr2	FGF	Secreted Signaling	PMC: 4393358
Nodo_NGN6	HB_NE_Grin2c/Osbpl3	Fgf1	Fgfr2	0.0453192	0	FGF1_FGFR2	Fgf1 - Fgfr2	FGF	Secreted Signaling	PMC: 4393358
Nodo_NGN7	HB_NE_Grin2c/Osbpl3	Fgf1	Fgfr2	0.0399499	0	FGF1_FGFR2	Fgf1 - Fgfr2	FGF	Secreted Signaling	PMC: 4393358
Nodo_NGN8	HB_NE_Grin2c/Osbpl3	Fgf1	Fgfr2	0.0519588	0	FGF1_FGFR2	Fgf1 - Fgfr2	FGF	Secreted Signaling	PMC: 4393358
Nodo_NGN9	HB_NE_Grin2c/Osbpl3	Fgf1	Fgfr2	0.0233219	0	FGF1_FGFR2	Fgf1 - Fgfr2	FGF	Secreted Signaling	PMC: 4393358
Nodo_NGN1	HB_NE_Hmcn2/Mybpc1	Fgf1	Fgfr2	0.047808	0	FGF1_FGFR2	Fgf1 - Fgfr2	FGF	Secreted Signaling	PMC: 4393358
Nodo_NGN10	HB_NE_Hmcn2/Mybpc1	Fgf1	Fgfr2	0.0230144	0	FGF1_FGFR2	Fgf1 - Fgfr2	FGF	Secreted Signaling	PMC: 4393358
Nodo_NGN11	HB_NE_Hmcn2/Mybpc1	Fgf1	Fgfr2	0.0106651	0	FGF1_FGFR2	Fgf1 - Fgfr2	FGF	Secreted Signaling	PMC: 4393358
Nodo_NGN12	HB_NE_Hmcn2/Mybpc1	Fgf1	Fgfr2	0.0366998	0	FGF1_FGFR2	Fgf1 - Fgfr2	FGF	Secreted Signaling	PMC: 4393358
Nodo_NGN13	HB_NE_Hmcn2/Mybpc1	Fgf1	Fgfr2	0.057325	0	FGF1_FGFR2	Fgf1 - Fgfr2	FGF	Secreted Signaling	PMC: 4393358
Nodo_NGN14	HB_NE_Hmcn2/Mybpc1	Fgf1	Fgfr2	0.0385435	0	FGF1_FGFR2	Fgf1 - Fgfr2	FGF	Secreted Signaling	PMC: 4393358
Nodo_NGN15	HB_NE_Hmcn2/Mybpc1	Fgf1	Fgfr2	0.050107	0	FGF1_FGFR2	Fgf1 - Fgfr2	FGF	Secreted Signaling	PMC: 4393358
Nodo_NGN16	HB_NE_Hmcn2/Mybpc1	Fgf1	Fgfr2	0.061321	0	FGF1_FGFR2	Fgf1 - Fgfr2	FGF	Secreted Signaling	PMC: 4393358
Nodo_NGN17	HB_NE_Hmcn2/Mybpc1	Fgf1	Fgfr2	0.0340012	0	FGF1_FGFR2	Fgf1 - Fgfr2	FGF	Secreted Signaling	PMC: 4393358
Nodo_NGN18	HB_NE_Hmcn2/Mybpc1	Fgf1	Fgfr2	0.0624739	0	FGF1_FGFR2	Fgf1 - Fgfr2	FGF	Secreted Signaling	PMC: 4393358
Nodo_NGN2	HB_NE_Hmcn2/Mybpc1	Fgf1	Fgfr2	0.0533806	0	FGF1_FGFR2	Fgf1 - Fgfr2	FGF	Secreted Signaling	PMC: 4393358
Nodo_NGN20	HB_NE_Hmcn2/Mybpc1	Fgf1	Fgfr2	0.0501533	0	FGF1_FGFR2	Fgf1 - Fgfr2	FGF	Secreted Signaling	PMC: 4393358
Nodo_NGN21	HB_NE_Hmcn2/Mybpc1	Fgf1	Fgfr2	0.0439353	0	FGF1_FGFR2	Fgf1 - Fgfr2	FGF	Secreted Signaling	PMC: 4393358
Nodo_NGN3	HB_NE_Hmcn2/Mybpc1	Fgf1	Fgfr2	0.0362658	0	FGF1_FGFR2	Fgf1 - Fgfr2	FGF	Secreted Signaling	PMC: 4393358
Nodo_NGN4	HB_NE_Hmcn2/Mybpc1	Fgf1	Fgfr2	0.0607797	0	FGF1_FGFR2	Fgf1 - Fgfr2	FGF	Secreted Signaling	PMC: 4393358
Nodo_NGN5	HB_NE_Hmcn2/Mybpc1	Fgf1	Fgfr2	0.0306216	0	FGF1_FGFR2	Fgf1 - Fgfr2	FGF	Secreted Signaling	PMC: 4393358
Nodo_NGN6	HB_NE_Hmcn2/Mybpc1	Fgf1	Fgfr2	0.0435626	0	FGF1_FGFR2	Fgf1 - Fgfr2	FGF	Secreted Signaling	PMC: 4393358
Nodo_NGN7	HB_NE_Hmcn2/Mybpc1	Fgf1	Fgfr2	0.038393	0	FGF1_FGFR2	Fgf1 - Fgfr2	FGF	Secreted Signaling	PMC: 4393358
Nodo_NGN8	HB_NE_Hmcn2/Mybpc1	Fgf1	Fgfr2	0.0499583	0	FGF1_FGFR2	Fgf1 - Fgfr2	FGF	Secreted Signaling	PMC: 4393358
Nodo_NGN9	HB_NE_Hmcn2/Mybpc1	Fgf1	Fgfr2	0.022398	0	FGF1_FGFR2	Fgf1 - Fgfr2	FGF	Secreted Signaling	PMC: 4393358
Nodo_NGN1	HB_NE_Lhx2/Lhx9	Fgf1	Fgfr2	0.0528715	0	FGF1_FGFR2	Fgf1 - Fgfr2	FGF	Secreted Signaling	PMC: 4393358
Nodo_NGN10	HB_NE_Lhx2/Lhx9	Fgf1	Fgfr2	0.0255223	0	FGF1_FGFR2	Fgf1 - Fgfr2	FGF	Secreted Signaling	PMC: 4393358
Nodo_NGN11	HB_NE_Lhx2/Lhx9	Fgf1	Fgfr2	0.0118436	0	FGF1_FGFR2	Fgf1 - Fgfr2	FGF	Secreted Signaling	PMC: 4393358
Nodo_NGN12	HB_NE_Lhx2/Lhx9	Fgf1	Fgfr2	0.040637	0	FGF1_FGFR2	Fgf1 - Fgfr2	FGF	Secreted Signaling	PMC: 4393358
Nodo_NGN13	HB_NE_Lhx2/Lhx9	Fgf1	Fgfr2	0.0633295	0	FGF1_FGFR2	Fgf1 - Fgfr2	FGF	Secreted Signaling	PMC: 4393358
Nodo_NGN14	HB_NE_Lhx2/Lhx9	Fgf1	Fgfr2	0.0426697	0	FGF1_FGFR2	Fgf1 - Fgfr2	FGF	Secreted Signaling	PMC: 4393358
Nodo_NGN15	HB_NE_Lhx2/Lhx9	Fgf1	Fgfr2	0.0553999	0	FGF1_FGFR2	Fgf1 - Fgfr2	FGF	Secreted Signaling	PMC: 4393358
Nodo_NGN16	HB_NE_Lhx2/Lhx9	Fgf1	Fgfr2	0.0677139	0	FGF1_FGFR2	Fgf1 - Fgfr2	FGF	Secreted Signaling	PMC: 4393358
Nodo_NGN17	HB_NE_Lhx2/Lhx9	Fgf1	Fgfr2	0.0376602	0	FGF1_FGFR2	Fgf1 - Fgfr2	FGF	Secreted Signaling	PMC: 4393358
Nodo_NGN18	HB_NE_Lhx2/Lhx9	Fgf1	Fgfr2	0.0689782	0	FGF1_FGFR2	Fgf1 - Fgfr2	FGF	Secreted Signaling	PMC: 4393358
Nodo_NGN19	HB_NE_Lhx2/Lhx9	Fgf1	Fgfr2	0.0076226	0	FGF1_FGFR2	Fgf1 - Fgfr2	FGF	Secreted Signaling	PMC: 4393358
Nodo_NGN2	HB_NE_Lhx2/Lhx9	Fgf1	Fgfr2	0.0589977	0	FGF1_FGFR2	Fgf1 - Fgfr2	FGF	Secreted Signaling	PMC: 4393358
Nodo_NGN20	HB_NE_Lhx2/Lhx9	Fgf1	Fgfr2	0.0554508	0	FGF1_FGFR2	Fgf1 - Fgfr2	FGF	Secreted Signaling	PMC: 4393358
Nodo_NGN21	HB_NE_Lhx2/Lhx9	Fgf1	Fgfr2	0.0486096	0	FGF1_FGFR2	Fgf1 - Fgfr2	FGF	Secreted Signaling	PMC: 4393358
Nodo_NGN3	HB_NE_Lhx2/Lhx9	Fgf1	Fgfr2	0.0401584	0	FGF1_FGFR2	Fgf1 - Fgfr2	FGF	Secreted Signaling	PMC: 4393358
Nodo_NGN4	HB_NE_Lhx2/Lhx9	Fgf1	Fgfr2	0.0671202	0	FGF1_FGFR2	Fgf1 - Fgfr2	FGF	Secreted Signaling	PMC: 4393358
Nodo_NGN5	HB_NE_Lhx2/Lhx9	Fgf1	Fgfr2	0.0339297	0	FGF1_FGFR2	Fgf1 - Fgfr2	FGF	Secreted Signaling	PMC: 4393358
Nodo_NGN6	HB_NE_Lhx2/Lhx9	Fgf1	Fgfr2	0.0481992	0	FGF1_FGFR2	Fgf1 - Fgfr2	FGF	Secreted Signaling	PMC: 4393358
Nodo_NGN7	HB_NE_Lhx2/Lhx9	Fgf1	Fgfr2	0.0425039	0	FGF1_FGFR2	Fgf1 - Fgfr2	FGF	Secreted Signaling	PMC: 4393358
Nodo_NGN8	HB_NE_Lhx2/Lhx9	Fgf1	Fgfr2	0.0552363	0	FGF1_FGFR2	Fgf1 - Fgfr2	FGF	Secreted Signaling	PMC: 4393358
Nodo_NGN9	HB_NE_Lhx2/Lhx9	Fgf1	Fgfr2	0.0248404	0	FGF1_FGFR2	Fgf1 - Fgfr2	FGF	Secreted Signaling	PMC: 4393358
Nodo_NGN1	HB_NE_Maf/Rorb	Fgf1	Fgfr2	0.0524466	0	FGF1_FGFR2	Fgf1 - Fgfr2	FGF	Secreted Signaling	PMC: 4393358
Nodo_NGN10	HB_NE_Maf/Rorb	Fgf1	Fgfr2	0.0253113	0	FGF1_FGFR2	Fgf1 - Fgfr2	FGF	Secreted Signaling	PMC: 4393358
Nodo_NGN11	HB_NE_Maf/Rorb	Fgf1	Fgfr2	0.0117443	0	FGF1_FGFR2	Fgf1 - Fgfr2	FGF	Secreted Signaling	PMC: 4393358
Nodo_NGN12	HB_NE_Maf/Rorb	Fgf1	Fgfr2	0.0403063	0	FGF1_FGFR2	Fgf1 - Fgfr2	FGF	Secreted Signaling	PMC: 4393358
Nodo_NGN13	HB_NE_Maf/Rorb	Fgf1	Fgfr2	0.0628261	0	FGF1_FGFR2	Fgf1 - Fgfr2	FGF	Secreted Signaling	PMC: 4393358
Nodo_NGN14	HB_NE_Maf/Rorb	Fgf1	Fgfr2	0.0423231	0	FGF1_FGFR2	Fgf1 - Fgfr2	FGF	Secreted Signaling	PMC: 4393358
Nodo_NGN15	HB_NE_Maf/Rorb	Fgf1	Fgfr2	0.0549558	0	FGF1_FGFR2	Fgf1 - Fgfr2	FGF	Secreted Signaling	PMC: 4393358
Nodo_NGN16	HB_NE_Maf/Rorb	Fgf1	Fgfr2	0.0671782	0	FGF1_FGFR2	Fgf1 - Fgfr2	FGF	Secreted Signaling	PMC: 4393358
Nodo_NGN17	HB_NE_Maf/Rorb	Fgf1	Fgfr2	0.0373527	0	FGF1_FGFR2	Fgf1 - Fgfr2	FGF	Secreted Signaling	PMC: 4393358
Nodo_NGN18	HB_NE_Maf/Rorb	Fgf1	Fgfr2	0.0684332	0	FGF1_FGFR2	Fgf1 - Fgfr2	FGF	Secreted Signaling	PMC: 4393358
Nodo_NGN19	HB_NE_Maf/Rorb	Fgf1	Fgfr2	0.00755844	0.03	FGF1_FGFR2	Fgf1 - Fgfr2	FGF	Secreted Signaling	PMC: 4393358
Nodo_NGN2	HB_NE_Maf/Rorb	Fgf1	Fgfr2	0.0585266	0	FGF1_FGFR2	Fgf1 - Fgfr2	FGF	Secreted Signaling	PMC: 4393358
Nodo_NGN20	HB_NE_Maf/Rorb	Fgf1	Fgfr2	0.0550063	0	FGF1_FGFR2	Fgf1 - Fgfr2	FGF	Secreted Signaling	PMC: 4393358
Nodo_NGN21	HB_NE_Maf/Rorb	Fgf1	Fgfr2	0.0482172	0	FGF1_FGFR2	Fgf1 - Fgfr2	FGF	Secreted Signaling	PMC: 4393358
Nodo_NGN3	HB_NE_Maf/Rorb	Fgf1	Fgfr2	0.0398314	0	FGF1_FGFR2	Fgf1 - Fgfr2	FGF	Secreted Signaling	PMC: 4393358
Nodo_NGN4	HB_NE_Maf/Rorb	Fgf1	Fgfr2	0.0665889	0	FGF1_FGFR2	Fgf1 - Fgfr2	FGF	Secreted Signaling	PMC: 4393358
Nodo_NGN5	HB_NE_Maf/Rorb	Fgf1	Fgfr2	0.0336516	0	FGF1_FGFR2	Fgf1 - Fgfr2	FGF	Secreted Signaling	PMC: 4393358
Nodo_NGN6	HB_NE_Maf/Rorb	Fgf1	Fgfr2	0.04781	0	FGF1_FGFR2	Fgf1 - Fgfr2	FGF	Secreted Signaling	PMC: 4393358
Nodo_NGN7	HB_NE_Maf/Rorb	Fgf1	Fgfr2	0.0421586	0	FGF1_FGFR2	Fgf1 - Fgfr2	FGF	Secreted Signaling	PMC: 4393358
Nodo_NGN8	HB_NE_Maf/Rorb	Fgf1	Fgfr2	0.0547935	0	FGF1_FGFR2	Fgf1 - Fgfr2	FGF	Secreted Signaling	PMC: 4393358
Nodo_NGN9	HB_NE_Maf/Rorb	Fgf1	Fgfr2	0.0246349	0	FGF1_FGFR2	Fgf1 - Fgfr2	FGF	Secreted Signaling	PMC: 4393358
Nodo_NGN1	HB_NE_Mecom/Zfhx3	Fgf1	Fgfr2	0.0489091	0	FGF1_FGFR2	Fgf1 - Fgfr2	FGF	Secreted Signaling	PMC: 4393358
Nodo_NGN10	HB_NE_Mecom/Zfhx3	Fgf1	Fgfr2	0.0235585	0	FGF1_FGFR2	Fgf1 - Fgfr2	FGF	Secreted Signaling	PMC: 4393358
Nodo_NGN11	HB_NE_Mecom/Zfhx3	Fgf1	Fgfr2	0.0109205	0	FGF1_FGFR2	Fgf1 - Fgfr2	FGF	Secreted Signaling	PMC: 4393358
Nodo_NGN12	HB_NE_Mecom/Zfhx3	Fgf1	Fgfr2	0.0375551	0	FGF1_FGFR2	Fgf1 - Fgfr2	FGF	Secreted Signaling	PMC: 4393358
Nodo_NGN13	HB_NE_Mecom/Zfhx3	Fgf1	Fgfr2	0.0586318	0	FGF1_FGFR2	Fgf1 - Fgfr2	FGF	Secreted Signaling	PMC: 4393358
Nodo_NGN14	HB_NE_Mecom/Zfhx3	Fgf1	Fgfr2	0.03944	0	FGF1_FGFR2	Fgf1 - Fgfr2	FGF	Secreted Signaling	PMC: 4393358
Nodo_NGN15	HB_NE_Mecom/Zfhx3	Fgf1	Fgfr2	0.0512582	0	FGF1_FGFR2	Fgf1 - Fgfr2	FGF	Secreted Signaling	PMC: 4393358
Nodo_NGN16	HB_NE_Mecom/Zfhx3	Fgf1	Fgfr2	0.0627128	0	FGF1_FGFR2	Fgf1 - Fgfr2	FGF	Secreted Signaling	PMC: 4393358
Nodo_NGN17	HB_NE_Mecom/Zfhx3	Fgf1	Fgfr2	0.0347959	0	FGF1_FGFR2	Fgf1 - Fgfr2	FGF	Secreted Signaling	PMC: 4393358
Nodo_NGN18	HB_NE_Mecom/Zfhx3	Fgf1	Fgfr2	0.06389	0	FGF1_FGFR2	Fgf1 - Fgfr2	FGF	Secreted Signaling	PMC: 4393358
Nodo_NGN19	HB_NE_Mecom/Zfhx3	Fgf1	Fgfr2	0.00702617	0	FGF1_FGFR2	Fgf1 - Fgfr2	FGF	Secreted Signaling	PMC: 4393358
Nodo_NGN2	HB_NE_Mecom/Zfhx3	Fgf1	Fgfr2	0.0546026	0	FGF1_FGFR2	Fgf1 - Fgfr2	FGF	Secreted Signaling	PMC: 4393358
Nodo_NGN20	HB_NE_Mecom/Zfhx3	Fgf1	Fgfr2	0.0513055	0	FGF1_FGFR2	Fgf1 - Fgfr2	FGF	Secreted Signaling	PMC: 4393358
Nodo_NGN21	HB_NE_Mecom/Zfhx3	Fgf1	Fgfr2	0.0449514	0	FGF1_FGFR2	Fgf1 - Fgfr2	FGF	Secreted Signaling	PMC: 4393358
Nodo_NGN3	HB_NE_Mecom/Zfhx3	Fgf1	Fgfr2	0.0371114	0	FGF1_FGFR2	Fgf1 - Fgfr2	FGF	Secreted Signaling	PMC: 4393358
Nodo_NGN4	HB_NE_Mecom/Zfhx3	Fgf1	Fgfr2	0.06216	0	FGF1_FGFR2	Fgf1 - Fgfr2	FGF	Secreted Signaling	PMC: 4393358
Nodo_NGN5	HB_NE_Mecom/Zfhx3	Fgf1	Fgfr2	0.0313399	0	FGF1_FGFR2	Fgf1 - Fgfr2	FGF	Secreted Signaling	PMC: 4393358
Nodo_NGN6	HB_NE_Mecom/Zfhx3	Fgf1	Fgfr2	0.0445705	0	FGF1_FGFR2	Fgf1 - Fgfr2	FGF	Secreted Signaling	PMC: 4393358
Nodo_NGN7	HB_NE_Mecom/Zfhx3	Fgf1	Fgfr2	0.0392862	0	FGF1_FGFR2	Fgf1 - Fgfr2	FGF	Secreted Signaling	PMC: 4393358
Nodo_NGN8	HB_NE_Mecom/Zfhx3	Fgf1	Fgfr2	0.0511062	0	FGF1_FGFR2	Fgf1 - Fgfr2	FGF	Secreted Signaling	PMC: 4393358
Nodo_NGN9	HB_NE_Mecom/Zfhx3	Fgf1	Fgfr2	0.0229279	0	FGF1_FGFR2	Fgf1 - Fgfr2	FGF	Secreted Signaling	PMC: 4393358
Nodo_NGN1	HB_NE_Mylk/Lpar1	Fgf1	Fgfr2	0.0505955	0	FGF1_FGFR2	Fgf1 - Fgfr2	FGF	Secreted Signaling	PMC: 4393358
Nodo_NGN10	HB_NE_Mylk/Lpar1	Fgf1	Fgfr2	0.0243933	0	FGF1_FGFR2	Fgf1 - Fgfr2	FGF	Secreted Signaling	PMC: 4393358
Nodo_NGN11	HB_NE_Mylk/Lpar1	Fgf1	Fgfr2	0.0113126	0	FGF1_FGFR2	Fgf1 - Fgfr2	FGF	Secreted Signaling	PMC: 4393358
Nodo_NGN12	HB_NE_Mylk/Lpar1	Fgf1	Fgfr2	0.0388661	0	FGF1_FGFR2	Fgf1 - Fgfr2	FGF	Secreted Signaling	PMC: 4393358
Nodo_NGN13	HB_NE_Mylk/Lpar1	Fgf1	Fgfr2	0.0606321	0	FGF1_FGFR2	Fgf1 - Fgfr2	FGF	Secreted Signaling	PMC: 4393358
Nodo_NGN14	HB_NE_Mylk/Lpar1	Fgf1	Fgfr2	0.040814	0	FGF1_FGFR2	Fgf1 - Fgfr2	FGF	Secreted Signaling	PMC: 4393358
Nodo_NGN15	HB_NE_Mylk/Lpar1	Fgf1	Fgfr2	0.0530211	0	FGF1_FGFR2	Fgf1 - Fgfr2	FGF	Secreted Signaling	PMC: 4393358
Nodo_NGN16	HB_NE_Mylk/Lpar1	Fgf1	Fgfr2	0.0648427	0	FGF1_FGFR2	Fgf1 - Fgfr2	FGF	Secreted Signaling	PMC: 4393358
Nodo_NGN17	HB_NE_Mylk/Lpar1	Fgf1	Fgfr2	0.0360141	0	FGF1_FGFR2	Fgf1 - Fgfr2	FGF	Secreted Signaling	PMC: 4393358
Nodo_NGN18	HB_NE_Mylk/Lpar1	Fgf1	Fgfr2	0.0660572	0	FGF1_FGFR2	Fgf1 - Fgfr2	FGF	Secreted Signaling	PMC: 4393358
Nodo_NGN19	HB_NE_Mylk/Lpar1	Fgf1	Fgfr2	0.00727949	0.03	FGF1_FGFR2	Fgf1 - Fgfr2	FGF	Secreted Signaling	PMC: 4393358
Nodo_NGN2	HB_NE_Mylk/Lpar1	Fgf1	Fgfr2	0.0564737	0	FGF1_FGFR2	Fgf1 - Fgfr2	FGF	Secreted Signaling	PMC: 4393358
Nodo_NGN20	HB_NE_Mylk/Lpar1	Fgf1	Fgfr2	0.05307	0	FGF1_FGFR2	Fgf1 - Fgfr2	FGF	Secreted Signaling	PMC: 4393358
Nodo_NGN21	HB_NE_Mylk/Lpar1	Fgf1	Fgfr2	0.0465081	0	FGF1_FGFR2	Fgf1 - Fgfr2	FGF	Secreted Signaling	PMC: 4393358
Nodo_NGN3	HB_NE_Mylk/Lpar1	Fgf1	Fgfr2	0.0384075	0	FGF1_FGFR2	Fgf1 - Fgfr2	FGF	Secreted Signaling	PMC: 4393358
Nodo_NGN4	HB_NE_Mylk/Lpar1	Fgf1	Fgfr2	0.0642725	0	FGF1_FGFR2	Fgf1 - Fgfr2	FGF	Secreted Signaling	PMC: 4393358
Nodo_NGN5	HB_NE_Mylk/Lpar1	Fgf1	Fgfr2	0.0324412	0	FGF1_FGFR2	Fgf1 - Fgfr2	FGF	Secreted Signaling	PMC: 4393358
Nodo_NGN6	HB_NE_Mylk/Lpar1	Fgf1	Fgfr2	0.0461146	0	FGF1_FGFR2	Fgf1 - Fgfr2	FGF	Secreted Signaling	PMC: 4393358
Nodo_NGN7	HB_NE_Mylk/Lpar1	Fgf1	Fgfr2	0.040655	0	FGF1_FGFR2	Fgf1 - Fgfr2	FGF	Secreted Signaling	PMC: 4393358
Nodo_NGN8	HB_NE_Mylk/Lpar1	Fgf1	Fgfr2	0.0528642	0	FGF1_FGFR2	Fgf1 - Fgfr2	FGF	Secreted Signaling	PMC: 4393358
Nodo_NGN9	HB_NE_Mylk/Lpar1	Fgf1	Fgfr2	0.0237408	0	FGF1_FGFR2	Fgf1 - Fgfr2	FGF	Secreted Signaling	PMC: 4393358
Nodo_NGN1	HB_NE_Nfib/Zic2	Fgf1	Fgfr2	0.0502218	0	FGF1_FGFR2	Fgf1 - Fgfr2	FGF	Secreted Signaling	PMC: 4393358
Nodo_NGN10	HB_NE_Nfib/Zic2	Fgf1	Fgfr2	0.0242082	0	FGF1_FGFR2	Fgf1 - Fgfr2	FGF	Secreted Signaling	PMC: 4393358
Nodo_NGN11	HB_NE_Nfib/Zic2	Fgf1	Fgfr2	0.0112256	0	FGF1_FGFR2	Fgf1 - Fgfr2	FGF	Secreted Signaling	PMC: 4393358
Nodo_NGN12	HB_NE_Nfib/Zic2	Fgf1	Fgfr2	0.0385755	0	FGF1_FGFR2	Fgf1 - Fgfr2	FGF	Secreted Signaling	PMC: 4393358
Nodo_NGN13	HB_NE_Nfib/Zic2	Fgf1	Fgfr2	0.060189	0	FGF1_FGFR2	Fgf1 - Fgfr2	FGF	Secreted Signaling	PMC: 4393358
Nodo_NGN14	HB_NE_Nfib/Zic2	Fgf1	Fgfr2	0.0405094	0	FGF1_FGFR2	Fgf1 - Fgfr2	FGF	Secreted Signaling	PMC: 4393358
Nodo_NGN15	HB_NE_Nfib/Zic2	Fgf1	Fgfr2	0.0526305	0	FGF1_FGFR2	Fgf1 - Fgfr2	FGF	Secreted Signaling	PMC: 4393358
Nodo_NGN16	HB_NE_Nfib/Zic2	Fgf1	Fgfr2	0.0643709	0	FGF1_FGFR2	Fgf1 - Fgfr2	FGF	Secreted Signaling	PMC: 4393358
Nodo_NGN17	HB_NE_Nfib/Zic2	Fgf1	Fgfr2	0.035744	0	FGF1_FGFR2	Fgf1 - Fgfr2	FGF	Secreted Signaling	PMC: 4393358
Nodo_NGN18	HB_NE_Nfib/Zic2	Fgf1	Fgfr2	0.0655771	0	FGF1_FGFR2	Fgf1 - Fgfr2	FGF	Secreted Signaling	PMC: 4393358
Nodo_NGN19	HB_NE_Nfib/Zic2	Fgf1	Fgfr2	0.00722329	0.01	FGF1_FGFR2	Fgf1 - Fgfr2	FGF	Secreted Signaling	PMC: 4393358
Nodo_NGN2	HB_NE_Nfib/Zic2	Fgf1	Fgfr2	0.0560591	0	FGF1_FGFR2	Fgf1 - Fgfr2	FGF	Secreted Signaling	PMC: 4393358
Nodo_NGN20	HB_NE_Nfib/Zic2	Fgf1	Fgfr2	0.052679	0	FGF1_FGFR2	Fgf1 - Fgfr2	FGF	Secreted Signaling	PMC: 4393358
Nodo_NGN21	HB_NE_Nfib/Zic2	Fgf1	Fgfr2	0.0461631	0	FGF1_FGFR2	Fgf1 - Fgfr2	FGF	Secreted Signaling	PMC: 4393358
Nodo_NGN3	HB_NE_Nfib/Zic2	Fgf1	Fgfr2	0.0381202	0	FGF1_FGFR2	Fgf1 - Fgfr2	FGF	Secreted Signaling	PMC: 4393358
Nodo_NGN4	HB_NE_Nfib/Zic2	Fgf1	Fgfr2	0.0638045	0	FGF1_FGFR2	Fgf1 - Fgfr2	FGF	Secreted Signaling	PMC: 4393358
Nodo_NGN5	HB_NE_Nfib/Zic2	Fgf1	Fgfr2	0.032197	0	FGF1_FGFR2	Fgf1 - Fgfr2	FGF	Secreted Signaling	PMC: 4393358
Nodo_NGN6	HB_NE_Nfib/Zic2	Fgf1	Fgfr2	0.0457724	0	FGF1_FGFR2	Fgf1 - Fgfr2	FGF	Secreted Signaling	PMC: 4393358
Nodo_NGN7	HB_NE_Nfib/Zic2	Fgf1	Fgfr2	0.0403516	0	FGF1_FGFR2	Fgf1 - Fgfr2	FGF	Secreted Signaling	PMC: 4393358
Nodo_NGN8	HB_NE_Nfib/Zic2	Fgf1	Fgfr2	0.0524746	0	FGF1_FGFR2	Fgf1 - Fgfr2	FGF	Secreted Signaling	PMC: 4393358
Nodo_NGN9	HB_NE_Nfib/Zic2	Fgf1	Fgfr2	0.0235606	0	FGF1_FGFR2	Fgf1 - Fgfr2	FGF	Secreted Signaling	PMC: 4393358
Nodo_NGN1	HB_NE_Pde1a/Zeb2	Fgf1	Fgfr2	0.0503083	0	FGF1_FGFR2	Fgf1 - Fgfr2	FGF	Secreted Signaling	PMC: 4393358
Nodo_NGN10	HB_NE_Pde1a/Zeb2	Fgf1	Fgfr2	0.024251	0	FGF1_FGFR2	Fgf1 - Fgfr2	FGF	Secreted Signaling	PMC: 4393358
Nodo_NGN11	HB_NE_Pde1a/Zeb2	Fgf1	Fgfr2	0.0112457	0	FGF1_FGFR2	Fgf1 - Fgfr2	FGF	Secreted Signaling	PMC: 4393358
Nodo_NGN12	HB_NE_Pde1a/Zeb2	Fgf1	Fgfr2	0.0386427	0	FGF1_FGFR2	Fgf1 - Fgfr2	FGF	Secreted Signaling	PMC: 4393358
Nodo_NGN13	HB_NE_Pde1a/Zeb2	Fgf1	Fgfr2	0.0602915	0	FGF1_FGFR2	Fgf1 - Fgfr2	FGF	Secreted Signaling	PMC: 4393358
Nodo_NGN14	HB_NE_Pde1a/Zeb2	Fgf1	Fgfr2	0.0405799	0	FGF1_FGFR2	Fgf1 - Fgfr2	FGF	Secreted Signaling	PMC: 4393358
Nodo_NGN15	HB_NE_Pde1a/Zeb2	Fgf1	Fgfr2	0.0527208	0	FGF1_FGFR2	Fgf1 - Fgfr2	FGF	Secreted Signaling	PMC: 4393358
Nodo_NGN16	HB_NE_Pde1a/Zeb2	Fgf1	Fgfr2	0.0644801	0	FGF1_FGFR2	Fgf1 - Fgfr2	FGF	Secreted Signaling	PMC: 4393358
Nodo_NGN17	HB_NE_Pde1a/Zeb2	Fgf1	Fgfr2	0.0358065	0	FGF1_FGFR2	Fgf1 - Fgfr2	FGF	Secreted Signaling	PMC: 4393358
Nodo_NGN18	HB_NE_Pde1a/Zeb2	Fgf1	Fgfr2	0.0656882	0	FGF1_FGFR2	Fgf1 - Fgfr2	FGF	Secreted Signaling	PMC: 4393358
Nodo_NGN19	HB_NE_Pde1a/Zeb2	Fgf1	Fgfr2	0.00723628	0	FGF1_FGFR2	Fgf1 - Fgfr2	FGF	Secreted Signaling	PMC: 4393358
Nodo_NGN2	HB_NE_Pde1a/Zeb2	Fgf1	Fgfr2	0.056155	0	FGF1_FGFR2	Fgf1 - Fgfr2	FGF	Secreted Signaling	PMC: 4393358
Nodo_NGN20	HB_NE_Pde1a/Zeb2	Fgf1	Fgfr2	0.0527694	0	FGF1_FGFR2	Fgf1 - Fgfr2	FGF	Secreted Signaling	PMC: 4393358
Nodo_NGN21	HB_NE_Pde1a/Zeb2	Fgf1	Fgfr2	0.0462429	0	FGF1_FGFR2	Fgf1 - Fgfr2	FGF	Secreted Signaling	PMC: 4393358
Nodo_NGN3	HB_NE_Pde1a/Zeb2	Fgf1	Fgfr2	0.0381866	0	FGF1_FGFR2	Fgf1 - Fgfr2	FGF	Secreted Signaling	PMC: 4393358
Nodo_NGN4	HB_NE_Pde1a/Zeb2	Fgf1	Fgfr2	0.0639128	0	FGF1_FGFR2	Fgf1 - Fgfr2	FGF	Secreted Signaling	PMC: 4393358
Nodo_NGN5	HB_NE_Pde1a/Zeb2	Fgf1	Fgfr2	0.0322535	0	FGF1_FGFR2	Fgf1 - Fgfr2	FGF	Secreted Signaling	PMC: 4393358
Nodo_NGN6	HB_NE_Pde1a/Zeb2	Fgf1	Fgfr2	0.0458515	0	FGF1_FGFR2	Fgf1 - Fgfr2	FGF	Secreted Signaling	PMC: 4393358
Nodo_NGN7	HB_NE_Pde1a/Zeb2	Fgf1	Fgfr2	0.0404218	0	FGF1_FGFR2	Fgf1 - Fgfr2	FGF	Secreted Signaling	PMC: 4393358
Nodo_NGN8	HB_NE_Pde1a/Zeb2	Fgf1	Fgfr2	0.0525647	0	FGF1_FGFR2	Fgf1 - Fgfr2	FGF	Secreted Signaling	PMC: 4393358
Nodo_NGN9	HB_NE_Pde1a/Zeb2	Fgf1	Fgfr2	0.0236022	0	FGF1_FGFR2	Fgf1 - Fgfr2	FGF	Secreted Signaling	PMC: 4393358
Nodo_NGN1	HB_NE_Prdm16/Mecom	Fgf1	Fgfr2	0.0513916	0	FGF1_FGFR2	Fgf1 - Fgfr2	FGF	Secreted Signaling	PMC: 4393358
Nodo_NGN10	HB_NE_Prdm16/Mecom	Fgf1	Fgfr2	0.0247879	0	FGF1_FGFR2	Fgf1 - Fgfr2	FGF	Secreted Signaling	PMC: 4393358
Nodo_NGN11	HB_NE_Prdm16/Mecom	Fgf1	Fgfr2	0.0114981	0	FGF1_FGFR2	Fgf1 - Fgfr2	FGF	Secreted Signaling	PMC: 4393358
Nodo_NGN12	HB_NE_Prdm16/Mecom	Fgf1	Fgfr2	0.0394853	0	FGF1_FGFR2	Fgf1 - Fgfr2	FGF	Secreted Signaling	PMC: 4393358
Nodo_NGN13	HB_NE_Prdm16/Mecom	Fgf1	Fgfr2	0.0615758	0	FGF1_FGFR2	Fgf1 - Fgfr2	FGF	Secreted Signaling	PMC: 4393358
Nodo_NGN14	HB_NE_Prdm16/Mecom	Fgf1	Fgfr2	0.0414628	0	FGF1_FGFR2	Fgf1 - Fgfr2	FGF	Secreted Signaling	PMC: 4393358
Nodo_NGN15	HB_NE_Prdm16/Mecom	Fgf1	Fgfr2	0.0538532	0	FGF1_FGFR2	Fgf1 - Fgfr2	FGF	Secreted Signaling	PMC: 4393358
Nodo_NGN16	HB_NE_Prdm16/Mecom	Fgf1	Fgfr2	0.0658474	0	FGF1_FGFR2	Fgf1 - Fgfr2	FGF	Secreted Signaling	PMC: 4393358
Nodo_NGN17	HB_NE_Prdm16/Mecom	Fgf1	Fgfr2	0.0365896	0	FGF1_FGFR2	Fgf1 - Fgfr2	FGF	Secreted Signaling	PMC: 4393358
Nodo_NGN18	HB_NE_Prdm16/Mecom	Fgf1	Fgfr2	0.0670793	0	FGF1_FGFR2	Fgf1 - Fgfr2	FGF	Secreted Signaling	PMC: 4393358
Nodo_NGN19	HB_NE_Prdm16/Mecom	Fgf1	Fgfr2	0.00739933	0	FGF1_FGFR2	Fgf1 - Fgfr2	FGF	Secreted Signaling	PMC: 4393358
Nodo_NGN2	HB_NE_Prdm16/Mecom	Fgf1	Fgfr2	0.0573567	0	FGF1_FGFR2	Fgf1 - Fgfr2	FGF	Secreted Signaling	PMC: 4393358
Nodo_NGN20	HB_NE_Prdm16/Mecom	Fgf1	Fgfr2	0.0539027	0	FGF1_FGFR2	Fgf1 - Fgfr2	FGF	Secreted Signaling	PMC: 4393358
Nodo_NGN21	HB_NE_Prdm16/Mecom	Fgf1	Fgfr2	0.047243	0	FGF1_FGFR2	Fgf1 - Fgfr2	FGF	Secreted Signaling	PMC: 4393358
Nodo_NGN3	HB_NE_Prdm16/Mecom	Fgf1	Fgfr2	0.0390196	0	FGF1_FGFR2	Fgf1 - Fgfr2	FGF	Secreted Signaling	PMC: 4393358
Nodo_NGN4	HB_NE_Prdm16/Mecom	Fgf1	Fgfr2	0.0652689	0	FGF1_FGFR2	Fgf1 - Fgfr2	FGF	Secreted Signaling	PMC: 4393358
Nodo_NGN5	HB_NE_Prdm16/Mecom	Fgf1	Fgfr2	0.0329615	0	FGF1_FGFR2	Fgf1 - Fgfr2	FGF	Secreted Signaling	PMC: 4393358
Nodo_NGN6	HB_NE_Prdm16/Mecom	Fgf1	Fgfr2	0.0468436	0	FGF1_FGFR2	Fgf1 - Fgfr2	FGF	Secreted Signaling	PMC: 4393358
Nodo_NGN7	HB_NE_Prdm16/Mecom	Fgf1	Fgfr2	0.0413015	0	FGF1_FGFR2	Fgf1 - Fgfr2	FGF	Secreted Signaling	PMC: 4393358
Nodo_NGN8	HB_NE_Prdm16/Mecom	Fgf1	Fgfr2	0.0536939	0	FGF1_FGFR2	Fgf1 - Fgfr2	FGF	Secreted Signaling	PMC: 4393358
Nodo_NGN9	HB_NE_Prdm16/Mecom	Fgf1	Fgfr2	0.0241251	0	FGF1_FGFR2	Fgf1 - Fgfr2	FGF	Secreted Signaling	PMC: 4393358
Nodo_NGN1	HB_NE_Prkd1/Bcl11a	Fgf1	Fgfr2	0.0481897	0	FGF1_FGFR2	Fgf1 - Fgfr2	FGF	Secreted Signaling	PMC: 4393358
Nodo_NGN10	HB_NE_Prkd1/Bcl11a	Fgf1	Fgfr2	0.0232029	0	FGF1_FGFR2	Fgf1 - Fgfr2	FGF	Secreted Signaling	PMC: 4393358
Nodo_NGN11	HB_NE_Prkd1/Bcl11a	Fgf1	Fgfr2	0.0107535	0	FGF1_FGFR2	Fgf1 - Fgfr2	FGF	Secreted Signaling	PMC: 4393358
Nodo_NGN12	HB_NE_Prkd1/Bcl11a	Fgf1	Fgfr2	0.0369962	0	FGF1_FGFR2	Fgf1 - Fgfr2	FGF	Secreted Signaling	PMC: 4393358
Nodo_NGN13	HB_NE_Prkd1/Bcl11a	Fgf1	Fgfr2	0.057778	0	FGF1_FGFR2	Fgf1 - Fgfr2	FGF	Secreted Signaling	PMC: 4393358
Nodo_NGN14	HB_NE_Prkd1/Bcl11a	Fgf1	Fgfr2	0.0388542	0	FGF1_FGFR2	Fgf1 - Fgfr2	FGF	Secreted Signaling	PMC: 4393358
Nodo_NGN15	HB_NE_Prkd1/Bcl11a	Fgf1	Fgfr2	0.0505061	0	FGF1_FGFR2	Fgf1 - Fgfr2	FGF	Secreted Signaling	PMC: 4393358
Nodo_NGN16	HB_NE_Prkd1/Bcl11a	Fgf1	Fgfr2	0.0618035	0	FGF1_FGFR2	Fgf1 - Fgfr2	FGF	Secreted Signaling	PMC: 4393358
Nodo_NGN17	HB_NE_Prkd1/Bcl11a	Fgf1	Fgfr2	0.0342766	0	FGF1_FGFR2	Fgf1 - Fgfr2	FGF	Secreted Signaling	PMC: 4393358
Nodo_NGN18	HB_NE_Prkd1/Bcl11a	Fgf1	Fgfr2	0.0629648	0	FGF1_FGFR2	Fgf1 - Fgfr2	FGF	Secreted Signaling	PMC: 4393358
Nodo_NGN19	HB_NE_Prkd1/Bcl11a	Fgf1	Fgfr2	0.00691834	0	FGF1_FGFR2	Fgf1 - Fgfr2	FGF	Secreted Signaling	PMC: 4393358
Nodo_NGN2	HB_NE_Prkd1/Bcl11a	Fgf1	Fgfr2	0.0538042	0	FGF1_FGFR2	Fgf1 - Fgfr2	FGF	Secreted Signaling	PMC: 4393358
Nodo_NGN20	HB_NE_Prkd1/Bcl11a	Fgf1	Fgfr2	0.0505527	0	FGF1_FGFR2	Fgf1 - Fgfr2	FGF	Secreted Signaling	PMC: 4393358
Nodo_NGN21	HB_NE_Prkd1/Bcl11a	Fgf1	Fgfr2	0.0442875	0	FGF1_FGFR2	Fgf1 - Fgfr2	FGF	Secreted Signaling	PMC: 4393358
Nodo_NGN3	HB_NE_Prkd1/Bcl11a	Fgf1	Fgfr2	0.0365588	0	FGF1_FGFR2	Fgf1 - Fgfr2	FGF	Secreted Signaling	PMC: 4393358
Nodo_NGN4	HB_NE_Prkd1/Bcl11a	Fgf1	Fgfr2	0.0612582	0	FGF1_FGFR2	Fgf1 - Fgfr2	FGF	Secreted Signaling	PMC: 4393358
Nodo_NGN5	HB_NE_Prkd1/Bcl11a	Fgf1	Fgfr2	0.0308705	0	FGF1_FGFR2	Fgf1 - Fgfr2	FGF	Secreted Signaling	PMC: 4393358
Nodo_NGN6	HB_NE_Prkd1/Bcl11a	Fgf1	Fgfr2	0.0439119	0	FGF1_FGFR2	Fgf1 - Fgfr2	FGF	Secreted Signaling	PMC: 4393358
Nodo_NGN7	HB_NE_Prkd1/Bcl11a	Fgf1	Fgfr2	0.0387026	0	FGF1_FGFR2	Fgf1 - Fgfr2	FGF	Secreted Signaling	PMC: 4393358
Nodo_NGN8	HB_NE_Prkd1/Bcl11a	Fgf1	Fgfr2	0.0503562	0	FGF1_FGFR2	Fgf1 - Fgfr2	FGF	Secreted Signaling	PMC: 4393358
Nodo_NGN9	HB_NE_Prkd1/Bcl11a	Fgf1	Fgfr2	0.0225816	0	FGF1_FGFR2	Fgf1 - Fgfr2	FGF	Secreted Signaling	PMC: 4393358
Nodo_NGN1	HB_NE_Rab38/Sall3	Fgf1	Fgfr2	0.0475735	0	FGF1_FGFR2	Fgf1 - Fgfr2	FGF	Secreted Signaling	PMC: 4393358
Nodo_NGN10	HB_NE_Rab38/Sall3	Fgf1	Fgfr2	0.0228986	0	FGF1_FGFR2	Fgf1 - Fgfr2	FGF	Secreted Signaling	PMC: 4393358
Nodo_NGN11	HB_NE_Rab38/Sall3	Fgf1	Fgfr2	0.0106107	0	FGF1_FGFR2	Fgf1 - Fgfr2	FGF	Secreted Signaling	PMC: 4393358
Nodo_NGN12	HB_NE_Rab38/Sall3	Fgf1	Fgfr2	0.0365177	0	FGF1_FGFR2	Fgf1 - Fgfr2	FGF	Secreted Signaling	PMC: 4393358
Nodo_NGN13	HB_NE_Rab38/Sall3	Fgf1	Fgfr2	0.0570466	0	FGF1_FGFR2	Fgf1 - Fgfr2	FGF	Secreted Signaling	PMC: 4393358
Nodo_NGN14	HB_NE_Rab38/Sall3	Fgf1	Fgfr2	0.0383526	0	FGF1_FGFR2	Fgf1 - Fgfr2	FGF	Secreted Signaling	PMC: 4393358
Nodo_NGN15	HB_NE_Rab38/Sall3	Fgf1	Fgfr2	0.0498618	0	FGF1_FGFR2	Fgf1 - Fgfr2	FGF	Secreted Signaling	PMC: 4393358
Nodo_NGN16	HB_NE_Rab38/Sall3	Fgf1	Fgfr2	0.0610244	0	FGF1_FGFR2	Fgf1 - Fgfr2	FGF	Secreted Signaling	PMC: 4393358
Nodo_NGN17	HB_NE_Rab38/Sall3	Fgf1	Fgfr2	0.033832	0	FGF1_FGFR2	Fgf1 - Fgfr2	FGF	Secreted Signaling	PMC: 4393358
Nodo_NGN18	HB_NE_Rab38/Sall3	Fgf1	Fgfr2	0.0621721	0	FGF1_FGFR2	Fgf1 - Fgfr2	FGF	Secreted Signaling	PMC: 4393358
Nodo_NGN19	HB_NE_Rab38/Sall3	Fgf1	Fgfr2	0.00682609	0.02	FGF1_FGFR2	Fgf1 - Fgfr2	FGF	Secreted Signaling	PMC: 4393358
Nodo_NGN2	HB_NE_Rab38/Sall3	Fgf1	Fgfr2	0.0531202	0	FGF1_FGFR2	Fgf1 - Fgfr2	FGF	Secreted Signaling	PMC: 4393358
Nodo_NGN20	HB_NE_Rab38/Sall3	Fgf1	Fgfr2	0.0499079	0	FGF1_FGFR2	Fgf1 - Fgfr2	FGF	Secreted Signaling	PMC: 4393358
Nodo_NGN21	HB_NE_Rab38/Sall3	Fgf1	Fgfr2	0.0437189	0	FGF1_FGFR2	Fgf1 - Fgfr2	FGF	Secreted Signaling	PMC: 4393358
Nodo_NGN3	HB_NE_Rab38/Sall3	Fgf1	Fgfr2	0.0360858	0	FGF1_FGFR2	Fgf1 - Fgfr2	FGF	Secreted Signaling	PMC: 4393358
Nodo_NGN4	HB_NE_Rab38/Sall3	Fgf1	Fgfr2	0.0604856	0	FGF1_FGFR2	Fgf1 - Fgfr2	FGF	Secreted Signaling	PMC: 4393358
Nodo_NGN5	HB_NE_Rab38/Sall3	Fgf1	Fgfr2	0.0304687	0	FGF1_FGFR2	Fgf1 - Fgfr2	FGF	Secreted Signaling	PMC: 4393358
Nodo_NGN6	HB_NE_Rab38/Sall3	Fgf1	Fgfr2	0.043348	0	FGF1_FGFR2	Fgf1 - Fgfr2	FGF	Secreted Signaling	PMC: 4393358
Nodo_NGN7	HB_NE_Rab38/Sall3	Fgf1	Fgfr2	0.0382028	0	FGF1_FGFR2	Fgf1 - Fgfr2	FGF	Secreted Signaling	PMC: 4393358
Nodo_NGN8	HB_NE_Rab38/Sall3	Fgf1	Fgfr2	0.0497137	0	FGF1_FGFR2	Fgf1 - Fgfr2	FGF	Secreted Signaling	PMC: 4393358
Nodo_NGN9	HB_NE_Rab38/Sall3	Fgf1	Fgfr2	0.0222852	0	FGF1_FGFR2	Fgf1 - Fgfr2	FGF	Secreted Signaling	PMC: 4393358
Nodo_NGN1	HB_NE_Sall3/Cdh3	Fgf1	Fgfr2	0.048222	0	FGF1_FGFR2	Fgf1 - Fgfr2	FGF	Secreted Signaling	PMC: 4393358
Nodo_NGN10	HB_NE_Sall3/Cdh3	Fgf1	Fgfr2	0.0232189	0	FGF1_FGFR2	Fgf1 - Fgfr2	FGF	Secreted Signaling	PMC: 4393358
Nodo_NGN11	HB_NE_Sall3/Cdh3	Fgf1	Fgfr2	0.010761	0	FGF1_FGFR2	Fgf1 - Fgfr2	FGF	Secreted Signaling	PMC: 4393358
Nodo_NGN12	HB_NE_Sall3/Cdh3	Fgf1	Fgfr2	0.0370213	0	FGF1_FGFR2	Fgf1 - Fgfr2	FGF	Secreted Signaling	PMC: 4393358
Nodo_NGN13	HB_NE_Sall3/Cdh3	Fgf1	Fgfr2	0.0578164	0	FGF1_FGFR2	Fgf1 - Fgfr2	FGF	Secreted Signaling	PMC: 4393358
Nodo_NGN14	HB_NE_Sall3/Cdh3	Fgf1	Fgfr2	0.0388805	0	FGF1_FGFR2	Fgf1 - Fgfr2	FGF	Secreted Signaling	PMC: 4393358
Nodo_NGN15	HB_NE_Sall3/Cdh3	Fgf1	Fgfr2	0.0505398	0	FGF1_FGFR2	Fgf1 - Fgfr2	FGF	Secreted Signaling	PMC: 4393358
Nodo_NGN16	HB_NE_Sall3/Cdh3	Fgf1	Fgfr2	0.0618443	0	FGF1_FGFR2	Fgf1 - Fgfr2	FGF	Secreted Signaling	PMC: 4393358
Nodo_NGN17	HB_NE_Sall3/Cdh3	Fgf1	Fgfr2	0.0342999	0	FGF1_FGFR2	Fgf1 - Fgfr2	FGF	Secreted Signaling	PMC: 4393358
Nodo_NGN18	HB_NE_Sall3/Cdh3	Fgf1	Fgfr2	0.0630064	0	FGF1_FGFR2	Fgf1 - Fgfr2	FGF	Secreted Signaling	PMC: 4393358
Nodo_NGN19	HB_NE_Sall3/Cdh3	Fgf1	Fgfr2	0.00692318	0.01	FGF1_FGFR2	Fgf1 - Fgfr2	FGF	Secreted Signaling	PMC: 4393358
Nodo_NGN2	HB_NE_Sall3/Cdh3	Fgf1	Fgfr2	0.05384	0	FGF1_FGFR2	Fgf1 - Fgfr2	FGF	Secreted Signaling	PMC: 4393358
Nodo_NGN20	HB_NE_Sall3/Cdh3	Fgf1	Fgfr2	0.0505865	0	FGF1_FGFR2	Fgf1 - Fgfr2	FGF	Secreted Signaling	PMC: 4393358
Nodo_NGN21	HB_NE_Sall3/Cdh3	Fgf1	Fgfr2	0.0443173	0	FGF1_FGFR2	Fgf1 - Fgfr2	FGF	Secreted Signaling	PMC: 4393358
Nodo_NGN3	HB_NE_Sall3/Cdh3	Fgf1	Fgfr2	0.0365837	0	FGF1_FGFR2	Fgf1 - Fgfr2	FGF	Secreted Signaling	PMC: 4393358
Nodo_NGN4	HB_NE_Sall3/Cdh3	Fgf1	Fgfr2	0.0612988	0	FGF1_FGFR2	Fgf1 - Fgfr2	FGF	Secreted Signaling	PMC: 4393358
Nodo_NGN5	HB_NE_Sall3/Cdh3	Fgf1	Fgfr2	0.0308916	0	FGF1_FGFR2	Fgf1 - Fgfr2	FGF	Secreted Signaling	PMC: 4393358
Nodo_NGN6	HB_NE_Sall3/Cdh3	Fgf1	Fgfr2	0.0439415	0	FGF1_FGFR2	Fgf1 - Fgfr2	FGF	Secreted Signaling	PMC: 4393358
Nodo_NGN7	HB_NE_Sall3/Cdh3	Fgf1	Fgfr2	0.0387288	0	FGF1_FGFR2	Fgf1 - Fgfr2	FGF	Secreted Signaling	PMC: 4393358
Nodo_NGN8	HB_NE_Sall3/Cdh3	Fgf1	Fgfr2	0.0503898	0	FGF1_FGFR2	Fgf1 - Fgfr2	FGF	Secreted Signaling	PMC: 4393358
Nodo_NGN9	HB_NE_Sall3/Cdh3	Fgf1	Fgfr2	0.0225971	0	FGF1_FGFR2	Fgf1 - Fgfr2	FGF	Secreted Signaling	PMC: 4393358
Nodo_NGN1	HB_NE_Slc17a7/Col27a1	Fgf1	Fgfr2	0.0542207	0	FGF1_FGFR2	Fgf1 - Fgfr2	FGF	Secreted Signaling	PMC: 4393358
Nodo_NGN10	HB_NE_Slc17a7/Col27a1	Fgf1	Fgfr2	0.0261928	0	FGF1_FGFR2	Fgf1 - Fgfr2	FGF	Secreted Signaling	PMC: 4393358
Nodo_NGN11	HB_NE_Slc17a7/Col27a1	Fgf1	Fgfr2	0.0121592	0	FGF1_FGFR2	Fgf1 - Fgfr2	FGF	Secreted Signaling	PMC: 4393358
Nodo_NGN12	HB_NE_Slc17a7/Col27a1	Fgf1	Fgfr2	0.0416877	0	FGF1_FGFR2	Fgf1 - Fgfr2	FGF	Secreted Signaling	PMC: 4393358
Nodo_NGN13	HB_NE_Slc17a7/Col27a1	Fgf1	Fgfr2	0.0649272	0	FGF1_FGFR2	Fgf1 - Fgfr2	FGF	Secreted Signaling	PMC: 4393358
Nodo_NGN14	HB_NE_Slc17a7/Col27a1	Fgf1	Fgfr2	0.0437706	0	FGF1_FGFR2	Fgf1 - Fgfr2	FGF	Secreted Signaling	PMC: 4393358
Nodo_NGN15	HB_NE_Slc17a7/Col27a1	Fgf1	Fgfr2	0.0568096	0	FGF1_FGFR2	Fgf1 - Fgfr2	FGF	Secreted Signaling	PMC: 4393358
Nodo_NGN16	HB_NE_Slc17a7/Col27a1	Fgf1	Fgfr2	0.069414	0	FGF1_FGFR2	Fgf1 - Fgfr2	FGF	Secreted Signaling	PMC: 4393358
Nodo_NGN17	HB_NE_Slc17a7/Col27a1	Fgf1	Fgfr2	0.038637	0	FGF1_FGFR2	Fgf1 - Fgfr2	FGF	Secreted Signaling	PMC: 4393358
Nodo_NGN18	HB_NE_Slc17a7/Col27a1	Fgf1	Fgfr2	0.0707076	0	FGF1_FGFR2	Fgf1 - Fgfr2	FGF	Secreted Signaling	PMC: 4393358
Nodo_NGN19	HB_NE_Slc17a7/Col27a1	Fgf1	Fgfr2	0.00782665	0	FGF1_FGFR2	Fgf1 - Fgfr2	FGF	Secreted Signaling	PMC: 4393358
Nodo_NGN2	HB_NE_Slc17a7/Col27a1	Fgf1	Fgfr2	0.0604932	0	FGF1_FGFR2	Fgf1 - Fgfr2	FGF	Secreted Signaling	PMC: 4393358
Nodo_NGN20	HB_NE_Slc17a7/Col27a1	Fgf1	Fgfr2	0.0568618	0	FGF1_FGFR2	Fgf1 - Fgfr2	FGF	Secreted Signaling	PMC: 4393358
Nodo_NGN21	HB_NE_Slc17a7/Col27a1	Fgf1	Fgfr2	0.0498557	0	FGF1_FGFR2	Fgf1 - Fgfr2	FGF	Secreted Signaling	PMC: 4393358
Nodo_NGN3	HB_NE_Slc17a7/Col27a1	Fgf1	Fgfr2	0.0411972	0	FGF1_FGFR2	Fgf1 - Fgfr2	FGF	Secreted Signaling	PMC: 4393358
Nodo_NGN4	HB_NE_Slc17a7/Col27a1	Fgf1	Fgfr2	0.0688065	0	FGF1_FGFR2	Fgf1 - Fgfr2	FGF	Secreted Signaling	PMC: 4393358
Nodo_NGN5	HB_NE_Slc17a7/Col27a1	Fgf1	Fgfr2	0.0348132	0	FGF1_FGFR2	Fgf1 - Fgfr2	FGF	Secreted Signaling	PMC: 4393358
Nodo_NGN6	HB_NE_Slc17a7/Col27a1	Fgf1	Fgfr2	0.0494354	0	FGF1_FGFR2	Fgf1 - Fgfr2	FGF	Secreted Signaling	PMC: 4393358
Nodo_NGN7	HB_NE_Slc17a7/Col27a1	Fgf1	Fgfr2	0.0436006	0	FGF1_FGFR2	Fgf1 - Fgfr2	FGF	Secreted Signaling	PMC: 4393358
Nodo_NGN8	HB_NE_Slc17a7/Col27a1	Fgf1	Fgfr2	0.0566421	0	FGF1_FGFR2	Fgf1 - Fgfr2	FGF	Secreted Signaling	PMC: 4393358
Nodo_NGN9	HB_NE_Slc17a7/Col27a1	Fgf1	Fgfr2	0.0254935	0	FGF1_FGFR2	Fgf1 - Fgfr2	FGF	Secreted Signaling	PMC: 4393358
Nodo_NGN1	HB_NE_Slc6a4/Tph2	Fgf1	Fgfr2	0.049851	0	FGF1_FGFR2	Fgf1 - Fgfr2	FGF	Secreted Signaling	PMC: 4393358
Nodo_NGN10	HB_NE_Slc6a4/Tph2	Fgf1	Fgfr2	0.0240246	0	FGF1_FGFR2	Fgf1 - Fgfr2	FGF	Secreted Signaling	PMC: 4393358
Nodo_NGN11	HB_NE_Slc6a4/Tph2	Fgf1	Fgfr2	0.0111394	0.01	FGF1_FGFR2	Fgf1 - Fgfr2	FGF	Secreted Signaling	PMC: 4393358
Nodo_NGN12	HB_NE_Slc6a4/Tph2	Fgf1	Fgfr2	0.0382872	0	FGF1_FGFR2	Fgf1 - Fgfr2	FGF	Secreted Signaling	PMC: 4393358
Nodo_NGN13	HB_NE_Slc6a4/Tph2	Fgf1	Fgfr2	0.0597492	0	FGF1_FGFR2	Fgf1 - Fgfr2	FGF	Secreted Signaling	PMC: 4393358
Nodo_NGN14	HB_NE_Slc6a4/Tph2	Fgf1	Fgfr2	0.0402073	0	FGF1_FGFR2	Fgf1 - Fgfr2	FGF	Secreted Signaling	PMC: 4393358
Nodo_NGN15	HB_NE_Slc6a4/Tph2	Fgf1	Fgfr2	0.0522429	0	FGF1_FGFR2	Fgf1 - Fgfr2	FGF	Secreted Signaling	PMC: 4393358
Nodo_NGN16	HB_NE_Slc6a4/Tph2	Fgf1	Fgfr2	0.0639027	0	FGF1_FGFR2	Fgf1 - Fgfr2	FGF	Secreted Signaling	PMC: 4393358
Nodo_NGN17	HB_NE_Slc6a4/Tph2	Fgf1	Fgfr2	0.0354762	0	FGF1_FGFR2	Fgf1 - Fgfr2	FGF	Secreted Signaling	PMC: 4393358
Nodo_NGN18	HB_NE_Slc6a4/Tph2	Fgf1	Fgfr2	0.0651007	0	FGF1_FGFR2	Fgf1 - Fgfr2	FGF	Secreted Signaling	PMC: 4393358
Nodo_NGN2	HB_NE_Slc6a4/Tph2	Fgf1	Fgfr2	0.0556478	0	FGF1_FGFR2	Fgf1 - Fgfr2	FGF	Secreted Signaling	PMC: 4393358
Nodo_NGN20	HB_NE_Slc6a4/Tph2	Fgf1	Fgfr2	0.0522911	0	FGF1_FGFR2	Fgf1 - Fgfr2	FGF	Secreted Signaling	PMC: 4393358
Nodo_NGN21	HB_NE_Slc6a4/Tph2	Fgf1	Fgfr2	0.0458208	0	FGF1_FGFR2	Fgf1 - Fgfr2	FGF	Secreted Signaling	PMC: 4393358
Nodo_NGN3	HB_NE_Slc6a4/Tph2	Fgf1	Fgfr2	0.0378352	0	FGF1_FGFR2	Fgf1 - Fgfr2	FGF	Secreted Signaling	PMC: 4393358
Nodo_NGN4	HB_NE_Slc6a4/Tph2	Fgf1	Fgfr2	0.0633402	0	FGF1_FGFR2	Fgf1 - Fgfr2	FGF	Secreted Signaling	PMC: 4393358
Nodo_NGN5	HB_NE_Slc6a4/Tph2	Fgf1	Fgfr2	0.0319548	0	FGF1_FGFR2	Fgf1 - Fgfr2	FGF	Secreted Signaling	PMC: 4393358
Nodo_NGN6	HB_NE_Slc6a4/Tph2	Fgf1	Fgfr2	0.0454329	0	FGF1_FGFR2	Fgf1 - Fgfr2	FGF	Secreted Signaling	PMC: 4393358
Nodo_NGN7	HB_NE_Slc6a4/Tph2	Fgf1	Fgfr2	0.0400506	0	FGF1_FGFR2	Fgf1 - Fgfr2	FGF	Secreted Signaling	PMC: 4393358
Nodo_NGN8	HB_NE_Slc6a4/Tph2	Fgf1	Fgfr2	0.0520881	0	FGF1_FGFR2	Fgf1 - Fgfr2	FGF	Secreted Signaling	PMC: 4393358
Nodo_NGN9	HB_NE_Slc6a4/Tph2	Fgf1	Fgfr2	0.0233818	0	FGF1_FGFR2	Fgf1 - Fgfr2	FGF	Secreted Signaling	PMC: 4393358
Nodo_NGN1	HB_NE_Slc6a5/Syt2	Fgf1	Fgfr2	0.0507193	0	FGF1_FGFR2	Fgf1 - Fgfr2	FGF	Secreted Signaling	PMC: 4393358
Nodo_NGN10	HB_NE_Slc6a5/Syt2	Fgf1	Fgfr2	0.0244546	0	FGF1_FGFR2	Fgf1 - Fgfr2	FGF	Secreted Signaling	PMC: 4393358
Nodo_NGN11	HB_NE_Slc6a5/Syt2	Fgf1	Fgfr2	0.0113414	0	FGF1_FGFR2	Fgf1 - Fgfr2	FGF	Secreted Signaling	PMC: 4393358
Nodo_NGN12	HB_NE_Slc6a5/Syt2	Fgf1	Fgfr2	0.0389623	0	FGF1_FGFR2	Fgf1 - Fgfr2	FGF	Secreted Signaling	PMC: 4393358
Nodo_NGN13	HB_NE_Slc6a5/Syt2	Fgf1	Fgfr2	0.0607788	0	FGF1_FGFR2	Fgf1 - Fgfr2	FGF	Secreted Signaling	PMC: 4393358
Nodo_NGN14	HB_NE_Slc6a5/Syt2	Fgf1	Fgfr2	0.0409148	0	FGF1_FGFR2	Fgf1 - Fgfr2	FGF	Secreted Signaling	PMC: 4393358
Nodo_NGN15	HB_NE_Slc6a5/Syt2	Fgf1	Fgfr2	0.0531504	0	FGF1_FGFR2	Fgf1 - Fgfr2	FGF	Secreted Signaling	PMC: 4393358
Nodo_NGN16	HB_NE_Slc6a5/Syt2	Fgf1	Fgfr2	0.0649989	0	FGF1_FGFR2	Fgf1 - Fgfr2	FGF	Secreted Signaling	PMC: 4393358
Nodo_NGN17	HB_NE_Slc6a5/Syt2	Fgf1	Fgfr2	0.0361035	0	FGF1_FGFR2	Fgf1 - Fgfr2	FGF	Secreted Signaling	PMC: 4393358
Nodo_NGN18	HB_NE_Slc6a5/Syt2	Fgf1	Fgfr2	0.0662161	0	FGF1_FGFR2	Fgf1 - Fgfr2	FGF	Secreted Signaling	PMC: 4393358
Nodo_NGN19	HB_NE_Slc6a5/Syt2	Fgf1	Fgfr2	0.00729811	0	FGF1_FGFR2	Fgf1 - Fgfr2	FGF	Secreted Signaling	PMC: 4393358
Nodo_NGN2	HB_NE_Slc6a5/Syt2	Fgf1	Fgfr2	0.056611	0	FGF1_FGFR2	Fgf1 - Fgfr2	FGF	Secreted Signaling	PMC: 4393358
Nodo_NGN20	HB_NE_Slc6a5/Syt2	Fgf1	Fgfr2	0.0531994	0	FGF1_FGFR2	Fgf1 - Fgfr2	FGF	Secreted Signaling	PMC: 4393358
Nodo_NGN21	HB_NE_Slc6a5/Syt2	Fgf1	Fgfr2	0.0466223	0	FGF1_FGFR2	Fgf1 - Fgfr2	FGF	Secreted Signaling	PMC: 4393358
Nodo_NGN3	HB_NE_Slc6a5/Syt2	Fgf1	Fgfr2	0.0385026	0	FGF1_FGFR2	Fgf1 - Fgfr2	FGF	Secreted Signaling	PMC: 4393358
Nodo_NGN4	HB_NE_Slc6a5/Syt2	Fgf1	Fgfr2	0.0644274	0	FGF1_FGFR2	Fgf1 - Fgfr2	FGF	Secreted Signaling	PMC: 4393358
Nodo_NGN5	HB_NE_Slc6a5/Syt2	Fgf1	Fgfr2	0.032522	0	FGF1_FGFR2	Fgf1 - Fgfr2	FGF	Secreted Signaling	PMC: 4393358
Nodo_NGN6	HB_NE_Slc6a5/Syt2	Fgf1	Fgfr2	0.0462279	0	FGF1_FGFR2	Fgf1 - Fgfr2	FGF	Secreted Signaling	PMC: 4393358
Nodo_NGN7	HB_NE_Slc6a5/Syt2	Fgf1	Fgfr2	0.0407555	0	FGF1_FGFR2	Fgf1 - Fgfr2	FGF	Secreted Signaling	PMC: 4393358
Nodo_NGN8	HB_NE_Slc6a5/Syt2	Fgf1	Fgfr2	0.0529931	0	FGF1_FGFR2	Fgf1 - Fgfr2	FGF	Secreted Signaling	PMC: 4393358
Nodo_NGN9	HB_NE_Slc6a5/Syt2	Fgf1	Fgfr2	0.0238005	0	FGF1_FGFR2	Fgf1 - Fgfr2	FGF	Secreted Signaling	PMC: 4393358
Nodo_NGN1	HB_NE_Sox2ot/Cdh8	Fgf1	Fgfr2	0.0484339	0	FGF1_FGFR2	Fgf1 - Fgfr2	FGF	Secreted Signaling	PMC: 4393358
Nodo_NGN10	HB_NE_Sox2ot/Cdh8	Fgf1	Fgfr2	0.0233236	0	FGF1_FGFR2	Fgf1 - Fgfr2	FGF	Secreted Signaling	PMC: 4393358
Nodo_NGN11	HB_NE_Sox2ot/Cdh8	Fgf1	Fgfr2	0.0108102	0	FGF1_FGFR2	Fgf1 - Fgfr2	FGF	Secreted Signaling	PMC: 4393358
Nodo_NGN12	HB_NE_Sox2ot/Cdh8	Fgf1	Fgfr2	0.0371859	0	FGF1_FGFR2	Fgf1 - Fgfr2	FGF	Secreted Signaling	PMC: 4393358
Nodo_NGN13	HB_NE_Sox2ot/Cdh8	Fgf1	Fgfr2	0.0580679	0	FGF1_FGFR2	Fgf1 - Fgfr2	FGF	Secreted Signaling	PMC: 4393358
Nodo_NGN14	HB_NE_Sox2ot/Cdh8	Fgf1	Fgfr2	0.039053	0	FGF1_FGFR2	Fgf1 - Fgfr2	FGF	Secreted Signaling	PMC: 4393358
Nodo_NGN15	HB_NE_Sox2ot/Cdh8	Fgf1	Fgfr2	0.0507614	0	FGF1_FGFR2	Fgf1 - Fgfr2	FGF	Secreted Signaling	PMC: 4393358
Nodo_NGN16	HB_NE_Sox2ot/Cdh8	Fgf1	Fgfr2	0.0621122	0	FGF1_FGFR2	Fgf1 - Fgfr2	FGF	Secreted Signaling	PMC: 4393358
Nodo_NGN17	HB_NE_Sox2ot/Cdh8	Fgf1	Fgfr2	0.0344528	0	FGF1_FGFR2	Fgf1 - Fgfr2	FGF	Secreted Signaling	PMC: 4393358
Nodo_NGN18	HB_NE_Sox2ot/Cdh8	Fgf1	Fgfr2	0.063279	0	FGF1_FGFR2	Fgf1 - Fgfr2	FGF	Secreted Signaling	PMC: 4393358
Nodo_NGN19	HB_NE_Sox2ot/Cdh8	Fgf1	Fgfr2	0.00695492	0	FGF1_FGFR2	Fgf1 - Fgfr2	FGF	Secreted Signaling	PMC: 4393358
Nodo_NGN2	HB_NE_Sox2ot/Cdh8	Fgf1	Fgfr2	0.0540752	0	FGF1_FGFR2	Fgf1 - Fgfr2	FGF	Secreted Signaling	PMC: 4393358
Nodo_NGN20	HB_NE_Sox2ot/Cdh8	Fgf1	Fgfr2	0.0508082	0	FGF1_FGFR2	Fgf1 - Fgfr2	FGF	Secreted Signaling	PMC: 4393358
Nodo_NGN21	HB_NE_Sox2ot/Cdh8	Fgf1	Fgfr2	0.0445129	0	FGF1_FGFR2	Fgf1 - Fgfr2	FGF	Secreted Signaling	PMC: 4393358
Nodo_NGN3	HB_NE_Sox2ot/Cdh8	Fgf1	Fgfr2	0.0367464	0	FGF1_FGFR2	Fgf1 - Fgfr2	FGF	Secreted Signaling	PMC: 4393358
Nodo_NGN4	HB_NE_Sox2ot/Cdh8	Fgf1	Fgfr2	0.0615644	0	FGF1_FGFR2	Fgf1 - Fgfr2	FGF	Secreted Signaling	PMC: 4393358
Nodo_NGN5	HB_NE_Sox2ot/Cdh8	Fgf1	Fgfr2	0.0310298	0	FGF1_FGFR2	Fgf1 - Fgfr2	FGF	Secreted Signaling	PMC: 4393358
Nodo_NGN6	HB_NE_Sox2ot/Cdh8	Fgf1	Fgfr2	0.0441355	0	FGF1_FGFR2	Fgf1 - Fgfr2	FGF	Secreted Signaling	PMC: 4393358
Nodo_NGN7	HB_NE_Sox2ot/Cdh8	Fgf1	Fgfr2	0.0389007	0	FGF1_FGFR2	Fgf1 - Fgfr2	FGF	Secreted Signaling	PMC: 4393358
Nodo_NGN8	HB_NE_Sox2ot/Cdh8	Fgf1	Fgfr2	0.0506108	0	FGF1_FGFR2	Fgf1 - Fgfr2	FGF	Secreted Signaling	PMC: 4393358
Nodo_NGN9	HB_NE_Sox2ot/Cdh8	Fgf1	Fgfr2	0.0226991	0	FGF1_FGFR2	Fgf1 - Fgfr2	FGF	Secreted Signaling	PMC: 4393358
Nodo_NGN1	HB_NE_Tac1/Dlk1	Fgf1	Fgfr2	0.0473596	0	FGF1_FGFR2	Fgf1 - Fgfr2	FGF	Secreted Signaling	PMC: 4393358
Nodo_NGN10	HB_NE_Tac1/Dlk1	Fgf1	Fgfr2	0.022793	0	FGF1_FGFR2	Fgf1 - Fgfr2	FGF	Secreted Signaling	PMC: 4393358
Nodo_NGN11	HB_NE_Tac1/Dlk1	Fgf1	Fgfr2	0.0105612	0	FGF1_FGFR2	Fgf1 - Fgfr2	FGF	Secreted Signaling	PMC: 4393358
Nodo_NGN12	HB_NE_Tac1/Dlk1	Fgf1	Fgfr2	0.0363517	0	FGF1_FGFR2	Fgf1 - Fgfr2	FGF	Secreted Signaling	PMC: 4393358
Nodo_NGN13	HB_NE_Tac1/Dlk1	Fgf1	Fgfr2	0.0567927	0	FGF1_FGFR2	Fgf1 - Fgfr2	FGF	Secreted Signaling	PMC: 4393358
Nodo_NGN14	HB_NE_Tac1/Dlk1	Fgf1	Fgfr2	0.0381785	0	FGF1_FGFR2	Fgf1 - Fgfr2	FGF	Secreted Signaling	PMC: 4393358
Nodo_NGN15	HB_NE_Tac1/Dlk1	Fgf1	Fgfr2	0.0496382	0	FGF1_FGFR2	Fgf1 - Fgfr2	FGF	Secreted Signaling	PMC: 4393358
Nodo_NGN16	HB_NE_Tac1/Dlk1	Fgf1	Fgfr2	0.060754	0	FGF1_FGFR2	Fgf1 - Fgfr2	FGF	Secreted Signaling	PMC: 4393358
Nodo_NGN17	HB_NE_Tac1/Dlk1	Fgf1	Fgfr2	0.0336777	0	FGF1_FGFR2	Fgf1 - Fgfr2	FGF	Secreted Signaling	PMC: 4393358
Nodo_NGN18	HB_NE_Tac1/Dlk1	Fgf1	Fgfr2	0.0618969	0	FGF1_FGFR2	Fgf1 - Fgfr2	FGF	Secreted Signaling	PMC: 4393358
Nodo_NGN19	HB_NE_Tac1/Dlk1	Fgf1	Fgfr2	0.0067941	0.01	FGF1_FGFR2	Fgf1 - Fgfr2	FGF	Secreted Signaling	PMC: 4393358
Nodo_NGN2	HB_NE_Tac1/Dlk1	Fgf1	Fgfr2	0.0528828	0	FGF1_FGFR2	Fgf1 - Fgfr2	FGF	Secreted Signaling	PMC: 4393358
Nodo_NGN20	HB_NE_Tac1/Dlk1	Fgf1	Fgfr2	0.0496841	0	FGF1_FGFR2	Fgf1 - Fgfr2	FGF	Secreted Signaling	PMC: 4393358
Nodo_NGN21	HB_NE_Tac1/Dlk1	Fgf1	Fgfr2	0.0435216	0	FGF1_FGFR2	Fgf1 - Fgfr2	FGF	Secreted Signaling	PMC: 4393358
Nodo_NGN3	HB_NE_Tac1/Dlk1	Fgf1	Fgfr2	0.0359216	0	FGF1_FGFR2	Fgf1 - Fgfr2	FGF	Secreted Signaling	PMC: 4393358
Nodo_NGN4	HB_NE_Tac1/Dlk1	Fgf1	Fgfr2	0.0602174	0	FGF1_FGFR2	Fgf1 - Fgfr2	FGF	Secreted Signaling	PMC: 4393358
Nodo_NGN5	HB_NE_Tac1/Dlk1	Fgf1	Fgfr2	0.0303293	0	FGF1_FGFR2	Fgf1 - Fgfr2	FGF	Secreted Signaling	PMC: 4393358
Nodo_NGN6	HB_NE_Tac1/Dlk1	Fgf1	Fgfr2	0.0431523	0	FGF1_FGFR2	Fgf1 - Fgfr2	FGF	Secreted Signaling	PMC: 4393358
Nodo_NGN7	HB_NE_Tac1/Dlk1	Fgf1	Fgfr2	0.0380294	0	FGF1_FGFR2	Fgf1 - Fgfr2	FGF	Secreted Signaling	PMC: 4393358
Nodo_NGN8	HB_NE_Tac1/Dlk1	Fgf1	Fgfr2	0.0494908	0	FGF1_FGFR2	Fgf1 - Fgfr2	FGF	Secreted Signaling	PMC: 4393358
Nodo_NGN9	HB_NE_Tac1/Dlk1	Fgf1	Fgfr2	0.0221823	0	FGF1_FGFR2	Fgf1 - Fgfr2	FGF	Secreted Signaling	PMC: 4393358
Nodo_NGN1	HB_NE_Tbx20/Prph	Fgf1	Fgfr2	0.0429034	0	FGF1_FGFR2	Fgf1 - Fgfr2	FGF	Secreted Signaling	PMC: 4393358
Nodo_NGN10	HB_NE_Tbx20/Prph	Fgf1	Fgfr2	0.0205983	0	FGF1_FGFR2	Fgf1 - Fgfr2	FGF	Secreted Signaling	PMC: 4393358
Nodo_NGN11	HB_NE_Tbx20/Prph	Fgf1	Fgfr2	0.00953278	0	FGF1_FGFR2	Fgf1 - Fgfr2	FGF	Secreted Signaling	PMC: 4393358
Nodo_NGN12	HB_NE_Tbx20/Prph	Fgf1	Fgfr2	0.0328954	0	FGF1_FGFR2	Fgf1 - Fgfr2	FGF	Secreted Signaling	PMC: 4393358
Nodo_NGN13	HB_NE_Tbx20/Prph	Fgf1	Fgfr2	0.0514969	0	FGF1_FGFR2	Fgf1 - Fgfr2	FGF	Secreted Signaling	PMC: 4393358
Nodo_NGN14	HB_NE_Tbx20/Prph	Fgf1	Fgfr2	0.0345548	0	FGF1_FGFR2	Fgf1 - Fgfr2	FGF	Secreted Signaling	PMC: 4393358
Nodo_NGN15	HB_NE_Tbx20/Prph	Fgf1	Fgfr2	0.0449777	0	FGF1_FGFR2	Fgf1 - Fgfr2	FGF	Secreted Signaling	PMC: 4393358
Nodo_NGN16	HB_NE_Tbx20/Prph	Fgf1	Fgfr2	0.0551103	0	FGF1_FGFR2	Fgf1 - Fgfr2	FGF	Secreted Signaling	PMC: 4393358
Nodo_NGN17	HB_NE_Tbx20/Prph	Fgf1	Fgfr2	0.0304677	0	FGF1_FGFR2	Fgf1 - Fgfr2	FGF	Secreted Signaling	PMC: 4393358
Nodo_NGN18	HB_NE_Tbx20/Prph	Fgf1	Fgfr2	0.0561534	0	FGF1_FGFR2	Fgf1 - Fgfr2	FGF	Secreted Signaling	PMC: 4393358
Nodo_NGN2	HB_NE_Tbx20/Prph	Fgf1	Fgfr2	0.047933	0	FGF1_FGFR2	Fgf1 - Fgfr2	FGF	Secreted Signaling	PMC: 4393358
Nodo_NGN20	HB_NE_Tbx20/Prph	Fgf1	Fgfr2	0.0450195	0	FGF1_FGFR2	Fgf1 - Fgfr2	FGF	Secreted Signaling	PMC: 4393358
Nodo_NGN21	HB_NE_Tbx20/Prph	Fgf1	Fgfr2	0.0394116	0	FGF1_FGFR2	Fgf1 - Fgfr2	FGF	Secreted Signaling	PMC: 4393358
Nodo_NGN3	HB_NE_Tbx20/Prph	Fgf1	Fgfr2	0.0325049	0	FGF1_FGFR2	Fgf1 - Fgfr2	FGF	Secreted Signaling	PMC: 4393358
Nodo_NGN4	HB_NE_Tbx20/Prph	Fgf1	Fgfr2	0.0546207	0	FGF1_FGFR2	Fgf1 - Fgfr2	FGF	Secreted Signaling	PMC: 4393358
Nodo_NGN5	HB_NE_Tbx20/Prph	Fgf1	Fgfr2	0.0274293	0	FGF1_FGFR2	Fgf1 - Fgfr2	FGF	Secreted Signaling	PMC: 4393358
Nodo_NGN6	HB_NE_Tbx20/Prph	Fgf1	Fgfr2	0.0390757	0	FGF1_FGFR2	Fgf1 - Fgfr2	FGF	Secreted Signaling	PMC: 4393358
Nodo_NGN7	HB_NE_Tbx20/Prph	Fgf1	Fgfr2	0.0344194	0	FGF1_FGFR2	Fgf1 - Fgfr2	FGF	Secreted Signaling	PMC: 4393358
Nodo_NGN8	HB_NE_Tbx20/Prph	Fgf1	Fgfr2	0.0448434	0	FGF1_FGFR2	Fgf1 - Fgfr2	FGF	Secreted Signaling	PMC: 4393358
Nodo_NGN9	HB_NE_Tbx20/Prph	Fgf1	Fgfr2	0.0200453	0	FGF1_FGFR2	Fgf1 - Fgfr2	FGF	Secreted Signaling	PMC: 4393358
Nodo_NGN1	HB_NE_Tfap2b/Olfr78	Fgf1	Fgfr2	0.0488944	0	FGF1_FGFR2	Fgf1 - Fgfr2	FGF	Secreted Signaling	PMC: 4393358
Nodo_NGN10	HB_NE_Tfap2b/Olfr78	Fgf1	Fgfr2	0.0235513	0	FGF1_FGFR2	Fgf1 - Fgfr2	FGF	Secreted Signaling	PMC: 4393358
Nodo_NGN11	HB_NE_Tfap2b/Olfr78	Fgf1	Fgfr2	0.0109171	0	FGF1_FGFR2	Fgf1 - Fgfr2	FGF	Secreted Signaling	PMC: 4393358
Nodo_NGN12	HB_NE_Tfap2b/Olfr78	Fgf1	Fgfr2	0.0375437	0	FGF1_FGFR2	Fgf1 - Fgfr2	FGF	Secreted Signaling	PMC: 4393358
Nodo_NGN13	HB_NE_Tfap2b/Olfr78	Fgf1	Fgfr2	0.0586143	0	FGF1_FGFR2	Fgf1 - Fgfr2	FGF	Secreted Signaling	PMC: 4393358
Nodo_NGN14	HB_NE_Tfap2b/Olfr78	Fgf1	Fgfr2	0.039428	0	FGF1_FGFR2	Fgf1 - Fgfr2	FGF	Secreted Signaling	PMC: 4393358
Nodo_NGN15	HB_NE_Tfap2b/Olfr78	Fgf1	Fgfr2	0.0512428	0	FGF1_FGFR2	Fgf1 - Fgfr2	FGF	Secreted Signaling	PMC: 4393358
Nodo_NGN16	HB_NE_Tfap2b/Olfr78	Fgf1	Fgfr2	0.0626941	0	FGF1_FGFR2	Fgf1 - Fgfr2	FGF	Secreted Signaling	PMC: 4393358
Nodo_NGN17	HB_NE_Tfap2b/Olfr78	Fgf1	Fgfr2	0.0347852	0	FGF1_FGFR2	Fgf1 - Fgfr2	FGF	Secreted Signaling	PMC: 4393358
Nodo_NGN18	HB_NE_Tfap2b/Olfr78	Fgf1	Fgfr2	0.0638711	0	FGF1_FGFR2	Fgf1 - Fgfr2	FGF	Secreted Signaling	PMC: 4393358
Nodo_NGN19	HB_NE_Tfap2b/Olfr78	Fgf1	Fgfr2	0.00702396	0	FGF1_FGFR2	Fgf1 - Fgfr2	FGF	Secreted Signaling	PMC: 4393358
Nodo_NGN2	HB_NE_Tfap2b/Olfr78	Fgf1	Fgfr2	0.0545863	0	FGF1_FGFR2	Fgf1 - Fgfr2	FGF	Secreted Signaling	PMC: 4393358
Nodo_NGN20	HB_NE_Tfap2b/Olfr78	Fgf1	Fgfr2	0.0512901	0	FGF1_FGFR2	Fgf1 - Fgfr2	FGF	Secreted Signaling	PMC: 4393358
Nodo_NGN21	HB_NE_Tfap2b/Olfr78	Fgf1	Fgfr2	0.0449378	0	FGF1_FGFR2	Fgf1 - Fgfr2	FGF	Secreted Signaling	PMC: 4393358
Nodo_NGN3	HB_NE_Tfap2b/Olfr78	Fgf1	Fgfr2	0.0371001	0	FGF1_FGFR2	Fgf1 - Fgfr2	FGF	Secreted Signaling	PMC: 4393358
Nodo_NGN4	HB_NE_Tfap2b/Olfr78	Fgf1	Fgfr2	0.0621415	0	FGF1_FGFR2	Fgf1 - Fgfr2	FGF	Secreted Signaling	PMC: 4393358
Nodo_NGN5	HB_NE_Tfap2b/Olfr78	Fgf1	Fgfr2	0.0313302	0	FGF1_FGFR2	Fgf1 - Fgfr2	FGF	Secreted Signaling	PMC: 4393358
Nodo_NGN6	HB_NE_Tfap2b/Olfr78	Fgf1	Fgfr2	0.044557	0	FGF1_FGFR2	Fgf1 - Fgfr2	FGF	Secreted Signaling	PMC: 4393358
Nodo_NGN7	HB_NE_Tfap2b/Olfr78	Fgf1	Fgfr2	0.0392742	0	FGF1_FGFR2	Fgf1 - Fgfr2	FGF	Secreted Signaling	PMC: 4393358
Nodo_NGN8	HB_NE_Tfap2b/Olfr78	Fgf1	Fgfr2	0.0510908	0	FGF1_FGFR2	Fgf1 - Fgfr2	FGF	Secreted Signaling	PMC: 4393358
Nodo_NGN9	HB_NE_Tfap2b/Olfr78	Fgf1	Fgfr2	0.0229208	0	FGF1_FGFR2	Fgf1 - Fgfr2	FGF	Secreted Signaling	PMC: 4393358
Nodo_NGN10	HB_NE_Arhgap6/Ebf3	Fgf18	Fgfr1	0.000330616	0	FGF18_FGFR1	Fgf18 - Fgfr1	FGF	Secreted Signaling	PMC: 4393358
Nodo_NGN18	HB_NE_Arhgap6/Ebf3	Fgf18	Fgfr1	0.00037726	0	FGF18_FGFR1	Fgf18 - Fgfr1	FGF	Secreted Signaling	PMC: 4393358
Nodo_NGN10	HB_NE_Bnc2/Lama1	Fgf18	Fgfr1	0.000266647	0	FGF18_FGFR1	Fgf18 - Fgfr1	FGF	Secreted Signaling	PMC: 4393358
Nodo_NGN18	HB_NE_Bnc2/Lama1	Fgf18	Fgfr1	0.000304269	0	FGF18_FGFR1	Fgf18 - Fgfr1	FGF	Secreted Signaling	PMC: 4393358
Nodo_NGN10	HB_NE_Ddc/Dbh	Fgf18	Fgfr1	0.000926634	0	FGF18_FGFR1	Fgf18 - Fgfr1	FGF	Secreted Signaling	PMC: 4393358
Nodo_NGN18	HB_NE_Ddc/Dbh	Fgf18	Fgfr1	0.00105728	0	FGF18_FGFR1	Fgf18 - Fgfr1	FGF	Secreted Signaling	PMC: 4393358
Nodo_NGN10	HB_NE_Ebf2/Atp10a	Fgf18	Fgfr1	0.000233449	0	FGF18_FGFR1	Fgf18 - Fgfr1	FGF	Secreted Signaling	PMC: 4393358
Nodo_NGN18	HB_NE_Ebf2/Atp10a	Fgf18	Fgfr1	0.000266388	0	FGF18_FGFR1	Fgf18 - Fgfr1	FGF	Secreted Signaling	PMC: 4393358
Nodo_NGN10	HB_NE_Ebf2/Fbxl7	Fgf18	Fgfr1	0.000290948	0	FGF18_FGFR1	Fgf18 - Fgfr1	FGF	Secreted Signaling	PMC: 4393358
Nodo_NGN18	HB_NE_Ebf2/Fbxl7	Fgf18	Fgfr1	0.000331997	0	FGF18_FGFR1	Fgf18 - Fgfr1	FGF	Secreted Signaling	PMC: 4393358
Nodo_NGN10	HB_NE_Gal/Dkk2	Fgf18	Fgfr1	0.00035942	0	FGF18_FGFR1	Fgf18 - Fgfr1	FGF	Secreted Signaling	PMC: 4393358
Nodo_NGN18	HB_NE_Gal/Dkk2	Fgf18	Fgfr1	0.000410127	0	FGF18_FGFR1	Fgf18 - Fgfr1	FGF	Secreted Signaling	PMC: 4393358
Nodo_NGN10	HB_NE_Grin2c/Osbpl3	Fgf18	Fgfr1	0.000244861	0	FGF18_FGFR1	Fgf18 - Fgfr1	FGF	Secreted Signaling	PMC: 4393358
Nodo_NGN18	HB_NE_Grin2c/Osbpl3	Fgf18	Fgfr1	0.00027941	0	FGF18_FGFR1	Fgf18 - Fgfr1	FGF	Secreted Signaling	PMC: 4393358
Nodo_NGN10	HB_NE_Hmcn2/Mybpc1	Fgf18	Fgfr1	0.000215063	0	FGF18_FGFR1	Fgf18 - Fgfr1	FGF	Secreted Signaling	PMC: 4393358
Nodo_NGN18	HB_NE_Hmcn2/Mybpc1	Fgf18	Fgfr1	0.000245409	0	FGF18_FGFR1	Fgf18 - Fgfr1	FGF	Secreted Signaling	PMC: 4393358
Nodo_NGN10	HB_NE_Lhx2/Lhx9	Fgf18	Fgfr1	0.000294445	0	FGF18_FGFR1	Fgf18 - Fgfr1	FGF	Secreted Signaling	PMC: 4393358
Nodo_NGN18	HB_NE_Lhx2/Lhx9	Fgf18	Fgfr1	0.000335988	0	FGF18_FGFR1	Fgf18 - Fgfr1	FGF	Secreted Signaling	PMC: 4393358
Nodo_NGN10	HB_NE_Maf/Rorb	Fgf18	Fgfr1	0.000301209	0	FGF18_FGFR1	Fgf18 - Fgfr1	FGF	Secreted Signaling	PMC: 4393358
Nodo_NGN18	HB_NE_Maf/Rorb	Fgf18	Fgfr1	0.000343706	0	FGF18_FGFR1	Fgf18 - Fgfr1	FGF	Secreted Signaling	PMC: 4393358
Nodo_NGN10	HB_NE_Mecom/Zfhx3	Fgf18	Fgfr1	0.000302779	0	FGF18_FGFR1	Fgf18 - Fgfr1	FGF	Secreted Signaling	PMC: 4393358
Nodo_NGN18	HB_NE_Mecom/Zfhx3	Fgf18	Fgfr1	0.000345497	0	FGF18_FGFR1	Fgf18 - Fgfr1	FGF	Secreted Signaling	PMC: 4393358
Nodo_NGN10	HB_NE_Nfib/Zic2	Fgf18	Fgfr1	0.000360254	0	FGF18_FGFR1	Fgf18 - Fgfr1	FGF	Secreted Signaling	PMC: 4393358
Nodo_NGN18	HB_NE_Nfib/Zic2	Fgf18	Fgfr1	0.000411078	0	FGF18_FGFR1	Fgf18 - Fgfr1	FGF	Secreted Signaling	PMC: 4393358
Nodo_NGN10	HB_NE_Pde1a/Zeb2	Fgf18	Fgfr1	0.000376183	0	FGF18_FGFR1	Fgf18 - Fgfr1	FGF	Secreted Signaling	PMC: 4393358
Nodo_NGN18	HB_NE_Pde1a/Zeb2	Fgf18	Fgfr1	0.000429253	0	FGF18_FGFR1	Fgf18 - Fgfr1	FGF	Secreted Signaling	PMC: 4393358
Nodo_NGN10	HB_NE_Prdm16/Mecom	Fgf18	Fgfr1	0.00068712	0	FGF18_FGFR1	Fgf18 - Fgfr1	FGF	Secreted Signaling	PMC: 4393358
Nodo_NGN18	HB_NE_Prdm16/Mecom	Fgf18	Fgfr1	0.000784022	0	FGF18_FGFR1	Fgf18 - Fgfr1	FGF	Secreted Signaling	PMC: 4393358
Nodo_NGN10	HB_NE_Rab38/Sall3	Fgf18	Fgfr1	0.000375401	0	FGF18_FGFR1	Fgf18 - Fgfr1	FGF	Secreted Signaling	PMC: 4393358
Nodo_NGN18	HB_NE_Rab38/Sall3	Fgf18	Fgfr1	0.000428361	0	FGF18_FGFR1	Fgf18 - Fgfr1	FGF	Secreted Signaling	PMC: 4393358
Nodo_NGN10	HB_NE_Sall3/Cdh3	Fgf18	Fgfr1	0.000333426	0	FGF18_FGFR1	Fgf18 - Fgfr1	FGF	Secreted Signaling	PMC: 4393358
Nodo_NGN18	HB_NE_Sall3/Cdh3	Fgf18	Fgfr1	0.000380466	0	FGF18_FGFR1	Fgf18 - Fgfr1	FGF	Secreted Signaling	PMC: 4393358
Nodo_NGN10	HB_NE_Slc17a7/Col27a1	Fgf18	Fgfr1	0.00133195	0	FGF18_FGFR1	Fgf18 - Fgfr1	FGF	Secreted Signaling	PMC: 4393358
Nodo_NGN18	HB_NE_Slc17a7/Col27a1	Fgf18	Fgfr1	0.00151965	0	FGF18_FGFR1	Fgf18 - Fgfr1	FGF	Secreted Signaling	PMC: 4393358
Nodo_NGN10	HB_NE_Slc6a4/Tph2	Fgf18	Fgfr1	0.000218276	0	FGF18_FGFR1	Fgf18 - Fgfr1	FGF	Secreted Signaling	PMC: 4393358
Nodo_NGN18	HB_NE_Slc6a4/Tph2	Fgf18	Fgfr1	0.000249075	0	FGF18_FGFR1	Fgf18 - Fgfr1	FGF	Secreted Signaling	PMC: 4393358
Nodo_NGN10	HB_NE_Slc6a5/Syt2	Fgf18	Fgfr1	0.000279352	0	FGF18_FGFR1	Fgf18 - Fgfr1	FGF	Secreted Signaling	PMC: 4393358
Nodo_NGN18	HB_NE_Slc6a5/Syt2	Fgf18	Fgfr1	0.000318766	0	FGF18_FGFR1	Fgf18 - Fgfr1	FGF	Secreted Signaling	PMC: 4393358
Nodo_NGN10	HB_NE_Sox2ot/Cdh8	Fgf18	Fgfr1	0.000293101	0	FGF18_FGFR1	Fgf18 - Fgfr1	FGF	Secreted Signaling	PMC: 4393358
Nodo_NGN18	HB_NE_Sox2ot/Cdh8	Fgf18	Fgfr1	0.000334454	0	FGF18_FGFR1	Fgf18 - Fgfr1	FGF	Secreted Signaling	PMC: 4393358
Nodo_NGN10	HB_NE_Tac1/Dlk1	Fgf18	Fgfr1	0.000354615	0	FGF18_FGFR1	Fgf18 - Fgfr1	FGF	Secreted Signaling	PMC: 4393358
Nodo_NGN18	HB_NE_Tac1/Dlk1	Fgf18	Fgfr1	0.000404643	0	FGF18_FGFR1	Fgf18 - Fgfr1	FGF	Secreted Signaling	PMC: 4393358
Nodo_NGN10	HB_NE_Tbx20/Prph	Fgf18	Fgfr1	0.000197739	0	FGF18_FGFR1	Fgf18 - Fgfr1	FGF	Secreted Signaling	PMC: 4393358
Nodo_NGN18	HB_NE_Tbx20/Prph	Fgf18	Fgfr1	0.000225641	0	FGF18_FGFR1	Fgf18 - Fgfr1	FGF	Secreted Signaling	PMC: 4393358
Nodo_NGN10	HB_NE_Tfap2b/Olfr78	Fgf18	Fgfr1	0.000372094	0	FGF18_FGFR1	Fgf18 - Fgfr1	FGF	Secreted Signaling	PMC: 4393358
Nodo_NGN18	HB_NE_Tfap2b/Olfr78	Fgf18	Fgfr1	0.000424588	0	FGF18_FGFR1	Fgf18 - Fgfr1	FGF	Secreted Signaling	PMC: 4393358
Nodo_NGN10	HB_NE_Arhgap6/Ebf3	Fgf18	Fgfr2	0.00229401	0	FGF18_FGFR2	Fgf18 - Fgfr2	FGF	Secreted Signaling	PMC: 4393358
Nodo_NGN18	HB_NE_Arhgap6/Ebf3	Fgf18	Fgfr2	0.00261693	0	FGF18_FGFR2	Fgf18 - Fgfr2	FGF	Secreted Signaling	PMC: 4393358
Nodo_NGN10	HB_NE_Bnc2/Lama1	Fgf18	Fgfr2	0.00247476	0	FGF18_FGFR2	Fgf18 - Fgfr2	FGF	Secreted Signaling	PMC: 4393358
Nodo_NGN18	HB_NE_Bnc2/Lama1	Fgf18	Fgfr2	0.00282305	0	FGF18_FGFR2	Fgf18 - Fgfr2	FGF	Secreted Signaling	PMC: 4393358
Nodo_NGN10	HB_NE_Ccbe1/Pou6f2	Fgf18	Fgfr2	0.00209562	0	FGF18_FGFR2	Fgf18 - Fgfr2	FGF	Secreted Signaling	PMC: 4393358
Nodo_NGN18	HB_NE_Ccbe1/Pou6f2	Fgf18	Fgfr2	0.00239068	0	FGF18_FGFR2	Fgf18 - Fgfr2	FGF	Secreted Signaling	PMC: 4393358
Nodo_NGN10	HB_NE_Col23a1/Kcnmb2	Fgf18	Fgfr2	0.00258429	0	FGF18_FGFR2	Fgf18 - Fgfr2	FGF	Secreted Signaling	PMC: 4393358
Nodo_NGN18	HB_NE_Col23a1/Kcnmb2	Fgf18	Fgfr2	0.00294795	0	FGF18_FGFR2	Fgf18 - Fgfr2	FGF	Secreted Signaling	PMC: 4393358
Nodo_NGN10	HB_NE_Dach1/Grin2c	Fgf18	Fgfr2	0.00239669	0	FGF18_FGFR2	Fgf18 - Fgfr2	FGF	Secreted Signaling	PMC: 4393358
Nodo_NGN18	HB_NE_Dach1/Grin2c	Fgf18	Fgfr2	0.00273403	0	FGF18_FGFR2	Fgf18 - Fgfr2	FGF	Secreted Signaling	PMC: 4393358
Nodo_NGN10	HB_NE_Ddc/Dbh	Fgf18	Fgfr2	0.00225662	0	FGF18_FGFR2	Fgf18 - Fgfr2	FGF	Secreted Signaling	PMC: 4393358
Nodo_NGN18	HB_NE_Ddc/Dbh	Fgf18	Fgfr2	0.00257429	0	FGF18_FGFR2	Fgf18 - Fgfr2	FGF	Secreted Signaling	PMC: 4393358
Nodo_NGN10	HB_NE_Ddc/Sctr	Fgf18	Fgfr2	0.00253721	0	FGF18_FGFR2	Fgf18 - Fgfr2	FGF	Secreted Signaling	PMC: 4393358
Nodo_NGN18	HB_NE_Ddc/Sctr	Fgf18	Fgfr2	0.00289426	0	FGF18_FGFR2	Fgf18 - Fgfr2	FGF	Secreted Signaling	PMC: 4393358
Nodo_NGN10	HB_NE_Ebf2/Atp10a	Fgf18	Fgfr2	0.00230614	0	FGF18_FGFR2	Fgf18 - Fgfr2	FGF	Secreted Signaling	PMC: 4393358
Nodo_NGN18	HB_NE_Ebf2/Atp10a	Fgf18	Fgfr2	0.00263077	0	FGF18_FGFR2	Fgf18 - Fgfr2	FGF	Secreted Signaling	PMC: 4393358
Nodo_NGN10	HB_NE_Ebf2/Fbxl7	Fgf18	Fgfr2	0.00240299	0	FGF18_FGFR2	Fgf18 - Fgfr2	FGF	Secreted Signaling	PMC: 4393358
Nodo_NGN18	HB_NE_Ebf2/Fbxl7	Fgf18	Fgfr2	0.00274121	0	FGF18_FGFR2	Fgf18 - Fgfr2	FGF	Secreted Signaling	PMC: 4393358
Nodo_NGN10	HB_NE_Gal/Dkk2	Fgf18	Fgfr2	0.00220142	0	FGF18_FGFR2	Fgf18 - Fgfr2	FGF	Secreted Signaling	PMC: 4393358
Nodo_NGN18	HB_NE_Gal/Dkk2	Fgf18	Fgfr2	0.00251134	0	FGF18_FGFR2	Fgf18 - Fgfr2	FGF	Secreted Signaling	PMC: 4393358
Nodo_NGN10	HB_NE_Gcg/Prlr	Fgf18	Fgfr2	0.00290317	0	FGF18_FGFR2	Fgf18 - Fgfr2	FGF	Secreted Signaling	PMC: 4393358
Nodo_NGN18	HB_NE_Gcg/Prlr	Fgf18	Fgfr2	0.00331156	0	FGF18_FGFR2	Fgf18 - Fgfr2	FGF	Secreted Signaling	PMC: 4393358
Nodo_NGN10	HB_NE_Grin2c/Osbpl3	Fgf18	Fgfr2	0.00240909	0	FGF18_FGFR2	Fgf18 - Fgfr2	FGF	Secreted Signaling	PMC: 4393358
Nodo_NGN18	HB_NE_Grin2c/Osbpl3	Fgf18	Fgfr2	0.00274817	0	FGF18_FGFR2	Fgf18 - Fgfr2	FGF	Secreted Signaling	PMC: 4393358
Nodo_NGN10	HB_NE_Hmcn2/Mybpc1	Fgf18	Fgfr2	0.00231169	0	FGF18_FGFR2	Fgf18 - Fgfr2	FGF	Secreted Signaling	PMC: 4393358
Nodo_NGN18	HB_NE_Hmcn2/Mybpc1	Fgf18	Fgfr2	0.00263709	0	FGF18_FGFR2	Fgf18 - Fgfr2	FGF	Secreted Signaling	PMC: 4393358
Nodo_NGN10	HB_NE_Lhx2/Lhx9	Fgf18	Fgfr2	0.00256953	0	FGF18_FGFR2	Fgf18 - Fgfr2	FGF	Secreted Signaling	PMC: 4393358
Nodo_NGN18	HB_NE_Lhx2/Lhx9	Fgf18	Fgfr2	0.00293112	0	FGF18_FGFR2	Fgf18 - Fgfr2	FGF	Secreted Signaling	PMC: 4393358
Nodo_NGN10	HB_NE_Maf/Rorb	Fgf18	Fgfr2	0.00254779	0	FGF18_FGFR2	Fgf18 - Fgfr2	FGF	Secreted Signaling	PMC: 4393358
Nodo_NGN18	HB_NE_Maf/Rorb	Fgf18	Fgfr2	0.00290633	0	FGF18_FGFR2	Fgf18 - Fgfr2	FGF	Secreted Signaling	PMC: 4393358
Nodo_NGN10	HB_NE_Mecom/Zfhx3	Fgf18	Fgfr2	0.00236753	0	FGF18_FGFR2	Fgf18 - Fgfr2	FGF	Secreted Signaling	PMC: 4393358
Nodo_NGN18	HB_NE_Mecom/Zfhx3	Fgf18	Fgfr2	0.00270077	0	FGF18_FGFR2	Fgf18 - Fgfr2	FGF	Secreted Signaling	PMC: 4393358
Nodo_NGN10	HB_NE_Mylk/Lpar1	Fgf18	Fgfr2	0.00245331	0	FGF18_FGFR2	Fgf18 - Fgfr2	FGF	Secreted Signaling	PMC: 4393358
Nodo_NGN18	HB_NE_Mylk/Lpar1	Fgf18	Fgfr2	0.00279859	0	FGF18_FGFR2	Fgf18 - Fgfr2	FGF	Secreted Signaling	PMC: 4393358
Nodo_NGN10	HB_NE_Nfib/Zic2	Fgf18	Fgfr2	0.00243427	0	FGF18_FGFR2	Fgf18 - Fgfr2	FGF	Secreted Signaling	PMC: 4393358
Nodo_NGN18	HB_NE_Nfib/Zic2	Fgf18	Fgfr2	0.00277689	0	FGF18_FGFR2	Fgf18 - Fgfr2	FGF	Secreted Signaling	PMC: 4393358
Nodo_NGN10	HB_NE_Pde1a/Zeb2	Fgf18	Fgfr2	0.00243868	0	FGF18_FGFR2	Fgf18 - Fgfr2	FGF	Secreted Signaling	PMC: 4393358
Nodo_NGN18	HB_NE_Pde1a/Zeb2	Fgf18	Fgfr2	0.0027819	0	FGF18_FGFR2	Fgf18 - Fgfr2	FGF	Secreted Signaling	PMC: 4393358
Nodo_NGN10	HB_NE_Prdm16/Mecom	Fgf18	Fgfr2	0.0024939	0	FGF18_FGFR2	Fgf18 - Fgfr2	FGF	Secreted Signaling	PMC: 4393358
Nodo_NGN18	HB_NE_Prdm16/Mecom	Fgf18	Fgfr2	0.00284487	0	FGF18_FGFR2	Fgf18 - Fgfr2	FGF	Secreted Signaling	PMC: 4393358
Nodo_NGN10	HB_NE_Prkd1/Bcl11a	Fgf18	Fgfr2	0.00233103	0	FGF18_FGFR2	Fgf18 - Fgfr2	FGF	Secreted Signaling	PMC: 4393358
Nodo_NGN18	HB_NE_Prkd1/Bcl11a	Fgf18	Fgfr2	0.00265915	0	FGF18_FGFR2	Fgf18 - Fgfr2	FGF	Secreted Signaling	PMC: 4393358
Nodo_NGN10	HB_NE_Rab38/Sall3	Fgf18	Fgfr2	0.00229981	0	FGF18_FGFR2	Fgf18 - Fgfr2	FGF	Secreted Signaling	PMC: 4393358
Nodo_NGN18	HB_NE_Rab38/Sall3	Fgf18	Fgfr2	0.00262354	0	FGF18_FGFR2	Fgf18 - Fgfr2	FGF	Secreted Signaling	PMC: 4393358
Nodo_NGN10	HB_NE_Sall3/Cdh3	Fgf18	Fgfr2	0.00233267	0	FGF18_FGFR2	Fgf18 - Fgfr2	FGF	Secreted Signaling	PMC: 4393358
Nodo_NGN18	HB_NE_Sall3/Cdh3	Fgf18	Fgfr2	0.00266102	0	FGF18_FGFR2	Fgf18 - Fgfr2	FGF	Secreted Signaling	PMC: 4393358
Nodo_NGN10	HB_NE_Slc17a7/Col27a1	Fgf18	Fgfr2	0.00263867	0	FGF18_FGFR2	Fgf18 - Fgfr2	FGF	Secreted Signaling	PMC: 4393358
Nodo_NGN18	HB_NE_Slc17a7/Col27a1	Fgf18	Fgfr2	0.00300996	0	FGF18_FGFR2	Fgf18 - Fgfr2	FGF	Secreted Signaling	PMC: 4393358
Nodo_NGN10	HB_NE_Slc6a4/Tph2	Fgf18	Fgfr2	0.00241541	0	FGF18_FGFR2	Fgf18 - Fgfr2	FGF	Secreted Signaling	PMC: 4393358
Nodo_NGN18	HB_NE_Slc6a4/Tph2	Fgf18	Fgfr2	0.00275537	0	FGF18_FGFR2	Fgf18 - Fgfr2	FGF	Secreted Signaling	PMC: 4393358
Nodo_NGN10	HB_NE_Slc6a5/Syt2	Fgf18	Fgfr2	0.00245961	0	FGF18_FGFR2	Fgf18 - Fgfr2	FGF	Secreted Signaling	PMC: 4393358
Nodo_NGN18	HB_NE_Slc6a5/Syt2	Fgf18	Fgfr2	0.00280578	0	FGF18_FGFR2	Fgf18 - Fgfr2	FGF	Secreted Signaling	PMC: 4393358
Nodo_NGN10	HB_NE_Sox2ot/Cdh8	Fgf18	Fgfr2	0.00234342	0	FGF18_FGFR2	Fgf18 - Fgfr2	FGF	Secreted Signaling	PMC: 4393358
Nodo_NGN18	HB_NE_Sox2ot/Cdh8	Fgf18	Fgfr2	0.00267327	0	FGF18_FGFR2	Fgf18 - Fgfr2	FGF	Secreted Signaling	PMC: 4393358
Nodo_NGN10	HB_NE_Tac1/Dlk1	Fgf18	Fgfr2	0.00228898	0	FGF18_FGFR2	Fgf18 - Fgfr2	FGF	Secreted Signaling	PMC: 4393358
Nodo_NGN18	HB_NE_Tac1/Dlk1	Fgf18	Fgfr2	0.0026112	0	FGF18_FGFR2	Fgf18 - Fgfr2	FGF	Secreted Signaling	PMC: 4393358
Nodo_NGN10	HB_NE_Tbx20/Prph	Fgf18	Fgfr2	0.00206441	0	FGF18_FGFR2	Fgf18 - Fgfr2	FGF	Secreted Signaling	PMC: 4393358
Nodo_NGN18	HB_NE_Tbx20/Prph	Fgf18	Fgfr2	0.00235509	0	FGF18_FGFR2	Fgf18 - Fgfr2	FGF	Secreted Signaling	PMC: 4393358
Nodo_NGN10	HB_NE_Tfap2b/Olfr78	Fgf18	Fgfr2	0.00236678	0	FGF18_FGFR2	Fgf18 - Fgfr2	FGF	Secreted Signaling	PMC: 4393358
Nodo_NGN18	HB_NE_Tfap2b/Olfr78	Fgf18	Fgfr2	0.00269992	0	FGF18_FGFR2	Fgf18 - Fgfr2	FGF	Secreted Signaling	PMC: 4393358
Nodo_NGN14	HB_NE_Arhgap6/Ebf3	Fgf9	Fgfr1	0.000356981	0	FGF9_FGFR1	Fgf9 - Fgfr1	FGF	Secreted Signaling	PMC: 4393358
Nodo_NGN18	HB_NE_Arhgap6/Ebf3	Fgf9	Fgfr1	0.000414524	0	FGF9_FGFR1	Fgf9 - Fgfr1	FGF	Secreted Signaling	PMC: 4393358
Nodo_NGN14	HB_NE_Bnc2/Lama1	Fgf9	Fgfr1	0.000287913	0	FGF9_FGFR1	Fgf9 - Fgfr1	FGF	Secreted Signaling	PMC: 4393358
Nodo_NGN18	HB_NE_Bnc2/Lama1	Fgf9	Fgfr1	0.000334326	0	FGF9_FGFR1	Fgf9 - Fgfr1	FGF	Secreted Signaling	PMC: 4393358
Nodo_NGN14	HB_NE_Ddc/Dbh	Fgf9	Fgfr1	0.00100048	0	FGF9_FGFR1	Fgf9 - Fgfr1	FGF	Secreted Signaling	PMC: 4393358
Nodo_NGN18	HB_NE_Ddc/Dbh	Fgf9	Fgfr1	0.00116163	0	FGF9_FGFR1	Fgf9 - Fgfr1	FGF	Secreted Signaling	PMC: 4393358
Nodo_NGN14	HB_NE_Ebf2/Atp10a	Fgf9	Fgfr1	0.000252067	0	FGF9_FGFR1	Fgf9 - Fgfr1	FGF	Secreted Signaling	PMC: 4393358
Nodo_NGN18	HB_NE_Ebf2/Atp10a	Fgf9	Fgfr1	0.000292704	0	FGF9_FGFR1	Fgf9 - Fgfr1	FGF	Secreted Signaling	PMC: 4393358
Nodo_NGN14	HB_NE_Ebf2/Fbxl7	Fgf9	Fgfr1	0.000314151	0	FGF9_FGFR1	Fgf9 - Fgfr1	FGF	Secreted Signaling	PMC: 4393358
Nodo_NGN18	HB_NE_Ebf2/Fbxl7	Fgf9	Fgfr1	0.000364792	0	FGF9_FGFR1	Fgf9 - Fgfr1	FGF	Secreted Signaling	PMC: 4393358
Nodo_NGN14	HB_NE_Gal/Dkk2	Fgf9	Fgfr1	0.000388082	0	FGF9_FGFR1	Fgf9 - Fgfr1	FGF	Secreted Signaling	PMC: 4393358
Nodo_NGN18	HB_NE_Gal/Dkk2	Fgf9	Fgfr1	0.000450635	0	FGF9_FGFR1	Fgf9 - Fgfr1	FGF	Secreted Signaling	PMC: 4393358
Nodo_NGN14	HB_NE_Grin2c/Osbpl3	Fgf9	Fgfr1	0.000264389	0	FGF9_FGFR1	Fgf9 - Fgfr1	FGF	Secreted Signaling	PMC: 4393358
Nodo_NGN18	HB_NE_Grin2c/Osbpl3	Fgf9	Fgfr1	0.000307011	0	FGF9_FGFR1	Fgf9 - Fgfr1	FGF	Secreted Signaling	PMC: 4393358
Nodo_NGN14	HB_NE_Hmcn2/Mybpc1	Fgf9	Fgfr1	0.000232216	0	FGF9_FGFR1	Fgf9 - Fgfr1	FGF	Secreted Signaling	PMC: 4393358
Nodo_NGN18	HB_NE_Hmcn2/Mybpc1	Fgf9	Fgfr1	0.000269653	0	FGF9_FGFR1	Fgf9 - Fgfr1	FGF	Secreted Signaling	PMC: 4393358
Nodo_NGN14	HB_NE_Lhx2/Lhx9	Fgf9	Fgfr1	0.000317927	0	FGF9_FGFR1	Fgf9 - Fgfr1	FGF	Secreted Signaling	PMC: 4393358
Nodo_NGN18	HB_NE_Lhx2/Lhx9	Fgf9	Fgfr1	0.000369177	0	FGF9_FGFR1	Fgf9 - Fgfr1	FGF	Secreted Signaling	PMC: 4393358
Nodo_NGN14	HB_NE_Maf/Rorb	Fgf9	Fgfr1	0.00032523	0	FGF9_FGFR1	Fgf9 - Fgfr1	FGF	Secreted Signaling	PMC: 4393358
Nodo_NGN18	HB_NE_Maf/Rorb	Fgf9	Fgfr1	0.000377657	0	FGF9_FGFR1	Fgf9 - Fgfr1	FGF	Secreted Signaling	PMC: 4393358
Nodo_NGN14	HB_NE_Mecom/Zfhx3	Fgf9	Fgfr1	0.000326925	0	FGF9_FGFR1	Fgf9 - Fgfr1	FGF	Secreted Signaling	PMC: 4393358
Nodo_NGN18	HB_NE_Mecom/Zfhx3	Fgf9	Fgfr1	0.000379625	0	FGF9_FGFR1	Fgf9 - Fgfr1	FGF	Secreted Signaling	PMC: 4393358
Nodo_NGN14	HB_NE_Nfib/Zic2	Fgf9	Fgfr1	0.000388981	0	FGF9_FGFR1	Fgf9 - Fgfr1	FGF	Secreted Signaling	PMC: 4393358
Nodo_NGN18	HB_NE_Nfib/Zic2	Fgf9	Fgfr1	0.00045168	0	FGF9_FGFR1	Fgf9 - Fgfr1	FGF	Secreted Signaling	PMC: 4393358
Nodo_NGN14	HB_NE_Pde1a/Zeb2	Fgf9	Fgfr1	0.000406181	0	FGF9_FGFR1	Fgf9 - Fgfr1	FGF	Secreted Signaling	PMC: 4393358
Nodo_NGN18	HB_NE_Pde1a/Zeb2	Fgf9	Fgfr1	0.00047165	0	FGF9_FGFR1	Fgf9 - Fgfr1	FGF	Secreted Signaling	PMC: 4393358
Nodo_NGN14	HB_NE_Prdm16/Mecom	Fgf9	Fgfr1	0.000741894	0	FGF9_FGFR1	Fgf9 - Fgfr1	FGF	Secreted Signaling	PMC: 4393358
Nodo_NGN18	HB_NE_Prdm16/Mecom	Fgf9	Fgfr1	0.000861428	0	FGF9_FGFR1	Fgf9 - Fgfr1	FGF	Secreted Signaling	PMC: 4393358
Nodo_NGN14	HB_NE_Rab38/Sall3	Fgf9	Fgfr1	0.000405336	0	FGF9_FGFR1	Fgf9 - Fgfr1	FGF	Secreted Signaling	PMC: 4393358
Nodo_NGN18	HB_NE_Rab38/Sall3	Fgf9	Fgfr1	0.00047067	0	FGF9_FGFR1	Fgf9 - Fgfr1	FGF	Secreted Signaling	PMC: 4393358
Nodo_NGN14	HB_NE_Sall3/Cdh3	Fgf9	Fgfr1	0.000360015	0	FGF9_FGFR1	Fgf9 - Fgfr1	FGF	Secreted Signaling	PMC: 4393358
Nodo_NGN18	HB_NE_Sall3/Cdh3	Fgf9	Fgfr1	0.000418046	0	FGF9_FGFR1	Fgf9 - Fgfr1	FGF	Secreted Signaling	PMC: 4393358
Nodo_NGN14	HB_NE_Slc17a7/Col27a1	Fgf9	Fgfr1	0.00143805	0	FGF9_FGFR1	Fgf9 - Fgfr1	FGF	Secreted Signaling	PMC: 4393358
Nodo_NGN18	HB_NE_Slc17a7/Col27a1	Fgf9	Fgfr1	0.00166956	0	FGF9_FGFR1	Fgf9 - Fgfr1	FGF	Secreted Signaling	PMC: 4393358
Nodo_NGN14	HB_NE_Slc6a4/Tph2	Fgf9	Fgfr1	0.000235685	0	FGF9_FGFR1	Fgf9 - Fgfr1	FGF	Secreted Signaling	PMC: 4393358
Nodo_NGN18	HB_NE_Slc6a4/Tph2	Fgf9	Fgfr1	0.000273681	0	FGF9_FGFR1	Fgf9 - Fgfr1	FGF	Secreted Signaling	PMC: 4393358
Nodo_NGN14	HB_NE_Slc6a5/Syt2	Fgf9	Fgfr1	0.00030163	0	FGF9_FGFR1	Fgf9 - Fgfr1	FGF	Secreted Signaling	PMC: 4393358
Nodo_NGN18	HB_NE_Slc6a5/Syt2	Fgf9	Fgfr1	0.000350254	0	FGF9_FGFR1	Fgf9 - Fgfr1	FGF	Secreted Signaling	PMC: 4393358
Nodo_NGN14	HB_NE_Sox2ot/Cdh8	Fgf9	Fgfr1	0.000316475	0	FGF9_FGFR1	Fgf9 - Fgfr1	FGF	Secreted Signaling	PMC: 4393358
Nodo_NGN18	HB_NE_Sox2ot/Cdh8	Fgf9	Fgfr1	0.000367491	0	FGF9_FGFR1	Fgf9 - Fgfr1	FGF	Secreted Signaling	PMC: 4393358
Nodo_NGN14	HB_NE_Tac1/Dlk1	Fgf9	Fgfr1	0.000382893	0	FGF9_FGFR1	Fgf9 - Fgfr1	FGF	Secreted Signaling	PMC: 4393358
Nodo_NGN18	HB_NE_Tac1/Dlk1	Fgf9	Fgfr1	0.000444611	0	FGF9_FGFR1	Fgf9 - Fgfr1	FGF	Secreted Signaling	PMC: 4393358
Nodo_NGN14	HB_NE_Tbx20/Prph	Fgf9	Fgfr1	0.00021351	0	FGF9_FGFR1	Fgf9 - Fgfr1	FGF	Secreted Signaling	PMC: 4393358
Nodo_NGN18	HB_NE_Tbx20/Prph	Fgf9	Fgfr1	0.000247932	0	FGF9_FGFR1	Fgf9 - Fgfr1	FGF	Secreted Signaling	PMC: 4393358
Nodo_NGN14	HB_NE_Tfap2b/Olfr78	Fgf9	Fgfr1	0.000401766	0	FGF9_FGFR1	Fgf9 - Fgfr1	FGF	Secreted Signaling	PMC: 4393358
Nodo_NGN18	HB_NE_Tfap2b/Olfr78	Fgf9	Fgfr1	0.000466524	0	FGF9_FGFR1	Fgf9 - Fgfr1	FGF	Secreted Signaling	PMC: 4393358
Nodo_NGN14	HB_NE_Arhgap6/Ebf3	Fgf9	Fgfr2	0.00247655	0	FGF9_FGFR2	Fgf9 - Fgfr2	FGF	Secreted Signaling	PMC: 4393358
Nodo_NGN18	HB_NE_Arhgap6/Ebf3	Fgf9	Fgfr2	0.00287477	0	FGF9_FGFR2	Fgf9 - Fgfr2	FGF	Secreted Signaling	PMC: 4393358
Nodo_NGN14	HB_NE_Bnc2/Lama1	Fgf9	Fgfr2	0.00267165	0	FGF9_FGFR2	Fgf9 - Fgfr2	FGF	Secreted Signaling	PMC: 4393358
Nodo_NGN18	HB_NE_Bnc2/Lama1	Fgf9	Fgfr2	0.00310114	0	FGF9_FGFR2	Fgf9 - Fgfr2	FGF	Secreted Signaling	PMC: 4393358
Nodo_NGN14	HB_NE_Ccbe1/Pou6f2	Fgf9	Fgfr2	0.00226242	0	FGF9_FGFR2	Fgf9 - Fgfr2	FGF	Secreted Signaling	PMC: 4393358
Nodo_NGN18	HB_NE_Ccbe1/Pou6f2	Fgf9	Fgfr2	0.00262629	0	FGF9_FGFR2	Fgf9 - Fgfr2	FGF	Secreted Signaling	PMC: 4393358
Nodo_NGN14	HB_NE_Col23a1/Kcnmb2	Fgf9	Fgfr2	0.00278987	0	FGF9_FGFR2	Fgf9 - Fgfr2	FGF	Secreted Signaling	PMC: 4393358
Nodo_NGN18	HB_NE_Col23a1/Kcnmb2	Fgf9	Fgfr2	0.00323831	0	FGF9_FGFR2	Fgf9 - Fgfr2	FGF	Secreted Signaling	PMC: 4393358
Nodo_NGN14	HB_NE_Dach1/Grin2c	Fgf9	Fgfr2	0.00258739	0	FGF9_FGFR2	Fgf9 - Fgfr2	FGF	Secreted Signaling	PMC: 4393358
Nodo_NGN18	HB_NE_Dach1/Grin2c	Fgf9	Fgfr2	0.00300338	0	FGF9_FGFR2	Fgf9 - Fgfr2	FGF	Secreted Signaling	PMC: 4393358
Nodo_NGN14	HB_NE_Ddc/Dbh	Fgf9	Fgfr2	0.0024362	0	FGF9_FGFR2	Fgf9 - Fgfr2	FGF	Secreted Signaling	PMC: 4393358
Nodo_NGN18	HB_NE_Ddc/Dbh	Fgf9	Fgfr2	0.00282795	0	FGF9_FGFR2	Fgf9 - Fgfr2	FGF	Secreted Signaling	PMC: 4393358
Nodo_NGN14	HB_NE_Ddc/Sctr	Fgf9	Fgfr2	0.00273905	0	FGF9_FGFR2	Fgf9 - Fgfr2	FGF	Secreted Signaling	PMC: 4393358
Nodo_NGN18	HB_NE_Ddc/Sctr	Fgf9	Fgfr2	0.00317935	0	FGF9_FGFR2	Fgf9 - Fgfr2	FGF	Secreted Signaling	PMC: 4393358
Nodo_NGN14	HB_NE_Ebf2/Atp10a	Fgf9	Fgfr2	0.00248965	0	FGF9_FGFR2	Fgf9 - Fgfr2	FGF	Secreted Signaling	PMC: 4393358
Nodo_NGN18	HB_NE_Ebf2/Atp10a	Fgf9	Fgfr2	0.00288997	0	FGF9_FGFR2	Fgf9 - Fgfr2	FGF	Secreted Signaling	PMC: 4393358
Nodo_NGN14	HB_NE_Ebf2/Fbxl7	Fgf9	Fgfr2	0.00259419	0	FGF9_FGFR2	Fgf9 - Fgfr2	FGF	Secreted Signaling	PMC: 4393358
Nodo_NGN18	HB_NE_Ebf2/Fbxl7	Fgf9	Fgfr2	0.00301127	0	FGF9_FGFR2	Fgf9 - Fgfr2	FGF	Secreted Signaling	PMC: 4393358
Nodo_NGN14	HB_NE_Gal/Dkk2	Fgf9	Fgfr2	0.00237662	0	FGF9_FGFR2	Fgf9 - Fgfr2	FGF	Secreted Signaling	PMC: 4393358
Nodo_NGN18	HB_NE_Gal/Dkk2	Fgf9	Fgfr2	0.00275881	0	FGF9_FGFR2	Fgf9 - Fgfr2	FGF	Secreted Signaling	PMC: 4393358
Nodo_NGN14	HB_NE_Gcg/Prlr	Fgf9	Fgfr2	0.00313405	0	FGF9_FGFR2	Fgf9 - Fgfr2	FGF	Secreted Signaling	PMC: 4393358
Nodo_NGN18	HB_NE_Gcg/Prlr	Fgf9	Fgfr2	0.0036376	0	FGF9_FGFR2	Fgf9 - Fgfr2	FGF	Secreted Signaling	PMC: 4393358
Nodo_NGN14	HB_NE_Grin2c/Osbpl3	Fgf9	Fgfr2	0.00260078	0	FGF9_FGFR2	Fgf9 - Fgfr2	FGF	Secreted Signaling	PMC: 4393358
Nodo_NGN18	HB_NE_Grin2c/Osbpl3	Fgf9	Fgfr2	0.00301891	0	FGF9_FGFR2	Fgf9 - Fgfr2	FGF	Secreted Signaling	PMC: 4393358
Nodo_NGN14	HB_NE_Hmcn2/Mybpc1	Fgf9	Fgfr2	0.00249564	0	FGF9_FGFR2	Fgf9 - Fgfr2	FGF	Secreted Signaling	PMC: 4393358
Nodo_NGN18	HB_NE_Hmcn2/Mybpc1	Fgf9	Fgfr2	0.00289692	0	FGF9_FGFR2	Fgf9 - Fgfr2	FGF	Secreted Signaling	PMC: 4393358
Nodo_NGN14	HB_NE_Lhx2/Lhx9	Fgf9	Fgfr2	0.00277394	0	FGF9_FGFR2	Fgf9 - Fgfr2	FGF	Secreted Signaling	PMC: 4393358
Nodo_NGN18	HB_NE_Lhx2/Lhx9	Fgf9	Fgfr2	0.00321983	0	FGF9_FGFR2	Fgf9 - Fgfr2	FGF	Secreted Signaling	PMC: 4393358
Nodo_NGN14	HB_NE_Maf/Rorb	Fgf9	Fgfr2	0.00275048	0	FGF9_FGFR2	Fgf9 - Fgfr2	FGF	Secreted Signaling	PMC: 4393358
Nodo_NGN18	HB_NE_Maf/Rorb	Fgf9	Fgfr2	0.0031926	0	FGF9_FGFR2	Fgf9 - Fgfr2	FGF	Secreted Signaling	PMC: 4393358
Nodo_NGN14	HB_NE_Mecom/Zfhx3	Fgf9	Fgfr2	0.00255592	0	FGF9_FGFR2	Fgf9 - Fgfr2	FGF	Secreted Signaling	PMC: 4393358
Nodo_NGN18	HB_NE_Mecom/Zfhx3	Fgf9	Fgfr2	0.00296686	0	FGF9_FGFR2	Fgf9 - Fgfr2	FGF	Secreted Signaling	PMC: 4393358
Nodo_NGN14	HB_NE_Mylk/Lpar1	Fgf9	Fgfr2	0.0026485	0	FGF9_FGFR2	Fgf9 - Fgfr2	FGF	Secreted Signaling	PMC: 4393358
Nodo_NGN18	HB_NE_Mylk/Lpar1	Fgf9	Fgfr2	0.00307428	0	FGF9_FGFR2	Fgf9 - Fgfr2	FGF	Secreted Signaling	PMC: 4393358
Nodo_NGN14	HB_NE_Nfib/Zic2	Fgf9	Fgfr2	0.00262796	0	FGF9_FGFR2	Fgf9 - Fgfr2	FGF	Secreted Signaling	PMC: 4393358
Nodo_NGN18	HB_NE_Nfib/Zic2	Fgf9	Fgfr2	0.00305045	0	FGF9_FGFR2	Fgf9 - Fgfr2	FGF	Secreted Signaling	PMC: 4393358
Nodo_NGN14	HB_NE_Pde1a/Zeb2	Fgf9	Fgfr2	0.00263271	0	FGF9_FGFR2	Fgf9 - Fgfr2	FGF	Secreted Signaling	PMC: 4393358
Nodo_NGN18	HB_NE_Pde1a/Zeb2	Fgf9	Fgfr2	0.00305596	0	FGF9_FGFR2	Fgf9 - Fgfr2	FGF	Secreted Signaling	PMC: 4393358
Nodo_NGN14	HB_NE_Prdm16/Mecom	Fgf9	Fgfr2	0.00269231	0	FGF9_FGFR2	Fgf9 - Fgfr2	FGF	Secreted Signaling	PMC: 4393358
Nodo_NGN18	HB_NE_Prdm16/Mecom	Fgf9	Fgfr2	0.00312511	0	FGF9_FGFR2	Fgf9 - Fgfr2	FGF	Secreted Signaling	PMC: 4393358
Nodo_NGN14	HB_NE_Prkd1/Bcl11a	Fgf9	Fgfr2	0.00251652	0	FGF9_FGFR2	Fgf9 - Fgfr2	FGF	Secreted Signaling	PMC: 4393358
Nodo_NGN18	HB_NE_Prkd1/Bcl11a	Fgf9	Fgfr2	0.00292114	0	FGF9_FGFR2	Fgf9 - Fgfr2	FGF	Secreted Signaling	PMC: 4393358
Nodo_NGN14	HB_NE_Rab38/Sall3	Fgf9	Fgfr2	0.00248282	0	FGF9_FGFR2	Fgf9 - Fgfr2	FGF	Secreted Signaling	PMC: 4393358
Nodo_NGN18	HB_NE_Rab38/Sall3	Fgf9	Fgfr2	0.00288204	0	FGF9_FGFR2	Fgf9 - Fgfr2	FGF	Secreted Signaling	PMC: 4393358
Nodo_NGN14	HB_NE_Sall3/Cdh3	Fgf9	Fgfr2	0.00251829	0	FGF9_FGFR2	Fgf9 - Fgfr2	FGF	Secreted Signaling	PMC: 4393358
Nodo_NGN18	HB_NE_Sall3/Cdh3	Fgf9	Fgfr2	0.0029232	0	FGF9_FGFR2	Fgf9 - Fgfr2	FGF	Secreted Signaling	PMC: 4393358
Nodo_NGN14	HB_NE_Slc17a7/Col27a1	Fgf9	Fgfr2	0.00284857	0	FGF9_FGFR2	Fgf9 - Fgfr2	FGF	Secreted Signaling	PMC: 4393358
Nodo_NGN18	HB_NE_Slc17a7/Col27a1	Fgf9	Fgfr2	0.00330641	0	FGF9_FGFR2	Fgf9 - Fgfr2	FGF	Secreted Signaling	PMC: 4393358
Nodo_NGN14	HB_NE_Slc6a4/Tph2	Fgf9	Fgfr2	0.00260759	0	FGF9_FGFR2	Fgf9 - Fgfr2	FGF	Secreted Signaling	PMC: 4393358
Nodo_NGN18	HB_NE_Slc6a4/Tph2	Fgf9	Fgfr2	0.00302681	0	FGF9_FGFR2	Fgf9 - Fgfr2	FGF	Secreted Signaling	PMC: 4393358
Nodo_NGN14	HB_NE_Slc6a5/Syt2	Fgf9	Fgfr2	0.0026553	0	FGF9_FGFR2	Fgf9 - Fgfr2	FGF	Secreted Signaling	PMC: 4393358
Nodo_NGN18	HB_NE_Slc6a5/Syt2	Fgf9	Fgfr2	0.00308218	0	FGF9_FGFR2	Fgf9 - Fgfr2	FGF	Secreted Signaling	PMC: 4393358
Nodo_NGN14	HB_NE_Sox2ot/Cdh8	Fgf9	Fgfr2	0.00252989	0	FGF9_FGFR2	Fgf9 - Fgfr2	FGF	Secreted Signaling	PMC: 4393358
Nodo_NGN18	HB_NE_Sox2ot/Cdh8	Fgf9	Fgfr2	0.00293666	0	FGF9_FGFR2	Fgf9 - Fgfr2	FGF	Secreted Signaling	PMC: 4393358
Nodo_NGN14	HB_NE_Tac1/Dlk1	Fgf9	Fgfr2	0.00247113	0	FGF9_FGFR2	Fgf9 - Fgfr2	FGF	Secreted Signaling	PMC: 4393358
Nodo_NGN18	HB_NE_Tac1/Dlk1	Fgf9	Fgfr2	0.00286848	0	FGF9_FGFR2	Fgf9 - Fgfr2	FGF	Secreted Signaling	PMC: 4393358
Nodo_NGN14	HB_NE_Tbx20/Prph	Fgf9	Fgfr2	0.00222873	0	FGF9_FGFR2	Fgf9 - Fgfr2	FGF	Secreted Signaling	PMC: 4393358
Nodo_NGN18	HB_NE_Tbx20/Prph	Fgf9	Fgfr2	0.00258721	0	FGF9_FGFR2	Fgf9 - Fgfr2	FGF	Secreted Signaling	PMC: 4393358
Nodo_NGN14	HB_NE_Tfap2b/Olfr78	Fgf9	Fgfr2	0.00255511	0	FGF9_FGFR2	Fgf9 - Fgfr2	FGF	Secreted Signaling	PMC: 4393358
Nodo_NGN18	HB_NE_Tfap2b/Olfr78	Fgf9	Fgfr2	0.00296592	0	FGF9_FGFR2	Fgf9 - Fgfr2	FGF	Secreted Signaling	PMC: 4393358
Nodo_NGN14	HB_NE_Arhgap6/Ebf3	Igf1	Igf1r	0.00318141	0	IGF1_IGF1R	Igf1 - Igf1r	IGF	Secreted Signaling	PMID: 14604834
Nodo_NGN15	HB_NE_Arhgap6/Ebf3	Igf1	Igf1r	0.00262928	0	IGF1_IGF1R	Igf1 - Igf1r	IGF	Secreted Signaling	PMID: 14604834
Nodo_NGN16	HB_NE_Arhgap6/Ebf3	Igf1	Igf1r	0.00222741	0	IGF1_IGF1R	Igf1 - Igf1r	IGF	Secreted Signaling	PMID: 14604834
Nodo_NGN18	HB_NE_Arhgap6/Ebf3	Igf1	Igf1r	0.00191187	0	IGF1_IGF1R	Igf1 - Igf1r	IGF	Secreted Signaling	PMID: 14604834
Nodo_NGN6	HB_NE_Arhgap6/Ebf3	Igf1	Igf1r	0.00402466	0	IGF1_IGF1R	Igf1 - Igf1r	IGF	Secreted Signaling	PMID: 14604834
Nodo_NGN14	HB_NE_Bnc2/Lama1	Igf1	Igf1r	0.00308891	0	IGF1_IGF1R	Igf1 - Igf1r	IGF	Secreted Signaling	PMID: 14604834
Nodo_NGN15	HB_NE_Bnc2/Lama1	Igf1	Igf1r	0.00255279	0	IGF1_IGF1R	Igf1 - Igf1r	IGF	Secreted Signaling	PMID: 14604834
Nodo_NGN16	HB_NE_Bnc2/Lama1	Igf1	Igf1r	0.00216259	0	IGF1_IGF1R	Igf1 - Igf1r	IGF	Secreted Signaling	PMID: 14604834
Nodo_NGN18	HB_NE_Bnc2/Lama1	Igf1	Igf1r	0.00185621	0	IGF1_IGF1R	Igf1 - Igf1r	IGF	Secreted Signaling	PMID: 14604834
Nodo_NGN6	HB_NE_Bnc2/Lama1	Igf1	Igf1r	0.00390774	0	IGF1_IGF1R	Igf1 - Igf1r	IGF	Secreted Signaling	PMID: 14604834
Nodo_NGN14	HB_NE_Ccbe1/Pou6f2	Igf1	Igf1r	0.00114158	0	IGF1_IGF1R	Igf1 - Igf1r	IGF	Secreted Signaling	PMID: 14604834
Nodo_NGN15	HB_NE_Ccbe1/Pou6f2	Igf1	Igf1r	0.000943113	0	IGF1_IGF1R	Igf1 - Igf1r	IGF	Secreted Signaling	PMID: 14604834
Nodo_NGN16	HB_NE_Ccbe1/Pou6f2	Igf1	Igf1r	0.000798749	0	IGF1_IGF1R	Igf1 - Igf1r	IGF	Secreted Signaling	PMID: 14604834
Nodo_NGN18	HB_NE_Ccbe1/Pou6f2	Igf1	Igf1r	0.000685443	0	IGF1_IGF1R	Igf1 - Igf1r	IGF	Secreted Signaling	PMID: 14604834
Nodo_NGN6	HB_NE_Ccbe1/Pou6f2	Igf1	Igf1r	0.00144498	0	IGF1_IGF1R	Igf1 - Igf1r	IGF	Secreted Signaling	PMID: 14604834
Nodo_NGN14	HB_NE_Col23a1/Kcnmb2	Igf1	Igf1r	0.00372646	0	IGF1_IGF1R	Igf1 - Igf1r	IGF	Secreted Signaling	PMID: 14604834
Nodo_NGN15	HB_NE_Col23a1/Kcnmb2	Igf1	Igf1r	0.00308005	0	IGF1_IGF1R	Igf1 - Igf1r	IGF	Secreted Signaling	PMID: 14604834
Nodo_NGN16	HB_NE_Col23a1/Kcnmb2	Igf1	Igf1r	0.00260947	0	IGF1_IGF1R	Igf1 - Igf1r	IGF	Secreted Signaling	PMID: 14604834
Nodo_NGN18	HB_NE_Col23a1/Kcnmb2	Igf1	Igf1r	0.00223993	0	IGF1_IGF1R	Igf1 - Igf1r	IGF	Secreted Signaling	PMID: 14604834
Nodo_NGN6	HB_NE_Col23a1/Kcnmb2	Igf1	Igf1r	0.00471347	0	IGF1_IGF1R	Igf1 - Igf1r	IGF	Secreted Signaling	PMID: 14604834
Nodo_NGN14	HB_NE_Dach1/Grin2c	Igf1	Igf1r	0.0032344	0	IGF1_IGF1R	Igf1 - Igf1r	IGF	Secreted Signaling	PMID: 14604834
Nodo_NGN15	HB_NE_Dach1/Grin2c	Igf1	Igf1r	0.0026731	0	IGF1_IGF1R	Igf1 - Igf1r	IGF	Secreted Signaling	PMID: 14604834
Nodo_NGN16	HB_NE_Dach1/Grin2c	Igf1	Igf1r	0.00226455	0	IGF1_IGF1R	Igf1 - Igf1r	IGF	Secreted Signaling	PMID: 14604834
Nodo_NGN18	HB_NE_Dach1/Grin2c	Igf1	Igf1r	0.00194375	0	IGF1_IGF1R	Igf1 - Igf1r	IGF	Secreted Signaling	PMID: 14604834
Nodo_NGN6	HB_NE_Dach1/Grin2c	Igf1	Igf1r	0.00409163	0	IGF1_IGF1R	Igf1 - Igf1r	IGF	Secreted Signaling	PMID: 14604834
Nodo_NGN14	HB_NE_Ddc/Dbh	Igf1	Igf1r	0.0025512	0	IGF1_IGF1R	Igf1 - Igf1r	IGF	Secreted Signaling	PMID: 14604834
Nodo_NGN15	HB_NE_Ddc/Dbh	Igf1	Igf1r	0.0021082	0	IGF1_IGF1R	Igf1 - Igf1r	IGF	Secreted Signaling	PMID: 14604834
Nodo_NGN16	HB_NE_Ddc/Dbh	Igf1	Igf1r	0.00178583	0	IGF1_IGF1R	Igf1 - Igf1r	IGF	Secreted Signaling	PMID: 14604834
Nodo_NGN18	HB_NE_Ddc/Dbh	Igf1	Igf1r	0.00153273	0	IGF1_IGF1R	Igf1 - Igf1r	IGF	Secreted Signaling	PMID: 14604834
Nodo_NGN6	HB_NE_Ddc/Dbh	Igf1	Igf1r	0.00322797	0	IGF1_IGF1R	Igf1 - Igf1r	IGF	Secreted Signaling	PMID: 14604834
Nodo_NGN14	HB_NE_Ddc/Sctr	Igf1	Igf1r	0.00263115	0	IGF1_IGF1R	Igf1 - Igf1r	IGF	Secreted Signaling	PMID: 14604834
Nodo_NGN15	HB_NE_Ddc/Sctr	Igf1	Igf1r	0.0021743	0	IGF1_IGF1R	Igf1 - Igf1r	IGF	Secreted Signaling	PMID: 14604834
Nodo_NGN16	HB_NE_Ddc/Sctr	Igf1	Igf1r	0.00184184	0	IGF1_IGF1R	Igf1 - Igf1r	IGF	Secreted Signaling	PMID: 14604834
Nodo_NGN18	HB_NE_Ddc/Sctr	Igf1	Igf1r	0.00158082	0	IGF1_IGF1R	Igf1 - Igf1r	IGF	Secreted Signaling	PMID: 14604834
Nodo_NGN6	HB_NE_Ddc/Sctr	Igf1	Igf1r	0.00332906	0	IGF1_IGF1R	Igf1 - Igf1r	IGF	Secreted Signaling	PMID: 14604834
Nodo_NGN14	HB_NE_Ebf2/Atp10a	Igf1	Igf1r	0.000953641	0	IGF1_IGF1R	Igf1 - Igf1r	IGF	Secreted Signaling	PMID: 14604834
Nodo_NGN15	HB_NE_Ebf2/Atp10a	Igf1	Igf1r	0.00078782	0	IGF1_IGF1R	Igf1 - Igf1r	IGF	Secreted Signaling	PMID: 14604834
Nodo_NGN16	HB_NE_Ebf2/Atp10a	Igf1	Igf1r	0.00066721	0	IGF1_IGF1R	Igf1 - Igf1r	IGF	Secreted Signaling	PMID: 14604834
Nodo_NGN18	HB_NE_Ebf2/Atp10a	Igf1	Igf1r	0.000572552	0	IGF1_IGF1R	Igf1 - Igf1r	IGF	Secreted Signaling	PMID: 14604834
Nodo_NGN6	HB_NE_Ebf2/Atp10a	Igf1	Igf1r	0.00120715	0	IGF1_IGF1R	Igf1 - Igf1r	IGF	Secreted Signaling	PMID: 14604834
Nodo_NGN14	HB_NE_Ebf2/Fbxl7	Igf1	Igf1r	0.00374969	0	IGF1_IGF1R	Igf1 - Igf1r	IGF	Secreted Signaling	PMID: 14604834
Nodo_NGN15	HB_NE_Ebf2/Fbxl7	Igf1	Igf1r	0.00309926	0	IGF1_IGF1R	Igf1 - Igf1r	IGF	Secreted Signaling	PMID: 14604834
Nodo_NGN16	HB_NE_Ebf2/Fbxl7	Igf1	Igf1r	0.00262576	0	IGF1_IGF1R	Igf1 - Igf1r	IGF	Secreted Signaling	PMID: 14604834
Nodo_NGN18	HB_NE_Ebf2/Fbxl7	Igf1	Igf1r	0.00225392	0	IGF1_IGF1R	Igf1 - Igf1r	IGF	Secreted Signaling	PMID: 14604834
Nodo_NGN6	HB_NE_Ebf2/Fbxl7	Igf1	Igf1r	0.00474283	0	IGF1_IGF1R	Igf1 - Igf1r	IGF	Secreted Signaling	PMID: 14604834
Nodo_NGN14	HB_NE_Gal/Dkk2	Igf1	Igf1r	0.0024102	0	IGF1_IGF1R	Igf1 - Igf1r	IGF	Secreted Signaling	PMID: 14604834
Nodo_NGN15	HB_NE_Gal/Dkk2	Igf1	Igf1r	0.00199163	0	IGF1_IGF1R	Igf1 - Igf1r	IGF	Secreted Signaling	PMID: 14604834
Nodo_NGN16	HB_NE_Gal/Dkk2	Igf1	Igf1r	0.00168705	0	IGF1_IGF1R	Igf1 - Igf1r	IGF	Secreted Signaling	PMID: 14604834
Nodo_NGN18	HB_NE_Gal/Dkk2	Igf1	Igf1r	0.00144794	0	IGF1_IGF1R	Igf1 - Igf1r	IGF	Secreted Signaling	PMID: 14604834
Nodo_NGN6	HB_NE_Gal/Dkk2	Igf1	Igf1r	0.00304969	0	IGF1_IGF1R	Igf1 - Igf1r	IGF	Secreted Signaling	PMID: 14604834
Nodo_NGN14	HB_NE_Gcg/Prlr	Igf1	Igf1r	0.00299323	0	IGF1_IGF1R	Igf1 - Igf1r	IGF	Secreted Signaling	PMID: 14604834
Nodo_NGN15	HB_NE_Gcg/Prlr	Igf1	Igf1r	0.00247368	0	IGF1_IGF1R	Igf1 - Igf1r	IGF	Secreted Signaling	PMID: 14604834
Nodo_NGN16	HB_NE_Gcg/Prlr	Igf1	Igf1r	0.00209554	0	IGF1_IGF1R	Igf1 - Igf1r	IGF	Secreted Signaling	PMID: 14604834
Nodo_NGN18	HB_NE_Gcg/Prlr	Igf1	Igf1r	0.00179864	0	IGF1_IGF1R	Igf1 - Igf1r	IGF	Secreted Signaling	PMID: 14604834
Nodo_NGN6	HB_NE_Gcg/Prlr	Igf1	Igf1r	0.0037868	0	IGF1_IGF1R	Igf1 - Igf1r	IGF	Secreted Signaling	PMID: 14604834
Nodo_NGN14	HB_NE_Grin2c/Osbpl3	Igf1	Igf1r	0.00371925	0	IGF1_IGF1R	Igf1 - Igf1r	IGF	Secreted Signaling	PMID: 14604834
Nodo_NGN15	HB_NE_Grin2c/Osbpl3	Igf1	Igf1r	0.00307408	0	IGF1_IGF1R	Igf1 - Igf1r	IGF	Secreted Signaling	PMID: 14604834
[truncated: 45,502 more rows]
