# Supplementary material for: NodoMap: A single-cell and spatial transcriptomic atlas of the mouse nodose ganglion
Source: Cell Press Blue. 2026 Jul 20;1(4):None. doi: 10.1016/j.cpblue.2026.100072 (PMC13385471; doi:10.1016/j.cpblue.2026.100072)
Supplement: Table S15. Neuronal clusters [file mmc16.xlsx]

## Sheet: 14_Neuronal_clusters
Classification		Gene marker (the proportion of expression levels, %)
Sodium channel		Nav1.1: Scn1a >= 40; Nav1.8: Scn10a >= 30
Fibre type	Myelinated	Nefh >= 80, Cntn1 >= 80, Cntnap1 >= 50, Ncam1 <= 52
	Unmyelinated	Cntn1 <= 30; Cntnap1 <= 10, Ncam1 >= 75
	Lightly myelinated	Mixed expression of Nefh, Cntn1, and Ncam1
Sensor type	Mechanosensor	Gfra1 >= 30, Slc17a7 >= 30, Ptgfr >= 10, P2ry1 >= 50, Piezo2 >= 50
	Nocisensor	Ntrk1 >= 50, Calca >= 60, Trpv1 >= 40
Organ innervated	Lung	Sox4 >= 50, Runx1 >= 60, Pou4f1 >= 70
	Heart	Irf6 >= 30, Esr1 >= 35, Tbx3 >= 60, Mef2c >= 40
	Pancreas	Nhlh2 >= 40, Klf4 >= 15
	Gut	Etv1 >= 80, Zfhx3 >= 80, Rab15 >= 70
	Stomach	Sst >= 10, Calca >= 60
	Duodenum	Dbh >= 20, Ebf3 >= 20
	Jejunum/Ileum	Caln1 >= 5, Edn3 >= 5
	Colon	Areg >= 10
