# Supplementary material for: NodoMap: A single-cell and spatial transcriptomic atlas of the mouse nodose ganglion
Source: Cell Press Blue. 2026 Jul 20;1(4):None. doi: 10.1016/j.cpblue.2026.100072 (PMC13385471; doi:10.1016/j.cpblue.2026.100072)
Supplement: Table S16. Fed-fasted Ingenuity Pathway Analysis non-neuronal cells [file mmc17.xlsx]

## Sheet: 15_Fed_Fasted_IPA_NNC
Ingenuity Canonical Pathways	zScore JGN1	zScore JGN5	zScore MGC1	zScore SGC1	-log(p-value) JGN1	-log(p-value) JGN5	-log(p-value) MGC1	-log(p-value) SGC1	Max -log(p-value)	Ratio JGN1	Ratio JGN5	Ratio MGC1	Ratio SGC1	Molecules JGN1	Molecules JGN5	Molecules MGC1	Molecules SGC1
Coronavirus Replication Pathway	2.44949	0	0	0	17.8	0	0.742	2.27	17.8	0.229	0.0181	0.0241	0.0482	COPG1,CTSL,FAU,MT-RNR1,RPL13,RPL14,RPL18A,RPL21,RPL22L1,RPL26,RPL28,RPL3,RPL32,RPL37,RPL39,RPL41,RPL5,RPL7A,RPL9,RPS11,RPS13,RPS15,RPS16,RPS2,RPS23,RPS24,RPS26,RPS27A,RPS3A,RPS4X,RPS8,TUBA1A,TUBB,TUBB2A,Tubb2b,TUBB3,TUBB4B,UBA52	RPL27,RPL29,RPS15A	RPL22L1,RPS20,RPS28,RPS5	RPL21,RPL23,RPL29,RPL35,RPL7,RPLP0,RPS27L,TUBB2A
Response of EIF2AK4 (GCN2) to amino acid deficiency	5.47723	0	0.816497	1.88982	17.3	0.453	2.59	3.6	17.3	0.291	0.0291	0.0583	0.0777	ATF4,FAU,RPL13,RPL14,RPL18A,RPL21,RPL22L1,RPL26,RPL28,RPL3,RPL32,RPL37,RPL39,RPL41,RPL5,RPL7A,RPL9,RPS11,RPS13,RPS15,RPS16,RPS2,RPS23,RPS24,RPS26,RPS27A,RPS3A,RPS4X,RPS8,UBA52	RPL27,RPL29,RPS15A	ATF2,IMPACT,RPL22L1,RPS20,RPS28,RPS5	EIF2S2,RPL21,RPL23,RPL29,RPL35,RPL7,RPLP0,RPS27L
Eukaryotic Translation Elongation	5.65685	0	1	1.63299	16.9	0.34	1.09	2.46	16.9	0.262	0.0246	0.0328	0.0574	EEF1A1,EEF1A2,FAU,MT-RNR1,RPL13,RPL14,RPL18A,RPL21,RPL22L1,RPL26,RPL28,RPL3,RPL32,RPL37,RPL39,RPL41,RPL5,RPL7A,RPL9,RPS11,RPS13,RPS15,RPS16,RPS2,RPS23,RPS24,RPS26,RPS27A,RPS3A,RPS4X,RPS8,UBA52	RPL27,RPL29,RPS15A	RPL22L1,RPS20,RPS28,RPS5	RPL21,RPL23,RPL29,RPL35,RPL7,RPLP0,RPS27L
Nonsense-Mediated Decay (NMD)	5.11208	0	0.447214	1.63299	15.6	0.661	1.69	2.56	15.6	0.256	0.0342	0.0427	0.0598	EIF4A3,FAU,RPL13,RPL14,RPL18A,RPL21,RPL22L1,RPL26,RPL28,RPL3,RPL32,RPL37,RPL39,RPL41,RPL5,RPL7A,RPL9,RPS11,RPS13,RPS15,RPS16,RPS2,RPS23,RPS24,RPS26,RPS27A,RPS3A,RPS4X,RPS8,UBA52	ETF1,RPL27,RPL29,RPS15A	PPP2R1A,RPL22L1,RPS20,RPS28,RPS5	RPL21,RPL23,RPL29,RPL35,RPL7,RPLP0,RPS27L
Signaling by ROBO receptors	0	2	-2.23607	1.41421	15.4	0.874	2.23	4.95	15.4	0.175	0.0325	0.0366	0.061	ARHGAP39,CLASP2,CUL2,DCC,EIF4A3,FAU,MT-RNR1,PRKAR2A,PRKCA,PSMB6,PSMC6,RBX1,ROBO1,RPL13,RPL14,RPL18A,RPL21,RPL22L1,RPL26,RPL28,RPL3,RPL32,RPL37,RPL39,RPL41,RPL5,RPL7A,RPL9,RPS11,RPS13,RPS15,RPS16,RPS2,RPS23,RPS24,RPS26,RPS27A,RPS3A,RPS4X,RPS8,SLIT3,UBA52,UBB	ETF1,PFN1,PSMA4,PSMD3,PSME2,RPL27,RPL29,RPS15A	CLASP1,PSME4,PSMF1,RPL22L1,RPS20,RPS28,RPS5,SLIT2,UBC	ARHGAP39,CLASP2,ISL1,PPP3CB,PRKAR2A,PSMB10,PSMB4,RPL21,RPL23,RPL29,RPL35,RPL7,RPLP0,RPS27L,SRC
Eukaryotic Translation Termination	5.47723	0	0.447214	1.63299	15.1	0.62	1.62	2.46	15.1	0.246	0.0328	0.041	0.0574	FAU,MT-RNR1,RPL13,RPL14,RPL18A,RPL21,RPL22L1,RPL26,RPL28,RPL3,RPL32,RPL37,RPL39,RPL41,RPL5,RPL7A,RPL9,RPS11,RPS13,RPS15,RPS16,RPS2,RPS23,RPS24,RPS26,RPS27A,RPS3A,RPS4X,RPS8,UBA52	ETF1,RPL27,RPL29,RPS15A	RPL22L1,RPS20,RPS28,RPS5,TRMT112	RPL21,RPL23,RPL29,RPL35,RPL7,RPLP0,RPS27L
Major pathway of rRNA processing in the nucleolus and cytosol	4.90189	2.44949	0	1.88982	13.7	1.05	1.41	1.99	13.7	0.188	0.0376	0.0323	0.043	C1D,ERI1,FAU,FBL,NCL,RPL13,RPL14,RPL18A,RPL21,RPL22L1,RPL26,RPL28,RPL3,RPL32,RPL37,RPL39,RPL41,RPL5,RPL7A,RPL9,RPS11,RPS13,RPS15,RPS16,RPS2,RPS23,RPS24,RPS26,RPS27A,RPS3A,RPS4X,RPS8,UBA52,UTP3,XRN2	EXOSC5,NOP14,NOP56,RPL27,RPL29,RPS15A,SENP3	RPL22L1,RPS20,RPS28,RPS5,SNU13,XRN2	RPL21,RPL23,RPL29,RPL35,RPL7,RPLP0,RPP21,RPS27L
Selenoamino acid metabolism	5.20855	2	0.377964	1.63299	13.7	0.744	2.46	2.04	13.7	0.212	0.0342	0.0479	0.0479	FAU,LARS1,MT-RNR1,RPL13,RPL14,RPL18A,RPL21,RPL22L1,RPL26,RPL28,RPL3,RPL32,RPL37,RPL39,RPL41,RPL5,RPL7A,RPL9,RPS11,RPS13,RPS15,RPS16,RPS2,RPS23,RPS24,RPS26,RPS27A,RPS3A,RPS4X,RPS8,UBA52	AIMP2,RPL27,RPL29,RPS15A,TXNRD1	RPL22L1,RPS20,RPS28,RPS5,SARS1,SECISBP2,TXNRD1	RPL21,RPL23,RPL29,RPL35,RPL7,RPLP0,RPS27L
Eukaryotic Translation Initiation	5.20855	0	0.447214	2.12132	13.3	0	1.3	3.15	13.3	0.207	0.02	0.0333	0.06	CP,FAU,MT-RNR1,RPL13,RPL14,RPL18A,RPL21,RPL22L1,RPL26,RPL28,RPL3,RPL32,RPL37,RPL39,RPL41,RPL5,RPL7A,RPL9,RPS11,RPS13,RPS15,RPS16,RPS2,RPS23,RPS24,RPS26,RPS27A,RPS3A,RPS4X,RPS8,UBA52	RPL27,RPL29,RPS15A	EIF4A1,RPL22L1,RPS20,RPS28,RPS5	EIF1AX,EIF2S2,RPL21,RPL23,RPL29,RPL35,RPL7,RPLP0,RPS27L
SRP-dependent cotranslational protein targeting to membrane	5.47723	2	1	1.88982	13.2	0.778	0.914	2.68	13.2	0.211	0.0352	0.0282	0.0563	FAU,MT-RNR1,RPL13,RPL14,RPL18A,RPL21,RPL22L1,RPL26,RPL28,RPL3,RPL32,RPL37,RPL39,RPL41,RPL5,RPL7A,RPL9,RPS11,RPS13,RPS15,RPS16,RPS2,RPS23,RPS24,RPS26,RPS27A,RPS3A,RPS4X,RPS8,UBA52	RPL27,RPL29,RPS15A,SEC61A1,SSR4	RPL22L1,RPS20,RPS28,RPS5	RPL21,RPL23,RPL29,RPL35,RPL7,RPLP0,RPS27L,SEC11C
EIF2 Signaling	2.32379	0	-0.447214	2.64575	13.1	0	2.85	2.78	13.1	0.164	0.0126	0.042	0.0462	ACTA1,ACTB,ATF4,EIF1,EIF4A3,EIF4G2,FAU,IGF1R,INSR,MAPK3,MT-RNR1,RPL13,RPL14,RPL18A,RPL21,RPL22L1,RPL26,RPL28,RPL3,RPL32,RPL37,RPL39,RPL41,RPL5,RPL7A,RPL9,RPS11,RPS13,RPS15,RPS16,RPS2,RPS23,RPS24,RPS26,RPS27A,RPS3A,RPS4X,RPS8,UBA52	RPL27,RPL29,RPS15A	AKT1,EIF2A,EIF4A1,EIF4G3,MRAS,NRAS,RPL22L1,RPS20,RPS28,RPS5	EIF1AX,EIF2S2,NRAS,RPL21,RPL23,RPL29,RPL35,RPL7,RPLP0,RPS27L,RRAS
RHO GTPase cycle	-3.57143	3.74166	-2.82843	2	9.99	1.09	4.41	2.59	9.99	0.111	0.0311	0.04	0.0356	ACTB,ACTG1,ANKFY1,ARHGAP17,ARHGAP22,ARHGAP24,ARHGAP32,ARHGAP39,ARHGDIA,ARHGEF11,ARHGEF15,BCR,C1QBP,CDC42BPA,CDC42EP4,DAAM1,DOCK11,DOCK4,FAM135A,FAM13A,FILIP1,FMNL2,FNBP1,FNBP1L,HSP90AB1,IQGAP1,LEMD3,MACO1,MTMR1,MYO6,NCKAP1,NISCH,NSFL1C,PHIP,PKP4,PLD2,RALBP1,RNF20,ROCK1,RTKN,SLC4A7,SPEN,STIP1,STMN2,TAOK3,TPM3,TRA2B,TRIO,WDR6,WIPF1	ARHGEF6,ARHGEF9,CPD,DOCK8,ESYT1,GIT1,LBR,LMAN1,MOSPD2,PLEKHG3,RHOB,SPTBN1,TFRC,TWF1	ARHGEF1,CAPZB,CCT2,CCT6A,COPS4,DOCK1,GIT1,LBR,MYO9A,PKN2,PLEKHG1,PLEKHG5,PLXND1,RHOC,RTKN,SPATA13,STX5,YKT6	ABI2,ARHGAP39,ARHGEF11,ARHGEF4,ITSN1,KALRN,NDUFS3,RALGAPA1,SLC1A5,SLITRK5,SLK,SRC,SRRM1,STARD13,STIP1,WIPF3
mTOR Signaling	-1.06904	-1	-1.63299	0	9.8	0.351	3.82	1.25	9.8	0.15	0.0234	0.0514	0.0327	DDIT4,EIF4A3,EIF4G2,FAU,FNBP1,INSR,MAPK3,MLST8,MT-RNR1,PLD2,PLD5,PPM1L,PPP2R2B,PPP2R5B,PRKAG2,PRKCA,PRKD1,PRR5,RPS11,RPS13,RPS15,RPS16,RPS2,RPS23,RPS24,RPS26,RPS27A,RPS3A,RPS4X,RPS6KB2,RPS8,RPTOR	PRKAA1,PRKCE,RHOB,RPS15A,TSC2	AKT1,EIF4A1,EIF4G3,MRAS,NRAS,PPP2R1A,RHOC,RICTOR,RPS20,RPS28,RPS5	ATG13,NRAS,PPP2R5B,PRKCD,RPS27L,RRAS,ULK1
Ribosomal Quality Control Signaling Pathway	5.14496	2.64575	0	2.33333	8.61	0.756	0.848	2.44	8.61	0.129	0.0303	0.0227	0.0417	ASCC2,FAU,MT-RNR1,PSMB6,PSMC6,RPL13,RPL14,RPL18A,RPL21,RPL22L1,RPL26,RPL28,RPL3,RPL32,RPL37,RPL39,RPL41,RPL5,RPL7A,RPL9,RPS11,RPS13,RPS15,RPS16,RPS2,RPS23,RPS24,RPS26,RPS27A,RPS3A,RPS4X,RPS8,UBA52,XRN1	EXOSC5,LTN1,PSMA4,PSMD3,PSME2,RPL27,RPL29,RPS15A	PSME4,PSMF1,RPL22L1,RPS20,RPS28,RPS5	G3BP2,HBS1L,PSMB10,PSMB4,RPL21,RPL23,RPL29,RPL35,RPL7,RPLP0,RPS27L
Cilia Biogenesis Signaling Pathway	-1.34715	0	-0.707107	0.377964	8.42	0	2.21	1.34	8.42	0.142	0.0147	0.0392	0.0343	CALM1,CALM2,CEP164,CEP170,FBXW5,GNAI2,GNAL,GNAS,IGF1R,NEDD9,NEK1,NFKB1,NIN,ODF2,PCM1,RBX1,SCLT1,SDCCAG8,SKP1,TTC8,TUBA1A,TUBB,TUBB2A,Tubb2b,TUBB3,TUBB4B,YWHAB,YWHAE,YWHAG	ANAPC13,GNAQ,GNB5	ANAPC5,CEP164,CEP170,CEP83,IFT20,MPHOSPH9,MRAS,YWHAB	CALM2,GNAL,GNAO1,GNB4,KIF3A,RAB3IP,TUBB2A
Circadian Clock	-2.7136	0	-0.816497		7.28	0.937	4.93			0.241	0.0517	0.121		BTRC,CREB1,CRTC1,NCOA1,NCOA6,NPAS2,RAI1,RORA,RPS27A,SKP1,SMARCD3,TGS1,UBA52,UBB	CRY2,NCOA2,RORA	ATF2,BTRC,CARM1,CREM,HDAC3,NCOA1,UBC
Protein Kinase A Signaling	0.870388	-0.377964	-0.333333	0.707107	6.97	0.532	2.14	0.98	6.97	0.101	0.0253	0.0303	0.0253	ADCY5,ADCY9,ATF4,CALM1,CALM2,CAMK2D,CREB1,CREB3L2,DCC,DUSP11,EYA3,FLNB,GNAI2,GNAS,H3-3B,ITPR1,MAPK3,NFAT5,NFKB1,PALM2AKAP2,PDE11A,PLCL1,PRKAG2,PRKAR2A,PRKCA,PRKD1,PTK2,PTPN2,PTPN23,PTPN3,PTPN9,PTPRD,PTPRF,PTPRM,PTPRR,ROCK1,UBASH3B,YWHAB,YWHAE,YWHAG	AKAP7,ANAPC13,APEX1,CHUK,GNAQ,GNB5,MYH10,NFKBIA,PDE6A,PRKCE	ANAPC5,ATF2,CAMK2A,CREM,H3-3A,MYL9,PDE4D,PDE6D,TCF7L1,TGFBR2,UBASH3B,YWHAB	CALM2,CREB5,GDE1,GNB4,PDE1C,PPP3CB,PRKAR2A,PRKCD,PTPN22,PTPN3
Translocation of SLC2A4 (GLUT4) to the plasma membrane	1.29099	0	0	0	6.84	0	1.15	0.495	6.84	0.208	0.0139	0.0417	0.0278	ACTB,ACTG1,CALM1,EXOC1,EXOC6,MYO1C,PRKAG2,STX4,TUBA1A,TUBB2A,TUBB3,TUBB4B,YWHAB,YWHAE,YWHAG	STX4	AKT1,EXOC4,YWHAB	KIF3A,TUBB2A
Glutaminergic Receptor Signaling Pathway (Enhanced)	-1.41421	0	0	1	6.82	0.3	0.571	1.42	6.82	0.107	0.0215	0.0184	0.0307	ADCY5,ADCY9,ATF4,CALM1,CALM2,CAMK2D,CREB1,CREB3L2,DGKQ,GABRB1,GNAI2,GNAL,GNAS,GOT2,GRIK1,GRIK4,GRM8,ITPR1,KCNK10,MAPK3,MLST8,NFKB1,PLCL1,PLD2,PLD5,PRKAG2,PRKAR2A,PRKCA,PRKD1,RPS6KB2,RPTOR,SCN2A,SCN8A,SCN9A,VTI1A	CHUK,GNAQ,GRIK4,PRKCE,SCN1A,SCN4B,SHANK2	AKT1,ATF2,CAMK2A,PNPLA2,SCN7A,YKT6	CALM2,CREB5,GLUL,GNAL,GNAO1,GRIA4,PPP3CB,PRKAR2A,PRKCD,SRC
Clathrin-mediated endocytosis	-0.894427	0	0	0.447214	6.63	0	0.608	1.25	6.63	0.155	0.0155	0.0233	0.0388	ACTB,ACTG1,ARPC5,DNAJC6,FCHO2,FNBP1,FNBP1L,HIP1,HIP1R,HSPA8,KIAA0319,RPS27A,SH3KBP1,SNX18,SNX9,SYNJ2,SYT11,SYT9,UBA52,UBB	RAB5C,TFRC	AP2B1,STON2,UBC	AP2M1,CTTN,GAPVD1,HSPA8,ITSN1
Coronavirus Pathogenesis Pathway	-1.87663	-0.816497	-0.377964	0	6.36	0.844	1.63	0	6.36	0.123	0.0332	0.0332	0.00474	ATF4,CTSL,E2F4,EEF1A1,EEF1A2,FAU,HDAC4,HDAC9,MAPK3,MT-RNR1,NFKB1,NPM1,RPS11,RPS13,RPS15,RPS16,RPS2,RPS23,RPS24,RPS26,RPS27A,RPS3A,RPS4X,RPS8,SIN3A,TRAF3	CCDC22,CHUK,E2F2,HDAC8,NFKBIA,PTGES2,RPS15A	EIF2A,HDAC3,RPS20,RPS28,RPS5,STAT3,TGFBR2	RPS27L
Mitotic G2-G2/M phases	1.4	2.64575	-3	0	6.26	0.93	2.82	0	6.26	0.125	0.035	0.045	0.015	BTRC,CEP164,FBXL7,HSP90AB1,LIN52,MZT1,ODF2,PAFAH1B1,PCM1,PSMB6,PSMC6,RBX1,RPS27A,SDCCAG8,SKP1,TUBA1A,TUBB,TUBB2A,TUBB3,TUBB4B,UBA52,UBB,XPO1,YWHAE,YWHAG	ALMS1,FBXL18,MZT2A,PPP1R12B,PSMA4,PSMD3,PSME2	BTRC,CEP164,CLASP1,LCMT1,PPP1R12B,PPP2R1A,PSME4,PSMF1,UBC	PSMB10,PSMB4,TUBB2A
Hedgehog 'off' state	0.301511	0	-1	0	6.16	0.687	1.74	1.44	6.16	0.158	0.0351	0.0439	0.0439	ADCY5,ADCY9,BTRC,GNAS,ITCH,PRKAR2A,PSMB6,PSMC6,RBX1,RPS27A,SKP1,SUFU,TUBA1A,TUBB2A,TUBB3,TUBB4B,UBA52,UBB	PSMA4,PSMD3,PSME2,WDR19	BTRC,CSNK1A1,PSME4,PSMF1,UBC	KIF3A,PRKAR2A,PSMB10,PSMB4,TUBB2A
SNARE Signaling Pathway	-1.88562	2.23607	0	0	6.15	0.814	0.947	0.746	6.15	0.145	0.0362	0.029	0.029	ADCY5,ADCY9,CALM1,CALM2,CAMK2D,HSPA8,MYO18A,PRKAG2,PRKAR2A,RAB27A,RAB39A,RIMS1,SNCG,STXBP5,STXBP6,SYN1,SYT11,SYT4,SYT9,VTI1A	CPLX1,CPLX2,MYH10,SNCB,STXBP4	CAMK2A,MYL9,SNCB,YKT6	CALM2,HSPA8,PRKAR2A,STXBP2
Gap Junction Signaling	0	1.88982	-0.333333	0.57735	6.07	0.276	1.44	2.97	6.07	0.101	0.0209	0.0269	0.0418	ACTA1,ACTB,ACTG1,ADCY5,ADCY9,ATF4,CALM1,CALM2,CREB1,CREB3L2,CSNK1G1,CSNK1G3,GNAI2,GNAS,GRIK1,GUCY1A2,HSPA8,ITPR1,MAPK3,NFKB1,NPR2,PLCL1,PRKAG2,PRKAR2A,PRKCA,PRKD1,PRKG1,PTPRM,TUBA1A,TUBB,TUBB2A,Tubb2b,TUBB3,TUBB4B	CDKN1B,GJC1,GNAQ,PRKCE,PRKG2,SMAD1,SMAD2	AKT1,ATF2,CDKN1B,CSNK1A1,KCNQ3,MRAS,NRAS,NT5C,TCF7L1	CALM2,CREB5,CTTN,GRIA4,HSPA8,LRP5,NRAS,PPP3CB,PRKAR2A,PRKCD,RRAS,SGSM3,SRC,TUBB2A
Synaptogenesis Signaling Pathway	-0.185695	1	-1	1.06904	5.73	0.697	1.58	3.72	5.73	0.101	0.0285	0.0285	0.0475	ADCY5,ADCY9,ARPC5,ATF4,CADM1,CALM1,CALM2,CAMK2D,CDH11,CDH4,CFL1,CLASP2,CREB1,CREB3L2,FYN,GRM8,HSPA8,ITPR1,MAP1B,MAPK3,PAFAH1B1,PRKAG2,PRKAR2A,RPS6KB2,SNCG,STXBP5,STXBP6,SYN1,SYT11,SYT4,SYT9,VTI1A	CPLX1,CPLX2,EFNA1,EFNA5,PRKCE,RAB5C,SNCB,STXBP4,TLN1	AKT1,AP2B1,APOE,ATF2,CAMK2A,MRAS,NRAS,SNCB,YKT6	AP2M1,APOE,CALM2,CLASP2,CREB5,GRIA4,HSPA8,ITSN1,KALRN,NRAS,PRKAR2A,PRKCD,RRAS,SRC,STXBP2
AMPK Signaling	-0.942809	0	-1.63299	-1.88982	5.66	0.418	0.964	3.78	5.66	0.111	0.0246	0.0246	0.0533	ACACA,ACTB,ARID2,ATF4,CPT1C,CREB1,CREB3L2,GNAI2,GNAL,GNAS,INSR,MLST8,PCK2,PHLPP1,PPM1A,PPM1H,PPM1L,PPP2R2B,PPP2R5B,PRKAG2,PRKAR2A,RAB27A,RAB39A,RPTOR,SMARCA2,SMARCD3,STRADA	AK6,GNAQ,GNB5,HMGCR,PRKAA1,TSC2	AKT1,ATF2,CAMKK2,MRAS,PFKP,PPP2R1A	ACACB,CHRNA3,CKM,CREB5,GNAL,GNAO1,GNB4,HLTF,HMGCR,PFKP,PPP2R5B,PRKAR2A,ULK1
Dopamine-DARPP32 Feedback in cAMP Signaling	-2.52357	0	-1	0.447214	5.51	0.799	1.05	1.18	5.51	0.124	0.0337	0.0281	0.0337	ADCY5,ADCY9,ATF4,CALM1,CALM2,CREB1,CREB3L2,CSNK1G1,CSNK1G3,GNAI2,GNAS,GUCY1A2,ITPR1,PLCL1,PPM1L,PPP2R2B,PPP2R5B,PRKAG2,PRKAR2A,PRKCA,PRKD1,PRKG1	ATP2A2,CAMKK1,GNAQ,KCNJ9,PRKCE,PRKG2	ATF2,CAMKK2,CREM,CSNK1A1,PPP2R1A	CALM2,CREB5,PPP2R5B,PPP3CB,PRKAR2A,PRKCD
RHO GTPases activate IQGAPs	1.66667			0	5.49			0.395		0.281			0.0312	ACTB,ACTG1,CALM1,CLIP1,IQGAP1,TUBA1A,TUBB2A,TUBB3,TUBB4B			TUBB2A
Sleep NREM Signaling Pathway	-0.727607		2.23607	0	5.39		1.71	0.938		0.147		0.0431	0.0345	ADCY5,ADCY9,ATF4,CAMK2D,CREB1,CREB3L2,GABRB1,GNAI2,GNAS,HDAC4,MAPK3,PRKAG2,PRKAR2A,PRKCA,YWHAB,YWHAE,YWHAG		ATF2,CAMK2A,MRAS,NRAS,YWHAB	CREB5,NRAS,PRKAR2A,RRAS
Pancreatic Secretion Signaling Pathway	-2.74563	0.707107	-0.377964	1.41421	5.21	0.896	1.35	1.37	5.21	0.107	0.0329	0.0288	0.0329	ADCY5,ADCY9,ARHGDIA,ARHGEF11,ARHGEF15,CA10,GNAS,ITPR1,KCNMA1,MAPK3,MLST8,PLCL1,PRKAG2,PRKAR2A,PRKCA,PRKD1,ROCK1,RPS6KB2,RPTOR,SLC4A4,SLC4A7,STK39,STXBP5,STXBP6,TRPC3,VTI1A	ARHGEF6,ARHGEF9,ATP2A2,CA2,GNAQ,MCU,PRKCE,STXBP4	AKT1,ARHGEF1,ATP2B1,IRF2,LIPA,SLC9A3,YKT6	ARHGEF11,ARHGEF4,ATP2B4,MCU,PRKAR2A,PRKCD,SRC,STXBP2
Docosahexaenoic Acid (DHA) Signaling	-1.56893	-0.707107	-1.34164	-0.377964	4.95	0.84	0.613	0.963	4.95	0.104	0.0319	0.0199	0.0279	ADCY5,ADCY9,ATF4,CREB1,CREB3L2,FABP3,FABP5,GNAS,ITPR1,KCNMA1,MAPK3,MLST8,PLCL1,PRKAG2,PRKAR2A,PRKCA,PRKD1,PSEN1,RPS6KB2,RPTOR,STXBP5,STXBP6,SYNJ2,SYT11,SYT4,SYT9	BCL2L1,BIK,GNAQ,PRKAA1,PRKCE,PSEN2,SPTBN1,STXBP4	AKT1,ATF2,CYCS,EIF2A,PNPLA2	CAT,CREB5,PRKAR2A,PRKCD,PSENEN,STXBP2,ULK1
Heme signaling	2.52982	0	1		4.84	1.15	2.45			0.213	0.0638	0.0851		CREB1,CRTC1,NCOA1,NCOA6,NPAS2,RAI1,RORA,SMARCD3,TGS1,XPO1	MAFK,NCOA2,RORA	ATF2,CARM1,HDAC3,NCOA1
Regulation of TP53 Expression and Degradation	-0.333333		-2	0	4.82		2.8	0.339		0.237		0.105	0.0263	MDM2,MLST8,PRR5,RFFL,RNF34,RPS27A,UBA52,UBB,USP2		AKT1,PPP2R1A,RICTOR,UBC	RFFL
Corticotropin Releasing Hormone Signaling	-0.534522	0	0	0	4.79	0	0	0.986	4.79	0.123	0.0129	0.0129	0.0323	ADCY5,ADCY9,ARPC5,ATF4,CALM1,CALM2,CREB1,CREB3L2,GNAI2,GNAS,GUCY1A2,ITPR1,JUND,MAPK3,NPR2,PRKAG2,PRKAR2A,PRKCA,PRKD1	GNAQ,PRKCE	ATF2,NT5C	CALM2,CREB5,GNAO1,PRKAR2A,PRKCD
Epithelial Adherens Junction Signaling	1.14708	0	1.88982	-1	4.67	0.392	2.27	0.609	4.67	0.12	0.0253	0.0443	0.0253	ACVR2B,ARPC5,CFL1,FER,FYN,IGF1R,IQGAP1,LIMK2,MAGI1,MAGI2,PPM1L,PPP2R2B,PPP2R5B,PRKAG2,ROCK1,TGFBR3,YWHAB,YWHAE,YWHAG	MAGI1,MYH10,NANOS1,PRKAA1	AKT1,MRAS,NRAS,PPP2R1A,TCF7L1,TGFBR2,YWHAB	NRAS,PPP2R5B,RRAS,SRC
Regulation of lipid metabolism by PPARalpha	-3.5	1.66667	0	1.63299	4.63	3.11	2.28	1.91	4.63	0.134	0.0756	0.0504	0.0504	ABCA1,ARNT,CCNC,FDFT1,ME1,MED11,MED6,NCOA1,NCOA6,NPAS2,PPARG,PPARGC1B,RORA,SIN3A,SMARCD3,TGS1	FAM120B,HMGCR,MED17,MED31,MTF1,NCOA2,PLIN2,RORA,TXNRD1	CARM1,HDAC3,MED17,NCOA1,TNFRSF21,TXNRD1	ABCA1,FDFT1,HMGCR,HMGCS1,MED29,SLC27A1
Regulation of eIF4 and p70S6K Signaling	1	0	-1	0	4.61	0	3.65	2.47	4.61	0.112	0.0106	0.0532	0.0479	EIF1,EIF4A3,EIF4G2,FAU,MAPK3,MT-RNR1,PPM1L,PPP2R2B,PPP2R5B,RPS11,RPS13,RPS15,RPS16,RPS2,RPS23,RPS24,RPS26,RPS27A,RPS3A,RPS4X,RPS8	PAIP2,RPS15A	AKT1,EIF2A,EIF4A1,EIF4G3,MRAS,NRAS,PPP2R1A,RPS20,RPS28,RPS5	EIF1AX,EIF2S2,ITGA1,ITGB5,ITGB8,NRAS,PPP2R5B,RPS27L,RRAS
Remodeling of Epithelial Adherens Junctions	0	0		0	4.61	0		0.503		0.169	0.0141		0.0282	ACTA1,ACTB,ACTG1,ARPC5,CLIP1,IQGAP1,TUBA1A,TUBB,TUBB2A,Tubb2b,TUBB3,TUBB4B	RAB5C		SRC,TUBB2A
Opioid Signaling Pathway	-0.816497	-1	-1.41421	2.11058	4.53	0.453	2.84	3.19	4.53	0.0961	0.0249	0.0391	0.0463	ADCY5,ADCY9,ATF4,CALM1,CALM2,CAMK2D,CREB1,CREB3L2,FYN,GNAI2,GNAL,GNAS,GRK5,ITPR1,MAPK3,MAPK6,NFKB1,PLD2,PRKAG2,PRKAR2A,PRKCA,PRKD1,RGS10,RGS4,RGS5,RGS7,RPS6KB2	CDKN1B,GNAQ,GNB5,KCNJ9,NFKBIA,PRKCE,RGS20	AKT1,AP2B1,ATF2,CAMK1,CAMK2A,CDKN1B,MRAS,NRAS,OPRM1,SCN7A,TCF7L1	AP2M1,CALM2,CREB5,GNAL,GNAO1,GNB4,NRAS,PDE1C,PPP3CB,PRKAR2A,PRKCD,RRAS,SRC
TP53 Regulates Metabolic Genes	1.94145	2.44949	-1		4.47	2.1	1.57			0.153	0.0706	0.0471		COX6B1,COX6C,COX7A2,DDIT4,MLST8,PRKAG2,RPTOR,TNRC6A,TNRC6C,TXN,YWHAB,YWHAE,YWHAG	PRKAA1,RRAGB,RRAGD,RRM2B,TSC2,TXNRD1	AKT1,CYCS,TXNRD1,YWHAB
Class I MHC mediated antigen processing and presentation	-2.26301	4.3589	-1.1547	2.52982	4.46	3.44	2.27	1.06	4.46	0.0866	0.0499	0.0315	0.0262	ATG7,BTRC,CTSL,CUL2,DZIP3,FBXL12,FBXL7,FBXO11,FBXO2,FBXW4,FBXW5,HECTD1,ITCH,KLHL5,MGRN1,NEDD4L,NPEPPS,PSMB6,PSMC6,RBX1,RNF34,RNF4,RPS27A,SKP1,STX4,TRIM39,UBA52,UBAC1,UBB,UBE2D2,UBE2E2,UBE2G2,UBE4A	ANAPC13,CHUK,FBXL18,HLA-A,KCTD6,KLHL9,LTN1,NEDD4,PJA2,PSMA4,PSMD3,PSME2,RNF19B,SEC61A1,STX4,TPP2,UBE2A,UBE2L3,UBE2O	ANAPC5,BTRC,CALR,HECTD1,HMGB1,PRKN,PSME4,PSMF1,UBC,UBE2B,UBE2Q1,ZBTB16	ASB8,CUL5,HERC1,ITGB5,PSMB10,PSMB4,S100A1,TAPBP,TRIM32,UBAC1
Circadian Rhythm Signaling	0	0	0	0	4.4	0.5	1.15	1.92	4.4	0.0963	0.0259	0.0259	0.037	ADCY5,ADCY9,ATF4,BTRC,CAMK2D,CREB1,CREB3L2,FYN,GNAI2,GNAS,GUCY1A2,H3-3B,ITPR1,MAPK3,MDM2,MLST8,NPR2,PER3,PLCL1,PRKAG2,PRKAR2A,PRKCA,PRKD1,PRKG1,RORA,RPTOR	CRY2,GNAQ,GNB5,PRKAA1,PRKCE,PRKG2,RORA	ATF2,BTRC,CAMK2A,H3-3A,MRAS,NRAS,NT5C	CIRBP,CREB5,GNB4,GRIA4,MKNK2,NRAS,PRKAR2A,PRKCD,RRAS,SRC
PPARα/RXRα Activation	0.942809	-1	1.34164	-1.63299	4.27	0.656	1.3	1.01	4.27	0.106	0.0303	0.0303	0.0303	ABCA1,ACVR2B,ADCY5,ADCY9,GHR,GNAS,GOT2,HSP90AB1,INSR,MAP3K14,MAPK3,NCOA6,NFKB1,NR2C2,PLCL1,PRKAG2,PRKAR2A,PRKCA,STAT5B,TGFBR3,TGS1	CHUK,GNAQ,NFKBIA,NR2C2,PRKAA1,SMAD2	ACADL,CHD5,GHR,MRAS,NRAS,TGFBR2	ABCA1,ITGB5,NRAS,PRKAR2A,RRAS,SLC27A1
Germ Cell-Sertoli Cell Junction Signaling	0	0	0	0	4.2	0	1.1	0.856	4.2	0.111	0.0175	0.0292	0.0292	ACTA1,ACTB,ACTG1,CFL1,FER,FNBP1,IQGAP1,LIMK2,MAP3K14,MAP3K3,MAPK3,PTK2,SORBS1,TUBA1A,TUBB,TUBB2A,Tubb2b,TUBB3,TUBB4B	MAP3K9,RAB8B,RHOB	AKT1,MRAS,NRAS,RHOC,TGFBR2	MAP3K4,NRAS,RRAS,SRC,TUBB2A
Autophagy	-0.229416	2.23607	-0.816497	0.707107	4.09	0.534	1.13	2.05	4.09	0.1	0.0274	0.0274	0.0411	ARNT,ATF4,ATG7,CALM1,CALM2,CREB1,CREB3L2,ERN1,GABARAPL2,INSR,MAP1LC3A,MAP1LC3B,MAPK3,MLST8,NFKB1,PPM1L,PPP2R2B,PPP2R5B,PRKAG2,PRKAR2A,RPTOR,TRAF3	ATG2B,CDKN1B,NRBF2,PRKAA1,TSC2,VPS18	AKT1,ATF2,CAMKK2,CDKN1B,EIF2A,PPP2R1A	ATG13,CALM2,CREB5,PPP2R5B,PPP3CB,PRKAR2A,SLC1A5,ULK1,VPS11
Netrin Signaling	-2.06474	0	0	0	4.06	0	0.688	0.514	4.06	0.109	0.00571	0.0229	0.0229	ARPC5,CAMK2D,DCC,DPYSL2,DPYSL3,FYN,ITPR1,MAPK3,NEO1,NFAT5,NFKB1,PRKAG2,PRKAR2A,PRKCA,PRKD1,PRKG1,PTK2,TRIO,VTI1A	PRKCE	AKT1,CAMK2A,DOCK1,YKT6	DPYSL4,PPP3CB,PRKAR2A,PRKCD
GNRH Signaling	-1.21268	0	-1	1.13389	3.96	0.253	0.591	2.4	3.96	0.104	0.0207	0.0207	0.0466	ADCY5,ADCY9,ATF4,CALM1,CALM2,CAMK2D,CREB1,CREB3L2,GNAI2,GNAS,ITPR1,MAP3K14,MAP3K3,MAPK3,NFKB1,PRKAG2,PRKAR2A,PRKCA,PRKD1,PTK2	GNAQ,GNB5,MAP3K9,PRKCE	ATF2,CAMK2A,MRAS,NRAS	CALM2,CREB5,GNB4,MAP3K4,NRAS,PRKAR2A,PRKCD,RRAS,SRC
Semaphorin Signaling in Neurons	0	0	0	0	3.95	0	0.262	0.212	3.95	0.169	0.0169	0.0169	0.0169	CFL1,DPYSL2,DPYSL3,FNBP1,FYN,LIMK2,MAPK3,PTK2,ROCK1,SEMA4D	RHOB	RHOC	DPYSL4
Protein Sorting Signaling Pathway	-2.52357	1.13389	0	1.34164	3.86	1.1	0.363	1.15	3.86	0.105	0.0387	0.0166	0.0331	ADCY5,ADCY9,AP3B1,ARFGEF2,COPG1,FYN,GGA3,GNAS,PLD2,PLD5,PRKAG2,PRKAR2A,PRKD1,SNX13,SNX18,SNX29,SNX30,SNX32,SNX9	AP1G2,GBA1,GBA2,GNAQ,LMAN1,SNX2,WASHC3	AP1M1,GGA2,SNX6	AP1B1,PRKAR2A,RAB11B,SNX19,SRC,TMED4
L1CAM interactions	1.80739	2	-1.34164	1.88982	3.85	0.604	1.6	2.42	3.85	0.121	0.0323	0.0403	0.0565	ACTB,ACTG1,CHL1,DCX,DPYSL2,HSPA8,MAPK3,RDX,SCN2A,SCN8A,SCN9A,TUBA1A,TUBB2A,TUBB3,TUBB4B	DLG3,SCN1A,SCN4B,SPTBN1	ALCAM,AP2B1,EZR,KCNQ3,SCN7A	AP2M1,HSPA8,ITGA1,LAMC1,MSN,SRC,TUBB2A
Synaptic Long Term Potentiation	-0.57735	0	-1	0.377964	3.85	0	1.07	3.06	3.85	0.121	0.0161	0.0323	0.0645	ATF4,CALM1,CALM2,CAMK2D,CREB1,CREB3L2,GRM8,ITPR1,MAPK3,PLCL1,PPP1R1A,PRKAG2,PRKAR2A,PRKCA,PRKD1	GNAQ,PRKCE	ATF2,CAMK2A,MRAS,NRAS	CALM2,CREB5,GRIA4,NRAS,PPP3CB,PRKAR2A,PRKCD,RRAS
Estrogen Receptor Signaling	-1.51186	0.632456	-1.73205	1.50756	3.83	1.09	3.35	2.56	3.83	0.0803	0.0316	0.0365	0.0365	ADCY5,ADCY9,ATF4,ATP5MC1,CCNC,CFL1,CREB1,CREB3L2,GNAI2,GNAL,GNAS,HSP90AB1,IGF1R,LIMK2,MAPK3,MED12L,MED6,MMP16,MT-ND6,NCOA1,NDUFA3,NDUFA9,NFKB1,PLCL1,PRKAG2,PRKAR2A,PRKCA,PRKD1,PRKDC,RBFOX2,ROCK1,RPS6KB2,SRA1	GNAQ,GNB5,JAK3,MCU,MED17,MED31,MMP11,NCOA2,NDUFB7,NDUFV1,PPP1R12B,PRKAA1,PRKCE	AKT1,ATF2,CARM1,HDAC3,HNRNPD,MED17,MRAS,MT-ND2,MYL9,NCOA1,NDUFA3,NDUFAB1,NRAS,POLR2B,PPP1R12B	ATP5F1E,CREB5,GNAL,GNAO1,GNB4,MCU,MMP24,NDUFB4,NDUFS3,NDUFS5,NRAS,PRKAR2A,PRKCD,RRAS,SRC
Acetylcholine Receptor Signaling Pathway	-0.942809	0	0	0.377964	3.81	0	0.308	1.84	3.81	0.101	0.0152	0.0152	0.0404	ADCY5,ADCY9,ATF4,CALM1,CALM2,CAMK2D,CREB1,CREB3L2,FYN,GNAI2,GNAL,ITPR1,MAPK3,NFKB1,PLCL1,PRKAG2,PRKAR2A,PRKCA,PRKD1,PSEN1	GNAQ,PRKCE,PSEN2	AKT1,ATF2,CAMK2A	CALM2,CHRNA3,CREB5,GNAL,GNAO1,PRKAR2A,PRKCD,PSENEN
RHO GTPases Activate Formins	0.5	0	-2.23607	2.64575	3.77	0.261	1.4	2.13	3.77	0.114	0.0214	0.0357	0.05	ACTB,ACTG1,AHCTF1,CLASP2,CLIP1,DAAM1,DVL3,FMNL2,PAFAH1B1,PPP2R5B,RANGAP1,TUBA1A,TUBB2A,TUBB3,TUBB4B,XPO1	PFN1,RHOB,ZW10	CLASP1,DYNC1LI2,ITGB3BP,PPP2R1A,RHOC	BUB3,CLASP2,DSN1,PPP2R5B,SRC,TUBB2A,ZWINT
Melatonin Signaling	-0.333333	0	0	0	3.76	0.714	0.201	1.51	3.76	0.149	0.0405	0.0135	0.0541	CALM1,CALM2,CAMK2D,GNAI2,MAPK3,PLCL1,PRKAG2,PRKAR2A,PRKCA,PRKD1,RORA	GNAQ,PRKCE,RORA	CAMK2A	CALM2,GNAO1,PRKAR2A,PRKCD
Transcriptional activity of SMAD2/SMAD3:SMAD4 heterotrimer	-0.333333	0	0		3.75	0.552	0.305			0.176	0.0392	0.0196		CCNC,E2F4,MAPK3,NEDD4L,PPM1A,RPS27A,TRIM33,UBA52,UBB	SKI,SMAD2	UBC
Chaperone Mediated Autophagy	2.44949	0	0	0	3.74	0.437	0.593	0.525	3.74	0.273	0.0455	0.0455	0.0455	EEF1A1,HSP90AB1,HSPA8,RPS27A,UBA52,UBB	PLIN2	UBC	HSPA8
DAG and IP3 signaling	-1.13389	0	0	1	3.71	0.689	0.986	2.39	3.71	0.195	0.0488	0.0488	0.0976	ADCY5,ADCY9,CALM1,CAMK2D,CREB1,ITPR1,PRKAR2A,PRKCA	CAMKK1,PRKCE	CAMK2A,CAMKK2	PDE1C,PRKAR2A,PRKCD,PRKX
Transcriptional Regulation by MECP2	-1.89737	0	-0.447214		3.7	0	2.82			0.159	0.0159	0.0794		CALM1,CAMK2D,CREB1,MECP2,PPARG,RBFOX1,SIN3A,TNRC6A,TNRC6C,TRPC3	LBR	CAMK2A,HDAC3,LBR,OPRM1,RBFOX1
Semaphorin interactions	-0.632456	1	0	1.34164	3.65	1.38	1.27	2.45	3.65	0.156	0.0625	0.0469	0.0781	ARHGEF11,CFL1,DPYSL2,DPYSL3,FYN,HSP90AB1,LIMK2,ROCK1,SEMA4D,SEMA6D	MYH10,RHOB,SEMA6D,TLN1	MYL9,PLXND1,RHOC	ARHGEF11,DPYSL4,ITGA1,RRAS,SEMA4A
UFMylation Signaling Pathway	0.333333		0	0	3.65		2.79	0		0.156		0.0781	0.0156	ABCA1,EIF4A3,EIF4G2,ERN1,GPX4,H3-3B,MDM2,NCOA1,NFKB1,RPL26		AKT1,EIF4A1,EIF4G3,H3-3A,NCOA1	ABCA1
Cilium Assembly	-0.447214	2.44949	-3.16228	1.34164	3.63	0.619	3.36	0.642	3.63	0.098	0.0294	0.049	0.0245	CEP162,CEP164,DYNLRB1,EXOC1,EXOC6,GBF1,IFT43,ODF2,PAFAH1B1,PCM1,SCLT1,SDCCAG8,TTC8,TUBA1A,TUBB,TUBB2A,TUBB3,TUBB4B,YWHAE,YWHAG	ALMS1,ARF4,CC2D2A,IFT27,INPP5E,WDR19	ARL3,CCT2,CCT6A,CEP164,CEP83,CLASP1,EXOC4,IFT20,PDE6D,PPP2R1A	KIF3A,RAB3IP,TCTN3,TRIP11,TUBB2A
CLEAR Signaling Pathway	-0.408248	0.707107	0.904534	-0.632456	3.62	0.878	2.79	2.19	3.62	0.0877	0.0316	0.0386	0.0386	ATF4,ATP6V1E1,CREB1,CREB3L2,DDIT4,FLT1,GHR,IGF1R,INSR,ITPR1,MAPK3,MAPK6,MID1,MLST8,PPM1L,PPP2R2B,PPP2R5B,PRKAG2,PRKCA,PRKD1,RPTOR,TGFBR3,YWHAB,YWHAE,YWHAG	BMPR1A,GBA1,NRBF2,PRKAA1,PRKCE,RRAGB,RRAGD,TSC2,VPS18	AKT1,ATF2,GHR,MRAS,NRAS,NTRK3,PPP2R1A,PRKN,TGFBR2,TPP1,YWHAB	ATP6V1C1,ATP6V1F,ATP6V1G1,CREB5,FNIP1,NRAS,PPP2R5B,PPP3CB,PRKCD,RRAS,VPS11
Mitotic Metaphase and Anaphase	0.852803	2.44949	-3.31662	2.52982	3.62	0.452	3.46	2.31	3.62	0.0932	0.0254	0.0466	0.0424	AHCTF1,BANF1,CLASP2,CLIP1,LEMD3,LMNA,NUP93,PAFAH1B1,PPP2R5B,PSMB6,PSMC6,RAN,RANGAP1,RPS27A,TUBA1A,TUBB2A,TUBB3,TUBB4B,UBA52,UBB,WAPL,XPO1	HDAC8,LBR,PSMA4,PSMD3,PSME2,ZW10	ANAPC5,CLASP1,DYNC1LI2,ITGB3BP,LBR,LEMD2,PPP2R1A,PSME4,PSMF1,PTTG1,UBC	BUB3,CC2D1B,CLASP2,DSN1,PDS5B,PPP2R5B,PSMB10,PSMB4,TUBB2A,ZWINT
HIPPO signaling	-0.707107	0	0	0	3.6	0.68	1.71	0.902	3.6	0.143	0.039	0.0519	0.039	BTRC,ITCH,PPM1L,PPP2R2B,PPP2R5B,RBX1,SKP1,TP53BP2,YWHAB,YWHAE,YWHAG	DLG3,SMAD1,SMAD2	BTRC,PPP2R1A,SAV1,YWHAB	CD44,PPP2R5B,TEAD1
Mitotic Prometaphase	-0.447214	2	-2.23607	2.64575	3.6	0	0.856	1.33	3.6	0.0976	0.0195	0.0244	0.0341	AHCTF1,CEP164,CLASP2,CLIP1,MZT1,ODF2,PAFAH1B1,PCM1,PPP2R5B,RANGAP1,SDCCAG8,TUBA1A,TUBB,TUBB2A,TUBB3,TUBB4B,WAPL,XPO1,YWHAE,YWHAG	ALMS1,HDAC8,MZT2A,ZW10	CEP164,CLASP1,DYNC1LI2,ITGB3BP,PPP2R1A	BUB3,CLASP2,DSN1,PDS5B,PPP2R5B,TUBB2A,ZWINT
Nuclear Cytoskeleton Signaling Pathway	-0.229416	0	0	0.816497	3.6	0	0.247	1.19	3.6	0.095	0.00905	0.0136	0.0317	ACTA1,ACTB,ACTG1,AHCTF1,BTRC,CDH11,CDH4,FYN,KIF5B,LMNA,NFKB1,NUP93,PLEC,PPARG,PRKDC,RBX1,SKP1,TUBA1A,TUBB2A,TUBB3,TUBB4B	POM121C,TOR1A	BTRC,CAPZB,DYNC1LI2	ITGA1,ITGB5,ITGB8,KIF3A,SRC,SUN1,TUBB2A
RAB GEFs exchange GTP for GDP on RABs	-1.73205	2.44949	0	0.377964	3.59	1.98	0.472	3.22	3.59	0.133	0.0667	0.0222	0.0778	DENND4A,DENND4C,DENND5B,DENND6A,GDI2,HPS4,RAB27A,RAB39A,RAB6B,RABGEF1,SBF2,YWHAE	DENND4B,RAB5C,RAB8B,TRAPPC10,TRAPPC2,TRAPPC5	AKT1,RAB12	DENND4A,GAPVD1,MON1A,RAB3IP,SBF1,TRAPPC2L,ULK1
NRF2-mediated Oxidative Stress Response	0.534522	1.34164	0	2.44949	3.56	0.495	0.811	1.91	3.56	0.0886	0.0258	0.0221	0.0369	ABCC1,ACTA1,ACTB,ACTG1,AKR1A1,ATF4,CYGB,DNAJB4,DNAJC11,DNAJC6,ERP29,FTH1,FTL,GCLC,HSP90AB1,JUND,MAPK3,PRKCA,PRKD1,RBX1,SCARB1,STIP1,TXN,UBB	CLPP,CYGB,DNAJB12,MAFK,PRKCE,TXNRD1,USP14	AKT1,DNAJC10,DNAJC15,MRAS,NRAS,TXNRD1	AKR1A1,CAT,DNAJB14,DNAJB2,DNAJC1,FTL,NRAS,PRKCD,RRAS,STIP1
Signaling by NOTCH1	-0.301511	2	0	0	3.55	1.12	0.555	0.45	3.55	0.141	0.0513	0.0256	0.0256	CCNC,HDAC4,HDAC9,ITCH,PSEN1,RBX1,RPS27A,SKP1,TLE4,UBA52,UBB	DTX2,HDAC8,NEURL1B,PSEN2	HDAC3,UBC	MAML2,PSENEN
Chromatin organization	-3.12772	1.13389	0	1.63299	3.55	0.572	2.63	0.649	3.55	0.0902	0.0275	0.0392	0.0235	ACTB,ARID2,CHD3,DNMT3A,KANSL1,KANSL2,KAT6A,KDM5B,KDM5C,KMT2A,KMT5C,MSL2,NCOA1,NFKB1,OGT,RCOR1,RPS2,SAP130,SMARCA2,SMARCD3,SUPT20H,SUPT3H,YEATS2	BRPF3,HDAC8,HMG20B,KANSL2,NCOA2,PHF21A,TAF5L	ARID5B,ATF2,CARM1,DNMT3A,H2AZ2,HDAC3,KDM4C,NCOA1,RBBP7,SAP18	BRD8,DNMT3A,DR1,ELP2,KDM2B,TAF10
14-3-3-mediated Signaling	0.377964	0	-2.23607	0	3.55	0.294	1.5	1.22	3.55	0.114	0.0227	0.0379	0.0379	MAPK3,PLCL1,PRKCA,PRKD1,SRPK2,STRADA,TUBA1A,TUBB,TUBB2A,Tubb2b,TUBB3,TUBB4B,YWHAB,YWHAE,YWHAG	CDKN1B,PRKCE,TSC2	AKT1,CDKN1B,MRAS,NRAS,YWHAB	NRAS,PRKCD,RRAS,SRC,TUBB2A
Signaling by TGF-beta Receptor Complex	-0.333333	0	0	0	3.55	0	0.792	1.26	3.55	0.167	0.0185	0.037	0.0556	LTBP3,NEDD4L,NEDD8,PMEPA1,RPS27A,TGFBR3,UBA52,UBB,XPO1	SMAD2	TGFBR2,UBC	ITGB5,ITGB8,MTMR4
Endocannabinoid Cancer Inhibition Pathway	1.29099	0	1.88982	1.34164	3.53	0.451	2.44	1.06	3.53	0.109	0.0272	0.0476	0.034	ADCY5,ADCY9,ATF4,CREB1,CREB3L2,GNAI2,GNAL,MAPK3,MLST8,NSMAF,PRKAG2,PRKAR2A,PTK2,ROCK1,RPTOR,SPTLC2	CDKN1B,GNAQ,PRKAA1,SPTLC2	AKT1,ATF2,CAMKK2,CDKN1B,EIF2A,TCF7L1,TRPV1	CREB5,GNAL,GNAO1,PRKAR2A,SRC
TBC/RABGAPs	-0.707107	1	0	0	3.48	1.91	0.351	0.808	3.48	0.182	0.0909	0.0227	0.0455	GABARAPL2,GGA3,MAP1LC3B,RAB6B,RABEP1,RABGEF1,TBC1D2,TBC1D24	RAB5C,RAB8B,RABGAP1,TSC2	GGA2	RAB11B,ULK1
Netrin-1 signaling	-2.12132		0	0	3.48		1.68	0.294		0.182		0.0682	0.0227	DCC,FYN,NEO1,PTK2,ROBO1,SLIT3,TRIO,TRPC3		DOCK1,EZR,SLIT2	SRC
Fcγ Receptor-mediated Phagocytosis in Macrophages and Monocytes	-0.904534	0	-2	0	3.45	0.244	1.45	0.73	3.45	0.129	0.0215	0.043	0.0323	ACTA1,ACTB,ACTG1,ARPC5,FYN,GAB2,MAPK3,PLD2,PLD5,PRKCA,PRKD1,RPS6KB2	PRKCE,TLN1	AKT1,DOCK1,EZR,PIP5K1A	PRKCD,RAB11B,SRC
Mitochondrial Dysfunction	-1.2792	-1.26491	0.632456	0.301511	3.42	0.765	2.16	2.41	3.42	0.0812	0.029	0.0319	0.0377	ATF4,ATP1B1,ATP5MC1,ATP5PD,CALM1,CALM2,CAMK2D,COX6B1,COX6C,COX7A2,CP,CREB1,CREB3L2,FUS,GPX4,HTRA2,ITPR1,MDM2,MT-ND6,NDUFA3,NDUFA9,PPARG,PRKAG2,PRKAR2A,PSEN1,TOMM40,UQCRB,UQCRH	BACE2,GPX1,HSD17B10,LRRK2,MCU,NDUFB7,NDUFV1,PDHA1,PRKAA1,PSEN2	ACADL,ATF2,CAMK2A,CYCS,MT-ND2,NDUFA3,NDUFAB1,PRKN,TOMM22,TOMM40,UCP2	AIFM1,ATP5F1E,CALM2,CREB5,CYB5A,MCU,NDUFB4,NDUFS3,NDUFS5,PPP3CB,PRKAR2A,PSENEN,TOMM7
Oncogene Induced Senescence	0	0	0		3.38	0.288	0.426			0.2	0.0286	0.0286		MAPK3,MDM2,RPS27A,TNRC6A,TNRC6C,UBA52,UBB	E2F2	UBC
MITF-M-dependent gene expression	-1.1547		0	0	3.37		0.442	1.18		0.126		0.0211	0.0421	ACTB,ATP6V1E1,CREB1,DPF3,HINT1,RAB27A,SIN3A,SMARCA2,SMARCD3,SS18,TNRC6A,TNRC6C		SYTL2,TCF7L1	ATP6V1C1,ATP6V1F,ATP6V1G1,TFAP2A
Prolactin receptor signaling	-0.447214		0	0	3.36		1.68	0.621		0.294		0.118	0.0588	BTRC,GHR,RBX1,SKP1,STAT5B		BTRC,GHR	SH2B1
Sirtuin Signaling Pathway	-0.229416	-0.377964	1.63299	-0.377964	3.35	1.37	2.17	2.97	3.35	0.0842	0.037	0.0337	0.0438	ABCA1,ATG4A,ATG7,ATP5MC1,CPT1C,CYGB,GABARAPL2,GOT2,H3-3B,MAP1LC3A,MAP1LC3B,MAPK3,MAPK6,MT-ND6,NDUFA3,NDUFA9,NFKB1,PCK2,PGAM1,PPARG,PRKDC,RPTOR,TOMM40,TUBA1A,XPA	APEX1,ATG2B,CYGB,NDUFB7,NDUFV1,NEDD4,PAM16,PDHA1,POLR1A,PRKAA1,RBBP8	ACADL,AKT1,H3-3A,MT-ND2,NDUFA3,NDUFAB1,STAT3,TOMM22,TOMM40,UCP2	ABCA1,ATG13,ATP5F1E,EPAS1,NDRG1,NDUFB4,NDUFS3,NDUFS5,POLR2F,RARB,TIMM10,TIMM8B,TOMM7
Cytoprotection by HMOX1	-0.707107	0	0		3.31	0.477	2.98			0.155	0.0345	0.0862		ABCC1,COX6B1,COX6C,COX7A2,NCOA1,NCOA6,SIN3A,SMARCD3,TGS1	MAFK,NCOA2	CARM1,CYCS,HDAC3,NCOA1,STAT3
White Adipose Tissue Browning Pathway	-1.38675	0	-1	0	3.3	0.265	0.939	0.417	3.3	0.108	0.0216	0.0288	0.0216	ADCY5,ADCY9,ATF4,CREB1,CREB3L2,FNDC5,GNAS,GUCY1A2,ITPR1,PPARG,PRKAG2,PRKAR2A,PRKG1,THRA,THRB	NDN,PRKAA1,PRKG2	ATF2,CAMKK2,RARG,TRPV1	CREB5,PRKAR2A,RARB
α-Adrenergic Signaling	0	0	0	0	3.28	0.715	0.36	3.38	3.38	0.117	0.036	0.018	0.0721	ADCY5,ADCY9,CALM1,CALM2,GNAI2,GNAL,GNAS,ITPR1,MAPK3,PRKAG2,PRKAR2A,PRKCA,PRKD1	GNAQ,GNB5,PRKCE,SLC8A3	MRAS,NRAS	CALM2,GNAL,GNAO1,GNB4,NRAS,PRKAR2A,PRKCD,RRAS
Signaling by Rho Family GTPases	-1.14708	1.63299	-1.88982	1.34164	3.27	0.738	1.17	2.4	3.27	0.0861	0.03	0.0262	0.0412	ACTA1,ACTB,ACTG1,ARHGEF11,ARHGEF15,ARPC5,CDC42EP4,CDH11,CDH4,CFL1,CLIP1,FNBP1,GNAI2,GNAL,GNAS,IQGAP1,LIMK2,MAPK3,NFKB1,PTK2,RDX,ROCK1,WIPF1	ARHGEF6,ARHGEF9,GNAQ,GNB5,MAP3K9,NEDD4,PPP1R12B,RHOB	ARHGEF1,EZR,MRAS,MYL9,PIP5K1A,PPP1R12B,RHOC	ARHGEF11,ARHGEF4,GNAL,GNAO1,GNB4,ITGA1,ITGB5,ITGB8,MSN,PIP4K2C,STMN1
RORA activates gene expression	-2.23607	0	0		3.24	1.29	1.63			0.278	0.111	0.111		NCOA1,NCOA6,RORA,SMARCD3,TGS1	NCOA2,RORA	CARM1,NCOA1
Activation of NMDA receptors and postsynaptic events	1.50756	2	-1.34164	0.816497	3.22	1.01	2.25	2.62	3.22	0.129	0.0471	0.0588	0.0706	CALM1,CAMK2D,CREB1,MAPK3,NEFL,PRKAG2,PRKAR2A,TUBA1A,TUBB2A,TUBB3,TUBB4B	CAMKK1,DLG3,GIT1,PRKAA1	CAMK1,CAMK2A,CAMKK2,GIT1,NRAS	GRIA4,NRAS,PRKAR2A,PRKX,SRC,TUBB2A
NIK-->noncanonical NF-kB signaling	1.66667	2	-2	0	3.2	1.46	2.08	0.604	3.2	0.15	0.0667	0.0667	0.0333	BTRC,MAP3K14,NEDD8,PSMB6,PSMC6,RPS27A,SKP1,UBA52,UBB	CHUK,PSMA4,PSMD3,PSME2	BTRC,PSME4,PSMF1,UBC	PSMB10,PSMB4
Iron uptake and transport	2.33333	0	0	2	3.2	0	0.721	1.81	3.2	0.15	0.0167	0.0333	0.0667	ATP6V1E1,CP,FTH1,FTL,NEDD8,RPS27A,SKP1,UBA52,UBB	TFRC	ACO1,UBC	ATP6V1C1,ATP6V1F,ATP6V1G1,FTL
Endocannabinoid Developing Neuron Pathway	0.904534	0	-2.44949	1.63299	3.18	0	2.13	2.97	3.18	0.109	0.0156	0.0469	0.0625	ADCY5,ADCY9,ATF4,CREB1,CREB3L2,GNAI2,GNAL,MAPK3,MAPK6,MLST8,PRKAG2,PRKAR2A,RPTOR,STMN2	CDKN1B,GNB5	AKT1,ATF2,CDKN1B,MRAS,NRAS,STAT3	CREB5,GNAL,GNAO1,GNB4,NRAS,PRKAR2A,RRAS,SRC
Pexophagy	2		0	0	3.16		0.863	0.79		0.364		0.0909	0.0909	MAP1LC3B,RPS27A,UBA52,UBB		UBC	EPAS1
Alpha-protein kinase 1 signaling pathway	1		0	0	3.16		0.863	0.79		0.364		0.0909	0.0909	RPS27A,TIFA,UBA52,UBB		UBC	TAB1
Sumoylation Pathway	0.707107	0	0	0	3.12	0.816	0.409	0	3.12	0.119	0.0396	0.0198	0.0099	ARHGDIA,DNMT3A,FNBP1,MDM2,NFKB1,PIAS1,RAN,RANGAP1,RCOR1,RNF4,SAE1,ZEB1	NFKBIA,PIAS1,RHOB,SENP3	DNMT3A,RHOC	DNMT3A
Sperm Motility	-1.89737	0	0	0	3.11	0.562	0.887	1.26	3.11	0.0856	0.0272	0.0233	0.0311	ALK,CALM1,CALM2,CLK1,CLK4,FER,FLT1,FYN,GNAI2,GNAL,GNAS,GUCY1A2,IGF1R,INSR,ITPR1,PLCL1,PRKAG2,PRKAR2A,PRKCA,PRKD1,PRKG1,PTK2	FLT3LG,GNAQ,GNB5,JAK3,PRKCE,PRKG2,TWF1	CLK4,DYRK1A,MRAS,NTRK3,PDE4D,PNPLA2	CALM2,GNAL,GNAO1,GNB4,PDE1C,PRKAR2A,PRKCD,SRC
Apelin Endothelial Signaling Pathway	0.27735	0	0	2.23607	3.11	0.462	0.517	2.05	3.11	0.103	0.0276	0.0207	0.0483	ADCY5,ADCY9,ARNT,CALM1,CALM2,GNAI2,GNAL,GNAS,HDAC4,MAPK3,NFKB1,PRKAG2,PRKCA,PRKD1,RPS6KB2	GNAQ,GNB5,PRKAA1,PRKCE	AKT1,MRAS,NRAS	CALM2,GNAL,GNAO1,GNB4,NRAS,PRKCD,RRAS
trans-Golgi Network Vesicle Budding	-0.632456	2.33333	0	2	3.08	4.65	0.198	1.49	4.65	0.133	0.12	0.0133	0.0533	AP3B1,CLVS1,DNAJC6,FTH1,FTL,GBF1,HIP1R,HSPA8,SNX9,STX4	ACBD3,AP1G2,BLOC1S4,CPD,DTNBP1,RAB5C,SNX2,STX4,TFRC	AP1M1	AP1B1,DTNBP1,FTL,HSPA8
Inhibition of ARE-Mediated mRNA Degradation Pathway	1.06904	0	-1.63299	0	3.06	0.623	1.66	0.585	3.06	0.0988	0.0309	0.037	0.0247	CNOT4,MAPK3,MAPK6,PABPN1,PAPOLA,PPM1L,PPP2R2B,PPP2R5B,PRKAG2,PRKAR2A,PSMB6,PSMC6,XRN1,YWHAB,YWHAE,YWHAG	EXOSC5,PSMA4,PSMD3,PSME2,TNFSF12	AKT1,CNOT6,PPP2R1A,PSME4,PSMF1,YWHAB	PPP2R5B,PRKAR2A,PSMB10,PSMB4
SUMOylation of intracellular receptors	-1.63299	0	0		3.05	0.928	0.492			0.207	0.069	0.0345		HDAC4,PIAS1,PPARG,RORA,THRA,THRB	PIAS1,RORA	NR2C1
GPCR-Mediated Integration of Enteroendocrine Signaling Exemplified by an L Cell	0	0		0	3.04	0.335		0		0.132	0.0263		0.0132	ADCY5,ADCY9,CALCA,GAL,GNAI2,GNAS,ITPR1,PLCL1,PRKAG2,PRKAR2A	GNAQ,NPY2R		PRKAR2A
Cell Cycle: G2/M DNA Damage Checkpoint Regulation	1.34164		0		3.04		0.831			0.157		0.0392		BTRC,MDM2,PRKDC,RBX1,SKP1,YWHAB,YWHAE,YWHAG		BTRC,YWHAB
Protein Ubiquitination Pathway	-0.229416	2.7136	-2.7136	1.66667	3.01	1.89	2.86	1.44	3.01	0.0824	0.043	0.0394	0.0323	BAG1,BTRC,CUL2,DNAJB4,DNAJC11,DNAJC6,HSP90AB1,HSPA8,MDM2,NEDD4L,PSMB6,PSMC6,RBX1,RPS27A,SKP1,UBA52,UBB,UBE2D2,UBE2E2,UBE2G2,UBE4A,USO1,USP2	DNAJB12,HLA-A,NEDD4,PSMA4,PSMD3,PSME2,TRAP1,UBE2A,UBE2L3,UBE2O,USP14,USP48	AMFR,ANAPC5,BTRC,DNAJC10,DNAJC15,PRKN,UBC,UBE2B,UBE2Q1,USP32,USP34	DNAJB14,DNAJB2,DNAJC1,HSPA4L,HSPA8,HSPB1,PSMB10,PSMB4,USP5
Insulin Secretion Signaling Pathway	-2.13201	1.13389	0.333333	0.816497	3.01	0.461	1.89	0.541	3.01	0.0824	0.0251	0.0323	0.0215	ADCY5,ADCY9,ATF4,CAMK2D,CREB1,CREB3L2,EIF1,EIF4A3,EIF4G2,FYN,GHR,GNAS,INSR,ITPR1,MAPK3,PLCL1,PRKAG2,PRKAR2A,PRKCA,PRKD1,RPS6KB2,STAT5B,VTI1A	GNAQ,JAK3,PC,PDHA1,PRKCE,SEC61A1,SSR4	ATF2,CAMK2A,EIF2A,EIF4A1,EIF4G3,GHR,PCSK2,STAT3,YKT6	CREB5,EIF2S2,PRKAR2A,PRKCD,SEC11C,SRC
Mitophagy	1.88982	0	0	0	3.01	0.25	2.71	1.59	3.01	0.175	0.025	0.1	0.075	MAP1LC3A,MAP1LC3B,RPS27A,TOMM40,UBA52,UBB,UBE2D2	UBE2L3	PRKN,TOMM22,TOMM40,UBC	SRC,TOMM7,ULK1
RAF/MAP kinase cascade	0	2.44949	-1.34164	1	3	1.04	1.61	0.893	3	0.084	0.0344	0.0305	0.0267	ACTB,ACTG1,CALM1,CAMK2D,FYN,IQGAP1,KSR2,MAPK3,MARK3,NEFL,NRG3,PPP2R5B,PSMB6,PSMC6,PTK2,PTPN3,RBX1,RGL2,RPS27A,UBA52,UBB,YWHAB	DLG3,FLT3,FLT3LG,JAK3,PSMA4,PSMD3,PSME2,SPTBN1,TLN1	CAMK2A,MRAS,NRAS,PPP2R1A,PSME4,PSMF1,UBC,YWHAB	MARK3,NRAS,PPP2R5B,PSMB10,PSMB4,PTPN3,SRC
Mitochondrial biogenesis	-2.33333	0	-1.34164		2.99	0	2.79			0.141	0.0156	0.0781		CALM1,CREB1,CRTC1,NCOA1,NCOA6,PPARGC1B,PRKAG2,SMARCD3,TGS1	NCOA2	ATF2,CARM1,CYCS,HDAC3,NCOA1
Sertoli Cell-Sertoli Cell Junction Signaling	-0.688247	0	-2.23607	0.816497	2.96	0	0.631	0.99	2.96	0.085	0.0121	0.0202	0.0283	ACTA1,ACTB,ACTG1,ATF4,CDH11,CDH4,CREB1,CREB3L2,JAM3,MAP3K14,MAP3K3,MAPK3,NFKB1,PTK2,SORBS1,TUBA1A,TUBB,TUBB2A,Tubb2b,TUBB3,TUBB4B	MAP3K9,RAB8B,SPTBN1	AKT1,ATF2,MRAS,NRAS,TGFBR2	CREB5,LAMC1,MAP3K4,NRAS,RRAS,SRC,TUBB2A
Signaling by CSF3 (G-CSF)	0.816497		0	0	2.96		1.22	0.417		0.2		0.0667	0.0333	GAB2,RPS27A,STAT5B,UBA52,UBB,UBE2D2		STAT3,UBC	CUL5
Nitric Oxide Signaling in the Cardiovascular System	-1.26491	0	0	0	2.95	0.636	0	0.899	2.95	0.108	0.0333	0.00833	0.0333	CALM1,CALM2,FLT1,GUCY1A2,HSP90AB1,ITPR1,MAPK3,NPR2,PRKAG2,PRKAR2A,PRKCA,PRKD1,PRKG1	ATP2A2,PRKAA1,PRKCE,PRKG2	AKT1	CALM2,PDE1C,PRKAR2A,PRKCD
Histone Modification Signaling Pathway	-2.55841	2.12132	-1.41421	1.34164	2.93	0.564	1.7	0.281	2.93	0.08	0.0267	0.03	0.0167	CDYL2,DNMT3A,DPF3,H3-3B,HDAC4,KAT6A,KDM5B,KDM5C,KMT2A,KMT5C,MBTD1,NEAT1,NFKB1,PRKDC,PYGO2,RNF20,SMARCA2,TRIM24,TRIM33,ULK3,YWHAB,YWHAE,YWHAG,ZMYND11	BRPF3,CBX1,CHUK,GTF3C4,HLCS,MORC3,PHF21A,PYGO1	ATF2,CARM1,DNMT3A,H2AZ2,H3-3A,HDAC3,HDGFL2,KDM4C,YWHAB	CBX3,DNMT3A,KDM2B,PYGO1,ZCWPW2
Signaling by VEGF	-1.1547		-2	2.23607	2.9		1.26	1.54		0.112		0.0374	0.0467	ACTB,ACTG1,CALM1,FLT1,FYN,ITPR1,MLST8,NCKAP1,PRKCA,PRR5,PTK2,ROCK1		AKT1,DOCK1,NRAS,RICTOR	ABI2,HSPB1,NRAS,PRKCD,SRC
3-phosphoinositide Degradation	-1.60357	2.23607	0	2	2.9	0.644	1.29	0.991	2.9	0.09	0.03	0.03	0.03	DUSP11,FIG4,MTMR1,NUDT9,PPIP5K1,PPM1H,PPM1L,PPP1R1A,PPP2R2B,PPP2R5B,PTPN2,PTPN23,PTPN3,PTPRD,PTPRF,PTPRM,STYX,SYNJ2	EYA4,INPP5E,NUDT2,PPFIA1,PPP1R12B,PRUNE1	NT5C,NUDT4,PPP1R12B,PPP1R16B,PPP2R1A,PPTC7	MTMR4,PLPP6,PPP2R5B,PPP3CB,PTPN22,PTPN3
Activation of gene expression by SREBF (SREBP)	-2.44949	-0.447214	0	2	2.88	2.8	0.968	2.35	2.88	0.167	0.119	0.0476	0.0952	ACACA,ELOVL6,FDFT1,NCOA1,NCOA6,SMARCD3,TGS1	ELOVL6,HMGCR,IDI1,MTF1,NCOA2	CARM1,NCOA1	ACACB,FDFT1,HMGCR,HMGCS1
Gαq Signaling	-1.50756	0	0	0	2.86	0.873	0.408	1.26	2.86	0.0947	0.0355	0.0178	0.0355	CALM1,CALM2,FNBP1,GNAI2,GNAL,GNAS,ITPR1,MAPK3,NFKB1,PLD2,PLD5,PRKCA,PRKD1,RGS4,RGS7,ROCK1	CHUK,GNAQ,GNB5,NFKBIA,PRKCE,RHOB	AKT1,MRAS,RHOC	CALM2,GNAL,GNAO1,GNB4,PPP3CB,PRKCD
RHOA Signaling	-0.57735	0	-1.63299	0	2.86	0.335	2.88	0.504	2.88	0.106	0.0244	0.0569	0.0244	ACTA1,ACTB,ACTG1,ARHGEF11,ARPC5,CDC42EP4,CFL1,IGF1R,LIMK2,PTK2,RDX,ROCK1,RTKN	NEDD4,PFN1,PPP1R12B	ARHGEF1,EZR,MYL9,PIP5K1A,PLEKHG5,PPP1R12B,RTKN	ARHGEF11,MSN,PIP4K2C
Adrenomedullin signaling pathway	-2.5	0	-2	1.34164	2.85	0	0.875	0.975	2.85	0.0891	0.0149	0.0248	0.0297	ADCY5,ADCY9,ARNT,CALM1,CALM2,GNAS,GUCY1A2,ITPR1,MAPK3,MAPK6,NFKB1,NPR2,PLCL1,PPARG,PRKAG2,PRKAR2A,PRKG1,PTK2	CRCP,GNAQ,PRKG2	AKT1,KCNQ3,MRAS,NRAS,NT5C	CALM2,IL18,NRAS,PRKAR2A,RRAS,TFAP2A
Ephrin Receptor Signaling	-0.5	0	-2.23607	1	2.85	0	0.875	3.97	3.97	0.0891	0.0198	0.0248	0.0594	ARHGEF15,ARPC5,ATF4,CFL1,CREB1,CREB3L2,DOK1,FYN,GNAI2,GNAL,GNAS,LIMK2,MAP3K14,MAPK3,PTK2,ROCK1,SORBS1,WIPF1	EFNA1,EFNA5,GNAQ,GNB5	AKT1,ATF2,MRAS,NRAS,STAT3	CREB5,GNAL,GNAO1,GNB4,ITGA1,ITGB5,ITGB8,ITSN1,KALRN,NRAS,RRAS,SRC
Huntington's Disease Signaling	-0.333333	0	0	0	2.84	1.14	2.27	1.38	2.84	0.0801	0.0348	0.0348	0.0314	ATF4,ATP5MC1,CREB1,CREB3L2,HDAC4,HDAC9,HIP1,HSPA8,IGF1R,ITPR1,MAPK3,PRKCA,PRKD1,PSMB6,PSMC6,RCOR1,RCOR3,RPS27A,SIN3A,UBA52,UBB,VTI1A,ZDHHC17	BCL2L1,CPLX2,GNAQ,GNB5,HDAC8,PRKCE,PSMA4,PSMD3,PSME2,TAF4	AKT1,ATF2,CYCS,HDAC3,POLR2B,PSME4,PSMF1,UBC,YKT6,ZDHHC17	ATP5F1E,CREB5,GNB4,HSPA8,POLR2A,POLR2F,PRKCD,PSMB10,PSMB4
RHO GTPases Activate WASPs and WAVEs	0.377964			0	2.82			1.51		0.163			0.0698	ACTB,ACTG1,ARPC5,FYN,MAPK3,NCKAP1,WIPF1			ABI2,SRC,WIPF3
RHOGDI Signaling	1.5	-1	1.88982	-2.44949	2.81	0.78	1.55	3.63	3.63	0.0864	0.0318	0.0318	0.0545	ACTA1,ACTB,ACTG1,ARHGDIA,ARHGEF11,ARHGEF15,ARPC5,CDH11,CDH4,CFL1,FNBP1,GNAI2,GNAL,GNAS,LIMK2,MYO18A,PRKCA,RDX,ROCK1	ARHGEF6,ARHGEF9,GNAQ,GNB5,MYH10,PPP1R12B,RHOB	ARHGEF1,EZR,MRAS,MYL9,PIP5K1A,PPP1R12B,RHOC	ARHGEF11,ARHGEF4,CD44,GNAL,GNAO1,GNB4,ITGA1,ITGB5,ITGB8,MSN,PIP4K2C,SRC
Cell Cycle: G1/S Checkpoint Regulation	2.23607	0	0	0	2.76	0.776	1.19	0	2.76	0.13	0.0435	0.0435	0.0145	BTRC,E2F4,HDAC4,HDAC9,MDM2,RBX1,RPL5,SIN3A,SKP1	CDKN1B,E2F2,HDAC8	BTRC,CDKN1B,HDAC3	PAK1IP1
SUMOylation of transcription cofactors	-1.88982	0	0		2.76	0.644	0.351			0.159	0.0455	0.0227		NCOA1,NPM1,PCGF2,PHC3,PIAS1,SIN3A,UHRF2	NCOA2,PIAS1	NCOA1
WNT/β-catenin Signaling	-0.333333	-0.447214	0.377964	1.26491	2.76	0.552	2.64	3.95	3.95	0.0925	0.0289	0.0462	0.0636	ACVR2B,BCL9,BTRC,CSNK1G1,CSNK1G3,DKK3,DVL3,MDM2,PPM1L,PPP2R2B,PPP2R5B,RPS27A,TGFBR3,TLE4,UBA52,UBB	FRZB,FZD10,GNAQ,SOX5,WNT4	AKT1,BTRC,CSNK1A1,PPP2R1A,RARG,TCF7L1,TGFBR2,UBC	CD44,FZD3,GNAO1,LRP5,PIN1,PPP2R5B,RARB,SFRP5,SOX5,SRC,TAB1
D-myo-inositol (1,4,5,6)-Tetrakisphosphate Biosynthesis	-1.73205	2	0	2	2.76	0.463	1.38	1.08	2.76	0.0899	0.0265	0.0317	0.0317	DUSP11,FIG4,NUDT9,PPIP5K1,PPM1H,PPM1L,PPP1R1A,PPP2R2B,PPP2R5B,PTPN2,PTPN23,PTPN3,PTPRD,PTPRF,PTPRM,STYX,SYNJ2	EYA4,NUDT2,PPFIA1,PPP1R12B,PRUNE1	NT5C,NUDT4,PPP1R12B,PPP1R16B,PPP2R1A,PPTC7	MTMR4,PLPP6,PPP2R5B,PPP3CB,PTPN22,PTPN3
D-myo-inositol (3,4,5,6)-tetrakisphosphate Biosynthesis	-1.73205	2	0	2	2.76	0.463	1.38	1.08	2.76	0.0899	0.0265	0.0317	0.0317	DUSP11,FIG4,NUDT9,PPIP5K1,PPM1H,PPM1L,PPP1R1A,PPP2R2B,PPP2R5B,PTPN2,PTPN23,PTPN3,PTPRD,PTPRF,PTPRM,STYX,SYNJ2	EYA4,NUDT2,PPFIA1,PPP1R12B,PRUNE1	NT5C,NUDT4,PPP1R12B,PPP1R16B,PPP2R1A,PPTC7	MTMR4,PLPP6,PPP2R5B,PPP3CB,PTPN22,PTPN3
Aggrephagy	2.64575		0	0	2.76		1.68	0.294		0.159		0.0682	0.0227	RPS27A,TUBA1A,TUBB2A,TUBB3,TUBB4B,UBA52,UBB		DYNC1LI2,PRKN,UBC	TUBB2A
Assembly and cell surface presentation of NMDA receptors	1.13389	0	0	0	2.76	0.224	0.351	0.294	2.76	0.159	0.0227	0.0227	0.0227	APBA1,CAMK2D,NEFL,TUBA1A,TUBB2A,TUBB3,TUBB4B	DLG3	CAMK2A	TUBB2A
Cristae formation	0.447214	0	0	0	2.74	0.836	1.15	0.385	2.74	0.182	0.0606	0.0606	0.0303	APOOL,ATP5MC1,ATP5MJ,ATP5PD,CHCHD3,DNAJC11	APOO,MICOS13	MICOS13,TMEM11	ATP5F1E
VEGF Signaling	0	0	0	0	2.74	0	0.856	1.7	2.74	0.113	0.0103	0.0309	0.0515	ACTA1,ACTB,ACTG1,ARNT,EIF1,FLT1,MAPK3,PRKCA,PTK2,ROCK1,YWHAE	BCL2L1	AKT1,MRAS,NRAS	EIF1AX,EIF2S2,NRAS,RRAS,SRC
Ribonucleotide Reductase Signaling Pathway	-1.06904	0	-0.447214	0	2.73	0	1.53	0.519	2.73	0.092	0.0172	0.0345	0.023	ACTB,ARID2,ATF4,BTRC,CREB1,CREB3L2,E2F4,H3-3B,MAPK3,MLST8,NFKB1,RBX1,RPTOR,SKP1,SMARCA2,SMARCD3	E2F2,PARP10,RRM2B	AKT1,ATF2,BTRC,H3-3A,NRAS,STAT3	CREB5,HLTF,NRAS,SRC
DNA Methylation and Transcriptional Repression Signaling	-1.66667	0	-1	0	2.71	0	2	0.685	2.71	0.112	0.0102	0.051	0.0306	CDK14,CDK15,CHD3,DNMT3A,E2F4,MECP2,SAP130,SIN3A,TCF12,TET2,ZEB1	E2F2	CDK15,CHD5,DNMT3A,RBBP7,SAP18	DNMT3A,TEAD1,ZNF354A
Transcriptional regulation of white adipocyte differentiation	-2.52982	1	-1	0	2.7	1.03	1.59	0	2.7	0.119	0.0476	0.0476	0.0119	CCNC,EBF1,MED11,MED6,NCOA1,NCOA6,NFKB1,PPARG,SMARCD3,TGS1	FAM120B,MED17,MED31,NCOA2	CARM1,HDAC3,MED17,NCOA1	MED29
Hedgehog 'on' state	-0.534522	2.23607	-1	2	2.68	0.761	0.898	0.701	2.68	0.0972	0.0347	0.0278	0.0278	CDKL1,DZIP1,FER,GAS8,ITCH,PSMB6,PSMC6,RBX1,RPS27A,STK39,SUFU,UBA52,UBB,ULK3	PSMA4,PSMD3,PSME2,STK19,STK25	CSNK1A1,PSME4,PSMF1,UBC	KIF3A,NME5,PSMB10,PSMB4
Interleukin-1 family signaling	0.27735	2.23607	-2.23607	1.34164	2.67	0.901	1.53	1.25	2.67	0.101	0.0388	0.0388	0.0388	BTRC,MAP3K3,NFKB1,PSMB6,PSMC6,PTPN2,PTPN23,PTPN9,RBX1,RPS27A,SKP1,UBA52,UBB	CHUK,NFKBIA,PSMA4,PSMD3,PSME2	BTRC,PSME4,PSMF1,STAT3,UBC	IL18,NOD1,PSMB10,PSMB4,TAB1
C-type lectin receptors (CLRs)	1.06904	2.23607	-2.23607	2.64575	2.65	0.753	1.35	2.05	2.65	0.0966	0.0345	0.0345	0.0483	BTRC,CALM1,FYN,ITPR1,MAP3K14,NEDD8,NFKB1,PSMB6,PSMC6,RPS27A,SKP1,UBA52,UBB,UBE2D2	CHUK,NFKBIA,PSMA4,PSMD3,PSME2	BTRC,NRAS,PSME4,PSMF1,UBC	NRAS,PPP3CB,PRKCD,PSMB10,PSMB4,SRC,TAB1
eNOS Signaling	-2.11058	0	0	0	2.65	0	0	0.935	2.65	0.0932	0.0186	0.00621	0.0311	ADCY5,ADCY9,CALM1,CALM2,FLT1,GNAS,GUCY1A2,HSP90AB1,HSPA8,ITPR1,PRKAG2,PRKAR2A,PRKCA,PRKD1,PRKG1	GNAQ,PRKAA1,PRKCE	AKT1	CALM2,CHRNA3,HSPA8,PRKAR2A,PRKCD
M-decay: degradation of maternal mRNAs by maternally stored factors	-1.13389	0	0		2.64	0.212	1.63			0.152	0.0217	0.0652		CNOT4,EIF4A3,KDM5B,MED12L,RPS2,TET2,TUBB4B	PAIP2	CNOT6,EIF4A1,KDM4C
Regulation of RUNX2 expression and activity	1.63299	0	0	0	2.63	0.738	1.15	0.495	2.63	0.125	0.0417	0.0417	0.0278	HIVEP3,PPARGC1B,PSMB6,PSMC6,RBX1,RPS27A,SKP1,UBA52,UBB	PSMA4,PSMD3,PSME2	PSME4,PSMF1,UBC	PSMB10,PSMB4
Platelet homeostasis	-1.26491	2	0	0	2.62	1	0.498	0.8	2.62	0.116	0.0465	0.0233	0.0349	CALM1,GNAS,GUCY1A2,ITPR1,KCNMA1,P2RX3,PDE11A,PPP2R5B,PRKG1,TRPC3	ATP2A2,GNB5,PRKG2,SLC8A3	ATP2B1,PPP2R1A	ATP2B4,GNB4,PPP2R5B
Cyclins and Cell Cycle Regulation	0	0	0	0	2.62	0.589	1.55	0	2.62	0.116	0.0349	0.0465	0.0116	BTRC,E2F4,HDAC4,HDAC9,PPM1L,PPP2R2B,PPP2R5B,RBX1,SIN3A,SKP1	CDKN1B,E2F2,HDAC8	BTRC,CDKN1B,HDAC3,PPP2R1A	PPP2R5B
Signaling by ERBB4	-0.707107	0	0	2.23607	2.62	0.468	2.1	2.6	2.62	0.136	0.0339	0.0678	0.0847	GABRB1,ITCH,MXD4,NRG3,PSEN1,RPS27A,UBA52,UBB	NEDD4,PSEN2	ADAP1,APOE,NRAS,UBC	APOE,NRAS,PSENEN,SRC,STMN1
Cellular response to heat stress	1.26491	0	0	2.23607	2.6	0	0.409	1.64	2.6	0.109	0.0198	0.0198	0.0495	BAG1,CAMK2D,EEF1A1,HSP90AB1,HSPA8,MAPK3,MLST8,NUP93,RPTOR,UBB,YWHAE	BAG4,POM121C	CAMK2A,TNFRSF21	HSPA4L,HSPA8,HSPB1,MRPL18,RPS19BP1
Transcriptional Regulation by NPAS4	0				2.6					0.171				ARNT,MAPK3,MDM2,TNRC6A,TNRC6C,XPO1
ILK Signaling	0.534522	1	-1.88982	-1	2.57	0	1.78	0.414	2.57	0.0863	0.0203	0.0355	0.0203	ACTA1,ACTB,ACTG1,ATF4,CFL1,CREB1,CREB3L2,FLNB,FNBP1,MAPK3,MYO18A,NFKB1,PPM1L,PPP2R2B,PPP2R5B,PTK2,TMSB4X	ARHGEF6,MYH10,PARVB,RHOB	AKT1,ATF2,DOCK1,MYL9,PPP2R1A,RHOC,RICTOR	CREB5,ITGB5,ITGB8,PPP2R5B
Respiratory electron transport	2.52982	2.23607	-2	2	2.55	1.46	1.52	1.28	2.55	0.114	0.0568	0.0455	0.0455	COX6B1,COX6C,COX7A2,ETFA,MT-ND6,NDUFA3,NDUFA9,NDUFC1,UQCRB,UQCRH	ETFB,NDUFB7,NDUFV1,TMEM186,TRAP1	CYCS,MT-ND2,NDUFA3,NDUFAB1	NDUFB4,NDUFC2,NDUFS3,NDUFS5
ISG15 antiviral mechanism	0.333333	0	0	0	2.55	0.348	1.12	0	2.55	0.122	0.027	0.0405	0.0135	EIF4A3,EIF4G2,FLNB,KPNA3,MAPK3,NUP93,RPS27A,UBA52,UBB	NEDD4,POM121C	EIF4A1,EIF4G3,UBC	PIN1
ERK5 Signaling	0.707107	0	-2.23607	1	2.55	0	2.51	1.51	2.55	0.122	0.0135	0.0676	0.0541	ATF4,CREB1,CREB3L2,IL6ST,MAP3K3,RPS6KB2,YWHAB,YWHAE,YWHAG	GNAQ	AKT1,ATF2,MRAS,NRAS,YWHAB	CREB5,NRAS,RRAS,SRC
PTEN Regulation	0.83205	1.88982	-1.88982	0	2.52	1.46	2.39	0	2.52	0.0933	0.0467	0.0467	0.0133	CHD3,MAPK3,MLST8,PHC3,PPARG,PSMB6,PSMC6,RCOR1,RPS27A,RPTOR,TNRC6A,TNRC6C,UBA52,UBB	ATN1,NEDD4,PSMA4,PSMD3,PSME2,RRAGB,RRAGD	AKT1,ATF2,HDAC3,PSME4,PSMF1,RBBP7,UBC	PSMB10,PSMB4
P2Y Purinergic Receptor Signaling Pathway	-1.73205	0	-2	0.447214	2.52	0.285	0.982	1.68	2.52	0.097	0.0224	0.0299	0.0448	ADCY5,ADCY9,ATF4,CREB1,CREB3L2,GNAI2,MAPK3,NFKB1,PLCL1,PRKAG2,PRKAR2A,PRKCA,PRKD1	GNAQ,GNB5,PRKCE	AKT1,ATF2,MRAS,NRAS	CREB5,GNB4,NRAS,PRKAR2A,PRKCD,RRAS
Regulation of mRNA stability by proteins that bind AU-rich elements	1.26491	2	-2.44949	2.23607	2.51	0.96	2.91	1.85	2.91	0.112	0.0449	0.0674	0.0562	HSPA8,PRKCA,PSMB6,PSMC6,RPS27A,UBA52,UBB,XPO1,XRN1,YWHAB	EXOSC5,PSMA4,PSMD3,PSME2	AKT1,HNRNPD,PSME4,PSMF1,UBC,YWHAB	HSPA8,HSPB1,PRKCD,PSMB10,PSMB4
PI3K/AKT Signaling	1.38675	1.63299	-0.816497	0	2.51	0.644	2.26	1.37	2.51	0.085	0.03	0.04	0.035	GAB2,GHR,HSP90AB1,IL11RA,IL6ST,MAPK3,MAPK8IP1,MDM2,NFKB1,PPM1L,PPP2R2B,PPP2R5B,RPS6KB2,SYNJ2,YWHAB,YWHAE,YWHAG	BCL2L1,CDKN1B,CHUK,JAK3,NFKBIA,TSC2	AKT1,CDKN1B,GHR,IL17RB,MRAS,NRAS,PPP2R1A,YWHAB	ITGA1,ITGB5,ITGB8,MCL1,NRAS,PPP2R5B,RRAS
Ion channel transport	-0.5	0	1	2.12132	2.51	0	3.09	2.03	3.09	0.0874	0.0109	0.0492	0.0437	ANO8,ATP11C,ATP13A1,ATP1B1,ATP6V1E1,CALM1,CAMK2D,FXYD2,NEDD4L,RPS27A,TRPC3,TRPC4AP,TTYH3,UBA52,UBB,UNC79	ANO3,ATP2A2	ANO6,ATP2B1,ATP8A1,CAMK2A,CLCN2,TRPV1,TTYH1,UBC,WNK2	ATP13A2,ATP2B4,ATP6V1C1,ATP6V1F,ATP6V1G1,CLCN4,FXYD6,TRDN
PTEN Signaling	2.67261	0.816497	2.64575	0	2.49	1.04	2.38	1.02	2.49	0.0927	0.0397	0.0464	0.0331	FLT1,GHR,IGF1R,INSR,MAGI1,MAGI2,MAGI3,MAPK3,MAST2,NFKB1,PTK2,RPS6KB2,SYNJ2,TGFBR3	BCL2L1,BMPR1A,CDKN1B,CHUK,MAGI1,MAGI3	AKT1,CDKN1B,GHR,MRAS,NRAS,NTRK3,TGFBR2	ITGA1,ITGB5,ITGB8,NRAS,RRAS
Dilated Cardiomyopathy Signaling Pathway	-1.26491	0	1	0	2.49	0	0.845	0	2.49	0.0927	0.0199	0.0265	0.0132	ACTA1,ACTB,ACTG1,ADCY5,ADCY9,CAMK2D,GNAS,ITPR1,LMNA,MAP3K3,MAPK3,MYO18A,PRKAG2,PRKAR2A	ATP2A2,MYH10,PRKCE	AKT1,CAMK1,CAMK2A,MYL9	PRKAR2A,UTRN
Opioid Signalling	-0.333333	0	0	1.13389	2.48	0.553	2.15	3.22	3.22	0.111	0.0333	0.0556	0.0778	ADCY5,ADCY9,CALM1,CAMK2D,CREB1,GNAI2,GNAL,ITPR1,PRKAR2A,PRKCA	CAMKK1,GNAQ,GNB5	CAMK2A,CAMKK2,OPRM1,PDE4D,PPP2R1A	GNAL,GNB4,PDE1C,PPP3CB,PRKAR2A,PRKCD,PRKX
PFKFB4 Signaling Pathway	0.447214		0	0	2.48		0.317	0.735		0.143		0.0204	0.0408	ATF4,CREB1,CREB3L2,GNAS,MAPK3,PRKAG2,PRKAR2A		ATF2	CREB5,PRKAR2A
Calcium Signaling	-1	0	-0.447214	-0.377964	2.48	0.54	2.04	2.06	2.48	0.0826	0.0275	0.0367	0.0413	ACTA1,ATF4,CALM1,CALM2,CAMK2D,CREB1,CREB3L2,GRIK1,HDAC4,HDAC9,ITPR1,MAPK3,MYO18A,NFAT5,PRKAG2,PRKAR2A,TPM3,TRPC3	ATP2A2,CAMKK1,HDAC8,MCU,MYH10,SLC8A3	ATF2,ATP2B1,CALR,CAMK1,CAMK2A,CAMKK2,HDAC3,MYL9	ATP2B4,CALM2,CHRNA3,CREB5,GRIA4,MCU,PPP3CB,PRKAR2A,TRDN
Cellular response to hypoxia	1.66667	2	-2	2	2.47	1.15	1.73	1.48	2.47	0.118	0.0526	0.0526	0.0526	ARNT,CUL2,PSMB6,PSMC6,RBX1,RPS27A,UBA52,UBB,UBE2D2	CITED2,PSMA4,PSMD3,PSME2	EGLN2,PSME4,PSMF1,UBC	EPAS1,HIF3A,PSMB10,PSMB4
Transcriptional regulation by RUNX1	-0.534522	2	-1	0	2.47	0.423	0.837	0	2.47	0.0921	0.0263	0.0263	0.0132	ARID2,AUTS2,CTSL,ITCH,KMT2A,PHC3,PSMB6,PSMC6,RPS27A,SMARCA2,SMARCD3,TCF12,UBA52,UBB	KCTD6,PSMA4,PSMD3,PSME2	H2AZ2,PSME4,PSMF1,UBC	PSMB10,PSMB4
Sertoli Cell-Germ Cell Junction Signaling Pathway (Enhanced)	-0.688247	1	-1.34164	0.707107	2.47	0	0.683	1.44	2.47	0.0805	0.0169	0.0212	0.0339	ACTA1,ACTB,ACTG1,ARPC5,GUCY1A2,IQGAP1,JAM3,MAP3K14,MAP3K3,MAPK3,NFKB1,PPM1L,PPP2R2B,PPP2R5B,PRKAG2,PRKAR2A,PRKG1,PTK2,SORBS1	MAP3K9,PRKAA1,PRKG2,SMAD2	AKT1,MRAS,NRAS,PPP2R1A,TGFBR2	LAMC1,MAP3K4,NRAS,PPP2R5B,PRKAR2A,RRAS,SRC,TAB1
CDK5 Signaling	-0.301511		0	1.63299	2.44		0.775	2.15		0.104		0.0283	0.0566	ADCY5,ADCY9,GNAL,GNAS,MAPK3,MAPK6,PPM1L,PPP2R2B,PPP2R5B,PRKAG2,PRKAR2A		MRAS,NRAS,PPP2R1A	GNAL,LAMC1,NRAS,PPP2R5B,PRKAR2A,RRAS
Degradation of beta-catenin by the destruction complex	2.33333	0	-1.13389	0	2.44	0.545	3.66	0.749	3.66	0.11	0.033	0.0769	0.033	BTRC,PPP2R5B,PSMB6,PSMC6,RBX1,RPS27A,SKP1,TLE4,UBA52,UBB	PSMA4,PSMD3,PSME2	BTRC,CSNK1A1,PPP2R1A,PSME4,PSMF1,TCF7L1,UBC	PPP2R5B,PSMB10,PSMB4
Axonal Guidance Signaling	0	0	0	0	2.43	1.68	0.596	3.14	3.14	0.0658	0.0348	0.0174	0.0368	ADAMTS15,ARHGEF11,ARHGEF15,ARPC5,CFL1,DCC,DPYSL2,FYN,GNAI2,GNAL,GNAS,LIMK2,MAPK3,MMP16,NFAT5,PLCL1,PRKAG2,PRKAR2A,PRKCA,PRKD1,PTK2,ROBO1,ROCK1,SEMA4D,SEMA6D,SLIT3,SUFU,TUBA1A,TUBB,TUBB2A,Tubb2b,TUBB3,TUBB4B,WIPF1	ADAMTS1,ARHGEF6,EFNA1,EFNA5,FZD10,GIT1,GNAQ,GNB5,LINGO1,MMP11,PFN1,PITRM1,PRKCE,RTN4R,SEMA4G,SEMA6D,SHANK2,WNT4	AKT1,DOCK1,GIT1,MRAS,MYL9,NRAS,NTRK3,PLXND1,SLIT2	ADAM22,ARHGEF11,FZD3,GNAL,GNAO1,GNB4,ITGA1,ITGB5,ITGB8,ITSN1,KALRN,MMP24,NRAS,PPP3CB,PRKAR2A,PRKCD,RRAS,SEMA4A,TUBB2A
Signaling by ERBB2	-0.377964	0	0	2	2.43	0	1.54	2.08	2.43	0.14	0.02	0.06	0.08	FYN,MEMO1,NRG3,PRKCA,RPS27A,UBA52,UBB	PRKCE	AKT1,NRAS,UBC	CUL5,NRAS,PRKCD,SRC
Signaling by TGFBR3	-1.88982	0	0	0	2.43	0	0.311	0.257	2.43	0.14	0.02	0.02	0.02	HELLS,MMP16,PSEN1,TCF12,TGFBR3,TNRC6A,TNRC6C	PSEN2	TGFBR2	PSENEN
Intra-Golgi and retrograde Golgi-to-ER traffic	0.727607	2.23607	-0.816497	1	2.42	0.392	1.25	0.386	2.42	0.0833	0.0245	0.0294	0.0196	ARF3,BICD1,COG4,COPG1,CUX1,GBF1,KIF5B,NBAS,PAFAH1B1,RAB39A,RAB6B,TUBA1A,TUBB2A,TUBB3,TUBB4B,USE1,VTI1A	AGPAT3,ARF4,COG1,RAB30,ZW10	CAPZB,DYNC1LI2,MAN1A1,MAN1C1,STX5,YKT6	CYTH3,KIF3A,TRIP11,TUBB2A
D-myo-inositol-5-phosphate Metabolism	-1.73205	2	0	2.23607	2.42	0.392	1.25	1.34	2.42	0.0833	0.0245	0.0294	0.0343	DUSP11,FIG4,NUDT9,PPIP5K1,PPM1H,PPM1L,PPP1R1A,PPP2R2B,PPP2R5B,PTPN2,PTPN23,PTPN3,PTPRD,PTPRF,PTPRM,STYX,SYNJ2	EYA4,NUDT2,PPFIA1,PPP1R12B,PRUNE1	NT5C,NUDT4,PPP1R12B,PPP1R16B,PPP2R1A,PPTC7	MTMR4,PIP4K2C,PLPP6,PPP2R5B,PPP3CB,PTPN22,PTPN3
Beta-catenin independent WNT signaling	-2.52982	2.64575	0	1.63299	2.4	2	1.24	1.75	2.4	0.0829	0.0488	0.0293	0.039	CALM1,CDKL1,DAAM1,DVL3,FER,ITPR1,PRICKLE1,PRKCA,PRKG1,PSMB6,PSMC6,RPS27A,STK39,TNRC6A,TNRC6C,UBA52,UBB	GNB5,PDE6A,PFN1,PRKG2,PSMA4,PSMD3,PSME2,STK19,STK25,WNT4	AP2B1,CAMK2A,PSME4,PSMF1,TCF7L1,UBC	AP2M1,FZD3,GNAO1,GNB4,NME5,PPP3CB,PSMB10,PSMB4
Protein methylation	2	0		0	2.39	1.33		1.53		0.235	0.118		0.118	CALM1,EEF1A1,HSPA8,RPS2	EEF2KMT,ETFB		CAMKMT,HSPA8
Hypoxia Signaling in the Cardiovascular System	0	0	0	0	2.39	1.12	1.69	0	2.39	0.115	0.0513	0.0513	0.0128	ARNT,ATF4,CREB1,CREB3L2,HSP90AB1,MDM2,UBE2D2,UBE2E2,UBE2G2	NFKBIA,UBE2A,UBE2L3,UBE2O	AKT1,ATF2,UBE2B,UBE2Q1	CREB5
BMAL1:CLOCK,NPAS2 activates circadian gene expression	-2.23607	0	0		2.39	0.369	1.3			0.185	0.037	0.0741		NCOA1,NCOA6,NPAS2,SMARCD3,TGS1	NCOA2	CARM1,NCOA1
PKR-mediated signaling	1.66667	0	0	0	2.39	0	0.555	0.89	2.39	0.115	0.0128	0.0256	0.0385	DHX9,FANCC,HSPA8,NPM1,PTPN2,TUBA1A,TUBB2A,TUBB3,TUBB4B	CHUK	PPP2R1A,STAT3	EIF2S2,HSPA8,TUBB2A
RAN Signaling	-1				2.39					0.235				KPNA3,RAN,RANGAP1,XPO1
Thrombin Signaling	-1.5	0.816497	-1.88982	2.64575	2.38	1.05	2.5	2.49	2.5	0.0807	0.0359	0.0404	0.0448	ADCY5,ADCY9,ARHGEF11,ARHGEF15,CAMK2D,CREB1,FNBP1,GNAI2,GNAL,GNAS,ITPR1,MAPK3,NFKB1,PLCL1,PRKCA,PRKD1,PTK2,ROCK1	ARHGEF6,ARHGEF9,F2R,GNAQ,GNB5,PPP1R12B,PRKCE,RHOB	AKT1,ARHGEF1,CAMK1,CAMK2A,MRAS,MYL9,NRAS,PPP1R12B,RHOC	ARHGEF11,ARHGEF4,F2R,GNAL,GNAO1,GNB4,NRAS,PRKCD,RRAS,SRC
Epithelial Membrane Protein Signaling Pathway	-1.80739	-1	-2.64575	1.41421	2.38	0.329	2.07	2.18	2.38	0.0872	0.0233	0.0407	0.0465	ACVR2B,CPNE3,CREB1,FLT1,FYN,GHR,IGF1R,INSR,JUND,MAPK3,NEAT1,NFKB1,PTK2,ROCK1,TGFBR3	BMPR1A,SMAD1,SMAD2,SMAD9	AKT1,GHR,MRAS,NRAS,NTRK3,STAT3,TGFBR2	CD44,ITGA1,ITGB5,ITGB8,NRAS,RRAS,SRC,TAB1
Gap junction trafficking and regulation	1.88982	0		0	2.38	0		1.32		0.137	0.0196		0.0588	ACTB,ACTG1,MYO6,TUBA1A,TUBB2A,TUBB3,TUBB4B	GJC1		AP2M1,SRC,TUBB2A
cAMP-mediated signaling	-0.258199	1	0	2.33333	2.37	0.26	1.8	2.25	2.37	0.0788	0.0207	0.0332	0.0415	ADCY5,ADCY9,ATF4,CALM1,CALM2,CAMK2D,CREB1,CREB3L2,GNAI2,GNAL,GNAS,GRM8,MAPK3,PALM2AKAP2,PDE11A,PRKAR2A,RGS10,RGS4,RGS7	AKAP7,APEX1,NPY1R,PDE6A,PKIB	ATF2,CAMK1,CAMK2A,CREM,OPRM1,PDE4D,PDE6D,STAT3	CALM2,CREB5,GDE1,GNAL,GNAO1,PDE1C,PPP3CB,PRKAR2A,S1PR3,SRC
FLT3 Signaling	0	0	-1	0	2.36	1.35	2.75	0.331	2.75	0.154	0.0769	0.103	0.0256	FYN,GAB2,RPS27A,STAT5B,UBA52,UBB	CDKN1B,FLT3,FLT3LG	AKT1,CDKN1B,NRAS,UBC	NRAS
MAP kinase activation	0.816497	0	0	0	2.36	0.257	1.02	0.892	2.36	0.154	0.0256	0.0513	0.0513	BTRC,NFKB1,RPS27A,SKP1,UBA52,UBB	CHUK	BTRC,UBC	NOD1,TAB1
Nucleotide Excision Repair	0.301511	0	-1.13389	0	2.35	0.414	3.19	0.597	3.19	0.101	0.0275	0.0642	0.0275	ACTB,ERCC3,ERCC4,INO80B,INO80D,PIAS1,RBX1,RPS27A,UBA52,UBB,XPA	ELL,PIAS1,ZNF830	COPS4,DDB2,ELL,GTF2H5,POLR2B,PRPF19,UBC	ERCC4,POLR2A,POLR2F
Leucine Degradation I	0	0	0		2.34	0.77	0.944			0.333	0.111	0.111		AUH,HMGCL,HMGCLL1	IVD	AUH
IL-8 Signaling	-1.60357	1.34164	-2.23607	2	2.33	1.19	0.837	1.3	2.33	0.0817	0.0385	0.024	0.0337	CSTB,FLT1,FNBP1,GNAI2,GNAL,GNAS,IQGAP1,LASP1,LIMK2,MAPK3,NFKB1,PLD2,PLD5,PRKCA,PRKD1,PTK2,ROCK1	BCL2L1,CHUK,CR2,GNAQ,GNB5,NFKBIA,PRKCE,RHOB	AKT1,MRAS,MYL9,NRAS,RHOC	GNAL,GNAO1,GNB4,NRAS,PRKCD,RRAS,SRC
p75 NTR receptor-mediated signalling	0	2.82843	-2.23607	1.63299	2.32	1.79	1.22	1.38	2.32	0.0886	0.0506	0.0316	0.038	ARHGDIA,ARHGEF11,ARHGEF15,BEX3,CDKL1,FER,NFKB1,PSEN1,RPS27A,STK39,TRIO,UBA52,UBB,YWHAE	ARHGEF6,ARHGEF9,LINGO1,NFKBIA,PSEN2,RTN4R,STK19,STK25	ARHGEF1,HDAC3,ITGB3BP,PLEKHG5,UBC	ARHGEF11,ARHGEF4,ITSN1,KALRN,NME5,PSENEN
Androgen Signaling	-0.707107	0	0	0	2.31	0.823	2.04	3.9	3.9	0.0857	0.0343	0.04	0.0629	CALM1,CALM2,ERCC3,GNAI2,GNAL,GNAS,H3-3B,ITPR1,MAPK3,NCOA1,NFKB1,PRKAG2,PRKAR2A,PRKCA,PRKD1	GNAQ,GNB5,NCOA2,PRKCE,TAF4,TAF5L	CALR,GTF2H5,H3-3A,MRAS,NCOA1,POLR2B,TAF6	CALM2,GNAL,GNAO1,GNB4,GTF2F2,POLR2A,POLR2F,PRKAR2A,PRKCD,SRC,TAF10
WNT/Ca+ pathway	-1.88982	0	0	0	2.31	0.407	1.24	0.546	2.31	0.121	0.0303	0.0455	0.0303	ATF4,CREB1,CREB3L2,DVL3,NFAT5,NFKB1,PLCL1,PRKCA	FZD10,PDE6A	ATF2,CAMK2A,PDE6D	CREB5,FZD3
Neddylation	0.229416	2.82843	-1.66667	2.12132	2.28	1.17	2.23	1.35	2.28	0.0772	0.0366	0.0366	0.0325	BTRC,CUL2,DCAF6,FBXL12,FBXL7,FBXO11,FBXO2,FBXW4,FBXW5,KLHL5,NEDD8,PSMB6,PSMC6,RBX1,RPS27A,SKP1,UBA52,UBB,UBE2D2	CCDC22,DCAF11,FBXL18,KCTD6,KLHL9,PSMA4,PSMD3,PSME2,UBXN7	BTRC,COPS4,DCAF11,DDB2,PSME4,PSMF1,RBBP7,UBC,ZBTB16	ASB8,COMMD3,COMMD8,CUL5,EPAS1,HIF3A,PSMB10,PSMB4
Chemokine Signaling	-1.13389	0	-0.447214	0	2.28	0.305	2.34	1.39	2.34	0.111	0.0247	0.0617	0.0494	CALM1,CALM2,CAMK2D,CFL1,GNAI2,LIMK2,MAPK3,PRKCA,PTK2	GNAQ,PPP1R12B	CAMK1,CAMK2A,MRAS,NRAS,PPP1R12B	CALM2,NRAS,RRAS,SRC
Macroautophagy	0	2		0	2.27	1.32		0.537		0.119	0.0597		0.0299	ATG4A,ATG7,GABARAPL2,MAP1LC3A,MAP1LC3B,MLST8,PRKAG2,RPTOR	PRKAA1,RRAGB,RRAGD,TSC2		ATG13,ULK1
Role of NFAT in Cardiac Hypertrophy	-1.60357	0	-1.63299	1.63299	2.26	0.297	1.92	1.5	2.26	0.0786	0.0218	0.0349	0.0349	ADCY5,ADCY9,CALM1,CALM2,CAMK2D,GNAI2,GNAS,HDAC4,HDAC9,IGF1R,IL6ST,ITPR1,MAPK3,PLCL1,PRKAG2,PRKAR2A,PRKCA,PRKD1	GNAQ,GNB5,HDAC8,PRKCE,SLC8A3	AKT1,CAMK1,CAMK2A,CSNK1A1,HDAC3,MRAS,NRAS,TGFBR2	CALM2,GNB4,NRAS,PPP3CB,PRKAR2A,PRKCD,RRAS,SRC
Energy dependent regulation of mTOR by LKB1-AMPK	-1.34164	2			2.25	2.56				0.172	0.138			MLST8,PPM1A,PRKAG2,RPTOR,STRADA	PRKAA1,RRAGB,RRAGD,TSC2
Mechanisms of Viral Exit from Host Cells	0	0	0	0	2.25	0.689	0.374	0.316	2.25	0.146	0.0488	0.0244	0.0244	ACTA1,ACTB,ACTG1,PRKCA,PRKD1,XPO1	NEDD4,PRKCE	VPS36	PRKCD
Glioma Signaling	-1.34164	0	-1.34164	0	2.25	0.312	2.13	0.827	2.25	0.0938	0.0234	0.0469	0.0312	CALM1,CALM2,CAMK2D,E2F4,HDAC4,HDAC9,IGF1R,MAPK3,MDM2,PRKCA,PRKD1,SIN3A	E2F2,HDAC8,PRKCE	AKT1,CAMK1,CAMK2A,HDAC3,MRAS,NRAS	CALM2,NRAS,PRKCD,RRAS
Oxytocin Signaling Pathway	-1.88562	0.707107	-1.89737	1.50756	2.22	0.638	2.29	2.65	2.65	0.0737	0.0281	0.0351	0.0421	ATF4,CALM1,CALM2,CREB1,CREB3L2,GNAI2,GNAL,GUCY1A2,ITPR1,MAPK3,MAPK6,MYO18A,NFKB1,NPR2,PPARG,PRKAG2,PRKAR2A,PRKCA,PRKD1,PRKG1,ROCK1	CAMKK1,GNAQ,GNB5,MYH10,PPP1R12B,PRKAA1,PRKCE,PRKG2	AKT1,ATF2,ATP2B1,CAMKK2,MRAS,MYL9,NRAS,NT5C,PNPLA2,PPP1R12B	ATP2B4,CALM2,CREB5,GNAL,GNAO1,GNB4,HSPB1,NRAS,PPP3CB,PRKAR2A,PRKCD,RRAS
Cardiac conduction	-0.904534	2	1	0	2.2	1.29	1.02	0.463	2.2	0.0923	0.0462	0.0308	0.0231	ATP1B1,CALM1,CAMK2D,FXYD2,ITPR1,KCNIP4,KCNK10,KCNK13,NPR2,SCN2A,SCN8A,SCN9A	ATP2A2,FGF11,FGF14,SCN1A,SCN4B,SLC8A3	ATP2B1,CAMK2A,KCNK1,SCN7A	ATP2B4,FXYD6,TRDN
Intrinsic Pathway for Apoptosis	1.88982	0	-2	0	2.2	0	2.21	0.231	2.21	0.127	0.0182	0.0727	0.0182	C1QBP,MAPK3,NMT1,TP53BP2,YWHAB,YWHAE,YWHAG	BCL2L1	AKT1,CYCS,STAT3,YWHAB	DIABLO
Regulation of TP53 Activity through Methylation	1		0		2.2		0.648			0.211		0.0526		MDM2,RPS27A,UBA52,UBB		UBC
Ketone body metabolism	0				2.2					0.3				HMGCL,HMGCLL1,OXCT1
Protein ubiquitination	1.34164	0	0	0	2.19	0.903	1.22	0.417	2.19	0.167	0.0667	0.0667	0.0333	RPS27A,UBA52,UBB,UBE2D2,UBE2G2	UBE2A,UBE2L3	UBC,UBE2B	USP5
Formation of WDR5-containing histone-modifying complexes	-1.63299	0		0	2.19	0.674		0.308		0.143	0.0476		0.0238	KANSL1,KANSL2,KMT2A,NCOA6,OGT,YEATS2	HCFC2,KANSL2		DR1
3-phosphoinositide Biosynthesis	-1.73205	2	0	2.23607	2.19	0.347	1.59	1.24	2.19	0.0791	0.0233	0.0326	0.0326	DUSP11,FIG4,NUDT9,PPIP5K1,PPM1H,PPM1L,PPP1R1A,PPP2R2B,PPP2R5B,PTPN2,PTPN23,PTPN3,PTPRD,PTPRF,PTPRM,STYX,SYNJ2	EYA4,NUDT2,PPFIA1,PPP1R12B,PRUNE1	NT5C,NUDT4,PIP5K1A,PPP1R12B,PPP1R16B,PPP2R1A,PPTC7	MTMR4,PIP4K2C,PLPP6,PPP2R5B,PPP3CB,PTPN22,PTPN3
Protein folding	0	1.34164	-2.23607	0	2.18	1.28	1.98	0.677	2.18	0.101	0.0505	0.0505	0.0303	ACTB,ARFGEF2,FBXW4,FBXW5,RGS7,TUBA1A,TUBB2A,TUBB3,TUBB4B,XRN2	GBA1,GNAQ,GNB5,NOP56,TBCA	CCT2,CCT6A,HDAC3,STAT3,XRN2	GNB4,TBCA,TUBB2A
Melanocyte Development and Pigmentation Signaling	-0.333333		0	0.447214	2.18		0.837	1.67		0.101		0.0303	0.0505	ADCY5,ADCY9,ATF4,CREB1,CREB3L2,GNAS,MAPK3,PRKAG2,PRKAR2A,RPS6KB2		ATF2,MRAS,NRAS	CREB5,NRAS,PRKAR2A,RRAS,SRC
Synaptic Long Term Depression	-0.5	0	0	1.13389	2.18	0	0.901	1.39	2.18	0.0808	0.0152	0.0253	0.0354	GNAI2,GNAL,GNAS,GRM8,GUCY1A2,IGF1R,ITPR1,MAPK3,NPR2,PLCL1,PPM1L,PPP2R2B,PPP2R5B,PRKCA,PRKD1,PRKG1	GNAQ,PRKCE,PRKG2	MRAS,NRAS,NT5C,PNPLA2,PPP2R1A	GNAL,GNAO1,GRIA4,NRAS,PPP2R5B,PRKCD,RRAS
Tight Junction Signaling	0	0	0	0	2.18	0	1.02	0	2.18	0.0829	0.0166	0.0276	0.011	ACTA1,ACTB,ACTG1,JAM3,MAGI2,MPDZ,MYO18A,NFKB1,PPM1L,PPP2R2B,PPP2R5B,PRKAG2,PRKAR2A,STX4,VTI1A	CPSF6,MYH10,STX4	AKT1,MYL9,PPP2R1A,TGFBR2,YKT6	PPP2R5B,PRKAR2A
E3 ubiquitin ligases ubiquitinate target proteins	0.377964	0	0	0	2.16	0.971	0.767	0.226	2.16	0.125	0.0536	0.0357	0.0179	PRKDC,RNF20,RPS27A,UBA52,UBB,UBE2D2,WAC	HLA-A,UBE2A,UBE2L3	UBC,UBE2B	HLTF
NLR signaling pathways	1.13389	0	0	0	2.16	0.497	0.277	0.648	2.16	0.125	0.0357	0.0179	0.0357	HSP90AB1,ITCH,NFKB1,RPS27A,TXN,UBA52,UBB	BCL2L1,CHUK	UBC	NOD1,TAB1
Interleukin-3, Interleukin-5 and GM-CSF signaling	-0.377964	0	0		2.16	0	0.277			0.125	0.0179	0.0179		FYN,GAB2,RPS27A,STAT5B,SYNJ2,UBA52,UBB	JAK3	UBC
Prostate Cancer Signaling	-0.904534	1.34164	-1.63299	0	2.14	1.05	2.33	0.548	2.33	0.0948	0.0431	0.0517	0.0259	ATF4,CREB1,CREB3L2,E2F4,HDAC4,HDAC9,HSP90AB1,MAPK3,MDM2,NFKB1,SIN3A	CDKN1B,CHUK,E2F2,HDAC8,NFKBIA	AKT1,ATF2,CDKN1B,HDAC3,MRAS,NRAS	CREB5,NRAS,RRAS
Signaling by CSF1 (M-CSF) in myeloid cells	0.447214		0	0	2.13		1.2	0.406		0.161		0.0645	0.0323	FYN,GAB2,RPS27A,UBA52,UBB		STAT3,UBC	SRC
Transcriptional regulation of brown and beige adipocyte differentiation	-1	0	0		2.13	0.325	1.2			0.161	0.0323	0.0645		CHD3,EBF2,NCOA1,PPARG,PPARGC1B	SMAD1	NCOA1,RBBP7
fMLP Signaling in Neutrophils	-0.333333	0	0	2	2.12	0.538	0.275	2.86	2.86	0.0902	0.0301	0.015	0.0602	ARPC5,CALM1,CALM2,GNAI2,GNAL,GNAS,ITPR1,MAPK3,NFAT5,NFKB1,PRKCA,PRKD1	GNAQ,GNB5,NFKBIA,PRKCE	MRAS,NRAS	CALM2,GNAL,GNAO1,GNB4,NRAS,PPP3CB,PRKCD,RRAS
Neuropathic Pain Signaling in Dorsal Horn Neurons	-1.26491	0	0	0	2.12	0	0.818	1.1	2.12	0.099	0.0099	0.0297	0.0396	CAMK2D,CREB1,GRM8,ITPR1,MAPK3,PLCL1,PRKAG2,PRKAR2A,PRKCA,PRKD1	PRKCE	CAMK1,CAMK2A,KCNQ3	GRIA4,PRKAR2A,PRKCD,SRC
TNF signaling	0.377964	2	0	0	2.11	1.54	0.272	0.637	2.11	0.123	0.0702	0.0175	0.0351	NSMAF,RPS27A,SPPL2A,UBA52,UBB,UBE2D2,USP2	BAG4,CHUK,SPATA2,UBE2L3	UBC	TAB1,ULK1
HSP90 chaperone cycle for steroid hormone receptors in the presence of ligand	1.88982		0	0	2.11		0.755	1.2		0.123		0.0351	0.0526	HSP90AB1,HSPA8,STIP1,TUBA1A,TUBB2A,TUBB3,TUBB4B		CAPZB,DYNC1LI2	HSPA8,STIP1,TUBB2A
mRNA 3 Prime End Processing Signaling Pathway	-0.632456	0	0.816497	2	2.09	0.805	2.61	1.09	2.61	0.098	0.0392	0.0588	0.0392	CNOT4,E2F4,EIF4G2,FUS,H3-3B,MAPK3,PABPN1,PAPOLA,SRSF3,XRN2	CPSF6,E2F2,EXOSC5,SNRPA	CNOT6,EIF4G3,H3-3A,PCBP3,PIP5K1A,XRN2	CD44,CIRBP,SRRM1,TUT7
RIPK1-mediated regulated necrosis	0.447214	0	0		2.07	0.315	1.17			0.156	0.0312	0.0625		ITCH,OGT,RPS27A,UBA52,UBB	UBE2L3	PRKN,UBC
CCR3 Signaling in Eosinophils	0	0	0	0	2.05	0.518	0.566	2.2	2.2	0.0882	0.0294	0.0221	0.0515	CALM1,CALM2,CFL1,GNAI2,GNAL,GNAS,ITPR1,LIMK2,MAPK3,PRKCA,PRKD1,ROCK1	GNAQ,GNB5,PPP1R12B,PRKCE	MRAS,NRAS,PPP1R12B	CALM2,GNAL,GNAO1,GNB4,NRAS,PRKCD,RRAS
Carboxyterminal post-translational modifications of tubulin	1.63299			0	2.05			0.792		0.133			0.0444	TTLL7,TUBA1A,TUBB2A,TUBB3,TUBB4B,VASH1			NICN1,TUBB2A
Oxidative Stress Induced Senescence	0	0	0		2.05	0	0.947			0.102	0.0114	0.0341		MAPK3,MDM2,PHC3,RPS27A,TNRC6A,TNRC6C,TXN,UBA52,UBB	E2F2	H2AZ2,RBBP7,UBC
Parkinson's Signaling Pathway	-3.29983	0	1.63299	-1.41421	2.03	0	0.884	1.88	2.03	0.0696	0.019	0.0222	0.0348	ACTA1,ACTB,ACTG1,ATF4,ATP6V1E1,CALM1,CALM2,CAMK2D,ERN1,ITPR1,MT-ND6,NDUFA3,NDUFA9,NFKB1,RPS27A,TUBA1A,TUBB,TUBB2A,TUBB3,TUBB4B,UBA52,UBB	GBA1,GBA2,LRRK2,NDUFB7,NDUFV1,TNFSF12	CAMK2A,EIF2A,MT-ND2,NDUFA3,NDUFAB1,PRKN,UBC	ALDH9A1,ATP6V1C1,ATP6V1F,ATP6V1G1,CALM2,GRIA4,IL18,NDUFB4,NDUFS3,NDUFS5,TUBB2A
Serotonin Receptor Signaling	-2.50185	-0.377964	-0.904534	1.06904	2.03	0	1.61	2.04	2.04	0.0638	0.0149	0.0255	0.0319	ADCY5,ADCY9,ARFGEF2,ATF4,CALM1,CALM2,CAMK2D,CREB1,CREB3L2,FNBP1,FYN,GNAI2,GNAL,GNAS,H3-3B,MAP1LC3B,MAPK3,MPDZ,NFKB1,PLCL1,PLD2,PLD5,PRKAG2,PRKAR2A,PRKCA,PRKD1,RAB27A,ROCK1,RPS6KB2,TRPC3	GNAQ,GNB5,KCNJ9,NFKBIA,PPP1R12B,PRKCE,RHOB	AKT1,ATF2,CAMK2A,H3-3A,KCNQ3,MRAS,NRAS,PNPLA2,PPP1R12B,RHOC,SLC9A3,STAT3	CALM2,CD44,CREB5,GNAL,GNAO1,GNB4,KALRN,NRAS,PRKAR2A,PRKCD,QDPR,RRAS,SRC,STIM2,TEAD1
Orexin Signaling Pathway	-1	-0.333333	0	1.41421	2.02	1.21	0	1.79	2.02	0.0744	0.0372	0.0124	0.0372	ADCY5,ADCY9,ATP6V1E1,CALM1,CALM2,GNAS,ITPR1,MAPK3,MLST8,NFKB1,PLCL1,PPARG,PRKAG2,PRKAR2A,PRKCA,PRKD1,RPTOR,TRPC3	BMPR1A,GNAQ,GNB5,KCNJ9,PRKAA1,PRKCE,SLC8A3,SMAD1,SMAD9	AKT1,KCNK1,PIP5K1A	ATP6V1C1,ATP6V1F,ATP6V1G1,CALM2,GNB4,PIP4K2C,PRKAR2A,PRKCD,SRC
NAP1L1 Transcription Regulation Signaling Pathway	1.66667	0	0	0	2.02	0.562	0.478	0.769	2.02	0.101	0.0337	0.0225	0.0337	H3-3B,MAPK3,NFKB1,SCARB1,TUBA1A,TUBB,TUBB2A,TUBB3,TUBB4B	NFKBIA,PDHA1,USP14	AKT1,H3-3A	HDGF,MCL1,TUBB2A
Toll Like Receptor 3 (TLR3) Cascade	1.34164	0	0	0	2.01	0.306	0.447	0.385	2.01	0.152	0.0303	0.0303	0.0303	RPS27A,TRAF3,UBA52,UBB,UBE2D2	CHUK	UBC	TAB1
Cargo recognition for clathrin-mediated endocytosis	0	0	-2.23607	0	2.01	0	1.88	0.3	2.01	0.0952	0.019	0.0476	0.019	FCHO2,KIAA0319,NEDD8,RPS27A,SH3KBP1,SYT11,SYT9,TOR1B,UBA52,UBB	TFRC,TOR1A	AP2B1,COPS4,STON2,UBC,UBQLN2	AP2M1,ITSN1
Adipogenesis pathway	-1.1547	-1.34164	0	0	2	0.814	1.42	0	2	0.087	0.0362	0.0362	0.00725	ACVR2B,ATG7,EBF1,ERCC3,HDAC4,HDAC9,KAT6A,PPARG,PPIP5K1,SAP130,SIN3A,STAT5B	BMPR1A,FZD10,HDAC8,SMAD1,SMAD9	AKT1,GTF2H5,HDAC3,RBBP7,SAP18	FZD3
Extracellular matrix organization				0.447214				1.54					0.0467				ITGA1,ITGB5,LAMC1,NID1,TTR
Chronic Myeloid Leukemia Signaling	-1.88562	1.41421	-2.82843	0.816497	1.99	0.659	1.45	0.783	1.99	0.0712	0.0285	0.0285	0.0249	CALM1,CALM2,DVL3,E2F4,GAB2,HDAC4,HDAC9,HSP90AB1,ITCH,MAPK3,MDM2,MLST8,NFAT5,NFKB1,PLCL1,PRKAG2,RAN,RPTOR,SIN3A,STAT5B	BCL2L1,CDKN1B,CHUK,E2F2,FZD10,HDAC8,PRKAA1,WNT4	AKT1,CDKN1B,HDAC3,MRAS,NRAS,STAT3,TCF7L1,TGFBR2	CALM2,FZD3,MCL1,NRAS,PPP3CB,RRAS,ULK1
Relaxin Signaling	-1.26491	0	0	0	1.97	0.666	1.24	1.4	1.97	0.0833	0.0321	0.0321	0.0385	ADCY5,ADCY9,CREB1,GNAI2,GNAL,GNAS,GUCY1A2,MAPK3,NFKB1,NPR2,PDE11A,PRKAG2,PRKAR2A	APEX1,GNAQ,GNB5,NFKBIA,PDE6A	AKT1,MRAS,NT5C,PDE4D,PDE6D	GDE1,GNAL,GNAO1,GNB4,PDE1C,PRKAR2A
Clathrin-mediated Endocytosis Signaling	0	0	0	0	1.97	0.589	0.831	3.83	3.83	0.0766	0.0287	0.0239	0.0574	ACTA1,ACTB,ACTG1,AP3B1,ARPC5,HIP1,HIP1R,HSPA8,MDM2,MYO1E,MYO6,RPS27A,SH3KBP1,SNX9,UBA52,UBB	AP1G2,F2R,FGF11,FGF14,RAB5C,TFRC	AP1M1,AP2B1,APOE,STON2,UBC	AP1B1,AP2M1,AP5M1,APOE,CTTN,F2R,HSPA8,ITGB5,ITGB8,PPP3CB,RAB11B,SRC
Signaling by NOTCH2	0.447214	0	0	0	1.96	0.815	0.436	0.991	1.96	0.147	0.0588	0.0294	0.0588	CREB1,PSEN1,RPS27A,UBA52,UBB	NEURL1B,PSEN2	UBC	MAML2,PSENEN
MAPK6/MAPK4 signaling	-1	0	0	0	1.93	0.536	0.905	1.22	1.93	0.0978	0.0326	0.0326	0.0435	MAPK6,PSMB6,PSMC6,RPS27A,TNRC6A,TNRC6C,UBA52,UBB,XPO1	PSMA4,PSMD3,PSME2	PSME4,PSMF1,UBC	HSPB1,KALRN,PSMB10,PSMB4
Integration of energy metabolism	-1.26491	0	0	0	1.93	0	0	0.605	1.93	0.0926	0.0185	0.00926	0.0278	ACACA,ADCY5,ADCY9,GNAI2,GNAS,IQGAP1,ITPR1,PRKAG2,PRKAR2A,PRKCA	GNAQ,GNB5	PPP2R1A	ACACB,GNB4,PRKAR2A
WNK Renal Signaling Pathway	-2	0	0	0	1.93	0	1.25	0.287	1.93	0.0926	0.0185	0.037	0.0185	CALM1,CALM2,CUL2,INSR,MDM2,PRKCA,PRKD1,RBX1,SKP1,STK39	NEDD4,PRKCE	AKT1,AMFR,ANAPC5,PRKN	CALM2,PRKCD
G alpha (z) signalling events	0	0		0	1.91	1.13		0.749		0.125	0.0625		0.0417	ADCY5,ADCY9,GNAI2,GNAS,PRKCA,RGS4	GNB5,PRKCE,RGS20		GNB4,PRKCD
Endothelin-1 Signaling	0.27735	0	0	2.44949	1.91	0	0.32	1.04	1.91	0.0773	0.0155	0.0155	0.0309	ADCY5,ADCY9,GNAI2,GNAL,GNAS,GUCY1A2,ITPR1,MAPK3,MAPK6,NPR2,PLCL1,PLD2,PLD5,PRKCA,PRKD1	EDNRA,GNAQ,PRKCE	MRAS,NRAS,PNPLA2	GNAL,GNAO1,NRAS,PRKCD,RRAS,SRC
EPH-Ephrin signaling	-0.333333	1.34164	0	1.34164	1.9	1.37	0.895	1.78	1.9	0.0968	0.0538	0.0323	0.0538	ACTB,ACTG1,ARPC5,CFL1,FYN,LIMK2,PSEN1,PTK2,ROCK1	EFNA1,EFNA5,GIT1,MYH10,PSEN2	AP2B1,GIT1,MYL9	AP2M1,ITSN1,KALRN,PSENEN,SRC
Nephrin family interactions	-2	0			1.9	0.422				0.174	0.0435			FYN,IQGAP1,KIRREL1,MAGI2	SPTBN1
Processing of Capped Intron-Containing Pre-mRNA	-3.1305	2.52982	-1.38675	2.13809	1.88	1.13	3.85	3.61	3.85	0.0694	0.0347	0.0451	0.0486	ACIN1,DDX42,DHX35,DHX9,EIF4A3,FUS,GPATCH1,HSPA8,LUC7L3,NUP93,PABPN1,PAPOLA,PNN,PPWD1,PRPF3,RBM10,SNRNP48,SRSF3,TRA2B,WBP4	CPSF6,DHX16,PHF5A,POM121C,PRPF18,PRPF40A,SLU7,SNRPA,SNRPF,ZNF830	CHERP,HNRNPD,HNRNPM,POLR2B,PRP4K,PRPF19,SAP18,SNRNP27,SNRPD2,SNRPE,SNU13,SRSF6,WDR70	CHTOP,EFTUD2,GTF2F2,HSPA8,IK,METTL14,POLR2A,POLR2F,PPIG,PRP4K,RBMX2,SF1,SNRNP27,SRRM1
Apelin Adipocyte Signaling Pathway	0.707107	0		0	1.87	0.24		0.353		0.0957	0.0213		0.0213	ADCY5,ADCY9,CP,GNAI2,GPX4,MAPK3,MAPK6,PRKAG2,PRKAR2A	GPX1,PRKAA1		CAT,PRKAR2A
Cholesterol Biosynthesis I	0	0	0	0	1.86	1.55	1.9	1.75	1.9	0.231	0.154	0.154	0.154	DHCR24,FDFT1,NSDHL	EBP,LBR	HSD17B7,LBR	DHCR24,FDFT1
Cholesterol Biosynthesis II (via 24,25-dihydrolanosterol)	0	0	0	0	1.86	1.55	1.9	1.75	1.9	0.231	0.154	0.154	0.154	DHCR24,FDFT1,NSDHL	EBP,LBR	HSD17B7,LBR	DHCR24,FDFT1
Cholesterol Biosynthesis III (via Desmosterol)	0	0	0	0	1.86	1.55	1.9	1.75	1.9	0.231	0.154	0.154	0.154	DHCR24,FDFT1,NSDHL	EBP,LBR	HSD17B7,LBR	DHCR24,FDFT1
Gαs Signaling	0	0	0	0	1.86	0	0.296	1.78	1.86	0.0866	0.0157	0.0157	0.0472	ADCY5,ADCY9,ATF4,CREB1,CREB3L2,GNAI2,GNAL,GNAS,MAPK3,PRKAG2,PRKAR2A	GNAQ,GNB5	ATF2,MRAS	CREB5,GNAL,GNAO1,GNB4,PRKAR2A,SRC
Signaling by MET	-0.707107		-2	0	1.85		1.67	0.878		0.101		0.0506	0.038	GGA3,PTK2,PTPN2,RPS27A,SH3KBP1,SPINT2,UBA52,UBB		LRIG1,NRAS,STAT3,UBC	LAMC1,NRAS,SRC
Caveolar-mediated Endocytosis Signaling	-0.816497	0		-0.447214	1.85	0.317		2.06		0.101	0.0253		0.0633	ACTA1,ACTB,ACTG1,COPG1,FLNB,FYN,INSR,PRKCA	HLA-A,RAB5C		ITGA1,ITGB5,ITGB8,ITSN1,SRC
PIP3 activates AKT signaling	-1.73205	2.44949	-1.63299	0	1.84	1.11	1.88	0.388	1.88	0.0828	0.0414	0.0414	0.0207	CREB1,FYN,GAB2,INSR,MAPK3,MDM2,MLST8,NRG3,PHLPP1,PPP2R5B,PRR5,RPS6KB2	CDKN1B,CHUK,FLT3,FLT3LG,IER3,TSC2	AKT1,CDKN1B,NTRK3,PIP5K1A,PPP2R1A,RICTOR	PIP4K2C,PPP2R5B,SRC
RAS processing	2	0	-1.63299	0	1.84	1.07	6.23	0.494	6.23	0.167	0.0833	0.25	0.0417	CALM1,RPS27A,UBA52,UBB	BCL2L1,PRKG2	ABHD17B,GOLGA7,ICMT,NRAS,PDE6D,UBC	NRAS
Reelin signalling pathway	0				1.83					0.4				FYN,SH3KBP1
Gαi Signaling	1.50756	0	-1	2.23607	1.8	0	0.875	2.59	2.59	0.0816	0.0204	0.0272	0.0544	ADCY5,ADCY9,GNAI2,GNAL,GNAS,GRM8,MAPK3,PRKAG2,PRKAR2A,RGS10,RGS4,RGS7	GNAQ,GNB5,NPY1R	MRAS,NRAS,OPRM1,STAT3	GNAL,GNAO1,GNB4,NRAS,PRKAR2A,RRAS,S1PR3,SRC
Semaphorin Neuronal Repulsive Signaling Pathway	-2.88675	0	0.447214	0	1.8	0	1.33	2.02	2.02	0.0816	0.0204	0.034	0.0476	CFL1,DPYSL2,DPYSL3,FYN,GUCY1A2,LIMK2,PRKAG2,PRKAR2A,PRKG1,ROCK1,SEMA4D,SEMA6D	PPP1R12B,PRKG2,SEMA6D	AKT1,MYL9,PDE4D,PLXND1,PPP1R12B	CD44,DPYSL4,ITGA1,ITGB5,ITGB8,PRKAR2A,RRAS
Death Receptor Signaling	-1.66667	1.34164	0	0	1.79	1.31	0.431	0.337	1.79	0.0928	0.0515	0.0206	0.0206	ACIN1,ACTA1,ACTB,ACTG1,HTRA2,LMNA,MAP3K14,NFKB1,ROCK1	CHUK,DFFB,NFKBIA,PARP10,TNFSF12	CYCS,TNFRSF21	DIABLO,HSPB1
DDX58/IFIH1-mediated induction of interferon-alpha/beta	0.707107	0	0	0	1.79	0.305	0.533	0.43	1.79	0.0988	0.0247	0.0247	0.0247	HSP90AB1,ITCH,NFKB1,RPS27A,TRAF3,UBA52,UBB,UBE2D2	CHUK,NFKBIA	HMGB1,UBC	NKIRAS1,PIN1
RAR Activation	-2.11695	1.66667	-2.32379	0.333333	1.77	0.278	3.11	0.589	3.11	0.0624	0.0208	0.0346	0.0208	ACTB,ACVR2B,ADCY5,ADCY9,ARID2,ATF4,CAMK2D,CREB1,CREB3L2,ERCC3,FABP5,FNBP1,MAPK3,MEIS1,NCOA1,NFKB1,PDE11A,PPARG,PRKAG2,PRKAR2A,RPL7A,SMARCA2,SMARCD3,SRA1,STAT5B,TGFBR3,TRIM24	APEX1,CDKN1B,CITED2,GNAQ,MMP11,PDE6A,RHOB,TAF4,TNFSF12	AKT1,ATF2,CAMK2A,CARM1,CDKN1B,GTF2H5,ITGB3BP,NCOA1,NR2C1,PDE4D,PDE6D,RARG,RHOC,TGFBR2,ZBTB16	CREB5,GDE1,HLTF,IL18,PDE1C,PRKAR2A,PRKCD,RARB,SRC
ERK/MAPK Signaling	-0.301511	0	-1.63299	1	1.77	0	2.02	3.63	3.63	0.0727	0.00909	0.0364	0.0545	ATF4,CREB1,CREB3L2,FYN,H3-3B,MAPK3,PPARG,PPM1L,PPP2R2B,PPP2R5B,PRKAG2,PRKAR2A,PRKCA,PTK2,YWHAB,YWHAG	PRKCE,TLN1	ATF2,DOCK1,H3-3A,MRAS,NRAS,PPP2R1A,STAT3,YWHAB	CREB5,HSPB1,ITGA1,ITGB5,ITGB8,MKNK2,NRAS,PPP2R5B,PRKAR2A,PRKCD,RRAS,SRC
TR/RXR Activation	-2.52982	0	-1.34164	0	1.77	0	2.08	0	2.08	0.084	0.00763	0.0458	0.0153	ACACA,H3-3B,MDM2,ME1,NCOA1,NCOA6,PPARG,RPS6KB2,SCARB1,THRA,THRB	NCOA2	AKT1,H3-3A,HDAC3,NCOA1,PFKP,UCP2	PFKP,SRC
Complex III assembly	1			0	1.77			0.48		0.16			0.04	ISCU,TTC19,UQCRB,UQCRH			LYRM4
Carnitine metabolism	0			0	1.77			0.695		0.214			0.0714	ACACA,MID1IP1,PRKAG2			ACACB
Glycogen metabolism	2		0		1.77		0.545			0.16		0.04		CALM1,RPS27A,UBA52,UBB		UBC
Insulin processing	-1		0		1.77		1.36			0.16		0.08		EXOC1,EXOC6,KIF5B,RAB27A		EXOC4,PCSK2
IL-1 Signaling	-0.447214	0	0	0	1.76	0.849	0	1.69	1.76	0.0918	0.0408	0.0102	0.051	ADCY5,ADCY9,GNAI2,GNAL,GNAS,MAP3K14,NFKB1,PRKAG2,PRKAR2A	CHUK,GNAQ,GNB5,NFKBIA	MRAS	GNAL,GNAO1,GNB4,PRKAR2A,TAB1
MyD88-independent TLR4 cascade	1.34164	0	0	0	1.76	0.264	0.399	0.339	1.76	0.132	0.0263	0.0263	0.0263	RPS27A,TRAF3,UBA52,UBB,UBE2D2	CHUK	UBC	TAB1
Fanconi Anemia Pathway	0.447214		0	0	1.76		0.399	0.339		0.132		0.0263	0.0263	ERCC4,FANCC,RPS27A,UBA52,UBB		UBC	ERCC4
Cardiac Hypertrophy Signaling (Enhanced)	-2.78543	1.60357	-1.1547	2.49615	1.74	1.06	1.24	2.56	2.56	0.0596	0.0298	0.0223	0.0335	ACVR2B,ADCY5,ADCY9,CALM1,CALM2,CAMK2D,DVL3,GHR,GNAI2,GNAS,HDAC4,HDAC9,IGF1R,IL11RA,IL6ST,ITPR1,MAP3K14,MAP3K3,MAPK3,NFAT5,NFKB1,PDE11A,PLCL1,PRKAG2,PRKAR2A,PRKCA,PRKD1,PRKG1,PTK2,ROCK1,RPS6KB2,TGFBR3	APEX1,ATP2A2,CHUK,EDNRA,FGF11,FGF14,FZD10,GNAQ,GNB5,HDAC8,MAP3K9,PDE6A,PRKCE,TNFSF12,TSC2,WNT4	AKT1,ATF2,CAMK2A,GHR,HDAC3,IL17RB,MRAS,NRAS,PDE4D,PDE6D,STAT3,TGFBR2	ATF6,CALM2,FZD3,GDE1,GNB4,HSPB1,IL18,ITGA1,ITGB5,ITGB8,MAP3K4,MKNK2,NRAS,PDE1C,PPP3CB,PRKAR2A,PRKCD,RRAS
Superpathway of Inositol Phosphate Compounds	-1.94145	2.23607	-0.447214	2.23607	1.73	0.43	1.8	1.03	1.8	0.0705	0.0249	0.0332	0.029	DUSP11,FIG4,NUDT9,PPIP5K1,PPM1H,PPM1L,PPP1R1A,PPP2R2B,PPP2R5B,PTPN2,PTPN23,PTPN3,PTPRD,PTPRF,PTPRM,STYX,SYNJ2	EYA4,INPP5E,NUDT2,PPFIA1,PPP1R12B,PRUNE1	IP6K1,NT5C,NUDT4,PIP5K1A,PPP1R12B,PPP1R16B,PPP2R1A,PPTC7	MTMR4,PIP4K2C,PLPP6,PPP2R5B,PPP3CB,PTPN22,PTPN3
CXCR4 Signaling	-0.57735	0	-2.44949	2.23607	1.73	0.346	1.6	2.24	2.24	0.0774	0.0238	0.0357	0.0476	ADCY5,ADCY9,ARHGEF11,FNBP1,GNAI2,GNAL,GNAS,ITPR1,MAPK3,PRKCA,PRKD1,PTK2,ROCK1	GNAQ,GNB5,PRKCE,RHOB	AKT1,DOCK1,MRAS,MYL9,NRAS,RHOC	ARHGEF11,GNAL,GNAO1,GNB4,NRAS,PRKCD,RRAS,SRC
Estrogen-Dependent Breast Cancer Signaling	-0.816497	0	-2	1	1.73	0	2.3	1.36	2.3	0.0964	0.012	0.0602	0.0482	ATF4,CREB1,CREB3L2,HSD17B11,IGF1R,MAPK3,NFKB1,STAT5B	HSD17B10	AKT1,ATF2,HSD17B7,MRAS,NRAS	CREB5,NRAS,RRAS,SRC
Signaling by EGFR	0.816497		0	1	1.71		1.47	1.99		0.113		0.0566	0.0755	FAM83D,PTPN3,RPS27A,SH3KBP1,UBA52,UBB		LRIG1,NRAS,UBC	NRAS,PAG1,PTPN3,SRC
TNFR2 non-canonical NF-kB pathway	1.13389	2	0	0	1.71	1.3	1.21	0.529	1.71	0.103	0.0588	0.0441	0.0294	MAP3K14,PSMB6,PSMC6,RPS27A,TRAF3,UBA52,UBB	PSMA4,PSMD3,PSME2,TNFSF12	PSME4,PSMF1,UBC	PSMB10,PSMB4
S Phase	2.33333	2	-1.34164	0	1.71	0.827	1.96	0.668	1.96	0.09	0.04	0.05	0.03	E2F4,LIN52,PSMB6,PSMC6,RPS27A,SKP1,UBA52,UBB,WAPL	CDKN1B,PSMA4,PSMD3,PSME2	AKT1,CDKN1B,PSME4,PSMF1,UBC	PDS5B,PSMB10,PSMB4
ATM Signaling	0	0	0	0	1.71	0.827	0.414	0.668	1.71	0.09	0.04	0.02	0.03	ATF4,CREB1,CREB3L2,MDM2,PPM1L,PPP2R2B,PPP2R5B,TDP1,ZEB1	CBX1,NFKBIA,RBBP8,TLK2	ATF2,PPP2R1A	CBX3,CREB5,PPP2R5B
WNT/SHH Axonal Guidance Signaling Pathway	0	0	0	0	1.71	0	0.487	0.362	1.71	0.0795	0.0132	0.0199	0.0199	ADCY5,ADCY9,CAMK2D,FYN,ITPR1,PRKAG2,PRKAR2A,PRKCA,TRPC3,YWHAB,YWHAE,YWHAG	FZD10,WNT4	CAMK2A,TCF7L1,YWHAB	FZD3,PRKAR2A,SRC
PI Metabolism	-1.41421	1	0	1.34164	1.7	1.03	0.992	1.95	1.95	0.0952	0.0476	0.0357	0.0595	ARF3,FIG4,GDPD5,MTMR1,PITPNB,PLEKHA6,SBF2,SYNJ2	INPP5E,PLEKHA2,PLEKHA5,PNPLA7	PIP5K1A,PLEKHA4,PLEKHA6	GDE1,MTMR4,PIP4K2C,PITPNB,SBF1
Cardiac β-adrenergic Signaling	0	1	0	0	1.69	1.62	0.717	1.7	1.7	0.0765	0.0471	0.0235	0.0412	ADCY5,ADCY9,GNAI2,GNAL,GNAS,PALM2AKAP2,PDE11A,PPM1L,PPP1R1A,PPP2R2B,PPP2R5B,PRKAG2,PRKAR2A	AKAP7,APEX1,ATP2A2,GNAQ,GNB5,PDE6A,PKIB,SLC8A3	MRAS,PDE4D,PDE6D,PPP2R1A	GDE1,GNAL,GNAO1,GNB4,PDE1C,PPP2R5B,PRKAR2A
KEAP1-NFE2L2 pathway	1.1547	2.44949	-2.23607	2	1.69	1.43	1.28	0.647	1.69	0.0789	0.0461	0.0329	0.0263	BTRC,CDKL1,FER,MAP1LC3B,PSMB6,PSMC6,RBX1,RPS27A,SKP1,STK39,UBA52,UBB	MAFK,PSMA4,PSMD3,PSME2,STK19,STK25,UBXN7	AKT1,BTRC,PSME4,PSMF1,UBC	NME5,PRKCD,PSMB10,PSMB4
Signaling by the B Cell Receptor (BCR)	0.83205	2.23607	-2.23607	2	1.69	0.57	1.11	0.54	1.69	0.0765	0.0294	0.0294	0.0235	BTRC,CALM1,FYN,ITPR1,NFKB1,PPIA,PSMB6,PSMC6,RPS27A,SH3KBP1,SKP1,UBA52,UBB	CHUK,NFKBIA,PSMA4,PSMD3,PSME2	BTRC,NRAS,PSME4,PSMF1,UBC	NRAS,PPP3CB,PSMB10,PSMB4
Deubiquitination	-0.942809	1.73205	-2.64575	2.12132	1.66	2.06	1.19	1.2	2.06	0.0679	0.0453	0.0264	0.0302	ACTB,ASXL1,ASXL2,INO80B,INO80D,MDM2,NEDD8,OGT,OTUD7A,POLB,PSMB6,PSMC6,RPS27A,STAMBP,TRAF3,UBA52,UBB,USP2	ASXL2,NFKBIA,PSMA4,PSMD3,PSME2,SMAD1,SMAD2,STAMBP,USP14,USP48,VCPIP1,YOD1	DDB2,PRKN,PSME4,PSMF1,TGFBR2,UBC,USP34	ASXL1,FKBP8,NOD1,PSMB10,PSMB4,TAB1,TAF10,USP5
COPI-mediated anterograde transport	1	0	-1	0	1.66	0.46	1.32	0.313	1.66	0.0882	0.0294	0.0392	0.0196	ARF3,COG4,COPG1,GBF1,TUBA1A,TUBB2A,TUBB3,TUBB4B,USO1	ARF4,COG1,SPTBN1	CAPZB,DYNC1LI2,STX5,YKT6	BET1,TUBB2A
Role of Tissue Factor in Cancer	-2.32379	1	-1.34164	1.34164	1.66	0	0.837	0.62	1.66	0.0721	0.0192	0.024	0.024	ACVR2B,CFL1,FLT1,FYN,LIMK2,MAPK3,MAPK6,NFKB1,PPP2R5B,PRKCA,PTK2,RPS6KB2,STAT5B,TGFBR3,ZEB1	BCL2L1,CHUK,F2R,GNAQ	AKT1,MRAS,NRAS,PPP2R1A,TGFBR2	F2R,NRAS,PPP2R5B,RRAS,SRC
GPCR-Mediated Nutrient Sensing in Enteroendocrine Cells	-1.89737	0		0	1.66	0		0.245		0.084	0.0168		0.0168	ADCY5,ADCY9,GNAI2,GNAS,ITPR1,PLCL1,PRKAG2,PRKAR2A,PRKCA,PRKD1	GNAQ,PRKCE		PRKAR2A,PRKCD
Ferroptosis Signaling Pathway	0	0.816497	-2.23607	0.377964	1.64	1.2	1.99	2.78	2.78	0.0803	0.0438	0.0438	0.0584	ABCA1,ACACA,ARF3,ATF4,FDFT1,FTH1,FTL,GCLC,GPX4,MAPK3,PRKAG2	ARF4,HMGCR,PRKAA1,SLC39A14,TFRC,TXNRD1	EIF2A,H2AZ2,MRAS,NRAS,STAT3,TXNRD1	ABCA1,FDFT1,FTL,HMGCR,HSPB1,NRAS,RRAS,SLC1A5
Signaling by PTK6	0.816497	0	-1.63299	0	1.64	0.508	4.05	0.659	4.05	0.109	0.0364	0.109	0.0364	DOK1,KHDRBS2,NRG3,RPS27A,UBA52,UBB	CDKN1B,LRRK2	AKT1,CDKN1B,DOCK1,NRAS,STAT3,UBC	EPAS1,NRAS
Reelin Signaling in Neurons	-0.904534	2	0	0	1.62	0.505	1.42	1.15	1.62	0.0797	0.029	0.0362	0.0362	ARHGEF11,ARHGEF15,ARPC5,CAMK2D,CFL1,DCX,FYN,MAP1B,MAPK3,MAPK8IP1,PAFAH1B1	ARHGEF6,ARHGEF9,MAP3K9,PDK3	AKT1,APOE,ARHGEF1,CAMK2A,PDK4	APBB1,APOE,ARHGEF11,ARHGEF4,SRC
CDP-diacylglycerol Biosynthesis I	-1	0	0		1.61	1.72	0.504			0.143	0.107	0.0357		ABHD5,CDS2,LCLAT1,MBOAT1	AGPAT3,CDS1,LPGAT1	GPAT4
SUMOylation of DNA methylation proteins	0		0	0	1.61		0.714	0.644		0.188		0.0625	0.0625	DNMT3A,PCGF2,PHC3		DNMT3A	DNMT3A
NGF Signaling	-0.707107	0	-2	1.34164	1.61	0	1.1	1.35	1.61	0.0826	0.0165	0.0331	0.0413	ATF4,CREB1,CREB3L2,MAP3K14,MAP3K3,MAPK3,NFKB1,ROCK1,RPS6KB2,TRIO	CHUK,MAP3K9	AKT1,ATF2,MRAS,NRAS	CREB5,MAP3K4,NRAS,PRKCD,RRAS
Rap1 signalling	0		0		1.61		0.714			0.188		0.0625		PRKG1,RAP1GAP2,YWHAB		YWHAB
Myelination Signaling Pathway	-1.60591	0.83205	-2.44949	1.80739	1.59	2.09	0.564	4.07	4.07	0.064	0.0427	0.0183	0.0488	ACVR2B,ATF4,CALM1,CALM2,CREB1,CREB3L2,FYN,HDAC4,HDAC9,ID2,IGF1R,MAPK3,MLST8,NFKB1,PRKAG2,PRKAR2A,PSEN1,PTK2,ROCK1,RPS6KB2,RPTOR	BMPR1A,FZD10,HDAC8,HMGCR,IDI1,LINGO1,PSEN2,SMAD1,SMAD2,SMAD9,TSC2,WNT4,XAF1,ZNF24	AKT1,ATF2,CHD8,HDAC3,MRAS,NRAS	ADAM22,ADGRG6,CALM2,CREB5,FZD3,HMGCR,ITGB5,ITGB8,LAMC1,NDRG1,NRAS,PPP3CB,PRKAR2A,PSENEN,RRAS,SRC
IL-15 Production	-3.16228	0	0	0	1.59	0.34	0.654	0	1.59	0.082	0.0246	0.0246	0.0082	ALK,CLK1,CLK4,FER,FLT1,FYN,IGF1R,INSR,NFKB1,PTK2	FLT3LG,JAK3,TWF1	CLK4,DYRK1A,NTRK3	SRC
Cachexia Signaling Pathway	0.208514	1.88982	-1	1.13389	1.59	0.318	1.23	0.428	1.59	0.0625	0.0217	0.0245	0.019	ACVR2B,ADCY5,ADCY9,DDIT4,EIF1,ERN1,GNAS,HSP90AB1,HSPA8,IGF1R,INSR,MAP1LC3B,MAPK3,NFKB1,PPARG,PRKAG2,PRKAR2A,PRKCA,PRKD1,PSMB6,PSMC6,STAT5B,TGFBR3	CHUK,PRKAA1,PRKCE,PSMA4,PSMD3,PSME2,SMAD2,TNFSF12	AKT1,EIF2A,HMGB1,MALAT1,PNPLA2,PSME4,PSMF1,STAT3,TGFBR2	EIF2S2,HSPA8,IL18,PRKAR2A,PRKCD,PSMB10,PSMB4
Renin-Angiotensin Signaling	-1.41421	0	0	1	1.59	0	1.09	0.881	1.59	0.082	0.0164	0.0328	0.0328	ADCY5,ADCY9,ITPR1,MAPK3,NFKB1,PRKAG2,PRKAR2A,PRKCA,PRKD1,PTK2	GNAQ,PRKCE	ATF2,MRAS,NRAS,STAT3	NRAS,PRKAR2A,PRKCD,RRAS
ABRA Signaling Pathway	0		0	0	1.59		0	0.779		0.0909		0.0114	0.0341	ACTA1,ACTB,ACTG1,CFL1,JUND,LIMK2,ROCK1,TPM3		MYL9	CALD1,CKM,PPP3CB
Dopamine Receptor Signaling	-1		0	0	1.59		0.208	0.966		0.0972		0.0139	0.0417	ADCY5,ADCY9,PPM1L,PPP2R2B,PPP2R5B,PRKAG2,PRKAR2A		PPP2R1A	PPP2R5B,PRKAR2A,QDPR
IGF-1 Signaling	-0.816497	0	-2	0	1.59	0	1.88	0.628	1.88	0.0857	0.019	0.0476	0.0286	IGF1R,MAPK3,PRKAG2,PRKAR2A,PTK2,RPS6KB2,YWHAB,YWHAE,YWHAG	IGFBP7,NEDD4	AKT1,MRAS,NRAS,STAT3,YWHAB	NRAS,PRKAR2A,RRAS
Ephrin B Signaling	0.816497	0	0	1	1.56	0.355	0.204	2.2	2.2	0.0959	0.0274	0.0137	0.0685	CFL1,GNAI2,GNAL,GNAS,MAPK3,PTK2,ROCK1	GNAQ,GNB5	MRAS	GNAL,GNAO1,GNB4,ITSN1,KALRN
Growth Hormone Signaling	-1.63299	0	0	0	1.56	0	0.596	0	1.56	0.0959	0.0137	0.0274	0.0137	GHR,IGF1R,MAPK3,PRKCA,PRKD1,RPS6KB2,STAT5B	PRKCE	GHR,STAT3	PRKCD
Signaling by SCF-KIT	-2.23607		0	0	1.55		0.951	0.823		0.116		0.0465	0.0465	FER,FYN,GAB2,PRKCA,STAT5B		NRAS,STAT3	NRAS,SRC
Signaling by NOTCH4	0.904534	2.64575	0	1.34164	1.54	1.57	0.533	1.11	1.57	0.0775	0.0493	0.0211	0.0352	CDKL1,FER,PSEN1,PSMB6,PSMC6,RBX1,RPS27A,SKP1,STK39,UBA52,UBB	PSEN2,PSMA4,PSMD3,PSME2,STK19,STK25,TACC3	AKT1,PSMF1,UBC	MAML2,NME5,PSENEN,PSMB10,PSMB4
Tuberculosis Latent Signaling Pathway	0.377964	0		0	1.54	0.258		0		0.0889	0.0222		0.0111	ADCY5,ADCY9,DLST,GNAI2,PRKAG2,PRKAR2A,RPL13,TRAF3	PLIN2,TNFSF12		PRKAR2A
Xenobiotic Metabolism Signaling	0	0	0	0	1.54	0	0.806	1.38	1.54	0.0633	0.012	0.0211	0.0301	ARNT,CAMK2D,FTL,GCLC,HDAC4,HS3ST5,HSP90AB1,MAP3K14,MAP3K3,MAPK3,NCOA1,NFKB1,PPM1L,PPP2R2B,PPP2R5B,PRKCA,PRKD1,RBX1,SRA1,SULT4A1,UST	CITED2,HS3ST1,MAP3K9,PRKCE	CAMK1,CAMK2A,HS3ST4,MRAS,NCOA1,NRAS,PPP2R1A	ALDH9A1,CAT,CYP1B1,FTL,HS6ST1,MAP3K4,NRAS,PPP2R5B,PRKCD,RRAS
Pancreatic Adenocarcinoma Signaling	0.447214	0	0		1.53	1.36	1.58			0.08	0.048	0.04		E2F4,HDAC4,HDAC9,MAPK3,MDM2,NFKB1,PLD2,PLD5,RALBP1,SIN3A	BCL2L1,CDKN1B,E2F2,HDAC8,JAK3,SMAD2	AKT1,CDKN1B,HDAC3,STAT3,TGFBR2
Ceramide Biosynthesis	0	0			1.53	0.871				0.286	0.143			SPTLC2,SPTSSA	SPTLC2
Aryl hydrocarbon receptor signalling	0				1.53					0.286				ARNT,HSP90AB1
PPAR Signaling	0.333333	0	0	-2	1.52	0.42	0.758	1.02	1.52	0.0833	0.0278	0.0278	0.037	HSP90AB1,INSR,MAP3K14,MAPK3,NCOA1,NFKB1,PPARG,SRA1,STAT5B	CHUK,CITED2,NFKBIA	MRAS,NCOA1,NRAS	IL18,NRAS,RRAS,TAB1
TCF dependent signaling in response to WNT	0	2.23607	-2.11058	2.23607	1.52	0.419	4.12	0.676	4.12	0.0707	0.0253	0.0556	0.0253	BCL9,BTRC,DVL3,LGR4,PPP2R5B,PSMB6,PSMC6,PYGO2,RBX1,RPS27A,TLE4,UBA52,UBB,XPO1	PSMA4,PSMD3,PSME2,PYGO1,WNT4	AKT1,BTRC,CHD8,CSNK1A1,H2AZ2,PPP2R1A,PSME4,PSMF1,TCF7L1,UBC,USP34	LRP5,PPP2R5B,PSMB10,PSMB4,PYGO1
Oxidative Phosphorylation	2.64575	0	0	2	1.52	0	1.25	1.53	1.53	0.0833	0.0185	0.037	0.0463	ATP5MC1,ATP5PD,COX6B1,COX6C,COX7A2,NDUFA3,NDUFA9,UQCRB,UQCRH	NDUFB7,NDUFV1	CYCS,MT-ND2,NDUFA3,NDUFAB1	ATP5F1E,CYB5A,NDUFB4,NDUFS3,NDUFS5
MSP-RON Signaling in Cancer Cells Pathway	0	0	-2.64575	1	1.52	0	2.51	0.708	2.51	0.0769	0.014	0.049	0.028	ARNT,ATF4,CREB1,CREB3L2,MAPK3,NFKB1,PTK2,TRIM24,YWHAB,YWHAE,YWHAG	NFKBIA,SMAD2	AKT1,ATF2,MRAS,NRAS,STAT3,TCF7L1,YWHAB	CREB5,NRAS,RRAS,SRC
TAK1-dependent IKK and NF-kappa-B activation	0.447214	2	0	0	1.51	1.91	0.935	1.48	1.91	0.114	0.0909	0.0455	0.0682	NFKB1,RPS27A,TIFA,UBA52,UBB	CHUK,LRRC14,NFKBIA,USP14	HMGB1,UBC	NKIRAS1,NOD1,TAB1
Phosphatidylglycerol Biosynthesis II (Non-plastidic)	-1	0	0		1.51	1.64	0.48			0.133	0.1	0.0333		ABHD5,CDS2,LCLAT1,MBOAT1	AGPAT3,CDS1,LPGAT1	GPAT4
Hepatic Fibrosis Signaling Pathway	-1.60591	1	-2.52982	2.44949	1.51	0.46	1.61	1.77	1.77	0.0601	0.024	0.0264	0.0312	ACVR2B,ATF4,CALM1,CALM2,CREB1,CREB3L2,CSNK1G1,CSNK1G3,DVL3,FLT1,FNBP1,FTH1,FTL,GNAI2,MAPK3,NFKB1,PPARG,PRKAG2,PRKAR2A,PRKCA,PRKD1,PTK2,ROCK1,RPS6KB2,TGFBR3	CDKN1B,CHUK,EDNRA,FZD10,NFKBIA,PRKCE,RHOB,SMAD2,TFRC,WNT4	AKT1,ATF2,CDKN1B,CSNK1A1,MRAS,MYL9,NRAS,RHOC,STAT3,TCF7L1,TGFBR2	CALM2,CREB5,FTL,FZD3,IL18,ITGA1,ITGB5,ITGB8,LRP5,NRAS,PRKAR2A,PRKCD,RRAS
Extra-nuclear estrogen signaling	-0.377964	0	0	1.34164	1.51	0.341	1.11	2.15	2.15	0.0933	0.0267	0.04	0.0667	CALM1,CREB1,GNAI2,IGF1R,MAPK3,PTK2,XPO1	CDKN1B,GNB5	AKT1,CDKN1B,NRAS	GNB4,HSPB1,NRAS,S1PR3,SRC
Unfolded protein response	-0.447214	0	0	0	1.49	0	2.11	2.44	2.44	0.087	0.0109	0.0543	0.0652	ATF4,CEBPZ,DNAJB4,DNAJC11,DNAJC6,ERN1,HSPA8,PPARG	DNAJB12	AMFR,CALR,DNAJC10,DNAJC15,EIF2A	ATF6,DNAJB14,DNAJB2,DNAJC1,HSPA8,INSIG1
Iron homeostasis signaling pathway	0	0	0	0	1.48	1.52	0.89	2.05	2.05	0.0759	0.0483	0.0276	0.0483	ARNT,ATP6V1E1,BTRC,CP,FTH1,FTL,ISCU,MAPK3,RBX1,SKP1,STAT5B	BMPR1A,JAK3,NUBP2,SLC39A14,SMAD1,SMAD2,TFRC	ABCB10,ACO1,BTRC,STAT3	ATP6V1C1,ATP6V1F,ATP6V1G1,EPAS1,FTL,HIF3A,LYRM4
PCP (Planar Cell Polarity) Pathway	-0.816497	0	0	0	1.48	0.905	0.257	0.208	1.48	0.1	0.05	0.0167	0.0167	DAAM1,DVL3,JUND,LGR4,PRICKLE1,ROCK1	FZD10,PFN1,WNT4	ATF2	FZD3
Role of Macrophages, Fibroblasts and Endothelial Cells in Rheumatoid Arthritis	-2.06474	0.377964	-1.41421	2.11058	1.48	0.27	1.43	2.08	2.08	0.0623	0.0208	0.0267	0.0356	ATF4,CALM1,CALM2,CAMK2D,CEBPZ,CREB1,CREB3L2,CSNK1G1,CSNK1G3,DAAM1,DKK3,IL6ST,MAP3K14,MAPK3,NFAT5,NFKB1,PLCL1,PRKCA,PRKD1,ROCK1,TRAF3	CHUK,FRZB,FZD10,GNAQ,NFKBIA,PRKCE,WNT4	AKT1,ATF2,CAMK2A,CSNK1A1,IL17RB,MRAS,NRAS,STAT3,TCF7L1	CALM2,CREB5,FZD3,GNAO1,IL18,LRP5,NRAS,PPP3CB,PRKCD,RRAS,SFRP5,SRC
ROBO SLIT Signaling Pathway	-0.632456	0	-0.447214	0	1.47	0.312	1.54	0.475	1.54	0.0781	0.0234	0.0391	0.0234	ARF3,ARPC5,DCC,FLT1,FYN,NDFIP1,PRKAG2,PRKAR2A,ROBO1,SLIT3	ARF4,GIT1,NEDD4	AKT1,GIT1,MYL9,SLIT2,TGFBR2	APBB1,PRKAR2A,SRC
Gastrin-CREB signalling pathway via PKC and MAPK	0		0	0	1.47		0.669	0.599		0.167		0.0556	0.0556	CREB1,MAPK3,PRKCA		NRAS	NRAS
Fcgamma receptor (FCGR) dependent phagocytosis	0.632456	0	0	0	1.47	0	0	0.573	1.47	0.0732	0.0061	0.0061	0.0244	ACTB,ACTG1,ARPC5,CFL1,FYN,HSP90AB1,ITPR1,MAPK3,MYO1C,NCKAP1,PLD2,WIPF1	PRKCE	DOCK1	ABI2,PRKCD,SRC,WIPF3
Glutamate binding, activation of AMPA receptors and synaptic plasticity	-2		0	0	1.46		1.2	1.06		0.129		0.0645	0.0645	CAMK2D,MDM2,MYO6,PRKCA		AP2B1,CAMK2A	AP2M1,GRIA4
Insulin Receptor Signaling	-0.333333	0	0	0	1.45	0.307	0.608	0.469	1.45	0.0775	0.0233	0.0233	0.0233	FYN,INSR,MAPK3,PRKAG2,PRKAR2A,PTPRF,RPS6KB2,RPTOR,STX4,SYNJ2	STX4,STXBP4,TSC2	AKT1,MRAS,NRAS	NRAS,PRKAR2A,RRAS
Senescence Pathway	0.727607	1.26491	-1.13389	1	1.44	1.33	1.31	1.63	1.63	0.0631	0.0365	0.0266	0.0332	ACVR2B,ASXL1,ASXL2,ASXL3,CALM1,CALM2,DHCR24,E2F4,MAPK3,MAPK6,MDM2,NFAT5,NFKB1,PCGF2,PPM1L,PPP2R2B,PPP2R5B,TGFBR3,YPEL3	ANAPC13,ASXL2,CDKN1B,CHUK,E2F2,MCU,PDHA1,PDK3,SMAD1,SMAD2,SMAD9	AKT1,ANAPC5,CDKN1B,MRAS,NRAS,PDK4,PPP2R1A,TGFBR2	ASXL1,CALM2,CAT,DHCR24,DMTF1,MCU,NRAS,PPP2R5B,PPP3CB,RRAS
Actin Cytoskeleton Signaling	0.57735	1.88982	-2.33333	1.63299	1.44	1.21	2.27	1.79	2.27	0.0661	0.0372	0.0372	0.0372	ACTA1,ACTB,ACTG1,ARHGAP24,ARPC5,CFL1,IQGAP1,LIMK2,MAPK3,MYO18A,NCKAP1,PTK2,RDX,ROCK1,TMSB4X,TRIO	ARHGEF6,F2R,FGF11,FGF14,GIT1,MYH10,PFN1,PPP1R12B,TLN1	ARHGEF1,DOCK1,EZR,GIT1,MRAS,MYL9,NRAS,PIP5K1A,PPP1R12B	ABI2,ARHGEF4,F2R,ITGA1,ITGB5,ITGB8,MSN,NRAS,RRAS
Mitochondrial Division Signaling Pathway	-1.1547	0	-1.13389	2.82843	1.44	0.355	2.16	2.27	2.27	0.0723	0.0241	0.0422	0.0482	CAMK2D,ITPR1,MAPK3,PPM1L,PPP2R2B,PPP2R5B,PRKAG2,PRKAR2A,PRKD1,RALBP1,ROCK1,SPIRE1	GNAQ,LRRK2,MCU,PRKAA1	CAMK1,CAMK2A,MARCHF5,MRAS,NRAS,PPP2R1A,SPIRE1	MCU,NRAS,PPP2R5B,PPP3CB,PRKAR2A,PRKCD,RRAS,S1PR3
Cardiac Hypertrophy Signaling	-2.13809	0	-2.64575	1.88982	1.44	0	1.21	2.47	2.47	0.0651	0.0153	0.0268	0.0421	ADCY5,ADCY9,CALM1,CALM2,CREB1,FNBP1,GNAI2,GNAL,GNAS,IGF1R,MAP3K14,MAP3K3,MAPK3,PLCL1,PRKAG2,PRKAR2A,ROCK1	GNAQ,GNB5,MAP3K9,RHOB	AKT1,ATF2,MRAS,MYL9,NRAS,RHOC,TGFBR2	CALM2,GNAL,GNAO1,GNB4,HSPB1,MAP3K4,NRAS,PPP3CB,PRKAR2A,RRAS,TAB1
Eicosanoid Signaling	-1.41421	1.13389	-1.88982	1.50756	1.43	0.449	1.07	2.23	2.23	0.0638	0.0248	0.0248	0.039	ABCC1,ADCY5,ADCY9,ATF4,CREB1,CREB3L2,GNAI2,GNAL,GNAS,KCNMA1,MAPK3,NFKB1,P2RX3,PLCL1,PRKAG2,PRKAR2A,PRKCA,PRKD1	AP1G2,ATP2A2,GNAQ,GNB5,PRKCE,PTGER1,PTGES2	AKT1,AP1M1,ATF2,MRAS,NRAS,PNPLA2,TCF7L1	AP1B1,CREB5,GNAL,GNAO1,GNB4,HSPB1,NRAS,PRKAR2A,PRKCD,RRAS,SRC
Renal Cell Carcinoma Signaling	0	0	0	0	1.43	0	1.69	0.89	1.69	0.0897	0.0128	0.0513	0.0385	ARNT,CUL2,MAPK3,RBX1,RPS27A,UBA52,UBB	FH	AKT1,MRAS,NRAS,UBC	FH,NRAS,RRAS
Role of IL-17F in Allergic Inflammatory Airway Diseases	0		0	0	1.43		0.903	0.281		0.109		0.0435	0.0217	ATF4,CREB1,CREB3L2,MAPK3,NFKB1		ATF2,IL17RB	CREB5
Unfolded Protein Response (UPR)	0			0	1.41			2.49		0.158			0.158	ATF4,CREB3L2,ERN1			ATF6,CREBRF,EIF2S2
Glyoxylate metabolism and glycine degradation	0			0	1.41			1.44		0.158			0.105	DLST,GOT2,KGD4			GCSH,PXMP2
RHO GTPases Activate ROCKs	0	0	0		1.41	2.19	2.71			0.158	0.158	0.158		CFL1,LIMK2,ROCK1	MYH10,PPP1R12B,RHOB	MYL9,PPP1R12B,RHOC
FOXO-mediated transcription	0		0		1.41		1.58			0.158		0.105		TXN,YWHAB,YWHAG		AKT1,YWHAB
STAT5 Activation	0	0			1.41	1.97				0.25	0.25			GAB2,STAT5B	FLT3,FLT3LG
Signaling by Activin	0	0			1.41	0.488				0.158	0.0526			ACVR2B,MAPK3,TGFBR3	SMAD2
DNA Damage Reversal	0				1.41					0.25				ASCC2,FTO
Fc epsilon receptor (FCERI) signaling	-0.816497	0	0	0	1.4	0.384	0.85	0.631	1.4	0.068	0.0243	0.0243	0.0243	BTRC,CALM1,FYN,GAB2,ITPR1,MAPK3,NFKB1,PSMB6,PSMC6,RPS27A,SKP1,UBA52,UBB,UBE2D2	CHUK,NFKBIA,PSMA4,PSMD3,PSME2	BTRC,NRAS,PSME4,PSMF1,UBC	NRAS,PPP3CB,PSMB10,PSMB4,TAB1
Endocannabinoid Neuronal Synapse Pathway	0.904534	0	0	1.34164	1.39	0	0	1.47	1.47	0.0733	0.02	0.00667	0.04	ADCY5,ADCY9,GNAI2,GNAL,ITPR1,MAPK3,MAPK6,PLCL1,PRKAG2,PRKAR2A,RIMS1	GNAQ,GNB5,KCNJ9	TRPV1	GNAL,GNAO1,GNB4,GRIA4,PPP3CB,PRKAR2A
HER-2 Signaling in Breast Cancer	-2.3094	-1.63299	-2.23607	1.13389	1.38	0.733	0.729	1.14	1.38	0.0661	0.0308	0.022	0.0308	AHCTF1,ARF3,COX6B1,COX6C,COX7A2,FYN,MAPK3,MDM2,MLST8,NFKB1,NUP93,PRKCA,PRKD1,RPS6KB2,RPTOR	ARF4,CDKN1B,CHUK,NFKBIA,POM121C,PRKCE,TSC2	AKT1,CDKN1B,MRAS,NRAS,STAT3	CYB5A,ITGB5,ITGB8,NRAS,PRKCD,RRAS,SRC
Role of BRCA1 in DNA Damage Response	0	0		0	1.37	0.311		0		0.0875	0.025		0.0125	ACTB,ARID2,E2F4,FANCC,POU2F1,SMARCA2,SMARCD3	E2F2,RBBP8		HLTF
GABA Receptor Signaling	0	0	0	0	1.37	0	0.99	1.7	1.7	0.0752	0.015	0.0301	0.0451	ADCY5,ADCY9,GABRB1,GNAI2,GNAL,GNAS,ITPR1,RPS27A,UBA52,UBB	GNAQ,GNB5	AP2B1,KCNQ3,MRAS,UBC	ABAT,ALDH9A1,AP2M1,GNAL,GNAO1,GNB4
Cytosolic sensors of pathogen-associated DNA	0.816497	0	0	0	1.36	0.844	0.239	1.08	1.36	0.0938	0.0469	0.0156	0.0469	DHX9,NFKB1,PRKDC,RPS27A,UBA52,UBB	CHUK,CRCP,NFKBIA	UBC	NKIRAS1,POLR2F,TRIM32
Receptor-type tyrosine-protein phosphatases	0	0	0	0	1.35	1.21	0.629	0.56	1.35	0.15	0.1	0.05	0.05	PPFIBP1,PTPRD,PTPRF	PPFIA1,SLITRK1	NTRK3	SLITRK5
Formation of ATP by chemiosmotic coupling	0			0	1.35			0.56		0.15			0.05	ATP5MC1,ATP5MJ,ATP5PD			ATP5F1E
Cyclophilin Signaling Pathway	-0.5	1.13389	0	2.11058	1.34	0.603	2.71	2.63	2.71	0.0643	0.0281	0.0402	0.0442	ABCA1,ATF4,BCL9,CD47,CREB1,CREB3L2,DDX42,HSPA8,IL6ST,MAPK3,NFAT5,NFKB1,PPIA,ROCK1,STAT5B,TOMM40	BCL2L1,HLA-A,JAK3,NFKBIA,PAM16,RBBP8,WNT4	AKT1,APOE,ATF2,CALR,CYCS,PRPF19,STAT3,TCF7L1,TOMM22,TOMM40	ABCA1,AIFM1,APOE,ATF6,CD44,CREB5,HSPA8,PPP3CB,TIMM10,TIMM8B,TOMM7
HIF1α Signaling	-1.73205	0	-1.41421	1.13389	1.34	0	2.13	1.28	2.13	0.0667	0.0143	0.0381	0.0333	ARNT,CAMK2D,CUL2,FLT1,HSPA8,MAPK3,MDM2,MMP16,NCOA1,PRKCA,PRKD1,RAN,RBX1,RPS6KB2	APEX1,MMP11,PRKCE	AKT1,CAMK1,CAMK2A,EGLN2,MRAS,NCOA1,NRAS,STAT3	HSPA8,MKNK2,MMP24,NRAS,PPP3CB,PRKCD,RRAS
ER-Mitochondrial Communication Signaling Pathway	-1.88982	0	1	0	1.33	1.58	5.83	1.37	5.83	0.0854	0.061	0.11	0.0488	APOOL,CHCHD3,ERN1,OGT,PSEN1,SPIRE1,TOMM40	ESYT1,MCU,MICOS13,PITRM1,PSEN2	AKT1,EIF2A,MARCHF5,MICOS13,PRKN,SPIRE1,TOMM22,TOMM40,VPS13D	IL18,MCU,PSENEN,TOMM7
Pyruvate metabolism	0	0	0		1.33	1.1	0.859			0.102	0.0612	0.0408		ME1,NEK1,RPS27A,UBA52,UBB	PC,PDHA1,PDK3	PDK4,UBC
Late endosomal microautophagy	2	0	0	0	1.33	0.297	0.436	0.375	1.33	0.118	0.0294	0.0294	0.0294	HSPA8,RPS27A,UBA52,UBB	PLIN2	UBC	HSPA8
Lipophagy	0	0		0	1.32	0.77		0.87		0.222	0.111		0.111	HSPA8,PRKAG2	PLIN2		HSPA8
Apelin Cardiomyocyte Signaling Pathway	-1.41421	0	0	0	1.31	0.474	0.828	0.322	1.31	0.08	0.03	0.03	0.02	ARNT,GNAI2,ITPR1,MAPK3,MAPK6,PLCL1,PRKCA,PRKD1	ATP2A2,PRKCE,SLC8A3	AKT1,MYL9,SLC9A3	CAT,PRKCD
Endoplasmic Reticulum Stress Pathway	0		0	0	1.3		0.61	0.542		0.143		0.0476	0.0476	ATF4,ERN1,TAOK3		CALR	ATF6
Leukocyte Extravasation Signaling	-1.1547	0	0	1.63299	1.29	0	0	1.43	1.43	0.067	0.0103	0.00515	0.0361	ACTA1,ACTB,ACTG1,FER,GNAI2,JAM3,MMP16,PRKCA,PRKD1,PTK2,RDX,ROCK1,WIPF1	MMP11,PRKCE	EZR	CD44,CTTN,MAP3K4,MMP24,MSN,PRKCD,SRC
PEDF Signaling	-0.377964	0	-2.23607	0	1.28	0.608	2.27	0.41	2.27	0.0833	0.0357	0.0595	0.0238	ARHGAP22,MAPK3,NFKB1,PPARG,ROCK1,TCF12,ZEB1	BCL2L1,CHUK,NFKBIA	AKT1,MRAS,NRAS,PNPLA2,TCF7L1	NRAS,RRAS
NR1H2 and NR1H3-mediated signaling	0		0	0	1.27		1.52	0.708		0.098		0.0588	0.0392	ABCA1,EEPD1,NCOA1,TNRC6A,TNRC6C		APOE,HDAC3,NCOA1	ABCA1,APOE
Transcriptional and post-translational regulation of MITF-M expression and activity	-0.447214	0	0		1.27	0	0.305			0.098	0.0196	0.0196		CREB1,HINT1,LARS1,MAPK3,XPO1	AIMP2	TBX3
Ephrin A Signaling	-1.89737	1.63299	-1	2	1.25	1.17	0.93	0.731	1.25	0.0714	0.0429	0.0286	0.0286	ARHGEF15,CFL1,FYN,MAPK3,PRKAG2,PRKAR2A,PRKG1,PSEN1,PTK2,ROCK1	EFNA1,EFNA5,GIT1,PRKG2,PSEN2,TSC2	AKT1,GIT1,MYL9,STAT3	EPAS1,PRKAR2A,PSENEN,SRC
ABC-family proteins mediated transport	0.707107	2	-2	0.816497	1.25	0.794	1.31	2.21	2.21	0.0777	0.0388	0.0388	0.0583	ABCC1,ABCC5,ABCD1,PSMB6,PSMC6,RPS27A,UBA52,UBB	ABCD2,PSMA4,PSMD3,PSME2	ABCB10,PSME4,PSMF1,UBC	ABCB9,ABCC5,EIF2S2,PEX19,PSMB10,PSMB4
GPER1 signaling	-0.707107	0		0	1.25	0.453		1.08		0.0777	0.0291		0.0388	ADCY5,ADCY9,CDKL1,FER,GNAI2,GNAS,PRKAR2A,STK39	GNB5,STK19,STK25		GNB4,NME5,PRKAR2A,SRC
Agrin Interactions at Neuromuscular Junction	0	0	0	2	1.25	0	0.64	3.12	3.12	0.0882	0.0147	0.0294	0.0882	ACTA1,ACTB,ACTG1,MAPK3,NRG3,PTK2	ARHGEF6	MRAS,NRAS	CTTN,LAMC1,NRAS,RRAS,SRC,UTRN
Signaling by FGFR1	1.34164	0	0	0	1.24	0	1.49	0.696	1.49	0.0962	0.0192	0.0577	0.0385	MAPK3,RPS27A,TGFBR3,UBA52,UBB	FLRT1	NRAS,PPP2R1A,UBC	NRAS,SRC
Apoptotic execution phase	-1.34164	0	0	0	1.24	0	0.299	0.696	1.24	0.0962	0.0192	0.0192	0.0385	ACIN1,LMNA,PLEC,PTK2,ROCK1	DFFB	HMGB1	HMGB2,PRKCD
Sensory processing of sound by inner hair cells of the cochlea	0.816497	2	0	0	1.23	1.28	1.19	0	1.28	0.087	0.058	0.0435	0.0145	ACTB,ACTG1,KCNMA1,MYO1C,RDX,SYN1	SPTBN1,SYP,TWF1,WHRN	ATP2B1,CAPZB,EZR	MSN
Protein lipoylation	0		0	0	1.23		0.902	0.828		0.2		0.1	0.1	DLST,FDX1		NDUFAB1	GCSH
Regulation of Apoptosis	2.23607	0	0	0	1.21	1.03	1.47	0.683	1.47	0.0943	0.0566	0.0566	0.0377	PSMB6,PSMC6,RPS27A,UBA52,UBB	PSMA4,PSMD3,PSME2	PSME4,PSMF1,UBC	PSMB10,PSMB4
NFE2L2 regulating anti-oxidant/detoxification enzymes	0	0	0		1.2	1.1	0.576			0.13	0.087	0.0435		ATF4,GCLC,TXN	MAFK,TXNRD1	TXNRD1
NAD Salvage Pathway II	0	0	0		1.2	0.422	0.576			0.13	0.0435	0.0435		ACP3,NMNAT2,NT5C2	ACP2	NT5C
Apoptosis Signaling	-1.13389	0.447214	0	0.447214	1.19	1.18	0.775	1.56	1.56	0.0755	0.0472	0.0283	0.0472	ACIN1,HTRA2,LMNA,MAP3K14,MAPK3,NFKB1,PRKCA,ROCK1	BCL2L1,CHUK,DFFB,NFKBIA,PRKCE	CYCS,MRAS,NRAS	AIFM1,DIABLO,MCL1,NRAS,RRAS
Regulation of mitotic cell cycle	1.88982	0	-2.44949	0	1.19	0.571	2.94	0.779	2.94	0.0795	0.0341	0.0682	0.0341	BTRC,PSMB6,PSMC6,RPS27A,SKP1,UBA52,UBB	PSMA4,PSMD3,PSME2	ANAPC5,BTRC,PSME4,PSMF1,PTTG1,UBC	BUB3,PSMB10,PSMB4
Sleep REM Signaling Pathway	-0.707107	0	0	0	1.19	0	0	0.62	1.19	0.0755	0.0189	0.00943	0.0283	ATF4,CFL1,CREB1,CREB3L2,MAPK3,PRKAG2,PRKAR2A,RPS6KB2	Mt1,TNFSF12	ATF2	CREB5,IL18,PRKAR2A
SUMOylation of chromatin organization proteins	-1.63299	0			1.18	0.369				0.0845	0.0282			CHD3,HDAC4,NUP93,PCGF2,PHC3,PIAS1	PIAS1,POM121C
Cell Cycle Regulation by BTG Family Proteins	0	0	0	0	1.18	0.264	0.399	0.91	1.18	0.105	0.0263	0.0263	0.0526	E2F4,PPM1L,PPP2R2B,PPP2R5B	E2F2	PPP2R1A	BTG1,PPP2R5B
IL-12 Signaling and Production in Macrophages	-1.50756	0	0.816497	0	1.18	0	1.36	0.266	1.36	0.062	0.0124	0.0289	0.0165	CALM1,CALM2,CD47,H3-3B,IL6ST,MAPK3,NCOA1,NFAT5,NFKB1,POU2F1,PPARG,PRKAG2,PRKCA,PRKD1,PRKDC	CHUK,PRKAA1,PRKCE	AKT1,APOE,CAMKK2,H3-3A,HDAC3,NCOA1,STAT3	APOE,CALM2,IL18,PRKCD
TCR signaling	1.66667	2.44949	-2	2	1.16	1.35	1.06	0.844	1.35	0.0714	0.0476	0.0317	0.0317	BTRC,NFKB1,PSMB6,PSMC6,RPS27A,SKP1,UBA52,UBB,UBE2D2	CHUK,HLA-DQA1,NFKBIA,PSMA4,PSMD3,PSME2	BTRC,PSME4,PSMF1,UBC	PAG1,PSMB10,PSMB4,PTPN22
Sensory processing of sound by outer hair cells of the cochlea	0.447214	0	0	0	1.16	0.989	0.282	0.231	1.16	0.0909	0.0545	0.0182	0.0182	ACTB,ACTG1,KCNMA1,MYO1C,RDX	SPTBN1,TWF1,WHRN	EZR	MSN
NGF-stimulated transcription	0	0	0		1.15	0.257	0.39			0.103	0.0256	0.0256		CREB1,ID2,JUND,TCF12	TRIB1	ATF2
Telomerase Signaling	1.34164	0	-1	0	1.15	0	2.49	0.605	2.49	0.0741	0.00926	0.0556	0.0278	HDAC4,HDAC9,HSP90AB1,MAPK3,PPM1L,PPP2R2B,PPP2R5B,TERF2	HDAC8	AKT1,HDAC3,MRAS,NRAS,PPP2R1A,TPP1	NRAS,PPP2R5B,RRAS
Glycerophospholipid biosynthesis	-1.66667	1.34164	0	0	1.13	0.911	0.292	0	1.13	0.0703	0.0391	0.0156	0.00781	CDS2,CPNE3,DDHD1,GPCPD1,LCLAT1,MBOAT1,PITPNB,PLD2,SLC44A5	AGPAT3,CDS1,LPGAT1,LPIN2,SLC44A5	GPAT4,PNPLA2	PITPNB
Neutrophil degranulation	2.35339	2.23607	0.707107	3.4641	1.13	0	0.517	1.08	1.13	0.0545	0.0105	0.0168	0.0252	ACP3,ACTR1B,ARPC5,ATG7,CD47,CPNE3,CSTB,CYSTM1,DDX3X,EEF1A1,FABP5,FTH1,FTL,GDI2,HSP90AB1,HSPA8,IQGAP1,NFKB1,PGAM1,PPIA,PSEN1,RAB27A,ROCK1,TMEM30A,TUBB,TUBB4B	MOSPD2,PSMD3,PTGES2,QSOX1,RAB5C	ANO6,AP1M1,ATP8A1,CCT2,GOLGA7,HMGB1,NPC2,NRAS	CAT,CD44,COMMD3,DSN1,FTL,HSPA8,NDUFC2,NRAS,PDAP1,PLEKHO2,PRKCD,TTR
NER (Nucleotide Excision Repair, Enhanced Pathway)	0	0	0	0	1.13	0	1.48	1.24	1.48	0.0769	0.011	0.044	0.044	ERCC3,ERCC4,HMGN1,NEDD8,PRIM2,RBX1,XPA	POLA2	COPS4,DDB2,GTF2H5,POLR2B	ERCC4,POLR2A,POLR2F,PRIM2
Signaling by FGFR3	2		0	0	1.12		1.79	0.874		0.1		0.075	0.05	MAPK3,RPS27A,UBA52,UBB		NRAS,PPP2R1A,UBC	NRAS,SRC
Sphingolipid metabolism	0	0	0		1.12	0.407	0.365			0.0727	0.0273	0.0182		ABCC1,ARSK,CERS5,HYAL1,PPM1L,PRKD1,SPTLC2,SPTSSA	GBA1,GBA2,SPTLC2	ACER3,SGMS1
Cell junction organization	-0.377964	0			1.11	0.536				0.0761	0.0326			ACTB,ACTG1,CADM1,CDH11,CDH4,PLEC,SDK1	ARHGEF6,NECTIN4,PARVB
Growth hormone receptor signaling	0		0	0	1.11		1.36	0.48		0.12		0.08	0.04	GHR,MAPK3,STAT5B		GHR,STAT3	SH2B1
MyD88 cascade initiated on plasma membrane	0	0	0	0	1.11	0.394	0.545	0.48	1.11	0.12	0.04	0.04	0.04	RPS27A,UBA52,UBB	CHUK	UBC	TAB1
Mitochondrial RNA degradation	0	0	0		1.11	0.394	0.545			0.12	0.04	0.04		GRSF1,MT-ND6,MT-RNR1	GRSF1	MT-ND2
G Beta Gamma Signaling	0.707107	0	0	1.88982	1.1	0.891	0.602	2.93	2.93	0.0692	0.0385	0.0231	0.0615	GNAI2,GNAL,GNAS,ITPR1,MAPK3,PRKAG2,PRKAR2A,PRKCA,PRKD1	ARHGEF6,GNAQ,GNB5,KCNJ9,PRKCE	AKT1,MRAS,NRAS	GNAL,GNAO1,GNB4,NRAS,PRKAR2A,PRKCD,RRAS,SRC
Warburg Effect Signaling Pathway	1	0	0	0	1.1	0.559	0.602	0.463	1.1	0.0692	0.0308	0.0231	0.0231	ACACA,CPT1C,GOT2,MLST8,NFKB1,PRKAG2,RPTOR,TXN,TXN2	PC,PDHA1,PRDX3,PRKAA1	AKT1,PFKP,PRKN	ACACB,PFKP,SLC1A5
Regulation of Actin-based Motility by Rho	-0.377964	0	-1	0	1.1	0.401	1.21	0.99	1.21	0.0721	0.027	0.036	0.036	ACTA1,ACTB,ARHGDIA,ARPC5,CFL1,FNBP1,ROCK1,WIPF1	PFN1,PPP1R12B,RHOB	MYL9,PIP5K1A,PPP1R12B,RHOC	ITGA1,ITGB5,ITGB8,PIP4K2C
Epoxysqualene Biosynthesis	0			0	1.1			1.5		0.5			0.5	FDFT1			FDFT1
All-trans-decaprenyl Diphosphate Biosynthesis	0				1.1					0.5				PDSS2
GDP-L-fucose Biosynthesis I (from GDP-D-mannose)	0				1.1					0.5				GMDS
Factors involved in megakaryocyte development and platelet production	-1.13389	0.447214	-2	0	1.09	1.37	1.45	0.358	1.45	0.0753	0.0538	0.043	0.0215	ACTB,CARMIL1,DOCK11,DOCK4,PRKAR2A,RCOR1,SIN3A	CARMIL1,DOCK8,HMG20B,MAFK,PHF21A	CAPZB,DOCK1,IRF2,JMJD1C	PRKAR2A,SH2B1
Signaling by FGFR4	2		0	0	1.09		1.77	0.857		0.0976		0.0732	0.0488	MAPK3,RPS27A,UBA52,UBB		NRAS,PPP2R1A,UBC	NRAS,SRC
Z-decay: degradation of maternal mRNAs by zygotically expressed factors	0		0	0	1.09		0.828	0.755		0.167		0.0833	0.0833	EIF4A3,PABPN1		EIF4A1	TUT7
Regulation of TP53 Activity through Phosphorylation	-0.377964	0	0	0	1.09	0.528	0.895	0.358	1.09	0.0753	0.0323	0.0323	0.0215	MDM2,NUAK1,PRKAG2,RPS27A,SSRP1,UBA52,UBB	PRKAA1,RBBP8,TAF4	SUPT16H,TAF6,UBC	PIN1,TAF10
RET signaling	-1	0		0	1.09	0.243		0.316		0.0976	0.0244		0.0244	DOK1,DOK5,GAB2,PRKCA	DOK5		SRC
Ketogenesis	0			0	1.09			0.755		0.167			0.0833	HMGCL,HMGCLL1			HMGCS1
Specification of primordial germ cells	0				1.09					0.167				CBFA2T2,TET2
Factors Promoting Cardiogenesis in Vertebrates	-2.33333	0.377964	-1	0	1.07	1.44	0.845	0.653	1.44	0.0662	0.0464	0.0265	0.0265	ACVR2B,ATF4,CAMK2D,CREB1,CREB3L2,PLCL1,PRKCA,PRKD1,ROCK1,TGFBR3	BMPR1A,FZD10,PRKCE,SMAD1,SMAD2,SMAD9,WNT4	ATF2,CAMK2A,TCF7L1,TGFBR2	CREB5,FZD3,LRP5,PRKCD
Mitotic G1 phase and G1/S transition	1.41421	2.23607	-1.63299	0	1.07	1.26	2.07	0.793	2.07	0.0682	0.0455	0.0455	0.0303	E2F4,LIN52,PRIM2,PSMB6,PSMC6,RPS27A,SKP1,UBA52,UBB	CDKN1B,E2F2,POLA2,PSMA4,PSMD3,PSME2	AKT1,CDKN1B,DYRK1A,PPP2R1A,PSMF1,UBC	PRIM2,PSMB10,PSMB4,SRC
Response to elevated platelet cytosolic Ca2+	0.333333	2.23607	0	0	1.07	0.871	0	0	1.07	0.0682	0.0379	0.00758	0.00758	ANXA5,APOOL,CALM1,CFL1,OLA1,PPIA,PRKCA,STX4,TMSB4X	BRPF3,PFN1,QSOX1,STX4,TLN1	ANXA5	STXBP2
Aldosterone Signaling in Epithelial Cells	-1.34164	0	0	0	1.07	0.333	0.711	2.2	2.2	0.0643	0.0234	0.0234	0.0468	DNAJB4,DNAJC11,DNAJC6,HSP90AB1,HSPA8,ITPR1,KCNMA1,MAPK3,PLCL1,PRKCA,PRKD1	DNAJB12,NEDD4,PRKCE,TRAP1	DNAJC10,DNAJC15,ICMT,PIP5K1A	DNAJB14,DNAJB2,DNAJC1,HSPA4L,HSPA8,HSPB1,PIP4K2C,PRKCD
Cell Cycle Checkpoints	1	2.44949	-2.52982	2.64575	1.07	0.316	2.43	0.834	2.43	0.0588	0.0221	0.0368	0.0257	AHCTF1,CLASP2,CLIP1,MDM2,PAFAH1B1,PPP2R5B,PSMB6,PSMC6,RANGAP1,RPS27A,UBA52,UBB,XPO1,YWHAB,YWHAE,YWHAG	CDKN1B,PSMA4,PSMD3,PSME2,RBBP8,ZW10	ANAPC5,CDKN1B,CLASP1,DYNC1LI2,ITGB3BP,PPP2R1A,PSME4,PSMF1,UBC,YWHAB	BUB3,CLASP2,DSN1,PPP2R5B,PSMB10,PSMB4,ZWINT
Heparan Sulfate Biosynthesis (Late Stages)	-1.63299	0	0	0	1.07	0	0	0	1.07	0.0745	0.0106	0.0106	0.0106	EXT2,GLCE,HS3ST5,LARS1,SULT4A1,TARS2,UST	HS3ST1	HS3ST4	HS6ST1
Pyrimidine Ribonucleotides Interconversion	0	0	0	0	1.06	1.27	0.366	0.308	1.27	0.0952	0.0714	0.0238	0.0238	CTPS2,DDX3X,DHX9,ENTPD5	CTPS2,ENTPD3,Nme2	CMPK1	NME5
April Mediated Signaling	-2	0			1.06	0.674				0.0952	0.0476			MAP3K14,NFAT5,NFKB1,TRAF3	CHUK,NFKBIA
Type II Diabetes Mellitus Signaling	-0.377964	0	0	0	1.06	0.423	0	0.358	1.06	0.0658	0.0263	0.00658	0.0197	INSR,ITPR1,MAP3K14,MAPK3,NFKB1,NSMAF,PPARG,PRKAG2,PRKCA,PRKD1	CHUK,NFKBIA,PRKAA1,PRKCE	AKT1	PRKCD,SLC27A1,SLC27A4
Neurovascular Coupling Signaling Pathway	-1.73205	1.34164	0	0	1.06	0.288	0	0	1.06	0.0603	0.0216	0.0129	0.0129	CALM1,CALM2,ENTPD5,GABRB1,GUCY1A2,ITPR1,KCNMA1,NPR2,PLD2,PRKAG2,PRKAR2A,PRKG1,ROCK1,TRPC3	ENTPD3,GNAQ,KCNJ9,PPP1R12B,PRKG2	NT5C,PNPLA2,PPP1R12B	CALM2,GRIA4,PRKAR2A
Polyamine Regulation in Colon Cancer	0.447214	0	0	0	1.05	0	0.262	0.212	1.05	0.0847	0.0169	0.0169	0.0169	MAPK3,MLST8,OAZ1,PPARG,RPTOR	DOHH	AKT1	EIF5A
Leptin Signaling in Obesity	0		0	0	1.05		0.563	0		0.0779		0.026	0.013	ADCY5,ADCY9,MAPK3,PLCL1,PRKAG2,PRKAR2A		AKT1,STAT3	PRKAR2A
Cholesterol biosynthesis	0	2	0	1.34164	1.03	2.68	1.3	4.21	4.21	0.111	0.148	0.0741	0.185	DHCR24,FDFT1,NSDHL	EBP,HMGCR,IDI1,LBR	HSD17B7,LBR	DHCR24,FDFT1,HMGCR,HMGCS1,PLPP6
GABA receptor activation	-0.447214	0		0	1.03	0.905		0.604		0.0833	0.05		0.0333	ADCY5,ADCY9,GABRB1,GNAI2,GNAL	ARHGEF9,GNB5,KCNJ9		GNAL,GNB4
B Cell Activating Factor Signaling	-2	0			1.03	0.659				0.093	0.0465			MAP3K14,NFAT5,NFKB1,TRAF3	CHUK,NFKBIA
Cleavage and Polyadenylation of Pre-mRNA	0	0			1.03	0.628				0.154	0.0769			PABPN1,PAPOLA	CPSF6
Transcriptional regulation by RUNX3	0	0	0	0	1.03	0.504	0.865	1.72	1.72	0.0729	0.0312	0.0312	0.0521	HDAC4,MDM2,PSMB6,PSMC6,RPS27A,UBA52,UBB	PSMA4,PSMD3,PSME2	PSMF1,TCF7L1,UBC	MAML2,PSMB10,PSMB4,SRC,TEAD1
Effects of PIP2 hydrolysis	0	0		0	1.03	0.369		0.453		0.111	0.037		0.037	DGKQ,ITPR1,TRPC3	PRKCE		PRKCD
Non-Small Cell Lung Cancer Signaling	0	0	0	0	1.03	0.231	1.4	0.703	1.4	0.0729	0.0208	0.0417	0.0312	E2F4,HDAC4,HDAC9,ITPR1,MAPK3,PRKCA,SIN3A	E2F2,HDAC8	AKT1,HDAC3,MRAS,NRAS	NRAS,RARB,RRAS
Mitochondrial iron-sulfur cluster biogenesis	0			0	1.03			0.724		0.154			0.0769	FDX1,ISCU			LYRM4
Smooth Muscle Contraction	-1	0	0	0	1.03	0.23	0.358	1.51	1.51	0.093	0.0233	0.0233	0.0698	CALM1,GUCY1A2,SORBS1,TPM3	TLN1	MYL9	CALD1,ITGA1,ITGB5
Vasopressin regulates renal water homeostasis via Aquaporins	0	0		0	1.03	0.23		0.823		0.093	0.0233		0.0465	ADCY5,ADCY9,GNAS,PRKAR2A	GNB5		GNB4,PRKAR2A
IL-7 Signaling Pathway	-1.34164	0	0	0	1.01	0.317	0.548	0	1.01	0.0759	0.0253	0.0253	0.0127	BCL6,EBF1,FYN,MAPK3,PTK2,STAT5B	CDKN1B,JAK3	AKT1,CDKN1B	MCL1
Antioxidant Action of Vitamin C	1.34164	0	0	0	0.999	0.367	0.335	0	0.999	0.0684	0.0256	0.0171	0.00855	MAPK3,NFKB1,PLCL1,PLD2,PLD5,SLC23A2,STAT5B,TXN	CHUK,NFKBIA,TXNRD1	PNPLA2,TXNRD1	TXNRD2
Small Cell Lung Cancer Signaling	0	0	0	0	0.998	1.81	1.38	0	1.81	0.0714	0.0612	0.0408	0.0102	E2F4,HDAC4,HDAC9,NFKB1,PTK2,SIN3A,TRAF3	BCL2L1,CDKN1B,CHUK,E2F2,HDAC8,NFKBIA	AKT1,CDKN1B,CYCS,HDAC3	RARB
MTOR signalling	0	0	0		0.994	1.72	1.27			0.107	0.107	0.0714		MLST8,RPTOR,YWHAB	RRAGB,RRAGD,TSC2	AKT1,YWHAB
RHO GTPases activate PKNs	0	0	-2.23607		0.994	1.72	4.51			0.107	0.107	0.179		YWHAB,YWHAE,YWHAG	MYH10,PPP1R12B,RHOB	MYL9,PKN2,PPP1R12B,RHOC,YWHAB
Neuregulin Signaling	-1.88982	0	-2	2	0.983	0.361	1.14	2.54	2.54	0.0678	0.0254	0.0339	0.0593	HSP90AB1,MAPK3,NRG3,PRKCA,PRKD1,PSEN1,RPS6KB2,STAT5B	CDKN1B,PRKCE,TMEFF2	AKT1,CDKN1B,MRAS,NRAS	ITGA1,ITGB5,ITGB8,NRAS,PRKCD,RRAS,SRC
Kinesins	2.23607			0	0.983			0.584		0.0806			0.0323	KIF5B,TUBA1A,TUBB2A,TUBB3,TUBB4B			KIF3A,TUBB2A
Adrenergic Receptor Signaling Pathway (Enhanced)	-0.57735	-1		1.41421	0.98	0		1.84		0.0606	0.0202		0.0404	ADCY5,ADCY9,ATP6V1E1,GNAI2,GNAL,GNAS,ITPR1,PLCL1,PRKAG2,PRKAR2A,PRKCA,PRKD1	DBH,GNAQ,PRKCE,TNFSF12		ATP6V1C1,ATP6V1F,ATP6V1G1,GNAL,GNAO1,IL18,PRKAR2A,PRKCD
Signaling by Insulin receptor	0		0	2	0.973		0.344	2.24		0.0889		0.0222	0.0889	ATP6V1E1,INSR,MAPK3,PTPRF		NRAS	ATP6V1C1,ATP6V1F,ATP6V1G1,NRAS
Pyrimidine Ribonucleotides De Novo Biosynthesis	0	0	0	0	0.973	1.19	0.344	0.288	1.19	0.0889	0.0667	0.0222	0.0222	CTPS2,DDX3X,DHX9,ENTPD5	CTPS2,ENTPD3,Nme2	CMPK1	NME5
Metabolism of nitric oxide: NOS3 activation and regulation	0	0	0		0.97	0.6	0.767			0.143	0.0714	0.0714		CALM1,CYGB	CYGB	AKT1
Guanosine Nucleotides Degradation III	0		0		0.97		0.767			0.143		0.0714		ACP3,NT5C2		NT5C
Regulation of TP53 Activity through Association with Co-factors	0		0		0.97		0.767			0.143		0.0714		POU4F1,TP53BP2		AKT1
Choline Biosynthesis III	0				0.97					0.143				PLD2,PLD5
Colanic Acid Building Blocks Biosynthesis	0				0.97					0.143				GALK2,GMDS
DNA Double-Strand Break Repair by Non-Homologous End Joining	0				0.97					0.143				DCLRE1C,PRKDC
Role of JAK family kinases in IL-6-type Cytokine Signaling	1.34164	0	0	0	0.966	0.305	0.533	0	0.966	0.0741	0.0247	0.0247	0.0123	HSP90AB1,IL11RA,IL6ST,MAPK3,PIAS1,STAT5B	BCL2L1,PIAS1	CNTFR,STAT3	MCL1
STAT3 Pathway	-1.13389	0	-1.88982	0	0.962	0	2.58	0.417	2.58	0.0647	0.0144	0.0504	0.0216	FLT1,GHR,IGF1R,IL11RA,IL6ST,INSR,MAPK3,PTPN2,TGFBR3	BMPR1A,MAP3K9	GHR,IL17RB,MRAS,NRAS,NTRK3,STAT3,TGFBR2	NRAS,RRAS,SRC
Myogenesis	0		0		0.959		0.492			0.103		0.0345		CDH4,NEO1,TCF12		BNIP2
Virus Entry via Endocytic Pathways	-0.707107	0	-1	1.89737	0.952	0.636	1.12	4.63	4.63	0.0667	0.0333	0.0333	0.0833	ACTA1,ACTB,ACTG1,AP3B1,FLNB,FYN,PRKCA,PRKD1	AP1G2,HLA-A,PRKCE,TFRC	AP1M1,AP2B1,MRAS,NRAS	AP1B1,AP2M1,AP5M1,ITGB5,ITGB8,ITSN1,NRAS,PRKCD,RRAS,SRC
Metabolism of water-soluble vitamins and cofactors	-2.44949	0		2	0.948	0.628		1.37		0.0732	0.0366		0.0488	ABCC1,ACACA,MMADHC,PCCA,PPCDC,SLC23A2	HLCS,PC,RFK		AASDHPPT,ACACB,CYB5A,RFK
FLT3 Signaling in Hematopoietic Progenitor Cells	-0.447214	0	-2.23607	0	0.948	0.299	2.32	0.843	2.32	0.0732	0.0244	0.061	0.0366	ATF4,CREB1,CREB3L2,GAB2,MAPK3,STAT5B	FLT3,FLT3LG	AKT1,ATF2,MRAS,NRAS,STAT3	CREB5,NRAS,RRAS
GABAergic Receptor Signaling Pathway (Enhanced)	1.66667	0		1.63299	0.948	0		1.6		0.0643	0.0143		0.0429	ADCY5,ADCY9,GABRB1,GNAI2,GNAL,GOT2,ITPR1,PRKAG2,PRKAR2A	GNB5,KCNJ9		ABAT,GLUL,GNAL,GNAO1,GNB4,PRKAR2A
Heparan Sulfate Biosynthesis	-1.63299	0	0	0	0.947	0	0	0	0.947	0.0693	0.0099	0.0099	0.0099	EXT2,GLCE,HS3ST5,LARS1,SULT4A1,TARS2,UST	HS3ST1	HS3ST4	HS6ST1
Apelin Pancreas Signaling Pathway	0	0		0	0.946	0.212		0.281		0.087	0.0217		0.0217	ERN1,NFKB1,PRKAG2,PRKAR2A	PRKAA1		PRKAR2A
Oxytocin in Brain Signaling Pathway	-0.333333	0	-1.13389	1.13389	0.945	0	2.24	1.8	2.24	0.0597	0.0199	0.0398	0.0398	ATF4,CALM1,CALM2,CREB1,CREB3L2,GNAI2,GNAL,ITPR1,MAPK3,NFKB1,PRKCA,PRKD1	CAMKK1,GNAQ,GNB5,PRKCE	AKT1,ATF2,CAMKK2,EIF2A,MRAS,NRAS,PNPLA2,TRPV1	CALM2,CREB5,GNAL,GNAO1,GNB4,NRAS,PRKCD,RRAS
Peroxisomal protein import	1.34164	0	0	0	0.939	0.423	0.239	1.08	1.08	0.0781	0.0312	0.0156	0.0469	HMGCL,RPS27A,UBA52,UBB,UBE2D2	ACOX3,PHYH	UBC	CAT,ECH1,SCP2
Thrombopoietin Signaling	-1.34164	0	0	0	0.939	0	1.27	1.08	1.27	0.0781	0.0156	0.0469	0.0469	GAB2,MAPK3,PRKCA,PRKD1,STAT5B	PRKCE	MRAS,NRAS,STAT3	NRAS,PRKCD,RRAS
Biotin-carboxyl Carrier Protein Assembly	0	0		0	0.935	1.22		1.33		0.333	0.333		0.333	ACACA	HLCS		ACACB
Intracellular oxygen transport	0	0			0.935	1.22				0.333	0.333			CYGB	CYGB
Aspartate Biosynthesis	0				0.935					0.333				GOT2
Glutamate Degradation II	0				0.935					0.333				GOT2
Glutathione Biosynthesis	0				0.935					0.333				GCLC
Interconversion of 2-oxoglutarate and 2-hydroxyglutarate	0				0.935					0.333				D2HGDH
L-cysteine Degradation III	0				0.935					0.333				CISD1
N-acetylglucosamine Degradation I	0				0.935					0.333				GNPDA2
NFE2L2 regulating TCA cycle genes	0				0.935					0.333				ME1
SUMOylation of nuclear envelope proteins	0				0.935					0.333				RANGAP1
Activation of kainate receptors upon glutamate binding	0	0		0	0.926	1.64		0.417		0.1	0.1		0.0333	CALM1,GRIK1,GRIK4	DLG3,GNB5,GRIK4		GNB4
Regulation of CDH11 Expression and Function	0				0.926					0.1				CDH11,TNRC6A,TNRC6C
Synthesis of DNA	2.12132	2.23607	-2	0	0.922	0.976	1.09	0.51	1.09	0.0656	0.041	0.0328	0.0246	PRIM2,PSMB6,PSMC6,RBX1,RPS27A,SKP1,UBA52,UBB	GINS3,POLA2,PSMA4,PSMD3,PSME2	ANAPC5,PSME4,PSMF1,UBC	PRIM2,PSMB10,PSMB4
Mitotic Telophase/Cytokinesis	0			0	0.919			0.668		0.133			0.0667	NIPBL,WAPL			PDS5B
Interleukin-15 signaling	0	0	0		0.919	0.574	0.74			0.133	0.0667	0.0667		GAB2,STAT5B	JAK3	STAT3
Urate Biosynthesis/Inosine 5'-phosphate Degradation	0		0		0.919		0.74			0.133		0.0667		ACP3,NT5C2		NT5C
Hedgehog ligand biogenesis	2.23607	0	0	0	0.918	0.83	1.25	0.556	1.25	0.0769	0.0462	0.0462	0.0308	PSMB6,PSMC6,RPS27A,UBA52,UBB	PSMA4,PSMD3,PSME2	PSME4,PSMF1,UBC	PSMB10,PSMB4
Potassium Channels	-2.64575	0	0	0	0.914	0.453	0.801	0	0.914	0.068	0.0291	0.0291	0.00971	HCN1,KCNAB1,KCNB2,KCNH1,KCNK10,KCNK13,KCNMA1	GNB5,KCNH8,KCNJ9	KCNA1,KCNK1,KCNQ3	GNB4
Cellular Effects of Sildenafil (Viagra)	-0.353553	-1.14708	-1.66667	-2.3094	0.907	0.948	0	0.52	0.948	0.0496	0.0277	0.0131	0.019	ACTA1,ACTB,ACTG1,ACVR2B,ADCY5,ADCY9,ADGRB3,ADGRL3,ATF4,CALM1,CALM2,CREB1,CREB3L2,GNAI2,GPR158,GRM8,GUCY1A2,HCN1,HSP90AB1,LGR4,MAPK3,MAPK6,MYO18A,NFAT5,NFKB1,NPR2,PPARG,PPM1L,PPP2R2B,PPP2R5B,PRKAG2,PRKAR2A,PRKG1,TGFBR3	ATP2A2,EDNRA,F2R,FZD10,GNAQ,GNB5,GPR162,MYH10,NFKBIA,NPY1R,NPY2R,PDE6A,PPP1R12B,PRKAA1,PRKCE,PRKG2,PTGER1,SMAD1,SMAD2	AKT1,ATF2,KCNQ3,MYL9,OPRM1,PDE6D,PPP1R12B,PPP2R1A,TGFBR2	ADGRG6,CALM2,CREB5,F2R,FZD3,GNB4,GPR146,GPR155,GPR176,PPP2R5B,PPP3CB,PRKAR2A,S1PR3
DHCR24 Signaling Pathway	-0.333333	0	-1	1.88982	0.907	0	0.906	2.08	2.08	0.0629	0.014	0.028	0.049	DHCR24,GGA3,MDM2,NFKB1,PRKCA,PRKD1,SCARB1,THRA,THRB	HMGCR,PRKCE	AKT1,APOE,MRAS,NRAS	APOE,DHCR24,HMGCR,NRAS,PRKCD,RRAS,TTR
Pyridoxal 5'-phosphate Salvage Pathway	-1.34164	1	0	0	0.898	1.34	1.24	1.05	1.34	0.0758	0.0606	0.0455	0.0455	ADPGK,GRK5,LIMK2,MAPK3,MAPK6	ADPGK,MAP3K9,PRKAA1,PRKCE	CSNK1A1,DYRK1A,PRP4K	PRKCD,PRKX,PRP4K
Mitotic Prophase	-1.13389	1	0		0.898	0.784	0.792			0.0673	0.0385	0.0288		BANF1,LEMD3,LMNA,MAPK3,NUP93,PRKCA,USO1	BLZF1,ENSA,LPIN2,POM121C	H2AZ2,LEMD2,PPP2R1A
Regulation of endogenous retroelements	-1.13389	0	0	0	0.898	0	0.792	0.304	0.898	0.0673	0.00962	0.0288	0.0192	ACTB,CHD3,DNMT3A,DPF3,SMARCA2,SMARCD3,SS18	MORC2	DNMT3A,H2AZ2,RBBP7	DNMT3A,ZNF354A
XBP1(S) activates chaperone genes	-1	0	0	0	0.896	0.589	0.324	0.749	0.896	0.0833	0.0417	0.0208	0.0417	GFPT1,LMNA,PPP2R5B,TSPYL2	ACADVL,TLN1	TPP1	HDGF,PPP2R5B
DNA Damage Bypass	2	0	0	0	0.896	0.201	0.873	0.269	0.896	0.0833	0.0208	0.0417	0.0208	RBX1,RPS27A,UBA52,UBB	REV3L	UBC,UBE2B	MAD2L2
Complex IV assembly	0	0			0.896	0.201				0.0833	0.0208			COX6B1,COX6C,COX7A2,TACO1	PNKD
Superpathway of Cholesterol Biosynthesis	0	2	0	1	0.894	2.45	1.2	2.84	2.84	0.0968	0.129	0.0645	0.129	DHCR24,FDFT1,NSDHL	EBP,HMGCR,IDI1,LBR	HSD17B7,LBR	DHCR24,FDFT1,HMGCR,HMGCS1
Signaling by BMP	0	0			0.894	2.45				0.0968	0.129			ACVR2B,FSTL1,TGFBR3	BMPR1A,SKI,SMAD1,SMAD9
Signaling by ALK	0	0	0	0	0.894	0.325	1.2	0.406	1.2	0.0968	0.0323	0.0645	0.0323	ALK,ALKAL2,SIN3A	JAK3	HDAC3,STAT3	SRC
Sonic Hedgehog Signaling	0		0	0	0.894		0.468	0.406		0.0968		0.0323	0.0323	PRKAG2,PRKAR2A,SUFU		DYRK1A	PRKAR2A
Endosomal Sorting Complex Required For Transport (ESCRT)	0		0		0.894		1.2			0.0968		0.0645		RPS27A,UBA52,UBB		UBC,VPS36
MyD88 dependent cascade initiated on endosome	0	0	0	0	0.894	0.325	0.468	0.406	0.894	0.0968	0.0323	0.0323	0.0323	RPS27A,UBA52,UBB	CHUK	UBC	TAB1
LPS-stimulated MAPK Signaling	-0.816497	0	0	0	0.893	0.598	0.981	0.81	0.981	0.0706	0.0353	0.0353	0.0353	CREB1,MAP3K14,MAPK3,NFKB1,PRKCA,PRKD1	CHUK,NFKBIA,PRKCE	ATF2,MRAS,NRAS	NRAS,PRKCD,RRAS
HOTAIR Regulatory Pathway	-1.66667	0	-1.34164	0	0.885	0.359	1.63	0.308	1.63	0.0606	0.0242	0.0364	0.0182	ATG7,ATXN1,DZIP3,H3-3B,KMT2A,MDM2,MMP16,NFKB1,RCOR1,ROCK1	MMP11,NFKBIA,PCDH10,WNT4	AKT1,H3-3A,RBBP7,RHOC,STAT3,TCF7L1	CD44,JARID2,MMP24
Asparagine N-linked glycosylation	0	2	-1.88982	0	0.879	0.596	2.84	0.225	2.84	0.064	0.032	0.056	0.016	DAD1,FUT8,GFPT1,GMDS,RPS27A,STT3A,UBA52,UBB	ALG6,LMAN1,NAGK,NUS1	AMFR,CALR,DPM1,MAN1A1,MAN1C1,ST8SIA3,UBC	ALG9,ST8SIA3
ERBB4 Signaling	-1	0	0	0	0.878	0.399	1.22	1.65	1.65	0.0746	0.0299	0.0448	0.0597	MAPK3,NRG3,PRKCA,PRKD1,PSEN1	PRKCE,PSEN2	AKT1,MRAS,NRAS	NRAS,PRKCD,PSENEN,RRAS
PXR/RXR Activation	-1.34164		0	0	0.878		0.649	0.537		0.0746		0.0299	0.0299	INSR,NCOA1,PCK2,PRKAG2,PRKAR2A		AKT1,NCOA1	ABCB9,PRKAR2A
Regulation of the Epithelial Mesenchymal Transition in Development Pathway	-1.34164	2	0	0	0.876	1.5	0	0.8	1.5	0.0698	0.0581	0.0116	0.0349	BCL9,DVL3,NFKB1,PSEN1,PYGO2,SUFU	FZD10,PSEN2,PYGO1,S100A4,WNT4	TCF7L1	FZD3,PSENEN,PYGO1
Glucose metabolism	0.447214	2	0	0	0.876	1	0.498	0.398	1	0.0698	0.0465	0.0233	0.0233	ADPGK,GNPDA2,NUP93,PCK2,PGAM1,PGM2L1	ADPGK,PC,POM121C,SLC37A4	PFKP,PPP2R1A	PFKP,SLC37A4
BAG2 Signaling Pathway	1	0	0	0	0.876	0.589	0.97	0.8	0.97	0.0698	0.0349	0.0349	0.0349	HSPA8,MAPK3,MDM2,NFKB1,PSMB6,PSMC6	PSMA4,PSMD3,PSME2	PRKN,PSME4,PSMF1	HSPA8,PSMB10,PSMB4
FGF Signaling	-0.447214	0	0	0	0.876	0.278	0.97	0	0.97	0.0698	0.0233	0.0349	0.0116	ATF4,CREB1,CREB3L2,ITPR1,MAPK3,PRKCA	FGF11,FGF14	AKT1,ATF2,STAT3	CREB5
Apelin Muscle Signaling Pathway	0	0	0	0	0.873	1.1	0.859	1.36	1.36	0.0816	0.0612	0.0408	0.0612	GNAI2,GNAL,GNAS,PRKAG2	GNAQ,GNB5,PRKAA1	AKT1,MRAS	GNAL,GNAO1,GNB4
Signal regulatory protein family interactions	0			0	0.873			0.644		0.125			0.0625	CD47,PTK2			SRC
Nonhomologous End-Joining (NHEJ)	-2				0.873					0.0816				DCLRE1C,PRKDC,RIF1,TDP1
Complex I biogenesis	2.23607	2	0	1.34164	0.858	1.3	1.21	2.33	2.33	0.0735	0.0588	0.0441	0.0735	MT-ND6,NDUFA3,NDUFA9,NDUFAF3,NDUFC1	LYRM2,NDUFB7,NDUFV1,TMEM186	MT-ND2,NDUFA3,NDUFAB1	NDUFB4,NDUFC2,NDUFS3,NDUFS5,NUBPL
Glutamate Receptor Signaling	0	0		0	0.858	0.391		1.63		0.0735	0.0294		0.0588	CALM1,CALM2,GRIK1,GRIK4,GRM8	GNB5,GRIK4		CALM2,GLUL,GNB4,GRIA4
Signaling by NOTCH3	0	0	0	0	0.85	1.08	0.845	0.721	1.08	0.08	0.06	0.04	0.04	PSEN1,RPS27A,UBA52,UBB	NEURL1B,PSEN2,TACC3	PLXND1,UBC	MAML2,PSENEN
MYC Mediated Apoptosis Signaling	1	0	0	0	0.85	0.564	0.311	0.721	0.85	0.08	0.04	0.02	0.04	MDM2,NFKB1,PRKAG2,PRKAR2A	BCL2L1,CHUK	CYCS	MCL1,PRKAR2A
nNOS Signaling in Neurons	0	0	0	0	0.85	0	0.311	1.34	1.34	0.08	0.02	0.02	0.06	CALM1,CALM2,PRKCA,PRKD1	PRKCE	CAMK2A	CALM2,PPP3CB,PRKCD
Amyloid fiber formation	1.63299		0	0	0.842		1.52	0.779		0.0682		0.0455	0.0341	CALCA,GGA3,ITM2B,RPS27A,UBA52,UBB		APOE,GGA2,PRKN,UBC	APOE,PSENEN,TTR
Glycosaminoglycan metabolism	-2.12132	0	0	0	0.838	0	0.292	0.475	0.838	0.0625	0.0156	0.0156	0.0234	ABCC5,EXT2,GLCE,GPC6,HS3ST5,HYAL1,SDC3,UST	CHST9,HS3ST1	CHPF2,HS3ST4	ABCC5,CD44,HS6ST1
GP6 Signaling Pathway	-2.44949	0	0	0	0.838	0	0	0.827	0.838	0.0625	0.0156	0.00781	0.0312	CALM1,CALM2,COL8A1,FYN,ITPR1,PRKCA,PRKD1,PTK2	PRKCE,TLN1	AKT1	CALM2,COL26A1,LAMC1,PRKCD
Inhibition of Angiogenesis by TSP1	0		0		0.835		1.15			0.0909		0.0606		CD47,FYN,GUCY1A2		AKT1,TGFBR2
Adenosine Nucleotides Degradation II	0		0		0.829		0.691			0.118		0.0588		ACP3,NT5C2		NT5C
Chondroitin Sulfate Degradation (Metazoa)	0				0.829					0.118				HYAL1,OGA
Xenobiotic Metabolism CAR Signaling Pathway	-0.27735	0	0	0.447214	0.828	0	0	0.5	0.828	0.0558	0.0129	0.0129	0.0215	ABCC1,HS3ST5,HSP90AB1,MAPK3,NCOA1,PPM1L,PPP2R2B,PPP2R5B,PRKCA,PRKD1,SRA1,SULT4A1,UST	CITED2,HS3ST1,PRKCE	HS3ST4,NCOA1,PPP2R1A	ALDH9A1,HS6ST1,PPP2R5B,PRKCD,SRC
FAT10 Cancer Signaling Pathway	-1	0	0	0	0.827	1.06	1.52	0.252	1.52	0.0784	0.0588	0.0588	0.0196	ACVR2B,EEF1A1,NFKB1,TGFBR3	CHUK,NFKBIA,SMAD2	AKT1,STAT3,TGFBR2	MAD2L2
D-glucuronate Degradation I	0			0	0.819			2.83		0.25			0.5	AKR1A1			AKR1A1,CRYL1
N-acetylglucosamine Degradation II	0	0			0.819	1.1				0.25	0.25			GNPDA2	NAGK
Phagosome Maturation	0	0	0	0	0.815	0	0.4	0.856	0.856	0.0585	0.0175	0.0175	0.0292	ATP6V1E1,CTSL,DYNLRB1,DYNLT3,TUBA1A,TUBB,TUBB2A,TUBB3,TUBB4B,VTI1A	HLA-A,RAB5C,VPS18	CALR,DYNC1LI2,YKT6	ATP6V1C1,ATP6V1F,ATP6V1G1,TUBB2A,VPS11
Macrophage Alternative Activation Signaling Pathway	-0.632456	0	0	-1	0.814	0	0.326	0.435	0.814	0.0573	0.0156	0.0156	0.0208	ABCA1,ATF4,CREB1,CREB3L2,H3-3B,MAPK3,MLST8,NFKB1,PPARG,RPTOR,SCARB1	HLA-DQA1,JAK3,NFKBIA	ATF2,H3-3A,STAT3	ABCA1,CREB5,EPAS1,IL18
BMP signaling pathway	-0.447214	0	0	1	0.81	0.553	0.926	1.25	1.25	0.0667	0.0333	0.0333	0.0444	ACVR2B,CREB1,MAPK3,NFKB1,PRKAG2,PRKAR2A	BMPR1A,SMAD1,SMAD9	ATF2,MRAS,NRAS	NRAS,PRKAR2A,RRAS,TAB1
4-1BB Signaling in T Lymphocytes	0	0	0		0.807	0.815	0.436			0.0882	0.0588	0.0294		MAP3K14,MAPK3,NFKB1	CHUK,NFKBIA	ATF2
Amyloid Processing	0	0	0	0	0.806	1.04	0.817	0.696	1.04	0.0769	0.0577	0.0385	0.0385	MAPK3,PRKAG2,PRKAR2A,PSEN1	BACE2,PRKCE,PSEN2	AKT1,CSNK1A1	PRKAR2A,PSENEN
Costimulation by the CD28 family	-1.41421	0	0	0	0.798	0.298	0.596	0.458	0.798	0.0611	0.0229	0.0229	0.0229	CDKL1,FER,FYN,MAP3K14,MLST8,PPP2R5B,PRR5,STK39	HLA-DQA1,STK19,STK25	AKT1,PPP2R1A,RICTOR	NME5,PPP2R5B,SRC
Centrosomal KIAA0586 Signaling Pathway	0.707107	0.447214	0	0	0.786	0.871	0.59	0.793	0.871	0.0606	0.0379	0.0227	0.0303	BTRC,NIN,PCM1,PRKAR2A,PSMB6,PSMC6,RBX1,SKP1	FGF11,FGF14,PSMA4,PSMD3,PSME2	BTRC,PSME4,PSMF1	CD44,PRKAR2A,PSMB10,PSMB4
CREB Signaling in Neurons	-3.53009	1.26491	-1.66667	1.38675	0.784	0	0.513	2.29	2.29	0.0487	0.0195	0.0162	0.0308	ADCY5,ADCY9,ADGRB3,ADGRL3,ATF4,CALM1,CALM2,CAMK2D,CREB1,CREB3L2,FLT1,GHR,GNAI2,GNAL,GNAS,GPR158,GRIK1,GRIK4,GRM8,IGF1R,INSR,ITPR1,LGR4,MAPK3,PLCL1,PRKAG2,PRKAR2A,PRKCA,PRKD1,TGFBR3	BMPR1A,EDNRA,F2R,FZD10,GNAQ,GNB5,GPR162,GRIK4,NPY1R,NPY2R,PRKCE,PTGER1	AKT1,ATF2,CAMK2A,GHR,MRAS,NRAS,NTRK3,OPRM1,POLR2B,TGFBR2	ADGRG6,CALM2,CREB5,F2R,FZD3,GNAL,GNAO1,GNB4,GPR146,GPR155,GPR176,GRIA4,NRAS,POLR2A,POLR2F,PRKAR2A,PRKCD,RRAS,S1PR3
Methylmalonyl Pathway	0			0	0.819			1.21		0.25			0.25	PCCA			MCEE
Oxytocin in Spinal Neurons Signaling Pathway	0	0	0		0.781	0.795	1.95			0.0857	0.0571	0.0857		GUCY1A2,NPR2,PRKG1	CAMKK1,PRKG2	CAMKK2,NT5C,TRPV1
2-ketoglutarate Dehydrogenase Complex	0				0.819					0.25				DLST
Coenzyme A Biosynthesis	0				0.819					0.25				PPCDC
L-cysteine Degradation I	0				0.819					0.25				GOT2
NAD Biosynthesis III	0				0.819					0.25				NMNAT2
Rapoport-Luebering Glycolytic Shunt	0				0.819					0.25				PGAM1
Nucleotide catabolism	0	0	0		0.781	0.288	0.426			0.0857	0.0286	0.0286		ENTPD5,NT5C2,NUDT9	ENTPD3	NT5C
RANK Signaling in Osteoclasts	-1	0	0	0	0.764	0.528	0	1.21	1.21	0.0645	0.0323	0.0108	0.043	CALM1,CALM2,MAP3K14,MAP3K3,MAPK3,NFKB1	CHUK,MAP3K9,NFKBIA	AKT1	CALM2,MAP3K4,PPP3CB,SRC
UVB-Induced MAPK Signaling	0	0	0	0	0.764	0	0.792	0.236	0.792	0.0741	0.0185	0.037	0.0185	H3-3B,MAPK3,PRKCA,PRKD1	PRKCE	AKT1,H3-3A	PRKCD
IL-10 Signaling	-0.333333	-0.447214	0	0	0.759	1	0.468	0.346	1	0.0581	0.0387	0.0194	0.0194	ATF4,CREB1,CREB3L2,DDIT4,IL6ST,MAP3K14,NFKB1,PRKAG2,STAT5B	BCL2L1,CHUK,HLA-A,HLA-DQA1,NFKBIA,PRKAA1	AKT1,ATF2,STAT3	CREB5,IL18,TAB1
Cohesin Chromatin Regulation Pathway	-2.13809	1.63299	0.816497	0.816497	0.752	0.532	1.2	0.611	1.2	0.0532	0.0266	0.0266	0.0228	CCNC,FAT3,FTO,MECP2,MED11,MED12L,MED6,NIPBL,PCDH19,PPM1L,PPP2R2B,PPP2R5B,SRA1,WAPL	ANAPC13,CBX1,HDAC8,MED17,MED31,PCDH10,PCDHA11	ANAPC5,H2AZ2,MED17,PCDHAC2,POLR2B,PPP2R1A,PTTG1	CBX3,MED29,PCDH9,POLR2A,POLR2F,PPP2R5B
GABA synthesis, release, reuptake and degradation	0	0		0	0.752	0.488		1.44		0.105	0.0526		0.105	HSPA8,RIMS1	CPLX1		ABAT,HSPA8
Ceramide Signaling	-0.447214		-1.34164	2.23607	0.794		2.13	1.81		0.0659		0.0549	0.0549	MAPK3,NFKB1,NSMAF,PPM1L,PPP2R2B,PPP2R5B		AKT1,CYCS,MRAS,NRAS,PPP2R1A	DIABLO,NRAS,PPP2R5B,RRAS,S1PR3
Dermatan Sulfate Degradation (Metazoa)	0				0.789					0.111				HYAL1,OGA
Senescence-Associated Secretory Phenotype (SASP)	1.34164	0	-0.447214		0.751	0.348	2.51			0.0676	0.027	0.0676		MAPK3,NFKB1,RPS27A,UBA52,UBB	CDKN1B,IGFBP7	ANAPC5,CDKN1B,H2AZ2,STAT3,UBC
Glucocorticoid Receptor Signaling	0	0	0	0	0.746	0.603	3.31	2.08	3.31	0.0483	0.025	0.0317	0.03	ACTB,ARID2,ATP5MC1,BAG1,CREB1,CREBZF,DCAF6,ERCC3,GHR,H3-3B,HSP90AB1,HSPA8,IL11RA,IL6ST,MAP3K14,MAPK3,MT-ND6,NCOA1,NDUFA3,NDUFA9,NFAT5,NFKB1,PCK2,PPARG,PRKAG2,SMARCA2,SMARCD3,SRA1,STAT5B	BCL2L1,CHUK,HLA-A,HLA-DQA1,JAK3,NCOA2,NDUFB7,NDUFV1,NFKBIA,PC,PRKAA1,SLC37A4,SMAD2,TAF4,TAF5L	AKT1,GHR,GTF2H5,H3-3A,HMGB1,IL17RB,KRT222,MRAS,MT-ND2,NCOA1,NDUFA3,NDUFAB1,NRAS,PDK4,POLR2B,RARG,STAT3,TAF6,TGFBR2	ATP5F1E,CREBZF,GTF2F2,HLTF,HSPA8,NDUFB4,NDUFS3,NDUFS5,NRAS,POLR2A,POLR2F,PPP3CB,RARB,RRAS,SLC37A4,SRC,TAB1,TAF10
Lymphotoxin β Receptor Signaling	-1	0	0	0	0.744	0.989	0.779	0.231	0.989	0.0727	0.0545	0.0364	0.0182	MAP3K14,MAPK3,NFKB1,TRAF3	BCL2L1,CHUK,NFKBIA	AKT1,CYCS	DIABLO
Amino acids regulate mTORC1	0	0		1	0.744	0.508		1.94		0.0727	0.0364		0.0727	ATP6V1E1,FNIP2,MLST8,RPTOR	RRAGB,RRAGD		ATP6V1C1,ATP6V1F,ATP6V1G1,FNIP1
Signaling by FGFR2	1.34164		-0.447214	0.447214	0.767		2.54	2.2		0.0685		0.0685	0.0685	MAPK3,RBFOX2,RPS27A,UBA52,UBB		HNRNPM,NRAS,POLR2B,PPP2R1A,UBC	GTF2F2,NRAS,POLR2A,POLR2F,SRC
Xenobiotic Metabolism PXR Signaling Pathway	0	0	0	0.447214	0.739	0	0.247	0.555	0.739	0.0543	0.0136	0.0136	0.0226	CAMK2D,HS3ST5,HSP90AB1,NCOA1,PPM1A,PRKAG2,PRKAR2A,PRKCA,PRKD1,SRA1,SULT4A1,UST	CITED2,HS3ST1,PRKCE	CAMK2A,HS3ST4,NCOA1	ALDH9A1,CAT,HS6ST1,PRKAR2A,PRKCD
Detoxification of Reactive Oxygen Species	0	2	0	0	0.731	2.17	1.06	0.929	2.17	0.0811	0.108	0.0541	0.0541	ATOX1,TXN,TXN2	GPX1,NUDT2,PRDX3,TXNRD1	CYCS,TXNRD1	CAT,TXNRD2
NFE2L2 regulating ER-stress associated genes	0	0			0.731	1.01				0.2	0.2			ATF4	MAFK
Phototransduction Pathway	1	0	0	0	0.725	0.497	0.277	0.226	0.725	0.0714	0.0357	0.0179	0.0179	GUCY1A2,NPR2,PRKAG2,PRKAR2A	GNB5,PDE6A	PDE6D	PRKAR2A
Deadenylation-dependent mRNA decay	-2	0	0	0	0.725	0	1.41	0.648	1.41	0.0714	0.0179	0.0536	0.0357	CNOT4,EIF4A3,PAN3,XRN1	EXOSC5	CNOT6,EIF4A1,SKIC3	HBS1L,TUT7
Prolactin Signaling	-1.34164	0	0	0	0.72	0	0.865	0.703	0.865	0.0625	0.0104	0.0312	0.0312	FYN,KCNMA1,MAPK3,PRKCA,PRKD1,STAT5B	PRKCE	MRAS,NRAS,STAT3	NRAS,PRKCD,RRAS
Valine Degradation I	0	0	0	0	0.718	1.21	0.629	0.56	1.21	0.1	0.1	0.05	0.05	AUH,HIBADH	ACADSB,BCKDHA	AUH	ABAT
SUMOylation of transcription factors	0	0		0	0.718	0.47		0.56		0.1	0.05		0.05	MDM2,PIAS1	PIAS1		TFAP2A
GDNF Family Ligand-Receptor Interactions	0	0	0	0	0.718	0	0.571	0.465	0.718	0.0658	0.0132	0.0263	0.0263	CREB1,DOK1,DOK5,ITPR1,MAPK3	DOK5	MRAS,NRAS	NRAS,RRAS
Cholecystokinin/Gastrin-mediated Signaling	-1.88982	0	-2.23607	2.23607	0.715	0.367	1.69	1.4	1.69	0.0598	0.0256	0.0427	0.0427	FNBP1,ITPR1,MAPK3,PRKCA,PRKD1,PTK2,ROCK1	GNAQ,PRKCE,RHOB	ATF2,CREM,MRAS,NRAS,RHOC	IL18,NRAS,PRKCD,RRAS,SRC
Role of PKR in Interferon Induction and Antiviral Response	-1.41421	0	-1	0	0.714	0	0.947	0.422	0.947	0.058	0.0145	0.029	0.0217	FANCC,HSP90AB1,HSPA8,MAPK3,METAP2,NFKB1,NPM1,TRAF3	CHUK,NFKBIA	ATF2,CYCS,HMGB1,STAT3	HSPA8,IL18,METAP2
Nucleotide Excision Repair Pathway	0		0	0	0.731		1.06	1.68		0.0811		0.0541	0.0811	ERCC3,ERCC4,XPA		GTF2H5,POLR2B	ERCC4,POLR2A,POLR2F
Formation of xylulose-5-phosphate	0			0	0.731			2.61		0.2			0.4	AKR1A1			AKR1A1,CRYL1
2-oxobutanoate Degradation I	0			0	0.731			1.11		0.2			0.2	PCCA			MCEE
NAFLD Signaling Pathway	0	0.377964	-0.447214	0.816497	0.712	0.753	0.745	0.823	0.823	0.0536	0.0312	0.0223	0.0268	ACACA,ATF4,CPT1C,ERN1,INSR,MLST8,NFKB1,PPM1L,PPP2R2B,PPP2R5B,PRKAG2,RPTOR	ATP2A2,CHUK,HMGCR,JAK3,PRKAA1,PRKCE,TNFSF12	AKT1,EIF2A,PNPLA2,PPP2R1A,STAT3	ACACB,ATF6,HMGCR,IL18,PPP2R5B,ULK1
Acetate Conversion to Acetyl-CoA	0				0.731					0.2				DIP2A
Galactose Degradation I (Leloir Pathway)	0				0.731					0.2				GALK2
NAD Biosynthesis from 2-amino-3-carboxymuconate Semialdehyde	0				0.731					0.2				NMNAT2
NAD Salvage Pathway III	0				0.731					0.2				NMNAT2
Signaling by MST1	0				0.731					0.2				SPINT2
RAC Signaling	-0.707107		0	2.23607	0.725		0.56	2.78		0.0584		0.0219	0.0584	ARPC5,CFL1,IQGAP1,LIMK2,MAPK3,NCKAP1,NFKB1,PTK2		MRAS,NRAS,PIP5K1A	ABI2,CD44,ITGA1,ITGB5,ITGB8,NRAS,PIP4K2C,RRAS
Folate Signaling Pathway	0	2	0	0	0.707	2.21	1.39	0.637	2.21	0.0702	0.0877	0.0526	0.0351	IL6ST,MAPK3,NFKB1,OGT	ADSL,CDKN1B,JAK3,MTHFD2L,SLC25A32	CDKN1B,MTHFD1L,STAT3	MTHFR,SRC
TWEAK Signaling	0	0	0		0.707	2.13	0.399			0.0789	0.105	0.0263		MAP3K14,NFKB1,TRAF3	BAG4,CHUK,NFKBIA,TNFSF12	CYCS
CSDE1 Signaling Pathway	0		0	0	0.725		2.18	0.648		0.0714		0.0714	0.0357	FUS,PABPN1,RPL9,TRIO		AKT1,CNOT6,CSDE1,HNRNPD	CSDE1,CTTN
Neurexins and neuroligins	-1	0		0	0.707	0.487		0.637		0.0702	0.0351		0.0351	APBA1,DLGAP1,EPB41L2,SYT9	DLG3,SHANK2		DLGAP3,LRRTM1
tRNA Charging	0	0	0		0.707	0.264	1.04			0.0789	0.0263	0.0526		CARS2,LARS1,TARS2	MARS2	GARS1,SARS1
Triglyceride metabolism	0	0			0.707	0.264				0.0789	0.0263			ABHD5,FABP3,FABP5	LPIN2
Plasma lipoprotein assembly, remodeling, and clearance	0.447214		-0.377964	0	0.718		4.16	0.914		0.0658		0.0921	0.0395	ABCA1,RPS27A,SCARB1,UBA52,UBB		AP2B1,APOE,HDLBP,LIPA,NPC2,UBC,ZDHHC8	ABCA1,AP2M1,APOE
Mitochondrial translation	-1.63299	2.82843		2.44949	0.706	3.07		2.33		0.0619	0.0825		0.0619	KGD4,MRPL13,MRPL38,MRPS17,MT-RNR1,MTIF2	GADD45GIP1,MRPL12,MRPL27,MRPL3,MRPL44,MRPL9,MRPS14,MRPS22		DAP3,GFM1,MRPL10,MRPL18,MRPS22,MRPS23
Maturation of TCA enzymes and regulation of TCA cycle	0			0	0.718			0.56		0.1			0.05	ISCU,SDHAF2			LYRM4
Signaling by Hippo	0		0		0.718		1.54			0.1		0.1		YWHAB,YWHAE		SAV1,YWHAB
Purine Nucleotides Degradation II (Aerobic)	0		0		0.718		0.629			0.1		0.05		ACP3,NT5C2		NT5C
Natural Killer Cell Signaling	-2.11058	1	0	2.23607	0.705	0	0.294	0.648	0.705	0.0542	0.0197	0.0148	0.0246	CFL1,FYN,HSPA8,LIMK2,MAP3K14,MAP3K3,MAPK3,NFAT5,NFKB1,ROCK1,WIPF1	CD226,HLA-A,JAK3,MAP3K9	AKT1,MRAS,NRAS	HSPA8,IL18,MAP3K4,NRAS,RRAS
Hepatic Cholestasis	-1.26491	1.34164	0	1.34164	0.703	0.311	0	0.817	0.817	0.0533	0.0222	0.00444	0.0267	ABCC1,ADCY5,ADCY9,CALM1,CALM2,INSR,MAPK3,NFKB1,PRKAG2,PRKAR2A,PRKCA,PRKD1	CHUK,NFKBIA,PRKAA1,PRKCE,TNFSF12	AKT1	CALM2,IL18,MAP3K4,PPP3CB,PRKAR2A,PRKCD
Toll-like Receptor Signaling	0	0	0	0	0.702	0.329	0	0.457	0.702	0.0649	0.026	0.013	0.026	MAP3K14,NFKB1,RPS27A,UBA52,UBB	CHUK,NFKBIA	UBC	IL18,TAB1
ESR-mediated signaling	0.447214	0	-0.447214	0	0.702	0	1.68	0.535	1.68	0.0593	0.0169	0.0424	0.0254	HSP90AB1,JUND,MAPK3,NCOA1,POU2F1,TNRC6A,TNRC6C	KCTD6,NCOA2	ATF2,CARM1,H2AZ2,NCOA1,POLR2B	GTF2F2,POLR2A,POLR2F
HEY1 Signaling Pathway	-2.33333	1.41421	-2	0	0.694	1.74	0.775	0	1.74	0.0559	0.0497	0.0248	0.0124	ACVR2B,ARNT,E2F4,MDM2,MMP16,PRKAG2,PSEN1,SIN3A,TGFBR3	BMPR1A,E2F2,MMP11,PRKAA1,PSEN2,SMAD1,SMAD2,SMAD9	AKT1,MFAP5,NTRK3,TGFBR2	MMP24,PSENEN
Interferon gamma signaling	-1.63299	1.34164	0	0	0.693	1.29	0.846	0.332	1.29	0.0612	0.051	0.0306	0.0204	CAMK2D,MAPK3,MID1,PIAS1,PTPN2,TRIM14	HLA-A,HLA-DQA1,MT2A,PIAS1,TRIM2	CAMK2A,IRF2,TRIM2	CD44,PRKCD
Bladder Cancer Signaling	0	0	0	0	0.69	1.01	0.675	0.529	1.01	0.0588	0.042	0.0252	0.0252	E2F4,HDAC4,HDAC9,MAPK3,MDM2,MMP16,SIN3A	E2F2,FGF11,FGF14,HDAC8,MMP11	HDAC3,MRAS,NRAS	MMP24,NRAS,RRAS
Sphingosine-1-phosphate Signaling	0.377964	0	0	0	0.69	0.356	0.675	0	0.69	0.0588	0.0252	0.0252	0.0084	ADCY5,ADCY9,FNBP1,GNAI2,MAPK3,PLCL1,PTK2	GNAQ,NAAA,RHOB	ACER3,AKT1,RHOC	S1PR3
Triacylglycerol Biosynthesis	-2	1	0	0	0.688	1.51	0.267	0.217	1.51	0.069	0.069	0.0172	0.0172	ABHD5,ELOVL6,LCLAT1,MBOAT1	AGPAT3,ELOVL6,LPGAT1,LPIN2	GPAT4	PLPP6
Role of CHK Proteins in Cell Cycle Checkpoint Control	0	0	0	0	0.688	0.477	0.267	0.217	0.688	0.069	0.0345	0.0172	0.0172	E2F4,PPM1L,PPP2R2B,PPP2R5B	E2F2,TLK2	PPP2R1A	PPP2R5B
Colorectal Cancer Metastasis Signaling	0	2.64575	-2.44949	0.816497	0.687	1.27	1.15	1.91	1.91	0.0517	0.0369	0.0258	0.0369	ADCY5,ADCY9,DCC,E2F4,FNBP1,GNAI2,GNAL,GNAS,IL6ST,MAPK3,MMP16,NFKB1,PRKAG2,PRKAR2A	BCL2L1,FZD10,GNAQ,GNB5,JAK3,MMP11,PTGER1,RHOB,SMAD2,WNT4	AKT1,MRAS,NRAS,RHOC,STAT3,TCF7L1,TGFBR2	FZD3,GNAL,GNAO1,GNB4,LRP5,MMP24,NRAS,PRKAR2A,RRAS,SRC
NF-κB Activation by Viruses	-1.34164	1	0	0	0.687	1.12	1.07	0.89	1.12	0.0641	0.0513	0.0385	0.0385	MAP3K14,MAPK3,NFKB1,PRKCA,PRKD1	CHUK,CR2,NFKBIA,PRKCE	AKT1,MRAS,NRAS	NRAS,PRKCD,RRAS
Branched-chain amino acid catabolism	0	2	0		0.685	3.1	0.61			0.0952	0.19	0.0476		AUH,HIBADH	ACADSB,BCKDHA,HSD17B10,IVD	AUH
Citric acid cycle (TCA cycle)	0	0		0	0.685	1.17		1.36		0.0952	0.0952		0.0952	DLST,KGD4	FH,TRAP1		FH,IDH3A
Arginine Biosynthesis IV			0	0			1.11	1.04				0.167	0.167			ASS1	OAT
γ-linolenate Biosynthesis II (Animals)			0	0			0.648	2.49				0.0526	0.158			FADS2	CYB5A,SLC27A1,SLC27A4
Oleate Biosynthesis II (Animals)			0	0			0.828	0.755				0.0833	0.0833			FADS2	CYB5A
Signaling by NTRK3 (TRKC)			0	0			1.22	1.08				0.0667	0.0667			NRAS,NTRK3	NRAS,SRC
Superpathway of Citrulline Metabolism			0	0			0.714	0.644				0.0625	0.0625			ASS1	OAT
Specification of the neural plate border			0	0			0.691	0.621				0.0588	0.0588			TCF7L1	TFAP2A
Insertion of tail-anchored proteins into the endoplasmic reticulum membrane			0	0			0.593	0.525				0.0455	0.0455			STX5	CYB5A
Regulation of TLR by endogenous ligand			0	0			0.593	0.525				0.0455	0.0455			HMGB1	S100A1
D-myo-inositol (1,4,5)-Trisphosphate Biosynthesis			0	0			0.531	0.466				0.0385	0.0385			PIP5K1A	PIP4K2C
Pyroptosis			0	0			2.27	0.453				0.111	0.037			CYCS,HMGB1,IRF2	IL18
Regulation of beta-cell development			0	0			0.366	0.308				0.0238	0.0238			AKT1	MAML2
Interleukin-10 signaling			0	0			0.344	0.288				0.0222	0.0222			STAT3	IL18
Retinol Biosynthesis			0	0			0.288	0.236				0.0185	0.0185			PNPLA2	Dhrs4
Lipid Antigen Presentation by CD1			0	0			0	0				0.00483	0.00242			AP2B1,CALR	AP2M1
SUMOylation of ubiquitinylation proteins	0	0			0.685	0.722				0.0769	0.0513			MDM2,NUP93,PIAS1	PIAS1,POM121C
Synaptic adhesion-like molecules	0	0		0	0.685	0.453		0.542		0.0952	0.0476		0.0476	PTPRD,PTPRF	DLG3		GRIA4
MSP-RON Signaling in Macrophages Pathway	0	0	-2	0	0.678	0	1.12	0.522	1.12	0.0583	0.0167	0.0333	0.025	ATF4,CREB1,CREB3L2,GAB2,MAPK3,NFKB1,SBNO2	CHUK,HLA-DQA1	ATF2,MRAS,NRAS,STAT3	CREB5,NRAS,RRAS
DNA Double Strand Break Response	1	0	0	0	0.671	0	0.262	0.212	0.671	0.0678	0.0169	0.0169	0.0169	EYA3,RPS27A,UBA52,UBB	EYA4	UBC	APBB1
Transcriptional Regulatory Network in Embryonic Stem Cells	-1	1.88982	-1.88982	1	0.664	1.28	2.18	0.573	2.18	0.0549	0.0427	0.0427	0.0244	ACVR2B,IGF1R,IL6ST,KAT6A,MAPK3,MEIS1,RIF1,TGFBR3,TRIM24	BMPR1A,FZD10,JAK3,SMAD1,SMAD2,SMAD9,WNT4	AKT1,MRAS,NRAS,STAT3,TBX3,TCF7L1,TGFBR2	FZD3,ISL1,NRAS,RRAS
Cancer Drug Resistance by Drug Efflux	-1		0	0	0.688		1.37	0.626		0.069		0.0517	0.0345	ABCC1,MAPK3,MDM2,NFKB1		AKT1,MRAS,NRAS	NRAS,RRAS
RUNX1 regulates megakaryocyte differentiation and platelet function	-1		0		0.688		0.743			0.069		0.0345		KMT2A,SIN3A,TNRC6A,TNRC6C		H2AZ2,MYL9
Xenobiotic Metabolism General Signaling Pathway	-1.88982	0	0	2	0.664	0	0.428	0.91	0.91	0.0549	0.0122	0.0183	0.0305	ARNT,FTL,GCLC,MAP3K14,MAP3K3,MAPK3,PRKCA,PRKD1,RBX1	MAP3K9,PRKCE	AKT1,MRAS,NRAS	FTL,MAP3K4,NRAS,PRKCD,RRAS
Neurotransmitter release cycle	0	0			0.663	1.32				0.075	0.075			APBA1,RIMS1,SYN1	CPLX1,NAAA,PPFIA1
Zymosterol Biosynthesis	0	0	0		0.66	0.933	2.59			0.167	0.167	0.333		NSDHL	LBR	HSD17B7,LBR
MicroRNA Biogenesis Signaling Pathway	0.632456	1.34164	-0.447214	1.13389	0.652	0.731	1.4	1.97	1.97	0.0535	0.0321	0.0321	0.0428	AHCTF1,EWSR1,FUS,HSP90AB1,HSPA8,MAPK3,NUP93,RAN,SRSF3,XRN1	EWSR1,EXOSC5,POM121C,SMAD1,SMAD2,SMAD9	AKT1,CSDE1,HNRNPD,MRAS,NRAS,POLR2B	CSDE1,HOPX,HSPA8,NRAS,POLR2A,POLR2F,RRAS,TUT7
Role of Chondrocytes in Rheumatoid Arthritis Signaling Pathway	-0.707107	0	0	0	0.648	0.246	0.522	0.393	0.648	0.0556	0.0208	0.0208	0.0208	CEBPZ,IL6ST,MAPK3,MLST8,MMP16,NFKB1,PRKAG2,RPTOR	CHUK,MMP11,PRKAA1	CAMKK2,IL17RB,STAT3	IL18,MMP24,PPP3CB
Hepatitis B Chronic Liver Pathogenesis Signaling Pathway	-1.26491	0.447214	-1.41421	1.88982	0.643	0.468	2.42	1.96	2.42	0.0532	0.0266	0.0426	0.0426	ATF4,CREB1,CREB3L2,DDX3X,MAPK3,MSL2,NFKB1,PRKCA,PRKD1,ZHX2	AP1G2,CAMKK1,CHUK,PRKCE,SMAD2	AKT1,AP1M1,ATF2,CAMKK2,HMGB1,MRAS,NRAS,STAT3	AP1B1,BUB3,CREB5,IL18,NRAS,PIN1,PRKCD,RRAS
IL-3 Signaling	-1.34164	0	-2	2	0.643	0	1.64	1.39	1.64	0.0617	0.0123	0.0494	0.0494	GAB2,MAPK3,PRKCA,PRKD1,STAT5B	PRKCE	AKT1,MRAS,NRAS,STAT3	NRAS,PPP3CB,PRKCD,RRAS
RNA Polymerase III Transcription	0	2.23607	0	0	0.642	2.84	0.374	1.56	2.84	0.0732	0.122	0.0244	0.0732	BDP1,NFIC,POU2F1	CRCP,GTF3C4,NFIC,SNAPC2,SSB	SNAPC1	NFIC,NFIX,POLR2F
G-Protein Coupled Receptor Signaling	-1.46059	2.32379	-1.50756	1.60591	0.642	0.308	0.453	1.95	1.95	0.0463	0.021	0.0154	0.0281	ADCY5,ADCY9,ADGRB3,ADGRL3,ATF4,CALM1,CALM2,CAMK2D,CREB1,CREB3L2,FYN,GNAI2,GNAL,GNAS,GPR158,GRK5,GRM8,HCN1,LGR4,MAP3K14,MAP3K3,MAPK3,NFAT5,NFKB1,PDE11A,PRKAG2,PRKAR2A,PRKCA,PTK2,RGS10,RGS4,RGS7,ROCK1	APEX1,CHUK,EDNRA,F2R,FZD10,GNAQ,GNB5,GPR162,MAP3K9,NFKBIA,NPY1R,NPY2R,PDE6A,PRKCE,PTGER1	AKT1,ATF2,CAMK2A,KCNQ3,MRAS,MYL9,NRAS,OPRM1,PDE4D,PDE6D,STAT3	ADGRG6,CALM2,CREB5,F2R,FZD3,GDE1,GNAL,GNAO1,GNB4,GPR146,GPR155,GPR176,MAP3K4,NRAS,PDE1C,PPP3CB,PRKAR2A,RRAS,S1PR3,SRC
Visual phototransduction	1	0		0	0.637	0.449		1.13		0.0656	0.0328		0.0492	CALM1,METAP2,NMT1,PRKCA	GNB5,PDE6A		CAMKMT,METAP2,TTR
Transcriptional Regulation by VENTX	0		0		0.663		0.382			0.075		0.025		NFKB1,TNRC6A,TNRC6C		ANAPC5
BEX2 Signaling Pathway	0	0	-0.447214	0	0.629	0.628	2.32	0	2.32	0.061	0.0366	0.061	0.0122	BEX1,NFKB1,PPM1L,PPP2R2B,PPP2R5B	LGALS1,NFKBIA,TSC2	AKT1,MAP2,PPP2R1A,STAT3,TCF7L1	PPP2R5B
Protein repair	0		0	0	0.66		1.11	1.04		0.167		0.167	0.167	TXN		MSRB3	MSRB2
Activin Inhibin Signaling Pathway	-0.301511	0	-0.816497	0	0.626	1.15	1.19	0	1.19	0.0519	0.0377	0.0283	0.00472	ABHD5,ACVR2B,LIMK2,MAPK3,MAPK6,MDM2,NFKB1,PMEPA1,PPARG,ROCK1,TGFBR3	BMPR1A,CDKN1B,CHUK,NFKBIA,SKI,SMAD1,SMAD2,SMAD9	AKT1,ATF2,CDKN1B,PNPLA2,STAT3,TCF7L1	IL18
UDP-N-acetyl-D-glucosamine Biosynthesis II	0				0.66					0.167				GFPT1
Signaling by NODAL	0	0			0.626	0.422				0.087	0.0435			ACVR2B,MAPK3	SMAD2
MyD88:MAL(TIRAP) cascade initiated on plasma membrane	0	0	0	0	0.622	0.236	0.968	0.84	0.968	0.0714	0.0238	0.0476	0.0476	RPS27A,UBA52,UBB	CHUK	HMGB1,UBC	S100A1,TAB1
Hematoma Resolution Signaling Pathway	1.89737	-0.377964	-1.34164	0.707107	0.608	0.787	0.875	2.04	2.04	0.0502	0.0309	0.0232	0.0386	CD47,CYGB,FTH1,FTL,MAPK3,MMP16,MT-ND6,NDUFA3,NDUFA9,NFKB1,PPARG,PRKAG2,TUBA1A	CYGB,F2R,MMP11,NDUFB7,NDUFV1,PRKAA1,PTGER1,TNFSF12	HMGB1,MT-ND2,NDUFA3,NDUFAB1,STAT3,UCP2	CAT,F2R,FTL,IL18,MMP24,NDUFB4,NDUFS3,NDUFS5,S1PR3,SRC
Production of Nitric Oxide and Reactive Oxygen Species in Macrophages	-1.26491	1.63299	0	0.447214	0.607	0.696	0.596	0.712	0.712	0.0521	0.0312	0.0208	0.026	FNBP1,MAP3K14,MAP3K3,MAPK3,NFKB1,PPM1L,PPP2R2B,PPP2R5B,PRKCA,PRKD1	CHUK,JAK3,MAP3K9,NFKBIA,PRKCE,RHOB	AKT1,APOE,PPP2R1A,RHOC	APOE,CAT,MAP3K4,PPP2R5B,PRKCD
NCAM signaling for neurite out-growth	-1	0	0	0	0.605	0	0.244	0.574	0.605	0.0635	0.0159	0.0159	0.0317	CREB1,FYN,MAPK3,PTK2	SPTBN1	NRAS	NRAS,SRC
Oncostatin M Signaling	0	0	0	0	0.603	0.659	1.71	1.51	1.71	0.0698	0.0465	0.0698	0.0698	IL6ST,MAPK3,STAT5B	JAK3,MT2A	MRAS,NRAS,STAT3	EPAS1,NRAS,RRAS
Thioredoxin Pathway	0	0	0	0	0.602	0.871	1.05	0.972	1.05	0.143	0.143	0.143	0.143	TXN	TXNRD1	TXNRD1	TXNRD2
p38 MAPK Signaling	-1		0	1.34164	0.632		0.64	1.31		0.0565		0.0242	0.0403	ATF4,CREB1,CREB3L2,H3-3B,HMGN1,RPS6KB2,TIFA		ATF2,H3-3A,TGFBR2	CREB5,HSPB1,IL18,MKNK2,TAB1
Vitamin-C Transport	0	0	0	0	0.599	0.408	0.56	0.494	0.599	0.0833	0.0417	0.0417	0.0417	SLC23A2,TXN	TXNRD1	TXNRD1	TXNRD2
Breast Cancer Regulation by Stathmin1	-2.44949	1.94145	-1.26491	3	0.597	0.445	0.538	2.36	2.36	0.0462	0.0231	0.0165	0.0314	ADGRB3,ADGRL3,ANKHD1,ARHGEF11,ARHGEF15,ATF4,CAMK2D,CREB1,CREB3L2,E2F4,GPR158,GRM8,LGR4,MAPK3,NFKB1,PPM1L,PPP2R2B,PPP2R5B,PRKAG2,PRKAR2A,PRKCA,PRKD1,TUBA1A,TUBB,TUBB2A,Tubb2b,TUBB3,TUBB4B	ARHGEF6,ARHGEF9,CDKN1B,E2F2,EDNRA,F2R,FZD10,GNAQ,GNB5,GPR162,NPY1R,NPY2R,PRKCE,PTGER1	ARHGEF1,ATF2,CAMK1,CAMK2A,CDKN1B,MRAS,NRAS,OPRM1,PPP2R1A,STAT3	ADGRG6,ANKHD1,ARHGEF11,ARHGEF4,CREB5,F2R,FZD3,GNB4,GPR146,GPR155,GPR176,NRAS,PPP2R5B,PRKAR2A,PRKCD,RRAS,S1PR3,STMN1,TUBB2A
MHC class II antigen presentation	2.64575	0	-1	2.23607	0.589	0	1.04	1.26	1.26	0.0547	0.00781	0.0312	0.0391	ACTR1B,CTSL,KIF5B,TUBA1A,TUBB2A,TUBB3,TUBB4B	HLA-DQA1	AP1M1,AP2B1,CAPZB,DYNC1LI2	AP1B1,AP2M1,KIF3A,LGMN,TUBB2A
RAF-independent MAPK1/3 activation	0				0.626					0.087				IL6ST,MAPK3
RNA Polymerase II Transcription	-2.12132	2.44949	-1.13389	1.13389	0.588	1.05	2.39	1.98	2.39	0.0533	0.04	0.0467	0.0467	EIF4A3,ERCC3,IWS1,MLLT3,PABPN1,PAPOLA,SRSF3,SSRP1	CPSF6,EAF1,ELL,SLU7,SNRPF,TAF4	ELL,GTF2H5,POLR2B,SNRPE,SRSF6,SUPT16H,TAF6	AFF4,CHTOP,GTF2F2,POLR2A,POLR2F,SRRM1,TAF10
BER (Base Excision Repair) Pathway	0	0	0		0.584	0.224	0.351			0.0682	0.0227	0.0227		MAPK3,PNKP,POLB	APEX1	HMGB1
Metabolism of cofactors	0	0	0		0.574	1.04	1.36			0.08	0.08	0.08		CALM1,PDSS2	COQ5,PRKG2	ACO1,AKT1
Transport of inorganic cations/anions and amino acids/oligopeptides	-0.816497	2.23607	0	0	0.57	1.15	0.374	0	1.15	0.0556	0.0463	0.0185	0.00926	CALM1,SLC17A5,SLC4A4,SLC4A7,SLC6A20,SLC9A9	SLC34A2,SLC4A10,SLC4A3,SLC4A8,SLC8A3	SLC7A2,SLC9A3	SLC1A5
Bile acid and bile salt metabolism	0	0	0	0	0.566	0.218	0.344	0.288	0.566	0.0667	0.0222	0.0222	0.0222	NCOA1,OSBPL6,OSBPL9	NCOA2	NCOA1	SCP2
NFE2L2 regulating MDR associated enzymes	0	0			0.552	1.97				0.125	0.25			ABCC1	ABCF2,MAFK
Inositol Pyrophosphates Biosynthesis	0		0		0.602		1.05			0.143		0.143		PPIP5K1		IP6K1
Aspartate Degradation II	0				0.602					0.143				GOT2
Superoxide Radicals Degradation	0	0		0	0.552	0.817		0.918		0.125	0.125		0.125	CYGB	CYGB		CAT
RHO GTPases Activate NADPH Oxidases	0			0	0.599			1.25		0.0833			0.0833	MAPK3,PRKCA			PIN1,PRKCD
Regulation of RUNX1 Expression and Activity	0			0	0.599			0.494		0.0833			0.0417	TNRC6A,TNRC6C			SRC
IL-22 Signaling	0		0		0.599		1.4			0.0833		0.0833		MAPK3,STAT5B		AKT1,STAT3
Interleukin-6 family signaling	0		0		0.599		1.4			0.0833		0.0833		IL11RA,IL6ST		CNTFR,STAT3
Regulation of NFE2L2 gene expression	0	0			0.552	0.817				0.125	0.125			NFKB1	MAFK
Ethanol Degradation IV	0	0		0	0.55	0.381		1.19		0.0769	0.0385		0.0769	CYGB,DIP2A	CYGB		ALDH9A1,CAT
CD40 Signaling	-1	0	0		0.547	0.802	0.227			0.0597	0.0448	0.0149		MAP3K14,MAPK3,NFKB1,TRAF3	CHUK,JAK3,NFKBIA	STAT3
Abacavir ADME	-2	0		0	0.547	0.399		0		0.0597	0.0299		0.0149	CDKL1,FER,NT5C2,STK39	STK19,STK25		NME5
Ribavirin ADME	-2	0		0	0.547	0.399		0		0.0597	0.0299		0.0149	CDKL1,FER,NT5C2,STK39	STK19,STK25		NME5
Mitotic Roles of Polo-Like Kinase	0	0	0	0	0.547	0	1.22	0.537	1.22	0.0597	0.0149	0.0448	0.0299	HSP90AB1,PPM1L,PPP2R2B,PPP2R5B	ANAPC13	ANAPC5,PPP2R1A,PTTG1	PPP2R5B,SLK
Role of PI3K/AKT Signaling in the Pathogenesis of Influenza	0	0	0		0.547	0	0.227			0.0597	0.0149	0.0149		GNAI2,KPNA3,MAPK3,NFKB1	NFKBIA	AKT1
Telomere Maintenance	-1.34164	0	1	0	0.54	0.263	1.51	0.769	1.51	0.0562	0.0225	0.0449	0.0337	ANKRD28,H3-3B,PPP6R3,PRIM2,TERF2	POLA2,PPP6R3	H2AZ2,H3-3A,POLR2B,PPP6C	POLR2A,POLR2F,PRIM2
Interleukin-2 family signaling	0	0	0		0.532	0.206	0.33			0.0638	0.0213	0.0213		GAB2,STAT5B,SYNJ2	JAK3	STAT3
SUMOylation of RNA binding proteins	0	0			0.532	0.206				0.0638	0.0213			NUP93,PCGF2,PHC3	POM121C
Miro GTPase Cycle	0				0.552					0.125				TRAK2
rRNA modification in the mitochondrion	0				0.552					0.125				MT-RNR1
rRNA modification in the nucleus and cytosol	1	0	0		0.52	0.383	0.631			0.058	0.029	0.029		FBL,MT-RNR1,RPS2,UTP3	NOP14,NOP56	SNU13,TRMT112
IL-17A Signaling in Gastric Cells	0		0		0.55		0.531			0.0769		0.0385		MAPK3,NFKB1		IL17RB
Role of OCT4 in Mammalian Embryonic Stem Cell Pluripotency	0			0	0.549			0.281		0.0652			0.0217	KDM5B,NR6A1,PHC3			JARID2
O-linked glycosylation	-2.44949	0	0	0	0.517	0.389	0	0	0.517	0.0531	0.0265	0.00885	0.00885	ADAMTS15,GALNT10,GALNT13,THSD4,THSD7A,THSD7B	ADAMTS1,GALNTL6,POMGNT1	GALNT16	POMGNT2
Erythropoietin Signaling Pathway	-2.33333	-1	0	1.34164	0.513	0.294	0.363	0.784	0.784	0.0497	0.0221	0.0166	0.0276	ARNT,ITPR1,MAPK3,MDM2,NFKB1,PRKCA,PRKD1,STAT5B,TRPC3	BCL2L1,NFKBIA,PRKCE,TNFSF12	AKT1,MRAS,NRAS	IL18,NRAS,PRKCD,RRAS,SRC
RHO GTPases Activate Rhotekin and Rhophilins	0	0	0		0.51	0.77	2.22			0.111	0.111	0.222		RTKN	RHOB	RHOC,RTKN
Ovarian Cancer Signaling	0	0	0	1	0.507	0.644	1.21	1.37	1.37	0.0503	0.0314	0.0314	0.0377	E2F4,HDAC4,HDAC9,MAPK3,PRKAG2,PRKAR2A,RPS6KB2,SIN3A	E2F2,EDNRA,FZD10,HDAC8,WNT4	AKT1,HDAC3,MRAS,NRAS,TCF7L1	CD44,FZD3,NRAS,PRKAR2A,RRAS,SRC
Cerebral Malformation Signaling Pathway	-1	0	0	-1	0.502	0	0.56	1.16	1.16	0.0511	0.0146	0.0219	0.0365	MAP3K3,MAPK3,PPM1L,PPP2R2B,PPP2R5B,PTK2,ROCK1	MOB4,STK25	AKT1,MYL9,PPP2R1A	CTTN,IL18,MSN,PPP2R5B,ULK1
iNOS Signaling	0	0		0	0.5	1.1		0.735		0.0612	0.0612		0.0408	CALM1,CALM2,NFKB1	CHUK,JAK3,NFKBIA		CALM2,TAB1
TP53 Regulates Transcription of Cell Cycle Genes	0	0	0		0.5	0	1.56			0.0612	0.0204	0.0612		CNOT4,E2F4,NPM1	CDKN1B	CARM1,CDKN1B,CNOT6
Interconversion of nucleotide di- and triphosphates	0	2	0		0.485	2.56	1.25			0.069	0.138	0.069		CTPS2,TXN	AK6,CTPS2,RRM2B,TXNRD1	CMPK1,TXNRD1
Syndecan interactions	0			0	0.527			0.453		0.0741			0.037	PRKCA,SDC3			ITGB5
Role of JAK1, JAK2 and TYK2 in Interferon Signaling	0		0		0.527		0.518			0.0741		0.037		NFKB1,PTPN2		STAT3
Processing of Capped Intronless Pre-mRNA	0	0	0		0.485	0.928	0.492			0.069	0.069	0.0345		PABPN1,PAPOLA	CPSF6,SNRPF	SNRPE
Role of p14/p19ARF in Tumor Suppression	0	0			0.485	0.346				0.069	0.0345			MDM2,NPM1	SENP3
Calcium Transport I	0	0	0	0	0.472	0.729	2.13	0.828	2.13	0.1	0.1	0.2	0.1	ANXA5	ATP2A2	ANXA5,ATP2B1	ATP2B4
Interleukin-1 processing	0			0	0.51			0.87		0.111			0.111	NFKB1			IL18
Serine biosynthesis	0			0	0.51			0.87		0.111			0.111	SERINC2			SERINC3
Interleukin-9 signaling	0	0	0		0.472	0.729	0.902			0.1	0.1	0.1		STAT5B	JAK3	STAT3
Malate-aspartate shuttle	0				0.51					0.111				GOT2
UVC-Induced MAPK Signaling	0	0	0	2	0.471	0	0.831	2.05	2.05	0.0588	0.0196	0.0392	0.0784	MAPK3,PRKCA,PRKD1	PRKCE	MRAS,NRAS	NRAS,PRKCD,RRAS,SRC
Sulfur amino acid metabolism	0		0		0.506		0.504			0.0714		0.0357		GOT2,TXN2		CSAD
COPII-mediated vesicle transport	-2	1.41421	0	0	0.47	3.91	1.13	0.488	3.91	0.0548	0.11	0.0411	0.0274	ANKRD28,ANKRD44,PPP6R3,USO1	ANKRD44,LMAN1,LMAN2,PPP6R1,PPP6R3,TRAPPC10,TRAPPC2,TRAPPC5	PPP6C,STX5,YKT6	BET1,TRAPPC2L
Regulation of TP53 Activity through Acetylation	0	0	0	0	0.466	0.335	1.22	1.08	1.22	0.0667	0.0333	0.0667	0.0667	CHD3,KAT6A	BRPF3	AKT1,RBBP7	PIN1,PIP4K2C
Glutathione Redox Reactions I	0	0			0.466	0.335				0.0667	0.0333			CP,GPX4	GPX1
Paracetamol ADME	0			0	0.485			1.11		0.069			0.069	ABCC1,ABCC5			ABCC5,CNDP2
nNOS Signaling in Skeletal Muscle Cells	0			0	0.485			0.257		0.06			0.02	CALM1,CALM2,ITPR1			CALM2
Gustation Pathway	-1.66667	0	0	0	0.462	0	0.272	0	0.462	0.0474	0.00948	0.0142	0.00474	ADCY5,ADCY9,GABRB1,ITPR1,P2RX3,PRKAG2,PRKAR2A,SCN2A,SCN8A,SCN9A	SCN1A,SCN4B	KCNQ3,LIPA,SCN7A	PRKAR2A
Spliceosomal Cycle	0	1	0	2	0.443	1.64	0.293	1.99	1.99	0.0566	0.0755	0.0189	0.0755	DDX42,EIF4A3,HSPA8	DHX16,PRPF18,SLU7,ZNF830	PRPF19	EFTUD2,HSPA8,RBMX2,SF1
Crosstalk between Dendritic Cells and Natural Killer Cells	0	0	0	0	0.443	0.489	0	0	0.489	0.051	0.0306	0.0102	0.0102	ACTA1,ACTB,ACTG1,CAMK2D,NFKB1	CD226,HLA-A,TLN1	CAMK2A	IL18
Immunogenic Cell Death Signaling Pathway	0.447214		0	0	0.473		0.875	0		0.0526		0.0316	0.0105	ATF4,HSP90AB1,HSPA8,NFKB1,ROCK1		CALR,EIF2A,HMGB1	HSPA8
p53 Signaling	0	0	0		0.443	0.489	0			0.051	0.0306	0.0102		HDAC9,MDM2,PIAS1,PRKDC,TP53BP2	BCL2L1,PIAS1,RRM2B	AKT1
ATF6 (ATF6-alpha) activates chaperone genes	0		0	0	0.472		0.902	0.828		0.1		0.1	0.1	ATF4		CALR	ATF6
NAD Phosphorylation and Dephosphorylation	0	0			0.439	0.692				0.0909	0.0909			ACP3	ACP2
Caspase activation via Dependence Receptors in the absence of ligand	0				0.472					0.1				DCC
mRNA Editing	0				0.472					0.1				ADARB1
Molecular Mechanisms of Cancer	-3	3.26599	-1.38675	2.2	0.437	1.1	0.442	2.5	2.5	0.043	0.0279	0.0151	0.029	ACVR2B,ADCY5,ADCY9,ADGRB3,ADGRL3,ARHGEF11,ARHGEF15,CAMK2D,E2F4,FNBP1,FYN,GAB2,GHR,GNAI2,GNAL,GNAS,GPR158,GRM8,HDAC4,HDAC9,IL11RA,IL6ST,LGR4,MAPK3,MDM2,MMP16,NFKB1,PRKAG2,PRKAR2A,PRKCA,PRKD1,PRKDC,PSEN1,PTK2,RALBP1,SIN3A,SUFU	ARHGEF6,ARHGEF9,BCL2L1,BMPR1A,E2F2,EDNRA,F2R,FZD10,GNAQ,GNB5,GPR162,HDAC8,JAK3,MMP11,NFKBIA,NPY1R,NPY2R,PRKCE,PSEN2,PTGER1,RHOB,SMAD1,SMAD2,SMAD9	AKT1,ARHGEF1,CAMK2A,CYCS,GHR,HDAC3,IL17RB,MRAS,NRAS,OPRM1,RHOC,TCF7L1,TGFBR2	ADGRG6,ARHGEF11,ARHGEF4,DIABLO,F2R,FZD3,GNAL,GNAO1,GNB4,GPR146,GPR155,GPR176,ITGA1,ITGB5,ITGB8,LRP5,MMP24,NRAS,PRKAR2A,PRKCD,PSENEN,RRAS,S1PR3,SRC,TAB1
G alpha (s) signalling events	-0.377964	0	0	0	0.435	0	0	0.388	0.435	0.0483	0.0069	0.0069	0.0207	ADCY5,ADCY9,CALCA,GNAI2,GNAS,GRK5,PDE11A	GNB5	PDE4D	GNB4,GPR176,SRC
SUMOylation of DNA damage response and repair proteins	-2	0			0.425	0.329				0.0519	0.026			NUP93,PCGF2,PHC3,PIAS1	PIAS1,POM121C
Salvage Pathways of Pyrimidine Ribonucleotides	-1.34164	1	-1.34164	1	0.424	1.26	1.96	1.12	1.96	0.05	0.05	0.05	0.04	ADPGK,GRK5,LIMK2,MAPK3,MAPK6	ADPGK,MAP3K9,Nme2,PRKAA1,PRKCE	CDADC1,CMPK1,CSNK1A1,DYRK1A,PRP4K	NME5,PRKCD,PRKX,PRP4K
Gluconeogenesis I	0				0.466					0.0667				ME1,PGAM1
VDR/RXR Activation	0	0	0	0	0.415	0.669	0.555	0.45	0.669	0.0513	0.0385	0.0256	0.0256	CCNC,NCOA1,PRKCA,PRKD1	CDKN1B,NCOA2,PRKCE	CDKN1B,NCOA1	LRP5,PRKCD
Role of WNT/GSK-3β Signaling in the Pathogenesis of Influenza	0	0	0	0	0.415	0.669	1.07	0	1.07	0.0513	0.0385	0.0385	0.0128	CSNK1G1,CSNK1G3,DVL3,NCOA1	FZD10,NCOA2,WNT4	CSNK1A1,NCOA1,TCF7L1	FZD3
TNFR2 Signaling	0	0			0.414	0.836				0.0606	0.0606			MAP3K14,NFKB1	CHUK,NFKBIA
Activation of Matrix Metalloproteinases	0	0	0	0	0.414	0.306	0.447	0.385	0.447	0.0606	0.0303	0.0303	0.0303	MMP16,SPOCK3	MMP11	SPOCK3	MMP24
Processing and activation of SUMO	0			0	0.439			0.79		0.0909			0.0909	SAE1			RWDD3
Gene Silencing by RNA	-0.447214	0	0	0	0.406	0	0.404	0.313	0.406	0.049	0.0196	0.0196	0.0196	IPO8,NUP93,RAN,TNRC6A,TNRC6C	MYBL1,POM121C	H2AZ2,POLR2B	POLR2A,POLR2F
Aspartate and asparagine metabolism	0				0.439					0.0909				GOT2
Ketolysis	0				0.439					0.0909				OXCT1
NAD biosynthesis II (from tryptophan)	0				0.439					0.0909				NMNAT2
RHO GTPases activate KTN1	0				0.439					0.0909				KIF5B
CD27 Signaling in Lymphocytes	0	0	0	0	0.405	1.56	0.277	0.226	1.56	0.0536	0.0714	0.0179	0.0179	MAP3K14,MAP3K3,NFKB1	BCL2L1,CHUK,MAP3K9,NFKBIA	CYCS	MAP3K4
FAT10 Signaling Pathway	0	0	0	0	0.405	0.971	0.767	0.648	0.971	0.0536	0.0536	0.0357	0.0357	MAP1LC3B,PSMB6,PSMC6	PSMA4,PSMD3,PSME2	PSME4,PSMF1	PSMB10,PSMB4
Transcriptional Regulation by E2F6	0	0	0	0	0.398	0.297	1.12	0.375	1.12	0.0588	0.0294	0.0588	0.0294	PCGF2,PHC3	RBBP8	MGA,RBBP7	CBX3
G alpha (12/13) signalling events	-1	2	0	0.447214	0.394	1.09	1.04	2.04	2.04	0.05	0.05	0.0375	0.0625	ARHGEF11,ARHGEF15,ROCK1,TRIO	ARHGEF6,ARHGEF9,GNB5,RHOB	ARHGEF1,PLEKHG5,RHOC	ARHGEF11,ARHGEF4,GNB4,ITSN1,KALRN
Meiotic synapsis	0		0	0	0.417		0.282	0.231		0.0545		0.0182	0.0182	DIDO1,LMNA,TERF2		H2AZ2	SUN1
Cell Cycle Control of Chromosomal Replication	0	0	0	0	0.393	0	0.272	0.221	0.393	0.0526	0.0175	0.0175	0.0175	CDK14,CDK15,PRIM2	POLA2	CDK15	PRIM2
DNA Replication Pre-Initiation	2.23607	0	-1	0	0.389	0.446	1.3	0.304	1.3	0.0481	0.0288	0.0385	0.0192	PSMB6,PSMC6,RPS27A,UBA52,UBB	PSMA4,PSMD3,PSME2	ANAPC5,H2AZ2,PSMF1,UBC	PSMB10,PSMB4
Neurotrophin/TRK Signaling	0		-2	0	0.415		2.41	0.89		0.0513		0.0641	0.0385	ATF4,CREB1,CREB3L2,MAPK3		AKT1,ATF2,MRAS,NRAS,NTRK3	CREB5,NRAS,RRAS
IL-9 Signaling	0	0	0		0.383	0.288	0.426			0.0571	0.0286	0.0286		NFKB1,STAT5B	JAK3	STAT3
MAPK targets/ Nuclear events mediated by MAP kinases	0		0		0.414		1.15			0.0606		0.0606		CREB1,MAPK3		ATF2,PPP2R1A
Pulmonary Healing Signaling Pathway	-1	0.333333	-2	1.63299	0.376	1.64	0.553	0.983	1.64	0.0448	0.0448	0.0199	0.0299	CFL1,FYN,MAPK3,MMP16,NFKB1,PRKAG2,PRKCA,PRKD1,STAT5B	BMPR1A,FZD10,MMP11,NFKBIA,PRKAA1,PRKCE,SMAD1,SMAD9,WNT4	MRAS,NRAS,STAT3,TCF7L1	FZD3,MMP24,NRAS,PRKCD,RRAS,SRC
Signaling by Leptin	0		0	0	0.41		0.828	0.755		0.0833		0.0833	0.0833	STAT5B		STAT3	SH2B1
Lysine catabolism	0				0.41					0.0833				DLST
Signaling by LTK	0				0.41					0.0833				ALKAL2
UDP-N-acetyl-D-galactosamine Biosynthesis II	0				0.41					0.0833				GNPDA2
γ-glutamyl Cycle	0				0.41					0.0833				GCLC
Glycation Signaling Pathway	-1.26491	0	-1.63299	1.41421	0.376	0	1.09	1.54	1.54	0.0444	0.0133	0.0267	0.0356	ATF4,ERN1,MAPK3,MAPK6,NFKB1,PRKCA,PRKD1,SCARB1,TXN,TXN2	CHUK,PRKCE,TNFSF12	AKT1,HMGB1,MRAS,NRAS,PFKP,STAT3	ATF6,IL18,NRAS,PFKP,PRKCD,RRAS,SRC,TTR
Pyroptosis Signaling Pathway	-0.447214		0	0	0.406		0.404	0.313		0.049		0.0196	0.0196	DHX9,NFKB1,PRKAG2,PRKAR2A,TRAF3		HMGB1,IRF2	IL18,PRKAR2A
Metabolism of polyamines	0	0	0	0	0.37	0.921	0.732	0.615	0.921	0.0508	0.0508	0.0339	0.0339	OAZ1,PSMB6,PSMC6	PSMA4,PSMD3,PSME2	PSME4,PSMF1	PSMB10,PSMB4
Transcriptional regulation by the AP-2 (TFAP2) family of transcription factors	0	0	0	0	0.368	0.28	0.417	0.949	0.949	0.0556	0.0278	0.0278	0.0556	KDM5B,NPM1	CITED2	APOE	APOE,TFAP2A
EGF Signaling	0		0	0	0.405		0.767	0.226		0.0536		0.0357	0.0179	ITPR1,MAPK3,PRKCA		AKT1,STAT3	SRC
CNTF Signaling	0		-1.34164	0	0.405		3.05	0.648		0.0536		0.0893	0.0357	IL6ST,MAPK3,RPS6KB2		AKT1,CNTFR,MRAS,NRAS,STAT3	NRAS,RRAS
JAK/STAT Signaling	0	1	-2	0	0.366	1.04	1.6	0.417	1.6	0.0482	0.0482	0.0482	0.0241	MAPK3,NFKB1,PIAS1,STAT5B	BCL2L1,GNAQ,JAK3,PIAS1	AKT1,MRAS,NRAS,STAT3	NRAS,RRAS
RNA polymerase II transcribes snRNA genes	-2	0	0	0.447214	0.366	0.294	1.6	1.97	1.97	0.0482	0.0241	0.0482	0.0602	INTS10,POU2F1,RPRD1A,ZC3H8	ELL,SNAPC2	ELL,POLR2B,SNAPC1,TAF6	GTF2F2,INTS1,PHAX,POLR2A,POLR2F
HGF Signaling	-1.63299	0	-2.44949	2	0.363	0	2.08	2.29	2.29	0.0458	0.0153	0.0458	0.0534	MAP3K14,MAP3K3,MAPK3,PRKCA,PRKD1,PTK2	MAP3K9,PRKCE	AKT1,ATF2,DOCK1,MRAS,NRAS,STAT3	ITGA1,ITGB5,ITGB8,MAP3K4,NRAS,PRKCD,RRAS
Dermatan Sulfate Biosynthesis (Late Stages)	0	0	0	0	0.36	0	0.257	0.208	0.36	0.05	0.0167	0.0167	0.0167	HS3ST5,SULT4A1,UST	HS3ST1	HS3ST4	HS6ST1
Trafficking and processing of endosomal TLR	0			0	0.383			0.724		0.0769			0.0769	CTSL			LGMN
GADD45 Signaling	0	0	0	0	0.36	0	0.257	0.208	0.36	0.05	0.0167	0.0167	0.0167	ACVR2B,NFKB1,POU2F1	SMAD2	TGFBR2	MAP3K4
Glutamate and glutamine metabolism	0	0		0	0.359	0.6		1.69		0.0714	0.0714		0.143	GOT2	KYAT1		GLUL,OAT
Assembly of RNA Polymerase III Complex	0	0			0.359	0.6				0.0714	0.0714			BDP1	GTF3C4
Transport of bile salts and organic acids, metal ions and amine compounds	-1	0			0.357	0.608				0.0476	0.0357			CP,SLC16A7,SLC44A5,SLC6A20	SLC39A14,SLC44A5,SLC6A7
Pulmonary Fibrosis Idiopathic Signaling Pathway	-1.89737	1.88982	-1.66667	1.13389	0.355	0.3	1.5	0.816	1.5	0.0429	0.0215	0.0276	0.0245	ACTA1,ACTB,ACTG1,ACVR2B,COL8A1,IL11RA,IL6ST,MAPK3,MMP16,NFKB1,PTK2,ROCK1,RPS6KB2,TGFBR3	ADAMTS1,EDNRA,F2R,FZD10,MMP11,SMAD2,WNT4	AKT1,ATF2,MRAS,NRAS,PRKN,RBBP7,STAT3,TCF7L1,TGFBR2	COL26A1,F2R,FZD3,JARID2,MMP24,NRAS,POLR2A,RRAS
Mitochondrial Fatty Acid Beta-Oxidation	0	0	0	0	0.354	1.4	1.06	0.929	1.4	0.0541	0.0811	0.0541	0.0541	ACAD11,PCCA	ACAD11,ACADVL,HADH	ACADL,NDUFAB1	ACOT9,MCEE
Role of Osteoblasts, Osteoclasts and Chondrocytes in Rheumatoid Arthritis	0	0	0	0	0.354	1	0	1.12	1.12	0.0437	0.0349	0.0131	0.0306	ACVR2B,CALM1,CALM2,CSNK1G1,CSNK1G3,DKK3,MAP3K14,MAPK3,NFAT5,NFKB1	BMPR1A,CHUK,FRZB,FZD10,NFKBIA,SMAD1,SMAD9,WNT4	AKT1,CSNK1A1,TCF7L1	CALM2,FZD3,IL18,LRP5,PPP3CB,SFRP5,SRC
Fatty acyl-CoA biosynthesis	0	0			0.354	0.758				0.0541	0.0541			ACACA,ELOVL6	ELOVL6,MORC2
Gene and protein expression by JAK-STAT signaling after IL-12 stimulation	0	0		0	0.354	0.272		0.929		0.0541	0.027		0.0541	CFL1,PPIA	PSME2		MSN,RPLP0
Superpathway of Methionine Degradation	0	0		0	0.354	0.272		0.348		0.0541	0.027		0.027	GOT2,PCCA	PRMT8		MCEE
Interferon Signaling	0	0			0.354	0.272				0.0541	0.027			PIAS1,PTPN2	PIAS1
Gamma carboxylation, hypusinylation, hydroxylation, and arylsulfatase activation	0	0	0	0	0.349	0.449	0.253	0.204	0.449	0.0492	0.0328	0.0164	0.0164	ARSK,RPS23,ZC3H15	DOHH,ETF1	ICMT	EIF5A
Xenobiotic Metabolism AHR Signaling Pathway	-1.34164	0	0	0	0.348	0	0	0.283	0.348	0.0459	0.00917	0.00917	0.0183	ARNT,HDAC4,HSP90AB1,NCOA1,NFKB1	NCOA2	NCOA1	ALDH9A1,CYP1B1
Gα12/13 Signaling	0	0	-2.23607	2	0.342	0.285	1.47	0.777	1.47	0.0448	0.0224	0.0373	0.0299	CDH11,CDH4,MAPK3,NFKB1,PTK2,ROCK1	CHUK,F2R,NFKBIA	AKT1,ARHGEF1,MRAS,MYL9,NRAS	F2R,NRAS,RRAS,SRC
MIF-mediated Glucocorticoid Regulation	0	0			0.341	0.264				0.0526	0.0263			MAPK3,NFKB1	NFKBIA
Resolution of Abasic Sites (AP sites)	0	0			0.341	0.264				0.0526	0.0263			PNKP,POLB	APEX1
Advanced glycosylation endproduct receptor signaling	0		0		0.383		0.796			0.0769		0.0769		MAPK3		HMGB1
POU5F1 (OCT4), SOX2, NANOG activate genes related to proliferation	0		0		0.383		0.796			0.0769		0.0769		NR6A1		STAT3
Dissolution of Fibrin Clot	0				0.383					0.0769				S100A10
VEGF Family Ligand-Receptor Interactions	-1	0	0	0	0.339	0	0.97	0.8	0.97	0.0465	0.0116	0.0349	0.0349	FLT1,MAPK3,PRKCA,PRKD1	PRKCE	AKT1,MRAS,NRAS	NRAS,PRKCD,RRAS
Microautophagy Signaling Pathway	1.63299	2	0	2	0.338	0.644	0.45	0.951	0.951	0.044	0.0314	0.0189	0.0314	COL8A1,HSPA8,MAP1LC3A,MAP1LC3B,PRKAG2,PSMB6,PSMC6	PRKAA1,PSMA4,PSMD3,PSME2,VPS18	PSME4,PSMF1,VPS36	COL26A1,HSPA8,PSMB10,PSMB4,VPS11
Interleukin-4 and Interleukin-13 signaling	-1.34164	1	0	0	0.333	0.715	0.734	0.583	0.734	0.045	0.036	0.027	0.027	BCL6,HSPA8,POU2F1,RORA,ZEB1	BCL2L1,JAK3,NDN,RORA	AKT1,OPRM1,STAT3	HSPA8,IL18,MCL1
Chondroitin Sulfate Biosynthesis (Late Stages)	0	0	0	0	0.329	0.431	0.244	0	0.431	0.0476	0.0317	0.0159	0.0159	HS3ST5,SULT4A1,UST	CHST9,HS3ST1	HS3ST4	HS6ST1
Ethanol Degradation II	0			0	0.368			0.949		0.0556			0.0556	AKR1A1,DIP2A			AKR1A1,ALDH9A1
Striated Muscle Contraction	0		0		0.368		0.417			0.0556		0.0278		ACTA1,TPM3		TMOD1
Preeclampsia Signaling Pathway	-0.377964	0	0	0	0.325	0.378	0.775	0	0.775	0.0435	0.0248	0.0248	0.0124	FLT1,KCNMA1,MLST8,NFKB1,PPP2R2B,PRKAG2,RPTOR	FZD10,JAK3,NFKBIA,PRKAA1	AKT1,MYL9,STAT3,TGFBR2	FZD3,IL18
Autism Signaling Pathway	0	2.12132	-1.88982	2.12132	0.322	0.734	1.25	1.21	1.25	0.0421	0.0291	0.0259	0.0291	BCL9,CAMK2D,DVL3,GRM8,IGF1R,MAPK3,MECP2,MLST8,PCCA,PRKAG2,PRKAR2A,RAI1,RPTOR	ADSL,BCKDHA,CAMKK1,FZD10,HLA-A,SCN1A,TNFSF12,TSC2,WNT4	AKT1,CAMK2A,CAMKK2,CHD8,MRAS,NRAS,RARG,TCF7L1	ALDH9A1,FZD3,IL18,LRP5,MTHFR,NRAS,PRKAR2A,RARB,RRAS
ERB2-ERBB3 Signaling	0	0	-2	0	0.32	0.423	2.79	0.565	2.79	0.0469	0.0312	0.0781	0.0312	MAPK3,NRG3,STAT5B	CDKN1B,JAK3	AKT1,CDKN1B,MRAS,NRAS,STAT3	NRAS,RRAS
D-myo-inositol (1,4,5)-trisphosphate Degradation	0	0			0.317	1.38				0.0625	0.125			SYNJ2	IMPA1,INPP5E
Granzyme B Signaling	0	0	0		0.317	0.55	0.714			0.0625	0.0625	0.0625		PRKDC	DFFB	CYCS
FOXO-mediated transcription of cell death genes	0	0			0.317	0.55				0.0625	0.0625			BCL6	CITED2
Role of MAPK Signaling in Promoting the Pathogenesis of Influenza	-0.447214	0	0	2.23607	0.312	0	1.18	1.44	1.44	0.0439	0.00877	0.0351	0.0439	ATP6V1E1,MAPK3,NFKB1,PRKCA,RABGEF1	NFKBIA	ATF2,MRAS,NRAS,PNPLA2	ATP6V1C1,ATP6V1F,ATP6V1G1,NRAS,RRAS
HDR through Homologous Recombination (HRR) or Single Strand Annealing (SSA)	0.447214	0	0	0	0.312	0	0	0	0.312	0.0439	0.00877	0.00877	0.00877	ERCC4,RNF4,RPS27A,UBA52,UBB	RBBP8	UBC	ERCC4
S100 Family Signaling Pathway	-2.19089	3	-0.707107	1.80739	0.311	0.272	0	0.726	0.726	0.0409	0.0205	0.0102	0.0205	ABCC1,ADGRB3,ADGRL3,AHNAK,ARNT,ATF4,CALM1,CALM2,CAMK2D,CREB1,CREB3L2,GPR158,GRM8,IQGAP1,ITPR1,LGR4,MAPK3,MAPK6,MMP16,NCL,NFKB1,PLCL1,PRKAG2,PRKAR2A,PRKCA,PRKD1,ROCK1,RTKN,S100A10,S100A6,TPM3,TRAF3	ATP2A2,CHUK,EDNRA,F2R,FZD10,GPR162,MMP11,NPY1R,NPY2R,PRKCE,PTGER1,S100A4,SMAD1,SMAD2,SMAD9,WNT4	AKT1,ATF2,CAMK2A,EZR,OPRM1,RTKN,STAT3,TCF7L1	ADGRG6,ATP5F1E,CALM2,CREB5,F2R,FZD3,GPR146,GPR155,GPR176,IL18,MMP24,PRKAR2A,PRKCD,S100A1,S1PR3,SRC
Mitochondrial protein import	0	0	0	2	0.31	0.83	0.669	1.69	1.69	0.0462	0.0462	0.0308	0.0615	ATP5MC1,CHCHD3,TOMM40	GRPEL1,PAM16,PITRM1	TOMM22,TOMM40	CHCHD2,TIMM10,TIMM8B,TOMM7
RAB geranylgeranylation	0	0	0	0	0.31	0.83	0.669	0	0.83	0.0462	0.0462	0.0308	0.0154	RAB27A,RAB39A,RAB6B	RAB30,RAB5C,RAB8B	PTP4A2,RAB12	RAB11B
Osteoarthritis Pathway	0	0.333333	-1	0	0.309	1.24	1	1.05	1.24	0.042	0.0378	0.0252	0.0294	ANKH,ANXA5,ATF4,CREB1,CREB3L2,DDIT4,HDAC4,NFKB1,PPARG,PRKAG2	BMPR1A,CHUK,FRZB,FZD10,MTF1,PRKAA1,SMAD1,SMAD2,SMAD9	ANXA5,ATF2,HDAC3,HMGB1,TCF7L1,TGFBR2	CREB5,EPAS1,FZD3,ITGA1,ITGB5,ITGB8,S1PR3
tRNA processing in the mitochondrion	0	0	0		0.305	0.689	0.374			0.0488	0.0488	0.0244		MT-ND6,MT-RNR1	HSD17B10,TRMT10C	MT-ND2
Induction of Apoptosis by HIV1	0	0	0	0	0.301	1.34	0.231	0	1.34	0.0455	0.0606	0.0152	0.0152	HTRA2,MAP3K14,NFKB1	BCL2L1,CHUK,DFFB,NFKBIA	CYCS	DIABLO
Actin Nucleation by ARP-WASP Complex	0	0	-1	0	0.3	0.253	1.48	1.81	1.81	0.044	0.022	0.044	0.0549	ARPC5,FNBP1,ROCK1,WIPF1	PPP1R12B,RHOB	MRAS,NRAS,PPP1R12B,RHOC	ITGA1,ITGB5,ITGB8,NRAS,RRAS
1D-myo-inositol Hexakisphosphate Biosynthesis II (Mammalian)	0	0			0.299	0.528				0.0588	0.0588			SYNJ2	INPP5E
Assembly of collagen fibrils and other multimeric structures	0				0.349					0.0492				COL8A1,CTSL,PLEC
D-myo-inositol (1,3,4)-trisphosphate Biosynthesis	0	0			0.299	0.528				0.0588	0.0588			SYNJ2	INPP5E
Germ layer formation at gastrulation	0	0			0.299	0.528				0.0588	0.0588			TRIM33	SMAD2
NoRC negatively regulates rRNA expression	0	0	0	0	0.293	0	1.22	0.537	1.22	0.0448	0.0149	0.0448	0.0299	ERCC3,SAP130,SIN3A	POLR1A	GTF2H5,H2AZ2,SAP18	POLR1H,POLR2F
Acute Myeloid Leukemia Signaling	-1	0	-2.23607	0	0.292	0.249	2.11	0.363	2.11	0.0435	0.0217	0.0543	0.0217	MAPK3,NFKB1,RPS6KB2,STAT5B	FLT3,FLT3LG	AKT1,MRAS,NRAS,STAT3,TCF7L1	NRAS,RRAS
Metabolism of steroid hormones	0				0.341					0.0526				FDX1,HSD17B11
ERBB Signaling	-1	0	0	0	0.285	0	0.895	0.73	0.895	0.043	0.0108	0.0323	0.0323	MAPK3,NRG3,PRKCA,PRKD1	PRKCE	AKT1,MRAS,NRAS	NRAS,PRKCD,RRAS
MSP-RON Signaling Pathway	0				0.339					0.0484				ACTA1,ACTB,ACTG1
Isoleucine Degradation I	0	0	0		0.282	1.29	0.669			0.0556	0.111	0.0556		AUH	ACADSB,HSD17B10	AUH
Regulation of cholesterol biosynthesis by SREBP (SREBF)	0			0	0.337			0.668		0.0667			0.0667	RAN			INSIG1
Response of EIF2AK1 (HRI) to heme deficiency	0			0	0.337			0.668		0.0667			0.0667	ATF4			EIF2S2
Phenylalanine Degradation IV (Mammalian, via Side Chain)	0				0.337					0.0667				GOT2
Telomere Extension by Telomerase	0				0.337					0.0667				TERF2
Regulation of the Epithelial-Mesenchymal Transition Pathway	0	0	0	0	0.281	1.33	1.34	0.7	1.34	0.0412	0.0412	0.0309	0.0258	BCL9,DVL3,ID2,MAPK3,NFKB1,PSEN1,PYGO2,ZEB1	FGF11,FGF14,FZD10,JAK3,PSEN2,PYGO1,SMAD2,WNT4	AKT1,MRAS,NRAS,STAT3,TCF7L1,TGFBR2	FZD3,NRAS,PSENEN,PYGO1,RRAS
Fc Epsilon RI Signaling	-0.447214	0	0	0	0.273	0	0.668	0.522	0.668	0.0417	0.00833	0.025	0.025	FYN,MAPK3,PRKCA,PRKD1,SYNJ2	PRKCE	AKT1,MRAS,NRAS	NRAS,PRKCD,RRAS
Glioblastoma Multiforme Signaling	-1.63299	0.447214	-2.23607	2.23607	0.271	0.856	1.1	0.856	1.1	0.0409	0.0351	0.0292	0.0292	E2F4,FNBP1,IGF1R,ITPR1,MAPK3,MDM2,PLCL1	CDKN1B,E2F2,FZD10,RHOB,TSC2,WNT4	AKT1,CDKN1B,MRAS,NRAS,RHOC	FZD3,NRAS,PRKCD,RRAS,SRC
TP53 Regulates Transcription of DNA Repair Genes	0	0	-0.377964	0	0.268	0.376	4.39	1.59	4.39	0.0429	0.0286	0.1	0.0571	ERCC3,FANCC,SSRP1	AP1G2,ELL	AP1M1,ATF2,DDB2,ELL,GTF2H5,POLR2B,SUPT16H	AP1B1,GTF2F2,POLR2A,POLR2F
GM-CSF Signaling	0	0	-1.34164	0	0.268	0	2.62	0.994	2.62	0.0429	0.0143	0.0714	0.0429	CAMK2D,MAPK3,STAT5B	BCL2L1	AKT1,CAMK2A,MRAS,NRAS,STAT3	NRAS,PPP3CB,RRAS
Platelet Adhesion to exposed collagen	0			0	0.317			0.644		0.0625			0.0625	FYN			ITGA1
Mineralocorticoid Biosynthesis	0	0			0.266	0.488				0.0526	0.0526			NSDHL	EBP
Arachidonic acid metabolism	0	0		0	0.263	0.218		0.792		0.0444	0.0222		0.0444	ABCC1,GPX4	GPX1		CYP1B1,PON2
Glioma Invasiveness Signaling	0	0	0	2	0.26	0.369	1.16	1.57	1.57	0.0423	0.0282	0.0423	0.0563	FNBP1,MAPK3,PTK2	F2R,RHOB	MRAS,NRAS,RHOC	CD44,F2R,NRAS,RRAS
Chondroitin Sulfate Biosynthesis	0	0	0	0	0.26	0.369	0.613	0	0.613	0.0423	0.0282	0.0282	0.0141	HS3ST5,SULT4A1,UST	CHST9,HS3ST1	CHPF2,HS3ST4	HS6ST1
Proteasomal PSMD10 Signaling Pathway	0	0	-2.23607	0	0.256	0	1.61	0.231	1.61	0.0407	0.0163	0.0407	0.0163	E2F4,MAPK3,MDM2,NFKB1,PSMC6	E2F2,PSMD3	AKT1,MRAS,NRAS,STAT3,TCF7L1	NRAS,RRAS
IL-23 Signaling Pathway	0	0	0		0.253	0.616	0.903			0.0435	0.0435	0.0435		NFKB1,RORA	NFKBIA,RORA	AKT1,STAT3
MIF Regulation of Innate Immunity	0	0			0.253	0.212				0.0435	0.0217			MAPK3,NFKB1	NFKBIA
SUMOylation of DNA replication proteins	0	0			0.253	0.212				0.0435	0.0217			NUP93,RANGAP1	POM121C
Acyl Carrier Protein Metabolism				0				1.8					1				AASDHPPT
Glutamine Biosynthesis I				0				1.8					1				GLUL
β-alanine Degradation I				0				1.5					0.5				ABAT
4-aminobutyrate Degradation I				0				1.33					0.333				ABAT
L-carnitine Biosynthesis				0				1.33					0.333				ALDH9A1
Carnitine synthesis				0				1.21					0.25				ALDH9A1
Neurotransmitter uptake and metabolism In glial cells				0				1.21					0.25				GLUL
Phenylalanine Degradation I (Aerobic)				0				1.21					0.25				QDPR
Arginine Degradation I (Arginase Pathway)				0				1.11					0.2				OAT
Glutamate Degradation III (via 4-aminobutyrate)				0				1.11					0.2				ABAT
Lysine Degradation II				0				1.11					0.2				AASDHPPT
Lysine Degradation V				0				1.11					0.2				AASDHPPT
Proline Biosynthesis II (from Arginine)				0				1.11					0.2				OAT
Acyl-CoA Hydrolysis				0				1.04					0.167				ACOT9
Creatine-phosphate Biosynthesis				0				1.04					0.167				CKM
Glycine Cleavage Complex				0				1.04					0.167				GCSH
Arginine Degradation VI (Arginase 2 Pathway)				0				0.972					0.143				OAT
Fatty Acid Activation				0				1.63					0.133				SLC27A1,SLC27A4
Cellular response to mitochondrial stress				0				0.87					0.111				EIF2S2
Citrulline Biosynthesis				0				0.828					0.1				OAT
Embryonic Stem Cell Differentiation into Cardiac Lineages				0				0.828					0.1				ISL1
GP1b-IX-V activation signalling				0				0.755					0.0833				SRC
Vitamin D (calciferol) metabolism				0				0.755					0.0833				LGMN
Incretin synthesis, secretion, and inactivation				0				1.22					0.08				ISL1,SEC11C
Histidine Degradation VI				0				1.16					0.0741				CYP1B1,MICAL3
Acetylcholine binding and downstream events				0				0.695					0.0714				CHRNA3
LGI-ADAM interactions				0				0.695					0.0714				ADAM22
YAP1- and WWTR1 (TAZ)-stimulated gene expression				0				0.668					0.0667				TEAD1
Zygotic genome activation (ZGA)				0				0.621					0.0588				TUT7
Bile Acid Biosynthesis, Neutral Pathway				0				0.579					0.0526				SCP2
Synthesis, secretion, and deacylation of Ghrelin				0				0.56					0.05				SEC11C
Fatty Acid α-oxidation				0				0.525					0.0455				ALDH9A1
Formation of paraxial mesoderm				0				0.525					0.0455				MAML2
Histamine Degradation				0				0.509					0.0435				ALDH9A1
Putrescine Degradation III				0				0.494					0.0417				ALDH9A1
Bupropion Degradation				0				0.466					0.0385				CYP1B1
The Visual Cycle				0				0.466					0.0385				Dhrs4
Toll-like Receptor Cascades				0				0.395					0.0312				LY86
Dopamine Degradation				0				0.323					0.025				ALDH9A1
Acetone Degradation I (to Methylglyoxal)				0				0.316					0.0244				CYP1B1
Retinoate Biosynthesis I				0				0.257					0.02				Dhrs4
Role of Cytokines in Mediating Communication between Immune Cells				0				0.231					0.0182				IL18
Mitochondrial protein degradation	1	2.82843	0	2.64575	0.252	3.04	0	3	3.04	0.0408	0.0816	0.0102	0.0714	ATP5PD,HTRA2,MT-ND6,OXCT1	ACADSB,CLPP,FH,HADH,HSD17B10,MRPL12,NDUFV1,PDHA1	MT-ND2	CHCHD2,ECH1,FH,IDH3A,NDUFS3,SPG7,TIMM10
UVA-Induced MAPK Signaling	-1	0	0	0	0.252	0	0.846	0.332	0.846	0.0408	0.0204	0.0306	0.0204	MAPK3,PLCL1,PRKCA,RPS6KB2	BCL2L1,PARP10	CYCS,MRAS,NRAS	NRAS,RRAS
Class I peroxisomal membrane protein import	0	0		0	0.251	0.47		1.4		0.05	0.05		0.1	ABCD1	ABCD2		PEX19,PXMP2
Glucocorticoid Biosynthesis	0	0			0.251	0.47				0.05	0.05			NSDHL	EBP
Signaling by Type 1 Insulin-like Growth Factor 1 Receptor (IGF1R)	0		0	0	0.299		0.691	0.621		0.0588		0.0588	0.0588	IGF1R		NRAS	NRAS
Dermatan Sulfate Biosynthesis	0	0	0	0	0.246	0	0.596	0	0.596	0.0411	0.0137	0.0274	0.0137	HS3ST5,SULT4A1,UST	HS3ST1	CHPF2,HS3ST4	HS6ST1
Role of RIG1-like Receptors in Antiviral Innate Immunity	0	0			0.244	0.602				0.0426	0.0426			NFKB1,TRAF3	CHUK,NFKBIA
Sensory perception of taste	0	0			0.244	0.206				0.0426	0.0213			SCN2A,SCN9A	SCN4B
RNA Polymerase I Transcription	0	0	0	0	0.239	0.348	1.12	0.94	1.12	0.0405	0.027	0.0405	0.0405	CHD3,ERCC3,MAPK3	POLR1A,RRN3	GTF2H5,H2AZ2,RBBP7	CBX3,POLR1H,POLR2F
RHO GTPases activate PAKs	0	0	0	0	0.238	1.17	1.5	0.542	1.5	0.0476	0.0952	0.0952	0.0476	CALM1	MYH10,PPP1R12B	MYL9,PPP1R12B	CTTN
Inositol phosphate metabolism	0	0	0		0.236	0.201	0.873			0.0417	0.0208	0.0417		CALM1,PPIP5K1	IMPA1	IP6K1,NUDT4
Superpathway of D-myo-inositol (1,4,5)-trisphosphate Metabolism	0	0			0.225	1.13				0.0455	0.0909			SYNJ2	IMPA1,INPP5E
Phospholipases	0		0		0.284		0.223			0.0441		0.0147		PLCL1,PLD2,PLD5		PNPLA2
TCA Cycle II (Eukaryotic)	0	0	0	0	0.214	0.422	0.576	1.29	1.29	0.0435	0.0435	0.0435	0.087	DLST	FH	ACO1	FH,IDH3A
Formation of the nephric duct	0				0.282					0.0556				PCDH19
Apelin Cardiac Fibroblast Signaling Pathway	0	0	0		0.214	0.422	0.576			0.0435	0.0435	0.0435		PRKAG2	PRKAA1	AKT1
Other interleukin signaling	0	0		0	0.203	0.408		0.494		0.0417	0.0417		0.0417	STX4	STX4		STXBP2
Retinoid metabolism and transport	0		0	0	0.273		0.351	1.48		0.0455		0.0227	0.0682	GPC6,SDC3		APOE	APOE,LRP12,TTR
TP53 Regulates Transcription of Cell Death Genes	0			0	0.273			0.294		0.0455			0.0227	BCL6,TP53BP2			NDRG1
Interleukin-7 signaling	0	0	0		0.203	0.408	0.56			0.0417	0.0417	0.0417		STAT5B	JAK3	STAT3
Androgen Biosynthesis	0	0			0.203	0.408				0.0417	0.0417			NSDHL	EBP
Bone Mineralization Signaling Pathway	0	2.12132	0	0	0	2.01	0.242	0	2.01	0.0278	0.0556	0.0139	0.00694	ANKH,IGF1R,PLCL1,STAT5B	FGF11,FGF14,FZD10,GNAQ,SLC34A2,SMAD1,SMAD9,WNT4	ATP2B1,TCF7L1	FZD3
Mitochondrial L-carnitine Shuttle Pathway	0			0	0.266			1.44		0.0526			0.105	CPT1C			SLC27A1,SLC27A4
Cardiomyocyte Differentiation via BMP Receptors	0	0	0		0	1.81	0.531			0.0385	0.115	0.0385		ACVR2B	BMPR1A,SMAD1,SMAD9	ATF2
Thrombin signalling through proteinase activated receptors (PARs)	0	0		0	0	1.57		1.85		0.0312	0.0938		0.0938	MAPK3	F2R,GNAQ,GNB5		F2R,GNB4,SRC
Fatty Acid β-oxidation I	0	0	0	0	0	1.5	0.436	2.69	2.69	0.0294	0.0882	0.0294	0.118	AUH	HADH,HSD17B10,IVD	AUH	Acaa1a,SCP2,SLC27A1,SLC27A4
Role of NANOG in Mammalian Embryonic Stem Cell Pluripotency	0	0	-2	0	0	1.39	1.61	0.504	1.61	0.0325	0.0488	0.0407	0.0244	ACVR2B,IL6ST,MAPK3,RIF1	BMPR1A,FZD10,JAK3,SMAD1,SMAD9,WNT4	AKT1,MRAS,NRAS,STAT3,TCF7L1	FZD3,NRAS,RRAS
TGF-β Signaling	0	-0.447214	0	0	0	1.31	0.856	0.694	1.31	0.0309	0.0515	0.0309	0.0309	ACVR2B,MAPK3,PMEPA1	BMPR1A,SKI,SMAD1,SMAD2,SMAD9	MRAS,NRAS,TGFBR2	NRAS,RRAS,TAB1
Human Embryonic Stem Cell Pluripotency	-0.816497	0.707107	-2.64575	2	0	1.27	1.74	0.402	1.74	0.03	0.04	0.035	0.02	ACVR2B,HSP90AB1,ID2,PRKCA,PRKD1,RIF1	BMPR1A,FZD10,JAK3,PRKCE,SMAD1,SMAD2,SMAD9,WNT4	AKT1,MRAS,NRAS,NTRK3,STAT3,TBX3,TGFBR2	FZD3,NRAS,PRKCD,RRAS
Role of Osteoblasts in Rheumatoid Arthritis Signaling Pathway	-1.41421	1	1	-0.816497	0	1.23	0.401	0.728	1.23	0.0375	0.0375	0.0167	0.025	ACVR2B,CSNK1G1,CSNK1G3,CTSL,IGF1R,IL6ST,MAPK3,MMP16,STAT5B	BMPR1A,FRZB,FZD10,JAK3,MMP11,SMAD1,SMAD9,TNFSF12,WNT4	AKT1,CSNK1A1,STAT3,TCF7L1	FZD3,IL18,LRP5,MMP24,SFRP5,SRC
Mouse Embryonic Stem Cell Pluripotency	1	1.34164	-2.23607	2	0	1.22	1.91	1.08	1.91	0.0388	0.0485	0.0485	0.0388	DVL3,ID2,IL6ST,MAPK3	BMPR1A,FZD10,JAK3,SMAD1,SMAD9	AKT1,MRAS,NRAS,STAT3,TCF7L1	FZD3,NRAS,RRAS,TAB1
Granzyme A Signaling	0	-1	0	-1	0	1.17	1.11	2.15	2.15	0.04	0.0533	0.04	0.0667	MT-ND6,NDUFA3,NDUFA9	APEX1,F2R,NDUFB7,NDUFV1	MT-ND2,NDUFA3,NDUFAB1	F2R,HMGB2,NDUFB4,NDUFS3,NDUFS5
PD-1, PD-L1 cancer immunotherapy pathway	0	-1	0		0	1.07	0.347			0.00877	0.0439	0.0175		STAT5B	BCL2L1,CDKN1B,HLA-A,HLA-DQA1,JAK3	AKT1,CDKN1B
Amyotrophic Lateral Sclerosis Signaling	0	-1.34164	0	0	0	1.03	0	0.928	1.03	0.0342	0.0427	0.00855	0.0342	GRIK1,GRIK4,NEFL,PRPH	BCL2L1,GPX1,GRIK4,RAB5C,SSR4	CYCS	CAT,GLUL,GRIA4,PRPH
Interleukin-12 family signaling	0		0		0.251		0.629			0.05		0.05		IL6ST		STAT3
Estrogen-mediated S-phase Entry	0	0	0		0	1.01	0.531			0.0385	0.0769	0.0385		E2F4	CDKN1B,E2F2	CDKN1B
Somitogenesis	0	0	0	0	0	0.989	0.282	0.659	0.989	0.0364	0.0545	0.0182	0.0364	PSMB6,PSMC6	PSMA4,PSMD3,PSME2	PSMF1	PSMB10,PSMB4
Peroxisomal lipid metabolism	0	0		0	0	0.928		0.428		0.0345	0.069		0.0345	ABCD1	ACOX3,PHYH		SCP2
Class B/2 (Secretin family receptors)	0	2		0	0	0.884		0.347		0.0211	0.0421		0.0211	CALCA,GNAS	CRCP,FZD10,GNB5,WNT4		FZD3,GNB4
Nicotinate metabolism	0	0			0	0.88				0.0323	0.0645			NMNAT2	NAXE,PARP10
rRNA processing	0	0	0		0	0.857	0.457			0.0312	0.0625	0.0312		MT-RNR1	HSD17B10,TRMT10C	MT-ND2
Signal amplification	0	0		0	0	0.836		1.01		0.0303	0.0606		0.0606	GNAI2	GNAQ,GNB5		GNB4,SRC
Nucleosome assembly	0		0		0.227		1.56			0.0408		0.0612		HJURP,NPM1		H2AZ2,ITGB3BP,RBBP7
SPINK1 General Cancer Pathway	0	0	-2.23607	0	0	0.802	2.7	0.537	2.7	0.0149	0.0448	0.0746	0.0299	MAPK3	JAK3,Mt1,MT2A	AKT1,MRAS,MT3,NRAS,STAT3	NRAS,RRAS
IL-17A Signaling in Airway Cells	0	0	0		0	0.789	1.21			0.0294	0.0441	0.0441		MAPK3,NFKB1	CHUK,JAK3,NFKBIA	AKT1,IL17RB,STAT3
Azathioprine ADME	0			0	0.214			0.509		0.0435			0.0435	ABCC5			ABCC5
Notch Signaling	0	0		0	0	0.74		0.91		0.0263	0.0526		0.0526	PSEN1	DTX2,PSEN2		MAML2,PSENEN
Regulation of the Epithelial Mesenchymal Transition by Growth Factors Pathway	-1	2	-2.23607	0	0	0.683	0.928	0	0.928	0.0206	0.0309	0.0258	0.0155	ID2,MAPK3,NFKB1,ZEB1	CHUK,FGF11,FGF14,JAK3,SMAD2,TNFSF12	AKT1,MRAS,NRAS,STAT3,TGFBR2	NRAS,RRAS,TAB1
Inflammasome pathway	0			0	0.203			0.494		0.0417			0.0417	NFKB1			IL18
Antigen Presentation Pathway	0	0	0	0	0	0.659	0.358	0.301	0.659	0.0233	0.0465	0.0233	0.0233	PSMB6	HLA-A,HLA-DQA1	CALR	TAPBP
PI3K Cascade	0	0			0	0.644				0.0227	0.0455			GAB2	FLT3,FLT3LG
ID1 Signaling Pathway	-1.88982	0	-2.64575	0.816497	0	0.631	1.72	0.975	1.72	0.0347	0.0297	0.0347	0.0297	ACVR2B,FYN,IGF1R,MAPK3,MDM2,NFKB1,TGFBR3	BCL2L1,BMPR1A,CDKN1B,SMAD1,SMAD2,SMAD9	AKT1,CDKN1B,MRAS,NRAS,RHOC,STAT3,TGFBR2	ATF6,CHRNA3,NRAS,RRAS,SRC,TFAP2A
tRNA Splicing	0	0	0	0	0	0.63	0.919	0.792	0.919	0.0222	0.0444	0.0444	0.0444	PDE11A	APEX1,PDE6A	PDE4D,PDE6D	GDE1,PDE1C
Signaling by Retinoic Acid	0	0	0	0	0	0.616	0.903	0.281	0.903	0.0217	0.0435	0.0435	0.0217	FABP5	PDHA1,PDK3	PDK4,RARG	RARB
DNA damage-induced 14-3-3σ Signaling	0	0	0		0	0.616	0.903			0.0217	0.0435	0.0435		MDM2	BCL2L1,CDKN1B	AKT1,CDKN1B
Th1 Pathway	0	0	0	0	0	0.596	0	0.225	0.596	0.016	0.032	0.008	0.016	NFKB1,PSEN1	HLA-A,HLA-DQA1,JAK3,PSEN2	STAT3	IL18,PSENEN
Assembly of RNA Polymerase II Complex	0	0	0	0	0	0.552	1.52	2.05	2.05	0.0196	0.0392	0.0588	0.0784	ERCC3	TAF4,TAF5L	GTF2H5,POLR2B,TAF6	DR1,POLR2A,POLR2F,TAF10
G alpha (q) signalling events	1	1.34164		0	0	0.546		0.278		0.023	0.0287		0.0172	GRK5,RGS4,RGS5,TRIO	EDNRA,F2R,GNAQ,GNB5,PTGER1		F2R,GNB4,KALRN
TNFR1 Signaling	0	0	0		0	0.541	0.299			0.0385	0.0385	0.0192		MAP3K14,NFKB1	CHUK,NFKBIA	CYCS
BBSome Signaling Pathway	-2.32379	2.7136	-1.34164	1.26491	0	0.508	0	0.775	0.775	0.0385	0.0243	0.0101	0.0223	ADGRB3,ADGRL3,ASXL1,ASXL2,ASXL3,DVL3,DZIP1,ERN1,GPR158,GRM8,IFT43,IGF1R,INSR,LGR4,PCGF2,PCM1,PRKAG2,PRKAR2A,TTC8	ASXL2,EDNRA,F2R,FZD10,GPR162,IFT27,NPY1R,NPY2R,PJA2,PTGER1,RAB5C,WDR19	CCT2,CCT6A,IFT20,OPRM1,STAT3	ADGRG6,ASXL1,ATF6,F2R,FZD3,GPR146,GPR155,GPR176,PRKAR2A,PRKCD,S1PR3
Metabolism of non-coding RNA	0	0	0	0	0	0.497	0.767	0.226	0.767	0.0357	0.0357	0.0357	0.0179	NUP93,TGS1	POM121C,SNRPF	SNRPD2,SNRPE	PHAX
Th2 Pathway	-0.447214	0	0	0	0	0.486	0.25	0	0.486	0.0355	0.0284	0.0142	0.00709	ACVR2B,NFKB1,PSEN1,STAT5B,TGFBR3	HLA-A,HLA-DQA1,JAK3,PSEN2	IL17RB,TGFBR2	PSENEN
Macrophage Classical Activation Signaling Pathway	0	0	0	0	0	0.468	0	0	0.468	0.0106	0.0266	0.0106	0.0106	NFKB1,PPARG	CHUK,HLA-DQA1,NFKBIA,PDHA1,TNFSF12	RBBP7,STAT3	IL18,JARID2
Kinetochore Metaphase Signaling Pathway	0	0	0	1.34164	0	0.453	0.801	1.6	1.6	0.00971	0.0291	0.0291	0.0485	PPP2R5B	ANAPC13,ENSA,ZW10	ANAPC5,H2AZ2,PTTG1	BUB3,DSN1,MAD2L2,PPP2R5B,ZWINT
Stearate Biosynthesis I (Animals)	0	0		0	0	0.431		1.74		0.0317	0.0317		0.0635	DHCR24,ELOVL6	ELOVL6,LPGAT1		ACOT9,DHCR24,SLC27A1,SLC27A4
Post-translational protein phosphorylation	0	0	0	0	0	0.426	0.379	0.291	0.426	0.028	0.028	0.0187	0.0187	ANO8,CP,FSTL1	IGFBP7,LGALS1,QSOX1	APOE,PNPLA2	APOE,LAMC1
CDX Gastrointestinal Cancer Signaling Pathway	0	-1.34164	0	0	0	0.424	0.311	0	0.424	0.0152	0.0254	0.0152	0.0102	MAPK3,NFKB1,PNN	CHUK,FZD10,JAK3,TNFSF12,WNT4	AKT1,STAT3,TCF7L1	FZD3,IL18
SPINK1 Pancreatic Cancer Pathway	0	0	0		0	0.415	0.235			0.0154	0.0308	0.0154		CPQ	CPD,SMAD2	TGFBR2
ISGylation Signaling Pathway	0	0	0		0	0.414	0.75			0.0367	0.0275	0.0275		FLNB,NFAT5,NFKB1,RPS15	NEDD4,S100A4,UBE2L3	EIF2A,IRF2,PRKN
Activation of IRF by Cytosolic Pattern Recognition Receptors	0	0	0	0	0	0.407	0.231	0	0.407	0.0303	0.0303	0.0152	0.0152	NFKB1,TRAF3	CHUK,NFKBIA	ATF2	PIN1
Interleukin-20 family signaling	0	0	0		0	0.381	0.531			0.0385	0.0385	0.0385		STAT5B	JAK3	STAT3
Integrin signaling	0	0	0	0	0	0.369	0.518	0.453	0.518	0.037	0.037	0.037	0.037	PTK2	TLN1	AKT1	SRC
Basal Cell Carcinoma Signaling	0	0	0	0	0	0.369	0.212	0	0.369	0.0282	0.0282	0.0141	0.0141	DVL3,SUFU	FZD10,WNT4	TCF7L1	FZD3
ATF4 activates genes in response to endoplasmic reticulum stress	0	0		0	0	0.369		0.453		0.037	0.037		0.037	ATF4	EXOSC5		ATF6
FOXO-mediated transcription of oxidative stress, metabolic and neuronal genes	0	0		0	0	0.335		0.417		0.0333	0.0333		0.0333	SIN3A	SMAD2		CAT
Interferon alpha/beta signaling	0	0	0		0	0.335	0.571			0.0395	0.0263	0.0263		RPS27A,UBA52,UBB	HLA-A,XAF1	IRF2,UBC
Multiple Sclerosis Signaling Pathway	0	2	0	0	0	0.332	0	0	0.332	0.0137	0.0228	0.00913	0.0137	MAPK3,NFKB1,PPARG	HLA-A,HLA-DQA1,PARP10,SLC8A3,TNFSF12	IL17RB,RBBP7	AIFM1,IL18,JARID2
Regulation of Insulin-like Growth Factor (IGF) transport and uptake by IGFBPs	0	0	0	0	0	0.331	0.307	0.228	0.331	0.0242	0.0242	0.0161	0.0161	ANO8,CP,FSTL1	IGFBP7,LGALS1,QSOX1	APOE,PNPLA2	APOE,LAMC1
Hereditary Breast Cancer Signaling	0		-1.63299	1	0		1.98	0.746		0.0362		0.0435	0.029	FANCC,NPM1,RPS27A,UBA52,UBB		AKT1,DDB2,MRAS,NRAS,POLR2B,UBC	NRAS,POLR2A,POLR2F,RRAS
Antiproliferative Role of Somatostatin Receptor 2	0	0	0	0	0	0.329	1.71	1.46	1.71	0.039	0.026	0.0519	0.0519	GUCY1A2,MAPK3,NPR2	CDKN1B,GNB5	CDKN1B,MRAS,NRAS,NT5C	GNB4,NRAS,RRAS,SRC
Angiopoietin Signaling	0	0	0	0	0	0.329	1.08	0.457	1.08	0.039	0.026	0.039	0.026	NFKB1,PTK2,STAT5B	CHUK,NFKBIA	AKT1,MRAS,NRAS	NRAS,RRAS
Ubiquinol-10 Biosynthesis (Eukaryotic)	0	0		0	0	0.325		1.06		0.0323	0.0323		0.0645	ECHDC1	BCKDHA		CYP1B1,MICAL3
Th1 and Th2 Activation Pathway	0	0	0	0	0	0.313	0.381	0	0.381	0.0284	0.0227	0.017	0.0114	ACVR2B,NFKB1,PSEN1,STAT5B,TGFBR3	HLA-A,HLA-DQA1,JAK3,PSEN2	IL17RB,STAT3,TGFBR2	IL18,PSENEN
IL-17A Signaling in Fibroblasts	0	0	0		0	0.311	0.54			0.0375	0.025	0.025		MAPK3,NFKB1,PRKCA	CHUK,NFKBIA	IL17RB,STAT3
Degradation of the extracellular matrix	0	0		0	0	0.305		1.39		0.0247	0.0247		0.0494	CTSL,PSEN1	ADAMTS1,MMP11		CAPN15,CD44,LAMC1,NID1
Tumor Microenvironment Pathway	-1	1	-2	1	0	0.298	0.659	0.489	0.659	0.0222	0.0222	0.0222	0.0222	MAP3K14,MAPK3,MMP16,NFKB1	FGF11,FGF14,HLA-A,MMP11	AKT1,MRAS,NRAS,STAT3	CD44,MMP24,NRAS,RRAS
Neuroinflammation Signaling Pathway	-1.26491	2.44949	-1	-1	0	0.289	0	0	0.289	0.0364	0.0212	0.0121	0.0152	ACVR2B,ATF4,CREB1,CREB3L2,GABRB1,MAPK3,MAPK6,NFAT5,NFKB1,PSEN1,TGFBR3,TRAF3	BACE2,CHUK,HLA-A,HLA-DQA1,JAK3,KCNJ9,PSEN2	AKT1,ATF2,HMGB1,TGFBR2	CREB5,GLUL,IL18,PPP3CB,PSENEN
Activation of the pre-replicative complex	0	0		0	0	0.288		0.366		0.0286	0.0286		0.0286	PRIM2	POLA2		PRIM2
GPVI-mediated activation cascade	0	0			0	0.288				0.0286	0.0286			FYN	RHOB
SUMOylation of SUMOylation proteins	0	0			0	0.288				0.0286	0.0286			NUP93	POM121C
IL-27 Signaling Pathway	0	0	0	0	0	0.285	0.272	0.442	0.442	0.0224	0.0224	0.0149	0.0224	IL6ST,NFKB1,RORA	HLA-A,JAK3,RORA	AKT1,STAT3	ATG13,MCL1,ULK1
CGAS-STING Signaling Pathway	0.447214	0	0	2	0	0.269	0	0.746	0.746	0.0362	0.0217	0.00725	0.029	ABCC1,ATP6V1E1,MAP1LC3A,MAP1LC3B,NFKB1	CHUK,NFKBIA,TNFSF12	EIF2A	ATP6V1C1,ATP6V1F,ATP6V1G1,IL18
Inhibition of Matrix Metalloproteases	0	0		0	0	0.264		0.339		0.0263	0.0263		0.0263	MMP16	MMP11		MMP24
Regulation of Cellular Mechanics by Calpain Protease	0	0	0	0	0	0.263	1.51	2.52	2.52	0.0225	0.0225	0.0449	0.0674	MAPK3,PTK2	CDKN1B,TLN1	CDKN1B,EZR,MRAS,NRAS	ITGA1,ITGB5,ITGB8,NRAS,RRAS,SRC
Formation of Fibrin Clot (Clotting Cascade)	0	0		0	0	0.257		0.331		0.0256	0.0256		0.0256	C1QBP	F2R		F2R
Complement System	0	0			0	0.257				0.0256	0.0256			C1QBP	CR2
Estrogen Biosynthesis	0	0	0	0	0	0.206	0.33	0.275	0.33	0.0213	0.0213	0.0213	0.0213	HSD17B11	HSD17B10	HSD17B7	CYP1B1
Phagosome Formation	-3.67423	2.88675	-1.41421	2.5	0	0	0	0.986	0.986	0.034	0.017	0.0127	0.0227	ADGRB3,ADGRL3,ARPC5,CFL1,CLIP1,FYN,GAB2,GPR158,GRM8,ITPR1,LGR4,LIMK2,MAPK3,MAPK6,MYO18A,PLD2,PLD5,PRKCA,PRKD1,PTK2,ROCK1,RPS6KB2,SAP130,WIPF1	AP1G2,CR2,EDNRA,F2R,FZD10,GPR162,MYH10,NPY1R,NPY2R,PRKCE,PTGER1,TLN1	AKT1,AP1M1,DOCK1,MRAS,MYL9,NRAS,OPRM1,PIP5K1A,PNPLA2	ADGRG6,AP1B1,F2R,FZD3,GPR146,GPR155,GPR176,ITGA1,ITGB5,ITGB8,NRAS,PIP4K2C,PRKCD,RRAS,S1PR3,SRC
Generic Transcription Pathway	-2.67261	2.82843	-1	0	0	0	0	0	0	0.0326	0.0186	0.00932	0.00932	CCNC,HDAC4,HDAC9,MED6,NR2C2,NR6A1,PPARG,RORA,THRA,THRB,ZKSCAN1,ZNF692,ZNF704,ZNF740	HDAC8,MED17,MED31,NR2C2,NRBF2,RORA,ZNF205,ZNF483	HDAC3,MED17,NR2C1,RARG	MAML2,RARB,ZNF354A,ZNF605
FAK Signaling	-2.06474	2.7136	-1.89737	1.94145	0	0	0	0	0	0.0193	0.0106	0.00965	0.0125	ACVR2B,ADGRB3,ADGRL3,ARPC5,FLT1,FYN,GHR,GPR158,GRM8,IGF1R,IL11RA,IL6ST,LGR4,MAPK3,MDM2,NEDD9,NFKB1,PTK2,TGFBR3,WIPF1	ARHGEF6,EDNRA,EFNA1,EFNA5,F2R,FZD10,GIT1,GPR162,NPY1R,NPY2R,PTGER1	AKT1,DOCK1,GHR,GIT1,IL17RB,MRAS,NRAS,OPRM1,TCF7L1,TGFBR2	ADGRG6,F2R,FZD3,GPR146,GPR155,GPR176,ITGA1,ITGB5,ITGB8,NRAS,RRAS,S1PR3,SRC
Lung Ionic Balance Signaling Pathway	-0.894427	2.52982	0	1.50756	0	0	0	0.667	0.667	0.0383	0.0192	0.00383	0.0211	ADGRB3,ADGRL3,ATP1B1,FYN,GNAS,GPR158,GRM8,HCN1,KCNMA1,LGR4,MAPK3,PLCL1,PPM1L,PPP2R2B,PPP2R5B,PRKAG2,PRKAR2A,PRKCA,PRKD1,ROCK1	EDNRA,F2R,FZD10,GPR162,NEDD4,NPY1R,NPY2R,PRKAA1,PRKCE,PTGER1	OPRM1,PPP2R1A	ADGRG6,F2R,FZD3,GPR146,GPR155,GPR176,PPP2R5B,PRKAR2A,PRKCD,S1PR3,SRC
Class A/1 (Rhodopsin-like receptors)	0	2.44949	0	0	0	0	0	0	0	0.00301	0.0181	0.00301	0.00602	GAL	CCL27,EDNRA,F2R,NPY1R,NPY2R,PTGER1	OPRM1	F2R,S1PR3
G alpha (i) signalling events	0.632456	2.23607	0	0	0	0	0	0	0	0.0388	0.0194	0.00388	0.0116	ADCY5,ADCY9,GAL,GNAI2,GNAS,GRM8,RGS10,RGS4,RGS5,RGS7	CCL27,GNB5,NPY1R,NPY2R,RGS20	OPRM1	GNB4,S1PR3,SRC
Zn Homeostasis Signaling Pathway	-1.87663	2.13201	-0.333333	-0.5	0	0	0	0	0	0.0212	0.0202	0.00828	0.0147	ADCY5,ADCY9,ADGRB3,ADGRL3,ATF4,BCR,CREB1,CREB3L2,GPR158,GRM8,INSR,ITPR1,LGR4,MAPK3,MMP16,NFAT5,NFKB1,PDE11A,PRKAG2,PRKAR2A,PRKCA,PRKD1,SELENOW	APEX1,CHUK,EDNRA,F2R,FZD10,GNAQ,GPR162,HLA-DQA1,MMP11,Mt1,MT2A,MTF1,NPY1R,NPY2R,PDE6A,PRKCE,PTGER1,S100A4,SLC39A14,SMAD1,SMAD2,SMAD9	AKT1,ATF2,MT3,OPRM1,PDE4D,PDE6D,SLC39A13,SLC9A3,STAT3	ADGRG6,CREB5,F2R,FZD3,GDE1,GPR146,GPR155,GPR176,GRIA4,IL18,MMP24,PDE1C,PPP3CB,PRKAR2A,PRKCD,S1PR3
PKCθ Signaling in T Lymphocytes	-1.88982	2	0	2	0	0	0	0	0	0.0161	0.00893	0.00536	0.00714	CAMK2D,FYN,ITPR1,MAP3K14,MAP3K3,MAPK3,NFAT5,NFKB1,POU2F1	CHUK,HLA-A,HLA-DQA1,MAP3K9,NFKBIA	CAMK2A,MRAS,NRAS	MAP3K4,NRAS,PPP3CB,RRAS
B Cell Receptor Signaling	-1.60357	2	-1.34164	1.63299	0	0	0	0	0	0.0282	0.00627	0.00784	0.011	ATF4,BCL6,CALM1,CALM2,CAMK2D,CFL1,CREB1,CREB3L2,EBF1,GAB2,MAP3K14,MAP3K3,MAPK3,NFAT5,NFKB1,PTK2,RPS6KB2,SYNJ2	BCL2L1,CHUK,MAP3K9,NFKBIA	AKT1,ATF2,CAMK2A,MRAS,NRAS	CALM2,CREB5,MAP3K4,NRAS,PAG1,PPP3CB,RRAS
TRIM21 Intracellular Antibody Signaling Pathway	2.33333	2	-2	0	0	0	0	0	0	0.0159	0.00705	0.00705	0.00529	BCL9,MAP1LC3A,MAP1LC3B,NFKB1,PSMB6,PSMC6,RPS27A,UBA52,UBB	CHUK,PSMA4,PSMD3,PSME2	IRF2,PSME4,PSMF1,UBC	PSMB10,PSMB4,TAB1
Role of Osteoclasts in Rheumatoid Arthritis Signaling Pathway	-1.66667	1.34164	-2.23607	0.333333	0	0	0.382	1.87	1.87	0.0347	0.0158	0.0158	0.0347	ATF4,CALM1,CALM2,COL8A1,CREB1,CREB3L2,FNBP1,MAP3K14,MAPK3,MMP16,NFKB1	CHUK,FRZB,MMP11,NFKBIA,RHOB	AKT1,ATF2,MRAS,NRAS,RHOC	ADAM22,CALM2,COL26A1,CREB5,IL18,MMP24,NRAS,PPP3CB,RRAS,SFRP5,SRC
Irritable Bowel Syndrome Signaling Pathway	-2	1.34164	-1.34164	0	0	0	0.467	0	0.467	0.0138	0.0173	0.0173	0.0104	FNBP1,MMP16,NFKB1,ROCK1	CHUK,MMP11,RHOB,TNFSF12,WNT4	IL17RB,MYL9,RHOC,STAT3,UBC	IL18,MMP24,TAB1
Neutrophil Extracellular Trap Signaling Pathway	-0.27735	1	-0.707107	2.11058	0	0	1.01	1.49	1.49	0.0318	0.00978	0.022	0.0293	ATP5MC1,COL8A1,FYN,ITPR1,MAPK3,MT-ND6,NDUFA3,NDUFA9,NFKB1,PLCL1,PRKCA,PRKD1,TOMM40	NDUFB7,NDUFV1,PAM16,PRKCE	AKT1,DOCK1,HMGB1,MT-ND2,NDUFA3,NDUFAB1,PNPLA2,TOMM22,TOMM40	ATP5F1E,COL26A1,MCL1,NDUFB4,NDUFS3,NDUFS5,PPP3CB,PRKCD,SRC,TIMM10,TIMM8B,TOMM7
NFKBIE Signaling Pathway	0.447214	0.816497	0		0	0	0			0.0111	0.0134	0.00223		ANKRD28,ANKRD44,MAP3K3,NFKB1,PPP6R3	ANKRD44,CHUK,NFKBIA,PPP6R1,PPP6R3,TNFSF12	PPP6C
Phospholipase C Signaling	-2.13809	0.377964	-2.12132	2.12132	0	0	0	0	0	0.0205	0.00712	0.00712	0.0116	ADCY5,ADCY9,AHNAK,ARHGEF11,ARHGEF15,ATF4,CALM1,CALM2,CREB1,CREB3L2,FNBP1,FYN,GNAS,HDAC4,HDAC9,ITPR1,MAPK3,NFAT5,NFKB1,PLD2,PLD5,PRKCA,PRKD1	ARHGEF6,ARHGEF9,GNAQ,GNB5,HDAC8,PPP1R12B,PRKCE,RHOB	ARHGEF1,ATF2,HDAC3,MRAS,MYL9,NRAS,PPP1R12B,RHOC	ARHGEF11,ARHGEF4,CALM2,CREB5,GNB4,ITGA1,ITGB5,ITGB8,NRAS,PPP3CB,PRKCD,RRAS,SRC
Necroptosis Signaling Pathway	0	0	1	2.44949	0	0	0.762	1.33	1.33	0.0184	0.0123	0.0245	0.0368	CAMK2D,MDM2,TOMM40	CHUK,PAM16	CAMK2A,TOMM22,TOMM40,UBC	GLUL,PPP3CB,TAB1,TIMM10,TIMM8B,TOMM7
Role of NFAT in Regulation of the Immune Response	-0.333333	0	-1.34164	2.23607	0	0	0	0	0	0.0134	0.00573	0.00478	0.00669	CALM1,CALM2,CSNK1G1,CSNK1G3,FYN,GNAI2,GNAL,GNAS,ITPR1,KPNA3,MAPK3,NFAT5,NFKB1,XPO1	CHUK,GNAQ,GNB5,HLA-A,HLA-DQA1,NFKBIA	AKT1,ATF2,CSNK1A1,MRAS,NRAS	CALM2,GNAL,GNAO1,GNB4,NRAS,PPP3CB,RRAS
Macropinocytosis Signaling	0	0	0	2	0	0	0.571	2.87	2.87	0.0395	0.0132	0.0263	0.0789	ANKFY1,PRKCA,PRKD1	PRKCE	MRAS,NRAS	ITGB5,ITGB8,NRAS,PRKCD,RRAS,SRC
SAPK/JNK Signaling	0	0	0	2	0	0	0	0	0	0.00598	0.00398	0.00598	0.00996	MAP3K3,MAP4K5,MAPK8IP1	GNB5,MAP3K9	ATF2,MRAS,NRAS	GNB4,MAP3K4,NRAS,RRAS,TAB1
NF-κB Signaling	-3.16228	0	-2.64575	2	0	0	0	0	0	0.0175	0.00525	0.0123	0.00701	BTRC,FLT1,GHR,IGF1R,INSR,MAP3K14,MAP3K3,NFKB1,TGFBR3,TRAF3	BMPR1A,CHUK,NFKBIA	AKT1,BTRC,GHR,MRAS,NRAS,NTRK3,TGFBR2	IL18,NRAS,RRAS,TAB1
p70S6K Signaling	0	0	-1	1.63299	0	0	0	0	0	0.0189	0.00516	0.00861	0.0103	GNAI2,MAPK3,PLCL1,PPM1L,PPP2R2B,PPP2R5B,PRKCA,PRKD1,YWHAB,YWHAE,YWHAG	F2R,GNAQ,PRKCE	AKT1,MRAS,NRAS,PPP2R1A,YWHAB	F2R,NRAS,PPP2R5B,PRKCD,RRAS,SRC
IL-6 Signaling	0	0	-2	1.63299	0	0	1.03	1.75	1.75	0.031	0.0155	0.031	0.0465	IL6ST,MAP3K14,MAPK3,NFKB1	CHUK,NFKBIA	AKT1,MRAS,NRAS,STAT3	HSPB1,IL18,MCL1,NRAS,RRAS,TAB1
Systemic Lupus Erythematosus in T Cell Signaling Pathway	-1.5	0	-1	1.41421	0	0	0.31	0	0.31	0.0264	0.00465	0.014	0.0124	ATF4,BCL6,CREB1,CREB3L2,FNBP1,GNAI2,ITPR1,MAPK3,MLST8,PPM1L,PPP2R2B,PPP2R5B,PTK2,RDX,ROCK1,RPS6KB2,RPTOR	HLA-A,HLA-DQA1,RHOB	AKT1,ATF2,CREM,EZR,MRAS,NRAS,PPP2R1A,RHOC,STAT3	CD44,CREB5,MSN,NRAS,PPP2R5B,PPP3CB,RRAS,S1PR3
Systemic Lupus Erythematosus in B Cell Signaling Pathway	-0.632456	0	-2	1.41421	0	0	0	0	0	0.0165	0.00412	0.00549	0.0124	CALM1,CALM2,FYN,IL6ST,MAP3K14,MAPK3,NFAT5,NFKB1,PRKCA,PRKD1,SYNJ2,TRAF3	BCL2L1,PRKCE,TNFSF12	AKT1,MRAS,NRAS,STAT3	CALM2,IL18,MCL1,NRAS,PAG1,PPP3CB,PRKCD,RRAS,SRC
Aryl Hydrocarbon Receptor Signaling	0.377964	0	0	1.34164	0	0	0	2.03	2.03	0.0383	0.0164	0.0109	0.0437	ARNT,HSP90AB1,MAPK3,MDM2,NEDD8,NFIC,NFKB1	CDKN1B,NCOA2,NFIC	CDKN1B,RARG	ALDH9A1,CYP1B1,HSPB1,NFIC,NFIX,RARB,SRC,TRIP11
Wound Healing Signaling Pathway	-1.41421	0	-1	1.34164	0	0	0.373	0.436	0.436	0.0321	0.012	0.0161	0.0201	ACVR2B,CALCA,COL8A1,MAP3K14,MAPK3,NFKB1,PRKCA,TGFBR3	CHUK,NFKBIA,TNFSF12	MRAS,NRAS,TGFBR2,TRPV1	COL26A1,IL18,LAMC1,NRAS,RRAS
Acute Phase Response Signaling	-0.447214	0	-2	1.34164	0	0	0.601	1.06	1.06	0.0314	0.0105	0.0209	0.0314	CP,FTL,IL6ST,MAP3K14,MAPK3,NFKB1	CHUK,NFKBIA	AKT1,MRAS,NRAS,STAT3	FTL,IL18,NRAS,RRAS,TAB1,TTR
LXR/RXR Activation	0	0	0	1	0	0	0	1.74	1.74	0.0308	0.0154	0.00769	0.0462	ABCA1,ACACA,FDFT1,NFKB1	HADH,HMGCR	APOE	ABCA1,APOE,FDFT1,HMGCR,IL18,TTR
PI3K Signaling in B Lymphocytes	-1.66667	0	-1.34164	1	0	0	0	0	0	0.0186	0.00676	0.0101	0.00845	ATF4,CALM1,CALM2,CAMK2D,CREB1,FYN,ITPR1,MAPK3,NFAT5,NFKB1,PLCL1	CHUK,CR2,NFKBIA,PLEKHA2	AKT1,ATF2,CAMK2A,MRAS,NRAS,PLEKHA4	ATF6,CALM2,NRAS,PPP3CB,RRAS
IL-4 Signaling	-0.904534	0	-2.44949	1	0	0	0	0	0	0.0191	0.00522	0.0104	0.00696	ATF4,COL8A1,CREB1,CREB3L2,GNAI2,MAPK3,MLST8,NFKB1,PRR5,RPS6KB2,RPTOR	BCL2L1,HLA-DQA1,JAK3	AKT1,ATF2,MRAS,NRAS,RICTOR,STAT3	COL26A1,CREB5,NRAS,RRAS
Pathogen Induced Cytokine Storm Signaling Pathway	0.333333	0	0	0.447214	0	0	0	0	0	0.0288	0.0105	0.00262	0.0157	AP3B1,Cklf,COL8A1,FTH1,FTL,IL6ST,MAPK3,MAPK6,NFKB1,RAB27A,STAT5B	CCL27,HLA-DQA1,HMGCR,TNFSF12	STAT3	COL26A1,FTL,HMGCR,IL18,NOD1,STXBP2
T Cell Receptor Signaling	-0.816497	0	-2.44949	0.447214	0	0	0	0	0	0.0129	0.00804	0.00965	0.00965	CALM1,CALM2,FYN,MAPK3,MLST8,NFAT5,NFKB1,RPTOR	CDKN1B,CHUK,HLA-A,HLA-DQA1,NFKBIA	AKT1,ATF2,CDKN1B,MRAS,NRAS,TCF7L1	CALM2,NRAS,PAG1,PPP3CB,PTPN22,RRAS
CTLA4 Signaling in Cytotoxic T Lymphocytes	-1	0	0.816497	0	0	0	0	0	0	0.0148	0.00656	0.00984	0.00984	FYN,MAPK3,NFAT5,NFKB1,PLD2,PLD5,PPM1L,PPP2R2B,PPP2R5B	AP1G2,BCL2L1,HLA-A,HLA-DQA1	AKT1,AP1M1,AP2B1,MRAS,NRAS,PPP2R1A	AP1B1,AP2M1,NRAS,PPP2R5B,RRAS,SRC
G Protein Signaling Mediated by Tubby	0.816497	0	0	0	0	0	0	0	0	0.0149	0.00853	0.00213	0.0064	GNAI2,GNAL,GNAS,IFT43,INSR,THRA,THRB	GNAQ,GNB5,NPY2R,WDR19	MRAS	GNAL,GNAO1,GNB4
Paxillin Signaling	0	0	0	0	0	0	0.775	2.15	2.15	0.0377	0.0189	0.0283	0.0566	ACTA1,ACTB,ACTG1,PTK2	ARHGEF6,TLN1	DOCK1,MRAS,NRAS	ITGA1,ITGB5,ITGB8,NRAS,RRAS,SRC
B-WICH complex positively regulates rRNA expression	0	0	0	0	0	0	0.299	0.696	0.696	0.0385	0.0192	0.0192	0.0385	ACTB,MYO1C	POLR1A	H2AZ2	POLR1H,POLR2F
PDGF Signaling	0	0	0	0	0	0	0.958	0.789	0.958	0.0345	0.0115	0.0345	0.0345	MAPK3,PRKCA,SYNJ2	JAK3	MRAS,NRAS,STAT3	NRAS,RRAS,SRC
IL-2 Signaling	0	0	0	0	0	0	1.29	0.574	1.29	0.0317	0.0159	0.0476	0.0317	MAPK3,STAT5B	JAK3	AKT1,MRAS,NRAS	NRAS,RRAS
Role of JAK2 in Hormone-like Cytokine Signaling	0	0	0	0	0	0	0.669	0.556	0.669	0.0308	0.0154	0.0308	0.0308	GHR,STAT5B	BCL2L1	GHR,STAT3	HLTF,SH2B1
Role of JAK1 and JAK3 in γc Cytokine Signaling	0	0	0	0	0	0	1.19	0.52	1.19	0.029	0.0145	0.0435	0.029	MAPK3,STAT5B	JAK3	MRAS,NRAS,STAT3	NRAS,RRAS
Phase I - Functionalization of compounds	0	0	0	0	0	0	0	0.569	0.569	0.0265	0.00885	0.00885	0.0265	ARNT,FDX1,NCOA1	NCOA2	NCOA1	CMBL,CYP1B1,MTARC2
Transcriptional regulation by RUNX2	0	0	0	0	0	0	0.831	0.252	0.831	0.0392	0.0196	0.0392	0.0196	HDAC4,MAPK3	SMAD1	AKT1,HDAC3	SRC
IL-13 Signaling Pathway	0	0	0	0	0	0	0.647	0.231	0.647	0.0244	0.00813	0.0244	0.0163	FYN,MAPK3,ROCK1	BCL2L1	AKT1,IL17RB,STAT3	PRKCD,SRC
Atherosclerosis Signaling	0	0	0	0	0	0	0.266	0	0.266	0.00735	0.00735	0.0147	0.0147	NFKB1	TNFSF12	APOE,PNPLA2	APOE,IL18
Granulocyte Adhesion and Diapedesis	0	0	0	0	0	0	0	0	0	0.0294	0.0098	0.0049	0.0147	Cklf,GNAI2,JAM3,MMP16,RDX,SDC3	CCL27,MMP11	EZR	IL18,MMP24,MSN
Agranulocyte Adhesion and Diapedesis	0	0	0	0	0	0	0	0	0	0.0402	0.0134	0.00893	0.0134	ACTA1,ACTB,ACTG1,Cklf,GNAI2,JAM3,MMP16,MYO18A,RDX	CCL27,MMP11,MYH10	EZR,MYL9	IL18,MMP24,MSN
Pre-NOTCH Expression and Processing	0	0	0	0	0	0	0	0	0	0.026	0.013	0.013	0.013	TNRC6A,TNRC6C	ATP2A2	H2AZ2	MAML2
Maturity Onset Diabetes of Young (MODY) Signaling	0	0	0	0	0	0	0.555	0	0.555	0.0256	0.0128	0.0256	0.0128	INSR,NFKB1	APOO	APOE,UCP2	APOE
Post-translational modification: synthesis of GPI-anchored proteins	0	0	0	0	0	0	0	0	0	0.0215	0.0108	0.0108	0.0108	MDGA2,NRN1	SPRN	DPM1	CNTN5
Choline Degradation I			0				1.58					0.5				CHDH
NR1D1 (REV-ERBA) represses gene expression			0				1.28					0.25				HDAC3
Citrulline-Nitric Oxide Cycle			0				1.19					0.2				ASS1
Taurine Biosynthesis			0				1.19					0.2				CSAD
Choline catabolism			0				1.11					0.167				CHDH
Chondroitin and Dermatan Biosynthesis			0				1.11					0.167				CHPF2
Folate Polyglutamylation			0				1.11					0.167				MTHFD1L
Selenocysteine Biosynthesis II (Archaea and Eukaryotes)			0				1.11					0.167				SARS1
Mitochondrial Uncoupling			0				1.05					0.143				UCP2
Interleukin-17 signaling			0				0.993					0.125				IL17RB
Sphingomyelin Metabolism			0				0.993					0.125				SGMS1
Urea cycle			0				0.902					0.1				ASS1
Role of IL-17A in Psoriasis			0				0.767					0.0714				IL17RB
Formation of the ureteric bud			0				0.61					0.0476				SLIT2
SIRT1 negatively regulates rRNA expression			0				0.492					0.0345				H2AZ2
CCR5 Signaling in Macrophages	0	0	0	0	0	0	0	0	0	0.016	0.00599	0.002	0.00998	CALM1,CALM2,GNAI2,GNAL,GNAS,ITPR1,PRKCA,PRKD1	GNAQ,GNB5,PRKCE	MRAS	CALM2,GNAL,GNAO1,GNB4,PRKCD
Neuroprotective Role of THOP1 in Alzheimer's Disease	0	0	0	0	0	0	0	0	0	0.0385	0.00769	0.00769	0.00769	CREB1,HTRA2,PRKAG2,PRKAR2A,YWHAE	HLA-A	TPP1	PRKAR2A
Systemic Lupus Erythematosus Signaling	0	0	0	0	0	0	0	0	0	0.00468	0.00468	0.00936	0.00655	MAPK3,NFAT5,PRPF3,PRPF39,SNRNP48	HLA-A,PRPF18,PRPF40A,SNRPA,SNRPF	AKT1,CREM,MRAS,NRAS,PRP4K,PRPF19,SNRNP27,SNRPD2,SNRPE,SNU13	EFTUD2,IL18,NRAS,PRP4K,PRPF39,RRAS,SNRNP27
NUR77 Signaling in T Lymphocytes	0	0	0	0	0	0	0	0	0	0.0154	0.00578	0.00193	0.00578	CALM1,CALM2,HDAC9,MAP3K3,MAPK3,PRKCA,PRKD1,SIN3A	HLA-A,HLA-DQA1,PRKCE	CYCS	CALM2,PPP3CB,PRKCD
Hepatic Fibrosis / Hepatic Stellate Cell Activation	0	0	0	0	0	0	0	0	0	0.026	0.0156	0.0104	0.00521	COL8A1,FLT1,IGF1R,MYO18A,NFKB1	EDNRA,MYH10,SMAD2	MYL9,TGFBR2	COL26A1
T Helper Cell Differentiation	0	0	0	0	0	0	0	0	0	0.00422	0.00422	0.00422	0.00211	BCL6,IL6ST	HLA-A,HLA-DQA1	STAT3,TGFBR2	IL18
IL-33 Signaling Pathway	-0.377964	0	0	0	0	0	0.581	0	0.581	0.0359	0.0154	0.0205	0.0154	ATF4,CREB1,CREB3L2,MAPK3,NFKB1,PRKAG2,PRKAR2A	BCL2L1,CHUK,NFKBIA	AKT1,ATF2,H2AZ2,STAT3	CREB5,IL18,PRKAR2A
CDC42 Signaling	-0.707107	0	0	0	0	0	0	0	0	0.0173	0.00692	0.00692	0.00692	ARPC5,CDC42BPA,CFL1,CLIP1,EXOC1,EXOC6,FNBP1L,IQGAP1,LIMK2,WIPF1	ARHGEF6,HLA-A,HLA-DQA1,PPP1R12B	ATF2,EXOC4,MYL9,PPP1R12B	ITGA1,ITGB5,ITGB8,SRC
Dendritic Cell Maturation	-0.816497	0	0	0	0	0	0	0	0	0.0115	0.00659	0.00329	0.00494	ATF4,CREB1,CREB3L2,MAP3K14,MAPK3,NFKB1,PLCL1	CHUK,HLA-A,HLA-DQA1,NFKBIA	AKT1,ATF2	CREB5,IL18,TAB1
Regulation of IL-2 Expression in Activated and Anergic T Lymphocytes	-1	0	0	0	0	0	0	0	0	0.0128	0.00642	0.00642	0.00857	CALM1,CALM2,FYN,MAPK3,NFAT5,NFKB1	CHUK,NFKBIA,SMAD2	MRAS,NRAS,TGFBR2	CALM2,NRAS,PPP3CB,RRAS
NAD Signaling Pathway	-1.34164	0	0	0	0	0	0.487	0.362	0.487	0.0331	0.0132	0.0199	0.0199	ERN1,ETFA,NFKB1,NMNAT2,PRKAG2	PARP10,PRKAA1	ACADL,AKT1,POLR2B	AIFM1,POLR2A,POLR2F
FXR/RXR Activation	-1.34164	0	0	0	0	0	0.317	0	0.317	0.0256	0.0154	0.0154	0.0154	NFKB1,PCK2,PPARG,PRKAG2,SCARB1	Mt1,PRKAA1,TNFSF12	AKT1,APOE,HMGB1	APOE,IL18,SRC
mRNA Capping	0		0	0	0		1.22	1.92		0.0333		0.0667	0.1	ERCC3		GTF2H5,POLR2B	GTF2F2,POLR2A,POLR2F
Signaling by NTRK2 (TRKB)	0		0	0	0		0.545	1.22		0.04		0.04	0.08	FYN		NRAS	NRAS,SRC
PRC2 methylates histones and DNA	0		0	0	0		1.95	0.969		0.0286		0.0857	0.0571	DNMT3A		DNMT3A,H2AZ2,RBBP7	DNMT3A,JARID2
Elastic fibre formation	0		0	0	0		0.351	0.808		0.0227		0.0227	0.0455	LTBP3		MFAP5	ITGB5,ITGB8
Melanoma Signaling	0		0	0	0		1.54	0.721		0.04		0.06	0.04	MAPK3,MDM2		AKT1,MRAS,NRAS	NRAS,RRAS
DNA methylation	0		0	0	0		1.33	0.466		0.0385		0.0769	0.0385	DNMT3A		DNMT3A,H2AZ2	DNMT3A
Signaling by Erythropoietin	0		0	0	0		0.531	0.466		0.0385		0.0385	0.0385	STAT5B		NRAS	NRAS
Glycolysis I	0		0	0	0		0.492	0.428		0.0345		0.0345	0.0345	PGAM1		PFKP	PFKP
Signaling by PDGF	0		0	0	0		0.743	0.626		0.0172		0.0345	0.0345	STAT5B		NRAS,STAT3	NRAS,SRC
Endometrial Cancer Signaling	0		0	0	0		1.34	0.604		0.0167		0.05	0.0333	MAPK3		AKT1,MRAS,NRAS	NRAS,RRAS
Sialic acid metabolism	0		0	0	0		0.447	0.385		0.0303		0.0303	0.0303	SLC17A5		ST8SIA3	ST8SIA3
ERCC6 (CSB) and EHMT2 (G9a) positively regulate rRNA expression	0		0	0	0		1.06	0.348		0.027		0.0541	0.027	CHD3		H2AZ2,RBBP7	CBX3
TREM1 Signaling	0		0	0	0		0.548	0.443		0.038		0.0253	0.0253	MAPK3,NFKB1,STAT5B		AKT1,STAT3	IL18,NOD1
Role of MAPK Signaling in the Pathogenesis of Influenza	0		0	0	0		2.27	0.41		0.0357		0.0595	0.0238	MAPK3,PRKCA,RABGEF1		AKT1,ATF2,MRAS,NRAS,PNPLA2	NRAS,RRAS
DAP12 interactions	0		0	0	0		0.358	0.301		0.0233		0.0233	0.0233	FYN		NRAS	NRAS
Phase II - Conjugation of compounds	0		0	0	0		0	0.283		0.0275		0.00917	0.0183	AKR1A1,GCLC,SULT4A1		TRMT112	AKR1A1,CNDP2
Binding and Uptake of Ligands by Scavenger Receptors	0		0	0	0		0.347	0.263		0.0263		0.0175	0.0175	FTH1,FTL,SCARB1		APOE,CALR	APOE,FTL
Cell surface interactions at the vascular wall	0		0	0	0		0	0		0.028		0.00467	0.014	ATP1B1,CD47,FYN,JAM3,PPIA,SDC3		NRAS	CD44,NRAS,SRC
FcγRIIB Signaling in B Lymphocytes	0		0	0	0		0	0		0.00375		0.00563	0.00375	DOK1,ITPR1		AKT1,MRAS,NRAS	NRAS,RRAS
CD28 Signaling in T Helper Cells	-1.34164	0	0	0	0	0	0	0	0	0.0134	0.00766	0.00192	0.00383	ARPC5,CALM1,CALM2,FYN,ITPR1,NFAT5,NFKB1	CHUK,HLA-A,HLA-DQA1,NFKBIA	AKT1	CALM2,PPP3CB
ICOS-ICOSL Signaling in T Helper Cells	-2	0	0	0	0	0	0	0	0	0.0137	0.00977	0.00586	0.00391	CALM1,CALM2,CAMK2D,GAB2,ITPR1,NFAT5,NFKB1	CHUK,HLA-A,HLA-DQA1,NFKBIA,PLEKHA2	AKT1,CAMK2A,PLEKHA4	CALM2,PPP3CB
HMGB1 Signaling	-1	0	-0.816497	0	0	0	1.69	0.326	1.69	0.025	0.0125	0.0375	0.0187	FNBP1,KAT6A,MAPK3,NFKB1	RHOB,TNFSF12	AKT1,HMGB1,MRAS,NRAS,RBBP7,RHOC	IL18,NRAS,RRAS
PAK Signaling	0	0	-1	0	0	0	1.14	1.93	1.93	0.0339	0.0169	0.0339	0.0508	CFL1,LIMK2,MAPK3,PTK2	ARHGEF6,GIT1	GIT1,MRAS,MYL9,NRAS	ITGA1,ITGB5,ITGB8,NRAS,PAK1IP1,RRAS
T Cell Exhaustion Signaling Pathway	-1.13389	0	-1	0	0	0	0	0	0	0.0141	0.00705	0.0106	0.00529	ACVR2B,BCL6,MAPK3,NFAT5,PPM1L,PPP2R2B,PPP2R5B,TGFBR3	HLA-A,HLA-DQA1,JAK3,SMAD2	AKT1,MRAS,NRAS,PPP2R1A,STAT3,TGFBR2	NRAS,PPP2R5B,RRAS
TEC Kinase Signaling	-1.50756	0	-1	0	0	0	0	0	0	0.0225	0.0104	0.00692	0.0138	ACTA1,ACTB,ACTG1,FNBP1,FYN,GNAI2,GNAL,GNAS,NFKB1,PRKCA,PRKD1,PTK2,STAT5B	GNAQ,GNB5,JAK3,PRKCE,RHOB,TNFSF12	MRAS,RHOC,STAT3,TNFRSF21	GNAL,GNAO1,GNB4,ITGA1,ITGB5,ITGB8,PRKCD,SRC
IL-17 Signaling	0	0	-1.34164	0	0	0	0.963	0	0.963	0.0212	0.00529	0.0265	0.0159	HSP90AB1,MAP3K14,MAPK3,NFKB1	TNFSF12	AKT1,ATF2,IL17RB,MRAS,NRAS	IL18,NRAS,RRAS
IL-15 Signaling	-0.816497	0	-2	0	0	0	0	0	0	0.0114	0.0038	0.00759	0.0038	MAPK3,MLST8,NFKB1,RPS6KB2,RPTOR,STAT5B	BCL2L1,JAK3	AKT1,MRAS,NRAS,STAT3	NRAS,RRAS
NOD1/2 Signaling Pathway	0.377964	0		0	0	0		0		0.0363	0.0155		0.0155	ERN1,HSP90AB1,HSPA8,MAP3K14,MAPK3,NFKB1,TRAF3	CHUK,NFKBIA,TNFSF12		HSPA8,IL18,NOD1
Collagen degradation	0	0		0	0	0		0		0.0312	0.0156		0.0156	COL8A1,CTSL	MMP11		COL26A1
Calcium-induced T Lymphocyte Apoptosis	0	0		0	0	0		0		0.0108	0.0086		0.00645	CALM1,CALM2,ITPR1,PRKCA,PRKD1	ATP2A2,HLA-A,HLA-DQA1,PRKCE		CALM2,PPP3CB,PRKCD
Altered T Cell and B Cell Signaling in Rheumatoid Arthritis	0	0		0	0	0		0		0.00318	0.00318		0.00106	MAP3K14,NFKB1,TRAF3	CHUK,HLA-A,HLA-DQA1		IL18
Role of Pattern Recognition Receptors in Recognition of Bacteria and Viruses	-1.34164	0		0	0	0		0.35		0.0325	0.013		0.0195	CREB1,MAPK3,NFKB1,PRKCA,PRKD1	PRKCE,TNFSF12		IL18,NOD1,PRKCD
Signaling by NTRK1 (TRKA)	0		-2.23607	0	0		2.34	0.855		0.037		0.0617	0.037	CREB1,MAPK3,YWHAB		AP2B1,NRAS,PPP2R1A,STAT3,YWHAB	AP2M1,NRAS,SRC
Thyroid Cancer Signaling	0		-2.23607	0	0		2.41	0.45		0.0385		0.0641	0.0256	ALK,INSR,MAPK3		AKT1,MRAS,NRAS,NTRK3,TCF7L1	NRAS,RRAS
Sheddase Signaling Pathway	-1.13389	0	0	-0.447214	0	0	0	0.642	0.642	0.0343	0.0196	0.0049	0.0245	ARHGAP32,DDIT4,E2F4,GNAI2,MAPK3,MMP16,NFKB1	BIK,E2F2,IGFBP7,MMP11	ZBTB16	CD44,ITGB5,ITGB8,MMP24,SRC
LPS/IL-1 Mediated Inhibition of RXR Function	2	0	0	-1	0	0	0	1.65	1.65	0.0369	0.00671	0.0101	0.0336	ABCA1,CPT1C,FABP3,FABP5,HS3ST5,NCOA1,PPARGC1B,SCARB1,SULT4A1,UST,XPO1	ACOX3,HS3ST1	APOE,HS3ST4,NCOA1	ABCA1,ABCB9,ALDH9A1,APOE,CAT,HMGCS1,HS6ST1,IL18,SLC27A1,SLC27A4
Tuberculosis Active Signaling Pathway	0	0	0	-1.34164	0	0	0.385	0.451	0.451	0.0245	0.0122	0.0163	0.0204	ATP6V1E1,BCL6,H3-3B,NFKB1,PPARG,RPS6KB2	CR2,HLA-DQA1,TNFSF12	AKT1,H3-3A,IL17RB,STAT3	ATP6V1C1,ATP6V1F,ATP6V1G1,PPP3CB,ULK1
DNA Damage/Telomere Stress Induced Senescence	0	0	0		0	0	0.767			0.0179	0.0179	0.0357		TERF2	CDKN1B	CDKN1B,H2AZ2
Role of IL-17A in Arthritis	0	0	0		0	0	0.743			0.0345	0.0172	0.0345		MAPK3,NFKB1	NFKBIA	ATF2,IL17RB
Role of MAPK Signaling in Inhibiting the Pathogenesis of Influenza	0	0	0		0	0	0.548			0.0253	0.0127	0.0253		MAPK3,NFKB1	NFKBIA	ATF2,PNPLA2
Antiproliferative Role of TOB in T Cell Signaling	0	0	0		0	0	0			0.00235	0.00469	0.00469		SKP1	CDKN1B,SMAD2	CDKN1B,TGFBR2
Type I Diabetes Mellitus Signaling	0	0	0		0	0	0			0.00586	0.00977	0.00195		MAP3K14,NFKB1,PIAS1	CHUK,HLA-A,HLA-DQA1,NFKBIA,PIAS1	CYCS
Th17 Activation Pathway	-2	0	0		0	0	0			0.00816	0.00408	0.00204		HSP90AB1,NFAT5,NFKB1,RORA	JAK3,RORA	STAT3
Primary Immunodeficiency Signaling	0	0			0	0				0.0161	0.0161			DCLRE1C	JAK3
OX40 Signaling Pathway	0	0			0	0				0.00415	0.0083			NFKB1,TRAF3	BCL2L1,HLA-A,HLA-DQA1,NFKBIA
ID3 Signaling Pathway	1	-0.377964	-0.816497	0	0	0	0	0	0	0.00414	0.00724	0.0062	0.00207	BCL6,MAPK3,MECP2,TCF12	ANAPC13,BMPR1A,CDKN1B,LGALS1,SMAD1,SMAD2,SMAD9	AKT1,ANAPC5,CDKN1B,MRAS,NRAS,TCF7L1	NRAS,RRAS
Chaperone Mediated Autophagy Signaling Pathway	0.447214	-1.41421	0.816497	1.1547	0	0	0	0.494	0.494	0.0314	0.0141	0.00942	0.0188	ATP6V1E1,BAG1,DDX3X,EEF1A1,EEF1A2,GPX4,HSP90AB1,HSPA8,IGF1R,ITCH,MDM2,MLST8,MMP16,NFKB1,PHLPP1,PRKAG2,PRR5,PSMB6,STIP1,TPT1	CHUK,FLT3,LRRK2,MMP11,NFKBIA,PLIN2,PRKAA1,PSMA4,PSME2	AKT1,EIF4A1,HMGB1,IL17RB,MARCHF5,RICTOR	ATP6V1C1,ATP6V1F,ATP6V1G1,HSPA8,IL18,MCL1,MMP24,PPP3CB,PSMB10,PSMB4,RAB11B,STIP1
RHO GTPases activate CIT		2	-1			3.28	3.99				0.211	0.211			CDKN1B,MYH10,PPP1R12B,RHOB	CDKN1B,MYL9,PPP1R12B,RHOC
MTF1 activates gene expression		0	0			2.91	1.4				0.667	0.333			MTF1,SNCB	SNCB
NFE2L2 regulating tumorigenic genes		0				1.69					0.182				BCL2L1,MAFK
Mitochondrial calcium ion transport		0		0		1.55		0.724			0.154		0.0769		MCU,SLC8A3		MCU
Flavin Biosynthesis IV (Mammalian)		0		0		1.39		1.5			0.5		0.5		RFK		RFK
Mevalonate Pathway I		0		0		1.38		1.58			0.125		0.125		HMGCR,IDI1		HMGCR,HMGCS1
FOXO-mediated transcription of cell cycle genes		0	0	0		1.33	0.691	0.621			0.118	0.0588	0.0588		CDKN1B,SMAD2	CDKN1B	BTG1
Metabolism of folate and pterines		0	0	0		1.33	0.691	0.621			0.118	0.0588	0.0588		MTHFD2L,SLC25A32	MTHFD1L	MTHFR
Glutaryl-CoA Degradation		0				1.33					0.118				HADH,HSD17B10
Hypusine Biosynthesis		0		0		1.22		1.33			0.333		0.333		DOHH		EIF5A
Anandamide Degradation		0				1.22					0.333				NAAA
NADH Repair		0				1.22					0.333				NAXE
Pyrophosphate hydrolysis		0				1.22					0.333				PPA1
Superpathway of Geranylgeranyldiphosphate Biosynthesis I (via Mevalonate)		0		0		1.21		1.4			0.1		0.1		HMGCR,IDI1		HMGCR,HMGCS1
Branched-chain α-keto acid Dehydrogenase Complex		0				1.1					0.25				BCKDHA
Catecholamine Biosynthesis		0				1.1					0.25				DBH
Inosine-5'-phosphate Biosynthesis II		0				1.1					0.25				ADSL
Threonine catabolism		0				1.1					0.25				RIDA
Tryptophan Degradation III (Eukaryotic)		0				1.07					0.0833				HADH,HSD17B10
Pyrimidine Deoxyribonucleotides De Novo Biosynthesis I		0	0	0		1.01	0.531	0.466			0.0769	0.0385	0.0385		Nme2,RRM2B	CMPK1	NME5
CMP-N-acetylneuraminate Biosynthesis I (Eukaryotes)		0				1.01					0.2				NAGK
Myo-inositol Biosynthesis		0				1.01					0.2				IMPA1
Transmission across Electrical Synapses		0				1.01					0.2				GJC1
Tetrahydrofolate Salvage from 5,10-methenyltetrahydrofolate		0	0			0.933	1.11				0.167	0.167			MTHFD2L	MTHFD1L
Acetyl-CoA Biosynthesis I (Pyruvate Dehydrogenase Complex)		0				0.933					0.167				PDHA1
NFE2L2 regulating inflammation associated genes		0				0.933					0.167				MAFK
SLC15A4:TASL-dependent IRF5 activation		0				0.933					0.167				CHUK
Trans, trans-farnesyl Diphosphate Biosynthesis		0				0.933					0.167				IDI1
TYSND1 cleaves peroxisomal proteins		0		0		0.871		0.972			0.143		0.143		PHYH		SCP2
Ceramide Degradation		0	0			0.871	1.05				0.143	0.143			NAAA	ACER3
Erythrocytes take up oxygen and release carbon dioxide		0				0.871					0.143				CA2
G-protein beta:gamma signalling		0	0	0		0.857	0.457	0.395			0.0625	0.0312	0.0312		ARHGEF6,GNB5	AKT1	GNB4
Cargo concentration in the ER		0	0			0.815	0.436				0.0588	0.0294			LMAN1,LMAN2	STX5
Histidine Degradation III		0	0			0.77	0.944				0.111	0.111			MTHFD2L	MTHFD1L
Sphingosine and Sphingosine-1-phosphate Metabolism		0	0			0.77	0.944				0.111	0.111			NAAA	ACER3
Creatine metabolism		0		0		0.729		0.828			0.1		0.1		SLC6A7		CKM
Folate Transformations I		0	0	0		0.692	0.863	0.79			0.0909	0.0909	0.0909		MTHFD2L	MTHFD1L	MTHFR
Phenylalanine and tyrosine metabolism		0		0		0.692		0.79			0.0909		0.0909		KYAT1		QDPR
Metallothioneins bind metals		0	0			0.692	0.863				0.0909	0.0909			MT2A	MT3
Erythrocytes take up carbon dioxide and release oxygen		0				0.692					0.0909				CA2
Prostanoid Biosynthesis		0				0.692					0.0909				PTGES2
Assembly of RNA Polymerase I Complex		0		0		0.658		0.755			0.0833		0.0833		POLR1A		POLR2F
HDR through MMEJ (alt-NHEJ)		0				0.658					0.0833				RBBP8
Purine Nucleotides De Novo Biosynthesis II		0				0.658					0.0833				ADSL
Reversible hydration of carbon dioxide		0				0.658					0.0833				CA2
Cytosolic iron-sulfur cluster assembly		0	0			0.628	0.796				0.0769	0.0769			NUBP2	CIAPIN1
Dolichyl-diphosphooligosaccharide Biosynthesis		0	0			0.628	0.796				0.0769	0.0769			ALG6	DPM1
Pregnenolone Biosynthesis	0			0	0			1.19		0.0385			0.0769	FDX1			CYP1B1,MICAL3
Tryptophan Degradation X (Mammalian, via Tryptamine)	0			0	0			1.08		0.0333			0.0667	AKR1A1			AKR1A1,ALDH9A1
Noradrenaline and Adrenaline Degradation	0			0	0			0.892		0.0256			0.0513	AKR1A1			AKR1A1,ALDH9A1
Integrin cell surface interactions	0			0	0			1.33		0.0353			0.0471	CD47,COL8A1,JAM3			CD44,ITGA1,ITGB5,ITGB8
Methylglyoxal Degradation III	0			0	0			0.375		0.0294			0.0294	AKR1A1			AKR1A1
Collagen chain trimerization	0			0	0			0.294		0.0227			0.0227	COL8A1			COL26A1
Serotonin Degradation	0			0	0			0.347		0.0211			0.0211	AKR1A1,EXT2			AKR1A1,ALDH9A1
Oxidative Ethanol Degradation III	0			0	0			0		0.0152			0.0152	DIP2A			ALDH9A1
Collagen biosynthesis and modifying enzymes	0			0	0			0		0.0149			0.0149	COL8A1			COL26A1
Olfactory Signaling Pathway	0			0	0			0		0.0135			0.0135	GNAL			GNAL
Nicotine Degradation III	0			0	0			0		0.0133			0.0133	EXT2			CYP1B1
Melatonin Degradation I	0			0	0			0		0.0118			0.0118	EXT2			CYP1B1
Nicotine Degradation II	0			0	0			0		0.0118			0.0118	EXT2			CYP1B1
Superpathway of Melatonin Degradation	0			0	0			0		0.011			0.011	EXT2			CYP1B1
Role of Hypercytokinemia/hyperchemokinemia in the Pathogenesis of Influenza	0			0	0			0		0.0109			0.0109	NFKB1			IL18
Nephron development		0				0.628					0.0769				WNT4
SUMOylation of immune response proteins		0				0.628					0.0769				NFKBIA
Transcriptional regulation of testis differentiation		0				0.628					0.0769				WNT4
Activation of anterior HOX genes in hindbrain during early embryogenesis	0		0.816497	-1	0		3.04	1.34		0.0357		0.0714	0.0476	MEIS1,NCOA6,PCGF2		CNOT6,H2AZ2,HDAC3,POLR2B,RARG,RBBP7	PKNOX1,POLR2A,POLR2F,RARB
Formation of axial mesoderm		0				0.6					0.0714				SMAD2
Nucleotide biosynthesis		0				0.6					0.0714				ADSL
Tryptophan catabolism		0				0.6					0.0714				KYAT1
Synthesis of Prostaglandins (PG) and Thromboxanes (TX)		0				0.574					0.0667				PTGES2
Processing of SMDT1		0	0	0		0.55	0.714	1.58			0.0625	0.0625	0.125		MCU	PARL	MCU,SPG7
Transcriptional regulation of pluripotent stem cells		0	0	0		0.528	0.691	1.53			0.0588	0.0588	0.118		SMAD2	STAT3	EPAS1,HIF3A
Formation of definitive endoderm		0				0.508					0.0556				SMAD2
Metabolism of amine-derived hormones		0				0.508					0.0556				DBH
Methionine Degradation I (to Homocysteine)		0				0.453					0.0476				PRMT8
Nucleotide salvage		0				0.422					0.0435				DGUOK
Tumoricidal Function of Hepatic Natural Killer Cells		0	0	0		0.408	0.56	0.494			0.0417	0.0417	0.0417		DFFB	CYCS	AIFM1
Cysteine Biosynthesis III (mammalia)		0				0.408					0.0417				PRMT8
Airway Pathology in Chronic Obstructive Pulmonary Disease		0		0		0.384		0			0.0263		0.00877		FGF11,FGF14,TNFSF12		IL18
WNT ligand biogenesis and trafficking		0	0			0.381	0.531				0.0385	0.0385			WNT4	WLS
Cardiogenesis		0		0		0.369		0.453			0.037		0.037		SMAD1		ISL1
Activated PKN1 stimulates transcription of AR regulated genes KLK2 and KLK3		0	0			0.357	1.27				0.0357	0.0714			NCOA2	H2AZ2,KDM4C
EGR2 and SOX10-mediated initiation of Schwann cell myelination		0		-0.447214		0.346		4.06			0.0345		0.172		HMGCR		ADGRG6,HMGCR,LAMC1,TEAD1,UTRN
Surfactant metabolism		0				0.315					0.0312				SLC34A2
Coagulation System		0		0		0.288		0.366			0.0286		0.0286		F2R		F2R
Transport of vitamins, nucleosides, and related molecules		0		0		0.23		0.823			0.0233		0.0465		SLCO4A1		SLC27A1,SLC27A4
Retinoic acid Mediated Apoptosis Signaling		0	0	0		0	0.71	0.594			0.0164	0.0328	0.0328		PARP10	CYCS,RARG	DAP3,RARB
Graft-versus-Host Disease Signaling		0		0		0		0			0.00445		0.00223		HLA-A,HLA-DQA1		IL18
Communication between Innate and Adaptive Immune Cells		0		0		0		0			0.00106		0.00106		HLA-A		IL18
Transcriptional regulation of granulopoiesis	0		0		0		0.831			0.0392		0.0392		CREB1,KMT2A		H2AZ2,STAT3
Chromatin modifications during the maternal to zygotic transition (MZT)	0		0		0		0.457			0.0312		0.0312		KDM5B		H2AZ2
Replacement of protamines by nucleosomes in the male pronucleus	0		0		0		0.408			0.027		0.027		H3-3B		H3-3A
Triacylglycerol Degradation	0		0		0		0.244			0.0317		0.0159		LARS1,TARS2		PNPLA2
Meiotic recombination		0	0			0	0.311				0.02	0.02			RBBP8	H2AZ2
Cytotoxic T Lymphocyte-mediated Apoptosis of Target Cells		0	0			0	0				0.00467	0.00234			DFFB,HLA-A	CYCS
Immunoregulatory interactions between a Lymphoid and a non-Lymphoid cell		0				0					0.014				CD226,CR2,HLA-A
Complement cascade		0				0					0.00735				CR2
Autoimmune Thyroid Disease Signaling		0				0					0.00432				HLA-A,HLA-DQA1
B Cell Development		0				0					0.00407				HLA-A,HLA-DQA1
Allograft Rejection Signaling		0				0					0.00406				HLA-A,HLA-DQA1
Metabolism of porphyrins	0				0					0.0385				ABCC1
Miscellaneous transport and binding events	0				0					0.0385				ANKH
Digestion	0				0					0.037				PIR
Class C/3 (Metabotropic glutamate/pheromone receptors)	0				0					0.025				GRM8
Antimicrobial peptides	0				0					0.0204				ATOX1
Glutathione-mediated Detoxification	0				0					0.0196				LANCL1
Thyroid Hormone Metabolism II (via Conjugation and/or Degradation)	0				0					0.0161				EXT2
Keratinization	0				0					0.00463				PKP4
Expression and translocation of olfactory receptors	0				0					0.00246				EBF1
