# Supplementary material for: NodoMap: A single-cell and spatial transcriptomic atlas of the mouse nodose ganglion
Source: Cell Press Blue. 2026 Jul 20;1(4):None. doi: 10.1016/j.cpblue.2026.100072 (PMC13385471; doi:10.1016/j.cpblue.2026.100072)
Supplement: Table S17. Left-right Ingenuity Pathway Analysis non-neuronal cells [file mmc18.xlsx]

## Sheet: 16_Left_Right_IPA_NNC
Ingenuity Canonical Pathways	zScore JGN1	zScore JGN3	zScore FB3	zScore FB4	-log(p-value) JGN1	-log(p-value) JGN3	-log(p-value) FB3	-log(p-value) FB4	Max -log(p-value)	Ratio JGN1	Ratio JGN3	Ratio FB3	Ratio FB4	Molecules JGN1	Molecules JGN3	Molecules FB3	Molecules FB4
RHO GTPase cycle	-4.26401	1.63299	-7.4333	7.14143	4.72	0.654	17.2	15.1	17.2	0.0489	0.0133	0.14	0.113	ABI2,ACTB,ARHGAP35,ARHGAP39,ARHGEF11,ARHGEF12,ARHGEF25,BCR,CCT7,CDC42BPB,DAAM1,FAM13B,FILIP1,GIT2,ITGB1,PLXND1,ROCK1,SOS2,STIP1,TPM3,VAV2,WIPF3	ARHGAP1,ARHGAP28,FNBP1,PGRMC2,PLEKHG1,WASL	ABI1,ACBD5,ACTB,ADD3,AKAP13,ARHGAP10,ARHGAP12,ARHGAP23,ARHGAP24,ARHGAP26,ARHGAP29,ARHGAP31,ARHGAP42,ARHGEF1,ARHGEF25,ARHGEF28,ARHGEF6,ATP6AP1,BAIAP2,BLTP3B,CCDC88A,CCT2,CDC42BPA,CPNE8,DAAM1,DDX39B,DIAPH2,DLC1,DOCK1,DOCK7,DOCK9,FAM13B,FARP1,FMNL2,GARRE1,HSP90AA1,HSP90AB1,MYO9A,NDUFS3,NHS,NIPSNAP2,OCRL,PHIP,PKN2,PKP4,PLD1,PTPN13,RALGAPA1,RAPGEF1,RHOB,ROCK1,RRAS2,SH3PXD2A,SPTBN1,STAM,TIAM2,TMOD3,TMP…	ACTG1,ARHGAP26,ARHGAP32,ARHGAP35,ARHGAP42,ARHGEF12,ARHGEF40,CDC42,COPS2,COPS4,CPD,CPSF7,DIAPH2,DOCK5,DOCK7,DOCK9,FMNL2,FNBP1,GNA13,GRB2,HNRNPC,ITSN1,KTN1,MPP7,MSI2,MYO9A,NCKAP1,NHS,NISCH,NSFL1C,OPHN1,PEAK1,PIK3CA,PKP4,PTPN13,RALGAPA1,RASGRF2,RBMX,ROCK1,ROCK2,SOS2,SPTBN1,SRGAP2,STIP1,STMN2,TIAM2,TMEM87A,TMOD3,TMPO,USP9X,YKT6
Protein Kinase A Signaling	-0.942809	1.63299	-1.47959	2.12132	5.6	1.17	12.6	9.84	12.6	0.0556	0.0177	0.129	0.0985	ATF2,CALM2,CDC27,CTNNB1,DUSP15,MYL6,NFKB1,PDE4B,PDIA3,PLCB3,PLCL1,PPP3CA,PRKCA,PRKD1,PTPN23,PTPN3,PTPRA,PTPRF,ROCK1,SMAD4,YWHAH,YWHAZ	ADCY2,CREBBP,DUSP1,DUSP3,FLNA,GNB1,YWHAZ	ACP1,ADCY9,ADD1,ADD3,AKAP11,AKAP13,AKAP6,AKAP8,ANAPC1,ANAPC5,BRAF,CAMK2D,CREB3L2,CREBBP,DUSP16,EYA1,EYA2,FLNC,GNAQ,GNAS,GSK3A,GSK3B,H1-0,H3-3A,MAP3K1,MAPK3,MYL9,NFKBIA,NTN1,PDE3A,PDE4D,PDE7A,PLCE1,PLCL1,PPP3CB,PPP3R1,PRKCA,PRKCE,PTCH1,PTK2,PTPN11,PTPN13,PTPRD,PTPRF,PXN,ROCK1,TCF4,TGFBR1,YWHAB,YWHAG,YWHAQ	ANAPC10,CAMK2D,CDC14B,CREBBP,CTNNB1,DUSP10,FLNA,GDPD1,GNA13,GNAQ,GSK3B,MAP2K1,MAP2K2,MPPED2,MYL9,NFATC3,PDE10A,PDE1C,PDE4B,PDE4D,PDE7B,PHKA2,PLCG1,PRKCA,PRKCD,PRKCZ,PTCH1,PTPN13,PTPN14,PTPN9,PTPRF,PTPRJ,PTPRT,ROCK1,ROCK2,RYR2,TCF4,YWHAE,YWHAQ
Actin Cytoskeleton Signaling	-1	0	-2.85774	3.26599	5.16	0.756	4.77	9.43	9.43	0.0661	0.0165	0.103	0.12	ABI2,ACTB,ARHGAP35,ARHGEF12,CFL1,GNA12,ITGB1,LIMK1,MYL6,PIK3C2A,PIP5K1A,PPP1R12B,ROCK1,SOS2,SSH3,VAV2	F2R,FLNA,MSN,WASL	ACTB,ACTR3,ARHGAP24,ARHGEF1,ARHGEF6,BAIAP2,DIAPH2,DOCK1,MAPK3,MPRIP,MYL9,NRAS,PFN2,PPP1R12A,PTK2,PXN,ROCK1,RRAS,RRAS2,SHC1,SLC9A1,TIAM2,TRIO,VCL,WASF2	ACTG1,APC,ARHGAP35,ARHGEF12,CDC42,DIAPH2,FGF14,FLNA,FN1,GNA13,GRB2,ITGB8,LBP,MAP2K1,MAP2K2,MPRIP,MYL9,NCKAP1,PIK3CA,PIP5K1C,PPP1R12A,RDX,ROCK1,ROCK2,SOS2,SSH2,TIAM2,TLN2,VCL
L1CAM interactions	-2.7136	2.44949	-3.20713	3.90007	4.89	3.03	3.32	8.15	8.15	0.0887	0.0484	0.113	0.153	ACTB,CNTN2,DCX,DNM1,DNM1L,ITGB1,RANBP9,SCN11A,SCN3B,SPTBN4,VAV2	CSNK2A1,DNM1,DPYSL2,L1CAM,MSN,NCAM1	ACTB,AP2M1,DLG1,DNM1L,DPYSL2,LAMC1,MAPK3,NCAM1,NRP1,RPS6KA5,SCN1B,SCN7A,SPTBN1,TUBB3	ACTG1,ANK1,AP2A1,CNTN2,CSNK2B,DNM1,DNM1L,DNM2,DNM3,HSPA8,LAMB1,MAP2K1,MAP2K2,NRP1,NUMB,RDX,SCN10A,SCN1A,SPTBN1
Semaphorin Neuronal Repulsive Signaling Pathway	-0.904534	0	-0.258199	1.60591	4.21	0.417	3.05	7.64	7.64	0.0748	0.0136	0.102	0.136	ARHGEF12,CD44,CFL1,ITGB1,LIMK1,MYL6,PDE4B,PIK3C2A,PLXND1,PPP1R12B,ROCK1	DPYSL2,PLXNA2	AKT3,CSPG4,DPYSL2,FARP1,GSK3B,GUCY1A2,MAPT,MPRIP,MYL9,NRP1,PDE4D,PPP1R12A,PRKG1,ROCK1,RRAS	ARHGEF12,CSPG4,FYN,GSK3B,ITGB8,MAP2K1,MAP2K2,MAP2K6,MPRIP,MYL9,NRP1,PDE4B,PDE4D,PIK3CA,PIP5K1C,PLCG1,PPP1R12A,ROCK1,ROCK2,SEMA5A
Synaptogenesis Signaling Pathway	-2.52982	3	-4.45896	3.65655	2.81	3.2	7.65	7.35	7.65	0.0443	0.0316	0.114	0.0949	ATF2,CACNB1,CACNB4,CALM2,CFL1,CLASP2,CTNNB1,GRM7,GRM8,LIMK1,NAP1L1,PIK3C2A,SOS2,SYT6	ADCY2,CPLX2,CREBBP,DNAJC5,EPHA6,GRIA1,GRIA4,STX1A,SYN2,WASL	ACTR3,ADCY9,AFDN,AKT3,AP2M1,BRAF,CACNA2D1,CAMK2D,CDH11,CREB3L2,CREBBP,EFNA5,FARP1,GSK3B,MAP1B,MAPK3,MAPT,NRAS,NRXN3,NSF,NTRK2,PRKCE,RAPGEF1,RRAS,RRAS2,SHC1,SNAP25,SNCG,STX16,STXBP4,STXBP6,SYN2,SYT11,SYT4,VAMP2,VTI1A	AP2A1,APOE,CACNA1B,CACNB2,CAMK2D,CDC42,CDH11,CNTNAP2,CREBBP,CTNNB1,EFNA5,FYN,GRB2,GRIA4,GSK3B,HSPA8,ITSN1,MAP1B,NAPG,NRXN1,NSF,PAFAH1B1,PIK3CA,PLCG1,PRKCD,SOS2,STXBP3,SYT11,SYT9,YKT6
Estrogen Receptor Signaling	-3.57771	1.13389	-4.5422	3.65148	10.9	2.87	12	7.27	12	0.0754	0.0268	0.124	0.0852	ATF2,CACNA1A,CACNB1,CACNB4,CDK8,CFL1,GNA12,LIMK1,MCU,MT-CYB,MT-ND1,MT-ND2,MT-ND4,MT-ND5,MYL6,NDUFA13,NDUFA2,NDUFB6,NDUFV1,NDUFV3,NFKB1,PDIA3,PIK3C2A,PLCB3,PLCL1,POLR2B,PPP1R12B,PRKCA,PRKD1,ROCK1,SOS2	ADCY2,CREBBP,GNAO1,GNB1,JUN,MT-CYB,MT-ND1,MT-ND2,MT-ND4,NDUFA9,RBFOX2	ADCY9,AKT3,ATP5F1A,CACNA2D1,CDKN1A,CREB3L2,CREBBP,DDX5,GNA14,GNAO1,GNAQ,GNAS,GSK3A,GSK3B,HSP90AA1,HSP90AB1,IGF1R,IGF2R,JUN,LEPR,MAPK3,MED13L,MMP15,MPRIP,MT-ATP6,MT-CYB,MT-ND1,MT-ND2,MT-ND3,MT-ND4,MT-ND5,MYL9,NCOA2,NDUFA12,NDUFB3,NDUFB7,NDUFS3,NRAS,PLCE1,PLCL1,PPP1R12A,PRKCA,PRKCE,ROCK1,RRAS,RRAS2,SDHD,SHC1,SP1,THRAP3,UQCRC2	CACNA1B,CACNA1C,CACNB2,CREBBP,ESR1,GNA13,GNAO1,GNAQ,GNAZ,GRB2,GSK3B,HNRNPD,MAP2K1,MAP2K2,MED13,MED14,MED15,MED27,MPRIP,MT-CYB,MT-ND1,MT-ND2,MYL9,NCOA2,NDUFV2,PIK3CA,PLCG1,PPP1R12A,PRKCA,PRKCD,PRKCZ,RBFOX2,ROCK1,ROCK2,SOS2
Thrombin Signaling	-3.31662	0	-3.77124	4.12311	4.34	1.28	5.9	7.02	7.02	0.0628	0.0224	0.117	0.108	ARHGEF11,ARHGEF12,ARHGEF25,GNA12,MYL6,NFKB1,PDIA3,PIK3C2A,PLCB3,PLCL1,PPP1R12B,PRKCA,PRKD1,ROCK1	ADCY2,F2R,FNBP1,GNAO1,GNB1	ADCY9,AKT3,ARHGEF1,ARHGEF25,ARHGEF28,ARHGEF6,CAMK2D,GNA14,GNAO1,GNAQ,GNAS,MAPK3,MPRIP,MYL9,NRAS,PLCE1,PLCL1,PPP1R12A,PRKCA,PRKCE,PTK2,RHOB,ROCK1,RRAS,RRAS2,SHC1	ARHGEF12,ARHGEF40,CAMK1D,CAMK2D,CDC42,FNBP1,GNA13,GNAO1,GNAQ,GNAZ,GRB2,MAP2K1,MAP2K2,MPRIP,MYL9,PIK3CA,PLCG1,PPP1R12A,PRKCA,PRKCD,PRKCZ,RHOT1,ROCK1,ROCK2
Cholecystokinin/Gastrin-mediated Signaling	-2.82843	0	-3.20713	4	2.95	0.546	3.58	7.01	7.01	0.0684	0.0171	0.12	0.145	ATF2,GNA12,MAPK10,PLCB3,PRKCA,PRKD1,ROCK1,SOS2	FNBP1,JUN	GNAQ,JUN,MAPK3,MAPK8,NRAS,PRKCA,PRKCE,PTK2,PXN,RHOB,ROCK1,RRAS,RRAS2,SHC1	CDC42,FNBP1,GNA13,GNAQ,GRB2,MAP2K1,MAP2K2,MAP2K6,MAPK9,MEF2C,PRKCA,PRKCD,PRKCZ,RHOT1,ROCK1,ROCK2,SOS2
ERBB Signaling	-2.23607	0	-1.89737	3.35659	1.61	0.244	2.37	6.87	6.87	0.0538	0.0108	0.108	0.161	MAPK10,PIK3C2A,PRKCA,PRKD1,SOS2	JUN	GSK3B,JUN,MAPK3,MAPK8,NRAS,PRKCA,PRKCE,RRAS,RRAS2,SHC1	CDC42,GRB2,GSK3B,MAP2K1,MAP2K2,MAP2K6,MAPK9,NRG2,NRG3,PIK3CA,PLCG1,PRKCA,PRKCD,PRKCZ,SOS2
Hepatic Fibrosis Signaling Pathway	-3.15296	0.447214	-3.88909	3.8	4.74	0.493	5.58	6.66	6.66	0.0505	0.012	0.0913	0.0817	ACVR2A,Agtr1a,ATF2,CACNA1A,CACNB1,CACNB4,CALM2,CTNNB1,DVL1,ITGB1,MAPK10,MYL6,NFKB1,PIK3C2A,PRKCA,PRKD1,ROCK1,SMAD4,SOS2,TGFBR3,TRPM7	CASP3,CREBBP,FNBP1,JUN,STAT3	AKT3,BRAF,BRD4,CACNA2D1,CCDC88A,COL1A2,COL3A1,CREB3L2,CREBBP,CSNK1A1,CSNK1G2,FTL,GLI1,GLIS2,GSK3B,IRAK3,IRS2,JUN,LEPR,MAPK3,MAPK8,MYL9,NFKBIA,NRAS,PRKCA,PRKCE,PTCH1,PTK2,RHOB,ROCK1,RRAS,RRAS2,SDHD,SMAD2,SP1,SPP1,TCF4,TGFBR1	APC,CACNA1B,CACNA1C,CACNB2,CDC42,CREBBP,CSNK1A1,CSNK1D,CSNK1G3,CTNNB1,FNBP1,FTL,GSK3B,ITGB8,KLF9,LRP6,MAP2K1,MAP2K2,MAP2K6,MAPK9,MYL9,PDGFRA,PIK3CA,PLCG1,PRKCA,PRKCD,PRKCZ,PTCH1,RHOT1,ROCK1,ROCK2,SOS2,TCF4,TRPM7
Axonal Guidance Signaling	0	0	0	0	3.84	0.728	7.93	6.64	7.93	0.0426	0.0135	0.0967	0.0754	ADAM11,ADAMTS3,ARHGEF11,ARHGEF12,CFL1,GNA12,ITGB1,LIMK1,MYL6,MYSM1,NTRK1,PDIA3,PIK3C2A,PLCB3,PLCL1,PLXND1,PPP3CA,PRKCA,PRKD1,RGS3,ROCK1,SOS2	DPYSL2,EPHA6,GNAO1,GNB1,L1CAM,PLXNA2,WASL	ACTR3,ADAM19,ADAMTS12,AKT3,ARHGEF6,BAIAP2,BMP1,BMP5,DOCK1,DPYSL2,EFNA5,GLI1,GLIS2,GNA14,GNAO1,GNAQ,GNAS,GSK3B,LNPEP,MAPK3,MMP15,MYL9,NRAS,NRP1,NTN1,NTRK2,NTRK3,PFN2,PLCE1,PLCL1,PPP3CB,PPP3R1,PRKCA,PRKCE,PTCH1,PTK2,PTPN11,PXN,RASA1,ROBO2,ROCK1,RRAS,RRAS2,SDC2,SEMA3C,SEMA3D,SHC1,TUBB3,UNC5C,WIPF1	ADAM22,ADAMTS10,ARHGEF12,BMP7,CDC42,EFNA5,FYN,GNA13,GNAO1,GNAQ,GNAZ,GRB2,GSK3B,HERC2,ITGB8,ITSN1,LNPEP,MAP2K1,MAP2K2,MRPL17,MYL9,NFATC3,NRP1,NTN4,PIK3CA,PLCG1,PLXNC1,PRKCA,PRKCD,PRKCZ,PTCH1,ROCK1,ROCK2,SEMA5A,SLIT2,SOS2,SRGAP2,SUFU,UNC5C
Signaling by ERBB2	0		-2.64575	3.31662	0.658		2.43	6.61		0.04		0.14	0.22	PRKCA,STUB1		AKT3,GAB1,HSP90AA1,NRAS,PRKCA,PRKCE,SHC1	FYN,GAB1,GRB2,NRG2,NRG3,PIK3CA,PLCG1,PRKCA,PRKCD,RNF41,STUB1
Clathrin-mediated Endocytosis Signaling	0	0	0	0	2.39	1.92	1.36	6.32	6.32	0.0478	0.0287	0.067	0.105	ACTB,AMPH,AP1M1,DNM1,DNM1L,ITGB1,LDLR,MYO1E,PIK3C2A,PPP3CA	AP1S1,AP3S1,CSNK2A1,DNM1,F2R,WASL	ACTB,ACTR3,AP2M1,AP3B1,AP3S2,CBL,DAB2,DNM1L,PPP3CB,PPP3R1,SNAP91,STAM,SYNJ1,USP9X	ACTG1,AP2A1,APOE,CD2AP,CDC42,CLU,CSNK2B,DNM1,DNM1L,DNM2,DNM3,FGF14,GRB2,HSPA8,ITGB8,MDM2,NUMB,PCYOX1,PIK3CA,PIP5K1C,RAB4A,USP9X
Opioid Signaling Pathway	-2.3094	1.34164	-2.98481	3.83761	3.3	0.954	4.53	6.24	6.24	0.0498	0.0178	0.0961	0.0925	ATF2,CACNA1A,CACNB1,CACNB4,CALM2,CTNNB1,GNA12,NFKB1,PPP3CA,PRKCA,PRKD1,RGS3,RGS5,SOS2	ADCY2,CREBBP,GNAO1,GNB1,RGS17	ADCY9,AKT3,AP2M1,BRAF,CACNA2D1,CAMK2D,CREB3L2,CREBBP,GNA14,GNAO1,GNAQ,GNAS,GSK3B,MAPK3,NFKBIA,NRAS,PPP3CB,PPP3R1,PRKCA,PRKCE,RGS10,RGS6,RPS6KA5,RRAS,RRAS2,SCN7A,TCF4	AP2A1,CACNA1B,CACNA1C,CACNB2,CAMK1D,CAMK2D,CDC42,CREBBP,CTNNB1,FYN,GNA13,GNAO1,GNAQ,GNAZ,GRK5,GSK3B,MAP2K1,MAP2K2,MAP2K6,PDE1C,PRKCA,PRKCD,PRKCZ,RYR2,SOS2,TCF4
ILK Signaling	-0.904534	0.816497	-1.34164	1.88562	3.1	2.04	5.84	6.15	6.15	0.0558	0.0305	0.122	0.107	ACTB,ATF2,CFL1,CTNNB1,ILK,ITGB1,MAPK10,MYL6,NFKB1,PIK3C2A,PPM1L	CASP3,CREBBP,FLNA,FNBP1,JUN,PPM1J	ACTB,AKT3,ARHGEF6,CREB3L2,CREBBP,DOCK1,FLNC,GSK3A,GSK3B,ILK,IRS2,JUN,MAPK3,MAPK8,MYL9,PARVA,PPP1R12A,PPP2R5B,PTK2,PXN,RHOB,RPS6KA5,RSU1,VCL	ACTG1,CDC42,CREBBP,CTNNB1,FLNA,FN1,FNBP1,GSK3B,ILKAP,ITGB8,LIMS2,MAP2K6,MAPK9,MYL9,PARVA,PARVB,PIK3CA,PPP1R12A,PPP2R5A,RHOT1,VCL
Signaling by Rho Family GTPases	-1.94145	2.23607	-1.96396	3.77124	4.06	1.96	3.65	6.12	6.12	0.0562	0.0262	0.0899	0.0936	ACTB,ARHGEF11,ARHGEF12,CFL1,GNA12,ITGB1,LIMK1,MAPK10,MYL6,NFKB1,PIK3C2A,PIP5K1A,PPP1R12B,ROCK1,SEPTIN8	FNBP1,GNAO1,GNB1,JUN,MSN,SEPTIN7,WASL	ACTB,ACTR3,ARHGEF1,ARHGEF6,BAIAP2,CDH11,GNA14,GNAO1,GNAQ,GNAS,JUN,MAPK3,MAPK8,MYL9,NEDD4,PI4KA,PLD1,PPP1R12A,PTK2,RHOB,ROCK1,SEPTIN11,SLC9A1,WIPF1	ACTG1,ARHGEF12,CDC42,CDH11,FNBP1,GNA13,GNAO1,GNAQ,GNAZ,ITGB8,MAP2K1,MAP2K2,MAPK9,MYL9,NEDD4,PARD3,PIK3CA,PIP5K1C,PPP1R12A,PRKCZ,RDX,RHOT1,ROCK1,ROCK2,SEPTIN7
Signaling by VEGF	-1.88982		-2.82843	3.87298	2.54		6.58	6.06		0.0654		0.168	0.14	ABI2,ACTB,CTNNA1,CTNNB1,PRKCA,ROCK1,VAV2		ABI1,ACTB,AKT3,AXL,BAIAP2,CTNNA1,DOCK1,ELMO1,HSP90AA1,HSPB1,NRAS,NRP1,PRKCA,PTK2,PXN,RASA1,ROCK1,WASF2	ACTG1,CDC42,CTNNA1,CTNNB1,FYN,MAPKAP1,NCKAP1,NRP1,PIK3CA,PLCG1,PRKCA,PRKCD,PRKCZ,ROCK1,ROCK2
Glutaminergic Receptor Signaling Pathway (Enhanced)	-3.7097	2.44949	-5.09902	4.81125	7.02	1.12	3.11	6.02	7.02	0.0675	0.0184	0.0798	0.0859	ATF2,CACNA1A,CACNB1,CACNB4,CALM2,DGKZ,GABRB3,GLUD1,GRIK1,GRM7,GRM8,NFKB1,PDIA3,PIK3C2A,PLA2G6,PLCB3,PLCL1,PPP3CA,PRKCA,PRKD1,SCN11A,SCN3B	ADCY2,CREBBP,GNAO1,GRIA1,GRIA4,STX1A	ADCY9,AKT3,CACNA2D1,CAMK2D,CREB3L2,CREBBP,DGKH,GNAO1,GNAQ,GNAS,MAPK3,NSF,PLCE1,PLCL1,PLD1,PPP3CB,PPP3R1,PRKCA,PRKCE,RPTOR,SCN1B,SCN7A,SNAP25,STX16,VAMP2,VTI1A	CACNA1B,CACNA1C,CACNB2,CAMK2D,CREBBP,DGKB,DGKG,DGKH,DGKI,DGKZ,GABBR1,GNAO1,GNAQ,GRIA4,GRIK1,NAPG,NSF,PIK3CA,PLA2G4A,PLCG1,PRKCA,PRKCD,PRKCZ,RPTOR,SCN10A,SCN1A,SHANK1,YKT6
Myelination Signaling Pathway	-1.29099	0	-4.21776	3.02372	3.58	0.465	8.24	5.97	8.24	0.0488	0.0122	0.116	0.0854	ACVR2A,ARHGAP35,ATF2,CALM2,CTNNB1,IDI1,ILK,ITGB1,NFKB1,PIK3C2A,PPP3CA,PTPRA,ROCK1,SMAD4,SOS2,TSC1	ADGRG6,ARHGAP1,CREBBP,JUN	AKT3,ARHGAP12,BMP1,BMP5,BMPR1B,BRAF,CREB3L2,CREBBP,DLC1,FKBP1A,GLI1,GLIS2,GSK3B,HDAC7,HDAC9,IGF1R,IGF2R,ILK,JUN,LAMA2,LAMA4,LAMC1,MAPK3,NRAS,NTRK2,PPP3CB,PPP3R1,PTK2,PTPN11,RAPGEF2,ROCK1,RPTOR,RRAS,RRAS2,SMAD2,SMARCA4,TCF4,ZEB2	ADAM22,APC,ARHGAP35,BMP7,CDC42,CHD8,CREBBP,CTNNB1,FYN,GRB2,GSK3B,HDAC4,ITGB8,LAMA2,LAMB1,LGI4,MAP2K1,MAP2K2,NFATC3,PDGFRA,PIK3CA,PLCG1,ROCK1,ROCK2,RPTOR,SMARCA4,SOS2,TCF4
Chromatin organization	-1.88982	2.64575	-4.64238	4.89898	0.782	2.06	6.28	5.95	6.28	0.0275	0.0275	0.114	0.0941	ACTB,ARID4B,ATF2,ENY2,KAT7,KMT2A,NFKB1	ARID2,CHD3,CREBBP,KANSL3,KDM6B,MORF4L1,SMARCA2	ACTB,AEBP2,ARID1B,ARID4B,ASH1L,BRD8,CHD3,CLOCK,CREBBP,DNMT3A,EHMT1,ELP4,EP400,KANSL1,KAT2B,KAT6A,KDM3B,KDM5B,KDM5C,KDM6A,KDM6B,NCOA2,OGT,SETD3,SMARCA4,SMYD3,SUPT20H,SUZ12,ZZZ3	ARID2,ARID4A,ARID4B,ASH1L,CHD4,CREBBP,DOT1L,EED,ENY2,KANSL1,KAT6A,KDM3A,KDM4B,KDM5C,KMT2C,NCOA2,NSD1,PHF21A,RBBP7,SETD3,SMARCA4,SMARCD3,SMYD3,SUPT20H
RHOGDI Signaling	2.13809	-1.34164	2	-3.15296	5.03	2.4	2.81	5.94	5.94	0.0682	0.0318	0.0864	0.1	ACTB,ARHGAP35,ARHGEF11,ARHGEF12,CD44,CFL1,DGKZ,GNA12,ITGB1,LIMK1,MYL6,PIP5K1A,PPP1R12B,PRKCA,ROCK1	ARHGAP1,CREBBP,FNBP1,GNAO1,GNB1,MSN,WASL	ACTB,ACTR3,ARHGAP12,ARHGEF1,ARHGEF6,CDH11,CREBBP,DLC1,GNA14,GNAO1,GNAQ,GNAS,MYL9,PI4KA,PPP1R12A,PRKCA,RHOB,ROCK1,WASF2	ACTG1,ARHGAP35,ARHGEF12,CDC42,CDH11,CREBBP,DGKZ,ESR1,FNBP1,GNA13,GNAO1,GNAQ,GNAZ,ITGB8,MYL9,PIP5K1C,PPP1R12A,PRKCA,RDX,RHOT1,ROCK1,ROCK2
VEGF Signaling	-0.447214		-1.38675	2.3094	1.54		4.47	5.85		0.0515		0.144	0.144	ACTB,PIK3C2A,PRKCA,ROCK1,SOS2		ACTB,AKT3,ARNT,MAPK3,NRAS,PRKCA,PTK2,PTPN11,PXN,ROCK1,RRAS,RRAS2,SHC1,VCL	ACTG1,BCL2L1,EIF2S2,GRB2,MAP2K1,MAP2K2,PIK3CA,PLCG1,PRKCA,ROCK1,ROCK2,SOS2,VCL,YWHAE
Myogenesis	0		-2.23607	2.82843	1.04		2.25	5.76		0.069		0.172	0.276	CTNNA1,CTNNB1		CTNNA1,NEO1,SPAG9,TCF12,TCF4	CDC42,CTNNA1,CTNNA2,CTNNB1,MAP2K6,MEF2C,TCF12,TCF4
Netrin Signaling	-2.82843	1	-3.54475	3.90007	1.9	1.13	6.2	5.75	6.2	0.0457	0.0229	0.131	0.109	CACNA1A,CACNB1,CACNB4,NFKB1,PIK3C2A,PPP3CA,PRKCA,PRKD1	DPYSL2,GRIA1,STX1A,WASL	ACTR3,AKT3,CACNA2D1,CAMK2D,DOCK1,DPYSL2,MAPK3,MAPK8,NEO1,NSF,NTN1,PPP3CB,PPP3R1,PRKCA,PRKCE,PRKG1,PTK2,SNAP25,STX16,TRIO,UNC5C,VAMP2,VTI1A	CACNA1B,CACNA1C,CACNB2,CAMK2D,CDC42,FYN,MAP2K1,MAP2K2,NAPG,NFATC3,NSF,PIK3CA,PLCG1,PRKCA,PRKCD,PRKCZ,RYR2,UNC5C,YKT6
Histone Modification Signaling Pathway	-1.29099	3	-5.04825	5	3.51	2.77	8.78	5.71	8.78	0.05	0.03	0.123	0.0867	ATF2,BPTF,CAPN1,HP1BP3,KAT7,KMT2A,MAPK10,NFKB1,PIM1,PRDM2,PSIP1,SIRT2,YWHAH,YWHAZ,ZMYND11	BRD2,CBX6,CREBBP,CSNK2A1,KDM6B,MORF4L1,SMARCA2,SUMO1,YWHAZ	ASH1L,ATRX,BAZ2B,BPTF,BRD4,CREBBP,DNMT3A,EHMT1,H1-0,H3-3A,HDGFL2,KAT2B,KAT6A,KDM3B,KDM5B,KDM5C,KDM6A,KDM6B,MAPK8,MBTD1,MLLT10,NEAT1,PKD1,PRDM2,RPS6KA5,SFMBT1,SMARCA4,SMYD3,SND1,SPIN1,TAF1,TAF3,TRIM33,YWHAB,YWHAG,YWHAQ,ZZZ3	ASH1L,CHD4,CREBBP,CSNK2B,DOT1L,EED,ESR1,HDAC4,KAT6A,KDM3A,KDM4B,KDM5C,KMT2C,KMT2E,MAPK9,MLLT10,NSD1,PHF21A,SFMBT1,SIRT7,SMARCA4,SMYD3,TAF1,TDRD3,YWHAE,YWHAQ
Endocannabinoid Cancer Inhibition Pathway	2	0.447214	1.06904	0.242536	0.584	1.97	3.05	5.58	5.58	0.0272	0.034	0.102	0.116	ATF2,CTNNB1,PIK3C2A,ROCK1	ADCY2,CASP3,CREBBP,GNAO1,SMPD3	ADCY9,AKT3,ATF3,CCND2,CDKN1A,CREB3L2,CREBBP,GNAO1,GNAQ,GSK3B,MAPK3,PTK2,ROCK1,RPTOR,TCF4	CREBBP,CTNNB1,GNA13,GNAO1,GNAQ,GSK3B,MAP2K1,MAP2K2,MAP2K6,PIK3CA,ROCK1,ROCK2,RPTOR,SMPD3,SPTLC2,TCF4,TRPV1
Semaphorin interactions	-1.66667	0	-2.33333	3.31662	5.75	0.945	2.99	5.48	5.75	0.141	0.0312	0.141	0.172	ARHGAP35,ARHGEF11,ARHGEF12,CFL1,ITGB1,LIMK1,MYL6,PLXND1,ROCK1	DPYSL2,PLXNA2	DPYSL2,GSK3B,HSP90AA1,HSP90AB1,MYL9,NRP1,RHOB,ROCK1,RRAS	ARHGAP35,ARHGEF12,FYN,GSK3B,MYL9,NRP1,PIP5K1C,PLXNC1,ROCK1,ROCK2,SEMA5A
Ion channel transport	-2.44949	0	-3.63803	4.3589	0.977	0.641	2.92	5.46	5.46	0.0328	0.0164	0.0929	0.104	ATP13A2,ATP6V0D1,ATP8A1,ATP8A2,TRPC3,TRPM7	ATP6V0D1,CLCN3,FXYD7	ANO10,ATP1A1,ATP2A2,ATP2B1,ATP2B4,ATP6AP1,ATP6V0A1,ATP6V0B,ATP6V0E2,ATP6V1G1,ATP9B,CAMK2D,CLCN2,FXYD7,TSC22D3,WNK1,WWP1	ANO4,ANO6,ATP11A,ATP1A1,ATP2B2,ATP6V0A1,ATP6V0B,ATP6V0D1,ATP7A,ATP8A2,ATP9A,CAMK2D,MCOLN1,NALCN,RYR2,TPCN1,TRPM7,TRPV1,UNC80
Virus Entry via Endocytic Pathways	-1.88982	2	-2.52982	3.74166	2.88	1.63	2.04	5.42	5.42	0.0667	0.0333	0.0917	0.125	ACTB,AP1M1,B2M,DNM1,ITGB1,PIK3C2A,PRKCA,PRKD1	AP1S1,AP3S1,DNM1,FLNA	ACTB,AP2M1,AP3B1,AP3S2,CD55,FLNC,NRAS,PRKCA,PRKCE,RRAS,RRAS2	ACTG1,AP2A1,B2M,CDC42,DNM1,DNM2,FLNA,FYN,ITGB8,ITSN1,PIK3CA,PLCG1,PRKCA,PRKCD,PRKCZ
NGF Signaling	-2.82843	0	-3.87298	3.60555	3.52	0.526	5.14	5.37	5.37	0.0744	0.0165	0.14	0.124	ATF2,MAP3K13,MAP3K4,MAPK10,NFKB1,NTRK1,PIK3C2A,ROCK1,SOS2	CREBBP,SMPD3	AKT3,CREB3L2,CREBBP,GAB1,MAP3K1,MAP3K3,MAP3K4,MAPK3,MAPK8,NRAS,PTPN11,ROCK1,RPS6KA5,RRAS,RRAS2,SHC1,TRIO	CDC42,CREBBP,GAB1,GRB2,MAP2K1,MAP2K2,MAPK9,PIK3CA,PLCG1,PRKCD,PRKCZ,ROCK1,ROCK2,SMPD3,SOS2
Gαq Signaling	-2.82843	0	-3.74166	3.74166	3.06	0.708	2.86	5.36	5.36	0.0592	0.0178	0.0947	0.107	ARHGEF25,CALM2,GNA12,NFKB1,PIK3C2A,PLCB3,PPP3CA,PRKCA,PRKD1,ROCK1	FNBP1,GNAO1,GNB1	AKT3,ARHGEF25,GNA14,GNAO1,GNAQ,GNAS,GSK3B,MAPK3,NFKBIA,PLD1,PPP3CB,PPP3R1,PRKCA,PRKCE,RHOB,ROCK1	CDC42,FNBP1,GNA13,GNAO1,GNAQ,GNAZ,GSK3B,MAP2K1,MAP2K2,NFATC3,PIK3CA,PLCG1,PRKCA,PRKCD,PRKCZ,RHOT1,ROCK1,ROCK2
Zymosterol Biosynthesis	0	0			2.35	2.93				0.333	0.333			MSMO1,TM7SF2	HSD17B7,MSMO1
ERBB4 Signaling	-2		-2.64575	3.31662	1.52		1.75	5.28		0.0597		0.104	0.164	PIK3C2A,PRKCA,PRKD1,SOS2		MAPK3,NRAS,PRKCA,PRKCE,RRAS,RRAS2,SHC1	GRB2,MAP2K1,MAP2K2,NRG2,NRG3,PIK3CA,PLCG1,PRKCA,PRKCD,PRKCZ,SOS2
Cardiac Hypertrophy Signaling	-2.88675	2	-3.26599	3.5	4.75	1.5	5.11	5.24	5.24	0.0613	0.023	0.103	0.0881	ATF2,CACNA1A,CACNB1,CACNB4,CALM2,GNA12,MAP3K13,MAP3K4,MAPK10,MYL6,PDIA3,PIK3C2A,PLCB3,PLCL1,PPP3CA,ROCK1	ADCY2,CREBBP,FNBP1,GNAO1,GNB1,JUN	ADCY9,CACNA2D1,CREBBP,GNA14,GNAO1,GNAQ,GNAS,GSK3B,HSPB1,IGF1R,JUN,MAP3K1,MAP3K3,MAP3K4,MAPK3,MAPK8,MYL9,NRAS,PLCE1,PLCL1,PPP3CB,PPP3R1,RHOB,ROCK1,RRAS,RRAS2,TGFBR1	CACNA1B,CACNA1C,CACNB2,CDC42,CREBBP,FNBP1,GNA13,GNAO1,GNAQ,GNAZ,GRB2,GSK3B,MAP2K1,MAP2K2,MAP2K6,MAPK9,MEF2C,MYL9,PIK3CA,PLCG1,RHOT1,ROCK1,ROCK2
Signaling by NTRK1 (TRKA)	0	0	-3.31662	3.4641	0.766	1.43	3.4	5.22	5.22	0.037	0.037	0.136	0.148	DNM1,DNM1L,NTRK1	DNM1,DUSP3,STAT3	AP2M1,BRAF,DNM1L,IRS2,MAPK3,NRAS,NTRK2,RAPGEF1,RPS6KA5,SHC1,YWHAB	AP2A1,DNM1,DNM1L,DNM2,DNM3,GRB2,MAP2K1,MAP2K2,MEF2C,PIK3CA,PLCG1,RIT1
Role of NFAT in Cardiac Hypertrophy	-3.31662	0	-3.67423	3.77124	3.64	0	6.2	5.11	6.2	0.0568	0.00873	0.118	0.0917	CACNA1A,CACNB1,CACNB4,CALM2,MAPK10,PDIA3,PIK3C2A,PLCB3,PLCL1,PPP3CA,PRKCA,PRKD1,SOS2	ADCY2,GNB1	ADCY9,AKT3,CACNA2D1,CAMK2D,CSNK1A1,GNAQ,GNAS,GSK3B,HDAC7,HDAC9,IGF1R,MAP3K1,MAPK3,MAPK8,NRAS,PLCE1,PLCL1,PPP3CB,PPP3R1,PRKCA,PRKCE,RCAN2,RCAN3,RRAS,RRAS2,SHC1,TGFBR1	CACNA1B,CACNA1C,CACNB2,CAMK1D,CAMK2D,CSNK1A1,GNAQ,GRB2,GSK3B,HDAC4,MAP2K1,MAP2K2,MAP2K6,MAPK9,MEF2C,PIK3CA,PLCG1,PRKCA,PRKCD,PRKCZ,SOS2
Huntington's Disease Signaling	-2.64575	-0.447214	-1.94145	2.7136	2.28	2.91	5.7	5.05	5.7	0.0418	0.0314	0.105	0.0836	ATF2,CAPN1,DNM1,DNM1L,HSPA14,NTRK1,PIK3C2A,PLCB3,POLR2B,PRKCA,PRKD1,SOS2	CASP3,CPLX2,CREBBP,DNAJC5,DNM1,GNB1,JUN,POLR2F,STX1A	AKT3,ATP5F1A,CAPNS1,CREB3L2,CREBBP,DNAJB1,DNM1L,GNA14,GNAQ,HDAC7,HDAC9,HTT,IGF1R,JUN,MAPK3,MAPK8,NSF,PRKCA,PRKCE,PSMA3,PSMB7,RASA1,SDHD,SHC1,SNAP25,SP1,STX16,TCERG1,VAMP2,VTI1A	BCL2L1,CACNA1B,CREBBP,DNM1,DNM1L,DNM2,DNM3,GNAQ,GRB2,HDAC4,HSPA8,MAPK9,NAPG,NSF,PIK3CA,PRKCA,PRKCD,PRKCZ,PSMC3,PSMC5,SOS2,TCERG1,YKT6,ZDHHC17
G Beta Gamma Signaling	-2.64575	0	-3.74166	3.87298	2.08	0.946	3.11	4.99	4.99	0.0538	0.0231	0.108	0.115	CACNA1A,CACNB1,CACNB4,GNA12,PRKCA,PRKD1,SOS2	ADCY2,GNAO1,GNB1	AKT3,ARHGEF6,CACNA2D1,GNA14,GNAO1,GNAQ,GNAS,MAPK3,NRAS,PRKCA,PRKCE,RRAS,RRAS2,SHC1	CACNA1B,CACNA1C,CACNB2,CDC42,DNM2,GNA13,GNAO1,GNAQ,GNAZ,GRB2,PLCG1,PRKCA,PRKCD,PRKCZ,SOS2
mRNA 3 Prime End Processing Signaling Pathway	0	0	-2.52982	2.88675	0.572	0.219	2.09	4.87	4.87	0.0294	0.0098	0.098	0.127	CD44,PIP5K1A,TUT4	CPEB1	CNOT1,EIF4G2,EIF4G3,H3-3A,MAPK3,MBNL1,PAPOLA,SET,WDR33,WNK1	CNOT10,CNOT2,CNOT4,CNOT7,CPSF7,DICER1,DIS3L2,FIP1L1,FUS,HNRNPC,PAPOLA,SUPT5H,WDR33
Gap Junction Signaling	0.5	0.816497	-1.76777	0.6	3.98	1.08	5.2	4.85	5.2	0.0507	0.0179	0.0955	0.0776	ACTB,ATF2,CALM2,CTNNB1,GRIK1,MAPK10,NFKB1,PDIA3,PIK3C2A,PLA2G6,PLCB3,PLCL1,PPP3CA,PRKCA,PRKD1,SOS2,YBX3	ADCY2,CASP3,CREBBP,GRIA1,GRIA4,NPR2	ACTB,ADCY9,AKT3,CREB3L2,CREBBP,CSNK1A1,CSNK1G2,DLG1,GNAQ,GNAS,GSK3A,GSK3B,GUCY1A2,LPAR1,MAPK3,MAPK8,NRAS,PLCE1,PLCL1,PPP3CB,PPP3R1,PRKCA,PRKCE,PRKG1,RRAS,RRAS2,SMAD2,SP1,TCF4,TGFBR1,TUBB3,VDAC1	ACTG1,CREBBP,CSNK1A1,CSNK1D,CSNK1G3,CTNNB1,GNAQ,GRB2,GRIA4,GRIK1,GSK3B,HSPA8,LRP6,MAP2K1,MAP2K2,MAPK9,PDGFRA,PIK3CA,PLA2G4A,PLCG1,PRKCA,PRKCD,PRKCZ,SOS2,TCF4,TJP1
CXCR4 Signaling	-2.12132	1	-2.66789	3.60555	2.52	1.74	5.36	4.8	5.36	0.0536	0.0298	0.125	0.101	ARHGEF11,GNA12,MAPK10,MYL6,PIK3C2A,PLCB3,PRKCA,PRKD1,ROCK1	ADCY2,FNBP1,GNAO1,GNB1,JUN	ADCY9,AKT3,DOCK1,ELMO1,GNA14,GNAO1,GNAQ,GNAS,JUN,MAPK3,MAPK8,MYL9,NRAS,PRKCA,PRKCE,PTK2,PXN,RHOB,ROCK1,RRAS,RRAS2	CDC42,FNBP1,GNA13,GNAO1,GNAQ,GNAZ,MAP2K1,MAP2K2,MAPK9,MYL9,PIK3CA,PRKCA,PRKCD,PRKCZ,RHOT1,ROCK1,ROCK2
Factors Promoting Cardiogenesis in Vertebrates	-3.60555	0	-3.35659	2.84019	5.53	0	3.39	4.8	5.53	0.0861	0.00662	0.106	0.106	ACVR2A,ATF2,CTNNB1,DVL1,MAPK10,PDIA3,PLCB3,PLCL1,PRKCA,PRKD1,ROCK1,SMAD4,TGFBR3	CREBBP	BMP1,BMP5,BMPR1B,CAMK2D,CREB3L2,CREBBP,GSK3B,MAPK8,PLCE1,PLCL1,PRKCA,PRKCE,ROCK1,SMAD2,TCF4,TGFBR1	APC,BMP7,CAMK2D,CREBBP,CTNNB1,GSK3B,LRP6,MAPK9,MEF2C,PLCG1,PRKCA,PRKCD,PRKCZ,ROCK1,ROCK2,TCF4
Role of Macrophages, Fibroblasts and Endothelial Cells in Rheumatoid Arthritis	-3.05085	2	-2.74563	2.35339	2.99	0.442	2.9	4.8	4.8	0.0445	0.0119	0.0772	0.0772	ATF2,CALM2,CTNNB1,DAAM1,DVL1,MIF,NFKB1,PDIA3,PIK3C2A,PLCB3,PLCL1,PPP3CA,PRKCA,PRKD1,ROCK1	CREBBP,GNAO1,JUN,STAT3	AKT3,CAMK2D,CREB3L2,CREBBP,CSNK1A1,CSNK1G2,DAAM1,GNAO1,GNAQ,GSK3B,IRAK3,JUN,MAPK3,NFKBIA,NRAS,PLCE1,PLCL1,PPP3CB,PPP3R1,PRKCA,PRKCE,ROCK1,RRAS,RRAS2,SOCS3,TCF4	APC,CAMK2D,CREBBP,CSNK1A1,CSNK1D,CSNK1G3,CTNNB1,FN1,GNAO1,GNAQ,GSK3B,LRP6,MAP2K1,MAP2K2,MAP2K6,MAPK9,NFATC3,PIK3CA,PLCG1,PRKCA,PRKCD,PRKCZ,ROCK1,ROCK2,RYK,TCF4
Insulin Secretion Signaling Pathway	-2.7136	2	-4.91354	4.47214	2.84	0.964	5.95	4.77	5.95	0.0466	0.0179	0.108	0.0824	ATF2,CACNA1A,CACNB1,CACNB4,GHR,KCNB1,PDIA3,PIK3C2A,PLCB3,PLCL1,PRKCA,PRKD1,STAT2	ADCY2,CLCN3,CREBBP,STAT3,STX1A	ADCY9,AGO3,CACNA2D1,CAMK2D,CREB3L2,CREBBP,DLAT,EIF4A2,EIF4G2,EIF4G3,GHR,GNA14,GNAQ,GNAS,KCNB1,MAPK3,NSF,PLCE1,PLCL1,PRKCA,PRKCE,RPS6KA5,SEC61A1,SNAP25,SRP72,SSR3,STAT5B,STX16,VAMP2,VTI1A	CACNA1B,CACNA1C,CACNB2,CAMK2D,CPE,CREBBP,EIF2S2,FYN,GHR,GNAQ,NALCN,NAPG,NSF,PIK3CA,PLCG1,PRKCA,PRKCD,PRKCZ,RYR2,SEC61A1,SPCS1,Srp54a/Srp54b,YKT6
Intra-Golgi and retrograde Golgi-to-ER traffic	-1.34164	0	-4.58258	4.3589	0.536	0.554	4.08	4.77	4.77	0.0245	0.0147	0.103	0.0931	AGPAT3,ARF5,KIF26B,KLC2,PLA2G6	COPG2,DCTN6,DYNLL2	COG5,COPA,GBF1,GOLIM4,IGF2R,KIF1A,KIF5A,KIF5B,KIF5C,KIFAP3,MAN1A2,MAN2A1,NSF,RAB1A,RAB3GAP1,RAB6A,RAB6B,STX16,TUBB3,VAMP4,VTI1A	ARCN1,BICD1,COG2,DYNC1H1,GOLGA4,KIF13B,KIF1B,KIF3C,KIF5A,KIF5C,MAN1A1,NAPG,NSF,PAFAH1B1,PLA2G4A,RAB6A,RIC1,SYS1,YKT6
Fc Epsilon RI Signaling	-2.64575		-1.60357	3.74166	2.26		3.47	4.75		0.0583		0.117	0.117	MAPK10,PIK3C2A,PLA2G6,PRKCA,PRKD1,SOS2,VAV2		AKT3,GAB1,INPP5F,INPP5K,MAPK3,MAPK8,NRAS,OCRL,PRKCA,PRKCE,PTPN11,RRAS,RRAS2,SYNJ1	FYN,GAB1,GRB2,MAP2K1,MAP2K2,MAP2K6,MAPK9,PIK3CA,PLA2G4A,PLCG1,PRKCA,PRKCD,PRKCZ,SOS2
CCR3 Signaling in Eosinophils	-2.23607	0	-2.64575	2.64575	4.52	0.459	2.47	4.75	4.75	0.0809	0.0147	0.0956	0.11	CALM2,CFL1,GNA12,LIMK1,PIK3C2A,PLA2G6,PLCB3,PPP1R12B,PRKCA,PRKD1,ROCK1	GNAO1,GNB1	GNA14,GNAO1,GNAQ,GNAS,MAPK3,MPRIP,NRAS,PPP1R12A,PRKCA,PRKCE,ROCK1,RRAS,RRAS2	GNA13,GNAO1,GNAQ,GNAZ,MAP2K1,MAP2K2,MPRIP,PIK3CA,PLA2G4A,PPP1R12A,PRKCA,PRKCD,PRKCZ,ROCK1,ROCK2
GDNF Family Ligand-Receptor Interactions	-2.23607	0	-2.33333	3.31662	1.96	0.303	3.04	4.74	4.74	0.0658	0.0132	0.132	0.145	DOK5,MAPK10,PIK3C2A,RET,SOS2	JUN	GAB1,IRS2,JUN,MAPK3,MAPK8,NRAS,RASA1,RRAS,RRAS2,SHC1	CDC42,DOK6,GAB1,GRB2,MAP2K1,MAP2K2,MAPK9,PIK3CA,PLCG1,RET,SOS2
Pancreatic Secretion Signaling Pathway	-3.05085	0	-4.6	4.58258	3.39	0.426	4.74	4.71	4.74	0.0535	0.0123	0.103	0.0864	ARHGEF11,ARHGEF12,CADPS2,GNA12,MCU,PDIA3,PIK3C2A,PLCB3,PLCL1,PRKCA,PRKD1,ROCK1,TRPC3	ABHD2,ADCY2,STX1A	ADCY9,AKT3,ARHGEF1,ARHGEF6,ATP2A2,ATP2B1,ATP2B4,GNAQ,GNAS,MAPK3,NSF,PLCE1,PLCL1,PRKCA,PRKCE,ROCK1,RPTOR,SLC9A1,SNAP25,STX16,STXBP4,STXBP6,VAMP2,VTI1A,WNK1	ARHGEF12,ATP2B2,CA10,GNA13,GNAQ,NAPG,NSF,PIK3CA,PLCG1,PRKCA,PRKCD,PRKCZ,ROCK1,ROCK2,RPTOR,RYR2,SLC4A2,SLC4A4,SLC6A6,STXBP3,YKT6
RAF/MAP kinase cascade	-0.816497	0	-3.7097	4.47214	0.742	0.376	3.38	4.71	4.71	0.0267	0.0115	0.0878	0.084	ACTB,PTPN3,PTPRA,RANBP9,RBX1,RET,SPTBN4	DUSP1,NCAM1,SHOC2	ACTB,BRAF,CAMK2D,DLG1,DUSP16,IRS2,LAMTOR2,MAPK3,NCAM1,NEFL,NF1,NRAS,PEA15,PPP2R5B,PSMA3,PSMB7,PTK2,RAPGEF2,RASA1,SHC1,SPTBN1,VCL,YWHAB	ACTG1,CAMK2D,DLG2,DUSP10,FN1,FYN,GRB2,MAP2K1,MAP2K2,NEFL,NRG2,NRG3,PDGFRA,PIK3CA,PPP2R5A,PSMC3,PSMC5,RASGRF2,RET,SPRED1,SPTBN1,VCL
IL-8 Signaling	-2.64575	0	-2.52357	3.87298	1.5	0.923	4.91	4.66	4.91	0.0385	0.0192	0.111	0.0913	GNA12,LIMK1,MAPK10,NFKB1,PIK3C2A,PRKCA,PRKD1,ROCK1	FNBP1,GNAO1,GNB1,JUN	AKT3,BRAF,CCND2,CSTB,GNA14,GNAO1,GNAQ,GNAS,IRAK3,JUN,MAPK3,MAPK8,MYL9,NFKBIA,NRAS,PLD1,PRKCA,PRKCE,PTK2,RHOB,ROCK1,RRAS,RRAS2	BCL2L1,CDC42,FNBP1,GNA13,GNAO1,GNAQ,GNAZ,MAP2K1,MAP2K2,MAP4K4,MAPK9,MYL9,PIK3CA,PRKCA,PRKCD,PRKCZ,RHOT1,ROCK1,ROCK2
RHOA Signaling	-0.83205	0	-1.14708	2.13809	6.55	1.6	6.31	4.63	6.55	0.106	0.0325	0.154	0.114	ACTB,ARHGAP35,ARHGEF11,ARHGEF12,CFL1,GNA12,LIMK1,LPAR3,MYL6,PIP5K1A,PPP1R12B,ROCK1,SEPTIN8	ARHGAP1,LPAR3,MSN,SEPTIN7	ACTB,ACTR3,ARHGAP12,ARHGEF1,BAIAP2,DLC1,IGF1R,LPAR1,MPRIP,MYL9,NEDD4,PFN2,PI4KA,PLD1,PPP1R12A,PTK2,RAPGEF2,ROCK1,SEPTIN11	ACTG1,ARHGAP35,ARHGEF12,GNA13,KTN1,MPRIP,MYL9,NEDD4,PIP5K1C,PPP1R12A,RDX,ROCK1,ROCK2,SEPTIN7
Cardiac Hypertrophy Signaling (Enhanced)	-4.69042	2	-4.32049	4.74693	4.92	0	5.48	4.63	5.48	0.0466	0.00745	0.0838	0.0652	ACVR2A,ATF2,CACNA1A,CACNB1,CACNB4,CALM2,CTNNB1,DVL1,GHR,GNA12,ITGB1,MAP3K13,MAP3K4,MAPK10,NFKB1,PDE4B,PDIA3,PIK3C2A,PLCB3,PLCL1,PPP3CA,PRKCA,PRKD1,ROCK1,TGFBR3	ADCY2,GNB1,JUN,STAT3	ADCY9,AKAP13,AKT3,ATP2A2,CACNA2D1,CAMK2D,DIAPH2,DLG1,EDA,GHR,GNA14,GNAQ,GNAS,GSK3A,GSK3B,HDAC7,HDAC9,HSPB1,IGF1R,INPP5F,JUN,MAP3K1,MAP3K3,MAP3K4,MAPK3,MAPK8,NRAS,PDE3A,PDE4D,PDE7A,PLCE1,PLCL1,PPP3CB,PPP3R1,PRKCA,PRKCE,PRKG1,PTK2,ROCK1,RPS6,RPS6KA5,RRAS,RRAS2,TGFBR1,TNFSF9	CACNA1B,CACNA1C,CACNB2,CAMK2D,CTNNB1,DIAPH2,EDA,FGF14,GDPD1,GHR,GNA13,GNAQ,GSK3B,HDAC4,ITGB8,MAP2K1,MAP2K2,MAP2K6,MAPK9,MEF2C,MPPED2,NFATC3,PDE10A,PDE1C,PDE4B,PDE4D,PDE7B,PIK3CA,PLCG1,PRKCA,PRKCD,PRKCZ,ROCK1,ROCK2,RYR2
WNT/β-catenin Signaling	0	2.23607	-0.57735	1.06904	1.47	1.69	2.35	4.63	4.63	0.0405	0.0289	0.0867	0.0983	ACVR2A,CD44,CTNNB1,DVL1,ILK,PPM1L,TGFBR3	CREBBP,CSNK2A1,GNAO1,JUN,PPM1J	AKT3,BTRC,CREBBP,CSNK1A1,CSNK1G2,GNAO1,GNAQ,GSK3A,GSK3B,ILK,JUN,PPP2R5B,TCF4,TGFBR1,Tle1	APC,CREBBP,CSNK1A1,CSNK1D,CSNK1G3,CSNK2B,CTNNB1,GNAO1,GNAQ,GSK3B,LRP6,MARK2,MDM2,PPP2R5A,RARB,TCF4,TLE4
Oxytocin Signaling Pathway	-3.29983	2	-2.2	3.12772	6.06	0.591	4.01	4.62	6.06	0.0667	0.014	0.0912	0.0807	ATF2,CACNA1A,CACNB1,CACNB4,CALM2,EEF2,GNA12,MAPK10,MYL6,NFKB1,PIK3C2A,PLA2G6,PLCB3,PPP1R12B,PPP3CA,PRKCA,PRKD1,ROCK1,SOS2	CREBBP,GNAO1,GNB1,NPR2	AKT3,ATP2B1,ATP2B4,CACNA2D1,CREB3L2,CREBBP,GNAO1,GNAQ,GSK3B,GUCY1A2,HSPB1,MAPK3,MAPK8,MPRIP,MYL9,NRAS,PPP1R12A,PPP3CB,PPP3R1,PRKCA,PRKCE,PRKG1,ROCK1,RRAS,RRAS2,SHC1	ATP2B2,CACNA1B,CACNA1C,CACNB2,CREBBP,GNA13,GNAO1,GNAQ,GRB2,GSK3B,MAPK9,MEF2C,MPRIP,MYL9,PIK3CA,PLA2G4A,PPP1R12A,PRKCA,PRKCD,PRKCZ,ROCK1,ROCK2,SOS2
Leukocyte Extravasation Signaling	-2.32379	0	-1.80739	3.5	5.7	0.593	2.27	4.53	5.7	0.0773	0.0155	0.0825	0.0928	ACTB,ARHGAP35,CD44,CTNNA1,CTNNA3,CTNNB1,ITGB1,MAP3K4,MAPK10,MYL6,PIK3C2A,PRKCA,PRKD1,ROCK1,VAV2	ARHGAP1,MSN,WASL	ACTB,AFDN,ARHGAP12,CTNNA1,DLC1,MAP3K4,MAPK8,MMP15,PRKCA,PRKCE,PTK2,PTPN11,PXN,ROCK1,VCL,WIPF1	ACTG1,ARHGAP35,CDC42,CLDN1,CTNNA1,CTNNA2,CTNNB1,MAP2K2,MAPK9,PIK3CA,PLCG1,PRKCA,PRKCD,PRKCZ,RDX,ROCK1,ROCK2,VCL
Circadian Rhythm Signaling	0	0	0	0	1.66	1.94	6.25	4.51	6.25	0.037	0.0259	0.111	0.0815	ATF2,CACNA1A,CACNB1,CACNB4,CRY2,PDIA3,PLCB3,PLCL1,PRKCA,PRKD1	ADCY2,CREBBP,CSNK2A1,GNB1,GRIA1,GRIA4,NPR2	ADCY9,BRAF,BTRC,CACNA2D1,CAMK2D,CLOCK,CREB3L2,CREBBP,GNA14,GNAQ,GNAS,GSK3A,GSK3B,GUCY1A2,H3-3A,MAPK3,NRAS,NTRK2,PER3,PLCE1,PLCL1,PRKCA,PRKCE,PRKG1,RACK1,RORA,RPS6KA5,RPTOR,RRAS,RRAS2	CACNA1B,CACNA1C,CACNB2,CAMK2D,CREBBP,CSNK1D,FYN,GNAQ,GRIA4,GSK3B,MAP2K1,MAP2K2,MAP2K6,MDM2,NR1D2,PER3,PLCG1,PRKCA,PRKCD,PRKCZ,RPTOR,RYR2
Glutamate binding, activation of AMPA receptors and synaptic plasticity	0	0	-2.23607	2.64575	0.373	1.5	2.13	4.48	4.48	0.0323	0.0645	0.161	0.226	PRKCA	GRIA1,GRIA4	AP2M1,CAMK2D,DLG1,NSF,PRKCA	AP2A1,CAMK2D,EPB41L1,GRIA4,MDM2,NSF,PRKCA
Glioma Signaling	-2		-3.31662	3.4641	1.12		4.81	4.43		0.0391		0.133	0.109	CALM2,PIK3C2A,PRKCA,PRKD1,SOS2		AKT3,CAMK2D,CCND2,CDKN1A,HDAC7,HDAC9,IDH3B,IGF1R,IGF2R,MAPK3,NRAS,PRKCA,PRKCE,RB1,RRAS,RRAS2,SHC1	CAMK1D,CAMK2D,GRB2,HDAC4,MAP2K1,MAP2K2,MDM2,PDGFRA,PIK3CA,PLCG1,PRKCA,PRKCD,PRKCZ,SOS2
Ephrin Receptor Signaling	-1.41421	2.23607	-4.26401	3.35659	1.56	1.99	6.74	4.3	6.74	0.0396	0.0297	0.129	0.0891	ATF2,CFL1,GNA12,ITGB1,LIMK1,RGS3,ROCK1,SOS2	CREBBP,EPHA6,GNAO1,GNB1,STAT3,WASL	ABI1,ACP1,ACTR3,AKT3,CREB3L2,CREBBP,EFNA5,GNA14,GNAO1,GNAQ,GNAS,MAPK3,NRAS,PTK2,PTPN11,PTPN13,PXN,RAPGEF1,RASA1,ROCK1,RRAS,RRAS2,SDC2,SHC1,SORBS1,WIPF1	CDC42,CREBBP,EFNA5,FYN,GNA13,GNAO1,GNAQ,GNAZ,GRB2,ITGB8,ITSN1,MAP2K1,MAP2K2,MAP4K4,PTPN13,ROCK1,ROCK2,SOS2
Remodeling of Epithelial Adherens Junctions	0	0	0	0	2.08	0.324	1.62	4.25	4.25	0.0704	0.0141	0.0986	0.141	ACTB,CTNNA1,CTNNB1,DNM1,DNM1L	DNM1	ACTB,ACTR3,CTNNA1,DNM1L,EXOC2,TUBB3,VCL	ACTG1,APC,CTNNA1,CTNNA2,CTNNB1,DNM1,DNM1L,DNM2,DNM3,VCL
VEGF Family Ligand-Receptor Interactions	-2.23607		-2.82843	3.16228	1.74		2.11	4.23		0.0581		0.105	0.128	PIK3C2A,PLA2G6,PRKCA,PRKD1,SOS2		AKT3,MAPK3,NRAS,NRP1,PRKCA,PRKCE,RRAS,RRAS2,SHC1	GRB2,MAP2K1,MAP2K2,NRP1,PIK3CA,PLA2G4A,PLCG1,PRKCA,PRKCD,PRKCZ,SOS2
Transcriptional regulation by RUNX1	0	2.64575	-2.88675	3.87298	0	3.33	1.69	4.18	4.18	0.0132	0.0461	0.0789	0.0987	KMT2A,PHC2	ARID2,CBX6,CREBBP,CSNK2A1,MNAT1,RYBP,SMARCA2	ARID1B,AUTS2,CDK7,CREBBP,HIPK2,LIFR,PSMA3,PSMB7,SCMH1,SMARCA4,SOCS3,TCF12	ARID2,AUTS2,CREBBP,CSNK2B,ESR1,LIFR,PHC2,PSMC3,PSMC5,RUNX1,SCMH1,SMARCA4,SMARCD3,TCF12,TJP1
Cardiac β-adrenergic Signaling	0	0	-1.88982	2.12132	1.09	1.17	2.43	4.17	4.17	0.0353	0.0235	0.0882	0.0941	CACNA1A,CACNB1,CACNB4,GNA12,PDE4B,PPM1L	ADCY2,GNAO1,GNB1,PPM1J	ADCY9,AKAP11,AKAP13,AKAP6,AKAP8,ATP2A2,CACNA2D1,GNA14,GNAO1,GNAQ,GNAS,PDE3A,PDE4D,PDE7A,PPP2R5B	CACNA1B,CACNA1C,CACNB2,GDPD1,GNA13,GNAO1,GNAQ,GNAZ,MPPED2,PDE10A,PDE1C,PDE4B,PDE4D,PDE7B,PPP2R5A,RYR2
Polyamine Regulation in Colon Cancer	0	0	-1.13389	1.66667	0.555	1	2.03	4.16	4.16	0.0339	0.0339	0.119	0.153	CTNNB1,OAZ1	CSNK2A1,JUN	AKT3,BRAF,GSK3B,JUN,MAPK3,RPTOR,TCF4	APC,CSNK2B,CTNNB1,GSK3B,MAP2K1,MAP2K2,MAP2K6,RPTOR,TCF4
Signaling by ERBB4	0	0	-1.34164	1.88982	0.555	0.383	1.05	4.16	4.16	0.0339	0.0169	0.0847	0.153	GABRB3,SPARC	SPARC	NEDD4,NRAS,S100B,SHC1,WWP1	APOE,ESR1,GRB2,NEDD4,NRG2,NRG3,PIK3CA,S100B,WWOX
HER-2 Signaling in Breast Cancer	-2.52982	1	-1.2792	3.63803	2.61	0.825	4.3	4.14	4.3	0.0485	0.0176	0.101	0.0837	ARF5,COX8A,ITGB1,NFKB1,NUP98,PIK3C2A,PRKCA,PRKD1,SMAD4,SOS2,TSC1	CASP3,JUN,MT-CO3,STAT3	AKT3,BRAF,CDKN1A,COX17,GSK3A,GSK3B,JUN,KPNB1,MAPK3,MT-CO1,MT-CO3,NFKBIA,NRAS,PRKCA,PRKCE,RB1,RPS6,RPTOR,RRAS,RRAS2,SP1,TPR,XIAP	AHCTF1,CDC42,FYN,GRB2,GSK3B,ITGB8,MAP2K1,MAP2K2,MDM2,MT-CO3,MTCL1,PARD3,PIK3CA,PLCG1,PRKCA,PRKCD,PRKCZ,RPTOR,SOS2
Melatonin Signaling	-2.23607	0	-2.33333	2.52982	2.71	0.311	3.13	4.1	4.1	0.0811	0.0135	0.135	0.135	CALM2,PDIA3,PLCB3,PLCL1,PRKCA,PRKD1	GNAO1	BRAF,CAMK2D,GNAO1,GNAQ,MAPK3,PLCE1,PLCL1,PRKCA,PRKCE,RORA	CAMK2D,GNAO1,GNAQ,MAP2K1,MAP2K2,MAP2K6,PLCG1,PRKCA,PRKCD,PRKCZ
Endometrial Cancer Signaling	-1.34164		-1.88982	1.41421	2.39		2.57	4.1		0.0833		0.133	0.15	CTNNA1,CTNNB1,ILK,PIK3C2A,SOS2		AKT3,CTNNA1,GSK3B,ILK,MAPK3,NRAS,RRAS,RRAS2	CTNNA1,CTNNA2,CTNNB1,GRB2,GSK3B,MAP2K1,MAP2K2,PIK3CA,SOS2
Autism Signaling Pathway	-2.7136	0	-2.98481	1.96396	1.66	0	2.13	4.08	4.08	0.0356	0.00324	0.0712	0.0744	B2M,CACNA1A,CACNB1,CACNB4,CTNNB1,DVL1,GRM7,GRM8,PIK3C2A,SOS2,TSC1	CREBBP	AKT3,BRAF,CACNA2D1,CAMK2D,CREBBP,EDA,GLI1,GSK3B,IGF1R,IGF2R,MAPK3,NF1,NRAS,NTRK2,PCCA,PTCH1,RPS6,RPTOR,RRAS,RRAS2,TCF4,TNFSF9	APC,B2M,CACNA1B,CACNA1C,CACNB2,CAMK2D,CHD8,CNTNAP2,CREBBP,CTNNB1,EDA,GSK3B,LRP6,MAP2K1,MAP2K2,NRXN1,PIK3CA,PTCH1,RARB,RPTOR,SCN1A,SOS2,TCF4
Mitochondrial RNA degradation	-2.23607	-2.23607	-3.31662	-0.816497	4.18	5.58	8.94	4.07	8.94	0.2	0.2	0.44	0.24	MT-CYB,MT-ND1,MT-ND2,MT-ND4,MT-ND5	MT-CO3,MT-CYB,MT-ND1,MT-ND2,MT-ND4	MT-ATP6,MT-CO1,MT-CO3,MT-CYB,MT-ND1,MT-ND2,MT-ND3,MT-ND4,MT-ND5,MT-RNR1,MT-RNR2	LRPPRC,MT-CO3,MT-CYB,MT-ND1,MT-ND2,MT-RNR2
Reelin Signaling in Neurons	-3.16228	0	-3.20713	2.88675	4.46	0	3.84	4.07	4.46	0.0797	0.00725	0.116	0.101	ARHGEF11,ARHGEF12,ARHGEF25,CFL1,DCX,ITGB1,LIMK1,MAPK10,MAPK8IP1,MAPK8IP3,PIK3C2A	WASL	ACTR3,AFDN,AKT3,APP,ARHGEF1,ARHGEF25,ARHGEF28,ARHGEF6,CAMK2D,GSK3B,MAP1B,MAPK3,MAPK8,MAPK8IP1,MAPT,RAPGEF1	APOE,ARHGEF12,ARHGEF40,CAMK2D,CDC42,FYN,GSK3B,MAP1B,MAP2K1,MAP2K2,MAP2K6,MAPK9,PAFAH1B1,PIK3CA
RAB GEFs exchange GTP for GDP on RABs	0		-3.87298	3.31662	0.674		5.54	4.04		0.0333		0.167	0.122	RAB10,RABGEF1,SBF2		AKT3,DENND2A,DENND2B,DENND4A,DENND4C,GDI2,RAB10,RAB12,RAB14,RAB1A,RAB3GAP1,RAB3IL1,RAB6A,RAB6B,TRAPPC6B	DENND1A,DENND1B,DENND5A,GDI1,MON1A,RAB10,RAB12,RAB21,RAB6A,RIC1,YWHAE
Degradation of beta-catenin by the destruction complex	0		-2.64575	2.82843	0.321		2.44	4		0.022		0.11	0.121	CTNNB1,RBX1		BTRC,CSNK1A1,GSK3B,PPP2R5B,PSMA3,PSMB7,SKP1,TCF4,Tle1,TLE5	APC,CSNK1A1,CTNNB1,CUL1,GSK3B,PPP2R5A,PSMC3,PSMC5,TCF4,TLE2,TLE4
WNK Renal Signaling Pathway	-2.44949	0	-2.12132	1.41421	3.9	0.204	4.55	3.95	4.55	0.0833	0.00926	0.139	0.111	Agtr1a,CALM2,LRRC8B,LRRC8C,LRRC8D,PIK3C2A,PRKCA,PRKD1,RBX1	AMFR	AKT3,ANAPC1,ANAPC5,CBL,ELOC,IRS2,NEDD4,NR3C2,PRKCA,PRKCE,PRKN,RPS6KA5,SKP1,WNK1,XIAP	AMFR,ANAPC10,CUL1,LRRC8D,MDM2,NEDD4,NR3C2,PIK3CA,PRKCA,PRKCD,PRKCZ,SLC12A4
Neurotrophin/TRK Signaling	0	0	-2.52982	3.16228	1.31	0.806	4.88	3.9	4.88	0.0513	0.0256	0.167	0.128	ATF2,NTRK1,PIK3C2A,SOS2	CREBBP,JUN	CREB3L2,CREBBP,GAB1,JUN,MAPK3,MAPK8,NRAS,NTRK2,NTRK3,PTPN11,RRAS,RRAS2,SHC1	CDC42,CREBBP,GAB1,GRB2,MAP2K1,MAP2K2,MAP2K6,PIK3CA,PLCG1,SOS2
Serotonin Receptor Signaling	-4.02492	2.12132	-4.24264	4.38178	3.98	1.2	2.82	3.9	3.98	0.0447	0.017	0.0702	0.0638	ARFGEF2,ATF2,CACNA1A,CACNB1,CACNB4,CALM2,CD44,GNA12,HTR4,ITGB1,NFKB1,PDIA3,PIK3C2A,PLA2G6,PLCB3,PLCL1,PPP1R12B,PRKCA,PRKD1,ROCK1,TRPC3	ADCY2,CASP3,CREBBP,FNBP1,GNAO1,GNB1,JUN,STAT3	ACAT1,ADCY9,AKT3,APP,BRAF,CACNA2D1,CAMK2D,CREB3L2,CREBBP,GNA14,GNAO1,GNAQ,GNAS,GSK3B,H3-3A,JUN,MAPK3,MAPT,MPDZ,MPRIP,NFKBIA,NRAS,PLCE1,PLCL1,PLD1,PPP1R12A,PRKCA,PRKCE,RB1,RHOB,ROCK1,RRAS,RRAS2	CACNA1B,CACNA1C,CACNB2,CAMK2D,CDC42,CPE,CREBBP,FNBP1,FYN,GNA13,GNAO1,GNAQ,GSK3B,MAP2K1,MAP2K2,MAP2K6,MPRIP,PIK3CA,PLA2G4A,PLCG1,PPP1R12A,PRKCA,PRKCD,PRKCZ,RAB4A,RHOT1,ROCK1,ROCK2,RYR2,TEAD1
Synaptic Long Term Depression	-2.49615	2.23607	-3.63803	3.63803	4.27	1.47	2.55	3.9	4.27	0.0657	0.0253	0.0859	0.0859	CACNA1A,CACNB1,CACNB4,GNA12,GRM7,GRM8,PDIA3,PLA2G6,PLCB3,PLCL1,PPM1L,PRKCA,PRKD1	GNAO1,GRIA1,GRIA4,NPR2,PPM1J	CACNA2D1,GNA14,GNAO1,GNAQ,GNAS,GUCY1A2,IGF1R,MAPK3,NRAS,PLCE1,PLCL1,PPP2R5B,PRKCA,PRKCE,PRKG1,RRAS,RRAS2	CACNA1B,CACNA1C,CACNB2,GNA13,GNAO1,GNAQ,GNAZ,GRIA4,MAP2K1,MAP2K2,PLA2G4A,PLCG1,PPP2R5A,PRKCA,PRKCD,PRKCZ,RYR2
Sperm Motility	-2.64575	0	-3.16228	2.82843	3.69	0.388	2.08	3.89	3.89	0.0545	0.0117	0.0739	0.0778	CALM2,CLK2,CLK4,DDR1,GNA12,NTRK1,PDE4B,PDIA3,PLA2G6,PLCB3,PLCL1,PRKCA,PRKD1,RET	EPHA6,GNAO1,GNB1	AATK,AXL,GNA14,GNAO1,GNAQ,GNAS,GUCY1A2,IGF1R,NTRK2,NTRK3,PDE4D,PLCE1,PLCL1,PRKCA,PRKCE,PRKG1,PTK2,TNK2,TWF1	FYN,GNA13,GNAO1,GNAQ,GNAZ,MAP2K1,MAP2K6,PDE1C,PDE4B,PDE4D,PDGFRA,PEAK1,PLA2G4A,PLCG1,PRKCA,PRKCD,PRKCZ,RET,ROR1,RYK
Effects of PIP2 hydrolysis	0		0	2.44949	1.09		1.03	3.87		0.0741		0.111	0.222	DGKZ,TRPC3		ABHD12,DGKH,PRKCE	DGKB,DGKG,DGKH,DGKI,DGKZ,PRKCD
Erythropoietin Signaling Pathway	-2.64575	0	-2.35702	2.67261	1.38	0	3.86	3.85	3.86	0.0387	0.00552	0.105	0.0884	CTNNB1,NFKB1,PIK3C2A,PRKCA,PRKD1,SOS2,TRPC3	JUN	AKT3,ARNT,CCND2,EDA,GSK3B,Hbb-bs/Hbb-bt,IRS2,JUN,MAPK3,NFKBIA,NRAS,PRKCA,PRKCE,RRAS,RRAS2,SHC1,STAT5B,TNFSF9,XIAP	BCL2L1,CTNNB1,EDA,GRB2,GSK3B,HBA2,Hbb-bs/Hbb-bt,MAP2K1,MAP2K2,MDM2,PIK3CA,PLCG1,PRKCA,PRKCD,PRKCZ,SOS2
Tight Junction Signaling	0	0	0	0	1.82	0.65	2.18	3.85	3.85	0.0442	0.0166	0.0829	0.0884	ACTB,CASK,CTNNA1,CTNNB1,MYL6,NFKB1,PPM1L,YBX3	JUN,PPM1J,STX1A	ACTB,AFDN,AKT3,CTNNA1,JUN,MPDZ,MYL9,NSF,PPP2R5B,SNAP25,STX16,TGFBR1,VAMP2,VCL,VTI1A	ACTG1,CDC42,CLDN1,CTNNA1,CTNNB1,MARK2,MYL9,NAPG,NSF,PARD3,PPP2R5A,PRKCZ,TJP1,VAPA,VCL,YKT6
PIP3 activates AKT signaling	0		-2.49615	3.74166	0		2.23	3.84		0.0138		0.0897	0.0966	GAB2,PIP5K1A		AKT3,CDKN1A,GAB1,GAB2,GSK3A,GSK3B,IER3,IRS2,MAPK3,NTRK2,NTRK3,PPP2R5B,PTPN11	ESR1,FYN,GAB1,GRB2,GSK3B,MAPKAP1,MDM2,NRG2,NRG3,PDGFRA,PHLPP2,PIK3CA,PIP5K1C,PPP2R5A
Clathrin-mediated endocytosis	-1.41421	2	-3.63803	3.05085	2.68	1.53	4.76	3.8	4.76	0.062	0.031	0.132	0.101	ACTB,AMPH,DNM1,EPS15L1,LDLR,PACSIN2,PIK3C2A,SGIP1	DNM1,FNBP1,NECAP1,WASL	ACTB,ACTR3,AP2M1,CBL,DAB2,EPS15L1,IGF2R,OCRL,REPS1,SCARB2,SGIP1,SNAP91,STAM,SYNJ1,SYT11,VAMP2,VAMP4	ACTG1,AP2A1,DNM1,DNM2,DNM3,FNBP1,GRB2,HSPA8,ITSN1,PIP5K1C,SGIP1,SYT11,SYT9
RORA activates gene expression		0	-2	2.23607		0.823	2.29	3.8			0.0556	0.222	0.278		CREBBP	CHD9,CREBBP,NCOA2,RORA	CHD9,CPT1A,CREBBP,NCOA2,SMARCD3
Prolactin Signaling	-2	0	-2.13809	3.16228	1.05	1.25	5.18	3.79	5.18	0.0417	0.0312	0.156	0.115	PIK3C2A,PRKCA,PRKD1,SOS2	CREBBP,JUN,STAT3	CREBBP,JUN,MAPK3,NRAS,PRKCA,PRKCE,PTPN11,RRAS,RRAS2,SHC1,SOCS3,SOCS5,SOCS6,SP1,STAT5B	CREBBP,FYN,GRB2,MAP2K1,MAP2K2,PIK3CA,PLCG1,PRKCA,PRKCD,PRKCZ,SOS2
Pyridoxal 5'-phosphate Salvage Pathway	0		-2.44949	2.33333	1.54		1.31	3.77		0.0606		0.0909	0.136	ACVR2A,CDK8,LIMK1,PIM1		BRAF,CDK7,CSNK1A1,MAPK3,MAPK8,PRKCE	CSNK1A1,CSNK1D,EIF2AK2,GRK5,MAP2K1,MAP2K2,MAP2K6,MAPK9,PRKCD
Chemokine Signaling	-1.34164	0	-1.73205	1.89737	2.51	0.284	4.03	3.76	4.03	0.0741	0.0123	0.148	0.123	CALM2,CFL1,LIMK1,PLCB3,PPP1R12B,PRKCA	JUN	CAMK2D,GNAQ,JUN,MAPK3,MAPK8,MPRIP,NRAS,PPP1R12A,PRKCA,PTK2,RRAS,RRAS2	CAMK1D,CAMK2D,GNAQ,MAP2K1,MAP2K2,MPRIP,PLCG1,PPP1R12A,PRKCA,ROCK2
HGF Signaling	-3	0	-3.90007	3.4641	3.27	0.48	5.88	3.73	5.88	0.0687	0.0153	0.145	0.0992	ATF2,ITGB1,MAP3K13,MAP3K4,MAPK10,PIK3C2A,PRKCA,PRKD1,SOS2	JUN,STAT3	AKT3,CDKN1A,DOCK1,GAB1,JUN,MAP3K1,MAP3K3,MAP3K4,MAPK3,MAPK8,NRAS,PRKCA,PRKCE,PTK2,PTPN11,PXN,RAPGEF1,RRAS,RRAS2	CDC42,GAB1,GRB2,ITGB8,MAP2K1,MAP2K2,MAPK9,PIK3CA,PLCG1,PRKCA,PRKCD,PRKCZ,SOS2
CLEAR Signaling Pathway	-1.41421	-0.816497	2.05798	0.447214	5.45	1.35	8.85	3.72	8.85	0.0632	0.0211	0.126	0.0737	ASAH1,ATF2,ATP6V0D1,GAA,GHR,GLB1,NTRK1,PPM1L,PPP3CA,PRKCA,PRKD1,RRAGA,STUB1,TGFBR3,TSC1,UVRAG,YWHAH,YWHAZ	ATP6V0D1,CREBBP,GNPTG,PPM1J,WDR24,YWHAZ	AKT3,ATP6AP1,ATP6AP2,ATP6V0A1,ATP6V0B,ATP6V0E2,ATP6V1G1,BMPR1B,CREB3L2,CREBBP,DEPDC5,GHR,GSK3A,GSK3B,IGF1R,IGF2R,LAMTOR2,MAP4K3,MAPK3,NRAS,NTRK2,NTRK3,PPP2R5B,PPP3CB,PPP3R1,PRKCA,PRKCE,PRKN,RPTOR,RRAS,RRAS2,TGFBR1,VPS35,YWHAB,YWHAG,YWHAQ	ATP6V0A1,ATP6V0B,ATP6V0D1,CREBBP,DDIT4,GHR,GSK3B,HEXA,HEXB,MAPK9,MCOLN1,PDGFRA,PLCG1,PPP2R5A,PRKCA,PRKCD,PRKCZ,RPTOR,STUB1,YWHAE,YWHAQ
Agrin Interactions at Neuromuscular Junction	-1	0	-1.89737	2.44949	1.5	0.337	5.56	3.67	5.56	0.0588	0.0147	0.191	0.132	ACTB,DVL1,ITGB1,MAPK10	JUN	ACTB,ARHGEF6,JUN,LAMA2,LAMC1,MAPK3,MAPK8,NRAS,PTK2,PXN,RRAS,RRAS2,UTRN	ACTG1,AGRN,CDC42,LAMA2,LAMB1,MAPK9,NRG2,NRG3,UTRN
Signaling by TGF-beta Receptor Complex	-1		-2.12132	2.82843	1.82		2.87	3.67		0.0741		0.148	0.148	ITGB1,SMAD4,STUB1,TGFBR3		CBL,FBN1,FKBP1A,LTBP1,PPP1R15A,SMAD2,TGFBR1,ZFYVE9	FBN1,ITGB8,LTBP1,PARD3,PMEPA1,PRKCZ,STUB1,USP15
RET signaling	-2		-2.44949	2.64575	2.24		2.25	3.67		0.0976		0.146	0.171	DOK5,GAB2,PRKCA,RET		GAB1,GAB2,IRS2,PRKCA,PTPN11,SHC1	DOK6,GAB1,GRB2,PIK3CA,PLCG1,PRKCA,RET
PTEN Signaling	2.33333	0	2.44949	-3.05085	2.83	0.403	8.73	3.66	8.73	0.0596	0.0132	0.166	0.0927	GHR,ILK,ITGB1,MAGI3,NFKB1,NTRK1,SOS2,TGFBR3,YWHAH	CASP3,CSNK2A1	AKT3,BMPR1B,CBL,CDKN1A,GHR,GSK3A,GSK3B,IGF1R,IGF2R,ILK,INPP5F,INPP5K,MAGI1,MAGI3,MAPK3,NRAS,NTRK2,NTRK3,OCRL,PTK2,RRAS,RRAS2,SHC1,SYNJ1,TGFBR1	BCL2L1,CDC42,CSNK2B,GHR,GRB2,GSK3B,ITGB8,MAGI1,MAP2K1,MAP2K2,PDGFRA,PIK3CA,PRKCZ,SOS2
Processing of Capped Intron-Containing Pre-mRNA	-1.89737	0	-4.58258	3.7097	1.49	1.33	2.17	3.66	3.66	0.0347	0.0208	0.0729	0.0729	CDC5L,DDX42,LSM7,NUP98,POLR2B,RNPC3,SNRNP200,SNRPD1,SNRPF,THOC2	LSM3,LSM7,POLR2F,PRPF19,SNRNP70,SRRM2	CWC15,DDX39B,DDX42,DDX5,FYTTD1,HNRNPA2B1,HNRNPH1,HNRNPM,LUC7L3,PAPOLA,RBM39,SF3B1,SNRNP70,SNW1,SRRT,SRSF11,SRSF5,TCERG1,TPR,WBP11,WDR33	CHERP,CPSF7,FIP1L1,FUS,HNRNPA2B1,HNRNPC,HNRNPD,HSPA8,MFAP1,PAPOLA,POLDIP3,PPIH,PQBP1,RBM25,RBMX,SRSF11,SRSF5,STEEP1,TCERG1,THOC7,WDR33
Transcriptional regulation of white adipocyte differentiation	0	0	-1.63299	3.16228	0.36	0.756	0.911	3.63	3.63	0.0238	0.0238	0.0714	0.119	CDK8,NFKB1	CREBBP,MED29	CHD9,CREBBP,MED13L,NCOA2,NR2F2,THRAP3	CHD9,CREBBP,EBF1,KLF5,MED13,MED14,MED15,MED27,NCOA2,SMARCD3
Glioblastoma Multiforme Signaling	-1.88982	0	-2.49615	2.84019	1.49	0	2.4	3.61	3.61	0.0409	0.00585	0.0877	0.0877	CTNNB1,PDIA3,PIK3C2A,PLCB3,PLCL1,SOS2,TSC1	FNBP1	AKT3,CCND2,CDKN1A,GSK3B,IGF1R,MAPK3,NF1,NRAS,PLCE1,PLCL1,RB1,RHOB,RRAS,RRAS2,SHC1	APC,CDC42,CTNNB1,FNBP1,GRB2,GSK3B,MAP2K1,MAP2K2,MDM2,PDGFRA,PIK3CA,PLCG1,PRKCD,RHOT1,SOS2
LPS-stimulated MAPK Signaling	-1.63299	0	-1.66667	3	2.41	0.27	2.14	3.59	3.59	0.0706	0.0118	0.106	0.118	ATF2,MAPK10,NFKB1,PIK3C2A,PRKCA,PRKD1	JUN	JUN,MAPK3,MAPK8,NFKBIA,NRAS,PRKCA,PRKCE,RRAS,RRAS2	CDC42,LBP,MAP2K1,MAP2K2,MAP2K6,MAPK9,PIK3CA,PRKCA,PRKCD,PRKCZ
Neuregulin Signaling	0		-3.05085	2.7136	0.809		4.09	3.58		0.0339		0.127	0.102	ITGB1,PRKCA,PRKD1,SOS2		AKT3,DCN,HSP90AA1,HSP90AB1,MAPK3,NRAS,PRKCA,PRKCE,PTPN11,RPS6,RRAS,RRAS2,SHC1,STAT5B,TMEFF2	GRB2,ITGB8,MAP2K1,MAP2K2,NRG2,NRG3,PLCG1,PRKCA,PRKCD,PRKCZ,RNF41,SOS2
Production of Nitric Oxide and Reactive Oxygen Species in Macrophages	-2.12132	1.34164	-1.29099	2.84019	1.68	1.52	1.95	3.56	3.56	0.0417	0.026	0.0781	0.0833	MAP3K13,MAP3K4,MAPK10,NFKB1,PIK3C2A,PPM1L,PRKCA,PRKD1	CREBBP,FNBP1,JUN,PPM1J,PPP1R7	AKT3,CAT,CREBBP,JUN,MAP3K1,MAP3K3,MAP3K4,MAPK3,MAPK8,NFKBIA,PPP1R12A,PPP2R5B,PRKCA,PRKCE,RHOB	APOE,CDC42,CLU,CREBBP,FNBP1,MAP2K1,MAPK9,PCYOX1,PIK3CA,PLCG1,PPP1R12A,PPP2R5A,PRKCA,PRKCD,PRKCZ,RHOT1
FGF Signaling	-2	0	-3	3.16228	1.18	0.741	2.62	3.55	3.55	0.0465	0.0233	0.116	0.116	ATF2,PIK3C2A,PRKCA,SOS2	CREBBP,STAT3	AKT3,CREB3L2,CREBBP,GAB1,MAP3K1,MAPK3,MAPK8,PRKCA,PTPN11,RPS6KA5	CREBBP,FGF14,GAB1,GRB2,MAP2K1,MAP2K6,PIK3CA,PLCG1,PRKCA,SOS2
Regulation of lipid metabolism by PPARalpha	0	0	-2.7136	3.4641	0	0.536	2.06	3.55	3.55	0.0084	0.0168	0.0924	0.101	CDK8	CREBBP,MED29	ARNT,CHD9,CLOCK,CREBBP,MED13L,NCOA2,RORA,SP1,THRAP3,TIAM2,TNFRSF21	CHD9,CPT1A,CREBBP,ESRRA,MED13,MED14,MED15,MED27,NCOA2,NPAS2,SMARCD3,TIAM2
Corticotropin Releasing Hormone Signaling	0	2.23607	-2.49615	1.60357	1.69	2.54	2.81	3.54	3.54	0.0452	0.0387	0.0968	0.0903	ATF2,CACNA1A,CACNB1,CACNB4,CALM2,PRKCA,PRKD1	ADCY2,CREBBP,GNAO1,JUN,JUND,NPR2	ADCY9,BRAF,CACNA2D1,CREB3L2,CREBBP,GLI1,GNAO1,GNAQ,GNAS,GUCY1A2,JUN,MAPK3,PRKCA,PRKCE,PTCH1	CACNA1B,CACNA1C,CACNB2,CREBBP,GNAO1,GNAQ,MAP2K1,MAP2K2,MEF2C,PLCG1,PRKCA,PRKCD,PRKCZ,PTCH1
GNRH Signaling	-2.33333	2	-3.90007	3.60555	4.38	1.01	4.44	3.53	4.44	0.0674	0.0207	0.109	0.0829	ATF2,CACNA1A,CACNB1,CACNB4,CALM2,MAP3K13,MAP3K4,MAPK10,NFKB1,PLCB3,PRKCA,PRKD1,SOS2	ADCY2,CREBBP,GNB1,JUN	ADCY9,CACNA2D1,CAMK2D,CREB3L2,CREBBP,GNA14,GNAQ,GNAS,JUN,MAP3K1,MAP3K3,MAP3K4,MAPK3,MAPK8,NRAS,PRKCA,PRKCE,PTK2,PXN,RRAS,RRAS2	CACNA1B,CACNA1C,CACNB2,CAMK2D,CDC42,CREBBP,GNAQ,GRB2,MAP2K1,MAP2K2,MAP2K6,MAPK9,PRKCA,PRKCD,PRKCZ,SOS2
Mouse Embryonic Stem Cell Pluripotency	-1.34164	0	-2.3094	2.7136	1.45	0.624	3.05	3.52	3.52	0.0485	0.0194	0.117	0.107	CTNNB1,DVL1,PIK3C2A,SMAD4,SOS2	CREBBP,STAT3	AKT3,CREBBP,GSK3B,ID3,LIFR,MAPK3,NRAS,PTPN11,RRAS,RRAS2,TCF4,XIAP	APC,CREBBP,CTNNB1,GRB2,GSK3B,LIFR,MAP2K1,MAP2K2,PIK3CA,SOS2,TCF4
PDGF Signaling	0	0	-2.67261	3.16228	0.703	1.36	5.73	3.51	5.73	0.0345	0.0345	0.172	0.115	PIK3C2A,PRKCA,SOS2	CSNK2A1,JUN,STAT3	ACP1,INPP5F,INPP5K,JUN,MAP3K1,MAPK3,MAPK8,NRAS,OCRL,PRKCA,RASA1,RRAS,RRAS2,SHC1,SYNJ1	CSNK2B,EIF2AK2,GRB2,MAP2K1,MAP2K2,PDGFRA,PIK3CA,PLCG1,PRKCA,SOS2
Relaxin Signaling	0	2	-2.12132	0	0.529	1.86	2.37	3.51	3.51	0.0256	0.0321	0.0897	0.0897	GNA12,NFKB1,PDE4B,PIK3C2A	ADCY2,GNAO1,GNB1,JUN,NPR2	ADCY9,AKT3,BRAF,GNA14,GNAO1,GNAQ,GNAS,GUCY1A2,JUN,MAPK3,NFKBIA,PDE3A,PDE4D,PDE7A	GDPD1,GNA13,GNAO1,GNAQ,GNAZ,MAP2K1,MPPED2,PDE10A,PDE1C,PDE4B,PDE4D,PDE7B,PIK3CA,PRKCZ
SNARE Signaling Pathway	-1	1.34164	-3.29983	3.05085	1.01	2.08	4.94	3.5	4.94	0.0362	0.0362	0.13	0.0942	CACNB1,CACNB4,CALM2,MYL6,SYT6	ADCY2,CPLX2,DNAJC5,STX1A,SYN2	ADCY9,CACNA2D1,CAMK2D,MYL9,NSF,RAB1A,RAB6A,SNAP25,SNAP91,SNCG,STX16,STXBP4,STXBP6,SYN2,SYT11,SYT4,VAMP2,VTI1A	CACNA1B,CACNB2,CAMK2D,HSPA8,MYL9,NAPG,NSF,RAB2A,RAB6A,STXBP3,SYT11,SYT9,YKT6
Translocation of SLC2A4 (GLUT4) to the plasma membrane	-0.377964	0	-3.20713	3	3.56	0.319	6.04	3.48	6.04	0.0972	0.0139	0.194	0.125	ACTB,EXOC5,RAB10,TBC1D1,TBC1D4,YWHAH,YWHAZ	YWHAZ	ACTB,EXOC2,EXOC4,EXOC5,KIFAP3,LNPEP,RAB10,RAB14,RALGAPA2,TUBB3,VAMP2,YWHAB,YWHAG,YWHAQ	ACTG1,LNPEP,MYO5A,RAB10,RAB4A,STXBP3,TBC1D4,YWHAE,YWHAQ
ABRA Signaling Pathway	-2.33333	0	-1.73205	3.16228	4.6	0.26	3.68	3.47	4.6	0.102	0.0114	0.136	0.114	ACTB,CFL1,ITGB1,LIMK1,MAPK10,MRTFA,PPP3CA,ROCK1,TPM3	JUND	ACTB,ACTR3,CALD1,JUNB,MAPK8,MYL9,NOL3,PPP3CB,PPP3R1,ROCK1,SVIL,VCL	ACTG1,DMD,ESRRA,MAPK9,MEF2C,MYL9,ROCK1,ROCK2,TPM1,VCL
Netrin-1 signaling	0	0	-2.82843	2.64575	0.265	1.22	3.48	3.47	3.48	0.0227	0.0455	0.182	0.159	TRPC3	SIAH1,WASL	DOCK1,NEO1,NTN1,PTK2,PTPN11,RGMB,TRIO,UNC5C	CDC42,FYN,NTN4,PLCG1,RGMA,SLIT2,UNC5C
Epithelial Adherens Junction Signaling	0	0	-0.229416	1.38675	4.6	0.379	5.22	3.45	5.22	0.0759	0.0127	0.127	0.0886	ACVR2A,ARHGAP35,CFL1,CTNNA1,CTNNB1,LIMK1,PPM1L,ROCK1,TGFBR3,VAV2,YWHAH,YWHAZ	PPM1J,YWHAZ	ACTR3,AFDN,AKT3,BAIAP2,CTNNA1,IGF1R,MAGI1,NRAS,PPP2R5B,RAPGEF1,ROCK1,RRAS,RRAS2,TCF4,TGFBR1,TNS1,VCL,YWHAB,YWHAG,YWHAQ	ARHGAP35,CDC42,CTNNA1,CTNNA2,CTNNB1,FYN,MAGI1,PPP2R5A,ROCK1,ROCK2,TCF4,VCL,YWHAE,YWHAQ
Circadian Clock	0	0	-2.64575	2.12132	1.08	0.388	2.07	3.45	3.45	0.0517	0.0172	0.121	0.138	ATF2,CRTC3,CRY2	CREBBP	BTRC,CHD9,CLOCK,CREBBP,NCOA2,RORA,SKP1	CHD9,CREBBP,CSNK1D,CUL1,MEF2C,NCOA2,NPAS2,SMARCD3
IGF-1 Signaling	0	0	-2.18282	2.64575	0.941	2.58	11.5	3.44	11.5	0.0381	0.0476	0.229	0.105	PIK3C2A,SOS2,YWHAH,YWHAZ	CSNK2A1,IGFBP4,JUN,STAT3,YWHAZ	AKT3,CCN1,IGF1R,IGFBP5,IGFBP6,IRS2,JUN,MAPK3,MAPK8,NEDD4,NRAS,PTK2,PTPN11,PXN,RASA1,RRAS,RRAS2,SHC1,SOCS3,SOCS5,SOCS6,YWHAB,YWHAG,YWHAQ	CSNK2B,GRB2,IGFBP4,MAP2K1,MAP2K2,NEDD4,PIK3CA,PRKCZ,SOS2,YWHAE,YWHAQ
Ephrin B Signaling	-1.63299	0	-3	3	3.52	0.852	3.81	3.44	3.81	0.0959	0.0274	0.151	0.123	CFL1,CTNNB1,GNA12,LIMK1,RGS3,ROCK1,VAV2	GNAO1,GNB1	ABI1,ACP1,CBL,GNA14,GNAO1,GNAQ,GNAS,MAPK3,PTK2,PXN,ROCK1	CDC42,CTNNB1,GNA13,GNAO1,GNAQ,GNAZ,ITSN1,ROCK1,ROCK2
TCF dependent signaling in response to WNT	0.447214	0	-3.74166	4	0.567	0.577	1.84	3.41	3.41	0.0253	0.0152	0.0758	0.0808	CTNNB1,CTNNBIP1,DVL1,RBX1,YWHAZ	CREBBP,CSNK2A1,YWHAZ	BTRC,CREBBP,CSNK1A1,CSNK1G2,GSK3B,PPP2R5B,PSMA3,PSMB7,SMARCA4,TCF4,Tle1,TNKS,TNKS2,USP34,XIAP	APC,CHD8,CREBBP,CSNK1A1,CSNK2B,CTNNB1,GSK3B,LRP6,PPP2R5A,PSMC3,PSMC5,RYK,SMARCA4,TCF4,TLE2,TLE4
MTF1 activates gene expression		0				1.57					0.333				CSRP1
N-acetylglucosamine Degradation I		0				1.57					0.333				GNPDA2
tRNA Splicing	0		0	2.44949	0.726		0.566	3.41		0.0444		0.0667	0.156	PDE4B,TSEN2		PDE3A,PDE4D,PDE7A	GDPD1,MPPED2,PDE10A,PDE1C,PDE4B,PDE4D,PDE7B
Semaphorin Signaling in Neurons	0	0	0	0	2.42	2.7	1.51	3.4	3.4	0.0847	0.0678	0.102	0.136	ARHGEF12,CFL1,ITGB1,LIMK1,ROCK1	ARHGAP1,DPYSL2,FNBP1,PLXNA2	DPYSL2,MAPK3,NRP1,PTK2,RHOB,ROCK1	ARHGEF12,CDC42,FNBP1,FYN,NRP1,RHOT1,ROCK1,ROCK2
ERK/MAPK Signaling	-1.13389	1.34164	-2.66789	2.32379	1.78	1.82	4.06	3.36	4.06	0.0409	0.0273	0.1	0.0773	ATF2,ITGB1,PIK3C2A,PLA2G6,PPM1L,PRKCA,SOS2,YWHAH,YWHAZ	CREBBP,DUSP1,PPM1J,PPP1R7,STAT3,YWHAZ	BRAF,CREB3L2,CREBBP,DOCK1,H3-3A,HSPB1,MAPK3,NRAS,PPP1R12A,PPP2R5B,PRKCA,PRKCE,PTK2,PXN,RAPGEF1,RPS6KA5,RRAS,RRAS2,SHC1,YWHAB,YWHAG,YWHAQ	CREBBP,ESR1,FYN,GRB2,ITGB8,MAP2K1,MAP2K2,PIK3CA,PLA2G4A,PLCG1,PPP1R12A,PPP2R5A,PRKCA,PRKCD,SOS2,TLN2,YWHAQ
Human Embryonic Stem Cell Pluripotency	-3	0	-3.44124	3	2.03	0	3.31	3.36	3.36	0.045	0.005	0.095	0.08	ACVR2A,CTNNB1,DVL1,NTRK1,PIK3C2A,PRKCA,PRKD1,SMAD4,SOS2	STAT3	AKT3,BMP1,BMP5,BMPR1B,BRAF,GSK3B,HSP90AA1,HSP90AB1,ID3,LIFR,NRAS,NTRK2,NTRK3,PRKCA,PRKCE,RRAS,RRAS2,SMAD2,TGFBR1	APC,BMP7,CTNNB1,GRB2,GSK3B,LIFR,MAP2K1,MAP2K2,MAP2K6,PDGFRA,PIK3CA,PRKCA,PRKCD,PRKCZ,SOS2,TBX3
Iron uptake and transport	0	0	-1.89737	2.12132	0	0.377	3.89	3.35	3.89	0.0167	0.0167	0.167	0.133	ATP6V0D1	ATP6V0D1	ATP6AP1,ATP6V0A1,ATP6V0B,ATP6V0E2,ATP6V1G1,CAND1,CP,FBXL5,FTL,SKP1	ATP6V0A1,ATP6V0B,ATP6V0D1,CP,CUL1,FTL,MCOLN1,SLC11A2
M-decay: degradation of maternal mRNAs by maternally stored factors		0	-2.23607	2.64575		1.19	1.43	3.35			0.0435	0.109	0.152		CNOT6L,CPEB1	CNOT1,EIF4A2,ELOC,KDM5B,PAIP2	CNOT10,CNOT2,CNOT4,CNOT7,DICER1,KDM4B,MED13
Cell junction organization	-1.34164	0	-2.7136	3.16228	1.63	0.247	2.93	3.31	3.31	0.0543	0.0109	0.12	0.109	ACTB,CTNNA1,CTNNB1,ILK,ITGB1	FLNA	ACTB,AFDN,ARHGEF6,CADM3,CDH11,CTNNA1,FLNC,ILK,PARVA,PXN,RSU1	ACTG1,CDH11,CLDN1,CTNNA1,CTNNB1,FLNA,LIMS2,PARD3,PARVA,PARVB
Iron homeostasis signaling pathway	0	0	0	0	0.327	0.424	6.42	3.3	6.42	0.0207	0.0138	0.145	0.0897	ATP6V0D1,RBX1,SMAD4	ATP6V0D1,STAT3	ACO2,ARNT,ATP6AP1,ATP6AP2,ATP6V0A1,ATP6V0B,ATP6V0E2,ATP6V1G1,BMP1,BMP5,BMPR1B,BTRC,CP,FBXL5,FECH,FTL,Hbb-bs/Hbb-bt,MAPK3,SKP1,SMAD2,STAT5B	ATP6V0A1,ATP6V0B,ATP6V0D1,BMP7,CIAO2B,CP,CUL1,FTL,HBA2,Hbb-bs/Hbb-bt,MCOLN1,PDGFRA,SLC11A2
Apelin Endothelial Signaling Pathway	-2.44949	0	-2.67261	2.7136	2.37	1.37	3.59	3.3	3.59	0.0552	0.0276	0.11	0.0897	CALM2,GNA12,MAPK10,NFKB1,PIK3C2A,PLCB3,PRKCA,PRKD1	ADCY2,GNAO1,GNB1,JUN	ADCY9,AKT3,ARNT,GNA14,GNAO1,GNAQ,GNAS,JUN,MAPK3,MAPK8,NRAS,PRKCA,PRKCE,RRAS,RRAS2,SP1	GNA13,GNAO1,GNAQ,GNAZ,HDAC4,MAP2K1,MAP2K2,MAPK9,MEF2C,PIK3CA,PRKCA,PRKCD,PRKCZ
Signaling by Leptin		0	-1.34164			0.987	4.18				0.0833	0.417			STAT3	IRS2,LEPR,PTPN11,SOCS3,STAT5B
Fcγ Receptor-mediated Phagocytosis in Macrophages and Monocytes	-1.88982		-2.11058	2.52982	2.89		2.89	3.27		0.0753		0.118	0.108	ACTB,GAB2,PIP5K1A,PLA2G6,PRKCA,PRKD1,VAV2		ACTB,ACTR3,AKT3,CBL,DOCK1,GAB2,MAPK3,PLD1,PRKCA,PRKCE,PXN	ACTG1,CDC42,DGKB,FYN,MYO5A,PLCG1,PRKCA,PRKCD,PRKCZ,TLN2
EPH-Ephrin signaling	-0.377964	0	-1.89737	3.16228	2.89	1.28	2.37	3.27	3.27	0.0753	0.0323	0.108	0.108	ACTB,CFL1,DNM1,LIMK1,MYL6,ROCK1,VAV2	DNM1,EPHA6,WASL	ACTB,ACTR3,AP2M1,ARHGEF28,EFNA5,MYL9,PTK2,RASA1,ROCK1,SDC2	ACTG1,AP2A1,CDC42,DNM1,EFNA5,FYN,ITSN1,MYL9,ROCK1,ROCK2
HIPPO signaling	-1.34164	0	0	-1.34164	3.38	0.815	1.91	3.26	3.38	0.0909	0.026	0.104	0.117	CD44,MOB1A,PPM1L,RBX1,SMAD4,YWHAH,YWHAZ	PPM1J,YWHAZ	BTRC,DLG1,PPP2R5B,SKP1,SMAD2,YWHAB,YWHAG,YWHAQ	CSNK1D,CUL1,DLG2,PARD3,PPP2R5A,RASSF1,TEAD1,YWHAE,YWHAQ
α-Adrenergic Signaling	0	0	-2.82843	2.82843	0.877	1.1	2.29	3.24	3.24	0.036	0.027	0.0991	0.0991	CALM2,GNA12,PRKCA,PRKD1	ADCY2,GNAO1,GNB1	ADCY9,GNA14,GNAO1,GNAQ,GNAS,MAPK3,NRAS,PRKCA,PRKCE,RRAS,RRAS2	GNA13,GNAO1,GNAQ,GNAZ,MAP2K1,MAP2K2,PHKA2,PLCG1,PRKCA,PRKCD,PRKCZ
Sertoli Cell-Sertoli Cell Junction Signaling	-2.7136	0	-3.27165	3.29983	2.34	0	5.56	3.22	5.56	0.0445	0.0081	0.109	0.0729	ACTB,ATF2,CTNNA1,CTNNB1,ITGB1,MAP3K13,MAP3K4,MAPK10,NFKB1,PIK3C2A,YBX3	CREBBP,JUN	ACTB,AFDN,AKT3,CDH11,COL4A3,CREB3L2,CREBBP,CTNNA1,DLG1,JUN,LAMA2,LAMA4,LAMC1,MAP3K1,MAP3K3,MAP3K4,MAPK3,MAPK8,NRAS,PTK2,RRAS,RRAS2,SORBS1,SPTBN1,TGFBR1,TUBB3,VCL	ACTG1,CDC42,CDH11,CLDN1,CREBBP,CTNNA1,CTNNA2,CTNNB1,GRB2,LAMA2,LAMB1,MAP2K1,MAP2K2,MAPK9,PIK3CA,SPTBN1,TJP1,VCL
Signaling by MET	0	0	-4.12311	3	0.391	0.798	7.89	3.18	7.89	0.0253	0.0253	0.215	0.114	ITGB1,RANBP9	COL5A2,STAT3	CBL,COL1A2,COL3A1,COL5A2,COL5A3,DOCK7,GAB1,LAMA2,LAMA4,LAMC1,NRAS,PTK2,PTPN11,RANBP10,RAPGEF1,SHC1,STAM	DOCK7,FN1,GAB1,GRB2,LAMA2,LAMB1,PIK3CA,PTPRJ,RAB4A
Caveolar-mediated Endocytosis Signaling	0	0	0	2.44949	1.29	0.798	0.672	3.18	3.18	0.0506	0.0253	0.0633	0.114	ACTB,B2M,ITGB1,PRKCA	COPG2,FLNA	ACTB,CD55,COPA,FLNC,PRKCA	ACTG1,ARCN1,B2M,DNM2,FLNA,FYN,ITGB8,ITSN1,PRKCA
Thrombopoietin Signaling	-2	0	-2.88675	2.82843	1.58	0.945	5.09	3.16	5.09	0.0625	0.0312	0.188	0.125	GAB2,PIK3C2A,PRKCA,PRKD1	JUN,STAT3	GAB2,IRS2,JUN,MAPK3,NRAS,PRKCA,PRKCE,PTPN11,RRAS,RRAS2,SHC1,STAT5B	GRB2,MAP2K1,MAP2K2,PIK3CA,PLCG1,PRKCA,PRKCD,PRKCZ
ERB2-ERBB3 Signaling	0	0	-1.66667	2.12132	0.507	0.945	3.65	3.16	3.65	0.0312	0.0312	0.156	0.125	PIK3C2A,SOS2	JUN,STAT3	GSK3A,GSK3B,JUN,MAPK3,NRAS,RRAS,RRAS2,SHC1,SP1,STAT5B	GRB2,GSK3B,MAP2K1,MAP2K2,NRG2,NRG3,PIK3CA,SOS2
NRF2-mediated Oxidative Stress Response	-2.23607	0	-2.84019	3.4641	1.29	0.64	3.56	3.16	3.56	0.0332	0.0148	0.0886	0.0701	ABCC4,ACTB,CCT7,DNAJA2,PIK3C2A,PRKCA,PRKD1,RBX1,STIP1	CREBBP,DNAJC5,JUN,JUND	ACTB,AKR1A1,CAT,CREBBP,Cyp2d22,DNAJB1,DNAJB6,FTL,GCLM,GSK3B,HSP90AA1,HSP90AB1,JUN,JUNB,MAP3K1,MAPK3,MAPK8,NRAS,PRKCA,PRKCE,RRAS,RRAS2,TXN,UBE2E3	ACTG1,AKR1A1,CREBBP,DNAJC19,DNAJC7,FKBP5,FTL,GSK3B,HACD3,HERPUD1,MAP2K1,MAP2K2,MAP2K6,MAPK9,PIK3CA,PRKCA,PRKCD,PRKCZ,STIP1
Non-Small Cell Lung Cancer Signaling	0		-2.44949	2.82843	0.621		2.28	3.16		0.0312		0.104	0.104	PIK3C2A,PRKCA,SOS2		AKT3,CCND2,HDAC7,HDAC9,MAPK3,NRAS,PRKCA,RB1,RRAS,RRAS2	GRB2,HDAC4,MAP2K1,MAP2K2,PIK3CA,PLCG1,PRKCA,RARB,RASSF1,SOS2
N-acetylglucosamine Degradation II		0				1.45					0.25				GNPDA2
Colorectal Cancer Metastasis Signaling	-2.44949	1.13389	-2.67261	2.49615	0.967	2.48	1.85	3.16	3.16	0.0295	0.0295	0.0701	0.0701	CTNNB1,DVL1,GNA12,MAPK10,NFKB1,PIK3C2A,SMAD4,SOS2	ADCY2,CASP3,FNBP1,GNAO1,GNB1,JUN,SIAH1,STAT3	ADCY9,AKT3,BRAF,GNA14,GNAO1,GNAQ,GNAS,GSK3B,JUN,MAPK3,MAPK8,MMP15,NRAS,RHOB,RRAS,RRAS2,SMAD2,TCF4,TGFBR1	APC,BCL2L1,CDC42,CTNNB1,FNBP1,GNA13,GNAO1,GNAQ,GNAZ,GRB2,GSK3B,LRP6,MAP2K1,MAP2K2,MAPK9,PIK3CA,RHOT1,SOS2,TCF4
Threonine catabolism		0				1.45					0.25				SDSL
14-3-3-mediated Signaling	-1.26491	0	-2	2.7136	3.92	0.476	5.83	3.14	5.83	0.0758	0.0152	0.144	0.0909	MAPK10,PDIA3,PIK3C2A,PLCB3,PLCL1,PRKCA,PRKD1,TSC1,YWHAH,YWHAZ	JUN,YWHAZ	AKT3,CBL,GSK3A,GSK3B,JUN,MAPK3,MAPK8,MAPT,NRAS,PLCE1,PLCL1,PRKCA,PRKCE,RRAS,RRAS2,TUBB3,YWHAB,YWHAG,YWHAQ	GRB2,GSK3B,MAP2K1,MAP2K2,MAPK9,PIK3CA,PLCG1,PRKCA,PRKCD,PRKCZ,YWHAE,YWHAQ
G alpha (12/13) signalling events	-2.44949	0	-2.64575	3	2.54	0.288	1.37	3.14	3.14	0.075	0.0125	0.0875	0.113	ARHGEF11,ARHGEF12,GNA12,ROCK1,SOS2,VAV2	GNB1	AKAP13,ARHGEF1,ARHGEF6,RHOB,ROCK1,TIAM2,TRIO	ARHGEF12,ARHGEF40,GNA13,ITSN1,RASGRF2,ROCK1,ROCK2,SOS2,TIAM2
Dilated Cardiomyopathy Signaling Pathway	0	0	-0.5	0.707107	1.29	0	4.96	3.13	4.96	0.0397	0.00662	0.126	0.0861	ACTB,CACNA1A,CACNB1,CACNB4,ILK,MYL6	ADCY2	ACTB,ADCY9,AKT3,ATP2A2,CACNA2D1,CAMK2D,GAB1,GNAS,GSK3B,ILK,LAMA4,LMNA,MAP3K3,MAPK3,MYL9,PDE3A,PRKCE,PTPN11,UTRN	ACTG1,CACNA1B,CACNA1C,CACNB2,CAMK1D,CAMK2D,DMD,GAB1,GSK3B,MYL9,RYR2,TPM1,UTRN
TGF-β Signaling	0	0	-2.11058	2.33333	0.612	0.662	3.86	3.13	3.86	0.0309	0.0206	0.134	0.103	ACVR2A,SMAD4,SOS2	CREBBP,JUN	BMPR1B,CREBBP,JUN,MAPK3,MAPK8,NRAS,RNF111,RRAS,RRAS2,SKI,SMAD2,TGFBR1,ZFYVE9	BMP7,CDC42,CREBBP,GRB2,MAP2K1,MAP2K2,MAP2K6,MAPK9,PMEPA1,SOS2
WNT/SHH Axonal Guidance Signaling Pathway	-0.333333	0	-2.13809	1.73205	2.83	0.807	2.93	3.13	3.13	0.0596	0.0199	0.0993	0.0861	CTNNB1,DVL1,ILK,MAPK10,PIK3C2A,PRKCA,TRPC3,YWHAH,YWHAZ	ADCY2,PLXNA2,YWHAZ	ADCY9,CAMK2D,GLI1,GLIS2,GSK3B,ILK,MAPK8,PRKCA,PTCH1,SEMA3C,SEMA3D,TCF4,YWHAB,YWHAG,YWHAQ	CAMK2D,CTNNB1,FYN,GSK3B,MAPK9,PIK3CA,PRKCA,PRKCZ,PTCH1,RYK,TCF4,YWHAE,YWHAQ
Germ Cell-Sertoli Cell Junction Signaling	0	0	0	0	3.62	0.34	4.2	3.11	4.2	0.0643	0.0117	0.111	0.0819	ACTB,CFL1,CTNNA1,CTNNB1,ILK,ITGB1,LIMK1,MAP3K13,MAP3K4,MAPK10,PIK3C2A	FNBP1,WASL	ACTB,AFDN,CTNNA1,ILK,MAP3K1,MAP3K3,MAP3K4,MAPK3,MAPK8,NRAS,PTK2,PXN,RHOB,RRAS,RRAS2,SORBS1,TGFBR1,TUBB3,VCL	ACTG1,CDC42,CTNNA1,CTNNA2,CTNNB1,FNBP1,MAP2K1,MAP2K2,MAP2K6,MAPK9,PIK3CA,RHOT1,TJP1,VCL
fMLP Signaling in Neutrophils	-2.44949	0	-3.31662	2.82843	2.6	0.472	3.01	3.11	3.11	0.0602	0.015	0.105	0.0902	CALM2,GNA12,NFKB1,PIK3C2A,PLCB3,PPP3CA,PRKCA,PRKD1	GNAO1,GNB1	ACTR3,GNA14,GNAO1,GNAQ,GNAS,MAPK3,NFKBIA,NRAS,PPP3CB,PPP3R1,PRKCA,PRKCE,RRAS,RRAS2	CDC42,GNA13,GNAO1,GNAQ,GNAZ,MAP2K1,MAP2K2,NFATC3,PIK3CA,PRKCA,PRKCD,PRKCZ
Aldosterone Signaling in Epithelial Cells	-2.82843	0	-2.33333	2.7136	2.47	0.34	2.81	3.11	3.11	0.0526	0.0117	0.0936	0.0819	HSPA14,PDIA3,PIK3C2A,PIP5K1A,PLCB3,PLCL1,PRKCA,PRKD1,SOS2	DNAJC5,DUSP1	DNAJB1,DNAJB6,HSP90AA1,HSP90AB1,HSPA12A,HSPB1,HSPD1,MAPK3,NEDD4,NR3C2,PI4KA,PLCE1,PLCL1,PRKCA,PRKCE,SLC9A1	DNAJC19,DNAJC7,HSPA8,MAP2K1,MAP2K2,NEDD4,NR3C2,PIK3CA,PIP5K1C,PLCG1,PRKCA,PRKCD,PRKCZ,SOS2
GABA Receptor Signaling	0	0	0	0	1.51	1.49	1.05	3.11	3.11	0.0451	0.0301	0.0677	0.0902	CACNA1A,CACNB1,CACNB4,DNM1,GABRB3,GNA12	ADCY2,DNM1,GNAO1,GNB1	ADCY9,AP2M1,CACNA2D1,GNA14,GNAO1,GNAQ,GNAS,NSF,SLC6A13	AP2A1,CACNA1B,CACNA1C,CACNB2,DNM1,GABBR1,GNA13,GNAO1,GNAQ,GNAZ,GPHN,NSF
Gα12/13 Signaling	-2.33333	0	-2	2.88675	3.2	0.917	4.55	3.08	4.55	0.0672	0.0224	0.127	0.0896	CTNNB1,GNA12,LPAR3,MAPK10,MYL6,NFKB1,PIK3C2A,ROCK1,VAV2	F2R,JUN,LPAR3	AKT3,ARHGEF1,CDH11,JUN,LPAR1,MAP3K1,MAPK3,MAPK8,MYL9,NFKBIA,NRAS,PTK2,PXN,RASA1,ROCK1,RRAS,RRAS2	CDC42,CDH11,CTNNB1,GNA13,MAP2K1,MAP2K2,MAPK9,MEF2C,MYL9,PIK3CA,ROCK1,ROCK2
Signaling by NTRK2 (TRKB)			-2.23607	2.23607			2.55	3.08				0.2	0.2			GAB1,NRAS,NTRK2,PTPN11,SHC1	FYN,GAB1,GRB2,PIK3CA,PLCG1
UVC-Induced MAPK Signaling	0	0	-2.33333	2.64575	1.22	1.11	3.75	3.07	3.75	0.0588	0.0392	0.176	0.137	MAPK10,PRKCA,PRKD1	JUN,SMPD3	BRAF,JUN,MAPK3,MAPK8,NRAS,PRKCA,PRKCE,RRAS,RRAS2	MAP2K1,MAP2K2,MAPK9,PRKCA,PRKCD,PRKCZ,SMPD3
RAR Activation	-1.26491	1.38675	-2.82843	3.92232	0.628	3.77	3.11	3.06	3.77	0.0231	0.03	0.0739	0.06	ACTB,ACVR2A,ATF2,MAPK10,NFKB1,PDE4B,PIK3C2A,RET,SMAD4,TGFBR3	ADCY2,ARID2,CREBBP,CSNK2A1,DUSP1,FNBP1,GNB1,GRIA1,GTF2H4,JUN,MNAT1,RDH14,SMARCA2	ACTB,ADCY9,AKT3,CAMK2D,CDK7,CDKN1A,COL1A2,COL3A1,CREB3L2,CREBBP,EDA,GNA14,GNAQ,JUN,KAT2B,MAP3K1,MAPK3,MAPK8,NR2F2,PDE3A,PDE4D,PDE7A,RHOB,RPS6KA5,SMARCA4,SNW1,SOCS3,SP1,STAT5B,STRA6,TGFBR1,TNFSF9	ARID2,CAMK2D,CDC42,CREBBP,CSNK2B,EDA,FNBP1,GDPD1,GNAQ,LAMB1,MAP2K1,MAPK9,MPPED2,PDE10A,PDE1C,PDE4B,PDE4D,PDE7B,PIK3CA,PRKCD,PSMC5,RARB,RET,RHOT1,SMARCA4,SMARCD3
Mitotic Telophase/Cytokinesis		0	0	2		0.896	1.69	3.05			0.0667	0.2	0.267		RAD21	NIPBL,PDS5A,STAG1	NIPBL,STAG1,STAG2,WAPL
mTOR Signaling	-0.816497	0	-2.67261	2.52982	1.07	1.35	7.36	3.04	7.36	0.0327	0.0234	0.131	0.0748	DGKZ,PIK3C2A,PPM1L,PRKCA,PRKD1,RPS29,TSC1	FNBP1,PPM1J,RPS14,RPS26,RPS28	AKT3,EIF3K,EIF4A2,EIF4G2,EIF4G3,FKBP1A,MAPK3,MT-RNR1,MT-RNR2,NRAS,PLD1,PPP2R5B,PRKCA,PRKCE,RHOB,RPS11,RPS15A,RPS19,RPS23,RPS27,RPS28,RPS29,RPS4X,RPS6,RPS6KA5,RPTOR,RRAS,RRAS2	CDC42,DDIT4,DGKZ,EIF3B,EIF3E,EIF3G,FNBP1,MAPKAP1,MT-RNR2,PIK3CA,PPP2R5A,PRKCA,PRKCD,PRKCZ,RHOT1,RPTOR
CMP-N-acetylneuraminate Biosynthesis I (Eukaryotes)		0				1.35					0.2				GNE
Superpathway of Serine and Glycine Biosynthesis I		0				1.35					0.2				PSAT1
Salvage Pathways of Pyrimidine Ribonucleotides	0		-2.64575	2.52982	0.998		0.963	3.02		0.04		0.07	0.1	ACVR2A,CDK8,LIMK1,PIM1		BRAF,CDK7,CSNK1A1,MAPK3,MAPK8,NME7,PRKCE	CDADC1,CSNK1A1,CSNK1D,EIF2AK2,GRK5,MAP2K1,MAP2K2,MAP2K6,MAPK9,PRKCD
Mitochondrial Dysfunction	-0.6	0.301511	1.1209	-0.229416	9.19	3.49	9.17	3.01	9.19	0.0754	0.0319	0.119	0.0638	ATF2,CACNA1A,CACNB1,CACNB4,CALM2,CAPN1,COX8A,DNM1L,GPD2,MAPK10,MCU,MT-CYB,MT-ND1,MT-ND2,MT-ND4,MT-ND5,NDUFA1,NDUFA13,NDUFA2,NDUFB6,NDUFV1,NDUFV3,PIK3C2A,PPP3CA,UQCRC1,UQCRQ	ATPAF2,CASP3,CREBBP,CYB5B,MT-CO3,MT-CYB,MT-ND1,MT-ND2,MT-ND4,NDUFA9,TOMM20	ACO2,APP,ATP1A1,Atp1a2,ATP5F1A,ATP5MC3,ATP5ME,CACNA2D1,CAMK2D,CAPNS1,COX17,CP,CREB3L2,CREBBP,CYB5B,DLAT,DNM1L,HTT,MAPK8,MAPT,MT-ATP6,MT-CO1,MT-CO3,MT-CYB,MT-ND1,MT-ND2,MT-ND3,MT-ND4,MT-ND5,NDUFA12,NDUFB3,NDUFB7,NDUFS3,OGDH,PPP3CB,PPP3R1,PRKN,SDHD,UQCR11,UQCRC2,VDAC1	ACADL,ATP1A1,Atp1a2,ATP5MC3,ATP5PD,CACNA1B,CACNA1C,CACNB2,CAMK2D,CP,CREBBP,DNM1L,FUS,MAPK9,MDM2,MT-CO3,MT-CYB,MT-ND1,MT-ND2,NDUFV2,PIK3CA,RHOT1
Protein Ubiquitination Pathway	-1.89737	0	-5.04825	3	2.38	0	7.99	3.01	7.99	0.043	0.00717	0.122	0.0681	B2M,HSPA14,RBX1,STUB1,UBA1,UBE2H,UBE2L3,USO1,USP20,USP33,USP37,USP48	AMFR,DNAJC5	ANAPC1,ANAPC5,BIRC6,BTRC,CBL,DNAJB1,DNAJB6,ELOC,HSP90AA1,HSP90AB1,HSPA12A,HSPB1,HSPD1,NEDD4,PRKN,PSMA3,PSMB7,SKP1,UBE2D2,UBE2D3,UBE2E2,UBE2E3,UBE2G1,UBE2H,UBE2W,UCHL1,USP33,USP34,USP45,USP50,USP54,USP7,USP9X,XIAP	AMFR,ANAPC10,B2M,CUL1,DNAJC19,DNAJC7,HSPA8,MDM2,NEDD4,PSMC3,PSMC5,STUB1,UBE2D3,Ube2e1,UBE3B,UCHL1,USP15,USP4,USP9X
Sertoli Cell-Germ Cell Junction Signaling Pathway (Enhanced)	-1.50756	0	-1.88982	-0.242536	2.48	0.446	6.46	3.01	6.46	0.0466	0.0127	0.119	0.072	ACTB,CTNNA1,CTNNB1,ILK,ITGB1,MAP3K13,MAP3K4,MAPK10,NFKB1,PIK3C2A,PPM1L	JUN,PPM1J,WASL	ACTB,ACTR3,AFDN,AKT3,CTNNA1,GSK3A,GSK3B,GUCY1A2,ILK,JUN,LAMA2,LAMA4,LAMC1,MAP3K1,MAP3K3,MAP3K4,MAPK3,MAPK8,NRAS,PPP2R5B,PRKG1,PTK2,RRAS,RRAS2,SMAD2,SORBS1,SP1,TGFBR1	ACTG1,CD2AP,CDC42,CLDN1,CTNNA1,CTNNA2,CTNNB1,GSK3B,LAMA2,LAMB1,MAP2K1,MAP2K2,MAP2K6,MAPK9,PIK3CA,PPP2R5A,TJP1
Androgen Signaling	-1.88982	0	-1.89737	2.12132	3.54	2.96	4.06	3.01	4.06	0.0629	0.04	0.109	0.08	CACNA1A,CACNB1,CACNB4,CALM2,GNA12,GTF2A1,KAT7,NFKB1,POLR2B,PRKCA,PRKD1	CREBBP,GNAO1,GNB1,GTF2H4,JUN,MNAT1,POLR2F	CACNA2D1,CDK7,CREBBP,DNAJB1,GNA14,GNAO1,GNAQ,GNAS,H3-3A,HSP90AA1,JUN,KAT2B,MAPK3,NCOA2,PRKCA,PRKCE,SHC1,TAF1,TAF3	CACNA1B,CACNA1C,CACNB2,CREBBP,GNA13,GNAO1,GNAQ,GNAZ,NCOA2,PRKCA,PRKCD,PRKCZ,TAF1,TAF11
Sumoylation Pathway	-0.447214	0	-0.632456	-2.12132	1.48	1.88	3.12	2.99	3.12	0.0495	0.0396	0.119	0.099	MAPK10,NFKB1,SMAD4,STUB1,ZEB1	CREBBP,FNBP1,JUN,SUMO1	CREBBP,DNMT3A,JUN,MAPK8,NFKBIA,RHOB,SENP2,SENP6,SP1,SUMO2,XIAP,ZEB1	CDC42,CREBBP,FNBP1,MAPK9,MDM2,RANGAP1,RHOT1,SERBP1,STUB1,ZEB1
PI Metabolism	-2		-3	3	1.21		2.18	2.99		0.0476		0.107	0.107	GDPD5,PIK3C2A,PIP5K1A,SBF2		INPP5F,INPP5K,MTMR6,OCRL,PI4KA,PTPN13,RAB14,SYNJ1,TNFAIP8	GDPD1,PI4KB,PIK3CA,PIP5K1C,PLEKHA1,PLEKHA2,PLEKHA5,PTPN13,RAB4A
Chronic Myeloid Leukemia Signaling	-2.88675	0	-4.24264	2.9824	2.81	0	7.39	2.97	7.39	0.0463	0.00712	0.117	0.0676	CALM2,CTNNB1,DVL1,GAB2,ITGB1,NFKB1,PDIA3,PIK3C2A,PLCB3,PLCL1,PPP3CA,SMAD4,SOS2	JUN,STAT3	AKT3,CCND2,CDKN1A,GAB2,GLI1,GLIS2,GSK3B,HDAC7,HDAC9,HSP90AA1,HSP90AB1,JUN,MAPK3,NRAS,PLCE1,PLCL1,PPP3CB,PPP3R1,PTCH1,PTPN11,PTPN13,RB1,RPTOR,RRAS,RRAS2,SET,SPP1,STAT5B,TCF4,TGFBR1,TRIB2,USP7,XIAP	BCL2L1,CTNNB1,GRB2,GSK3B,HDAC4,MAP2K1,MAP2K2,MDM2,MSI2,NFATC3,NUMB,PIK3CA,PLCG1,PTCH1,PTPN13,RPTOR,SOS2,SPRED1,TCF4
Nitric Oxide Signaling in the Cardiovascular System	-2	0	-2.33333	2.82843	2.26	0	1.63	2.95	2.95	0.0583	0.00833	0.0833	0.0917	CACNA1A,CACNB1,CACNB4,CALM2,PIK3C2A,PRKCA,PRKD1	NPR2	AKT3,ATP2A2,CACNA2D1,GUCY1A2,HSP90AA1,HSP90AB1,MAPK3,PRKCA,PRKCE,PRKG1	CACNA1B,CACNA1C,CACNB2,MAP2K1,MAP2K2,PDE1C,PIK3CA,PRKCA,PRKCD,PRKCZ,RYR2
Sensory processing of sound by inner hair cells of the cochlea	0	0	-1.88982	2.82843	0.464	1.61	1.68	2.94	2.94	0.029	0.0435	0.101	0.116	ACTB,CASK	DNAJC5,MSN,STX1A	ACTB,ATP2B1,RIPOR2,SNAP25,SPTBN1,TWF1,VAMP2	ACTG1,ATP2B2,CACNB2,EPB41L1,RDX,RIPOR2,SPTBN1,SYP
BMAL1:CLOCK,NPAS2 activates circadian gene expression		0	-2	2.23607		0.664	1.66	2.92			0.037	0.148	0.185		CREBBP	CHD9,CLOCK,CREBBP,NCOA2	CHD9,CREBBP,NCOA2,NPAS2,SMARCD3
PI3K/AKT Signaling	0	0	-0.654654	2.11058	3.62	0.268	6.26	2.9	6.26	0.06	0.01	0.125	0.075	CTNNB1,GAB2,GHR,ILK,ITGB1,MAPK8IP1,NFKB1,PPM1L,SOS2,TSC1,YWHAH,YWHAZ	PPM1J,YWHAZ	AKT3,CDKN1A,GAB1,GAB2,GHR,GSK3A,GSK3B,HSP90AA1,HSP90AB1,ILK,INPP5F,INPP5K,MAPK3,MAPK8IP1,NFKBIA,NRAS,OCRL,PPP2R5B,RRAS,RRAS2,SHC1,SYNJ1,YWHAB,YWHAG,YWHAQ	BCL2L1,CTNNB1,GAB1,GHR,GRB2,GSK3B,ITGB8,MAP2K1,MAP2K2,MDM2,PIK3CA,PPP2R5A,SOS2,YWHAE,YWHAQ
GM-CSF Signaling	0	0	-3.16228	2.82843	1.46	0.328	4.68	2.9	4.68	0.0571	0.0143	0.171	0.114	PIK3C2A,PIM1,PPP3CA,SOS2	STAT3	AKT3,CAMK2D,MAPK3,NRAS,PPP3CB,PPP3R1,PTPN11,RACK1,RRAS,RRAS2,SHC1,STAT5B	BCL2L1,CAMK2D,GRB2,MAP2K1,MAP2K2,PIK3CA,RUNX1,SOS2
Renin-Angiotensin Signaling	-2.64575	0	-2.88675	3.31662	2.23	1.01	2.89	2.9	2.9	0.0574	0.0246	0.107	0.0902	ATF2,MAPK10,NFKB1,PIK3C2A,PRKCA,PRKD1,SOS2	ADCY2,JUN,STAT3	ADCY9,GNAQ,JUN,MAP3K1,MAPK3,MAPK8,NRAS,PRKCA,PRKCE,PTK2,RRAS,RRAS2,SHC1	GNAQ,GRB2,MAP2K1,MAP2K2,MAPK9,PIK3CA,PLCG1,PRKCA,PRKCD,PRKCZ,SOS2
Nuclear Cytoskeleton Signaling Pathway	-2.33333	0	-2.49615	4	2.22	0.494	0.952	2.89	2.89	0.0452	0.0136	0.0588	0.0724	ACTB,CTNNB1,ITGB1,KIF26B,KLC2,MRTFA,NFKB1,NUP98,RBX1,SUN1	CSNK2A1,DCTN6,DYNLL2	ACTB,BTRC,CDH11,KIF1A,KIF5A,KIF5B,KIF5C,KIFAP3,LMNA,SKP1,SYNE2,TPR,TUBB3	ACTG1,AHCTF1,CDH11,CSNK2B,CTNNB1,CUL1,DYNC1H1,FN1,FYN,ITGB8,KIF13B,KIF1B,KIF3C,KIF5A,KIF5C,MTCL1
Oxytocin in Brain Signaling Pathway	-2.52982	0	-2.88675	3.87298	3.03	0.565	1.2	2.88	3.03	0.0547	0.0149	0.0647	0.0746	ATF2,CACNA1A,CACNB1,CACNB4,CALM2,NFKB1,PIK3C2A,PLA2G6,PLCB3,PRKCA,PRKD1	CREBBP,GNAO1,GNB1	AKT3,CACNA2D1,CREB3L2,CREBBP,GNAO1,GNAQ,KCNJ13,MAPK3,NRAS,PRKCA,PRKCE,RRAS,RRAS2	CACNA1B,CACNA1C,CACNB2,CREBBP,GNAO1,GNAQ,MAP2K1,MAP2K2,MEF2C,PIK3CA,PLA2G4A,PRKCA,PRKCD,PRKCZ,TRPV1
Role of NANOG in Mammalian Embryonic Stem Cell Pluripotency	0	0	-2.33333	2.33333	1.66	0	2.39	2.87	2.87	0.0488	0.00813	0.0976	0.0894	ACVR2A,CTNNB1,DVL1,PIK3C2A,SMAD4,SOS2	STAT3	AKT3,BMP1,BMP5,BMPR1B,GAB1,GSK3B,LIFR,MAPK3,NRAS,RRAS,RRAS2,SHC1	APC,BMP7,CTNNB1,GAB1,GRB2,GSK3B,LIFR,MAP2K1,MAP2K2,PIK3CA,SOS2
DNA Damage Reversal			0	0			1.41	2.85				0.25	0.375			ASCC3,FTO	ALKBH5,ASCC2,FTO
Mechanisms of Viral Exit from Host Cells	0	0	0	0	1.45	1.28	1.09	2.85	2.85	0.0732	0.0488	0.0976	0.146	ACTB,PRKCA,PRKD1	CHMP3,CHMP4B	ACTB,NEDD4,PRKCA,PRKCE	ACTG1,CHMP3,NEDD4,PRKCA,PRKCD,PRKCZ
MSP-RON Signaling in Cancer Cells Pathway	-1.13389	2.23607	-3.15296	2.52982	2.41	2.01	5.3	2.84	5.3	0.0559	0.035	0.133	0.0839	ATF2,CTNNB1,ITGB1,NFKB1,PIK3C2A,SOS2,YWHAH,YWHAZ	CREBBP,FLNA,JUN,STAT3,YWHAZ	AKT3,ARNT,BRAF,CREB3L2,CREBBP,GSK3B,JUN,MAPK3,NFKBIA,NRAS,PTK2,RRAS,RRAS2,SMAD2,SP1,TCF4,YWHAB,YWHAG,YWHAQ	CREBBP,CTNNB1,FLNA,GRB2,GSK3B,MAP2K1,MAP2K2,PIK3CA,SOS2,TCF4,YWHAE,YWHAQ
Synaptic Long Term Potentiation	-2.33333	0	-3.74166	3.16228	4.15	0.992	3.85	2.84	4.15	0.0806	0.0242	0.121	0.0887	ATF2,CALM2,GRM7,GRM8,PDIA3,PLCB3,PLCL1,PPP3CA,PRKCA,PRKD1	CREBBP,GRIA1,GRIA4	CAMK2D,CREB3L2,CREBBP,GNA14,GNAQ,MAPK3,NRAS,PLCE1,PLCL1,PPP3CB,PPP3R1,PRKCA,PRKCE,RRAS,RRAS2	CACNA1C,CAMK2D,CREBBP,GNAQ,GRIA4,MAP2K1,MAP2K2,PLCG1,PRKCA,PRKCD,PRKCZ
DHCR24 Signaling Pathway	-1.63299	0	-1	2.3094	1.38	0	0.907	2.84	2.84	0.042	0.00699	0.0629	0.0839	DHCR24,NFKB1,PIK3C2A,PRKCA,PRKD1,TM7SF2	CASP3	AKT3,APP,GSK3B,MAPT,NRAS,PRKCA,PRKCE,RRAS,RRAS2	APOE,CLU,ESR1,GSK3B,KLF5,MDM2,PCYOX1,PIK3CA,PON3,PRKCA,PRKCD,PRKCZ
EGF Signaling	0	0	-1.41421	2.64575	1.12	1.85	2.76	2.83	2.83	0.0536	0.0536	0.143	0.125	PIK3C2A,PRKCA,SOS2	CSNK2A1,JUN,STAT3	AKT3,JUN,MAP3K1,MAPK3,MAPK8,PRKCA,RASA1,SHC1	CSNK2B,GRB2,MAP2K1,PIK3CA,PLCG1,PRKCA,SOS2
Paxillin Signaling	-1.63299		-2.7136	3	1.95		2.44	2.83		0.0566		0.104	0.0943	ACTB,GIT2,ITGB1,MAPK10,PIK3C2A,SOS2		ACTB,ARHGEF6,DOCK1,MAPK8,NRAS,PARVA,PTK2,PXN,RRAS,RRAS2,VCL	ACTG1,CDC42,GRB2,ITGB8,MAPK9,PARVA,PIK3CA,SOS2,TLN2,VCL
Cilia Biogenesis Signaling Pathway	-1.26491	0	-0.242536	0.534522	2.46	0.554	2.8	2.81	2.81	0.049	0.0147	0.0882	0.0735	CALM2,CDC27,CEP131,GNA12,NFKB1,NIN,ODF2,RBX1,YWHAH,YWHAZ	GNAO1,GNB1,YWHAZ	ANAPC1,ANAPC5,CYLD,GNA14,GNAO1,GNAQ,GNAS,HTT,IGF1R,MARK4,PCM1,PKD2,SKP1,TUBB3,USP9X,YWHAB,YWHAG,YWHAQ	ANAPC10,CEP128,CEP170,CUL1,GNA13,GNAO1,GNAQ,GNAZ,MYO5A,SCLT1,TTBK2,TXLNG,USP9X,YWHAE,YWHAQ
Post-translational protein phosphorylation	0	0	-2.88675	3.16228	0	0.207	2.9	2.8	2.9	0.00935	0.00935	0.112	0.0935	PRKCSH	IGFBP4	APLP2,APP,CCN1,CP,FBN1,FSTL1,IGFBP5,LAMC1,LTBP1,MBTPS1,SDC2,SPP1	APOE,CP,FBN1,FN1,FSTL1,IGFBP4,KTN1,LAMB1,LTBP1,SCG3
EGR2 and SOX10-mediated initiation of Schwann cell myelination		0	-2	2.23607		0.636	1.55	2.78			0.0345	0.138	0.172		ADGRG6	LAMA2,LAMC1,SMARCA4,UTRN	LAMA2,LAMB1,SMARCA4,TEAD1,UTRN
Cyclophilin Signaling Pathway	-3.4641	0.447214	-3.7097	3.15296	2.78	1.12	2.92	2.76	2.92	0.0482	0.0201	0.0843	0.0683	ATF2,B2M,CD44,CDC5L,CTNNB1,DDX42,MAPK10,NFKB1,PIK3C2A,PPP3CA,ROCK1,SNRNP200	CASP3,CREBBP,PRPF19,STAT3,TOMM20	AKT3,APP,BRAF,BSG,CREB3L2,CREBBP,CWC15,DDX42,MAPK3,MAPK8,NFKBIA,PPP3CB,PPP3R1,ROCK1,SF3B1,SPP1,STAT5B,TCF4,TSPO,VDAC1,WBP11	APOE,B2M,BCL2L1,CD47,CREBBP,CTNNB1,HSPA8,MAP2K1,MAP2K2,MAPK9,NFATC3,PIK3CA,PQBP1,ROCK1,ROCK2,TCF4,TMEM33
Mitochondrial Division Signaling Pathway	-3	0	-3.5	3.05085	2.55	0	2.95	2.75	2.95	0.0542	0.00602	0.0964	0.0783	CACNA1A,CACNB1,CACNB4,DNM1L,MCU,PPM1L,PPP3CA,PRKD1,ROCK1	PPM1J	APP,CACNA2D1,CAMK2D,DNM1L,GNA14,GNAQ,GSK3B,HTT,MAPK3,NRAS,PPP2R5B,PPP3CB,PPP3R1,ROCK1,RRAS,RRAS2	CACNA1B,CACNA1C,CACNB2,CAMK2D,DNM1L,DNM2,GNAQ,GSK3B,MFF,PPP2R5A,PRKCD,ROCK1,ROCK2
Actin Nucleation by ARP-WASP Complex	-1.34164	0	-1.41421	1.88982	1.65	0.703	1.96	2.74	2.74	0.0549	0.022	0.0989	0.0989	GNA12,ITGB1,PPP1R12B,ROCK1,SOS2	FNBP1,WASL	ACTR3,BAIAP2,NRAS,PPP1R12A,RHOB,ROCK1,RRAS,RRAS2,WIPF1	CDC42,FNBP1,GRB2,ITGB8,PPP1R12A,RHOT1,ROCK1,ROCK2,SOS2
Docosahexaenoic Acid (DHA) Signaling	-3.16228	1	-4.08248	3.63803	1.85	0.718	4.06	2.73	4.06	0.0398	0.0159	0.0956	0.0677	ATF2,PDIA3,PIK3C2A,PLA2G6,PLCB3,PLCL1,PRKCA,PRKD1,SPTBN4,SYT6	ADCY2,CASP3,CREBBP,STX1A	ADCY9,AKT3,APP,BRAF,CAT,CREB3L2,CREBBP,GNAQ,GNAS,GSK3A,GSK3B,MAPK3,NTRK2,PLCE1,PLCL1,PRKCA,PRKCE,RPTOR,SPTBN1,STXBP4,STXBP6,SYNJ1,SYT11,SYT4	BCL2L1,CREBBP,GNAQ,GSK3B,MAP2K1,MAP2K2,PIK3CA,PLA2G4A,PLCG1,PRKCA,PRKCD,PRKCZ,RPTOR,SPTBN1,STXBP3,SYT11,SYT9
GP6 Signaling Pathway	-2	0	-2.84019	2.52982	1.58	0.494	3.69	2.73	3.69	0.0469	0.0156	0.117	0.0859	CALM2,COL8A1,PIK3C2A,PRKCA,PRKD1,VAV2	CERT1,COL5A2	AKT3,CERT1,COL1A2,COL3A1,COL4A3,COL5A2,COL5A3,GSK3A,GSK3B,LAMA2,LAMA4,LAMC1,PRKCA,PRKCE,PTK2	COL26A1,FYN,GRB2,GSK3B,LAMA2,LAMB1,PIK3CA,PLCG1,PRKCA,PRKCD,PRKCZ
Endocannabinoid Developing Neuron Pathway	-2	1.34164	-2.3094	2.11058	0.722	2.21	2.7	2.73	2.73	0.0312	0.0391	0.102	0.0859	ATF2,CTNNB1,MAPK10,PIK3C2A	ADCY2,CREBBP,GNAO1,GNB1,STAT3	ADCY9,AKT3,BRAF,CREB3L2,CREBBP,GNAO1,GSK3B,MAPK3,MAPK8,NRAS,RPTOR,RRAS,RRAS2	CREBBP,CTNNB1,GNAO1,GSK3B,MAP2K1,MAP2K2,MAP2K6,MAPK9,PIK3CA,RPTOR,STMN2
MHC class II antigen presentation	-2.23607	1.34164	-3.4641	2.7136	1.12	2.21	2.25	2.73	2.73	0.0391	0.0391	0.0938	0.0859	AP1M1,DNM1,DNM1L,KLC2,SEC24B	AP1S1,DCTN6,DNM1,DYNLL2,SEC23A	AP2M1,CANX,DNM1L,KIF5A,KIF5B,KIF5C,KIFAP3,LGMN,SEC24A,SEC24B,SEC24D,TUBB3	AP2A1,CANX,DNM1,DNM1L,DNM2,DNM3,DYNC1H1,KIF3C,KIF5A,KIF5C,SEC24A
1D-myo-inositol Hexakisphosphate Biosynthesis II (Mammalian)			-2.23607				3.36					0.294				INPP5F,INPP5K,ITPKB,OCRL,SYNJ1
D-myo-inositol (1,3,4)-trisphosphate Biosynthesis			-2.23607				3.36					0.294				INPP5F,INPP5K,ITPKB,OCRL,SYNJ1
Glycosaminoglycan metabolism	0	0	-2.7136	3.31662	0.406	0.494	1.84	2.73	2.73	0.0234	0.0156	0.0859	0.0859	CD44,CHSY1,GLB1	HGSNAT,ST3GAL2	CSPG4,DCN,EXT1,EXT2,GPC6,SDC2,SDC4,SLC9A1,ST3GAL2,ST3GAL4,UST	AGRN,B3GNT2,CHSY1,CSPG4,EXT2,GLCE,HEXA,HEXB,HS6ST3,HSPG2,UST
Insulin Receptor Signaling	0		-1.2792	2.11058	0.714		8.73	2.7		0.031		0.178	0.0853	PIK3C2A,PTPRF,SOS2,TSC1		AKT3,CBL,GAB1,GSK3A,GSK3B,INPP5F,INPP5K,IRS2,MAPK3,MAPK8,NRAS,OCRL,PTPN11,PTPRF,RAPGEF1,RPTOR,RRAS,RRAS2,SHC1,SOCS3,STXBP4,SYNJ1,VAMP2	FYN,GAB1,GRB2,GSK3B,MAP2K1,MAP2K2,PIK3CA,PRKCZ,PTPRF,RPTOR,SOS2
HIF1α Signaling	-1.63299	0	-2.52357	2.32379	1.1	0.532	3.47	2.69	3.47	0.0333	0.0143	0.0952	0.0714	HSPA14,PIK3C2A,PPP3CA,PRKCA,PRKD1,RBX1,STUB1	CREBBP,JUN,STAT3	AKT3,ARNT,BRAF,CAMK2D,CDKN1A,CREBBP,ELOC,HSP90AA1,JUN,MAPK3,MMP15,NRAS,PPP3CB,PPP3R1,PRKCA,PRKCE,RACK1,RPS6,RRAS,RRAS2	CAMK1D,CAMK2D,CREBBP,HSPA8,MAP2K1,MAP2K2,MAP2K6,MDM2,P4HTM,PIK3CA,PLCG1,PRKCA,PRKCD,PRKCZ,STUB1
SUMOylation of transcription cofactors	0	0	-2.64575	2.44949	0.741	1.22	2.76	2.69	2.76	0.0455	0.0455	0.159	0.136	MRTFA,PHC2	CREBBP,SUMO1	CREBBP,DDX17,DDX5,HIPK2,NCOA2,SCMH1,SUMO2	CREBBP,DDX17,NCOA2,PHC2,PIAS2,SCMH1
PTEN Regulation	0	0	-1.5	1	0.565	1.33	4.45	2.66	4.45	0.0267	0.0267	0.12	0.08	ATF2,PHC2,RRAGA,STUB1	CBX6,CHD3,CSNK2A1,JUN	AGO3,AKT3,CHD3,HDAC7,JUN,LAMTOR2,MAPK3,NEDD4,PSMA3,PSMB7,RPTOR,SCMH1,SUZ12,TNKS,TNKS2,TNRC6B,USP7,XIAP	CHD4,CSNK2B,EED,NEDD4,PHC2,PSMC3,PSMC5,RBBP7,RPTOR,SCMH1,STUB1,VAPA
RNA Polymerase II Transcription	-1.63299	0.447214	-3.60555	2.88675	1.3	1.93	2.11	2.66	2.66	0.04	0.0333	0.0867	0.08	CCNT1,GTF2A1,NELFB,POLR2B,SNRPF,THOC2	GTF2H4,LSM11,MNAT1,POLR2F,SKIC8	CDK7,DDX39B,ELOC,FYTTD1,IWS1,MLLT3,PAPOLA,RNGTT,SRSF11,SRSF5,TAF1,TAF3,WDR33	CPSF7,FIP1L1,MLLT3,PAPOLA,POLDIP3,SRSF11,SRSF5,SUPT5H,TAF1,TAF11,THOC7,WDR33
Signaling by Insulin receptor	0	0	-2.52982	2.44949	0.726	0.475	5.02	2.64	5.02	0.0444	0.0222	0.222	0.133	ATP6V0D1,PTPRF	ATP6V0D1	ATP6AP1,ATP6V0A1,ATP6V0B,ATP6V0E2,ATP6V1G1,IRS2,MAPK3,NRAS,PTPRF,SHC1	ATP6V0A1,ATP6V0B,ATP6V0D1,GRB2,PIK3CA,PTPRF
RHO GTPases Activate ROCKs	-0.447214		-1	2	4.8		2.2	2.64		0.263		0.211	0.211	CFL1,LIMK1,MYL6,PPP1R12B,ROCK1		MYL9,PPP1R12A,RHOB,ROCK1	MYL9,PPP1R12A,ROCK1,ROCK2
3-phosphoinositide Biosynthesis	-1.88982	0	-4.02492	3.74166	2.8	0.885	5.68	2.59	5.68	0.0512	0.0186	0.116	0.0698	DUSP15,PIK3C2A,PIP5K1A,PPM1L,PPP1R12B,PPP3CA,PTPN23,PTPN3,PTPRA,PTPRF,SSH3	DUSP1,PPM1J,PPP1R7,PPP4C	ACP1,ATP1A1,DUSP16,INPP5F,MTMR6,NUDT9,OCRL,PI4KA,PPFIA1,PPFIA2,PPP1R12A,PPP1R13B,PPP2R5B,PPP3CB,PPP3R1,PTPN11,PTPN13,PTPRD,PTPRF,RASA1,RNGTT,SET,SOCS3,SYNJ1,WBP11	ATP1A1,DOT1L,DUSP10,ILKAP,PALD1,PI4KB,PIK3CA,PIP5K1C,PPIP5K1,PPP1R12A,PPP2R5A,PTPN13,PTPRF,PTPRJ,SSH2
Pulmonary Fibrosis Idiopathic Signaling Pathway	-3.87298	0.816497	-4.38178	3.44124	3.61	1.12	5.02	2.59	5.02	0.0491	0.0184	0.0951	0.0613	ACTB,ACVR2A,ATF2,COL8A1,CTNNB1,GNA12,ILK,ITGB1,MAPK10,MRTFA,NFKB1,PIK3C2A,ROCK1,SMAD4,SOS2,TGFBR3	CERT1,COL5A2,CREBBP,F2R,JUN,STAT3	ACTB,AEBP2,AKT3,AXL,BRAF,CERT1,COL1A2,COL3A1,COL4A3,COL5A2,COL5A3,CREBBP,GLI1,GSK3B,ILK,JUN,LPAR1,MAPK3,MAPK8,MMP15,NRAS,PRKN,PTK2,ROCK1,RPS6KA5,RRAS,RRAS2,SMAD2,SUZ12,TCF4,TGFBR1	ACTG1,COL26A1,CREBBP,CTNNB1,EED,FN1,GNA13,GRB2,GSK3B,MAP2K1,MAP2K6,MAPK9,PDGFRA,PEX13,PIK3CA,RBBP7,ROCK1,ROCK2,SOS2,TCF4
Renal Cell Carcinoma Signaling	0	0	-2.33333	2.64575	0.8	1.47	4.19	2.59	4.19	0.0385	0.0385	0.154	0.103	PIK3C2A,RBX1,SOS2	CREBBP,FH,JUN	AKT3,ARNT,CREBBP,ELOC,GAB1,JUN,MAPK3,NRAS,PTPN11,RAPGEF1,RRAS,RRAS2	CDC42,CREBBP,GAB1,GRB2,MAP2K1,MAP2K2,PIK3CA,SOS2
Role of WNT/GSK-3β Signaling in the Pathogenesis of Influenza	0	0	0	0	0.398	0.295	0.687	2.59	2.59	0.0256	0.0128	0.0641	0.103	CTNNB1,DVL1	SIAH1	CSNK1A1,CSNK1G2,GSK3B,NCOA2,TCF4	APC,CSNK1A1,CSNK1D,CSNK1G3,CTNNB1,GSK3B,NCOA2,TCF4
rRNA processing	-2.23607	-2.23607	-3.31662	-1.34164	3.65	5.03	7.59	2.58	7.59	0.156	0.156	0.344	0.156	MT-CYB,MT-ND1,MT-ND2,MT-ND4,MT-ND5	MT-CO3,MT-CYB,MT-ND1,MT-ND2,MT-ND4	MT-ATP6,MT-CO1,MT-CO3,MT-CYB,MT-ND1,MT-ND2,MT-ND3,MT-ND4,MT-ND5,MT-RNR1,MT-RNR2	MT-CO3,MT-CYB,MT-ND1,MT-ND2,MT-RNR2
Toll-like Receptor Cascades	0	0	0	2.23607	0.964	0.599	0	2.58	2.58	0.0625	0.0312	0.0312	0.156	DNM1,DNM1L	DNM1	DNM1L	DNM1,DNM1L,DNM2,DNM3,LBP
EIF2 Signaling	0.447214	2.64575	0.229416	1.26491	1.22	4.19	13.1	2.57	13.1	0.0336	0.042	0.164	0.0672	ACTB,PIK3C2A,RPL17,RPL35,RPL37A,RPL41,RPS29,SOS2	RPL35,RPL37A,RPL38,RPL39,RPL4,RPL41,RPLP2,RPS14,RPS26,RPS28	ACTB,AGO3,AKT3,ATF3,EIF3K,EIF4A2,EIF4G2,EIF4G3,GSK3B,IGF1R,MAPK3,MT-RNR1,MT-RNR2,NRAS,PPP1R15A,RPL14,RPL18A,RPL19,RPL23A,RPL26,RPL31,RPL36,RPL36AL,RPL37,RPL41,RPL6,RPS11,RPS15A,RPS19,RPS23,RPS27,RPS28,RPS29,RPS4X,RPS6,RRAS,RRAS2,SHC1,XIAP	EIF2AK2,EIF2S2,EIF3B,EIF3E,EIF3G,GRB2,GSK3B,MAP2K1,MAP2K2,MT-RNR2,PIK3CA,RPL10A,RPL11,RPL32,SOS2,WARS1
Prostate Cancer Signaling	-1.34164	0	-1.80739	1.89737	1.26	0	4.18	2.54	4.18	0.0431	0.00862	0.129	0.0862	ATF2,CTNNB1,NFKB1,PIK3C2A,SOS2	CREBBP	AKT3,CDKN1A,CREB3L2,CREBBP,GSK3B,HDAC7,HDAC9,HSP90AA1,HSP90AB1,MAPK3,NFKBIA,NRAS,RB1,RRAS,RRAS2	CREBBP,CTNNB1,GRB2,GSK3B,HDAC4,MAP2K1,MAP2K2,MDM2,PIK3CA,SOS2
Calcium Signaling	-2.44949	0	-3	3.4641	2.75	0.504	1.51	2.54	2.75	0.0505	0.0138	0.0688	0.0688	ATF2,CACNA1A,CACNB1,CACNB4,CALM2,GRIK1,MCU,MYL6,PPP3CA,TPM3,TRPC3	CREBBP,GRIA1,GRIA4	ATP2A2,ATP2B1,ATP2B4,CACNA2D1,CAMK2D,CREB3L2,CREBBP,HDAC7,HDAC9,MAPK3,MYL9,PPP3CB,PPP3R1,RCAN2,RCAN3	ATP2B2,CACNA1B,CACNA1C,CACNB2,CAMK1D,CAMK2D,CREBBP,GRIA4,GRIK1,HDAC4,MEF2C,MYL9,NFATC3,RYR2,TPM1
Heme signaling	0	0	2.23607	-2.44949	0.698	1.17	1.4	2.54	2.54	0.0426	0.0426	0.106	0.128	ATF2,CRTC3	CREBBP,PGRMC2	CHD9,CLOCK,CREBBP,NCOA2,RORA	CHD9,CREBBP,MEF2C,NCOA2,NPAS2,SMARCD3
Phosphatidylethanolamine Biosynthesis III	0				1.75					1				PTDSS2
NCAM signaling for neurite out-growth	-2.23607	0	-3.16228	2.64575	2.3	0.956	3.7	2.53	3.7	0.0794	0.0317	0.159	0.111	CACNB1,CACNB4,CNTN2,PTPRA,SPTBN4	COL5A2,NCAM1	COL3A1,COL4A3,COL5A2,COL5A3,MAPK3,NCAM1,NRAS,PTK2,RPS6KA5,SPTBN1	AGRN,CACNA1C,CACNB2,CNTN2,FYN,GRB2,SPTBN1
DNA Methylation and Transcriptional Repression Signaling	0	0	-2.33333	2	1.53	0.655	3.24	2.52	3.24	0.051	0.0204	0.122	0.0918	ARID4B,CDK15,CDK8,TCF25,ZEB1	CDK11B,CHD3	ARID4B,CDK13,CDK7,CHD3,DNMT3A,GLI1,RB1,SP1,TCF12,TCF4,TET3,ZEB1	ARID4B,CHD4,RBBP7,TCF12,TCF20,TCF4,TEAD1,TET3,ZEB1
Superpathway of Inositol Phosphate Compounds	-2.12132	0	-4.49073	3.87298	2.9	0.76	6.8	2.51	6.8	0.0498	0.0166	0.12	0.0664	DUSP15,PIK3C2A,PIP5K1A,PLCB3,PPM1L,PPP1R12B,PPP3CA,PTPN23,PTPN3,PTPRA,PTPRF,SSH3	DUSP1,PPM1J,PPP1R7,PPP4C	ACP1,ATP1A1,DUSP16,INPP5F,INPP5K,ITPKB,MTMR6,NUDT9,OCRL,PI4KA,PIP4P2,PLCE1,PPFIA1,PPFIA2,PPP1R12A,PPP1R13B,PPP2R5B,PPP3CB,PPP3R1,PTPN11,PTPN13,PTPRD,PTPRF,RASA1,RNGTT,SET,SOCS3,SYNJ1,WBP11	ATP1A1,DOT1L,DUSP10,ILKAP,PALD1,PI4KB,PIK3CA,PIP5K1C,PLCG1,PPIP5K1,PPP1R12A,PPP2R5A,PTPN13,PTPRF,PTPRJ,SSH2
Orexin Signaling Pathway	-3.35659	1	-4.02492	3.5	5.16	0.756	2.7	2.5	5.16	0.0661	0.0165	0.0826	0.0661	ATP6V0D1,CACNA1A,CACNB1,CACNB4,CALM2,NFKB1,PDIA3,PIK3C2A,PIP5K1A,PLA2G6,PLCB3,PLCL1,PRKCA,PRKD1,SMAD4,TRPC3	ADCY2,ATP6V0D1,CASP3,GNB1	ADCY9,AKT3,ATP6AP1,ATP6AP2,ATP6V0A1,ATP6V0B,ATP6V0E2,ATP6V1G1,CACNA2D1,GNAQ,GNAS,MAPK3,PI4KA,PLCE1,PLCL1,PLD1,PRKCA,PRKCE,PTPN11,RPTOR	ATP6V0A1,ATP6V0B,ATP6V0D1,CACNA1B,CACNA1C,CACNB2,GNAQ,KCNK1,PIK3CA,PIP5K1C,PLA2G4A,PLCG1,PRKCA,PRKCD,PRKCZ,RPTOR
Dopamine-DARPP32 Feedback in cAMP Signaling	-3	0	-3.87298	2.7136	4.1	0.664	3.49	2.49	4.1	0.0674	0.0169	0.101	0.073	ATF2,CACNA1A,CACNB1,CACNB4,CALM2,PDIA3,PLCB3,PLCL1,PPM1L,PPP3CA,PRKCA,PRKD1	ADCY2,CREBBP,PPM1J	ADCY9,ATP2A2,CACNA2D1,CREB3L2,CREBBP,CSNK1A1,CSNK1G2,GNAQ,GNAS,GUCY1A2,PLCE1,PLCL1,PPP2R5B,PPP3CB,PPP3R1,PRKCA,PRKCE,PRKG1	CACNA1B,CACNA1C,CACNB2,CREBBP,CSNK1A1,CSNK1D,CSNK1G3,GNAQ,PLCG1,PPP2R5A,PRKCA,PRKCD,PRKCZ
PAK Signaling	-1.63299	0	-2.52982	3	2.3	0.541	2.09	2.48	2.48	0.0593	0.0169	0.0932	0.0847	CFL1,ITGB1,LIMK1,MAPK10,MYL6,PIK3C2A,SOS2	CASP3,WASL	ARHGAP10,ARHGEF6,MAPK3,MAPK8,MYL9,NRAS,PTK2,PXN,RRAS,RRAS2,SHC1	CDC42,GRB2,ITGB8,MAP2K1,MAP2K2,MAPK9,MYL9,PDGFRA,PIK3CA,SOS2
Molecular Mechanisms of Cancer	-4.49073	0.904534	-4.62092	5.37587	1.72	1.04	2.6	2.47	2.6	0.0279	0.0139	0.0604	0.0476	ACVR2A,ADGRB3,ARHGEF11,ARHGEF12,CTNNA1,CTNNB1,DVL1,GAB2,GHR,GNA12,GPR108,GRM7,GRM8,HTR4,ITGB1,LPAR3,MAPK10,NFKB1,PIK3C2A,PLCB3,PRKCA,PRKD1,SMAD4,SOS2	ADCY2,ADGRG6,ADGRL1,CASP3,CREBBP,F2R,FNBP1,GNAO1,GNB1,GPR161,JUN,LPAR3	ADCY9,AKT3,ARHGEF1,ARHGEF6,BMP1,BMP5,BMPR1B,BRAF,CAMK2D,CBL,CCND2,CDKN1A,CREBBP,CTNNA1,GAB1,GAB2,GHR,GLI1,GNA14,GNAO1,GNAQ,GNAS,GSK3A,GSK3B,HDAC7,HDAC9,HIPK2,JUN,LPAR1,MAPK3,MAPK8,MMP15,NF1,NFKBIA,NRAS,PRKCA,PRKCE,PTCH1,PTK2,PTPN11,RAPGEF1,RASA1,RB1,RHOB,RRAS,RRAS2,SHC1,SMAD2,SPIN1,TCF4,TGFBR1,XIAP	ADGRA2,ADGRA3,APC,ARHGEF12,BCL2L1,BMP7,CAMK2D,CDC42,CREBBP,CTNNA1,CTNNA2,CTNNB1,FNBP1,FYN,GAB1,GABBR1,GHR,GNA13,GNAO1,GNAQ,GNAZ,GRB2,GSK3B,HDAC4,ITGB8,LRP6,MAP2K1,MAP2K2,MAP2K6,MAPK9,MDM2,PIK3CA,PRKCA,PRKCD,PRKCZ,PTCH1,RASGRF2,RHOT1,SOS2,SUFU,TCF4
RHO GTPases activate PAKs	0	0	0	2	2.24	0.762	0.685	2.47	2.47	0.143	0.0476	0.0952	0.19	LIMK1,MYL6,PPP1R12B	FLNA	MYL9,PPP1R12A	CDC42,FLNA,MYL9,PPP1R12A
AMPK Signaling	0	0	-2.11058	1.41421	1.17	1.63	1.69	2.46	2.46	0.0328	0.0246	0.0697	0.0656	ACTB,ATF2,EEF2,GNA12,PIK3C2A,PPM1L,TBC1D1,TSC1	ARID2,CREBBP,GNAO1,GNB1,PPM1J,SMARCA2	ACTB,AKT3,CDKN1A,CREB3L2,CREBBP,GNA14,GNAO1,GNAQ,GNAS,IRS2,KAT2B,PPM1B,PPP2R5B,RAB1A,RAB6A,RPTOR,SMARCA4	ARID2,CPT1A,CREBBP,GNA13,GNAO1,GNAQ,GNAZ,ILKAP,PHLPP2,PIK3CA,PPP2R5A,RAB2A,RAB6A,RPTOR,SMARCA4,SMARCD3
Sphingosine-1-phosphate Signaling	-2.23607	0	-2.12132	2.82843	1.72	1.64	0.968	2.46	2.46	0.0504	0.0336	0.0672	0.084	ASAH1,GNA12,PDIA3,PIK3C2A,PLCB3,PLCL1	ADCY2,CASP3,FNBP1,SMPD3	ADCY9,AKT3,GNAQ,MAPK3,PLCE1,PLCL1,PTK2,RHOB	ACER3,CDC42,FNBP1,GNA13,GNAQ,PDGFRA,PIK3CA,PLCG1,RHOT1,SMPD3
RAB geranylgeranylation	0		-2.64575	2.64575	0		1.81	2.45		0.0154		0.108	0.108	RAB10		RAB10,RAB12,RAB14,RAB1A,RAB3C,RAB6A,RAB6B	RAB10,RAB12,RAB21,RAB2A,RAB3C,RAB4A,RAB6A
Protein Sorting Signaling Pathway	-3	2.12132	-4.24264	3.60555	2.3	3.61	3.4	2.43	3.61	0.0497	0.0442	0.0994	0.0718	AP1M1,ARFGEF2,ATP8A2,PRKD1,SAR1A,SEC24B,SNX10,SNX7,WASHC4	ADCY2,AP1S1,AP3S1,COPG2,SEC23A,SERPINH1,SNX21,WASHC3	ADCY9,AP3B1,AP3S2,COPA,GNAQ,GNAS,IGF2R,PLD1,SCARB2,SEC24A,SEC24B,SEC24D,SNX13,SNX17,SNX29,SNX3,SNX7,VPS35	ARCN1,ATP8A2,CDC42,DNM2,FYN,GNAQ,GOLGA4,PI4KB,SEC24A,SNX10,SNX13,TMED5,WASHC4
JAK/STAT Signaling	-2	0	-2.13809	2.12132	1.23	0.764	5.27	2.42	5.27	0.0482	0.0241	0.169	0.0964	NFKB1,PIK3C2A,SOS2,STAT2	JUN,STAT3	AKT3,CDKN1A,GNAQ,JUN,MAPK3,NRAS,PTPN11,RRAS,RRAS2,SHC1,SOCS3,SOCS5,SOCS6,STAT5B	BCL2L1,GNAQ,GRB2,MAP2K1,MAP2K2,PIAS2,PIK3CA,SOS2
Ephrin A Signaling	-0.707107	0	-0.27735	0.904534	2.46	0.443	2.8	2.42	2.8	0.0571	0.0143	0.1	0.0786	ARHGAP35,CFL1,ILK,LIMK1,MYL6,PIK3C2A,ROCK1,VAV2	EPHA6,STAT3	ACP1,AKT3,APP,BRAF,CBL,EFNA5,ILK,MAPK3,MYL9,PRKG1,PTK2,PTPN11,RASA1,ROCK1	ARHGAP35,CDC42,EFNA5,FYN,MAP2K1,MAP2K2,MYL9,PIK3CA,ROCK1,ROCK2,SIPA1L1
RHO GTPases activate KTN1	0		0	0	0.751		1.15	2.41		0.0909		0.182	0.273	KLC2		KIF5A,KIF5B	CDC42,KIF5A,KTN1
G-Protein Coupled Receptor Signaling	-3.41121	1.73205	-3.24443	2.53546	2.69	1.54	1.47	2.39	2.69	0.0337	0.0168	0.0547	0.0491	ADGRB3,Agtr1a,ATF2,CALM2,CTNNB1,GNA12,GPR108,GRM7,GRM8,HTR4,LPAR3,MAP3K13,MAP3K4,MAPK10,MRTFA,MYL6,NFKB1,PDE4B,PIK3C2A,PLCB3,PPP3CA,PRKCA,ROCK1,SOS2	ADCY2,ADGRG6,ADGRL1,CREBBP,DUSP1,F2R,GNAO1,GNB1,GPR161,JUN,LPAR3,STAT3	ADCY9,AKT3,BRAF,CAMK2D,CREB3L2,CREBBP,EYA2,GNA14,GNAO1,GNAQ,GNAS,GSK3B,JUN,LPAR1,MAP3K1,MAP3K3,MAP3K4,MAPK3,MAPK8,MYL9,NFKBIA,NRAS,PDE3A,PDE4D,PDE7A,PLCE1,PPP3CB,PPP3R1,PRKCA,PRKCE,PTK2,PXN,RAPGEF1,RASA1,RGS10,ROCK1,RRAS,RRAS2,SHC1	ADGRA2,ADGRA3,CAMK2D,CDC42,CREBBP,CTNNB1,FYN,GABBR1,GDPD1,GNA13,GNAO1,GNAQ,GNAZ,GRB2,GRK5,GSK3B,MAP2K1,MAP2K2,MAP2K6,MAPK9,MEF2C,MPPED2,MYL9,NFATC3,PDE10A,PDE1C,PDE4B,PDE4D,PDE7B,PIK3CA,PLCG1,PRKCA,ROCK1,ROCK2,SOS2
Regulation of Insulin-like Growth Factor (IGF) transport and uptake by IGFBPs	0	0	-2.49615	3.16228	0	0	2.82	2.33	2.82	0.00806	0.00806	0.105	0.0806	PRKCSH	IGFBP4	APLP2,APP,CCN1,CP,FBN1,FSTL1,IGFBP5,IGFBP6,LAMC1,LTBP1,MBTPS1,SDC2,SPP1	APOE,CP,FBN1,FN1,FSTL1,IGFBP4,KTN1,LAMB1,LTBP1,SCG3
Apoptotic execution phase	0	0	-1.26491	2.44949	1.2	0.425	4.44	2.32	4.44	0.0577	0.0192	0.192	0.115	CTNNB1,DNM1L,ROCK1	CASP3	ADD1,DNM1L,FNTA,H1-0,HMGB1,KPNB1,LMNA,MAPT,PTK2,ROCK1	APC,CTNNB1,DNM1L,PRKCD,ROCK1,TJP1
Nephrin family interactions	0	0	0	2	0.474	0.726	0.214	2.32	2.32	0.0435	0.0435	0.0435	0.174	CASK	WASL	SPTBN1	CD2AP,FYN,PIK3CA,SPTBN1
Regulation of eIF4 and p70S6K Signaling	-1	0	-1.41421	1.88982	0.624	1.04	6.2	2.29	6.2	0.0266	0.0213	0.128	0.0691	ITGB1,PIK3C2A,PPM1L,RPS29,SOS2	PPM1J,RPS14,RPS26,RPS28	AGO3,AKT3,EIF3K,EIF4A2,EIF4G2,EIF4G3,MAPK3,MT-RNR1,MT-RNR2,NRAS,PAIP2,PPP2R5B,RPS11,RPS15A,RPS19,RPS23,RPS27,RPS28,RPS29,RPS4X,RPS6,RRAS,RRAS2,SHC1	EIF2S2,EIF3B,EIF3E,EIF3G,GRB2,ITGB8,MAP2K1,MAP2K2,MT-RNR2,PIK3CA,PPP2R5A,PRKCZ,SOS2
Hepatitis B Chronic Liver Pathogenesis Signaling Pathway	-2.52982	0	-3	1.38675	2.72	0.619	2.4	2.29	2.72	0.0532	0.016	0.0851	0.0691	AP1M1,ATF2,CTNNB1,DDB1,MAPK10,NFKB1,PIK3C2A,PRKCA,PRKD1,STAT2	AP1S1,CREBBP,STAT3	AKT3,CREB3L2,CREBBP,GSK3B,HMGB1,MAPK3,MAPK8,NRAS,PRKCA,PRKCE,RRAS,RRAS2,SMAD2,SOCS3,VDAC1,ZHX2	CREBBP,CTNNB1,GSK3B,MAP2K1,MAP2K2,MAPK9,PIK3CA,PRKCA,PRKCD,PRKCZ,RASSF1,TBK1,ZHX2
Extracellular matrix organization	-2	0	-3.87298	3	0.919	1.14	4.6	2.27	4.6	0.0374	0.028	0.14	0.0841	DDR1,ITGB1,SPARC,TNR	COL5A2,NCAM1,SPARC	ADAM19,APP,COL1A2,COL3A1,COL4A3,COL5A2,COL5A3,DCN,LAMA2,LAMA4,LAMC1,LRP4,NCAM1,NID2,SH3PXD2A	AGRN,DMD,FN1,HSPG2,LAMA2,LAMB1,LRP4,NRXN1,NTN4
Oxidative Stress Induced Senescence	0	0	-0.333333	2.82843	0.694	1.34	2.05	2.27	2.27	0.0341	0.0341	0.102	0.0909	MAPK10,MINK1,PHC2	CBX6,JUN,KDM6B	AGO3,JUN,KDM6B,MAPK3,MAPK8,SCMH1,SUZ12,TNRC6B,TXN	EED,MAP2K6,MAP4K4,MAPK9,MDM2,PHC2,RBBP7,SCMH1
UVB-Induced MAPK Signaling	-2	0	-1.63299	2.44949	1.82	0.412	2.24	2.24	2.24	0.0741	0.0185	0.13	0.111	MAPK10,PIK3C2A,PRKCA,PRKD1	JUN	H3-3A,JUN,MAPK3,MAPK8,PRKCA,PRKCE,RPS6KA5	MAP2K1,MAPK9,PIK3CA,PRKCA,PRKCD,PRKCZ
Basal Cell Carcinoma Signaling	0		0	1.34164	0.448		1.62	2.24		0.0282		0.0986	0.0986	CTNNB1,DVL1		BMP1,BMP5,GLI1,GLIS2,GSK3B,PTCH1,TCF4	APC,BMP7,CTNNB1,GSK3B,PTCH1,SUFU,TCF4
ROBO SLIT Signaling Pathway	0	0	-1.06904	0	0.406	0.961	3.18	2.23	3.18	0.0234	0.0234	0.109	0.0781	ARF5,CTNNB1,USP33	CASP3,JUN,WASL	ACTR3,AKT3,APP,CDKN1A,GSK3B,JUN,MYL9,NDFIP1,NEDD4,NRXN3,NTN1,PAX9,ROBO2,USP33	CDC42,CNTNAP2,CTNNB1,FYN,GSK3B,MYL9,NEDD4,NRXN1,SLIT2,SRGAP2
IL-6 Signaling	-2	0	-1.73205	2.33333	0.714	0.954	2.22	2.21	2.22	0.031	0.0233	0.093	0.0775	MAPK10,NFKB1,PIK3C2A,SOS2	CSNK2A1,JUN,STAT3	AKT3,HSPB1,JUN,MAPK3,MAPK8,NFKBIA,NRAS,PTPN11,RRAS,RRAS2,SHC1,SOCS3	CSNK2B,GRB2,LBP,MAP2K1,MAP2K2,MAP2K6,MAP4K4,MAPK9,PIK3CA,SOS2
Opioid Signalling	-2	0	-2.64575	2.64575	1.67	0.711	1.54	2.21	2.21	0.0556	0.0222	0.0889	0.0889	NBEA,PDE4B,PLCB3,PPP3CA,PRKCA	ADCY2,GNB1	ADCY9,CAMK2D,GNA14,GNAQ,PDE4D,PPP3CB,PPP3R1,PRKCA	CAMK2D,GNAQ,PDE1C,PDE4B,PDE4D,PLA2G4A,PRKCA,PRKCD
Regulation of RUNX2 expression and activity	0		-2	2.23607	0.44		0.785	2.2		0.0278		0.0694	0.0972	RBX1,STUB1		GSK3B,PSMA3,PSMB7,SKP1,WWP1	CUL1,ESR1,ESRRA,GSK3B,PSMC3,PSMC5,STUB1
Sensory processing of sound by outer hair cells of the cochlea	0	0	-1	2.44949	0.598	0.406	0.744	2.2	2.2	0.0364	0.0182	0.0727	0.109	ACTB,CASK	MSN	ACTB,RIPOR2,SPTBN1,TWF1	ACTG1,ATP2B2,EPB41L1,RDX,RIPOR2,SPTBN1
Insulin processing	0	0	-2.64575	2	0.445	0.693	4.37	2.19	4.37	0.04	0.04	0.28	0.16	EXOC5	STX1A	EXOC2,EXOC4,EXOC5,KIF5A,KIF5B,KIF5C,VAMP2	CPE,KIF5A,KIF5C,MYO5A
Cardiac conduction	0	0	-2.52982	2.12132	1.1	0.485	1.43	2.19	2.19	0.0385	0.0154	0.0769	0.0769	CACNB1,KCND3,KCNIP2,SCN11A,SCN3B	FXYD7,NPR2	ATP1A1,ATP2A2,ATP2B1,ATP2B4,CAMK2D,FXYD7,HIPK2,KAT2B,SCN1B,SCN7A	ATP1A1,ATP2B2,CACNA1C,CACNB2,CAMK2D,FGF14,KCNK1,RYR2,SCN10A,SCN1A
Endothelin-1 Signaling	-3	1	-3.1305	3.60555	2.11	1.5	3.93	2.18	3.93	0.0464	0.0258	0.103	0.067	GNA12,MAPK10,PDIA3,PIK3C2A,PLA2G6,PLCB3,PLCL1,PRKCA,PRKD1	ADCY2,CASP3,GNAO1,JUN,NPR2	ADCY9,BRAF,GAB1,GNA14,GNAO1,GNAQ,GNAS,GUCY1A2,JUN,MAPK3,MAPK8,NRAS,PLCE1,PLCL1,PLD1,PRKCA,PRKCE,RRAS,RRAS2,SHC1	GAB1,GNA13,GNAO1,GNAQ,GNAZ,GRB2,MAPK9,PIK3CA,PLA2G4A,PLCG1,PRKCA,PRKCD,PRKCZ
Regulation of the Epithelial Mesenchymal Transition by Growth Factors Pathway	-2.64575	0	-2.82843	2.88675	1.25	0.281	3.05	2.18	3.05	0.0361	0.0103	0.0928	0.067	MAPK10,MEST,NFKB1,PIK3C2A,SMAD4,SOS2,ZEB1	JUN,STAT3	AKT3,BRAF,GAB1,GSK3B,JUN,MAP3K1,MAPK3,MAPK8,NRAS,PTPN11,RRAS,RRAS2,SHC1,SMAD2,TGFBR1,TNFSF9,ZEB1,ZEB2	CDC42,FGF14,GAB1,GRB2,GSK3B,MAP2K1,MAP2K2,MAP2K6,MAPK9,PDGFRA,PIK3CA,SOS2,ZEB1
Regulation of the Epithelial-Mesenchymal Transition Pathway	0	0	0	0	1.25	0	1.59	2.18	2.18	0.0361	0.00515	0.0722	0.067	CTNNB1,DVL1,NFKB1,PIK3C2A,SMAD4,SOS2,ZEB1	STAT3	AKT3,BRAF,GAB1,GSK3B,MAPK3,NRAS,PTPN11,RRAS,RRAS2,SMAD2,TCF4,TGFBR1,ZEB1,ZEB2	APC,CTNNB1,FGF14,GAB1,GRB2,GSK3B,MAP2K1,MAP2K2,MAP2K6,PIK3CA,SOS2,TCF4,ZEB1
Class I MHC mediated antigen processing and presentation	-2.49615	0.816497	-6.25244	3.7097	1.74	0.882	8.89	2.16	8.89	0.0341	0.0157	0.113	0.0551	ATG7,B2M,CDC27,DZIP3,NPEPPS,PDIA3,PJA2,RBX1,SEC24B,STUB1,UBA1,UBE2H,UBE2L3	FBXO21,HUWE1,MEX3C,RBCK1,SEC23A,SIAH1	ANAPC1,ANAPC5,BTRC,CANX,ELOC,FBXL4,FBXL5,FBXL7,HERC1,HMGB1,KLHL5,LMO7,LNPEP,MRC2,NEDD4,PJA2,PRKN,PSMA3,PSMB7,RCHY1,RNF111,RNF130,SEC24A,SEC24B,SEC24D,SEC61A1,SKP1,SOCS3,TPP2,TRIP12,UBAC1,UBE2D2,UBE2D3,UBE2E2,UBE2E3,UBE2G1,UBE2H,UBE2W,UBE3C,UBR4,UFL1,WWP1,ZNRF2	ANAPC10,ASB3,B2M,CANX,CUL1,HERC2,HUWE1,LNPEP,MYLIP,NEDD4,PSMC3,PSMC5,RNF14,RNF41,SEC24A,SEC61A1,STUB1,TPP2,UBE2D3,UBE3B,UBE3C
Citric acid cycle (TCA cycle)	0	0	-2.23607		0.507	0.762	2.9			0.0476	0.0476	0.238		DLST	FH	ACO2,IDH3B,OGDH,SDHD,SUCLG2
Regulation of Actin-based Motility by Rho	-0.377964	0	-0.301511	1.41421	3.1	0.578	2.29	2.16	3.1	0.0721	0.018	0.0991	0.0811	ACTB,CFL1,ITGB1,LIMK1,MYL6,PIP5K1A,PPP1R12B,ROCK1	FNBP1,WASL	ACTB,ACTR3,BAIAP2,MPRIP,MYL9,PFN2,PI4KA,PPP1R12A,RHOB,ROCK1,WIPF1	CDC42,FNBP1,ITGB8,MPRIP,MYL9,PIP5K1C,PPP1R12A,RHOT1,ROCK1
KEAP1-NFE2L2 pathway	-0.447214	0	-2.88675	3.31662	0.881	0.801	1.69	2.16	2.16	0.0329	0.0197	0.0789	0.0724	DPP3,PIK3C2A,RBX1,SESN1,STK32A	CREBBP,CSNK2A1,UBXN7	AKT3,BTRC,CDKN1A,CREBBP,FBXL17,GSK3B,NME7,PI4KA,PSMA3,PSMB7,SESN1,SKP1	CREBBP,CSNK2B,CUL1,FBXL17,GSK3B,PI4KB,PIK3CA,PRKCD,PSMC3,PSMC5,SESN1
CSDE1 Signaling Pathway	0	0	-1.34164	1.34164	0.2	1.04	1.61	2.16	2.16	0.0179	0.0357	0.107	0.107	CTNNB1	CDK11B,SYNCRIP	AGO3,AKT3,LSM14A,SDC4,SYNCRIP,TRIO	CSDE1,CTNNB1,FN1,FUS,HNRNPC,HNRNPD
Acute Myeloid Leukemia Signaling	0	0	-2.82843	2.64575	1.1	0.247	1.93	2.15	2.15	0.0435	0.0109	0.0978	0.087	NFKB1,PIK3C2A,PIM1,SOS2	STAT3	AKT3,BRAF,IDH3B,MAPK3,NRAS,RRAS,RRAS2,STAT5B,TCF4	GRB2,MAP2K1,MAP2K2,MAP2K6,PIK3CA,RUNX1,SOS2,TCF4
Cohesin Chromatin Regulation Pathway	-2.23607	-0.447214	-3.60555	3	0.306	1.04	0.579	2.15	2.15	0.019	0.019	0.0494	0.0608	CDC27,CDK8,HP1BP3,POLR2B,PPM1L	MED29,POLR2F,PPM1J,RAD21,SMC4	ANAPC1,ANAPC5,ATRX,CTCF,DDX5,FTO,MED13L,NIPBL,PCDH19,PCDH9,PDS5A,PPP2R5B,STAG1	ANAPC10,ESR1,FTO,MED13,MED14,MED15,MED27,MEG3,NCAPH2,NIPBL,PCDH19,PCDH9,PPP2R5A,STAG1,STAG2,WAPL
ERK5 Signaling	-0.447214	0	-3.4641	2.44949	2.01	0.843	5.89	2.14	5.89	0.0676	0.027	0.189	0.0946	ATF2,GNA12,NTRK1,YWHAH,YWHAZ	CREBBP,YWHAZ	CREB3L2,CREBBP,GAB1,GNAQ,MAP3K3,NRAS,PTPN11,RPS6KA5,RRAS,RRAS2,WNK1,YWHAB,YWHAG,YWHAQ	CREBBP,GAB1,GNA13,GNAQ,MEF2C,YWHAE,YWHAQ
Signaling by Erythropoietin			-2.44949	2			3.32	2.13				0.231	0.154			GAB1,IRS2,NRAS,RAPGEF1,SHC1,STAT5B	GAB1,GRB2,PIK3CA,PLCG1
Autophagy	-1.94145	1.34164	-1.69775	2.67261	4.43	1.31	2.46	2.13	4.43	0.0639	0.0228	0.0822	0.0639	ATF2,ATG7,CALM2,GABARAPL2,MAP1LC3A,MAPK10,NFKB1,PIK3C2A,PPM1L,PPP3CA,SESN1,TSC1,UVRAG,VPS41	CREBBP,GORASP2,JUN,PPM1J,STX17	AKT3,AMBRA1,ARNT,BIRC6,CREB3L2,CREBBP,DAPK2,GSK3A,GSK3B,IRS2,JUN,MAPK3,MAPK8,PPP2R5B,PPP3CB,PPP3R1,RPTOR,SESN1	ARL8B,CREBBP,GABARAPL1,GSK3B,MAP1LC3A,MAP2K1,MAP2K2,MAPK9,PIK3CA,PPP2R5A,RPTOR,SESN1,TBK1,WIPI1
TNF signaling	0	0	-2.44949	2.44949	0.576	1.03	1.57	2.12	2.12	0.0351	0.0351	0.105	0.105	STUB1,UBE2L3	RBCK1,SMPD3	CYLD,RACK1,TAX1BP1,UBE2D2,UBE2D3,XIAP	OTUD7B,SMPD3,STUB1,TBK1,UBE2D3,USP4
Neurexins and neuroligins	0	0	0	2.44949	0.576	0.394	0	2.12	2.12	0.0351	0.0175	0.0175	0.105	CASK,DLGAP3	STX1A	NRXN3	DLG2,EPB41L1,NRXN1,SHANK1,SIPA1L1,SYT9
tRNA processing in the mitochondrion	-2.23607	-2.23607	-3.31662	-1.34164	3.13	4.48	6.35	2.11	6.35	0.122	0.122	0.268	0.122	MT-CYB,MT-ND1,MT-ND2,MT-ND4,MT-ND5	MT-CO3,MT-CYB,MT-ND1,MT-ND2,MT-ND4	MT-ATP6,MT-CO1,MT-CO3,MT-CYB,MT-ND1,MT-ND2,MT-ND3,MT-ND4,MT-ND5,MT-RNR1,MT-RNR2	MT-CO3,MT-CYB,MT-ND1,MT-ND2,MT-RNR2
trans-Golgi Network Vesicle Budding	-2	0	-2.33333	1.13389	1.36	1.52	2.51	2.11	2.51	0.0533	0.04	0.12	0.0933	AP1M1,PIK3C2A,SH3D19,YIPF6	AP1S1,AP3S1,NECAP1	ACBD3,AP3B1,APP,FTL,GBF1,IGF2R,OCRL,SH3D19,VAMP2	CLVS1,CPD,DNM2,FTL,HSPA8,TPD52,YIPF6
DAG and IP3 signaling	0	0	0	2	0.789	0.508	1.09	2.11	2.11	0.0488	0.0244	0.0976	0.122	NBEA,PRKCA	ADCY2	ADCY9,CAMK2D,PRKCA,PRKCE	CAMK2D,PDE1C,PLCG1,PRKCA,PRKCD
PPARα/RXRα Activation	1.66667	0	2.06474	-0.904534	3.66	0.577	6.34	2.1	6.34	0.0606	0.0152	0.126	0.0657	ACVR2A,GHR,GPD2,NFKB1,NR2C2,PDIA3,PLCB3,PLCL1,PRKCA,SMAD4,SOS2,TGFBR3	ADCY2,CREBBP,JUN	ADCY9,AIP,CAND1,CLOCK,CREBBP,GHR,GNA14,GNAQ,GNAS,HSP90AA1,HSP90AB1,JUN,MAPK3,MAPK8,NFKBIA,NRAS,PLCE1,PLCL1,PRKCA,RRAS,RRAS2,SHC1,SMAD2,STAT5B,TGFBR1	ACADL,CREBBP,GHR,GNAQ,GRB2,MAP2K1,MAP2K2,MAP2K6,MAP4K4,MEF2C,PLCG1,PRKCA,SOS2
Adrenergic Receptor Signaling Pathway (Enhanced)	-3	0	-3.15296	3.05085	2.06	0.577	2.55	2.1	2.55	0.0455	0.0152	0.0859	0.0657	ATP6V0D1,CACNA1A,CACNB1,CACNB4,PDIA3,PLCB3,PLCL1,PRKCA,PRKD1	ADCY2,ATP6V0D1,GNAO1	ADCY9,ATP6AP1,ATP6AP2,ATP6V0A1,ATP6V0B,ATP6V0E2,ATP6V1G1,CACNA2D1,EDA,GNAO1,GNAQ,GNAS,PLCE1,PLCL1,PRKCA,PRKCE,TNFSF9	ATP6V0A1,ATP6V0B,ATP6V0D1,CACNA1B,CACNA1C,CACNB2,EDA,GNAO1,GNAQ,PLCG1,PRKCA,PRKCD,PRKCZ
LGI-ADAM interactions	0	0		0	0.657	0.924		2.1		0.0714	0.0714		0.214	ADAM11	STX1A		ADAM22,LGI1,LGI4
Acetylcholine Receptor Signaling Pathway	-2.7136	1	-3.87298	3.60555	3.66	0.981	1.84	2.1	3.66	0.0606	0.0202	0.0758	0.0657	ATF2,CACNA1A,CACNB1,CACNB4,CALM2,NFKB1,PDIA3,PIK3C2A,PLCB3,PLCL1,PRKCA,PRKD1	ADCY2,CASP3,CREBBP,GNAO1	ADAM19,ADCY9,AKT3,CACNA2D1,CAMK2D,CREB3L2,CREBBP,GNA14,GNAO1,GNAQ,MAPK3,PLCE1,PLCL1,PRKCA,PRKCE	CACNA1B,CACNA1C,CACNB2,CAMK2D,CREBBP,FYN,GNAO1,GNAQ,PIK3CA,PLCG1,PRKCA,PRKCD,PRKCZ
Epoxysqualene Biosynthesis	0				1.46					0.5				SQLE
Glutamate Biosynthesis II	0				1.46					0.5				GLUD1
Glutamate Degradation X	0				1.46					0.5				GLUD1
Glycerol-3-phosphate Shuttle	0				1.46					0.5				GPD2
Assembly of RNA Polymerase I Complex	0	0			0.717	0.987				0.0833	0.0833			TAF1D	POLR2F
Role of MAPK Signaling in Promoting the Pathogenesis of Influenza	-2.64575	0	-2.67261	3	2.39	1.07	4.27	2.09	4.27	0.0614	0.0263	0.132	0.0789	ATF2,ATP6V0D1,MAPK10,NFKB1,PLA2G6,PRKCA,RABGEF1	ATP6V0D1,CASP3,JUN	ATP6AP1,ATP6AP2,ATP6V0A1,ATP6V0B,ATP6V0E2,ATP6V1G1,BRAF,JUN,MAPK3,MAPK8,NFKBIA,NRAS,PRKCA,RRAS,RRAS2	ATP6V0A1,ATP6V0B,ATP6V0D1,MAP2K1,MAP2K2,MAP2K6,MAPK9,PLA2G4A,PRKCA
Macropinocytosis Signaling	0		-2.44949	2.44949	1.34		1.07	2.08		0.0526		0.0789	0.0921	ITGB1,PIK3C2A,PRKCA,PRKD1		ABI1,NRAS,PRKCA,PRKCE,RRAS,RRAS2	CDC42,ITGB8,PIK3CA,PLCG1,PRKCA,PRKCD,PRKCZ
MITF-M-dependent gene expression	-1	0	-0.301511	2.82843	1.06	0.675	2.82	2.07	2.82	0.0421	0.0211	0.116	0.0842	ACTB,ASAH1,ATP6V0D1,CTNNB1	ATP6V0D1,SMARCA2	ACTB,AGO3,ARID1B,ATP6AP2,ATP6V0A1,ATP6V0B,ATP6V0E2,ATP6V1G1,CDKN1A,SMARCA4,TNRC6B	ATP6V0A1,ATP6V0B,ATP6V0D1,CTNNB1,DICER1,MYO5A,SMARCA4,SMARCD3
Activation of gene expression by SREBF (SREBP)	0	0	-2.23607	2.23607	1.43	0.5	1.58	2.06	2.06	0.0714	0.0238	0.119	0.119	IDI1,SQLE,TM7SF2	CREBBP	CHD9,CREBBP,GGPS1,NCOA2,SP1	CHD9,CREBBP,LSS,NCOA2,SMARCD3
Role of Osteoclasts in Rheumatoid Arthritis Signaling Pathway	-1.89737	1.34164	-3.65655	2.66789	1.96	0.798	4.03	2.05	4.03	0.0379	0.0158	0.0883	0.0568	ADAM11,ATF2,CALM2,COL8A1,CTNNA1,CTNNA3,CTNNB1,MAPK10,NFKB1,PIK3C2A,PPP3CA,SOS2	CERT1,COL5A2,CREBBP,FNBP1,JUN	ADAM19,AKT3,BRAF,CBL,CERT1,COL1A2,COL3A1,COL4A3,COL5A2,COL5A3,CREB3L2,CREBBP,CTNNA1,GSK3B,JUN,MAPK3,MAPK8,MMP15,NFKBIA,NRAS,PPP3CB,PPP3R1,RHOB,RRAS,RRAS2,SHC1,SPP1,XIAP	ADAM22,CDC42,COL26A1,CREBBP,CTNNA1,CTNNA2,CTNNB1,FNBP1,GRB2,GSK3B,MAP2K1,MAP2K2,MAP2K6,MAPK9,PIK3CA,PLCG1,RHOT1,SOS2
UDP-N-acetyl-D-galactosamine Biosynthesis II		0				0.987					0.0833				GNPDA2
Transcriptional regulation by RUNX3	0	0	-1.88982	2.23607	0.296	0.669	1.81	2.05	2.05	0.0208	0.0208	0.0938	0.0833	CTNNB1,SMAD4	BRD2,CREBBP	CDKN1A,CREBBP,KAT2B,MAML2,MAML3,PSMA3,PSMB7,SNW1,SPP1	CREBBP,CTNNB1,HDAC4,MDM2,PSMC3,PSMC5,RUNX1,TEAD1
SUMOylation of DNA damage response and repair proteins	0	0	-2.23607	2.64575	0.404	0.815	0.702	2.05	2.05	0.026	0.026	0.0649	0.0909	NUP98,PHC2	RAD21,SUMO1	HDAC7,SCMH1,STAG1,SUMO2,TPR	HERC2,NSMCE2,PHC2,PIAS2,SCMH1,STAG1,STAG2
Sleep NREM Signaling Pathway	-1.34164	0	2.49615	-1.41421	1.26	1.06	3.62	2.04	3.62	0.0431	0.0259	0.121	0.0776	ATF2,GABRB3,PRKCA,YWHAH,YWHAZ	ADCY2,CREBBP,YWHAZ	ADCY9,BRAF,CAMK2D,CREB3L2,CREBBP,GNAS,MAPK3,NRAS,PRKCA,RRAS,RRAS2,YWHAB,YWHAG,YWHAQ	CAMK2D,CREBBP,HDAC4,MAP2K1,MAP2K2,MAP2K6,PRKCA,YWHAE,YWHAQ
Cerebral Malformation Signaling Pathway	-0.816497	0	-0.57735	1	1.96	0.897	2.44	2.03	2.44	0.0511	0.0219	0.0949	0.073	CTNNA1,CTNNB1,ITGB1,MAPK10,PIK3C2A,PPM1L,ROCK1	JUN,MSN,PPM1J	AKT3,AMBRA1,CDKN1A,CTNNA1,JUN,MAP3K3,MAPK3,MAPK8,MYL9,PPP2R5B,PTK2,ROCK1,UNC13B	CDC42,CTNNA1,CTNNB1,MAPK9,MEF2C,MYL9,PIK3CA,PPP2R5A,ROCK1,ROCK2
RAC Signaling	-2.12132	0	-2.3094	2.44949	2.52	0	2.02	2.03	2.52	0.0584	0.0073	0.0876	0.073	ABI2,CD44,CFL1,ITGB1,LIMK1,NFKB1,PIK3C2A,PIP5K1A	JUN	ACTR3,BAIAP2,JUN,MAP3K1,MAPK3,MAPK8,NRAS,PI4KA,PLD1,PTK2,RRAS,RRAS2	ANK1,CDC42,ITGB8,MAP2K1,MAP2K2,NCKAP1,PARD3,PIK3CA,PIP5K1C,PRKCZ
Thyroid Cancer Signaling	-2	0	-2.49615	1.88982	1.31	0.295	4.88	2.02	4.88	0.0513	0.0128	0.167	0.0897	CTNNB1,NTRK1,PIK3C2A,RET	JUN	AKT3,BRAF,GSK3B,IRS2,JUN,MAPK3,NRAS,NTRK2,NTRK3,RRAS,RRAS2,SHC1,TCF4	CTNNB1,GSK3B,MAP2K1,MAP2K2,PIK3CA,RET,TCF4
RHO GTPases Activate WASPs and WAVEs	0	0	-1.13389	2.23607	1.4	0.491	2.82	2.02	2.82	0.0698	0.0233	0.163	0.116	ABI2,ACTB,WIPF3	WASL	ABI1,ACTB,ACTR3,BAIAP2,MAPK3,WASF2,WIPF1	ACTG1,CDC42,FYN,GRB2,NCKAP1
PKR-mediated signaling	0	0	-2	1.88982	0	0.806	0.415	2.02	2.02	0.0128	0.0256	0.0513	0.0897	FANCC	STAT3,SUMO1	ILF3,MAPT,SUMO2,TUBB3	EIF2AK2,EIF2S2,HSPA8,ILF3,MAP2K6,PPP2R5A,TRIM25
DAP12 interactions	0		0	1.34164	0.757		0.283	2.02		0.0465		0.0465	0.116	B2M,VAV2		NRAS,SHC1	B2M,FYN,GRB2,PIK3CA,PLCG1
RHO GTPases activate PKNs	1	0	-1.88982	2	2.86	0.65	4.02	2.01	4.02	0.143	0.0357	0.25	0.143	MYL6,PPP1R12B,YWHAH,YWHAZ	YWHAZ	MYL9,PKN2,PPP1R12A,RHOB,YWHAB,YWHAG,YWHAQ	MYL9,PPP1R12A,YWHAE,YWHAQ
CDP-diacylglycerol Biosynthesis I	0	0		2	1.06	0.65		2.01		0.0714	0.0357		0.143	AGPAT3,LCLAT1	CRLS1		AGPAT5,CDS2,GPAT4,MBOAT7
POU5F1 (OCT4), SOX2, NANOG activate genes related to proliferation		0				0.955					0.0769				STAT3
Aryl hydrocarbon receptor signalling			0				2.7					0.429				AIP,ARNT,HSP90AB1
D-myo-inositol-5-phosphate Metabolism	-1.63299	0	-4.14614	3.4641	2.46	0.946	6.65	2	6.65	0.049	0.0196	0.127	0.0637	DUSP15,PLCB3,PPM1L,PPP1R12B,PPP3CA,PTPN23,PTPN3,PTPRA,PTPRF,SSH3	DUSP1,PPM1J,PPP1R7,PPP4C	ACP1,ATP1A1,DUSP16,INPP5F,MTMR6,NUDT9,OCRL,PIP4P2,PLCE1,PPFIA1,PPFIA2,PPP1R12A,PPP1R13B,PPP2R5B,PPP3CB,PPP3R1,PTPN11,PTPN13,PTPRD,PTPRF,RASA1,RNGTT,SET,SOCS3,SYNJ1,WBP11	ATP1A1,DOT1L,DUSP10,ILKAP,PALD1,PLCG1,PPIP5K1,PPP1R12A,PPP2R5A,PTPN13,PTPRF,PTPRJ,SSH2
HMGB1 Signaling	-2	0	-3.05085	3.16228	0.507	0.373	2.68	2	2.68	0.025	0.0125	0.0938	0.0688	KAT7,MAPK10,NFKB1,PIK3C2A	FNBP1,JUN	AKT3,EDA,HMGB1,JUN,KAT2B,KAT6A,MAPK3,MAPK8,NRAS,PLAT,RHOB,RRAS,RRAS2,SP1,TNFSF9	CDC42,EDA,FNBP1,KAT6A,MAP2K1,MAP2K2,MAP2K6,MAPK9,PIK3CA,RBBP7,RHOT1
ESR-mediated signaling	-2	1.34164	-2.52982	2.82843	1.24	2.36	2.54	2	2.54	0.0424	0.0424	0.102	0.0763	ATF2,CCNT1,FKBP4,GTF2A1,POLR2B	CREBBP,JUN,JUND,POLR2F,RAD21	AGO3,CREBBP,DDX5,HSP90AA1,HSP90AB1,JUN,KAT2B,MAPK3,NCOA2,SP1,STAG1,TNRC6B	CREBBP,ESR1,FKBP5,GREB1,KDM4B,NCOA2,RUNX1,STAG1,STAG2
BER (Base Excision Repair) Pathway		0	-2	1.34164		0.483	1	1.98			0.0227	0.0909	0.114		HUWE1	HMGB1,MAPK3,NF1,SP1	ARL6IP5,HUWE1,MAP2K1,MAP2K2,MAP2K6
Elastic fibre formation	0	0	0	2.23607	0.265	0.483	0.584	1.98	1.98	0.0227	0.0227	0.0682	0.114	ITGB1	FBLN2	FBN1,FBN2,LTBP1	BMP7,FBN1,FN1,ITGB8,LTBP1
RHO GTPases Activate Formins	-1.88982	0	-2.3094	3.16228	1.91	0	1.95	1.97	1.97	0.05	0.00714	0.0857	0.0714	ACTB,CLASP2,DAAM1,DVL1,ITGB1,MRTFA,NUP98	DYNLL2	ACTB,CLASP1,DAAM1,DIAPH2,EVL,FMNL2,PFN2,PPP2R5B,RHOB,RPS27,SCAI,TUBB3	ACTG1,AHCTF1,CDC42,DIAPH2,DYNC1H1,FMNL2,PAFAH1B1,PPP2R5A,RANGAP1,SRGAP2
SUMOylation of intracellular receptors		0	0	2		0.636	0.959	1.96			0.0345	0.103	0.138		SUMO1	NR3C2,RORA,SUMO2	ESR1,HDAC4,NR3C2,PIAS2
Processing of Capped Intronless Pre-mRNA	0	0	0	2	0.395	0.636	0.485	1.96	1.96	0.0345	0.0345	0.069	0.138	SNRPF	LSM11	PAPOLA,WDR33	CPSF7,FIP1L1,PAPOLA,WDR33
Role of Tissue Factor in Cancer	-2.11058	0	-2.98481	3.05085	2.91	0.923	4.43	1.94	4.43	0.0529	0.0192	0.106	0.0625	ACVR2A,CFL1,GNA12,ITGB1,LIMK1,MAPK10,NFKB1,PIK3C2A,PRKCA,TGFBR3,ZEB1	CASP3,F2R,JUN,PPM1J	AKT3,BRAF,CCN1,FLNC,GNA14,GNAQ,JUN,MAPK3,MAPK8,NRAS,PPP2R5B,PRKCA,PTK2,PTPN11,PXN,RB1,RPS6KA5,RRAS,RRAS2,STAT5B,TGFBR1,ZEB1	BCL2L1,F3,FYN,GNA13,GNAQ,MAP2K1,MAP2K2,MAP2K6,MAPK9,PIK3CA,PPP2R5A,PRKCA,ZEB1
IL-3 Signaling	-2.23607	0	-3.20713	2.64575	1.85	0.781	5.4	1.93	5.4	0.0617	0.0247	0.173	0.0864	GAB2,PIK3C2A,PPP3CA,PRKCA,PRKD1	JUN,STAT3	AKT3,GAB2,JUN,MAPK3,NRAS,PPP3CB,PPP3R1,PRKCA,PRKCE,RAPGEF1,RRAS,RRAS2,SHC1,STAT5B	GRB2,MAP2K1,MAP2K2,PIK3CA,PRKCA,PRKCD,PRKCZ
Neuropathic Pain Signaling in Dorsal Horn Neurons	-2.12132	0	-2.82843	2.82843	3.37	0.636	1.29	1.92	3.37	0.0792	0.0198	0.0792	0.0792	GRM7,GRM8,PDIA3,PIK3C2A,PLCB3,PLCL1,PRKCA,PRKD1	GRIA1,GRIA4	CAMK2D,MAPK3,NTRK2,PLCE1,PLCL1,PRKCA,PRKCE,TAC1	CAMK1D,CAMK2D,GRIA4,PIK3CA,PLCG1,PRKCA,PRKCD,PRKCZ
Regulation of CDH11 Expression and Function	0		-1.41421	2	1.01		4.75	1.91		0.0667		0.267	0.133	CTNNA1,CTNNB1		ADAM19,AGO3,CDH11,CTNNA1,ILF3,SP1,TNRC6B,ZEB2	CDH11,CTNNA1,CTNNB1,ILF3
IL-2 Signaling	0	0	-2.82843	2.23607	0.516	0.956	3.7	1.91	3.7	0.0317	0.0317	0.159	0.0952	PIK3C2A,SOS2	CSNK2A1,JUN	AKT3,JUN,MAPK3,MAPK8,NRAS,PTPN11,RRAS,RRAS2,SHC1,STAT5B	CSNK2B,GRB2,MAP2K1,MAP2K2,PIK3CA,SOS2
MicroRNA Biogenesis Signaling Pathway	-1.63299	0	-2.52357	0.904534	0.944	0.298	3.68	1.91	3.68	0.0321	0.0107	0.102	0.0642	DDX1,DNAJA2,NUP98,PIK3C2A,POLR2B,TUT4	HOPX,POLR2F	AGO3,AKT3,DDX17,DDX5,DNAJB1,EWSR1,HNRNPA2B1,HSP90AA1,HSP90AB1,ILF3,MAPK3,NRAS,QKI,RRAS,RRAS2,SMAD2,TPR,TSNAX,XRN1	AHCTF1,CSDE1,DDX17,DICER1,ESR1,FUS,HNRNPA2B1,HNRNPD,HSPA8,ILF3,MTCL1,PIK3CA
Phosphatidylglycerol Biosynthesis II (Non-plastidic)	0	0		2	1.01	0.624		1.91		0.0667	0.0333		0.133	AGPAT3,LCLAT1	CRLS1		AGPAT5,CDS2,GPAT4,MBOAT7
Regulation of TP53 Activity through Acetylation		0	0	2		0.624	0.926	1.91			0.0333	0.1	0.133		CHD3	AKT3,CHD3,KAT6A	CHD4,KAT6A,MAP2K6,RBBP7
IL-15 Production	-2.44949	0	-2.82843	3	1.67	0	0.922	1.91	1.91	0.0492	0.0082	0.0656	0.0738	CLK2,CLK4,DDR1,NFKB1,NTRK1,RET	EPHA6	AATK,AXL,IGF1R,NTRK2,NTRK3,PTK2,TNK2,TWF1	FYN,MAP2K1,MAP2K6,PDGFRA,PEAK1,PRKCZ,RET,ROR1,RYK
HOTAIR Regulatory Pathway	-3	0	-2.84019	2.7136	2.57	0.358	3.43	1.9	3.43	0.0545	0.0121	0.103	0.0667	ATG7,CD44,CTNNB1,DZIP3,KMT2A,MRTFA,NFKB1,PIK3C2A,ROCK1	CREBBP,STAT3	AEBP2,AGO3,AKT3,ATXN1,BRD4,CDKN1A,COL1A2,COL3A1,CREBBP,H3-3A,MMP15,NFKBIA,ROCK1,SPP1,SUZ12,TCF4,XIAP	CREBBP,CTNNB1,EED,ESR1,KMT2C,MDM2,PIK3CA,RBBP7,ROCK1,ROCK2,TCF4
COPI-mediated anterograde transport	0	0	-2.82843	2.82843	0.572	1.19	1.27	1.9	1.9	0.0294	0.0294	0.0784	0.0784	ARF5,SPTBN4,USO1	COPG2,DCTN6,DYNLL2	CD55,COG5,COPA,GBF1,NSF,RAB1A,SPTBN1,TUBB3	ANK1,ARCN1,COG2,DYNC1H1,NAPG,NSF,SPTBN1,YKT6
D-myo-inositol (1,4,5,6)-Tetrakisphosphate Biosynthesis	-1.34164	0	-3.90007	3.31662	2.18	1.04	6.16	1.88	6.16	0.0476	0.0212	0.127	0.0635	DUSP15,PPM1L,PPP1R12B,PPP3CA,PTPN23,PTPN3,PTPRA,PTPRF,SSH3	DUSP1,PPM1J,PPP1R7,PPP4C	ACP1,ATP1A1,DUSP16,INPP5F,MTMR6,NUDT9,OCRL,PPFIA1,PPFIA2,PPP1R12A,PPP1R13B,PPP2R5B,PPP3CB,PPP3R1,PTPN11,PTPN13,PTPRD,PTPRF,RASA1,RNGTT,SET,SOCS3,SYNJ1,WBP11	ATP1A1,DOT1L,DUSP10,ILKAP,PALD1,PPIP5K1,PPP1R12A,PPP2R5A,PTPN13,PTPRF,PTPRJ,SSH2
D-myo-inositol (3,4,5,6)-tetrakisphosphate Biosynthesis	-1.34164	0	-3.90007	3.31662	2.18	1.04	6.16	1.88	6.16	0.0476	0.0212	0.127	0.0635	DUSP15,PPM1L,PPP1R12B,PPP3CA,PTPN23,PTPN3,PTPRA,PTPRF,SSH3	DUSP1,PPM1J,PPP1R7,PPP4C	ACP1,ATP1A1,DUSP16,INPP5F,MTMR6,NUDT9,OCRL,PPFIA1,PPFIA2,PPP1R12A,PPP1R13B,PPP2R5B,PPP3CB,PPP3R1,PTPN11,PTPN13,PTPRD,PTPRF,RASA1,RNGTT,SET,SOCS3,SYNJ1,WBP11	ATP1A1,DOT1L,DUSP10,ILKAP,PALD1,PPIP5K1,PPP1R12A,PPP2R5A,PTPN13,PTPRF,PTPRJ,SSH2
Mitochondrial biogenesis	0	0	0	2.44949	0.986	0.945	0.32	1.88	1.88	0.0469	0.0312	0.0469	0.0938	ATF2,CRTC3,GLUD1	CREBBP,PPRC1	CHD9,CREBBP,NCOA2	CHD9,CREBBP,ESRRA,MEF2C,NCOA2,SMARCD3
Activin Inhibin Signaling Pathway	-2.52982	0	-1.5	2.49615	2.34	0.525	1.91	1.87	2.34	0.0472	0.0142	0.0755	0.0613	ACVR2A,ATF2,CTNNB1,LIMK1,MAPK10,NFKB1,PIK3C2A,ROCK1,SMAD4,TGFBR3	CREBBP,JUN,STAT3	AKT3,CCND2,CDKN1A,COL1A2,CREBBP,GSK3B,JUN,MAP3K1,MAPK3,MAPK8,NFKBIA,PAX9,ROCK1,SKI,SMAD2,TCF4	CREBBP,CTNNB1,GSK3B,MAP2K1,MAP2K2,MAP2K6,MAPK9,MDM2,PIK3CA,PMEPA1,ROCK1,ROCK2,TCF4
Transcriptional regulation of brown and beige adipocyte differentiation	0	0	0	2	0.373	0.611	0.448	1.86	1.86	0.0323	0.0323	0.0645	0.129	SMAD4	CHD3	CHD3,EBF2	BMP7,CHD4,EBF2,RBBP7
PEDF Signaling	-1		-2.52982	0.377964	1.21		3.27	1.85		0.0476		0.131	0.0833	NFKB1,PIK3C2A,ROCK1,ZEB1		AKT3,MAPK3,NFKBIA,NRAS,ROCK1,RRAS,RRAS2,TCF12,TCF4,WASF2,ZEB1	BCL2L1,PIK3CA,ROCK1,ROCK2,TCF12,TCF4,ZEB1
Acute Phase Response Signaling	0	0	-1.5	2.7136	0	0.288	2.71	1.84	2.71	0.0157	0.0105	0.089	0.0628	NFKB1,SERPING1,SOS2	JUN,STAT3	AKT3,CP,FTL,JUN,MAP3K1,MAPK3,MAPK8,NFKBIA,NRAS,PTPN11,RRAS,RRAS2,SHC1,SOCS3,SOCS5,SOCS6,TCF4	CP,FN1,FTL,GRB2,LBP,MAP2K1,MAP2K2,MAP2K6,MAPK9,PIK3CA,SOS2,TCF4
Pancreatic Adenocarcinoma Signaling	0	0	-1.63299	1.41421	0.747	0	1.53	1.84	1.84	0.032	0.008	0.08	0.072	MAPK10,NFKB1,PIK3C2A,SMAD4	STAT3	AKT3,CDKN1A,HDAC7,HDAC9,MAPK3,MAPK8,PLD1,RB1,SMAD2,TGFBR1	BCL2L1,CDC42,GRB2,HDAC4,MAP2K1,MAP2K2,MAPK9,MDM2,PIK3CA
Cargo recognition for clathrin-mediated endocytosis	0	0	-3.60555	2.82843	0.55	0.212	3.51	1.83	3.51	0.0286	0.00952	0.124	0.0762	EPS15L1,LDLR,SGIP1	NECAP1	AP2M1,CBL,DAB2,EPS15L1,IGF2R,REPS1,SCARB2,SGIP1,SNAP91,STAM,SYT11,VAMP2,VAMP4	AP2A1,COPS2,COPS4,GRB2,ITSN1,SGIP1,SYT11,SYT9
WNT/Ca+ pathway	-2.82843	0	-2.23607	2.44949	4.69	0.347	1.31	1.82	4.69	0.121	0.0152	0.0909	0.0909	ATF2,DVL1,NFKB1,PDIA3,PLCB3,PLCL1,PPP3CA,PRKCA	CREBBP	CREB3L2,CREBBP,GSK3B,PLCE1,PLCL1,PRKCA	CREBBP,GSK3B,NFATC3,PLCG1,PRKCA,ROR1
RHO GTPases activate IQGAPs	0		0	2	1.73		0.864	1.81		0.0938		0.0938	0.125	ACTB,CTNNA1,CTNNB1		ACTB,CTNNA1,TUBB3	ACTG1,CDC42,CTNNA1,CTNNB1
Deubiquitination	-1.66667	0	-3.96177	3.87298	1.34	0	3.31	1.79	3.31	0.034	0.00377	0.0868	0.0566	ACTB,BABAM1,MBD5,MYSM1,SMAD4,USP20,USP33,USP37,USP48	TOMM20	ACTB,CYLD,INO80,KAT2B,MBD5,NFKBIA,OGT,PRKN,PSMA3,PSMB7,SMAD2,SNX3,STAM,TGFBR1,TNKS,TNKS2,UCHL1,USP33,USP34,USP7,USP9X,VDAC1,WDR20	APC,ASXL1,BABAM2,DDB2,ESR1,MDM2,OTUD7B,PSMC3,PSMC5,RHOT1,TRIM25,UCHL1,USP15,USP4,USP9X
cAMP-mediated signaling	-1.63299	2.23607	-3.20713	3.60555	1.19	1.17	2.37	1.79	2.37	0.0332	0.0207	0.0788	0.0581	Agtr1a,ATF2,CALM2,GRM7,GRM8,HTR4,PDE4B,PPP3CA	ADCY2,CREBBP,DUSP1,GNAO1,STAT3	ADCY9,AKAP11,AKAP13,AKAP6,AKAP8,BRAF,CAMK2D,CREB3L2,CREBBP,GNAO1,GNAS,LPAR1,MAPK3,PDE3A,PDE4D,PDE7A,PPP3CB,PPP3R1,RGS10	CAMK1D,CAMK2D,CREBBP,GABBR1,GDPD1,GNAO1,MAP2K1,MAP2K2,MPPED2,PDE10A,PDE1C,PDE4B,PDE4D,PDE7B
Formation of the nephric duct	0		0	0	1.41		0.282	1.79		0.111		0.0556	0.167	CTNNB1,RET		PCDH19	CTNNB1,PCDH19,RET
TP53 Regulates Transcription of Cell Cycle Genes		0	0	1.34164		0.446	0.227	1.79			0.0204	0.0408	0.102		CNOT6L	CDKN1A,CNOT1	CNOT10,CNOT2,CNOT4,CNOT7,RGCC
Inhibition of Angiogenesis by TSP1	0	0	-1	0	0.353	1.45	2.74	1.76	2.74	0.0303	0.0606	0.182	0.121	MAPK10	CASP3,JUN	AKT3,GUCY1A2,JUN,MAPK8,SDC2,TGFBR1	CD47,FYN,HSPG2,MAPK9
Interleukin-1 family signaling	0	0	-2.52982	3	0.401	0	1.82	1.76	1.82	0.0233	0.00775	0.0853	0.0698	NFKB1,PTPN23,RBX1	STAT3	BTRC,IRAK3,MAP3K3,MAPK8,NFKBIA,PELI2,PSMA3,PSMB7,PTPN11,PTPN13,SKP1	CUL1,MAP2K1,MAP2K6,PSMC3,PSMC5,PTPN13,PTPN14,PTPN9,TBK1
Regulation of CDH19 Expression and Function	0		0	0	2.21		0.602	1.76		0.286		0.143	0.286	CTNNA1,CTNNB1		CTNNA1	CTNNA1,CTNNB1
Glucocorticoid Receptor Signaling	0	0	0	0	5	3.41	4.59	1.75	5	0.045	0.025	0.0767	0.0467	ACTB,B2M,CREBZF,DCAF6,FKBP4,GHR,GTF2A1,HSPA14,MAPK10,MT-CYB,MT-ND1,MT-ND2,MT-ND4,MT-ND5,NDUFA13,NDUFA2,NDUFB6,NDUFV1,NDUFV3,NFKB1,PIK3C2A,PLA2G6,POLR2B,PPP3CA,SMAD4,SOS2,YWHAH	ARID2,CREBBP,DUSP1,GTF2H4,JUN,MNAT1,MT-CYB,MT-ND1,MT-ND2,MT-ND4,NDUFA9,POLR2F,SMARCA2,STAT3,SUMO1	ACTB,AKT3,ATP5F1A,CDK7,CDKN1A,CREBBP,GHR,H3-3A,HMGB1,HSP90AA1,HSP90AB1,JUN,KAT2B,MAP3K1,MAPK3,MAPK8,MT-ATP6,MT-CYB,MT-ND1,MT-ND2,MT-ND3,MT-ND4,MT-ND5,NCOA2,NDUFA12,NDUFB3,NDUFB7,NDUFS3,NFKBIA,NR3C2,NRAS,PPP3CB,PPP3R1,RPS6KA5,RRAS,RRAS2,SDHD,SHC1,SMAD2,SMARCA4,STAT5B,TAF1,TAF3,TGFBR1,TSC22D3,UQCRC2	ARID2,B2M,BCL2L1,CREBBP,ESR1,FKBP5,GHR,GRB2,HSPA8,MAP2K1,MAP2K2,MAPK9,MED14,MT-CYB,MT-ND1,MT-ND2,NCOA2,NDUFV2,NFATC3,NR3C2,PIK3CA,PLA2G4A,RARB,SMARCA4,SMARCD3,SOS2,TAF1,TAF11
nNOS Signaling in Skeletal Muscle Cells	0		0	2.23607	1.94		0	1.75		0.08		0.02	0.1	CACNA1A,CACNB1,CACNB4,CALM2		CACNA2D1	CACNA1B,CACNA1C,CACNB2,DMD,RYR2
Type II Diabetes Mellitus Signaling	-2.23607	0	-1.41421	2.23607	2.25	0	1.69	1.74	2.25	0.0526	0.00658	0.0789	0.0658	CACNA1A,CACNB1,CACNB4,MAPK10,NFKB1,PIK3C2A,PRKCA,PRKD1	SMPD3	AKT3,CACNA2D1,IRS2,MAP3K1,MAPK3,MAPK8,NFKBIA,PRKCA,PRKCE,SOCS3,SOCS5,SOCS6	ACSL6,CACNA1B,CACNA1C,CACNB2,MAPK9,PIK3CA,PRKCA,PRKCD,PRKCZ,SMPD3
Signaling by ROBO receptors	-1.34164	0	-3.4641	2.64575	2.35	4.07	10	1.72	10	0.0447	0.0407	0.142	0.0569	ARHGAP39,CLASP2,PRKCA,RBX1,RPL17,RPL35,RPL37A,RPL41,RPS29,SOS2,USP33	RPL35,RPL37A,RPL38,RPL39,RPL4,RPL41,RPLP2,RPS14,RPS26,RPS28	CLASP1,ELOC,EVL,GSPT1,MT-RNR1,MT-RNR2,NRP1,NTN1,PFN2,PPP3CB,PRKCA,PSMA3,PSMB7,ROBO2,RPL14,RPL18A,RPL19,RPL23A,RPL26,RPL31,RPL36,RPL36AL,RPL37,RPL41,RPL6,RPS11,RPS15A,RPS19,RPS23,RPS27,RPS28,RPS29,RPS4X,RPS6,USP33	CDC42,ETF1,MT-RNR2,NRP1,PRKCA,PSMC3,PSMC5,RPL10A,RPL11,RPL32,SLIT2,SOS2,SRGAP2,ZSWIM8
Transcriptional and post-translational regulation of MITF-M expression and activity	0	0	-2.23607	2.23607	1.22	0.432	1.27	1.72	1.72	0.0588	0.0196	0.098	0.098	CTNNB1,EPRS1,LARS1	CREBBP	AKT3,CREBBP,EPRS1,GSK3B,MAPK3	CREBBP,CTNNB1,EEF1E1,GSK3B,TBX3
Sphingolipid metabolism	0	0	0	0	1.34	1.75	0	1.72	1.75	0.0455	0.0364	0.0364	0.0727	ASAH1,GLB1,ORMDL3,PPM1L,PRKD1	CERT1,CYB5B,SMPD3,ST3GAL2	CERT1,CSNK1G2,CYB5B,ST3GAL2	ACER3,CERS6,HEXA,HEXB,SGMS1,SMPD3,SPTLC2,VAPA
Azathioprine ADME	0				1.21					0.087				ABCC4,VAV2
3-phosphoinositide Degradation	-1.34164	0	-4.14614	3.31662	2.03	0.969	6.82	1.7	6.82	0.045	0.02	0.13	0.06	DUSP15,PPM1L,PPP1R12B,PPP3CA,PTPN23,PTPN3,PTPRA,PTPRF,SSH3	DUSP1,PPM1J,PPP1R7,PPP4C	ACP1,ATP1A1,DUSP16,INPP5F,INPP5K,MTMR6,NUDT9,OCRL,PIP4P2,PPFIA1,PPFIA2,PPP1R12A,PPP1R13B,PPP2R5B,PPP3CB,PPP3R1,PTPN11,PTPN13,PTPRD,PTPRF,RASA1,RNGTT,SET,SOCS3,SYNJ1,WBP11	ATP1A1,DOT1L,DUSP10,ILKAP,PALD1,PPIP5K1,PPP1R12A,PPP2R5A,PTPN13,PTPRF,PTPRJ,SSH2
Signaling by FGFR1	0		-2.82843	2.23607	0.219		2.98	1.69		0.0192		0.154	0.0962	TGFBR3		BRAF,CBL,FLRT2,GAB1,MAPK3,NRAS,PTPN11,SHC1	GAB1,GRB2,PIK3CA,PLCG1,SPRED1
Granzyme B Signaling		0				0.87					0.0625				CASP3
GPVI-mediated activation cascade	0		0	2	0.334		0.781	1.68		0.0286		0.0857	0.114	VAV2		COL1A2,PTPN11,RHOB	CDC42,FYN,PIK3CA,PRKCZ
P2Y Purinergic Receptor Signaling Pathway	-2.82843	2	-3.05085	3	2.58	1.48	2.98	1.67	2.98	0.0597	0.0299	0.104	0.0672	ATF2,NFKB1,PDIA3,PIK3C2A,PLCB3,PLCL1,PRKCA,PRKD1	ADCY2,CREBBP,GNB1,JUN	ADCY9,AKT3,CREB3L2,CREBBP,GNAQ,JUN,MAPK3,NRAS,PLCE1,PLCL1,PRKCA,PRKCE,RRAS,RRAS2	CREBBP,GNAQ,MAP2K1,MAP2K2,PIK3CA,PLCG1,PRKCA,PRKCD,PRKCZ
Natural Killer Cell Signaling	-2.88675	0	-1.80739	2.88675	3.56	0	1.75	1.66	3.56	0.0591	0.00493	0.0739	0.0591	B2M,CFL1,HSPA14,ITGB1,LIMK1,MAP3K13,MAP3K4,NFKB1,PIK3C2A,ROCK1,SOS2,VAV2	WASL	AKT3,COL1A2,COL3A1,COL5A3,MAP3K1,MAP3K3,MAP3K4,MAPK3,NRAS,PTPN11,PXN,ROCK1,RRAS,RRAS2,WIPF1	B2M,CDC42,FYN,GRB2,HSPA8,MAP2K1,MAP2K2,NFATC3,PIK3CA,PLCG1,ROCK1,SOS2
Signaling by Hippo	0	0	0	0	0.524	0.781	0.251	1.66	1.66	0.05	0.05	0.05	0.15	MOB1A	CASP3	YWHAB	AMOTL2,TJP1,YWHAE
Signaling by EGFR	0		-2.82843	2.23607	0.621		2.92	1.65		0.0377		0.151	0.0943	EPS15L1,PTPN3		CBL,EPS15L1,GAB1,NRAS,PTPN11,PXN,SHC1,STAM	CDC42,GAB1,GRB2,PIK3CA,PLCG1
O-linked glycosylation	-2	0	-2.44949	2.82843	0.857	0.567	0.517	1.65	1.65	0.0354	0.0177	0.0531	0.0708	ADAMTS3,C1GALT1,MUC15,THSD7B	POFUT2,ST3GAL2	ADAMTS12,ADAMTSL3,GALNT7,LARGE1,ST3GAL2,ST3GAL4	ADAMTS10,B3GNT2,GALNT11,GALNT17,GALNT18,GALNT7,LARGE1,SEMA5A
Eumelanin Biosynthesis	0				1.16					0.25				MIF
Senescence Pathway	-3.31662	0	-3.26599	1.94145	3.49	0.291	4.42	1.64	4.42	0.0498	0.00997	0.093	0.0532	ACVR2A,CACNA1A,CACNB1,CACNB4,CALM2,CAPN1,CDC27,DHCR24,MCU,NFKB1,PIK3C2A,PPM1L,PPP3CA,SMAD4,TGFBR3	CREBBP,JUN,PPM1J	AKT3,ANAPC1,ANAPC5,ATF3,BRAF,CACNA2D1,CAPNS1,CAT,CCND2,CDKN1A,CREBBP,DLAT,EP400,HIPK2,JUN,KAT2B,MAPK3,NF1,NRAS,PPP2R5B,PPP3CB,PPP3R1,RB1,RPS6KA5,RRAS,RRAS2,SMAD2,TGFBR1	ANAPC10,ASXL1,CACNA1B,CACNA1C,CACNB2,CREBBP,EED,MAP2K1,MAP2K2,MAP2K6,MDM2,NFATC3,PIK3CA,PPP2R5A,PRKCZ,TBK1
Sphingomyelin Metabolism		0		0		1.16		1.64			0.125		0.25		SMPD3		SGMS1,SMPD3
p75 NTR receptor-mediated signalling	-1.88982	0	-2.33333	3.16228	1.65	0	0.726	1.64	1.65	0.0443	0.00633	0.057	0.0633	ARHGEF11,ARHGEF12,NFKB1,PIK3C2A,SOS2,STK32A,VAV2	CASP3	AKAP13,ARHGEF1,ARHGEF6,MAPK8,NFKBIA,NME7,PI4KA,TIAM2,TRIO	ARHGEF12,ARHGEF40,GNA13,ITSN1,PI4KB,PIK3CA,RASGRF2,SOS2,TIAM2,YWHAE
Hedgehog 'off' state	0	0	-1.89737	2.12132	0	0.562	2.66	1.63	2.66	0.00877	0.0175	0.105	0.0702	RBX1	ADCY2,GPR161	ADCY9,BTRC,CSNK1A1,DYNC2H1,GLI1,GNAS,GSK3B,PSMA3,PSMB7,PTCH1,SKP1,TUBB3	CSNK1A1,CUL1,GSK3B,NUMB,PSMC3,PSMC5,PTCH1,SUFU
Transcriptional regulation by the AP-2 (TFAP2) family of transcription factors		0	-1	2		2.38	1.26	1.63			0.0833	0.111	0.111		CREBBP,DEK,SUMO1	CDKN1A,CREBBP,HSPD1,KDM5B	APOE,CREBBP,ESR1,WWOX
Signaling by FGFR2	0	0	-3.16228	2.44949	0	0.852	3.18	1.62	3.18	0.0137	0.0274	0.137	0.0822	POLR2B	POLR2F,RBFOX2	BRAF,CBL,GAB1,HNRNPH1,HNRNPM,MAPK3,NRAS,PTPN11,SHC1,TIA1	GAB1,GRB2,PIK3CA,PLCG1,RBFOX2,TIAL1
Growth Hormone Signaling	-2	0	-1.66667	2.44949	1.4	0.315	3.18	1.62	3.18	0.0548	0.0137	0.137	0.0822	GHR,PIK3C2A,PRKCA,PRKD1	STAT3	GHR,IGF1R,MAPK3,PRKCA,PRKCE,RPS6KA5,SOCS3,SOCS5,SOCS6,STAT5B	GHR,PIK3CA,PLCG1,PRKCA,PRKCD,PRKCZ
Role of Osteoblasts, Osteoclasts and Chondrocytes in Rheumatoid Arthritis	0	0	0	0	1.68	0	1.93	1.62	1.93	0.0393	0.00437	0.0742	0.0568	ACVR2A,CALM2,CTNNB1,DVL1,MAPK10,NFKB1,PIK3C2A,PPP3CA,SMAD4	JUN	AKT3,BMP1,BMP5,BMPR1B,CBL,CSNK1A1,CSNK1G2,GSK3B,JUN,MAPK3,MAPK8,NFKBIA,PPP3CB,PPP3R1,SPP1,TCF4,XIAP	APC,BMP7,CSNK1A1,CSNK1D,CSNK1G3,CTNNB1,GSK3B,LRP6,MAP2K6,MAPK9,NFATC3,PIK3CA,TCF4
Microautophagy Signaling Pathway	-1	2	-2.64575	2.33333	0.824	3.99	1.91	1.62	3.99	0.0314	0.0503	0.0818	0.0629	COL8A1,DNM1L,MAP1LC3A,SEC24B,VPS41	CERT1,CHMP3,CHMP4B,COL5A2,SEC23A,STX17,TOMM20,VPS37A	CERT1,COL1A2,COL3A1,COL4A3,COL5A2,COL5A3,DNM1L,PSMA3,PSMB7,SEC24A,SEC24B,SEC24D,STAM	CHMP3,COL26A1,DNM1L,HSPA8,MAP1LC3A,MFF,PSMC3,PSMC5,RHOT1,SEC24A
COPII-mediated vesicle transport	0	0	-2.64575	1.63299	0.86	1.55	1.56	1.62	1.62	0.0411	0.0411	0.0959	0.0822	SEC22A,SEC24B,USO1	GRIA1,SEC23A,STX17	NSF,PPP6R3,RAB1A,SEC24A,SEC24B,SEC24D,TRAPPC6B	ANKRD28,CSNK1D,NAPG,NSF,SEC24A,YKT6
Fatty acyl-CoA biosynthesis			0	2			0	1.6				0.027	0.108			ELOVL1	ACSL6,ELOVL7,HACD3,MORC2
eNOS Signaling	-1.63299	0	-3	2.52982	1.61	0.75	1.21	1.59	1.61	0.0435	0.0186	0.0683	0.0621	CALM2,HSPA14,LPAR3,PIK3C2A,PRKCA,PRKD1,STUB1	ADCY2,CASP3,LPAR3	ADCY9,AKT3,GNAQ,GNAS,GUCY1A2,HSP90AA1,HSP90AB1,LPAR1,PRKCA,PRKCE,PRKG1	DNM2,ESR1,GNAQ,HSPA8,PIK3CA,PLCG1,PRKCA,PRKCD,PRKCZ,STUB1
Xenobiotic Metabolism Signaling	0	0	0	0	0.633	0.239	1.8	1.58	1.8	0.0241	0.00904	0.0663	0.0512	MAP3K13,MAP3K4,NFKB1,PIK3C2A,PPM1L,PRKCA,PRKD1,RBX1	CREBBP,PPM1J,SUMO1	AIP,ARNT,CAMK2D,CAT,CREBBP,FTL,HSP90AA1,HSP90AB1,MAP3K1,MAP3K3,MAP3K4,MAPK3,MAPK8,NRAS,PPP2R5B,PRKCA,PRKCE,RRAS,RRAS2,SNW1,SULT4A1,UST	CAMK1D,CAMK2D,CREBBP,DNAJC7,FTL,HDAC4,HS6ST3,MAP2K1,MAP2K2,MAP2K6,MAPK9,PIK3CA,PPP2R5A,PRKCA,PRKCD,PRKCZ,UST
Inhibition of ARE-Mediated mRNA Degradation Pathway	0	0	0.301511	-1.13389	0.263	0.367	2.22	1.57	2.22	0.0185	0.0123	0.0864	0.0617	PPM1L,YWHAH,YWHAZ	PPM1J,YWHAZ	AGO3,AKT3,CNOT1,MAPK3,PAPOLA,PPP2R5B,PSMA3,PSMB7,TIA1,TNFSF9,XRN1,YWHAB,YWHAG,YWHAQ	CNOT10,CNOT2,CNOT4,CNOT7,PAPOLA,PPP2R5A,PSMC3,PSMC5,YWHAE,YWHAQ
Amyotrophic Lateral Sclerosis Signaling	-1	0	0	1	2.32	1.67	0.478	1.57	2.32	0.0598	0.0342	0.0513	0.0684	CACNA1A,CACNB1,CACNB4,CAPN1,GRIK1,PIK3C2A,PPP3CA	CASP3,GRIA1,GRIA4,PRPH	AKT3,CACNA2D1,CAPNS1,CAT,NEFL,XIAP	BCL2L1,CACNA1B,CACNA1C,CACNB2,GRIA4,GRIK1,NEFL,PIK3CA
CNTF Signaling	0	0	-2.64575	2.23607	0.2	0.4	2.16	1.56	2.16	0.0179	0.0179	0.125	0.0893	PIK3C2A	STAT3	LIFR,MAPK3,NRAS,PTPN11,RPS6KA5,RRAS,RRAS2	GRB2,LIFR,MAP2K1,MAP2K2,PIK3CA
CD27 Signaling in Lymphocytes	-2	0	-2	2.23607	1.77	1.04	1.61	1.56	1.77	0.0714	0.0357	0.107	0.0893	MAP3K13,MAP3K4,MAPK10,NFKB1	CASP3,JUN	JUN,MAP3K1,MAP3K3,MAP3K4,MAPK8,NFKBIA	BCL2L1,MAP2K1,MAP2K2,MAP2K6,MAPK9
Deadenylation-dependent mRNA decay	0	1	0	2.23607	0.587	2.79	0.405	1.56	2.79	0.0357	0.0714	0.0536	0.0893	LSM7,TUT4	CNOT6L,LSM3,LSM7,SKIC8	CNOT1,EIF4A2,XRN1	CNOT10,CNOT2,CNOT4,CNOT7,LSM1
Xenobiotic Metabolism General Signaling Pathway	-2.23607	0	-3.60555	3	1.15	0	2.18	1.54	2.18	0.0366	0.0061	0.0854	0.061	MAP3K13,MAP3K4,PIK3C2A,PRKCA,PRKD1,RBX1	CREBBP	AKT3,ARNT,CREBBP,FTL,MAP3K1,MAP3K3,MAP3K4,MAPK3,MAPK8,NRAS,PRKCA,PRKCE,RRAS,RRAS2	CREBBP,FTL,MAP2K1,MAP2K2,MAP2K6,MAPK9,PIK3CA,PRKCA,PRKCD,PRKCZ
GPCR-Mediated Nutrient Sensing in Enteroendocrine Cells	-2.82843	0	-3	2.82843	2.9	0	1.29	1.53	2.9	0.0672	0.0084	0.0756	0.0672	CACNA1A,CACNB1,CACNB4,PDIA3,PLCB3,PLCL1,PRKCA,PRKD1	ADCY2	ADCY9,CACNA2D1,GNA14,GNAQ,GNAS,PLCE1,PLCL1,PRKCA,PRKCE	CACNA1B,CACNA1C,CACNB2,GNAQ,PLCG1,PRKCA,PRKCD,PRKCZ
HSP90 chaperone cycle for steroid hormone receptors in the presence of ligand	0	0	-1.34164	1.34164	1.1	1.03	1.1	1.53	1.53	0.0526	0.0351	0.0877	0.0877	DNAJA2,FKBP4,STIP1	DCTN6,DYNLL2	DNAJB1,HSP90AA1,HSP90AB1,NR3C2,TUBB3	DYNC1H1,FKBP5,HSPA8,NR3C2,STIP1
Mitotic Metaphase and Anaphase	-2	2.23607	-2.49615	3.60555	0	1.2	0.8	1.53	1.53	0.0169	0.0212	0.0551	0.0551	CDC27,CLASP2,NUP98,SIRT2	CHMP3,CHMP4B,DYNLL2,RAD21,SUMO1	ANAPC1,ANAPC5,CLASP1,KPNB1,LMNA,PDS5A,PPP2R5B,PSMA3,PSMB7,RPS27,STAG1,TMPO,TUBB3	AHCTF1,ANAPC10,CHMP3,DYNC1H1,PAFAH1B1,PPP2R5A,PSMC3,PSMC5,RANGAP1,STAG1,STAG2,TMPO,WAPL
p53 Signaling	0	0	-1.89737	-0.816497	0.286	0.23	3.24	1.52	3.24	0.0204	0.0102	0.122	0.0714	CTNNB1,PIK3C2A	JUN	AKT3,CCND2,CDKN1A,GSK3B,HDAC9,HIPK2,JUN,KAT2B,MAPK8,PPP1R13B,RB1,STAG1	BCL2L1,CSNK1D,CTNNB1,GSK3B,MDM2,PIK3CA,STAG1
FLT3 Signaling	0		-2.64575	2	0.301		3.08	1.52		0.0256		0.179	0.103	GAB2		AKT3,CBL,GAB2,NRAS,PTPN11,SOCS6,STAT5B	FYN,GRB2,PIK3CA,PTPRJ
Lanosterol Biosynthesis				0				1.52					1				LSS
NGF-stimulated transcription	0	0	0	2	0.301	1.32	0.685	1.52	1.52	0.0256	0.0513	0.0769	0.103	ATF2	CDK5R2,JUND	ID3,JUNB,TCF12	CHD4,DNM2,F3,TCF12
MAP kinase activation	0		0	2	0.823		0.685	1.52		0.0513		0.0769	0.103	MAPK10,NFKB1		BTRC,MAPK8,SKP1	CUL1,MAP2K1,MAP2K6,MAPK9
Melanocyte Development and Pigmentation Signaling	0	0	-3.16228	2.64575	0.596	0.649	2.67	1.5	2.67	0.0303	0.0202	0.111	0.0707	ATF2,PIK3C2A,SOS2	ADCY2,CREBBP	ADCY9,CREB3L2,CREBBP,GNAS,MAPK3,NRAS,PTPN11,RPS6KA5,RRAS,RRAS2,SHC1	CREBBP,GRB2,MAP2K1,MAP2K2,PIK3CA,PLCG1,SOS2
Signaling by NOTCH1	0	0	-2.82843	2.44949	0.8	0.295	2.39	1.5	2.39	0.0385	0.0128	0.115	0.0769	CDK8,NBEA,RBX1	CREBBP	CREBBP,HDAC7,HDAC9,KAT2B,MAML2,MAML3,SKP1,SNW1,Tle1	CREBBP,CUL1,HDAC4,NUMB,TLE2,TLE4
RAF-independent MAPK1/3 activation		0	-1	0		0.726	1.9	1.5			0.0435	0.174	0.13		DUSP1	DUSP16,MAPK3,PEA15,PTPN11	DUSP10,MAP2K1,MAP2K2
Cytoprotection by HMOX1	0	0	-2.23607	1.34164	0	1.81	1.08	1.5	1.81	0.0172	0.0517	0.0862	0.0862	COX8A	CREBBP,MT-CO3,STAT3	CHD9,CREBBP,MT-CO1,MT-CO3,NCOA2	CHD9,CREBBP,MT-CO3,NCOA2,SMARCD3
Role of IL-17A in Arthritis	0		0	0	1.72		0.382	1.5		0.069		0.0517	0.0862	ATF2,MAPK10,NFKB1,PIK3C2A		MAPK3,MAPK8,NFKBIA	MAP2K1,MAP2K2,MAP2K6,MAPK9,PIK3CA
Apelin Cardiomyocyte Signaling Pathway	-2.12132		-2.88675	2.64575	3.4		3.16	1.48		0.08		0.12	0.07	MAPK10,MYL6,PDIA3,PIK3C2A,PLCB3,PLCL1,PRKCA,PRKD1		AKT3,ARNT,ATP2A2,CAT,MAPK3,MAPK8,MYL9,PLCE1,PLCL1,PRKCA,PRKCE,SLC9A1	MAPK9,MYL9,PIK3CA,PLCG1,PRKCA,PRKCD,PRKCZ
Glutathione Redox Reactions II	0				1.07					0.2				PDIA3
Lactose Degradation III	0				1.07					0.2				GLB1
Maturation of TCA enzymes and regulation of TCA cycle			-2				2.12					0.2				ACAT1,ACO2,SDHAF2,SDHD
Signaling by FGFR3			-2.64575	2			3.01	1.48				0.175	0.1			BRAF,CBL,GAB1,MAPK3,NRAS,PTPN11,SHC1	GAB1,GRB2,PIK3CA,PLCG1
S Phase		0	-2.52982	2.64575		0.643	2.15	1.48			0.02	0.1	0.07		MNAT1,RAD21	AKT3,CDK7,CDKN1A,GSK3B,PDS5A,PSMA3,PSMB7,RB1,SKP1,STAG1	CUL1,GSK3B,PSMC3,PSMC5,STAG1,STAG2,WAPL
IL-7 Signaling Pathway	0	0	-1.41421	1.63299	0.391	0.291	1.85	1.48	1.85	0.0253	0.0127	0.101	0.0759	PIK3C2A,SOS2	JUN	AKT3,GSK3A,GSK3B,JUN,MAPK3,PTK2,SHC1,STAT5B	EBF1,FYN,GRB2,GSK3B,PIK3CA,SOS2
Mitophagy	0	0	-2	2	0.806	1.3	1.12	1.48	1.48	0.05	0.05	0.1	0.1	MAP1LC3A,UBE2L3	CSNK2A1,TOMM20	PRKN,UBE2D2,UBE2D3,VDAC1	CSNK2B,MAP1LC3A,TBK1,UBE2D3
Role of MAPK Signaling in Inhibiting the Pathogenesis of Influenza	-2	0	-1.34164	2.44949	1.29	0.798	0.672	1.48	1.48	0.0506	0.0253	0.0633	0.0759	ATF2,MAPK10,NFKB1,PLA2G6	CASP3,JUN	BRAF,JUN,MAPK3,MAPK8,NFKBIA	EIF2AK2,MAP2K1,MAP2K2,MAP2K6,MAPK9,PLA2G4A
Cellular response to heat stress	0	0	-2.3094	1.13389	0.986	0.636	3.68	1.46	3.68	0.0396	0.0198	0.129	0.0693	EEF1A1,FKBP4,HSPA14,NUP98	CREBBP,SERPINH1	CAMK2D,CREBBP,DNAJB1,DNAJB6,GSK3B,HSP90AA1,HSP90AB1,HSPA12A,HSPB1,MAPK3,RPTOR,TNFRSF21,TPR	CAMK2D,CREBBP,DNAJC7,GSK3B,HSPA8,RPTOR,YWHAE
IL-12 Signaling and Production in Macrophages	-1	0	-0.707107	-0.57735	0.374	0	0	1.46	1.46	0.0207	0.00826	0.0372	0.0537	CALM2,NFKB1,PIK3C2A,PRKCA,PRKD1	JUN,STAT3	AKT3,COL1A2,H3-3A,JUN,MAPK3,MAPK8,PRKCA,PRKCE,SOCS3	APOE,CD47,CLU,MAP2K1,MAP2K2,MAP2K6,NFATC3,PCYOX1,PIAS2,PIK3CA,PRKCA,PRKCD,PRKCZ
Paracetamol ADME	0				1.04					0.069				ABCC4,GGT7
Signaling by FGFR4			-2.64575	2			2.94	1.45				0.171	0.0976			BRAF,CBL,GAB1,MAPK3,NRAS,PTPN11,SHC1	GAB1,GRB2,PIK3CA,PLCG1
RHO GTPases Activate NADPH Oxidases	0		0	0	0.459		0.599	1.45		0.0417		0.0833	0.125	PRKCA		MAPK3,PRKCA	PRKCA,PRKCD,PRKCZ
DDX58/IFIH1-mediated induction of interferon-alpha/beta	0	0	-3.05085	2.44949	0	0.284	4.7	1.43	4.7	0.0123	0.0123	0.16	0.0741	NFKB1	CREBBP	APP,CREBBP,CYLD,HMGB1,HSP90AA1,HSP90AB1,MAP3K1,NFKBIA,NKIRAS1,S100B,TAX1BP1,UBE2D2,UBE2D3	CREBBP,RNF216,S100B,TBK1,TRIM25,UBE2D3
Epithelial Membrane Protein Signaling Pathway	-2.11058	1	-2.55841	2.52982	3.6	1.15	5.76	1.42	5.76	0.064	0.0233	0.128	0.0581	ACVR2A,CD44,GHR,ITGB1,NFKB1,NTRK1,PIK3C2A,ROCK1,SMAD4,TGFBR3,VAV2	CASP3,JUN,JUND,STAT3	AKT3,BMPR1B,BRAF,CPNE3,GHR,IGF1R,IGF2R,JUN,JUNB,MAPK3,NEAT1,NRAS,NTRK2,NTRK3,PTK2,ROCK1,RRAS,RRAS2,SHC1,SMAD2,SMYD3,TGFBR1	FYN,GHR,ITGB8,MAP2K1,MAP2K2,PDGFRA,PIK3CA,ROCK1,ROCK2,SMYD3
FLT3 Signaling in Hematopoietic Progenitor Cells	-2.23607	0	-3.4641	2.44949	1.83	0.772	4.64	1.41	4.64	0.061	0.0244	0.159	0.0732	ATF2,GAB2,PIK3C2A,SOS2,STAT2	CREBBP,STAT3	AKT3,CBL,CREB3L2,CREBBP,GAB2,MAPK3,NRAS,PTPN11,RPS6KA5,RRAS,RRAS2,SHC1,STAT5B	CREBBP,GRB2,MAP2K1,MAP2K2,PIK3CA,SOS2
Neddylation	-1.63299	0	-3.7097	3.60555	0.573	0.739	2.98	1.41	2.98	0.0244	0.0163	0.0854	0.0528	CUL4A,DCAF6,DDB1,DPP3,FEM1B,RBX1	CUL4A,CUL9,FBXO21,UBXN7	BTRC,CAND1,CDKN1A,COMMD10,DCAF8,DCUN1D3,DCUN1D5,ELOC,FBXL4,FBXL5,FBXL7,KLHL5,LMO7,PSMA3,PSMB7,SKP1,SOCS3,SOCS5,SOCS6,UBE2D2,UBE2D3	ASB3,COP1,COPS2,COPS4,CUL1,CUL4A,DCAF5,DDB2,PSMC3,PSMC5,PUM2,RBBP7,UBE2D3
BEX2 Signaling Pathway	-0.447214	0	-1	0	2.48	1.42	2.25	1.41	2.48	0.0732	0.0366	0.11	0.0732	BEX1,CTNNB1,MAPK10,NFKB1,PPM1L,TSC1	JUN,PPM1J,STAT3	AKT3,CDKN1A,GSK3B,JUN,MAPK8,NFKBIA,PPP2R5B,SPP1,TCF4	CTNNB1,GSK3B,MAPK9,PLXNC1,PPP2R5A,TCF4
Sirtuin Signaling Pathway	0.258199	0.816497	1.21268	1.94145	4.62	2.8	3.72	1.4	4.62	0.0572	0.0303	0.0875	0.0505	ATG7,GABARAPL2,GLUD1,MAP1LC3A,MT-CYB,MT-ND1,MT-ND2,MT-ND4,MT-ND5,NDUFA1,NDUFA13,NDUFA2,NDUFB6,NDUFV1,NDUFV3,NFKB1,SIRT2	JUN,MT-CYB,MT-ND1,MT-ND2,MT-ND4,NDUFA9,POLR2F,STAT3,TOMM20	APP,ATP5F1A,CLOCK,GSK3B,H1-0,H3-3A,JUN,MAPK3,MT-ATP6,MT-CYB,MT-ND1,MT-ND2,MT-ND3,MT-ND4,MT-ND5,NDUFA12,NDUFB3,NDUFB7,NDUFS3,NEDD4,RPTOR,SDHD,SP1,TSPO,UQCRC2,VDAC1	ACADL,CPT1A,DOT1L,ESRRA,GABARAPL1,GSK3B,MAP1LC3A,MT-CYB,MT-ND1,MT-ND2,NDUFV2,NEDD4,RARB,RPTOR,SIRT7
Kinesins	0		-2.44949	2.23607	0.525		1.42	1.4		0.0323		0.0968	0.0806	KIF26B,KLC2		KIF1A,KIF5A,KIF5B,KIF5C,KIFAP3,TUBB3	KIF13B,KIF1B,KIF3C,KIF5A,KIF5C
Cell Cycle Checkpoints	-0.816497	0	-2.11058	3.74166	0.46	0	0.27	1.4	1.4	0.0221	0.00735	0.0404	0.0515	BABAM1,CDC27,CLASP2,NUP98,YWHAH,YWHAZ	DYNLL2,YWHAZ	ANAPC1,ANAPC5,CDKN1A,CLASP1,PPP2R5B,PSMA3,PSMB7,RPS27,YWHAB,YWHAG,YWHAQ	AHCTF1,ANAPC10,BABAM2,COP1,DYNC1H1,HERC2,MDM2,PAFAH1B1,PPP2R5A,PSMC3,PSMC5,RANGAP1,YWHAE,YWHAQ
Eukaryotic Translation Initiation	1.34164	3.16228	3	1.66667	0.899	5.94	8.79	1.39	8.79	0.0333	0.0667	0.167	0.06	RPL17,RPL35,RPL37A,RPL41,RPS29	RPL35,RPL37A,RPL38,RPL39,RPL4,RPL41,RPLP2,RPS14,RPS26,RPS28	CP,EIF3K,EIF4A2,MT-RNR1,MT-RNR2,RPL14,RPL18A,RPL19,RPL23A,RPL26,RPL31,RPL36,RPL36AL,RPL37,RPL41,RPL6,RPS11,RPS15A,RPS19,RPS23,RPS27,RPS28,RPS29,RPS4X,RPS6	CP,EIF2S2,EIF3B,EIF3E,EIF3G,MT-RNR2,RPL10A,RPL11,RPL32
Ribonucleotide Reductase Signaling Pathway	-1.88982	1.63299	-0.894427	1.89737	1.91	2.3	5.12	1.39	5.12	0.046	0.0345	0.121	0.0575	ACTB,ATF2,CTNNB1,MAPK10,NFKB1,PARP6,PIK3C2A,RBX1	ARID2,CASP3,CREBBP,JUN,SMARCA2,STAT3	ACTB,AKT3,BRAF,BTRC,CDKN1A,CREB3L2,CREBBP,FBXL5,H3-3A,JUN,MAPK3,MAPK8,NRAS,PARP6,RB1,RPTOR,SKP1,SMARCA4,SP1,TNKS,TNKS2	ARID2,CREBBP,CTNNB1,CUL1,ESR1,MAPK9,PIK3CA,RPTOR,SMARCA4,SMARCD3
Glycerol Degradation I	0				0.995					0.167				GPD2
Signaling by SCF-KIT	0	0	-2.64575	2	0.757	0.491	2.82	1.39	2.82	0.0465	0.0233	0.163	0.093	GAB2,PRKCA	STAT3	CBL,GAB2,NRAS,PRKCA,PTPN11,SOCS6,STAT5B	FYN,GRB2,PIK3CA,PRKCA
Gαs Signaling	0	0	-1.41421	2	0.411	1.55	2.28	1.39	2.28	0.0236	0.0315	0.0945	0.063	ATF2,GNA12,HTR4	ADCY2,CREBBP,GNAO1,GNB1	ADCY9,ADD1,ADD3,BRAF,CREB3L2,CREBBP,GNA14,GNAO1,GNAQ,GNAS,MAPK3,RAPGEF2	CREBBP,GNA13,GNAO1,GNAQ,GNAZ,MAP2K1,MAP2K2,RYR2
Endocannabinoid Neuronal Synapse Pathway	-2.82843	1.34164	-2.7136	3	2.28	1.93	1.39	1.39	2.28	0.0533	0.0333	0.0733	0.06	CACNA1A,CACNB1,CACNB4,MAPK10,PDIA3,PLCB3,PLCL1,PPP3CA	ADCY2,GNAO1,GNB1,GRIA1,GRIA4	ADCY9,CACNA2D1,GNA14,GNAO1,GNAQ,MAPK3,MAPK8,PLCE1,PLCL1,PPP3CB,PPP3R1	CACNA1B,CACNA1C,CACNB2,GNAO1,GNAQ,GRIA4,MAPK9,PLCG1,TRPV1
Glycerophospholipid biosynthesis	-1.88982	0	-2.64575	2.82843	2.12	0.494	0.589	1.38	2.12	0.0547	0.0156	0.0547	0.0625	AGPAT3,DDHD2,GPD2,LCLAT1,PITPNM2,PLA2G6,PTDSS2	CRLS1,CSNK2A1	CHPT1,CPNE3,DDHD2,ETNK1,OSBPL8,PLD1,SLC44A1	AGPAT5,CDS2,CHPT1,CSNK2B,GPAT4,MBOAT7,PITPNM1,PLA2G4A
Wound Healing Signaling Pathway	-2.82843	0	-2.98481	2.49615	1.13	0.409	3.3	1.37	3.3	0.0321	0.012	0.0884	0.0522	ACVR2A,COL8A1,ITGB1,MAPK10,NFKB1,PRKCA,SOS2,TGFBR3	CERT1,COL5A2,JUN	CALCA,CERT1,COL1A2,COL3A1,COL4A3,COL5A2,COL5A3,EDA,JUN,LAMA2,LAMC1,MAPK3,MAPK8,NFKBIA,NRAS,PRKCA,RRAS,RRAS2,SHC1,TAC1,TGFBR1,TNFSF9	COL26A1,EDA,FN1,GRB2,LAMA2,LAMB1,MAP2K1,MAP2K2,MAP2K6,MAPK9,PRKCA,SOS2,TRPV1
Role of MAPK Signaling in the Pathogenesis of Influenza	0	0	0	0	1.78	0.273	1.28	1.37	1.78	0.0595	0.0119	0.0833	0.0714	ATF2,MAPK10,PLA2G6,PRKCA,RABGEF1	CASP3	AKT3,MAPK3,MAPK8,NRAS,PRKCA,RRAS,RRAS2	MAP2K1,MAP2K2,MAP2K6,MAPK9,PLA2G4A,PRKCA
NFE2L2 regulating tumorigenic genes		0	0	0		1.02	1.15	1.37			0.0909	0.182	0.182		CREBBP	CREBBP,SP1	BCL2L1,CREBBP
Activation of anterior HOX genes in hindbrain during early embryogenesis	0	0	-1.63299	2.44949	0	1.39	0.911	1.37	1.39	0.0119	0.0357	0.0714	0.0714	POLR2B	CREBBP,JUN,POLR2F	CREBBP,CTCF,JUN,KDM6A,PBX1,SUZ12	CREBBP,EED,KMT2C,PIAS2,RARB,RBBP7
Apoptosis Signaling	0	0	1.94145	-1.63299	0.93	0.209	3.47	1.36	3.47	0.0377	0.00943	0.123	0.066	CAPN1,NFKB1,PRKCA,ROCK1	CASP3	BIRC6,CAPNS1,LMNA,MAPK3,MAPK8,NFKBIA,NRAS,PRKCA,PRKCE,ROCK1,RRAS,RRAS2,XIAP	BCL2L1,MAP2K1,MAP2K2,MAP4K4,PLCG1,PRKCA,ROCK1
D-myo-inositol (1,4,5)-Trisphosphate Biosynthesis	0		0	0	1.12		0.55	1.36		0.0769		0.0769	0.115	PIP5K1A,PLCB3		PI4KA,PLCE1	PI4KB,PIP5K1C,PLCG1
TP53 Regulates Metabolic Genes	0	0	-3.60555	1.63299	2.41	0.748	4.47	1.35	4.47	0.0706	0.0235	0.153	0.0706	COX8A,RRAGA,SESN1,TSC1,YWHAH,YWHAZ	MT-CO3,YWHAZ	AGO3,AKT3,LAMTOR2,MT-CO1,MT-CO3,RPTOR,SESN1,SESN3,TNRC6B,TXN,YWHAB,YWHAG,YWHAQ	DDIT4,MT-CO3,RPTOR,SESN1,YWHAE,YWHAQ
Integrin cell surface interactions	0	0	-2.12132	2.44949	0.723	0.27	1.68	1.35	1.68	0.0353	0.0118	0.0941	0.0706	CD44,COL8A1,ITGB1	COL5A2	BSG,COL1A2,COL3A1,COL4A3,COL5A2,COL5A3,FBN1,SPP1	AGRN,CD47,FBN1,FN1,HSPG2,ITGB8
Oxidative Phosphorylation	0	-1.13389	-2.68328	-0.377964	8.15	5.2	8.74	1.33	8.74	0.13	0.0741	0.194	0.0648	COX8A,MT-CYB,MT-ND1,MT-ND2,MT-ND4,MT-ND5,NDUFA1,NDUFA13,NDUFA2,NDUFB6,NDUFV1,NDUFV3,UQCRC1,UQCRQ	ATPAF2,CYB5B,MT-CO3,MT-CYB,MT-ND1,MT-ND2,MT-ND4,NDUFA9	ATP5F1A,ATP5MC3,ATP5ME,COX17,CYB5B,MT-ATP6,MT-CO1,MT-CO3,MT-CYB,MT-ND1,MT-ND2,MT-ND3,MT-ND4,MT-ND5,NDUFA12,NDUFB3,NDUFB7,NDUFS3,SDHD,UQCR11,UQCRC2	ATP5MC3,ATP5PD,MT-CO3,MT-CYB,MT-ND1,MT-ND2,NDUFV2
TCA Cycle II (Eukaryotic)	0	0	-2		0.474	0.726	1.9			0.0435	0.0435	0.174		DLST	FH	ACO2,IDH3B,OGDH,SDHD
Telomerase Signaling	0	0	-2.33333	1.63299	0.908	0.204	3.95	1.33	3.95	0.037	0.00926	0.13	0.0648	PIK3C2A,PPM1L,SOS2,TERF2IP	PPM1J	AKT3,CDKN1A,HDAC7,HDAC9,HSP90AA1,HSP90AB1,MAPK3,NRAS,PPP2R5B,RB1,RRAS,RRAS2,SHC1,SP1	GRB2,HDAC4,MAP2K1,MAP2K2,PIK3CA,PPP2R5A,SOS2
PPAR Signaling	0	0	0.83205	-1.88982	0.244	0.595	3.39	1.33	3.39	0.0185	0.0185	0.12	0.0648	NFKB1,SOS2	CREBBP,JUN	AIP,CREBBP,HSP90AA1,HSP90AB1,JUN,MAPK3,NFKBIA,NRAS,RRAS,RRAS2,SHC1,SNW1,STAT5B	CREBBP,GRB2,MAP2K1,MAP2K2,MAP4K4,PDGFRA,SOS2
Regulation of the Epithelial Mesenchymal Transition in Development Pathway	0		0	-1.34164	0.713		0.576	1.33		0.0349		0.0581	0.0698	CTNNB1,DVL1,NFKB1		GLI1,GLIS2,GSK3B,PTCH1,TCF4	APC,CTNNB1,GSK3B,PTCH1,SUFU,TCF4
Centrosomal KIAA0586 Signaling Pathway	1.34164		-2.12132	0.707107	1.07		0.786	1.31		0.0379		0.0606	0.0606	CD44,CEP131,NIN,PIK3C2A,RBX1		BTRC,CSPG4,PCM1,PKD2,PSMA3,PSMB7,PTCH1,SKP1	CSPG4,CUL1,FGF14,MACF1,PIK3CA,PSMC3,PSMC5,PTCH1
Response to elevated platelet cytosolic Ca2+	-1.63299	0	-2.12132	2.82843	1.53	0.476	0.786	1.31	1.53	0.0455	0.0152	0.0606	0.0606	ABCC4,CFL1,OLA1,PRKCA,SERPING1,SPARC	FLNA,SPARC	ANXA5,APLP2,APP,CYRIB,PRKCA,RARRES2,SELENOP,VCL	CDC37L1,CLU,FLNA,FN1,PRKCA,SCG3,STXBP3,VCL
Mitotic Prometaphase	-1.34164	2	-3.05085	2.7136	0.531	0.94	1.14	1.3	1.3	0.0244	0.0195	0.0634	0.0537	CEP131,CLASP2,MZT1,NUP98,ODF2	CSNK2A1,DYNLL2,RAD21,SMC4	CLASP1,EML4,HSP90AA1,NEK7,NME7,PCM1,PDS5A,PPP2R5B,RPS27,SFI1,STAG1,TUBB3,YWHAG	AHCTF1,CSNK1D,CSNK2B,DYNC1H1,PAFAH1B1,PPP2R5A,RANGAP1,STAG1,STAG2,WAPL,YWHAE
Signaling by LTK			0	0			1.09	1.3				0.167	0.167			SHC1,TNK2	GRB2,PIK3CA
Presynaptic depolarization and calcium channel opening	0		0	0	2.97		0.41	1.3		0.25		0.0833	0.167	CACNA1A,CACNB1,CACNB4		CACNA2D1	CACNA1B,CACNB2
Eicosanoid Signaling	-3.74166	2.23607	-3.7097	3.60555	3.28	0.949	2.28	1.29	3.28	0.0496	0.0177	0.0745	0.0496	ABCC4,AP1M1,ATF2,CTNNB1,ITGB1,NFKB1,P2RX3,PDIA3,PIK3C2A,PLA2G6,PLCB3,PLCL1,PRKCA,PRKD1	ADCY2,AP1S1,CREBBP,GNAO1,GNB1	ADCY9,AKT3,ATP2A2,BRAF,CREB3L2,CREBBP,GNA14,GNAO1,GNAQ,GNAS,GSK3A,HSPB1,MAPK3,NRAS,PLCE1,PLCL1,PRKCA,PRKCE,RRAS,RRAS2,TCF4	CREBBP,CTNNB1,GNAO1,GNAQ,MAP2K1,MAP2K2,MAPKAP1,PIK3CA,PLA2G4A,PLCG1,PRKCA,PRKCD,PRKCZ,TCF4
Mitochondrial Uncoupling	0				0.932					0.143				SLC25A27
Neurovascular Coupling Signaling Pathway	-0.632456	0	-1.66667	0.57735	2.54	0.458	0	1.28	2.54	0.0474	0.0129	0.0388	0.0517	CACNA1A,CACNB1,CACNB4,CALM2,ENTPD3,GABRB3,PLA2G6,PLCB3,PPP1R12B,ROCK1,TRPC3	GRIA1,GRIA4,NPR2	APP,CACNA2D1,GNAQ,GUCY1A2,MAPT,MPRIP,PPP1R12A,PRKG1,ROCK1	CACNA1B,CACNA1C,CACNB2,GABBR1,GNAQ,GRIA4,MPRIP,PLA2G4A,PPP1R12A,ROCK1,ROCK2,RYR2
Regulation of mRNA stability by proteins that bind AU-rich elements	0	0	-1.13389	1.63299	0.331	0.257	1.17	1.27	1.27	0.0225	0.0112	0.0787	0.0674	PRKCA,YWHAZ	YWHAZ	HSPB1,PRKCA,PSMA3,PSMB7,SET,XRN1,YWHAB	HNRNPD,HSPA8,PRKCA,PRKCD,PSMC3,PSMC5
CD40 Signaling	0	0	-1	2.23607	0.942	0.912	0.547	1.27	1.27	0.0448	0.0299	0.0597	0.0746	MAPK10,NFKB1,PIK3C2A	JUN,STAT3	JUN,MAPK3,MAPK8,NFKBIA	MAP2K1,MAP2K2,MAP2K6,MAPK9,PIK3CA
Macroautophagy	-0.816497	0	0	2.23607	2.93	1.64	0.293	1.27	2.93	0.0896	0.0448	0.0448	0.0746	ATG7,GABARAPL2,MAP1LC3A,RRAGA,TSC1,UVRAG	CHMP3,CHMP4B,DYNLL2	AMBRA1,LAMTOR2,RPTOR	CHMP3,GABARAPL1,MAP1LC3A,RPTOR,WIPI1
BMP signaling pathway	-2	0	-2.7136	2.44949	1.67	0.711	3.01	1.25	3.01	0.0556	0.0222	0.122	0.0667	ACVR2A,ATF2,MAPK10,NFKB1,SMAD4	CREBBP,JUN	BMP1,BMP5,BMPR1B,CREBBP,JUN,MAPK3,MAPK8,NRAS,RRAS,RRAS2,XIAP	BMP7,CREBBP,GRB2,MAP2K1,MAP2K2,MAPK9
IL-17A Signaling in Airway Cells	0	0	-2	2	0.927	0.337	0.858	1.25	1.25	0.0441	0.0147	0.0735	0.0735	MAPK10,NFKB1,PIK3C2A	STAT3	AKT3,GSK3B,MAPK3,MAPK8,NFKBIA	GSK3B,MAP2K1,MAP2K2,MAPK9,PIK3CA
Cleavage and Polyadenylation of Pre-mRNA			0	0			1.03	1.24				0.154	0.154			PAPOLA,WDR33	PAPOLA,WDR33
Cell Cycle: G1/S Checkpoint Regulation	0		0	-1	0.464		2.76	1.23		0.029		0.13	0.0725	RBX1,SMAD4		BTRC,CCND2,CDKN1A,FBXL5,GSK3B,HDAC7,HDAC9,RB1,SKP1	CUL1,GSK3B,HDAC4,MDM2,RPL11
Cachexia Signaling Pathway	-2.7136	2	-2.85774	2.18282	1.2	0.373	1.84	1.23	1.84	0.0299	0.0109	0.0652	0.0462	ACVR2A,CAPN1,HSPA14,MALAT1,MAPK10,NFKB1,PIK3C2A,PRKCA,PRKD1,STAT2,TGFBR3	ADCY2,CASP3,FBXO21,STAT3	ADCY9,AGO3,AKT3,CAPNS1,EDA,GNAS,GSK3A,GSK3B,HMGB1,HSP90AA1,HSP90AB1,IGF1R,LIFR,MAPK3,MAPK8,PRKCA,PRKCE,PSMA3,PSMB7,SMAD2,SOCS3,STAT5B,TGFBR1,TNFSF9	DDIT4,EDA,EIF2AK2,EIF2S2,GABARAPL1,GSK3B,HSPA8,LIFR,MALAT1,MAPK9,MEF2C,PIK3CA,PRKCA,PRKCD,PRKCZ,PSMC3,PSMC5
Neutrophil degranulation	-2.68328	0	-4.90189	3.27327	3.46	0	3.29	1.22	3.46	0.0419	0.00629	0.0734	0.044	ACP3,AP1M1,ARL8A,ASAH1,ATG7,ATP8A1,B2M,CAPN1,CD44,EEF1A1,EEF2,FUCA1,GAA,GLB1,MIF,NFKB1,ORMDL3,OSTF1,RAB10,ROCK1	DNAJC5,HGSNAT,HUWE1	AMPD3,APRT,ARMC8,ATP6AP2,ATP6V0A1,CAND1,CAT,CCT2,CCT8,CD55,CDK13,CPNE3,CSTB,ERP44,FTL,GDI2,HMGB1,HSP90AA1,HSP90AB1,IGF2R,KCNAB2,KPNB1,LAMTOR2,NRAS,PLD1,PLEKHO2,PSMB7,RAB10,RAB14,RAB6A,ROCK1,SCAMP1,SNAP25,UBR4,VCL	ANO6,ATP11A,ATP6V0A1,B2M,CD47,CSNK2B,DYNC1H1,FTL,HEXB,HSPA8,HUWE1,KCMF1,MLEC,PRKCD,PSMC3,PTPRJ,RAB10,RAB6A,ROCK1,VAPA,VCL
Tumoricidal Function of Hepatic Natural Killer Cells		0				0.709					0.0417				CASP3
Adipogenesis pathway	-0.447214	0	0.301511	0	1.01	0.451	1.62	1.22	1.62	0.0362	0.0145	0.0797	0.058	ACVR2A,ATG7,CTNNB1,KAT7,SIRT2	GTF2H4,MNAT1	BMPR1B,CDK7,CLOCK,HDAC7,HDAC9,KAT2B,KAT6A,NR2F2,RB1,SENP2,STAT5B	BMP7,CTNNB1,EBF1,HDAC4,KAT6A,KLF5,PPIP5K1,RBBP7
Parkinson's Signaling Pathway	-1	1	2.04124	0.774597	4.29	2.62	2.63	1.21	4.29	0.0538	0.0285	0.0759	0.0475	ACTB,ATP6V0D1,CACNA1A,CACNB1,CACNB4,CALM2,MT-ND1,MT-ND2,MT-ND4,MT-ND5,NDUFA1,NDUFA13,NDUFA2,NDUFB6,NDUFV1,NDUFV3,NFKB1	ATP6V0D1,CASP3,GRIA1,GRIA4,MT-ND1,MT-ND2,MT-ND4,NDUFA9,TOMM20	ACTB,ATP6AP1,ATP6AP2,ATP6V0A1,ATP6V0B,ATP6V0E2,ATP6V1G1,CACNA2D1,CAMK2D,EDA,MAPK8,MT-ND1,MT-ND2,MT-ND3,MT-ND4,MT-ND5,NDUFA12,NDUFB3,NDUFB7,NDUFS3,PRKN,TNFSF9,TUBB3,UCHL1	ACTG1,ATP6V0A1,ATP6V0B,ATP6V0D1,CACNA1B,CACNA1C,CACNB2,CAMK2D,EDA,GRIA4,MT-ND1,MT-ND2,NDUFV2,SLC11A2,UCHL1
MAPK6/MAPK4 signaling		0	1.63299	0		0.696	1.49	1.21			0.0217	0.087	0.0652		JUN,SEPTIN7	AGO3,CDC14A,DNAJB1,HSPB1,JUN,PSMA3,PSMB7,TNRC6B	CDC14A,CDC14B,CDC42,PSMC3,PSMC5,SEPTIN7
Apelin Muscle Signaling Pathway	0	0	0	0	0.235	1.14	1.33	1.21	1.33	0.0204	0.0408	0.102	0.0816	GNA12	GNAO1,GNB1	AKT3,GNA14,GNAO1,GNAQ,GNAS	GNA13,GNAO1,GNAQ,GNAZ
PFKFB4 Signaling Pathway	0	0	0	2	0.235	0.446	1.33	1.21	1.33	0.0204	0.0204	0.102	0.0816	ATF2	CREBBP	CREB3L2,CREBBP,GNAS,MAPK3,RPS6KA5	CREBBP,MAP2K1,MAP2K2,MAP2K6
Signaling by NTRK3 (TRKC)	0	0	0	0	0.384	0.624	0.926	1.21	1.21	0.0333	0.0333	0.1	0.1	NELFB	CASP3	NRAS,NTRK3,SHC1	GRB2,PIK3CA,PLCG1
Melanoma Signaling	0		-2.12132	2	0.23		3.09	1.19		0.02		0.16	0.08	PIK3C2A		AKT3,BRAF,CDKN1A,MAPK3,NRAS,RB1,RRAS,RRAS2	MAP2K1,MAP2K2,MDM2,PIK3CA
Transcriptional Regulatory Network in Embryonic Stem Cells	-2.23607	0	-2.49615	1.66667	0.785	0.361	2.18	1.19	2.18	0.0305	0.0122	0.0854	0.0549	ACVR2A,CTNNB1,PIK3C2A,SMAD4,TGFBR3	L1CAM,STAT3	AKT3,BMPR1B,GSK3B,IGF1R,IGF2R,KAT6A,LIFR,MAPK3,NRAS,RRAS,RRAS2,SET,SMAD2,TGFBR1	ALKBH5,CTNNB1,GSK3B,KAT6A,LIFR,MAP2K1,MAP2K2,PIK3CA,TBX3
Fcgamma receptor (FCGR) dependent phagocytosis	-0.447214	0	-2.11058	3	1.58	0	1.81	1.19	1.81	0.0427	0.0061	0.0793	0.0549	ABI2,ACTB,CFL1,LIMK1,PLA2G6,VAV2,WIPF3	WASL	ABI1,ACTB,ACTR3,BAIAP2,DOCK1,ELMO1,HSP90AA1,HSP90AB1,MAPK3,PLD1,PRKCE,WASF2,WIPF1	ACTG1,CDC42,FYN,GRB2,MYO5A,NCKAP1,PIK3CA,PLCG1,PRKCD
nNOS Signaling in Neurons	0		0	0	2.74		1.3	1.19		0.1		0.1	0.08	CALM2,CAPN1,PPP3CA,PRKCA,PRKD1		CAPNS1,PPP3CB,PPP3R1,PRKCA,PRKCE	DLG2,PRKCA,PRKCD,PRKCZ
GABAergic Receptor Signaling Pathway (Enhanced)	0.447214	0	-0.447214	0.707107	0.992	0.876	0	1.19	1.19	0.0357	0.0214	0.0357	0.0571	CACNA1A,CACNB1,CACNB4,GABRB3,GLUD1	ADCY2,GNAO1,GNB1	ADCY9,CACNA2D1,GNAO1,NRXN3,SLC6A13	CACNA1B,CACNA1C,CACNB2,CNTNAP2,GABBR1,GNAO1,GPHN,NRXN1
Carnitine metabolism				0				1.18					0.143				CPT1A,SLC25A20
Sonic Hedgehog Signaling			-1	0			1.46	1.17				0.129	0.0968			GLI1,GLIS2,GSK3B,PTCH1	GSK3B,PTCH1,SUFU
Signaling by CSF1 (M-CSF) in myeloid cells	0	0	-2	0	0.373	0.611	1.46	1.17	1.46	0.0323	0.0323	0.129	0.0968	GAB2	STAT3	CBL,GAB2,PTPN11,SHC1	FYN,GRB2,PIK3CA
Cell Cycle: G2/M DNA Damage Checkpoint Regulation	0	0	1.26491	0	1.22	0.432	6.2	1.16	6.2	0.0588	0.0196	0.235	0.0784	RBX1,YWHAH,YWHAZ	YWHAZ	BTRC,CDK7,CDKN1A,FBXL5,HIPK2,KAT2B,SKP1,TOP2B,TRIP12,YWHAB,YWHAG,YWHAQ	CUL1,MDM2,YWHAE,YWHAQ
Gap junction trafficking and regulation	0	0	-1	2	0.645	0.432	0.827	1.16	1.16	0.0392	0.0196	0.0784	0.0784	ACTB,DNM1	DNM1	ACTB,AP2M1,DAB2,TUBB3	ACTG1,DNM1,DNM2,TJP1
Interleukin-1 processing	0				0.83					0.111				NFKB1
Amyloid Processing	0	0	-2.44949	0	0.219	0.425	2.98	1.14	2.98	0.0192	0.0192	0.154	0.0769	CAPN1	CSNK2A1	AKT3,APP,CAPNS1,CSNK1A1,GSK3B,MAPK3,MAPT,PRKCE	CSNK1A1,CSNK1D,CSNK2B,GSK3B
Interleukin-15 signaling	0	0	0	0	1.55	0.896	1.69	1.13	1.69	0.133	0.0667	0.2	0.133	GAB2,SOS2	STAT3	GAB2,SHC1,STAT5B	GRB2,SOS2
Hedgehog 'on' state	0	0	-2.64575	2.82843	0.331	0	0.443	1.13	1.13	0.0208	0.00694	0.0486	0.0556	PIK3C2A,RBX1,STK32A	GPR161	CSNK1A1,GLI1,NME7,PI4KA,PSMA3,PSMB7,PTCH1	CSNK1A1,NUMB,PI4KB,PIK3CA,PSMC3,PSMC5,PTCH1,SUFU
Phagosome Maturation	0	0	0	0	0	1.16	2.02	1.11	2.02	0.0175	0.0234	0.0819	0.0526	ATP6V0D1,B2M,VPS41	ATP6V0D1,DYNLL2,STX1A,VPS37A	ATP6AP1,ATP6AP2,ATP6V0A1,ATP6V0B,ATP6V0E2,ATP6V1G1,CANX,DYNC2H1,NSF,SNAP25,STX16,TUBB3,VAMP2,VTI1A	ATP6V0A1,ATP6V0B,ATP6V0D1,B2M,CANX,DYNC1H1,NAPG,NSF,YKT6
Cristae formation	0		-1	0	0.941		1.37	1.11		0.0606		0.121	0.0909	ATP5MK,MICOS13		ATP5F1A,ATP5MC3,ATP5ME,MT-ATP6	ATP5MC3,ATP5PD,TMEM11
Signal amplification		0	0	0		0.588	0.414	1.11			0.0303	0.0606	0.0909		GNB1	GNA14,GNAQ	GNA13,GNAQ,PLA2G4A
UVA-Induced MAPK Signaling	-2.23607	0	-2.82843	0	2.76	1.23	3.81	1.1	3.81	0.0714	0.0306	0.133	0.0612	MAPK10,PARP6,PDIA3,PIK3C2A,PLCB3,PLCL1,PRKCA	CASP3,JUN,SMPD3	JUN,MAPK3,MAPK8,NRAS,PARP6,PLCE1,PLCL1,PRKCA,RPS6KA5,RRAS,RRAS2,TNKS,TNKS2	BCL2L1,MAPK9,PIK3CA,PLCG1,PRKCA,SMPD3
IL-1 Signaling	0	0	-0.816497	0	0.604	1.92	2.21	1.1	2.21	0.0306	0.0408	0.102	0.0612	GNA12,MAPK10,NFKB1	ADCY2,GNAO1,GNB1,JUN	ADCY9,GNA14,GNAO1,GNAQ,GNAS,IRAK3,JUN,MAP3K1,MAPK8,NFKBIA	GNA13,GNAO1,GNAQ,GNAZ,MAP2K6,MAPK9
IL-13 Signaling Pathway	0	0	-1.63299	2.64575	0.433	1	0.425	1.09	1.09	0.0244	0.0244	0.0488	0.0569	CTNNB1,PIK3C2A,ROCK1	DUSP1,JUN,STAT3	AKT3,FAM120A,JUN,MAPK3,ROCK1,SOCS3	BCL2L1,CTNNB1,FYN,PIK3CA,PRKCD,ROCK1,ROCK2
Protein repair			0				1.66					0.333				MSRB1,TXN
4-1BB Signaling in T Lymphocytes	0	0	0	0	1.66	0.577	1.96	1.08	1.96	0.0882	0.0294	0.147	0.0882	ATF2,MAPK10,NFKB1	JUN	JUN,MAPK3,MAPK8,NFKBIA,TNFSF9	MAP2K1,MAP2K2,MAPK9
Role of JAK1, JAK2 and TYK2 in Interferon Signaling	0	0			1.09	0.664				0.0741	0.037			NFKB1,STAT2	STAT3
Hepatic Cholestasis	-2.44949	0	-1.60357	2.7136	0.983	0.48	1.14	1.08	1.14	0.0311	0.0133	0.0622	0.0489	CALM2,MAP3K4,MAPK10,NFKB1,PPP3CA,PRKCA,PRKD1	ADCY2,JUN,PPRC1	ADCY9,AKT3,EDA,IRAK3,JUN,MAP3K4,MAPK3,MAPK8,NFKBIA,PPP3CB,PPP3R1,PRKCA,PRKCE,TNFSF9	EDA,ESR1,LBP,MAP2K1,MAP2K2,MAPK9,NFATC3,PRKCA,PRKCD,PRKCZ,SLC4A2
SUMOylation of DNA methylation proteins	0	0	0	0	0.606	0.87	0.873	1.08	1.08	0.0625	0.0625	0.125	0.125	PHC2	SUMO1	DNMT3A,SCMH1	PHC2,SCMH1
Signal regulatory protein family interactions			0	0			0.873	1.08				0.125	0.125			PTK2,PTPN11	CD47,GRB2
S100 Family Signaling Pathway	-3.67423	0.333333	-3.53553	4.49013	2.48	0.561	0.311	1.08	2.48	0.032	0.0115	0.0409	0.0396	ADGRB3,ATF2,CACNA1A,CACNB1,CACNB4,CALM2,CTNNB1,GPR108,GRM7,GRM8,HTR4,ILK,LPAR3,MAPK10,NFKB1,PDIA3,PIK3C2A,PLA2G6,PLCB3,PLCL1,PRKCA,PRKD1,ROCK1,SMAD4,TPM3	ADGRG6,ADGRL1,CASP3,CREBBP,F2R,GPR161,JUN,LPAR3,STAT3	AKT3,APP,ARNT,ATP2A2,ATP5F1A,BRAF,BSG,CACNA2D1,CAMK2D,CDKN1A,CREB3L2,CREBBP,DLC1,GSK3B,ILK,IRAK3,JUN,LPAR1,MAPK3,MAPK8,MMP15,NTRK2,PLAT,PLCE1,PLCL1,PRKCA,PRKCE,ROCK1,S100B,SMAD2,SP1,TCF4	ADGRA2,ADGRA3,CACNA1B,CACNA1C,CACNB2,CAMK2D,CREBBP,CTNNB1,ESR1,GABBR1,GSK3B,MAP2K1,MAP2K2,MAP2K6,MAPK9,PIK3CA,PLA2G4A,PLCG1,PRKCA,PRKCD,PRKCZ,ROCK1,ROCK2,RYR2,S100A13,S100A6,S100B,SCN10A,TBK1,TCF4,TPM1
Leptin Signaling in Obesity	0	0	-2.44949	2	1.33	0.815	2.43	1.07	2.43	0.0519	0.026	0.117	0.0649	PDIA3,PIK3C2A,PLCB3,PLCL1	ADCY2,STAT3	ADCY9,AKT3,LEPR,MAPK3,PDE3A,PLCE1,PLCL1,PTPN11,SOCS3	GRB2,MAP2K1,MAP2K2,PIK3CA,PLCG1
ATM Signaling	-1	0	0.377964	0	1.49	1.21	1.71	1.07	1.71	0.05	0.03	0.09	0.06	ATF2,HP1BP3,MAPK10,PPM1L,ZEB1	CREBBP,JUN,PPM1J	CDKN1A,CREB3L2,CREBBP,JUN,MAPK8,NFKBIA,PPP2R5B,USP7,ZEB1	CREBBP,HERC2,MAPK9,MDM2,PPP2R5A,ZEB1
Amino acids regulate mTORC1	0	0	-1.88982	2	1.14	1.06	2.2	1.06	2.2	0.0545	0.0364	0.127	0.0727	ATP6V0D1,RRAGA,SESN1	ATP6V0D1,WDR24	ATP6V0B,ATP6V0E2,ATP6V1G1,DEPDC5,LAMTOR2,RPTOR,SESN1	ATP6V0B,ATP6V0D1,RPTOR,SESN1
Hypoxia Signaling in the Cardiovascular System	0	0	0	0	0.8	1.47	6.36	1.05	6.36	0.0385	0.0385	0.192	0.0641	ATF2,UBE2H,UBE2L3	CREBBP,JUN,SUMO1	ARNT,BIRC6,CREB3L2,CREBBP,HSP90AA1,HSP90AB1,JUN,NFKBIA,UBE2D2,UBE2D3,UBE2E2,UBE2E3,UBE2G1,UBE2H,UBE2W	CREBBP,CSNK1D,MDM2,UBE2D3,Ube2e1
L-serine Degradation		0		0		1.57		1.05			0.333		0.333		SDSL		SRR
SUMOylation of nuclear envelope proteins		0		0		1.57		1.05			0.333		0.333		SUMO1		RANGAP1
NF-κB Activation by Viruses	-2.23607		-2.33333	2.23607	1.91		2.39	1.05		0.0641		0.115	0.0641	ITGB1,NFKB1,PIK3C2A,PRKCA,PRKD1		AKT3,MAP3K1,MAPK3,NFKBIA,NRAS,PRKCA,PRKCE,RRAS,RRAS2	EIF2AK2,PIK3CA,PRKCA,PRKCD,PRKCZ
Transcriptional Regulation by NPAS4	0	0	0	0	0.334	0.566	1.9	1.05	1.9	0.0286	0.0286	0.143	0.0857	RET	CREBBP	AGO3,ARNT,CREBBP,MAPK3,TNRC6B	CREBBP,MDM2,RET
VDR/RXR Activation	0	0	2	0	0.398	0.295	1.88	1.05	1.88	0.0256	0.0128	0.103	0.0641	PRKCA,PRKD1	CSNK2A1	CDKN1A,IGFBP5,IGFBP6,NCOA2,PRKCA,PRKCE,SP1,SPP1	NCOA2,PRKCA,PRKCD,PRKCZ,PSMC5
Pulmonary Healing Signaling Pathway	-1.88982	0	-3.05085	3.16228	1.18	0	1.2	1.05	1.2	0.0348	0.00498	0.0647	0.0498	CFL1,CTNNB1,MAPK10,NFKB1,PRKCA,PRKD1,SOS2	STAT3	BMPR1B,BRAF,MAPK3,MAPK8,MMP15,NFKBIA,NRAS,PRKCA,PRKCE,RRAS,RRAS2,STAT5B,TCF4	CDC42,CTNNB1,FYN,GRB2,MAPK9,PRKCA,PRKCD,PRKCZ,SOS2,TCF4
CREB Signaling in Neurons	-4.02492	1	-4.79583	4.47214	3.56	1.98	0.452	1.05	3.56	0.039	0.0195	0.0438	0.0406	ADGRB3,ATF2,CACNA1A,CACNB1,CACNB4,CALM2,GHR,GNA12,GPR108,GRIK1,GRM7,GRM8,HTR4,LPAR3,NTRK1,PDIA3,PIK3C2A,PLCB3,PLCL1,POLR2B,PRKCA,PRKD1,SOS2,TGFBR3	ADCY2,ADGRG6,ADGRL1,CREBBP,F2R,GNAO1,GNB1,GPR161,GRIA1,GRIA4,LPAR3,POLR2F	ADCY9,AKT3,BMPR1B,CACNA2D1,CAMK2D,CREB3L2,CREBBP,GHR,GNA14,GNAO1,GNAQ,GNAS,IGF1R,IGF2R,LPAR1,MAPK3,NRAS,NTRK2,NTRK3,PLCE1,PLCL1,PRKCA,PRKCE,RRAS,RRAS2,SHC1,TGFBR1	ADGRA2,ADGRA3,CACNA1B,CACNA1C,CACNB2,CAMK2D,CREBBP,GABBR1,GHR,GNA13,GNAO1,GNAQ,GNAZ,GRB2,GRIA4,GRIK1,MAP2K1,MAP2K2,PDGFRA,PIK3CA,PLCG1,PRKCA,PRKCD,PRKCZ,SOS2
Maturity Onset Diabetes of Young (MODY) Signaling	0	0	0	0	1.31	0.295	0	1.05	1.31	0.0513	0.0128	0.0385	0.0641	CACNA1A,CACNB1,CACNB4,NFKB1	CREBBP	CACNA2D1,CREBBP,OGDH	APOE,CACNA1B,CACNA1C,CACNB2,CREBBP
Adrenomedullin signaling pathway	-2.64575	0	-3.57771	2.52982	1.56	0.562	3.69	1.04	3.69	0.0396	0.0149	0.099	0.0495	CALM2,MAPK10,NFKB1,PDIA3,PIK3C2A,PLCB3,PLCL1,SOS2	ADCY2,CASP3,NPR2	ADCY9,AKT3,ARNT,BRAF,GNA14,GNAQ,GNAS,GSK3A,GSK3B,GUCY1A2,MAPK3,MAPK8,NRAS,PLCE1,PLCL1,PRKG1,PTK2,RRAS,RRAS2,SHC1	GNAQ,GRB2,GSK3B,MAP2K1,MAP2K2,MAP2K6,MAPK9,PIK3CA,PLCG1,SOS2
Prolactin receptor signaling	0		-2.23607	0	1.45		3.36	1.03		0.118		0.294	0.118	GHR,RBX1		BTRC,GHR,PTPN11,SKP1,STAT5B	CUL1,GHR
Protein methylation	0			0	1.45			1.03		0.118			0.118	EEF1A1,EEF2			CAMKMT,HSPA8
Signaling by Type 1 Insulin-like Growth Factor 1 Receptor (IGF1R)			-2	0			2.39	1.03				0.235	0.118			IGF1R,IRS2,NRAS,SHC1	GRB2,PIK3CA
Chondroitin Sulfate Degradation (Metazoa)	0			0	0.584			1.03		0.0588			0.118	OGA			HEXA,HEXB
Striated Muscle Contraction	0		0	0	0.879		0	1.02		0.0556		0.0278	0.0833	TMOD1,TPM3		TMOD3	DMD,TMOD3,TPM1
IL-17A Signaling in Fibroblasts	0	0	-1.41421	2.23607	0.777	1.45	1.82	1.01	1.82	0.0375	0.0375	0.1	0.0625	MAPK10,NFKB1,PRKCA	JUN,SERPINH1,STAT3	COL1A2,GSK3B,JUN,MAPK3,MAPK8,NFKBIA,P4HA1,PRKCA	FN1,GSK3B,IGF2BP2,MAPK9,PRKCA
Beta-catenin independent WNT signaling	-1.88982	0	-3.16228	2.82843	1.53	0.257	1.42	1.01	1.53	0.039	0.00976	0.0683	0.0488	CTNNB1,DAAM1,DVL1,PIK3C2A,PLCB3,PPP3CA,PRKCA,STK32A	GNAO1,GNB1	AGO3,AP2M1,DAAM1,GNAO1,NME7,PI4KA,PPP3CB,PPP3R1,PRICKLE1,PRKCA,PRKG1,PSMA3,PSMB7,TNRC6B	AP2A1,CTNNB1,GNAO1,PI4KB,PIK3CA,PRKCA,PSMC3,PSMC5,ROR1,RYK
Regulation of endogenous retroelements	0	0	-1.88982	2.44949	0	0.618	0.898	1.01	1.01	0.00962	0.0192	0.0673	0.0577	ACTB	CHD3,SMARCA2	ACTB,ARID1B,CHD3,DNMT3A,EHMT1,SMARCA4,SUMO2	CHD4,MORC2,RBBP7,SMARCA4,SMARCD3,TASOR
Signaling by PDGF		0	-3.31662	2		1.02	4.76	1			0.0345	0.19	0.069		COL5A2,STAT3	COL3A1,COL4A3,COL5A2,COL5A3,NRAS,PLAT,PTPN11,RAPGEF1,RASA1,SPP1,STAT5B	GRB2,PDGFRA,PIK3CA,PLCG1
Cancer Drug Resistance by Drug Efflux	0		-2.44949	2	0		1.54	1		0.0172		0.103	0.069	NFKB1		AKT3,BRAF,MAPK3,NRAS,RRAS,RRAS2	MAP2K1,MAP2K2,MDM2,PIK3CA
Triacylglycerol Biosynthesis	0	0	0	0	1.08	0.388	0	1	1.08	0.0517	0.0172	0.0172	0.069	AGPAT3,LCLAT1,SIRT2	CRLS1	ELOVL1	AGPAT5,GPAT4,MBOAT7,TMEM68
Xenobiotic Metabolism CAR Signaling Pathway	0	0	-1.50756	-0.301511	0	0	0.471	0.996	0.996	0.0129	0.00858	0.0472	0.0472	PPM1L,PRKCA,PRKD1	CREBBP,PPM1J	CREBBP,HSP90AA1,HSP90AB1,MAPK3,PPP2R5B,PRKCA,PRKCE,RACK1,SNW1,SULT4A1,UST	CREBBP,DNAJC7,HS6ST3,MAP2K1,MAP2K2,MAP2K6,PPP2R5A,PRKCA,PRKCD,PRKCZ,UST
Gene and protein expression by JAK-STAT signaling after IL-12 stimulation	0	0	0	0	0.86	0.545	0.731	0.992	0.992	0.0541	0.027	0.0811	0.0811	CFL1,MIF	MSN	AIP,HNRNPA2B1,HNRNPDL	CDC42,HNRNPA2B1,HNRNPDL
Gastrin-CREB signalling pathway via PKC and MAPK	0		0	0	0.563		1.47	0.988		0.0556		0.167	0.111	PRKCA		MAPK3,NRAS,PRKCA	GRB2,PRKCA
Dermatan Sulfate Degradation (Metazoa)	0			0	0.563			0.988		0.0556			0.111	OGA			HEXA,HEXB
CDK5 Signaling	-1	0	-2.11058	1.34164	1.4	0.606	2.94	0.98	2.94	0.0472	0.0189	0.113	0.0566	CACNA1A,CAPN1,ITGB1,MAPK10,PPM1L	ADCY2,PPM1J	ADCY9,GNAS,LAMA2,LAMC1,MAPK3,MAPK8,MAPT,NRAS,NTRK2,PPP2R5B,RRAS,RRAS2	LAMA2,LAMB1,MAP2K1,MAP2K2,MAPK9,PPP2R5A
Costimulation by the CD28 family	0		-2.23607	2.64575	0		0	0.976		0.0153		0.0382	0.0534	PIK3C2A,STK32A		AKT3,NME7,PI4KA,PPP2R5B,PTPN11	CDC42,FYN,GRB2,MAPKAP1,PI4KB,PIK3CA,PPP2R5A
Transport of inorganic cations/anions and amino acids/oligopeptides	0		-2.23607	2.44949	0.528		0.356	0.951		0.0278		0.0463	0.0556	SLC20A1,SLC24A2,SLC7A7		AHCYL2,SLC24A3,SLC4A3,SLC9A1,SLC9A9	SLC12A4,SLC24A2,SLC43A2,SLC4A2,SLC4A4,SLC6A6
FOXO-mediated transcription	0	0	-2.64575	0	0.543	1.9	5.26	0.949	5.26	0.0526	0.105	0.368	0.105	YWHAZ	CREBBP,YWHAZ	AKT3,CREBBP,KAT2B,TXN,YWHAB,YWHAG,YWHAQ	CREBBP,YWHAQ
Osteoarthritis Pathway	-1.34164	0	0	0.707107	0.613	0	2.09	0.949	2.09	0.0252	0.0084	0.0756	0.0462	ATF2,CTNNA1,CTNNB1,ITGB1,NFKB1,SMAD4	CASP3,CREBBP	ANKH,ANXA5,CREB3L2,CREBBP,CTNNA1,DCN,GLI1,GLIS2,HMGB1,OCRL,PTCH1,RARRES2,SDC4,SMAD2,SP1,SPP1,TCF4,TGFBR1	CREBBP,CTNNA1,CTNNA2,CTNNB1,DDIT4,FN1,HDAC4,ITGB8,MEF2C,PTCH1,TCF4
Mitochondrial L-carnitine Shuttle Pathway				0				0.949					0.105				ACSL6,CPT1A
RHO GTPases activate CIT	0		0	0	1.36		1.41	0.949		0.105		0.158	0.105	MYL6,PPP1R12B		MYL9,PPP1R12A,RHOB	MYL9,PPP1R12A
Transport of bile salts and organic acids, metal ions and amine compounds		0	-1.63299	2.23607		0.273	0.911	0.947			0.0119	0.0714	0.0595		EMB	BSG,CP,SLC13A4,SLC44A1,SLC5A3,SLC6A13	CP,RUNX1,SLC11A2,SLC39A10,SLC6A6
Ovarian Cancer Signaling	0		-1.88982	0	0.512		1.24	0.946		0.0252		0.0692	0.0503	CD44,CTNNB1,DVL1,PIK3C2A		AKT3,BRAF,GSK3B,HDAC7,HDAC9,MAPK3,NRAS,RB1,RRAS,RRAS2,TCF4	APC,CTNNB1,GSK3B,HDAC4,MAP2K1,MAP2K2,PIK3CA,TCF4
Glycogen Degradation III	0				0.717					0.0833				GAA
Lysine catabolism	0				0.717					0.0833				DLST
Neurotransmitter receptors and postsynaptic signal transmission	0				0.717					0.0833				NBEA
ISGylation Signaling Pathway	-1.34164	0	0.447214	0.816497	1.36	0.202	0.348	0.937	1.36	0.0459	0.00917	0.0459	0.055	ITGB1,MAPK10,NFKB1,STAT2,UBE2L3	CREBBP	CREBBP,MAPK8,NEDD4,PRKN,XIAP	CREBBP,EIF2AK2,MAPK9,NEDD4,TBK1,TRIM25
Molybdenum Cofactor Biosynthesis				0				0.934					0.25				GPHN
D-glucuronate Degradation I			0	0			0.819	0.934				0.25	0.25			AKR1A1	AKR1A1
Assembly of collagen fibrils and other multimeric structures	0	0	-2.44949		0	0.372	1.45			0.0164	0.0164	0.0984		COL8A1	COL5A2	BMP1,COL1A2,COL3A1,COL4A3,COL5A2,COL5A3
Activation of NMDA receptors and postsynaptic events		0	-2.64575	2		0.748	1.26	0.931			0.0235	0.0824	0.0588		GRIA1,GRIA4	CAMK2D,DLG1,MAPK3,MAPT,NEFL,NRAS,TUBB3	CAMK2D,DLG2,GRIA4,NEFL,RASGRF2
Role of Osteoblasts in Rheumatoid Arthritis Signaling Pathway	1.34164	0	-0.83205	-0.301511	0.603	0	0.763	0.931	0.931	0.025	0.00417	0.0542	0.0458	ACVR2A,CTNNB1,DVL1,PIK3C2A,SMAD4,STAT2	STAT3	AKT3,BMPR1B,CSNK1A1,CSNK1G2,EDA,GSK3B,IGF1R,IGF2R,MAPK3,MMP15,STAT5B,TCF4,TNFSF9	APC,BMP7,CSNK1A1,CSNK1D,CSNK1G3,CTNNB1,EDA,GSK3B,LRP6,PIK3CA,TCF4
Preeclampsia Signaling Pathway	0	0	0.707107	-0.707107	0.501	0.37	0.491	0.924	0.924	0.0248	0.0124	0.0497	0.0497	CTNNB1,MAPK10,NFKB1,PIK3C2A	JUN,STAT3	AKT3,JUN,JUNB,LIFR,MAPK8,MYL9,NFKBIA,RPTOR	AMOTL2,BCAM,CTNNB1,LIFR,MAPK9,MYL9,PIK3CA,RPTOR
BAG2 Signaling Pathway	0	0	0	0	0.713	0.266	1.65	0.915	1.65	0.0349	0.0116	0.093	0.0581	HSPA14,NFKB1,STUB1	CASP3	CDKN1A,HSP90AA1,MAPK3,MAPT,PRKN,PSMA3,PSMB7,SP1	HSPA8,MDM2,PSMC3,PSMC5,STUB1
Receptor-type tyrosine-protein phosphatases	0		-2.23607	0	1.32		3.01	0.911		0.1		0.25	0.1	PPFIBP1,PTPRF		NTRK3,PPFIA1,PPFIA2,PTPRD,PTPRF	PTPRF,SLITRK1
Apelin Liver Signaling Pathway	0		-2	0	0.524		2.12	0.911		0.05		0.2	0.1	MAPK10		COL1A2,GSK3A,GSK3B,MAPK8	GSK3B,MAPK9
Formation of ATP by chemiosmotic coupling	0		-1	0	0.524		2.12	0.911		0.05		0.2	0.1	ATP5MK		ATP5F1A,ATP5MC3,ATP5ME,MT-ATP6	ATP5MC3,ATP5PD
SUMOylation of transcription factors		0	0	0		0.781	0.251	0.911			0.05	0.05	0.1		SUMO1	SUMO2	MDM2,PIAS2
Respiratory electron transport	0	-1.63299	-2.84019	-1.34164	9.35	3.83	5.66	0.884	9.35	0.159	0.0682	0.17	0.0568	COX8A,MT-CYB,MT-ND1,MT-ND2,MT-ND4,MT-ND5,NDUFA1,NDUFA13,NDUFA2,NDUFB6,NDUFV1,NDUFV3,UQCRC1,UQCRQ	MT-CO3,MT-CYB,MT-ND1,MT-ND2,MT-ND4,NDUFA9	MT-CO1,MT-CO3,MT-CYB,MT-ND1,MT-ND2,MT-ND3,MT-ND4,MT-ND5,NDUFA12,NDUFB3,NDUFB7,NDUFS3,SDHD,UQCR11,UQCRC2	MT-CO3,MT-CYB,MT-ND1,MT-ND2,NDUFV2
Regulation of mitotic cell cycle	0		-2.82843	2.23607	0		1.59	0.884		0.0114		0.0909	0.0568	CDC27		ANAPC1,ANAPC5,BTRC,CDC14A,PSMA3,PSMB7,RB1,SKP1	ANAPC10,CDC14A,CUL1,PSMC3,PSMC5
White Adipose Tissue Browning Pathway	-2	0	-2.44949	2.64575	0.638	0.447	0.484	0.878	0.878	0.0288	0.0144	0.0504	0.0504	ATF2,CACNA1A,CACNB1,CACNB4	ADCY2,CREBBP	ADCY9,CACNA2D1,CREB3L2,CREBBP,GNAS,GUCY1A2,PRKG1	BMP7,CACNA1B,CACNA1C,CACNB2,CREBBP,RARB,TRPV1
Synaptic adhesion-like molecules	0	0	-2	0	0.507	1.82	2.04	0.876	2.04	0.0476	0.0952	0.19	0.0952	PTPRF	GRIA1,GRIA4	DLG1,PTPRD,PTPRF,RTN3	GRIA4,PTPRF
Formation of the ureteric bud	0		0	0	1.28		0.685	0.876		0.0952		0.0952	0.0952	ITGB1,RET		EYA1,ROBO2	RET,SLIT2
PD-1, PD-L1 cancer immunotherapy pathway	0	0	1	-1.63299	0	0	0	0.87	0.87	0.0175	0.00877	0.0351	0.0526	B2M,PIK3C2A	CSNK2A1	AKT3,GSK3B,PTPN11,STAT5B	B2M,BCL2L1,CSNK2B,GSK3B,PIK3CA,PLCG1
Oncostatin M Signaling		0	-1.88982	0		0.491	2.82	0.847			0.0233	0.163	0.0698		STAT3	MAPK3,MT2A,NRAS,RRAS,RRAS2,SHC1,STAT5B	GRB2,MAP2K1,MAP2K2
Smooth Muscle Contraction	0		-1.63299	0	1.4		2.14	0.847		0.0698		0.14	0.0698	ANXA6,MYL6,TPM3		CALD1,GUCY1A2,MYL9,PXN,SORBS1,VCL	MYL9,TPM1,VCL
Reelin signalling pathway				0				0.844					0.2				FYN
Transmission across Electrical Synapses				0				0.844					0.2				PANX1
NFE2L2 regulating ER-stress associated genes		0	0	0		1.35	0.731	0.844			0.2	0.2	0.2		CREBBP	CREBBP	CREBBP
Formation of xylulose-5-phosphate			0	0			0.731	0.844				0.2	0.2			AKR1A1	AKR1A1
Myo-inositol Biosynthesis			0	0			0.731	0.844				0.2	0.2			INPP5F	IMPA1
Formation of paraxial mesoderm	0	0	-2.23607	0	0.49	0.743	2.81	0.843	2.81	0.0455	0.0455	0.227	0.0909	CTNNB1	CREBBP	CREBBP,KAT2B,MAML2,MAML3,SNW1	CREBBP,CTNNB1
Ceramide Signaling	0	0	-1.66667	1	0.665	1.31	1.96	0.841	1.96	0.033	0.033	0.0989	0.0549	NFKB1,PIK3C2A,PPM1L	JUN,PPM1J,SMPD3	AKT3,JUN,MAP3K1,MAPK3,MAPK8,NRAS,PPP2R5B,RRAS,RRAS2	MAP2K1,PIK3CA,PPP2R5A,PRKCZ,SMPD3
NER (Nucleotide Excision Repair, Enhanced Pathway)	0	0	-2	0	1.11	2.03	0.516	0.841	2.03	0.044	0.044	0.0549	0.0549	CUL4A,DDB1,POLR2B,RBX1	CUL4A,GTF2H4,MNAT1,POLR2F	CDK7,POLK,RNF111,TOP2B,USP7	COPS2,COPS4,CUL4A,DDB2,PRIM2
Role of PI3K/AKT Signaling in the Pathogenesis of Influenza	0		-1	1	0.48		0.878	0.833		0.0299		0.0746	0.0597	NFKB1,PIK3C2A		AKT3,GSK3B,KPNA3,MAPK3,NFKBIA	GSK3B,MAP2K1,MAP2K2,PIK3CA
Guanosine Nucleotides Degradation III	0				0.657					0.0714				ACP3
CDX Gastrointestinal Cancer Signaling Pathway	0	0	0	-0.333333	0.339	0.274	0.566	0.829	0.829	0.0203	0.0102	0.0508	0.0457	CTNNB1,NFKB1,PIK3C2A,SMAD4	JUN,STAT3	AKT3,BMP1,BMP5,BRAF,EDA,GSK3B,JUN,MAPK3,TCF4,TNFSF9	BMP7,CTNNB1,EDA,GSK3B,KLF5,MAP2K1,MAP2K2,PIK3CA,TCF4
Unfolded protein response	0	0	-1	0	0.315	0.696	0.779	0.827	0.827	0.0217	0.0217	0.0652	0.0543	DNAJA2,HSPA14	AMFR,DNAJC5	CANX,DNAJB1,DNAJB6,MAPK8,MBTPS1,PPP1R15A	AMFR,CANX,DNAJC19,DNAJC7,HSPA8
Assembly and cell surface presentation of NMDA receptors	0		-2	0	0.741		1	0.826		0.0455		0.0909	0.0682	CASK,NBEA		CAMK2D,DLG1,NEFL,TUBB3	CAMK2D,DLG2,NEFL
PI3K Cascade	0		-2	0	0.265		1	0.826		0.0227		0.0909	0.0682	GAB2		GAB1,GAB2,IRS2,PTPN11	GAB1,GRB2,PIK3CA
TBC/RABGAPs	0		0	0	1.37		0.584	0.826		0.0682		0.0682	0.0682	GABARAPL2,RABGEF1,TSC1		RAB6A,RAB6B,RABGAP1	RAB4A,RAB6A,RABGAP1
Retinoid metabolism and transport	0		0	0	0.265		0.584	0.826		0.0227		0.0682	0.0682	LDLR		GPC6,SDC2,SDC4	AGRN,APOE,HSPG2
Complex I biogenesis	-0.301511	-0.447214	-2.52982	0	7.55	3.43	3.43	0.816	7.55	0.162	0.0735	0.147	0.0588	MT-ND1,MT-ND2,MT-ND4,MT-ND5,NDUFA1,NDUFA13,NDUFA2,NDUFAF6,NDUFB6,NDUFV1,NDUFV3	MT-ND1,MT-ND2,MT-ND4,NDUFA9,NDUFAF6	MT-ND1,MT-ND2,MT-ND3,MT-ND4,MT-ND5,NDUFA12,NDUFB3,NDUFB7,NDUFS3,TIMMDC1	MT-ND1,MT-ND2,NDUFAF5,NDUFV2
Branched-chain amino acid catabolism	0		0		0.507		1.3			0.0476		0.143		HIBADH		ACADSB,ACAT1,HIBADH
Methionine Degradation I (to Homocysteine)			0				1.3					0.143				AHCYL2,EHMT1,MAT2A
RANK Signaling in Osteoclasts	-2.44949	0	-2.7136	2.23607	2.89	0.244	3.45	0.813	3.45	0.0753	0.0108	0.129	0.0538	CALM2,MAP3K13,MAP3K4,MAPK10,NFKB1,PIK3C2A,PPP3CA	JUN	AKT3,CBL,JUN,MAP3K1,MAP3K3,MAP3K4,MAPK3,MAPK8,NFKBIA,PPP3CB,PPP3R1,XIAP	MAP2K1,MAP2K2,MAP2K6,MAPK9,PIK3CA
Factors involved in megakaryocyte development and platelet production	0		-1	2.23607	0		0.285	0.813		0.0108		0.043	0.0538	ACTB		ACTB,DOCK1,DOCK7,DOCK9	CDC42,DOCK5,DOCK7,DOCK9,PHF21A
C-type lectin receptors (CLRs)	0	0	-2.7136	2.64575	0.327	0	1.48	0.811	1.48	0.0207	0.0069	0.0759	0.0483	MUC15,NFKB1,PPP3CA	CREBBP	BTRC,CREBBP,NFKBIA,NRAS,PPP3CB,PPP3R1,PSMA3,PSMB7,RPS6KA5,SKP1,UBE2D2	CREBBP,CUL1,FYN,NFATC3,PRKCD,PSMC3,PSMC5
Bladder Cancer Signaling			-2.23607	0			1.66	0.808				0.084	0.0504			CDKN1A,HDAC7,HDAC9,MAPK3,MMP15,NRAS,RB1,RPS6KA5,RRAS,RRAS2	FGF14,HDAC4,MAP2K1,MAP2K2,MDM2,RASSF1
Gαi Signaling	0	0	-1.66667	0	0.926	1.35	1.8	0.79	1.8	0.034	0.0272	0.0816	0.0476	Agtr1a,GNA12,GRM7,GRM8,SOS2	ADCY2,GNAO1,GNB1,STAT3	ADCY9,GNA14,GNAO1,GNAQ,GNAS,LPAR1,MAPK3,NRAS,RGS10,RRAS,RRAS2,SHC1	GABBR1,GNA13,GNAO1,GNAQ,GNAZ,GRB2,SOS2
Urate Biosynthesis/Inosine 5'-phosphate Degradation	0				0.631					0.0667				ACP3
Role of IL-17F in Allergic Inflammatory Airway Diseases	0	0	0	0	0.712	0.467	0.946	0.785	0.946	0.0435	0.0217	0.087	0.0652	ATF2,NFKB1	CREBBP	CREB3L2,CREBBP,MAPK3,RPS6KA5	CREBBP,MAP2K1,MAP2K2
DNA damage-induced 14-3-3σ Signaling		0	0	0		0.467	0.253	0.785			0.0217	0.0435	0.0652		CASP3	AKT3,CDKN1A	BCL2L1,COP1,MDM2
ID1 Signaling Pathway	-2.44949	0	-3.44124	2.33333	0.831	0.263	3.26	0.784	3.26	0.0297	0.0099	0.0941	0.0446	ACVR2A,CTNNB1,NFKB1,PIK3C2A,SMAD4,TGFBR3	CREBBP,STAT3	ABI1,AKT3,APP,ATF3,BMPR1B,BRAF,CDKN1A,CREBBP,GSK3B,GSPT1,IGF1R,LIFR,MAPK3,NRAS,RRAS,RRAS2,SMAD2,TGFBR1,ZNF148	BCL2L1,CREBBP,CTNNB1,FN1,FYN,GSK3B,LIFR,MDM2,PIK3CA
Chondroitin and Dermatan Biosynthesis	0			0	0.995			0.771		0.167			0.167	CHSY1			CHSY1
Creatine-phosphate Biosynthesis				0				0.771					0.167				MAP4K4
NFE2L2 regulating inflammation associated genes		0	0	0		1.28	0.66	0.771			0.167	0.167	0.167		CREBBP	CREBBP	CREBBP
Selenocysteine Biosynthesis II (Archaea and Eukaryotes)			0	0			0.66	0.771				0.167	0.167			SARS1	SARS1
Glioma Invasiveness Signaling	0	0	-2.44949	0	0.448	0.871	1.18	0.769	1.18	0.0282	0.0282	0.0845	0.0563	CD44,PIK3C2A	F2R,FNBP1	MAPK3,NRAS,PTK2,RHOB,RRAS,RRAS2	CDC42,FNBP1,PIK3CA,RHOT1
SUMOylation of chromatin organization proteins	0	0	-2.23607	2	0.448	0.871	0.802	0.769	0.871	0.0282	0.0282	0.0704	0.0563	NUP98,PHC2	CHD3,SUMO1	CHD3,SCMH1,SUMO2,SUZ12,TPR	HDAC4,PHC2,PIAS2,SCMH1
Protein lipoylation	0		0		0.788		1.23			0.1		0.2		DLST		DLAT,NFU1
Formation of the posterior neural plate			0				1.23					0.2				ZEB2,ZNF521
Superpathway of Methionine Degradation			-2				1.22					0.108				AHCYL2,EHMT1,MAT2A,PCCA
SUMOylation of RNA binding proteins	0	0	-1	0	0.698	0.46	0.921	0.765	0.921	0.0426	0.0213	0.0851	0.0638	NUP98,PHC2	SUMO1	NOP58,SCMH1,SUMO2,TPR	HNRNPC,PHC2,SCMH1
Role of RIG1-like Receptors in Antiviral Innate Immunity	0	0	0	0	0.247	0.46	0.244	0.765	0.765	0.0213	0.0213	0.0426	0.0638	NFKB1	CREBBP	CREBBP,NFKBIA	CREBBP,TBK1,TRIM25
Proteasomal PSMD10 Signaling Pathway	0	0	-2.52982	2	0.433	0.517	1.57	0.762	1.57	0.0244	0.0163	0.0813	0.0488	CTNNB1,NFKB1,PIK3C2A	ETV1,STAT3	AKT3,BRAF,ETV1,IGFBP5,MAPK3,NRAS,RB1,RRAS,RRAS2,TCF4	CTNNB1,MDM2,PIK3CA,PSMC3,PSMC5,TCF4
Irritable Bowel Syndrome Signaling Pathway	-1	0	-0.707107	2.88675	0	0.315	0	0.761	0.761	0.0138	0.0104	0.0277	0.0415	MYL6,NFKB1,PIK3C2A,ROCK1	FNBP1,RBCK1,STAT3	CYLD,EDA,MMP15,MYL9,RHOB,ROCK1,TCF4,TNFSF9	CDC42,EDA,FNBP1,HERC2,LAMB1,LRP6,MYL9,PIK3CA,RHOT1,ROCK1,ROCK2,TCF4
Mitochondrial translation	0	0	-1.41421	2.23607	0.291	0.662	1.38	0.76	1.38	0.0206	0.0206	0.0825	0.0515	DAP3,MRPS24	MRPL12,MRPS21	CHCHD1,MRPL33,MRPL34,MRPL48,MRPS12,MRPS26,MT-RNR1,MT-RNR2	MRPL17,MRPL40,MRPS18C,MRPS21,MT-RNR2
Leukotriene Biosynthesis	0				0.606					0.0625				GGT7
Incretin synthesis, secretion, and inactivation	0	0		0	0.445	0.693		0.755		0.04	0.04		0.08	CTNNB1	GNB1		CTNNB1,SPCS1
NAD Signaling Pathway	-1	0	-1.41421	1.88982	0.89	0	0.578	0.75	0.89	0.0331	0.00662	0.053	0.0464	NFKB1,PARP6,PIK3C2A,POLR2B,SIRT2	POLR2F	AKT3,CLOCK,GSK3B,H1-0,HSPD1,PARP6,TNKS,TNKS2	ACADL,GSK3B,NADK,PIK3CA,RYR2,SIRT7,TPCN1
Fc epsilon receptor (FCERI) signaling	-2.23607	0	-1.89737	2	0.526	0	1.7	0.749	1.7	0.0243	0.00485	0.0728	0.0437	GAB2,MAPK10,NFKB1,PPP3CA,VAV2	JUN	BTRC,GAB2,JUN,MAP3K1,MAPK3,MAPK8,NFKBIA,NRAS,PPP3CB,PPP3R1,PSMA3,PSMB7,SHC1,SKP1,UBE2D2	CUL1,FYN,GRB2,MAPK9,NFATC3,PIK3CA,PLCG1,PSMC3,PSMC5
G alpha (z) signalling events	0	0	-2	0	0.241	2.03	0.896	0.747	2.03	0.0208	0.0625	0.0833	0.0625	PRKCA	ADCY2,GNB1,RGS17	ADCY9,GNAS,PRKCA,PRKCE	GNAZ,PRKCA,PRKCD
Inositol phosphate metabolism	0		-2	0	0.241		0.896	0.747		0.0208		0.0833	0.0625	PLCB3		ITPKB,OCRL,PLCE1,SYNJ1	IMPA1,PLCG1,PPIP5K1
Interferon gamma signaling	0	0	-0.816497	1.34164	0.286	0.655	0.693	0.747	0.747	0.0204	0.0204	0.0612	0.051	B2M,CD44	NCAM1,SUMO1	CAMK2D,MAPK3,MT2A,NCAM1,PTPN11,SOCS3	B2M,CAMK2D,PRKCD,TRIM25,TRIM46
Neutrophil Extracellular Trap Signaling Pathway	-2.55841	-1	-2.95932	2	5.37	1.91	3.87	0.733	5.37	0.0538	0.022	0.0807	0.0391	COL8A1,ITGB1,MAPK10,MT-CYB,MT-ND1,MT-ND2,MT-ND4,MT-ND5,NDUFA13,NDUFA2,NDUFB6,NDUFV1,NDUFV3,NFKB1,PDIA3,PIK3C2A,PLA2G6,PLCB3,PLCL1,PPP3CA,PRKCA,PRKD1	CASP3,CERT1,COL5A2,MT-CYB,MT-ND1,MT-ND2,MT-ND4,NDUFA9,TOMM20	AKT3,ATP5F1A,CERT1,COL1A2,COL3A1,COL4A3,COL5A2,COL5A3,DOCK1,HMGB1,MAPK3,MAPK8,MT-ATP6,MT-CYB,MT-ND1,MT-ND2,MT-ND3,MT-ND4,MT-ND5,NDUFA12,NDUFB3,NDUFB7,NDUFS3,PLCE1,PLCL1,PPP3CB,PPP3R1,PRKCA,PRKCE,SDHD,TSPO,UQCRC2,VDAC1	COL26A1,FYN,MAP2K1,MAP2K2,MAP2K6,MAPK9,MT-CYB,MT-ND1,MT-ND2,NDUFV2,PIK3CA,PLA2G4A,PLCG1,PRKCA,PRKCD,PRKCZ
TCR signaling	0		-1.88982	2.44949	0		0.61	0.729		0.00794		0.0556	0.0476	NFKB1		BTRC,EVL,NFKBIA,PSMA3,PSMB7,SKP1,UBE2D2	CUL1,PIK3CA,PLCG1,PSMC3,PSMC5,PTPRJ
Antimicrobial peptides	0			0	0.671			0.728		0.0408			0.0612	ATOX1,CHGA			ATOX1,ATP7A,CLU
Cardiomyocyte Differentiation via BMP Receptors	0		0	0	1.98		0.55	0.728		0.115		0.0769	0.0769	ACVR2A,ATF2,SMAD4		BMP5,BMPR1B	BMP7,MEF2C
Processing and activation of SUMO		0	0			1.02	1.15				0.0909	0.182			SUMO1	SENP2,SUMO2
ISG15 antiviral mechanism	0		-3.16228	2	0		3.13	0.725		0.0135		0.135	0.0541	NUP98		EIF4A2,EIF4G2,EIF4G3,KPNA3,KPNA4,KPNB1,MAPK3,NEDD4,PPM1B,TPR	EIF2AK2,NEDD4,PLCG1,TRIM25
Role of Pattern Recognition Receptors in Recognition of Bacteria and Viruses	-2.23607		-2	2.44949	0.864		0	0.72		0.0325		0.039	0.0455	MAPK10,NFKB1,PIK3C2A,PRKCA,PRKD1		EDA,MAPK3,MAPK8,PRKCA,PRKCE,TNFSF9	EDA,EIF2AK2,MAPK9,PIK3CA,PRKCA,PRKCD,PRKCZ
Granzyme A Signaling	0	0.447214	1.89737	0	6.11	3.23	3.7	0.711	6.11	0.133	0.0667	0.147	0.0533	MT-ND1,MT-ND2,MT-ND4,MT-ND5,NDUFA1,NDUFA13,NDUFA2,NDUFB6,NDUFV1,NDUFV3	F2R,MT-ND1,MT-ND2,MT-ND4,NDUFA9	H1-0,MT-ND1,MT-ND2,MT-ND3,MT-ND4,MT-ND5,NDUFA12,NDUFB3,NDUFB7,NDUFS3,SET	FN1,MT-ND1,MT-ND2,NDUFV2
Cysteine Biosynthesis III (mammalia)			0				1.15					0.125				AHCYL2,EHMT1,MAT2A
Ceramide Degradation	0			0	0.932			0.711		0.143			0.143	ASAH1			ACER3
Aspartate and asparagine metabolism			0				1.15					0.182				NAALAD2,SLC25A12
Formation of the anterior neural plate			0				1.15					0.182				ZEB2,ZNF521
Ceramide Biosynthesis				0				0.711					0.143				SPTLC2
Inositol Pyrophosphates Biosynthesis				0				0.711					0.143				PPIP5K1
Adenosine Nucleotides Degradation II	0				0.584					0.0588				ACP3
Phosphatidylcholine Biosynthesis I			0	0			0.602	0.711				0.143	0.143			CHPT1	CHPT1
MYC Mediated Apoptosis Signaling	0	0	0	0	0.23	1.13	0	0.711	1.13	0.02	0.04	0.02	0.06	NFKB1	CASP3,CREBBP	CREBBP	BCL2L1,CREBBP,MDM2
DNA Damage/Telomere Stress Induced Senescence	0		-0.447214		0.2		1.13			0.0179		0.0893		TERF2IP		CDKN1A,EP400,H1-0,RB1,UBN1
Syndecan interactions	0	0	-1.88982	0	1.94	0.664	4.13	0.703	4.13	0.111	0.037	0.259	0.0741	CASK,ITGB1,PRKCA	COL5A2	COL1A2,COL3A1,COL5A2,COL5A3,PRKCA,SDC2,SDC4	FN1,PRKCA
Cardiogenesis	0			0	1.09			0.703		0.0741			0.0741	CTNNB1,SMAD4			CTNNB1,MEF2C
Integrin Signaling	-2.12132	0	0	0	1.9	0.247	0.527	0.703	1.9	0.0429	0.00952	0.0741	0.0741	ACTB,ARF5,CAPN1,ILK,ITGB1,PIK3C2A,PPP1R12B,ROCK1,SOS2	FNBP1,WASL	PTK2,SHC1	FN1,GRB2
Cellular response to hypoxia	0	0	-2.64575	2	0	0.303	1.48	0.697	1.48	0.0132	0.0132	0.0921	0.0526	RBX1	CREBBP	ARNT,CREBBP,ELOC,PSMA3,PSMB7,UBE2D2,UBE2D3	CREBBP,PSMC3,PSMC5,UBE2D3
Plasma lipoprotein assembly, remodeling, and clearance	0		-2	2	0.411		0.436	0.697		0.0263		0.0526	0.0526	LDLR,ZDHHC8		AP2M1,BMP1,MBTPS1,PCSK5	AP2A1,APOE,HDLBP,MYLIP
Transcriptional regulation by RUNX2	0		-1.34164	0	0.225		1.27	0.694		0.0196		0.098	0.0588	SMAD4		AKT3,CDKN1A,MAPK3,RB1,ZNF521	HDAC4,ITGBL1,RUNX1
NR1H2 and NR1H3-mediated signaling			0	0			0	0.694				0.0392	0.0588			AGO3,TNRC6B	APOE,KDM3A,MYLIP
LXR/RXR Activation	0			1.34164	0			0.688		0.0154			0.0462	LDLR,NFKB1			APOE,CLU,LBP,MYLIP,PCYOX1,PON3
Kinetochore Metaphase Signaling Pathway	0	0	1	0.447214	0	0.624	0	0.688	0.688	0.00971	0.0194	0.0388	0.0485	CDC27	PPP1R7,RAD21	ANAPC1,ANAPC5,PPP2R5B,STAG1	ANAPC10,ENSA,PPP2R5A,STAG1,STAG2
Toll-like Receptor Signaling	0	0	-0.447214	0	0	0.299	0.702	0.684	0.702	0.013	0.013	0.0649	0.0519	NFKB1	JUN	IRAK3,JUN,MAP3K1,MAPK8,NFKBIA	EIF2AK2,LBP,MAP2K6,MAP4K4
Mitotic Prophase	0	0	-1.66667	2.23607	0.557	0.618	1.61	0.676	1.61	0.0288	0.0192	0.0865	0.0481	NUP98,PRKCA,USO1	GORASP2,SMC4	LMNA,MAPK3,NEK7,PRKCA,RAB1A,RB1,SET,TMPO,TPR	ENSA,NCAPH2,PRKCA,RAB2A,TMPO
Vitamin D (calciferol) metabolism			0				1.09					0.167				LGMN,SUMO2
STAT5 Activation	0		0	0	0.878		2.5	0.659		0.125		0.375	0.125	GAB2		GAB2,PTPN11,STAT5B	GRB2
rRNA modification in the mitochondrion			0	0			1.41	0.659				0.25	0.125			MT-RNR1,MT-RNR2	MT-RNR2
Regulation of NFE2L2 gene expression	0	0	0	0	0.878	1.16	0.552	0.659	1.16	0.125	0.125	0.125	0.125	NFKB1	CREBBP	CREBBP	CREBBP
NFE2L2 regulates pentose phosphate pathway genes		0	0	0		1.16	0.552	0.659			0.125	0.125	0.125		CREBBP	CREBBP	CREBBP
NFE2L2 regulating MDR associated enzymes		0	0	0		1.16	0.552	0.659			0.125	0.125	0.125		CREBBP	CREBBP	CREBBP
Interleukin-20 family signaling	0	0	0		0.432	0.678	1.07			0.0385	0.0385	0.115		STAT2	STAT3	PTPN11,SOCS3,STAT5B
Pregnenolone Biosynthesis			0				1.07					0.115				Cyp2d22,MICAL2,MICAL3
Miro GTPase Cycle			0	0			0.552	0.659				0.125	0.125			TRAK1	RHOT1
MyD88:MAL(TIRAP) cascade initiated on plasma membrane			-2				1.06					0.0952				HMGB1,IRAK3,MAP3K1,PELI2
Role of p14/p19ARF in Tumor Suppression	0		0	0	0.395		0	0.657		0.0345		0.0345	0.069	PIK3C2A		RB1	MDM2,PIK3CA
Role of BRCA1 in DNA Damage Response	0	0	0	0	0.777	0.789	0.394	0.645	0.789	0.0375	0.025	0.05	0.05	ACTB,BABAM1,FANCC	ARID2,SMARCA2	ACTB,CDKN1A,RB1,SMARCA4	ARID2,BABAM2,SMARCA4,SMARCD3
Signaling by CSF3 (G-CSF)	0	0	-2.12132	0	0.384	0.624	4.75	0.635	4.75	0.0333	0.0333	0.267	0.0667	GAB2	STAT3	ELOC,GAB2,PTPN11,SHC1,SOCS3,STAT5B,UBE2D2,UBE2D3	GRB2,UBE2D3
Degradation of the extracellular matrix	0	0	-2.33333	2	0.378	0.284	2.28	0.632	2.28	0.0247	0.0123	0.111	0.0494	CAPN1,CD44	CASP3	BMP1,BSG,CAPNS1,DCN,FBN1,FBN2,LAMC1,MMP15,SPP1	FBN1,FN1,HSPG2,LAMB1
Role of JAK family kinases in IL-6-type Cytokine Signaling	0	0	-1.66667	2	0	0.284	2.28	0.632	2.28	0.0123	0.0123	0.111	0.0494	MAPK10	STAT3	HSP90AA1,HSP90AB1,JUNB,LIFR,MAPK3,MAPK8,PTPN11,SOCS3,STAT5B	BCL2L1,LBP,LIFR,MAPK9
Intrinsic Pathway for Apoptosis	0	2.23607	-3	0	1.14	3.86	3.49	0.63	3.86	0.0545	0.0909	0.164	0.0545	NMT1,YWHAH,YWHAZ	CASP3,DYNLL2,NMT1,STAT3,YWHAZ	AKT3,MAPK3,MAPK8,PPP1R13B,PPP3R1,XIAP,YWHAB,YWHAG,YWHAQ	BCL2L1,YWHAE,YWHAQ
Signaling by PTK6	0	0	-1.88982	0	0.205	1.06	2.2	0.63	2.2	0.0182	0.0364	0.127	0.0545	ARHGAP35	KHDRBS2,STAT3	CBL,DOCK1,ELMO1,NRAS,PXN,RASA1,SOCS3	ARHGAP35,NRG2,NRG3
Lymphotoxin β Receptor Signaling	0	0	0	0	0.598	1.06	0.744	0.63	1.06	0.0364	0.0364	0.0727	0.0545	NFKB1,PIK3C2A	CASP3,CREBBP	AKT3,CREBBP,MAPK3,NFKBIA	BCL2L1,CREBBP,PIK3CA
Histidine Degradation VI			0				1.03					0.111				Cyp2d22,MICAL2,MICAL3
Transport of vitamins, nucleosides, and related molecules		0				0.491					0.0233				ARL2BP
Somitogenesis	0		0	0	0.205		0	0.63		0.0182		0.0364	0.0545	CTNNB1		PSMA3,PSMB7	CTNNB1,PSMC3,PSMC5
NOD1/2 Signaling Pathway	0	0	-1.66667	2.12132	0	0.283	0.426	0.627	0.627	0.0155	0.0104	0.0466	0.0415	HSPA14,MAPK10,NFKB1	JUN,RBCK1	EDA,HSP90AA1,HSP90AB1,JUN,MAPK3,MAPK8,NFKBIA,TNFSF9,XIAP	EDA,HSPA8,MAP2K1,MAP2K2,MAP2K6,MAP4K4,MAPK9,TBK1
Coronavirus Replication Pathway	0	0	-2	0	1.13	6.46	9.2	0.615	9.2	0.0361	0.0663	0.163	0.0422	DDX1,RPL17,RPL35,RPL37A,RPL41,RPS29	COPG2,RPL35,RPL37A,RPL38,RPL39,RPL4,RPL41,RPLP2,RPS14,RPS26,RPS28	COPA,GSK3A,GSK3B,Ifitm3,MT-RNR1,MT-RNR2,RPL14,RPL18A,RPL19,RPL23A,RPL26,RPL31,RPL36,RPL36AL,RPL37,RPL41,RPL6,RPS11,RPS15A,RPS19,RPS23,RPS27,RPS28,RPS29,RPS4X,RPS6,TUBB3	ARCN1,GSK3B,MT-RNR2,PI4KB,RPL10A,RPL11,RPL32
Interleukin-3, Interleukin-5 and GM-CSF signaling	0	0	-3.16228	0	0.587	0.4	4.15	0.615	4.15	0.0357	0.0179	0.179	0.0536	GAB2,YWHAZ	YWHAZ	CBL,GAB2,INPP5F,INPP5K,OCRL,PTPN11,RAPGEF1,SHC1,STAT5B,SYNJ1	FYN,GRB2,PIK3CA
Serine biosynthesis	0	0		0	1.99	1.11		0.615		0.222	0.111		0.111	SERINC1,SERINC3	PSAT1		SRR
OAS antiviral response		0		0		1.11		0.615			0.111		0.111		FLNA		FLNA
Regulation of TP53 Activity through Association with Co-factors			0				0.97					0.143				AKT3,PPP1R13B
Sphingosine and Sphingosine-1-phosphate Metabolism	0			0	0.83			0.615		0.111			0.111	ASAH1			ACER3
Atorvastatin ADME				0				0.615					0.111				PON3
Cellular response to mitochondrial stress				0				0.615					0.111				EIF2S2
Lipophagy				0				0.615					0.111				HSPA8
NLR signaling pathways	0		-2	0	0.2		0.725	0.615		0.0179		0.0714	0.0536	NFKB1		APP,CYLD,HSP90AB1,TXN	BCL2L1,MAP2K6,PANX1
E3 ubiquitin ligases ubiquitinate target proteins	0	0	0	0	1.12	0.4	0	0.615	1.12	0.0536	0.0179	0.0357	0.0536	RNF144A,RRAGA,UBE2L3	SKIC8	UBE2D2,UBE2D3	PEX13,UBE2D3,WAC
Signaling by BMP	0		-2	0	1.77		1.46	0.614		0.0968		0.129	0.0645	ACVR2A,SMAD4,TGFBR3		BMPR1B,FSTL1,SKI,UBE2D3	FSTL1,UBE2D3
Signaling by ALK		0	0	0		0.611	0	0.614			0.0323	0.0323	0.0645		STAT3	SHC1	PIK3CA,PLCG1
NAFLD Signaling Pathway	-0.447214	1	-0.774597	1	0.443	0.84	1.42	0.612	1.42	0.0223	0.0179	0.067	0.0402	MAPK10,NFKB1,PIK3C2A,PPM1L,TBC1D1	CASP3,JUN,PPM1J,STAT3	AKT3,ATP2A2,EDA,GSK3A,GSK3B,IRS2,JUN,MAPK8,PPP2R5B,PRKCE,RPTOR,SOCS3,SOCS5,SOCS6,TNFSF9	CPT1A,EDA,GSK3B,MAPK9,MBOAT7,MFF,PIK3CA,PPP2R5A,RPTOR
Diphthamide Biosynthesis	0	0	0		1.28	1.57	0.935			0.333	0.333	0.333		EEF2	DPH5	DPH6
4-aminobutyrate Degradation I			0				0.935					0.333				SUCLG2
Geranylgeranyldiphosphate Biosynthesis			0				0.935					0.333				GGPS1
Glutathione Biosynthesis			0				0.935					0.333				GCLM
L-cysteine Degradation III			0				0.935					0.333				CISD1
Purine Nucleotides Degradation II (Aerobic)	0				0.524					0.05				ACP3
CGAS-STING Signaling Pathway	0	0	-1.26491	2.44949	0.357	0	1.28	0.612	1.28	0.0217	0.00725	0.0725	0.0435	ATP6V0D1,MAP1LC3A,NFKB1	ATP6V0D1	ATP6AP1,ATP6AP2,ATP6V0A1,ATP6V0B,ATP6V0E2,ATP6V1G1,CDKN1A,EDA,NFKBIA,TNFSF9	ATP6V0A1,ATP6V0B,ATP6V0D1,EDA,MAP1LC3A,TBK1
S-adenosyl-L-methionine Biosynthesis			0				0.935					0.333				MAT2A
RNA polymerase II transcribes snRNA genes	0	0	-2	2	0.744	0.764	0.366	0.609	0.764	0.0361	0.0241	0.0482	0.0482	CCNT1,GTF2A1,POLR2B	POLR2F,SNAPC1	CDK7,RPRD1B,SP1,SRRT	INTS9,RPRD1B,SUPT5H,TAF11
Interleukin-10 signaling		0				0.475					0.0222				STAT3
Phagosome Formation	-3.57771	0.377964	-4.3788	5	1.58	0.344	0	0.609	1.58	0.0283	0.00992	0.0326	0.0354	ADGRB3,AP1M1,CFL1,GAB2,GPR108,GRM7,GRM8,HTR4,ITGB1,LIMK1,LPAR3,MYL6,PIK3C2A,PIP5K1A,PLA2G6,PRKCA,PRKD1,ROCK1,SOS2,VAV2	ADGRG6,ADGRL1,AP1S1,F2R,GPR161,LPAR3,WASL	ACTR3,AKT3,COLEC12,DOCK1,ELMO1,GAB2,LPAR1,MAPK3,MRC2,MYL9,NRAS,OCRL,PI4KA,PLD1,PRKCA,PRKCE,PTK2,RAPGEF1,ROCK1,RRAS,RRAS2,WASF2,WIPF1	ADGRA2,ADGRA3,CDC42,FN1,FYN,GABBR1,GRB2,ITGB8,LBP,MAP2K1,MAP2K2,MAP2K6,MYL9,PIK3CA,PIP5K1C,PLA2G4A,PLCG1,PRKCA,PRKCD,PRKCZ,ROCK1,ROCK2,SCARA3,SOS2,TLN2
Glycation Signaling Pathway	-2.64575	0	-1.41421	3	0.983	0.48	2.34	0.605	2.34	0.0311	0.0133	0.08	0.04	MAPK10,NFKB1,PIK3C2A,PRKCA,PRKD1,SOS2,TXN2	CASP3,JUN,STAT3	AKT3,APP,BRAF,COL4A3,EDA,HMGB1,IRAK3,JUN,MAPK3,MAPK8,MAPT,NRAS,PRKCA,PRKCE,RRAS,RRAS2,TNFSF9,TXN	CDC42,EDA,HBA2,MAPK9,PIK3CA,PRKCA,PRKCD,PRKCZ,SOS2
STAT3 Pathway	-2.23607	0	-2.84019	2.23607	1.43	0	3.81	0.603	3.81	0.0432	0.00719	0.115	0.0432	GHR,MAPK10,NDUFA13,NTRK1,PIM1,TGFBR3	STAT3	BMPR1B,CDKN1A,GHR,IGF1R,IGF2R,MAPK3,MAPK8,NRAS,NTRK2,NTRK3,RRAS,RRAS2,SOCS3,SOCS5,SOCS6,TGFBR1	GHR,MAP2K1,MAP2K2,MAP2K6,MAPK9,PDGFRA
Interleukin-4 and Interleukin-13 signaling	0	0	-0.707107	1.34164	0.507	0	1.1	0.602	1.1	0.027	0.00901	0.0721	0.045	ITGB1,PIM1,ZEB1	STAT3	CDKN1A,COL1A2,HSP90AA1,JUNB,RORA,SOCS3,SOCS5,ZEB1	BCL2L1,FN1,HSPA8,LBP,ZEB1
Thrombin signalling through proteinase activated receptors (PARs)	0	0	0	0	0.363	1.47	0.864	0.594	1.47	0.0312	0.0625	0.0938	0.0625	GNA12	F2R,GNB1	GNA14,GNAQ,MAPK3	GNA13,GNAQ
RUNX1 regulates megakaryocyte differentiation and platelet function	0		-1	0	0		0.688	0.587		0.0172		0.069	0.0517	KMT2A		AGO3,KAT2B,MYL9,TNRC6B	KMT2C,MYL9,RUNX1
SRP-dependent cotranslational protein targeting to membrane	0.816497	2.7136	2.74563	0.816497	1.4	7.15	10	0.577	10	0.0423	0.0775	0.183	0.0423	RPL17,RPL35,RPL37A,RPL41,RPN1,RPS29	RPL35,RPL37A,RPL38,RPL39,RPL4,RPL41,RPLP2,RPN2,RPS14,RPS26,RPS28	MT-RNR1,MT-RNR2,RPL14,RPL18A,RPL19,RPL23A,RPL26,RPL31,RPL36,RPL36AL,RPL37,RPL41,RPL6,RPN1,RPS11,RPS15A,RPS19,RPS23,RPS27,RPS28,RPS29,RPS4X,RPS6,SEC61A1,SRP72,SSR3	MT-RNR2,RPL10A,RPL11,RPL32,SEC61A1,SPCS1
Signaling by NOTCH4	1	0	-3.16228	2.44949	0.617	0.436	1.21	0.577	1.21	0.0282	0.0141	0.0704	0.0423	PIK3C2A,RBX1,STK32A,YWHAZ	CREBBP,YWHAZ	CREBBP,KAT2B,MAML2,MAML3,NME7,PI4KA,PSMA3,PSMB7,SKP1,SNW1	CREBBP,CUL1,PI4KB,PIK3CA,PSMC3,PSMC5
Mitotic G2-G2/M phases	-0.447214	0	-3.5	2.12132	0.557	0.268	2.14	0.576	2.14	0.025	0.01	0.08	0.04	CEP131,MZT1,ODF2,PPP1R12B,RBX1	CDK11B,MNAT1	BTRC,CDK7,CDKN1A,CLASP1,FBXL7,HSP90AA1,HSP90AB1,NME7,PCM1,PPP1R12A,PSMA3,PSMB7,SFI1,SKP1,TUBB3,YWHAG	CSNK1D,CUL1,DYNC1H1,PAFAH1B1,PPP1R12A,PSMC3,PSMC5,YWHAE
Calcium Transport I			-2	0			3.34	0.575				0.4	0.1			ANXA5,ATP2A2,ATP2B1,ATP2B4	ATP2B2
Cyclins and Cell Cycle Regulation	0	0	0.816497	0	0.348	0.266	3.18	0.575	3.18	0.0233	0.0116	0.128	0.0465	PPM1L,RBX1	PPM1J	BTRC,CCND2,CDK7,CDKN1A,FBXL5,GSK3B,HDAC7,HDAC9,PPP2R5B,RB1,SKP1	CUL1,GSK3B,HDAC4,PPP2R5A
Platelet homeostasis	0	0	-2.82843	2	0.348	0.266	1.65	0.575	1.65	0.0233	0.0116	0.093	0.0465	P2RX3,TRPC3	GNB1	ATP2A2,ATP2B1,ATP2B4,GNAS,GUCY1A2,PPP2R5B,PRKG1,PTPN11	ATP2B2,PDE10A,PLA2G4A,PPP2R5A
MAPK targets/ Nuclear events mediated by MAP kinases	0	0	-1	0	0.941	1.45	1.37	0.575	1.45	0.0606	0.0606	0.121	0.0606	ATF2,MAPK10	DUSP3,JUN	JUN,MAPK3,MAPK8,RPS6KA5	MAPK9,MEF2C
POU5F1 (OCT4), SOX2, NANOG repress genes related to differentiation				0				0.575					0.1				TSC22D1
RUNX1 and FOXP3 control the development of regulatory T lymphocytes (Tregs)				0				0.575					0.1				RUNX1
Toll Like Receptor 3 (TLR3) Cascade			0	0			0.414	0.575				0.0606	0.0606			UBE2D2,UBE2D3	TBK1,UBE2D3
DNA Double Strand Break Response	0	0	0	0	0	0.383	0.37	0.573	0.573	0.0169	0.0169	0.0508	0.0508	BABAM1	SUMO1	EYA1,EYA2,MAPK8	BABAM2,HERC2,KDM4B
Bone Mineralization Signaling Pathway	0	0	-0.27735	0.816497	1.37	0	2.26	0.56	2.26	0.0417	0.00694	0.0903	0.0417	CTNNB1,PDIA3,PLCB3,PLCL1,SLC20A1,SMAD4	SMPD3	ANKH,ATP2B1,COL1A2,COL3A1,GNA14,GNAQ,IGF1R,IGF2R,PLCE1,PLCL1,SPP1,STAT5B,TCF4	CTNNB1,FGF14,GNAQ,PLCG1,SMPD3,TCF4
PCP (Planar Cell Polarity) Pathway	-2.23607	0	-0.377964	0	2.39	0.992	1.99	0.56	2.39	0.0833	0.0333	0.117	0.05	ATF2,DAAM1,DVL1,MAPK10,ROCK1	JUN,JUND	DAAM1,JUN,JUNB,MAPK8,PFN2,PRICKLE1,ROCK1	MAPK9,ROCK1,ROCK2
NIK-->noncanonical NF-kB signaling			-2	0			0.654	0.56				0.0667	0.05			BTRC,PSMA3,PSMB7,SKP1	CUL1,PSMC3,PSMC5
Rap1 signalling	0	0	0		0.606	0.87	0.873			0.0625	0.0625	0.125		YWHAZ	YWHAZ	PRKG1,YWHAB
Late endosomal microautophagy		0		0		2.45		0.557			0.0882		0.0588		CHMP3,CHMP4B,VPS37A		CHMP3,HSPA8
Transcriptional Regulation by E2F6		0	0	0		0.577	0.398	0.557			0.0294	0.0588	0.0588		RYBP	EHMT1,SUZ12	EED,RBBP7
Methylglyoxal Degradation III		0	0	0		0.577	0	0.557			0.0294	0.0294	0.0588		DHRS7	AKR1A1	AKR1A1,DHRS7
Estrogen Biosynthesis		0				0.46					0.0213				HSD17B7
Amyloid fiber formation	0	0	-2	1	0.337	0.26	0.323	0.553	0.553	0.0227	0.0114	0.0455	0.0455	B2M,SORL1	SIAH1	APP,CALCA,PRKN,USP9X	APOE,B2M,HSPG2,USP9X
Cilium Assembly	-1.34164	0	-4.24264	2.12132	0.536	0.259	2.8	0.548	2.8	0.0245	0.0098	0.0882	0.0392	CCT7,CEP131,EXOC5,IFT46,ODF2	CEP162,DYNLL2	CCT2,CCT3,CCT8,CLASP1,DYNC2H1,EXOC2,EXOC4,EXOC5,GBF1,HSP90AA1,KIFAP3,MARK4,PCM1,PKD1,PKD2,SFI1,TUBB3,YWHAG	ASAP1,CSNK1D,DYNC1H1,KIF3C,PAFAH1B1,SCLT1,TTBK2,YWHAE
Nonsense-Mediated Decay (NMD)	1.34164	3.16228	3.83761	0.447214	1.25	6.95	8.83	0.546	8.83	0.0427	0.0855	0.188	0.0427	RPL17,RPL35,RPL37A,RPL41,RPS29	RPL35,RPL37A,RPL38,RPL39,RPL4,RPL41,RPLP2,RPS14,RPS26,RPS28	GSPT1,RPL14,RPL18A,RPL19,RPL23A,RPL26,RPL31,RPL36,RPL36AL,RPL37,RPL41,RPL6,RPS11,RPS15A,RPS19,RPS23,RPS27,RPS28,RPS29,RPS4X,RPS6,SMG1	ETF1,RPL10A,RPL11,RPL32,SMG1
Selenoamino acid metabolism	0.377964	3.16228	3	0	1.82	6.05	9.05	0.544	9.05	0.0479	0.0685	0.171	0.0411	EPRS1,LARS1,RPL17,RPL35,RPL37A,RPL41,RPS29	RPL35,RPL37A,RPL38,RPL39,RPL4,RPL41,RPLP2,RPS14,RPS26,RPS28	EPRS1,MT-RNR1,MT-RNR2,RPL14,RPL18A,RPL19,RPL23A,RPL26,RPL31,RPL36,RPL36AL,RPL37,RPL41,RPL6,RPS11,RPS15A,RPS19,RPS23,RPS27,RPS28,RPS29,RPS4X,RPS6,SARS1,SECISBP2	EEF1E1,MT-RNR2,RPL10A,RPL11,RPL32,SARS1
Regulation of Cellular Mechanics by Calpain Protease	0		-2.64575	0	0.331		2.51	0.543		0.0225		0.112	0.0449	CAPN1,ITGB1		CAPNS1,CCND2,MAPK3,NRAS,PTK2,PXN,RB1,RRAS,RRAS2,VCL	GRB2,ITGB8,TLN2,VCL
Glycine Betaine Degradation		0		0		1.02		0.54			0.0909		0.0909		SDSL		SRR
PRC2 methylates histones and DNA			0	0			0.781	0.54				0.0857	0.0571			AEBP2,DNMT3A,SUZ12	EED,RBBP7
FOXO-mediated transcription of cell cycle genes	0		0		0.584		0.829			0.0588		0.118		SMAD4		CDKN1A,SMAD2
NAD Phosphorylation and Dephosphorylation	0		0	0	0.751		0.439	0.54		0.0909		0.0909	0.0909	ACP3		ACP1	NADK
2-ketoglutarate Dehydrogenase Complex	0		0		1.16		0.819			0.25		0.25		DLST		OGDH
MSP-RON Signaling Pathway	0		0	0	0.525		0	0.534		0.0323		0.0161	0.0484	ACTB,PIK3C2A		ACTB	ACTG1,PIK3CA,PRKCZ
Transcriptional Regulation by MECP2	0		-2.23607	0	0		0.961	0.522		0.0159		0.0794	0.0476	TRPC3		AGO3,CAMK2D,HIPK2,HTT,TNRC6B	CAMK2D,FKBP5,MEF2C
Stearate Biosynthesis I (Animals)	0	0	0	0	0.516	0.361	0	0.522	0.522	0.0317	0.0159	0.0159	0.0476	DHCR24,SIRT2	DHRS7	ELOVL1	ACSL6,DHRS7,MBOAT7
Adenine and Adenosine Salvage I			0				0.819					0.25				APRT
Coenzyme A Biosynthesis			0				0.819					0.25				DCAKD
Heme Biosynthesis from Uroporphyrinogen-III I			0				0.819					0.25				FECH
Methylmalonyl Pathway			0				0.819					0.25				PCCA
NGF processing			0				0.819					0.25				PCSK5
Chondroitin Sulfate Biosynthesis (Late Stages)	0		0	0	0		0	0.522		0.0159		0.0317	0.0476	CHSY1		SULT4A1,UST	CHSY1,HS6ST3,UST
MSP-RON Signaling in Macrophages Pathway	-1	0	-1.41421	2	1.21	1.02	1.27	0.519	1.27	0.0417	0.025	0.075	0.0417	ATF2,GAB2,NFKB1,PIK3C2A,SOS2	CREBBP,JUN,STAT3	CREB3L2,CREBBP,GAB2,JUN,MAPK3,NRAS,RRAS,RRAS2,SOCS3	CREBBP,GRB2,PIK3CA,PRKCZ,SOS2
Neuroinflammation Signaling Pathway	-1.89737	2	-2	0.904534	1.48	0.46	0.92	0.515	1.48	0.0333	0.0121	0.0545	0.0364	ACVR2A,ATF2,B2M,CTNNB1,GABRB3,MAPK10,NFKB1,PIK3C2A,PLA2G6,PPP3CA,TGFBR3	CASP3,CREBBP,GRIA1,JUN	AKT3,APP,BIRC6,CREB3L2,CREBBP,GSK3B,HMGB1,IRAK3,JUN,MAPK3,MAPK8,MAPT,PPP3CB,PPP3R1,S100B,SLC6A13,TGFBR1,XIAP	B2M,CREBBP,CTNNB1,GABBR1,GSK3B,MAPK9,NFATC3,PIK3CA,PLA2G4A,PLCG1,S100B,TBK1
UFMylation Signaling Pathway	0		-1.41421	0	0.507		2.99	0.51		0.0312		0.141	0.0469	NFKB1,RPN1		AKT3,EIF4A2,EIF4G2,EIF4G3,GSK3B,H3-3A,RPL26,RPN1,UFL1	ESR1,GSK3B,MDM2
Peroxisomal protein import			-2.44949	0			1.36	0.51				0.0938	0.0469			AGPS,CAT,LONP2,UBE2D2,UBE2D3,USP9X	PEX13,UBE2D3,USP9X
Isoleucine Degradation I		0	0			0.823	0.789				0.0556	0.111			Acat2/Acat3	ACADSB,ACAT1
Cytosolic sensors of pathogen-associated DNA	0	0	0	0	0.507	0.945	0.32	0.51	0.945	0.0312	0.0312	0.0469	0.0469	CTNNB1,NFKB1	CREBBP,POLR2F	CREBBP,NFKBIA,NKIRAS1	CREBBP,CTNNB1,TBK1
Retinoate Biosynthesis I		0				0.439					0.02				RDH14
GP1b-IX-V activation signalling	0	0	0	0	0.717	2.3	0.41	0.509	2.3	0.0833	0.167	0.0833	0.0833	YWHAZ	FLNA,YWHAZ	COL1A2	FLNA
Z-decay: degradation of maternal mRNAs by zygotically expressed factors	0		0	0	0.717		0.41	0.509		0.0833		0.0833	0.0833	TUT4		EIF4A2	DIS3L2
Oleate Biosynthesis II (Animals)			0	0			0.41	0.509				0.0833	0.0833			Scd2	PTPRT
Detoxification of Reactive Oxygen Species	0		0	0	0.86		0.354	0.507		0.0541		0.0541	0.0541	ATOX1,TXN2		CAT,TXN	ATOX1,ATP7A
ERCC6 (CSB) and EHMT2 (G9a) positively regulate rRNA expression		0	0	0		0.545	0	0.507			0.027	0.027	0.0541		CHD3	CHD3	CHD4,RBBP7
Digestion	0				0.419					0.037				PIR
Mitochondrial Fatty Acid Beta-Oxidation		0	0	0		0.545	0	0.507			0.027	0.027	0.0541		ACBD6	PCCA	ACADL,MMAA
Eukaryotic Translation Termination	1.34164	3.16228	3.54475	0.447214	1.19	6.78	9.23	0.503	9.23	0.041	0.082	0.189	0.041	RPL17,RPL35,RPL37A,RPL41,RPS29	RPL35,RPL37A,RPL38,RPL39,RPL4,RPL41,RPLP2,RPS14,RPS26,RPS28	GSPT1,MT-RNR1,MT-RNR2,RPL14,RPL18A,RPL19,RPL23A,RPL26,RPL31,RPL36,RPL36AL,RPL37,RPL41,RPL6,RPS11,RPS15A,RPS19,RPS23,RPS27,RPS28,RPS29,RPS4X,RPS6	ETF1,MT-RNR2,RPL10A,RPL11,RPL32
Synthesis of DNA	0		-2.23607	2.23607	0		0.261	0.503		0.0164		0.041	0.041	CDC27,RBX1		ANAPC1,ANAPC5,PSMA3,PSMB7,SKP1	ANAPC10,CUL1,PRIM2,PSMC3,PSMC5
Sulfur amino acid metabolism	0				0.407					0.0357				TXN2
Signaling by Activin	0		0		2.37		0.752			0.158		0.105		ACVR2A,SMAD4,TGFBR3		MAPK3,SMAD2
Post-translational modification: synthesis of GPI-anchored proteins			0	2			0	0.503				0.0323	0.043			NEGR1,NRN1,PIGN	CNTN5,LSAMP,MDGA2,PIGQ
Regulation of TP53 Activity through Phosphorylation		0	0	2		0.244	0	0.503			0.0108	0.0323	0.043		CSNK2A1	HIPK2,TAF1,TAF3	CSNK2B,MDM2,TAF1,TAF11
Heparan Sulfate Biosynthesis (Late Stages)	0		-2.23607	2	0.305		0.484	0.493		0.0213		0.0532	0.0426	EXTL3,LARS1		EXT1,EXT2,EXTL3,SULT4A1,UST	EXT2,GLCE,HS6ST3,UST
tRNA Charging	0	0	-2.23607	0	0.841	0.536	1.76	0.491	1.76	0.0526	0.0263	0.132	0.0526	EPRS1,LARS1	IARS2	EPRS1,FARS2,LARS2,NARS1,SARS1	SARS1,WARS1
MyD88-independent TLR4 cascade			0	0			0.707	0.491				0.0789	0.0526			PTPN11,UBE2D2,UBE2D3	TBK1,UBE2D3
Cell Cycle Regulation by BTG Family Proteins	0	0	0	0	0.309	0.536	0.341	0.491	0.536	0.0263	0.0263	0.0526	0.0526	PPM1L	PPM1J	PPP2R5B,RB1	CNOT7,PPP2R5A
Regulation of TP53 Expression and Degradation			0	0			0.341	0.491				0.0526	0.0526			AKT3,USP7	MAPKAP1,MDM2
2-oxobutanoate Degradation I			0				0.731					0.2				PCCA
Arginine Degradation I (Arginase Pathway)			0				0.731					0.2				OAT
Glutamate Degradation III (via 4-aminobutyrate)			0				0.731					0.2				SUCLG2
Proline Biosynthesis II (from Arginine)			0				0.731					0.2				OAT
Activation of IRF by Cytosolic Pattern Recognition Receptors	-1	0	-1	0	1.54	0.923	0.561	0.487	1.54	0.0606	0.0303	0.0606	0.0455	ATF2,MAPK10,NFKB1,STAT2	CREBBP,JUN	CREBBP,JUN,MAPK8,NFKBIA	CREBBP,MAPK9,TBK1
p38 MAPK Signaling	0	0	-1.34164	1.34164	0	0.512	0.893	0.486	0.893	0.0161	0.0161	0.0645	0.0403	ATF2,PLA2G6	CREBBP,DUSP1	CREB3L2,CREBBP,H3-3A,HSPB1,IRAK3,MAPT,RPS6KA5,TGFBR1	CREBBP,DUSP10,MAP2K6,MEF2C,PLA2G4A
Cholesterol Biosynthesis I	-2	0		0	4.22	2.23		0.48		0.308	0.154		0.0769	DHCR24,MSMO1,SQLE,TM7SF2	HSD17B7,MSMO1		LSS
Superpathway of Geranylgeranyldiphosphate Biosynthesis I (via Mevalonate)	0	0	0		0.524	0.781	0.718			0.05	0.05	0.1		IDI1	Acat2/Acat3	ACAT1,GGPS1
SIRT1 negatively regulates rRNA expression	0				0.395					0.0345				TAF1D
Valine Degradation I	0		0		0.524		0.718			0.05		0.1		HIBADH		ACADSB,HIBADH
Cholesterol Biosynthesis II (via 24,25-dihydrolanosterol)	-2	0		0	4.22	2.23		0.48		0.308	0.154		0.0769	DHCR24,MSMO1,SQLE,TM7SF2	HSD17B7,MSMO1		LSS
Cholesterol Biosynthesis III (via Desmosterol)	-2	0		0	4.22	2.23		0.48		0.308	0.154		0.0769	DHCR24,MSMO1,SQLE,TM7SF2	HSD17B7,MSMO1		LSS
Advanced glycosylation endproduct receptor signaling	0		-2	0	0.686		2.85	0.48		0.0769		0.308	0.0769	PRKCSH		APP,HMGB1,MAPK3,S100B	S100B
SUMOylation of immune response proteins		0	0	0		0.955	1.03	0.48			0.0769	0.154	0.0769		SUMO1	NFKBIA,SUMO2	EIF2AK2
Cytosolic iron-sulfur cluster assembly				0				0.48					0.0769				CIAO2B
Mitochondrial calcium ion transport	0		0	0	0.686		0.383	0.48		0.0769		0.0769	0.0769	MCU		VDAC1	MICU3
Asparagine N-linked glycosylation	-1.63299	0	-2.64575	1.34164	1.63	1.57	0.621	0.478	1.63	0.048	0.032	0.056	0.04	FUCA1,FUT8,MARCHF6,PDIA3,PRKCSH,RPN1	AMFR,EDEM3,RPN2,STT3A	CANX,EDEM3,FUT8,MAN1A2,MAN2A1,RPN1,ST3GAL4	AMFR,CANX,MAN1A1,MGAT5,MLEC
IL-10 Signaling	0	0	-1.1547	0	0	1.28	1.64	0.477	1.64	0.0129	0.0258	0.0774	0.0387	ATF2,NFKB1	CREBBP,DUSP1,JUN,STAT3	AKT3,CDKN1A,CREB3L2,CREBBP,GSK3B,JUN,MAPK8,NFKBIA,PBX1,SOCS3,SP1,STAT5B	BCL2L1,CREBBP,DDIT4,GSK3B,MAP2K6,MAP4K4
SUMOylation of ubiquitinylation proteins	0	0	0	0	0.301	0.526	0	0.477	0.526	0.0256	0.0256	0.0256	0.0513	NUP98	SUMO1	TPR	MDM2,PIAS2
SPINK1 General Cancer Pathway	0	0	-2.64575	0	0	0.342	1.75	0.476	1.75	0.0149	0.0149	0.104	0.0448	PIK3C2A	STAT3	AKT3,MAPK3,Mt1,MT2A,NRAS,RRAS,RRAS2	MAP2K1,MAP2K2,PIK3CA
Mitotic Roles of Polo-Like Kinase	0	0	0	0	0.942	0.912	0.878	0.476	0.942	0.0448	0.0299	0.0746	0.0448	CAPN1,CDC27,PPM1L	PPM1J,RAD21	ANAPC1,ANAPC5,HSP90AA1,HSP90AB1,PPP2R5B	ANAPC10,PPP2R5A,STAG2
Endoplasmic Reticulum Stress Pathway		0	0			0.762	0.685				0.0476	0.0952			CASP3	MAPK8,MBTPS1
Death Receptor Signaling	-1.34164	0	-1.50756	2	1.54	0.233	2.74	0.466	2.74	0.0515	0.0103	0.113	0.0412	ACTB,LIMK1,NFKB1,PARP6,ROCK1	CASP3	ACTB,HSPB1,LMNA,MAPK8,NFKBIA,PARP6,ROCK1,TNFRSF21,TNKS,TNKS2,XIAP	ACTG1,MAP4K4,ROCK1,TBK1
Transcriptional Regulation by VENTX	0		-0.447214	0	1.48		1.67	0.462		0.075		0.125	0.05	CDC27,CTNNB1,NFKB1		AGO3,ANAPC1,ANAPC5,EHMT1,TNRC6B	ANAPC10,CTNNB1
Mitochondrial protein degradation	0	0.447214	-4	0	5.04	2.71	5.74	0.457	5.74	0.102	0.051	0.163	0.0408	GLUD1,MT-ND1,MT-ND2,MT-ND5,NDUFA13,NDUFA2,NDUFB6,NDUFV1,NDUFV3,UQCRQ	FH,IARS2,MRPL12,MT-ND1,MT-ND2	ACADSB,ACAT1,ACO2,APP,ATP5F1A,FECH,HSPD1,MT-ATP6,MT-CO1,MT-ND1,MT-ND2,MT-ND5,NDUFS3,OGDH,SUCLG2,UQCRC2	ATP5PD,ME2,MT-ND1,MT-ND2
Small Cell Lung Cancer Signaling	0		0	0	0.286		0.998	0.457		0.0204		0.0714	0.0408	NFKB1,PIK3C2A		AKT3,CCND2,HDAC7,HDAC9,NFKBIA,PTK2,RB1	BCL2L1,HDAC4,PIK3CA,RARB
Arginine Biosynthesis IV	0		0		0.995		0.66			0.167		0.167		GLUD1		OAT
Trans, trans-farnesyl Diphosphate Biosynthesis	0		0		0.995		0.66			0.167		0.167		IDI1		GGPS1
Choline Biosynthesis III			0	0			0.97	0.454				0.143	0.0714			CHPT1,PLD1	CHPT1
Acetyl-CoA Biosynthesis I (Pyruvate Dehydrogenase Complex)			0				0.66					0.167				DLAT
Choline catabolism			0				0.66					0.167				SLC44A1
Metabolism of nitric oxide: NOS3 activation and regulation		0	0	0		0.924	0.359	0.454			0.0714	0.0714	0.0714		WASL	HSP90AA1	DNM2
Formation of axial mesoderm	0		0	0	0.657		0.359	0.454		0.0714		0.0714	0.0714	CTNNB1		SMAD2	CTNNB1
Protein folding	-1	0	-3.05085	1	1.01	1.22	3.77	0.449	3.77	0.0404	0.0303	0.131	0.0404	ACTB,ARFGEF2,CCT7,TBCD	CSNK2A1,GNB1,STAT3	ACTB,CCT2,CCT3,CCT8,FBXL5,GNA14,GNAQ,LONP2,PFDN2,RGS6,TBCA,TBCD,TUBB3	CSNK2B,GNAQ,PFDN1,TBCA
Signaling by NODAL	0		0		1.21		0.626			0.087		0.087		ACVR2A,SMAD4		MAPK3,SMAD2
Nucleotide salvage			0				0.626					0.087				AMPD3,APRT
Xenobiotic Metabolism PXR Signaling Pathway	0	0	0	-0.707107	0	0	0.399	0.444	0.444	0.00905	0.00452	0.0452	0.0362	PRKCA,PRKD1	CREBBP	CAMK2D,CAT,CREBBP,HSP90AA1,HSP90AB1,PRKCA,PRKCE,SNW1,SULT4A1,UST	CAMK2D,CREBBP,DNAJC7,HS6ST3,PRKCA,PRKCD,PRKCZ,UST
HEY1 Signaling Pathway	-2.23607		-2.88675	0.816497	0.808		1.52	0.436		0.0311		0.0745	0.0373	ACVR2A,NELFB,PIK3C2A,SMAD4,TGFBR3		AKT3,ARNT,BMP1,BMP5,BMPR1B,CDKN1A,GAB1,MMP15,NR2F2,NTRK3,SMAD2,TGFBR1	BMP7,GAB1,GRB2,MDM2,MEF2C,PIK3CA
Formation of WDR5-containing histone-modifying complexes	0	0	-2.64575	0	0.773	1.26	2.88	0.435	2.88	0.0476	0.0476	0.167	0.0476	KMT2A,PSIP1	CXXC1,KANSL3	AKAP8L,KANSL1,KAT2B,KDM6A,OGT,PHF20L1,ZZZ3	KANSL1,KMT2C
Intrinsic Prothrombin Activation Pathway			0				0.603					0.0698				COL1A2,COL3A1,COL5A3
April Mediated Signaling	0	0	-1	0	0.773	0.5	1.06	0.435	1.06	0.0476	0.0238	0.0952	0.0476	MAPK10,NFKB1	JUN	JUN,MAP3K1,MAPK8,NFKBIA	MAPK9,NFATC3
Thioredoxin Pathway	0		0		0.932		0.602			0.143		0.143		SELENOT		TXN
Chondroitin Sulfate Biosynthesis	0		0	0	0		0	0.435		0.0141		0.0282	0.0423	CHSY1		SULT4A1,UST	CHSY1,HS6ST3,UST
Arginine Degradation VI (Arginase 2 Pathway)			0				0.602					0.143				OAT
TYSND1 cleaves peroxisomal proteins			0				0.602					0.143				AGPS
Wax and plasmalogen biosynthesis			0				0.602					0.143				AGPS
Other interleukin signaling		0	0			1.71	0.599				0.0833	0.0833			CASP3,STX1A	SNAP25,VAMP2
TR/RXR Activation	0		-2	2.23607	0.391		0	0.433		0.0229		0.0382	0.0382	LDLR,PIK3C2A,STRBP		AKT3,DAPK2,H3-3A,NCOA2,RCAN2	KLF9,MDM2,NCOA2,PIK3CA,STRBP
Heparan Sulfate Biosynthesis	0		-2.23607	2	0.273		0.415	0.432		0.0198		0.0495	0.0396	EXTL3,LARS1		EXT1,EXT2,EXTL3,SULT4A1,UST	EXT2,GLCE,HS6ST3,UST
Regulation of cholesterol biosynthesis by SREBP (SREBF)	0	0	-2.23607	0	0.631	0.896	3.65	0.431	3.65	0.0667	0.0667	0.333	0.0667	SEC24B	SEC23A	KPNB1,MBTPS1,SEC24A,SEC24B,SEC24D	SEC24A
Telomere Extension by Telomerase	0		0	0	0.631		1.69	0.431		0.0667		0.2	0.0667	TERF2IP		HNRNPA2B1,TNKS,TNKS2	HNRNPA2B1
Response of EIF2AK1 (HRI) to heme deficiency			0	0			0.919	0.431				0.133	0.0667			ATF3,PPP1R15A	EIF2S2
YAP1- and WWTR1 (TAZ)-stimulated gene expression			0	0			0.919	0.431				0.133	0.0667			HIPK2,KAT2B	TEAD1
Fatty Acid Activation				0				0.431					0.0667				ACSL6
Necroptosis Signaling Pathway	-2.64575	0	-2.7136	2.44949	1.59	0.364	1.18	0.424	1.59	0.0429	0.0123	0.0675	0.0368	CAPN1,DNM1L,GLUD1,PLA2G6,PPP3CA,STAT2,TRPM7	RBCK1,TOMM20	AXL,CAMK2D,CAPNS1,CYLD,DNM1L,FKBP1A,PPP3CB,PPP3R1,RB1,TSPO,VDAC1	CAMK2D,DNM1L,EIF2AK2,MDM2,PLA2G4A,TRPM7
B Cell Activating Factor Signaling	0	0	0	0	0.757	0.491	1.03	0.422	1.03	0.0465	0.0233	0.093	0.0465	MAPK10,NFKB1	JUN	JUN,MAP3K1,MAPK8,NFKBIA	MAPK9,NFATC3
MyD88 cascade initiated on plasma membrane			0				0.574					0.08				MAP3K1,PELI2
Antigen Presentation Pathway	0		0	0	0.757		0	0.422		0.0465		0.0233	0.0465	B2M,PDIA3		CANX	B2M,CANX
IL-33 Signaling Pathway	-2	1	-1.88982	2.64575	0.347	0.999	0	0.417	0.999	0.0205	0.0205	0.0359	0.0359	ATF2,MAPK10,NFKB1,PIK3C2A	CASP3,CREBBP,JUN,STAT3	AKT3,CREB3L2,CREBBP,JUN,MAPK3,MAPK8,NFKBIA	BCL2L1,CREBBP,MAP2K1,MAP2K2,MAPK9,PIK3CA,TBK1
Response of EIF2AK4 (GCN2) to amino acid deficiency	0.816497	3.16228	4.26401	0	2.01	7.48	9.95	0.416	9.95	0.0583	0.0971	0.214	0.0388	ATF2,RPL17,RPL35,RPL37A,RPL41,RPS29	RPL35,RPL37A,RPL38,RPL39,RPL4,RPL41,RPLP2,RPS14,RPS26,RPS28	ATF3,IMPACT,RPL14,RPL18A,RPL19,RPL23A,RPL26,RPL31,RPL36,RPL36AL,RPL37,RPL41,RPL6,RPS11,RPS15A,RPS19,RPS23,RPS27,RPS28,RPS29,RPS4X,RPS6	EIF2S2,RPL10A,RPL11,RPL32
GPER1 signaling	0	0	-2.23607	2	0.565	0.624	0.397	0.416	0.624	0.0291	0.0194	0.0485	0.0388	ITGB1,PIK3C2A,STK32A	ADCY2,GNB1	ADCY9,GNAS,NME7,PI4KA,SHC1	FN1,GNAZ,PI4KB,PIK3CA
ABC-family proteins mediated transport	0		0	2	0.565		0	0.416		0.0291		0.0194	0.0388	ABCA7,ABCC4,ABCF1		PSMA3,PSMB7	ABCF1,EIF2S2,PSMC3,PSMC5
Potassium Channels	-2	0	0	2	0.963	0.217	0	0.416	0.963	0.0388	0.00971	0.0291	0.0388	KCNAB1,KCNB1,KCND3,KCNH1	GNB1	KCNAB1,KCNAB2,KCNB1	GABBR1,KCNA2,KCNB2,KCNK1
Dermatan Sulfate Biosynthesis	0		0	0	0		0	0.416		0.0137		0.0274	0.0411	CHSY1		SULT4A1,UST	CHSY1,HS6ST3,UST
D-myo-inositol (1,4,5)-trisphosphate Degradation			-2	0			2.49	0.409				0.25	0.0625			INPP5F,INPP5K,OCRL,SYNJ1	IMPA1
Processing of SMDT1	0			0	0.606			0.409		0.0625			0.0625	MCU			MICU3
Phosphatidylethanolamine Biosynthesis II			0				0.552					0.125				ETNK1
Superoxide Radicals Degradation			0				0.552					0.125				CAT
Extrinsic Prothrombin Activation Pathway				0				0.409					0.0625				F3
FOXO-mediated transcription of cell death genes		0	0	0		0.87	0.317	0.409			0.0625	0.0625	0.0625		CREBBP	CREBBP	CREBBP
Platelet Adhesion to exposed collagen	0		0	0	0.606		0.317	0.409		0.0625		0.0625	0.0625	ITGB1		COL1A2	FYN
Atherosclerosis Signaling	0		0	2.23607	0		0	0.399		0.0147		0.0221	0.0368	NFKB1,PLA2G6		COL1A2,COL3A1,COL5A3	APOE,CLU,F3,PCYOX1,PLA2G4A
Arachidonic acid metabolism				0				0.398					0.0444				PLA2G4A,PON3
Extra-nuclear estrogen signaling		0	-2.12132	0		0.833	1.98	0.397			0.0267	0.107	0.04		GNB1,UHMK1	AKT3,HSP90AA1,HSPB1,IGF1R,MAPK3,NRAS,PTK2,SHC1	ESR1,PIK3CA,PRKCZ
Metabolism of folate and pterines		0		0		0.846		0.388			0.0588		0.0588		SLC25A32		SLC25A32
RAN Signaling			0	0			1.54	0.388				0.176	0.0588			KPNA3,KPNA4,KPNB1	RANGAP1
GPCR-Mediated Integration of Enteroendocrine Signaling Exemplified by an L Cell	0	0	0.377964	0	0.823	0.303	1.48	0.388	1.48	0.0395	0.0132	0.0921	0.0395	PDIA3,PLCB3,PLCL1	ADCY2	ADCY9,CALCA,GNA14,GNAQ,GNAS,PLCE1,PLCL1	GAL,GNAQ,PLCG1
Specification of the neural plate border	0			0	0.584			0.388		0.0588			0.0588	CTNNB1			CTNNB1
Germ layer formation at gastrulation	0		0	0	1.45		0.829	0.388		0.118		0.118	0.0588	CTNNB1,SMAD4		SMAD2,TRIM33	CTNNB1
Heme Biosynthesis II			0				0.51					0.111				FECH
Malate-aspartate shuttle			0				0.51					0.111				SLC25A12
RHO GTPases Activate Rhotekin and Rhophilins			0				0.51					0.111				RHOB
Olfactory Signaling Pathway		0				0.311					0.0135				GNB1
Transcriptional regulation of pluripotent stem cells	0	0	0	0	0.584	0.846	0.829	0.388	0.846	0.0588	0.0588	0.118	0.0588	SMAD4	STAT3	PBX1,SMAD2	FOXP1
Zygotic genome activation (ZGA)	0	0	0	0	0.584	0.846	0.299	0.388	0.846	0.0588	0.0588	0.0588	0.0588	TUT4	CREBBP	CREBBP	CREBBP
MIF Regulation of Innate Immunity	-1	0	0	0	2.06	0.467	0.946	0.387	2.06	0.087	0.0217	0.087	0.0435	MAPK10,MIF,NFKB1,PLA2G6	JUN	JUN,MAPK3,MAPK8,NFKBIA	MAPK9,PLA2G4A
IL-23 Signaling Pathway	0	0	-2	0	0.712	0.467	0.946	0.387	0.946	0.0435	0.0217	0.087	0.0435	NFKB1,PIK3C2A	STAT3	AKT3,NFKBIA,RORA,SOCS3	PIK3CA,RUNX1
SUMOylation of DNA replication proteins	0	0	0	0	0.253	0.467	0.549	0.387	0.549	0.0217	0.0217	0.0652	0.0435	NUP98	SUMO1	SUMO2,TOP2B,TPR	RANGAP1,TOP1
Apelin Pancreas Signaling Pathway	0		0	0	1.33		0	0.387		0.0652		0.0217	0.0435	MAPK10,NFKB1,PIK3C2A		MAPK8	MAPK9,PIK3CA
Signaling by Retinoic Acid		0	0	0		0.467	0	0.387			0.0217	0.0217	0.0435		RDH14	DLAT	CPT1A,RARB
Role of PKR in Interferon Induction and Antiviral Response	-1.13389	0	-0.333333	2	1.95	0.89	1.28	0.386	1.95	0.0507	0.0217	0.0725	0.0362	ATF2,FANCC,HSPA14,MAPK10,METAP2,NFKB1,STAT2	CASP3,JUN,STAT3	ATF3,COLEC12,HMGB1,HSP90AA1,HSP90AB1,JUN,MAPK3,MAPK8,NFKBIA,SP1	EIF2AK2,HSPA8,MAP2K6,MAPK9,SCARA3
Signaling by the B Cell Receptor (BCR)	0		-2.33333	2.44949	0		0.606	0.382		0.0118		0.0529	0.0353	NFKB1,PPP3CA		BTRC,FKBP1A,NFKBIA,NRAS,PPP3CB,PPP3R1,PSMA3,PSMB7,SKP1	CUL1,FYN,GRB2,NFATC3,PSMC3,PSMC5
Pre-NOTCH Expression and Processing		0	-2.33333	0		0.815	3.6	0.38			0.026	0.143	0.039		CREBBP,JUN	AGO3,ATP2A2,CREBBP,JUN,KAT2B,MAML2,MAML3,RAB6A,SNW1,ST3GAL4,TNRC6B	CREBBP,RAB6A,RUNX1
Antiproliferative Role of Somatostatin Receptor 2	0	0	-2.64575	0	0	0.815	1.91	0.38	1.91	0.013	0.026	0.104	0.039	PIK3C2A	GNB1,NPR2	BRAF,CDKN1A,GUCY1A2,MAPK3,NRAS,PTPN11,RRAS,RRAS2	MAP2K1,MAP2K2,PIK3CA
Fanconi Anemia Pathway	0				0.309					0.0263				FANCC
Integration of energy metabolism	-2	0	-2.82843	2	0.908	1.13	1.15	0.379	1.15	0.037	0.0278	0.0741	0.037	CACNA1A,KCNB1,PLCB3,PRKCA	ADCY2,GNB1,STX1A	ADCY9,GNA14,GNAQ,GNAS,KCNB1,PRKCA,SNAP25,VAMP2	CACNA1C,CACNB2,GNAQ,PRKCA
Caspase activation via Dependence Receptors in the absence of ligand		0	0			1.06	0.472				0.1	0.1			CASP3	DAPK2
Interleukin-9 signaling		0	0			1.06	0.472				0.1	0.1			STAT3	STAT5B
Citrulline Biosynthesis			0				0.472					0.1				OAT
Embryonic Stem Cell Differentiation into Cardiac Lineages			0				0.472					0.1				SP4
Ketone body metabolism			0				0.472					0.1				ACAT1
Interleukin-2 family signaling	0	0	-2.64575	0	0.247	0.46	2.59	0.376	2.59	0.0213	0.0213	0.149	0.0426	GAB2	STAT3	GAB2,INPP5F,INPP5K,OCRL,SHC1,STAT5B,SYNJ1	GRB2,PIK3CA
Nucleotide Excision Repair	-0.447214	0	-2.12132	2	1.36	3.33	1.14	0.372	3.33	0.0459	0.055	0.0734	0.0367	ACTB,CUL4A,DDB1,POLR2B,RBX1	CUL4A,GTF2H4,MNAT1,POLR2F,PRPF19,SUMO1	ACTB,CDK7,INO80,POLK,RNF111,SUMO2,USP45,USP7	COPS2,COPS4,CUL4A,DDB2
Formation of definitive endoderm	0		0	0	1.41		0.282	0.37		0.111		0.0556	0.0556	CTNNB1,SMAD4		SMAD2	CTNNB1
FOXO-mediated transcription of oxidative stress, metabolic and neuronal genes	0		0		0.384		0.466			0.0333		0.0667		SMAD4		CAT,SMAD2
Sheddase Signaling Pathway	-1.34164	0	0	0.377964	0.536	0.259	0.512	0.369	0.536	0.0245	0.0098	0.049	0.0343	CD44,ITGB1,MAPK10,NFKB1,PIK3C2A	IGFBP4,JUN	BSG,CCN1,COL1A2,COL4A3,IGFBP5,IGFBP6,JUN,MAPK3,MAPK8,MMP15	ARHGAP32,DDIT4,FN1,IGFBP4,ITGB8,MAPK9,PIK3CA
XBP1(S) activates chaperone genes	0	0	-1.63299	0	0.684	1.16	1.91	0.365	1.91	0.0417	0.0417	0.125	0.0417	ATP6V0D1,EXTL3	ATP6V0D1,CXXC1	ADD1,EXTL3,GSK3A,LMNA,PPP2R5B,SHC1	ATP6V0D1,WIPI1
DNA Damage Bypass	0	0	0	0	1.28	0.453	0.236	0.365	1.28	0.0625	0.0208	0.0417	0.0417	CUL4A,DDB1,RBX1	CUL4A	POLK,RCHY1	CUL4A,TRIM25
iNOS Signaling	0	0	0	0	0.671	1.14	0.873	0.355	1.14	0.0408	0.0408	0.0816	0.0408	CALM2,NFKB1	CREBBP,JUN	CREBBP,IRAK3,JUN,NFKBIA	CREBBP,LBP
MyD88 dependent cascade initiated on endosome			0				0.448					0.0645				MAP3K1,PELI2
Nonhomologous End-Joining (NHEJ)	0			0	0.235			0.355		0.0204			0.0408	BABAM1			BABAM2,HERC2
Nucleosome assembly			0	0			0	0.355				0.0204	0.0408			HJURP	HJURP,RBBP7
Ketolysis		0	0			1.02	0.439				0.0909	0.0909			Acat2/Acat3	ACAT1
GABA synthesis, release, reuptake and degradation		0	0	0		1.9	1.41	0.352			0.105	0.158	0.0526		DNAJC5,STX1A	SLC6A13,SNAP25,VAMP2	HSPA8
Metallothioneins bind metals			0				0.439					0.0909				MT2A
Unfolded Protein Response (UPR)	0		0	0	0.543		1.41	0.352		0.0526		0.158	0.0526	CREBRF		CREB3L2,CREBRF,MBTPS1	EIF2S2
γ-linolenate Biosynthesis II (Animals)				0				0.352					0.0526				ACSL6
Regulation of TP53 Activity through Methylation			0	0			0.266	0.352				0.0526	0.0526			EHMT1	MDM2
Signaling by TGFBR3	0		-2.44949	0	1.24		1.83	0.345		0.06		0.12	0.04	ACVR2A,SMAD4,TGFBR3		AGO3,SP1,TCF12,TCF4,TGFBR1,TNRC6B	TCF12,TCF4
G alpha (s) signalling events	0	0	-2.44949	2.23607	0	0.424	0.275	0.344	0.424	0.0069	0.0138	0.0414	0.0345	HTR4	ADCY2,GNB1	ADCY9,CALCA,GNAS,PDE3A,PDE4D,PDE7A	GNAZ,GRK5,PDE10A,PDE4D,PDE7B
ER-Mitochondrial Communication Signaling Pathway	-1.34164	0	-1.13389	0	1.83	0.772	1.33	0.34	1.83	0.061	0.0244	0.0854	0.0366	DNM1L,MCU,MICOS13,PISD,PTDSS2	CSNK2A1,TOMM20	AKT3,APP,DNM1L,OGT,OSBPL8,PRKN,VDAC1	DNM1L,MFF,RHOT1
Synthesis, secretion, and deacylation of Ghrelin				0				0.336					0.05				SPCS1
Sialic acid metabolism	0	0	0		0.941	1.45	0.414			0.0606	0.0606	0.0606		GLB1,ST8SIA1	GNE,ST3GAL2	ST3GAL2,ST3GAL4
Class I peroxisomal membrane protein import		0	0	0		1.86	0.251	0.336			0.1	0.05	0.05		PEX11B,PXMP4	ACBD5	PEX13
Interleukin-12 family signaling		0	0	0		0.781	0.251	0.336			0.05	0.05	0.05		STAT3	CANX	CANX
Transcriptional activity of SMAD2/SMAD3:SMAD4 heterotrimer	0		-1.66667	0	1.22		5.33	0.335		0.0588		0.216	0.0392	CCNT1,CDK8,SMAD4		COL1A2,JUNB,MAPK3,RNF111,SKI,SMAD2,SNW1,SP1,TRIM33,UBE2D3,USP9X	UBE2D3,USP9X
FAT10 Cancer Signaling Pathway	-2.44949	0	-0.447214	0	3.57	0.432	1.27	0.335	3.57	0.118	0.0196	0.098	0.0392	ACVR2A,CTNNB1,EEF1A1,NFKB1,SMAD4,TGFBR3	STAT3	AKT3,GSK3B,NFKBIA,SMAD2,TGFBR1	CTNNB1,GSK3B
Assembly of RNA Polymerase II Complex	0	0	0	0	0.645	1.96	0.471	0.335	1.96	0.0392	0.0588	0.0588	0.0392	GTF2A1,POLR2B	GTF2H4,MNAT1,POLR2F	CDK7,TAF1,TAF3	TAF1,TAF11
Ketogenesis		0	0			0.987	0.41				0.0833	0.0833			Acat2/Acat3	ACAT1
Transcriptional regulation of granulopoiesis	0	0	0	0	0.645	1.11	0	0.335	1.11	0.0392	0.0392	0.0196	0.0392	FLI1,KMT2A	DEK,STAT3	CDKN1A	KLF5,RUNX1
γ-glutamyl Cycle	0		0		0.717		0.41			0.0833		0.0833		GGT7		GCLM
Gustation Pathway	-3.16228	0	-2.23607	2.44949	2.36	0.245	0	0.335	2.36	0.0474	0.00948	0.0237	0.0332	CACNA1A,CACNB1,CACNB4,GABRB3,LRRC8B,LRRC8C,LRRC8D,P2RX3,SCN11A,SCN3B	ABHD2,ADCY2	ADCY9,CACNA2D1,PDE3A,SCN1B,SCN7A	CACNA1B,CACNA1C,CACNB2,LRRC8D,PANX1,SCN10A,SCN1A
Estrogen-Dependent Breast Cancer Signaling	0	0	-2.52982	0	0.744	1.41	3.31	0.332	3.31	0.0361	0.0361	0.133	0.0361	ATF2,NFKB1,PIK3C2A	CREBBP,HSD17B7,JUN	AKT3,CREB3L2,CREBBP,IGF1R,JUN,MAPK3,NRAS,RRAS,RRAS2,SP1,STAT5B	CREBBP,ESR1,PIK3CA
Tumor Microenvironment Pathway	0	0	-2.88675	2.44949	0	0.315	1.51	0.329	1.51	0.0167	0.0111	0.0722	0.0333	CD44,NFKB1,PIK3C2A	JUN,STAT3	AKT3,BRAF,COL1A2,COL3A1,CSPG4,JUN,LEPR,MAPK3,MMP15,NRAS,RRAS,RRAS2,SPP1	CSPG4,FGF14,FN1,MAP2K1,MAP2K2,PIK3CA
Breast Cancer Regulation by Stathmin1	-3.5	0.57735	-2.66789	3.44124	1.14	2.45	0	0.318	2.45	0.0264	0.0215	0.0314	0.0314	ADGRB3,ARHGEF11,ARHGEF12,ATF2,GPR108,GRM7,GRM8,HTR4,LPAR3,NFKB1,PIK3C2A,PLCB3,PPM1L,PRKCA,PRKD1,SOS2	ADGRG6,ADGRL1,CREBBP,F2R,GNB1,GPR161,JUN,LPAR3,PPM1J,PPP1R7,PPP4C,STAT3,UHMK1	ARHGEF1,ARHGEF6,CAMK2D,CCND2,CREB3L2,CREBBP,GNAQ,JUN,LPAR1,MAPK3,NRAS,PPP1R12A,PPP2R5B,PRKCA,PRKCE,RRAS,RRAS2,SHC1,TUBB3	ADGRA2,ADGRA3,ARHGEF12,CAMK1D,CAMK2D,CREBBP,GABBR1,GNA13,GNAQ,GRB2,MAP2K1,MAP2K2,PIK3CA,PPP1R12A,PPP2R5A,PRKCA,PRKCD,PRKCZ,SOS2
Spliceosomal Cycle	0	0	0	0	1.18	0.419	1.21	0.316	1.21	0.0566	0.0189	0.0943	0.0377	CDC5L,DDX42,SNRNP200	PRPF19	CWC15,DDX39B,DDX42,SF3B1,WBP11	HSPA8,PQBP1
Regulation of Apoptosis			0	0			0.443	0.316				0.0566	0.0377			ARHGAP10,PSMA3,PSMB7	PSMC3,PSMC5
Signaling by NOTCH2			0				0.398					0.0588				MAML2,MAML3
Aryl Hydrocarbon Receptor Signaling	0	0	-0.727607	0.816497	0	0	3.35	0.314	3.35	0.00546	0.00546	0.0984	0.0328	NFKB1	JUN	AIP,ARNT,CCND2,CDKN1A,HSP90AA1,HSP90AB1,HSPB1,JUN,MAPK3,MAPK8,NCOA2,NCOA7,NFIA,NFIB,NFIX,RB1,SMARCA4,SP1	ESR1,MDM2,NCOA2,NFIA,RARB,SMARCA4
Superpathway of D-myo-inositol (1,4,5)-trisphosphate Metabolism			-2.23607	0			2.81	0.307				0.227	0.0455			INPP5F,INPP5K,ITPKB,OCRL,SYNJ1	IMPA1
Insertion of tail-anchored proteins into the endoplasmic reticulum membrane		0	0	0		0.743	0.655	0.307			0.0455	0.0909	0.0455		STX1A	APP,VAMP2	VAPA
Chaperone Mediated Autophagy	0		0	0	0.49		0.655	0.307		0.0455		0.0909	0.0455	EEF1A1		HSP90AA1,HSP90AB1	HSPA8
Regulation of TLR by endogenous ligand			0	0			0.225	0.307				0.0455	0.0455			HMGB1	LBP
Systemic Lupus Erythematosus in T Cell Signaling Pathway	-1.66667	-0.377964	-1.21268	1.78885	0	0.44	0	0.303	0.44	0.014	0.0109	0.0279	0.031	ATF2,B2M,CD44,GNA12,PIK3C2A,PPM1L,PPP3CA,ROCK1,SOS2	CASP3,CREBBP,FNBP1,JUN,MSN,PPM1J,STAT3	AKT3,CBL,CREB3L2,CREBBP,JUN,LEPR,MAPK3,NRAS,PPP2R5B,PPP3CB,PPP3R1,PTK2,RHOB,ROCK1,RPTOR,RRAS,RRAS2,SP1	B2M,CDC42,CREBBP,ESR1,FNBP1,GNA13,GRB2,MAP2K1,MAP2K2,MAP2K6,PIK3CA,PLCG1,PPP2R5A,RAB4A,RDX,RHOT1,ROCK1,ROCK2,RPTOR,SOS2
Meiotic synapsis	0	0	0	0	0.598	0.406	0.417	0.299	0.598	0.0364	0.0182	0.0545	0.0364	SUN1,TERF2IP	RAD21	LMNA,STAG1,SYNE2	STAG1,STAG2
SUMOylation of SUMOylation proteins	0	0	0		0.334	0.566	0.383			0.0286	0.0286	0.0571		NUP98	SUMO1	SUMO2,TPR
Dissolution of Fibrin Clot			0				0.383					0.0769				PLAT
Platelet Aggregation (Plug Formation)			0				0.383					0.0769				COL1A2
Trafficking and processing of endosomal TLR			0				0.383					0.0769				LGMN
NFE2L2 regulating anti-oxidant/detoxification enzymes		0	0	0		0.726	1.2	0.293			0.0435	0.13	0.0435		CREBBP	CREBBP,GCLM,TXN	CREBBP
Eukaryotic Translation Elongation	0.377964	3.16228	3.83761	0	2.23	6.78	8.47	0.291	8.47	0.0574	0.082	0.18	0.0328	EEF1A1,EEF2,RPL17,RPL35,RPL37A,RPL41,RPS29	RPL35,RPL37A,RPL38,RPL39,RPL4,RPL41,RPLP2,RPS14,RPS26,RPS28	MT-RNR1,MT-RNR2,RPL14,RPL18A,RPL19,RPL23A,RPL26,RPL31,RPL36,RPL36AL,RPL37,RPL41,RPL6,RPS11,RPS15A,RPS19,RPS23,RPS27,RPS28,RPS29,RPS4X,RPS6	MT-RNR2,RPL10A,RPL11,RPL32
NAP1L1 Transcription Regulation Signaling Pathway	-1.34164	0	-0.904534	0	1.69	0.257	3.05	0.291	3.05	0.0562	0.0112	0.124	0.0337	CTNNB1,DGKZ,NAP1L1,NFKB1,PIK3C2A	JUN	AKT3,CDKN1A,DCAF8,DDX5,DLAT,H3-3A,JUN,MAPK3,NFKBIA,TUBB3,UBR4	CTNNB1,DGKZ,PIK3CA
FAT10 Signaling Pathway	0		0	0	0.2		0.405	0.291		0.0179		0.0536	0.0357	UBA1		HTT,PSMA3,PSMB7	PSMC3,PSMC5
IL-22 Signaling	0	0	-2.23607	0	0.459	0.709	2.63	0.281	2.63	0.0417	0.0417	0.208	0.0417	MAPK10	STAT3	AKT3,MAPK3,MAPK8,SOCS3,STAT5B	MAPK9
Interleukin-6 family signaling		0	-1	0		0.709	1.84	0.281			0.0417	0.167	0.0417		STAT3	CBL,LIFR,PTPN11,SOCS3	LIFR
Regulation of RUNX1 Expression and Activity			0	0			1.84	0.281				0.167	0.0417			AGO3,CCND2,PTPN11,TNRC6B	RUNX1
Glutamate and glutamine metabolism	0		0		0.657		0.359			0.0714		0.0714		GLUD1		OAT
Assembly of RNA Polymerase III Complex			0				0.359					0.0714				GTF3C1
DNA Double-Strand Break Repair by Homologous Recombination			0				0.359					0.0714				ATRX
Interleukin-7 signaling		0	0	0		0.709	1.15	0.281			0.0417	0.125	0.0417		STAT3	IRS2,SMARCA4,STAT5B	SMARCA4
RAS processing			0	0			1.15	0.281				0.125	0.0417			ABHD17B,FNTA,NRAS	BCL2L1
Vitamin-C Transport	0		0	0	3.12		0.203	0.281		0.167		0.0417	0.0417	LRRC8B,LRRC8C,LRRC8D,SELENOT		TXN	LRRC8D
Inflammasome pathway	0		0	0	0.459		0.203	0.281		0.0417		0.0417	0.0417	NFKB1		NEK7	PANX1
Lung Ionic Balance Signaling Pathway	-1.60357	0	-1.38675	1	1.1	0.48	0	0.28	1.1	0.0268	0.0115	0.0249	0.0307	ABCC4,ADGRB3,GPR108,GRM7,GRM8,HTR4,LPAR3,PDIA3,PLCB3,PLCL1,PPM1L,PRKCA,PRKD1,ROCK1	ADGRG6,ADGRL1,F2R,GPR161,LPAR3,PPM1J	ATP1A1,Atp1a2,GNAS,LPAR1,MAPK3,NEDD4,PLCE1,PLCL1,PPP2R5B,PRKCA,PRKCE,ROCK1,VDAC1	ADGRA2,ADGRA3,ATP1A1,Atp1a2,ESR1,FYN,GABBR1,NEDD4,PANX1,PLCG1,PPP2R5A,PRKCA,PRKCD,PRKCZ,ROCK1,ROCK2
Th1 Pathway	0	0	0	2	0	0	0	0.275	0.275	0.016	0.008	0.008	0.032	NFKB1,PIK3C2A	STAT3	SOCS3	GRB2,MAP2K6,NFATC3,PIK3CA
Hepatic Fibrosis / Hepatic Stellate Cell Activation	0	0	0	0	0.6	0.602	1.05	0.274	1.05	0.026	0.0156	0.0625	0.0312	Agtr1a,COL8A1,MYL6,NFKB1,SMAD4	CERT1,COL5A2,IGFBP4	CERT1,COL1A2,COL3A1,COL4A3,COL5A2,COL5A3,IGF1R,IGFBP5,LEPR,MYL9,SMAD2,TGFBR1	COL26A1,FN1,IGFBP4,LBP,MYL9,PDGFRA
Hematoma Resolution Signaling Pathway	0.57735	-1.41421	-1.70561	-1.63299	2.64	2.6	3.45	0.273	3.45	0.0463	0.0309	0.0888	0.0309	MAPK10,MT-ND1,MT-ND2,MT-ND4,MT-ND5,NDUFA1,NDUFA13,NDUFA2,NDUFB6,NDUFV1,NDUFV3,NFKB1	DUSP1,F2R,JUN,MT-ND1,MT-ND2,MT-ND4,NDUFA9,STAT3	AXL,CAT,EDA,FTL,GSK3B,HMGB1,JUN,MAPK3,MAPK8,MMP15,MT-ND1,MT-ND2,MT-ND3,MT-ND4,MT-ND5,NDUFA12,NDUFB3,NDUFB7,NDUFS3,PLAT,SOCS3,TNFSF9,VPS35	CD47,EDA,FTL,GSK3B,MAPK9,MT-ND1,MT-ND2,NDUFV2
TWEAK Signaling	0	0	0		0.309	0.536	0.341			0.0263	0.0263	0.0526		NFKB1	CASP3	NFKBIA,XIAP
Growth hormone receptor signaling	0	0	-1.34164	0	0.445	0.693	2.55	0.269	2.55	0.04	0.04	0.2	0.04	GHR	STAT3	GHR,IRS2,MAPK3,SOCS3,STAT5B	GHR
Complex III assembly	-1	0	-1	0	3.05	0.693	1.77	0.269	3.05	0.16	0.04	0.16	0.04	MT-CYB,TTC19,UQCRC1,UQCRQ	MT-CYB	MT-CYB,TTC19,UQCR11,UQCRC2	MT-CYB
Glycogen metabolism	0			0	0.445			0.269		0.04			0.04	GAA			PHKA2
Triacylglycerol Degradation	0	0	0		0.516	0.361	0.329			0.0317	0.0159	0.0476		DDHD2,LARS1	ABHD2	ABHD12,ABHD16A,DDHD2
Metabolism of cofactors			0	0			0	0.269				0.04	0.04			HSP90AA1	COQ2
Metabolism of polyamines	0		0	0	0		0	0.268		0.0169		0.0339	0.0339	OAZ1		PSMA3,PSMB7	PSMC3,PSMC5
GADD45 Signaling	-1.34164		-1.63299	0	2.39		1.48	0.26		0.0833		0.1	0.0333	ACVR2A,MAP3K4,MAPK10,NFKB1,SMAD4		CCND2,CDKN1A,MAP3K4,MAPK8,SMAD2,TGFBR1	MAP2K6,MAPK9
Mevalonate Pathway I	0	0	0		0.606	0.87	0.317			0.0625	0.0625	0.0625		IDI1	Acat2/Acat3	ACAT1
Dermatan Sulfate Biosynthesis (Late Stages)			0	0			0	0.26				0.0333	0.0333			SULT4A1,UST	HS6ST3,UST
The Visual Cycle		0		0		1.64		0.258			0.0769		0.0385		DHRS7,RDH14		DHRS7
Superpathway of Citrulline Metabolism			0				0.317					0.0625				OAT
Miscellaneous transport and binding events	-2.23607	0	-2.44949	0	4.09	0.678	3.32	0.258	4.09	0.192	0.0385	0.231	0.0385	LRRC8B,LRRC8C,LRRC8D,NIPA2,NIPAL3	DMTN	ADD1,ADD3,ANKH,DMTN,MRS2,NIPAL3	LRRC8D
IL-17A Signaling in Gastric Cells	0	0	0	0	1.12	0.678	1.07	0.258	1.12	0.0769	0.0385	0.115	0.0385	MAPK10,NFKB1	JUN	JUN,MAPK3,MAPK8	MAPK9
Tuberculosis Latent Signaling Pathway	0	0	-1		0.326	0.253	0.307			0.0222	0.0111	0.0444		DLST,GLUD1	ADCY2	ACAT1,ADCY9,OGDH,TNFSF9
Estrogen-mediated S-phase Entry			0	0			0.55	0.258				0.0769	0.0385			CDKN1A,RB1	ESR1
WNT ligand biogenesis and trafficking			0	0			0.55	0.258				0.0769	0.0385			SNX3,VPS35	TMED5
Immunogenic Cell Death Signaling Pathway	-2	0	-2.23607	0	1.06	0.238	0.473	0.255	1.06	0.0421	0.0105	0.0526	0.0316	HSPA14,NFKB1,PDIA3,ROCK1	CASP3	DAPK2,HMGB1,HSP90AA1,HSP90AB1,ROCK1	HSPA8,PANX1,ROCK1
Glutaryl-CoA Degradation		0	0			0.846	0.299				0.0588	0.0588			Acat2/Acat3	ACAT1
Metabolism of Angiotensinogen to Angiotensins			0				0.299					0.0588				ATP6AP2
Serotonin Degradation			0	0			0	0.255				0.0316	0.0316			AKR1A1,EXT2,LARGE1	AKR1A1,EXT2,LARGE1
Visual phototransduction	0	0	0	0	1.03	0.98	0.349	0.253	1.03	0.0492	0.0328	0.0492	0.0328	METAP2,NMT1,PRKCA	GNB1,NMT1	FNTA,PRKCA,STRA6	CAMKMT,PRKCA
Gamma carboxylation, hypusinylation, hydroxylation, and arylsulfatase activation	0	0	0	0	0	0.372	0.349	0.253	0.372	0.0164	0.0164	0.0492	0.0328	EEF2	DPH5	DPH6,RPS23,RPS6	DPH3,ETF1
Pyroptosis		0	0	0		2.74	0	0.247			0.111	0.037	0.037		CASP3,CHMP3,CHMP4B	HMGB1	CHMP3
Vasopressin regulates renal water homeostasis via Aquaporins		0	0			1.24	0.283				0.0465	0.0465			ADCY2,GNB1	ADCY9,GNAS
Cholesterol biosynthesis	-2.23607	0	0	0	4.01	1.61	0	0.247	4.01	0.185	0.0741	0.037	0.037	DHCR24,IDI1,MSMO1,SQLE,TM7SF2	HSD17B7,MSMO1	GGPS1	LSS
ATF4 activates genes in response to endoplasmic reticulum stress			0	0			0	0.247				0.037	0.037			ATF3	HERPUD1
Thyroid Hormone Metabolism II (via Conjugation and/or Degradation)			0	0			0	0.247				0.0323	0.0323			EXT2,LARGE1	EXT2,LARGE1
Crosstalk between Dendritic Cells and Natural Killer Cells	0		0	0	0.286		0	0.239		0.0204		0.0204	0.0306	ACTB,NFKB1		ACTB,CAMK2D	ACTG1,CAMK2D,TLN2
MTOR signalling	0		-1.34164	0	1.06		2.32	0.237		0.0714		0.179	0.0357	RRAGA,TSC1		FKBP1A,LAMTOR2,RPS6,RPTOR,YWHAB	RPTOR
Activated PKN1 stimulates transcription of AR regulated genes KLK2 and KLK3			0	0			0	0.237				0.0357	0.0357			NCOA2	NCOA2
Energy dependent regulation of mTOR by LKB1-AMPK	0		0	0	1.04		0.485	0.228		0.069		0.069	0.0345	RRAGA,TSC1		LAMTOR2,RPTOR	RPTOR
TNFs bind their physiological receptors			0	0			0.485	0.228				0.069	0.0345			EDA,TNFSF9	EDA
Glyoxylate metabolism and glycine degradation	0		0		0.543		0.266			0.0526		0.0526		DLST		OGDH
Role of JAK2 in Hormone-like Cytokine Signaling	0	0	-2.12132	0	0	0.351	2.35	0.227	2.35	0.0154	0.0154	0.123	0.0308	GHR	STAT3	CCND2,GHR,IRS2,LEPR,PTPN11,SHC1,SOCS3,STAT5B	BCL2L1,GHR
Mineralocorticoid Biosynthesis			0				0.266					0.0526				Cyp2d22
Mitochondrial protein import		0	-1.63299	0		0.351	1.33	0.227			0.0154	0.0923	0.0308		TOMM20	ACO2,ATP5F1A,COX17,HSPD1,SLC25A12,VDAC1	COQ2,DNAJC19
Hedgehog ligand biogenesis			0	0			0	0.227				0.0308	0.0308			PSMA3,PSMB7	PSMC3,PSMC5
SPINK1 Pancreatic Cancer Pathway			0	0			0	0.227				0.0308	0.0308			SMAD2,TGFBR1	CPD,CPE
Protein ubiquitination	0		-2.64575	0	1.81		3.82	0.219		0.1		0.233	0.0333	UBA1,UBE2H,UBE2L3		UBE2D2,UBE2E3,UBE2G1,UBE2H,UBE2W,USP7,USP9X	USP9X
mRNA Capping	0	0	0	0	0.384	2.61	0.466	0.219	2.61	0.0333	0.1	0.0667	0.0333	POLR2B	GTF2H4,MNAT1,POLR2F	CDK7,RNGTT	SUPT5H
Activation of kainate receptors upon glutamate binding	0	0	0	0	1.01	0.624	0	0.219	1.01	0.0667	0.0333	0.0333	0.0333	GRIK1,PLCB3	GNB1	DLG1	GRIK1
Tryptophan Degradation X (Mammalian, via Tryptamine)		0	0	0		0.624	0	0.219			0.0333	0.0333	0.0333		RDH14	AKR1A1	AKR1A1
Gluconeogenesis I			0	0			0	0.219				0.0333	0.0333			ENO2	ME2
Glucocorticoid Biosynthesis			0				0.251					0.05				Cyp2d22
Glutathione Redox Reactions I			0	0			0	0.219				0.0333	0.0333			CP	CP
Ubiquinol-10 Biosynthesis (Eukaryotic)			0	0			0.894	0.21				0.0968	0.0323			Cyp2d22,MICAL2,MICAL3	COQ2
Superpathway of Cholesterol Biosynthesis	-2.23607	0	0	0	3.71	2.57	0.448	0.21	3.71	0.161	0.0968	0.0645	0.0323	DHCR24,IDI1,MSMO1,SQLE,TM7SF2	Acat2/Acat3,HSD17B7,MSMO1	ACAT1,GGPS1	LSS
Endosomal Sorting Complex Required For Transport (ESCRT)		0	0	0		2.57	0	0.21			0.0968	0.0323	0.0323		CHMP3,CHMP4B,VPS37A	STAM	CHMP3
Nicotinate metabolism	0		0	0	0.373		0	0.21		0.0323		0.0323	0.0323	PARP6		PARP6	NADK
NAD Salvage Pathway II	0		0		0.474		0.214			0.0435		0.0435		ACP3		ACP1
Apelin Cardiac Fibroblast Signaling Pathway			0				0.214					0.0435				AKT3
RIPK1-mediated regulated necrosis	0		-2	0	0.964		1.42	0.202		0.0625		0.125	0.0312	STUB1,UBE2L3		HSP90AA1,OGT,PRKN,XIAP	STUB1
Tryptophan Degradation III (Eukaryotic)		0	0			0.709	0.203				0.0417	0.0417			Acat2/Acat3	ACAT1
Chromatin modifications during the maternal to zygotic transition (MZT)		0	-1	0		0.599	1.42	0.202			0.0312	0.125	0.0312		KDM6B	KDM5B,KDM6A,KDM6B,TET3	TET3
G-protein beta:gamma signalling	0	0	0	0	0.363	0.599	0.43	0.202	0.599	0.0312	0.0312	0.0625	0.0312	PLCB3	GNB1	AKT3,ARHGEF6	CDC42
Ribosomal Quality Control Signaling Pathway	0.816497	3.16228	2.04265	1.41421	0.492	3.82	5.96	0	5.96	0.0227	0.0379	0.11	0.0303	RPL17,RPL35,RPL37A,RPL41,RPS29,TCF25	RPL35,RPL37A,RPL38,RPL39,RPL4,RPL41,RPLP2,RPS14,RPS26,RPS28	AGO3,ASCC3,MT-RNR1,MT-RNR2,PSMA3,PSMB7,RACK1,RPL14,RPL18A,RPL19,RPL23A,RPL26,RPL31,RPL36,RPL36AL,RPL37,RPL41,RPL6,RPS11,RPS15A,RPS19,RPS23,RPS27,RPS28,RPS29,RPS4X,RPS6,TRIP4,XRN1	ASCC2,MT-RNR2,PSMC3,PSMC5,RPL10A,RPL11,RPL32,TRIP4
Major pathway of rRNA processing in the nucleolus and cytosol	1.34164	2.49615	4.26401	-0.447214	0.636	7.8	5.19	0	7.8	0.0269	0.0699	0.118	0.0269	RPL17,RPL35,RPL37A,RPL41,RPS29	DDX21,NOL12,NOL6,RPL35,RPL37A,RPL38,RPL39,RPL4,RPL41,RPLP2,RPS14,RPS26,RPS28	C1D,NOP58,RPL14,RPL18A,RPL19,RPL23A,RPL26,RPL31,RPL36,RPL36AL,RPL37,RPL41,RPL6,RPS11,RPS15A,RPS19,RPS23,RPS27,RPS28,RPS29,RPS4X,RPS6	BMS1,CSNK1D,RPL10A,RPL11,RPL32
Nucleotide Excision Repair Pathway	0	0	0		0.317	2.35	0			0.027	0.0811	0.027		POLR2B	GTF2H4,MNAT1,POLR2F	CDK7
Glutamate Receptor Signaling	0	0		0	1.5	1.63		0		0.0588	0.0441		0.0294	CALM2,GRIK1,GRM7,GRM8	GNB1,GRIA1,GRIA4		GRIA4,GRIK1
Coronavirus Pathogenesis Pathway	-0.377964	-0.816497	-1.09109	-1.34164	1.09	1.9	3.87	0	3.87	0.0332	0.0284	0.0995	0.0237	EEF1A1,MAPK10,NFKB1,NUP98,RPS29,SMAD4,STAT2	CASP3,JUN,RPS14,RPS26,RPS28,STAT3	ATP6AP1,HDAC7,HDAC9,JUN,KPNB1,MAPK3,MAPK8,MT-RNR1,MT-RNR2,NFKBIA,RB1,RPS11,RPS15A,RPS19,RPS23,RPS27,RPS28,RPS29,RPS4X,RPS6,TGFBR1	HDAC4,MAPK9,MT-RNR2,TBK1,TRIM25
Role of JAK1 and JAK3 in γc Cytokine Signaling	0	0	-3	0	0	0.333	2.76	0	2.76	0.0145	0.0145	0.13	0.029	PIK3C2A	STAT3	IRS2,MAPK3,NRAS,PTPN11,RRAS,RRAS2,SHC1,SOCS3,STAT5B	GRB2,PIK3CA
Angiopoietin Signaling	0		-2.33333	0	0.404		2.43	0		0.026		0.117	0.026	NFKB1,PIK3C2A		AKT3,NFKBIA,NRAS,PTK2,PTPN11,RASA1,RRAS,RRAS2,STAT5B	GRB2,PIK3CA
Neurotransmitter release cycle	0	0	-2.44949	0	0.293	1.3	2.3	0	2.3	0.025	0.05	0.15	0.025	CASK	STX1A,SYN2	PPFIA1,PPFIA2,SNAP25,SYN2,UNC13B,VAMP2	ARL6IP5
Collagen biosynthesis and modifying enzymes	0	0	-2.82843	0	0.48	0.912	2.27	0	2.27	0.0299	0.0299	0.119	0.0299	ADAMTS3,COL8A1	COL5A2,SERPINH1	BMP1,COL1A2,COL3A1,COL4A3,COL5A2,COL5A3,COLGALT1,P4HA1	COL26A1,PLOD1
Regulation of beta-cell development		0	-2.44949	0		0.5	2.19	0			0.0238	0.143	0.0238		CREBBP	AKT3,CREBBP,KAT2B,MAML2,MAML3,SNW1	CREBBP
TNFR2 Signaling	0	0	0.447214	0	0.353	0.588	2.01	0	2.01	0.0303	0.0303	0.152	0.0303	NFKB1	JUN	JUN,MAP3K1,MAPK8,NFKBIA,XIAP	TBK1
Tuberculosis Active Signaling Pathway	0.447214	-1	0.242536	-1.13389	0.363	0.743	1.97	0	1.97	0.0204	0.0163	0.0735	0.0286	ATP6V0D1,MAPK10,NFKB1,PIK3C2A,PPP3CA	ATP6V0D1,CASP3,JUN,STAT3	AKT3,ATP6AP1,ATP6AP2,ATP6V0A1,ATP6V0B,ATP6V0E2,ATP6V1G1,GSK3A,H3-3A,JUN,MAPK8,MRC2,PPP3CB,PPP3R1,RAB14,RACK1,SP1,TNFSF9	ATP6V0A1,ATP6V0B,ATP6V0D1,MAPK9,PIK3CA,PRKCZ,TBK1
Oncogene Induced Senescence			0.447214	0			1.9	0				0.143	0.0286			AGO3,MAPK3,RB1,SP1,TNRC6B	MDM2
Signaling by NOTCH3	0	0	-2.44949	0	0.23	0.439	1.83	0	1.83	0.02	0.02	0.12	0.02	PLXND1	CREBBP	CREBBP,KAT2B,MAML2,MAML3,PBX1,SNW1	CREBBP
Phototransduction Pathway		0	0			1.04	0				0.0357	0.0179			GNB1,NPR2	GUCY1A2
Class C/3 (Metabotropic glutamate/pheromone receptors)	0			0	0.806			0		0.05			0.025	GRM7,GRM8			GABBR1
Ferroptosis Signaling Pathway	0	0	-1.89737	0	0	0	1.64	0	1.64	0.0073	0.0073	0.0803	0.0292	ARF5	STAT3	BRAF,CDKN1A,FTL,HSPB1,MAPK3,NRAS,RB1,RRAS,RRAS2,SP1,USP7	FTL,MAP2K1,MAP2K2,SLC11A2
RNA Polymerase III Transcription	0	0	-2.23607	0	0.286	1.28	1.63	0	1.63	0.0244	0.0488	0.122	0.0244	SSB	POLR2F,SNAPC1	GTF3C1,NFIA,NFIB,NFIX,SSB	NFIA
Collagen chain trimerization	0	0	-2.23607	0	0.265	0.483	1.51	0	1.51	0.0227	0.0227	0.114	0.0227	COL8A1	COL5A2	COL1A2,COL3A1,COL4A3,COL5A2,COL5A3	COL26A1
TAK1-dependent IKK and NF-kappa-B activation	0		-1.34164	0	0.265		1.51	0		0.0227		0.114	0.0227	NFKB1		APP,HMGB1,NFKBIA,NKIRAS1,S100B	S100B
Collagen degradation	0	0	-2.44949	0	0	0.356	1.36	0	1.36	0.0156	0.0156	0.0938	0.0156	COL8A1	COL5A2	COL1A2,COL3A1,COL4A3,COL5A2,COL5A3,MMP15	COL26A1
Metabolism of non-coding RNA	0		0		1.12		0			0.0536		0.0179		NUP98,SNRPD1,SNRPF		TPR
TNFR1 Signaling	0	0	0.447214	0	0.219	1.1	1.24	0	1.24	0.0192	0.0385	0.0962	0.0192	NFKB1	CASP3,JUN	JUN,MAP3K1,MAPK8,NFKBIA,XIAP	CDC42
Formation of Fibrin Clot (Clotting Cascade)	0	0		0	0.301	0.526		0		0.0256	0.0256		0.0256	SERPING1	F2R		F3
Senescence-Associated Secretory Phenotype (SASP)	0	0	-0.816497	0	0.425	0.843	1.11	0	1.11	0.027	0.027	0.0811	0.0135	CDC27,NFKB1	JUN,STAT3	ANAPC1,ANAPC5,CDKN1A,EHMT1,JUN,MAPK3	ANAPC10
Acetone Degradation I (to Methylglyoxal)		0		0		0.508		0			0.0244		0.0244		DHRS7		DHRS7
IL-17 Signaling	-2	0	-1.73205	1.34164	0.37	0	1.09	0	1.09	0.0212	0.00529	0.0635	0.0265	ATF2,MAPK10,NFKB1,PIK3C2A	JUN	AKT3,EDA,GSK3B,HSP90AA1,HSP90AB1,JUN,MAPK3,MAPK8,NRAS,RRAS,RRAS2,TNFSF9	EDA,GSK3B,MAP2K6,MAPK9,PIK3CA
Macrophage Alternative Activation Signaling Pathway	0	0.447214	-2.11058	2	0	1.52	1.05	0	1.52	0.0156	0.026	0.0625	0.0208	ATF2,NFKB1,PIK3C2A	CREBBP,DUSP1,JUN,KDM6B,STAT3	CREB3L2,CREBBP,H3-3A,IRS2,JUN,KDM6B,MAPK3,NFKBIA,RPS6KA5,RPTOR,SOCS3,TSC22D3	CREBBP,GRB2,PIK3CA,RPTOR
Antioxidant Action of Vitamin C	2.44949		1.88982	0	2.32		0.999	0		0.0598		0.0684	0.0256	MAPK10,NFKB1,PDIA3,PLA2G6,PLCB3,PLCL1,SELENOT		MAPK3,MAPK8,NFKBIA,PLCE1,PLCL1,PLD1,STAT5B,TXN	MAPK9,PLA2G4A,PLCG1
Role of OCT4 in Mammalian Embryonic Stem Cell Pluripotency			0	0			0.946	0				0.087	0.0217			KDM5B,NR2F2,RB1,SPP1	TASOR
Complex IV assembly	0	0	0	0	0.684	0.453	0.896	0	0.896	0.0417	0.0208	0.0833	0.0208	COA3,COX8A	MT-CO3	COX17,MT-CO1,MT-CO3,TACO1	MT-CO3
Pyruvate metabolism	0		-2	0	0.235		0.873	0		0.0204		0.0816	0.0204	RANBP9		ARMC8,DLAT,VDAC1,WDR26	ME2
Sleep REM Signaling Pathway	0	0	-1.13389	0	0.542	0.209	0.867	0	0.867	0.0283	0.00943	0.066	0.0189	ATF2,CFL1,LIMK1	CREBBP	CREB3L2,CREBBP,EDA,MAPK3,Mt1,RPS6KA5,TNFSF9	CREBBP,EDA
Macrophage Classical Activation Signaling Pathway	0	0	1.66667	0	0	0	0.858	0	0.858	0.0106	0.00532	0.0585	0.0213	NFKB1,STAT2	STAT3	ACO2,AEBP2,DLAT,EDA,MT-CO1,NFKBIA,SDHD,SOCS3,SUZ12,TNFSF9,UQCRC2	EDA,EED,LBP,RBBP7
Cargo concentration in the ER	0	0	0	0	0.343	1.43	0.807	0	1.43	0.0294	0.0588	0.0882	0.0294	SEC24B	GRIA1,SEC23A	SEC24A,SEC24B,SEC24D	SEC24A
B-WICH complex positively regulates rRNA expression	0	0	-1	0	0.633	1.94	0.806	0	1.94	0.0385	0.0577	0.0769	0.0192	ACTB,TAF1D	DDX21,DEK,POLR2F	ACTB,GSK3B,KAT2B,SF3B1	GSK3B
Mitotic G1 phase and G1/S transition		0	-1.88982	0		0	0.786	0			0.00758	0.0606	0.0303		MNAT1	AKT3,CCND2,CDK7,CDKN1A,PSMA3,PSMB7,RB1,SKP1	CUL1,PRIM2,PSMC3,PSMC5
IL-9 Signaling	0	0	0	0	0.899	0.566	0.781	0	0.899	0.0571	0.0286	0.0857	0.0286	NFKB1,PIK3C2A	STAT3	IRS2,SOCS3,STAT5B	PIK3CA
Hereditary Breast Cancer Signaling	-1	0	-1.41421	1	0.645	0.451	0.714	0	0.714	0.029	0.0145	0.058	0.029	FANCC,NELFB,PIK3C2A,POLR2B	CREBBP,POLR2F	AKT3,CCND2,CDKN1A,CREBBP,NRAS,RB1,RRAS,RRAS2	CREBBP,DDB2,ESR1,PIK3CA
Folate Signaling Pathway	0	0	-1	0	0	1.03	0.707	0	1.03	0.0175	0.0351	0.0702	0.0175	NFKB1	SLC25A32,STAT3	CDKN1A,MAPK3,MAT2A,OGT	SLC25A32
Aggrephagy		0	0	0		0.483	0.584	0			0.0227	0.0682	0.0227		DYNLL2	HSP90AA1,PRKN,TUBB3	DYNC1H1
Multiple Sclerosis Signaling Pathway	-2	0	-2.11058	0	0.267	0	0.57	0	0.57	0.0183	0.00457	0.0502	0.0137	CAPN1,CTNNA3,NFKB1,PARP6	DUSP1	AEBP2,BRAF,CAPNS1,EDA,GAS5,MAPK3,PARP6,SUZ12,TNFSF9,TNKS,TNKS2	EDA,EED,RBBP7
Xenobiotic Metabolism AHR Signaling Pathway	0	0	-0.816497	0	0	0.589	0.559	0	0.589	0.00917	0.0183	0.055	0.0275	NFKB1	CREBBP,SUMO1	AIP,ARNT,CREBBP,HSP90AA1,HSP90AB1,NCOA2	CREBBP,HDAC4,NCOA2
rRNA modification in the nucleus and cytosol		0	0	0		2.45	0.52	0			0.058	0.058	0.029		NAT10,NOL6,RPS14,TSR3	MT-RNR1,MT-RNR2,NOP58,RPS6	BMS1,MT-RNR2
TP53 Regulates Transcription of DNA Repair Genes	-2.44949	0.447214	-1	0	2.83	3.37	0.507	0	3.37	0.0857	0.0714	0.0571	0.0286	AP1M1,ATF2,CCNT1,FANCC,NELFB,POLR2B	AP1S1,GTF2H4,JUN,MNAT1,POLR2F	CDK13,CDK7,ELOC,JUN	DDB2,SUPT5H
Interferon Signaling	0			0	0.317			0		0.027			0.027	STAT2			MED14
Sensory perception of taste		0	0			0.46	0				0.0213	0.0213			GNB1	SCN1B
Role of Hypercytokinemia/hyperchemokinemia in the Pathogenesis of Influenza	0			0	0.315			0		0.0217			0.0109	NFKB1,STAT2			EIF2AK2
Apelin Adipocyte Signaling Pathway	0	0	-1	0	0	0.241	0.484	0	0.484	0.0106	0.0106	0.0532	0.0213	MAPK10	ADCY2	ADCY9,CAT,CP,MAPK3,MAPK8	CP,MAPK9
RNA Polymerase I Transcription	0	0	-2	0	0	2.34	0.458	0	2.34	0.0135	0.0541	0.0541	0.027	TAF1D	CHD3,GTF2H4,MNAT1,POLR2F	CDK7,CHD3,KAT2B,MAPK3	CHD4,RBBP7
FXR/RXR Activation	0	0	0.333333	-0.447214	0	0	0.413	0	0.413	0.0103	0.00513	0.0462	0.0256	MAPK10,NFKB1	CREBBP	AKT3,CREBBP,EDA,GCLM,HMGB1,MAPK8,Mt1,SOCS3,TNFSF9	APOE,CREBBP,EDA,MAPK9,SLC4A2
Gene Silencing by RNA	0	0	-2.23607	0	0.269	0.219	0.406	0	0.406	0.0196	0.0098	0.049	0.0098	NUP98,POLR2B	POLR2F	AGO3,HSP90AA1,TNRC6B,TPR,TSNAX	DICER1
Cell Cycle Control of Chromosomal Replication	0	0	0	0	0.576	0.394	0.393	0	0.576	0.0351	0.0175	0.0526	0.0175	CDK15,CDK8	CDK11B	CDK13,CDK7,TOP2B	PRIM2
DNA Replication Pre-Initiation	0		-2.23607	0	0		0.389	0		0.00962		0.0481	0.0288	CDC27		ANAPC1,ANAPC5,KPNB1,PSMA3,PSMB7	ANAPC10,PSMC3,PSMC5
Oxytocin in Spinal Neurons Signaling Pathway	0	0	0	0	0.334	0.566	0.383	0	0.566	0.0286	0.0286	0.0571	0.0286	PLCB3	NPR2	GUCY1A2,PRKG1	TRPV1
Cellular Effects of Sildenafil (Viagra)	1.96396	1.73205	1.29987	-0.942809	2.27	1.65	0.379	0	2.27	0.0321	0.0175	0.0423	0.0263	ACTB,ACVR2A,ADGRB3,ATF2,CACNA1A,CACNB1,CACNB4,CALM2,CAPN1,GPR108,GRM7,GRM8,HTR4,LPAR3,MAPK10,MYL6,NFKB1,PIK3C2A,PPM1L,PPP1R12B,PPP3CA,TGFBR3	ADCY2,ADGRG6,ADGRL1,CASP3,CREBBP,F2R,GNB1,GPR161,JUN,LPAR3,NPR2,PPM1J	ACTB,ADCY9,AKT3,ATP2A2,CACNA2D1,CAPNS1,CREB3L2,CREBBP,GNAQ,GUCY1A2,HSP90AA1,HSP90AB1,JUN,LPAR1,MAPK3,MAPK8,MPRIP,MYL9,NFKBIA,PDE3A,PPP1R12A,PPP2R5B,PPP3CB,PPP3R1,PRKCE,PRKG1,SLC9A1,SMAD2,TGFBR1	ACTG1,ADGRA2,ADGRA3,CACNA1B,CACNA1C,CACNB2,CREBBP,GABBR1,GNAQ,MAP2K6,MAPK9,MEF2C,MPRIP,MYL9,NFATC3,PIK3CA,PPP1R12A,PPP2R5A
B Cell Receptor Signaling	-2.52982	0	-1.96116	3.35659	0	0	0.373	0	0.373	0.0172	0.00313	0.0423	0.0251	ATF2,CALM2,CFL1,GAB2,MAP3K13,MAP3K4,NFKB1,PIK3C2A,PPP3CA,SOS2,VAV2	CREBBP,JUN	AKT3,CAMK2D,CREB3L2,CREBBP,GAB1,GAB2,GSK3A,GSK3B,INPP5F,INPP5K,JUN,MAP3K1,MAP3K3,MAP3K4,MAPK3,MAPK8,NFKBIA,NRAS,OCRL,PPP3CB,PPP3R1,PTK2,PTPN11,RRAS,RRAS2,SHC1,SYNJ1	BCL2L1,CAMK2D,CDC42,CREBBP,EBF1,GAB1,GRB2,GSK3B,MAP2K1,MAP2K2,MAP2K6,MAPK9,MEF2C,NFATC3,PIK3CA,SOS2
Retinoic acid Mediated Apoptosis Signaling	0	0	0	0	0.535	0.372	0.349	0	0.535	0.0328	0.0164	0.0492	0.0164	DAP3,PARP6	CASP3	PARP6,TNKS,TNKS2	RARB
MIF-mediated Glucocorticoid Regulation	0		0	0	1.54		0.341	0		0.0789		0.0526	0.0263	MIF,NFKB1,PLA2G6		MAPK3,NFKBIA	PLA2G4A
Inhibition of Matrix Metalloproteases			0	0			0.341	0				0.0526	0.0263			MMP15,SDC2	HSPG2
Notch Signaling			0	0			0.341	0				0.0526	0.0263			MAML2,MAML3	NUMB
Activation of Matrix Metalloproteinases	0		0		0.353		0			0.0303		0.0303		SPOCK3		MMP15
Binding and Uptake of Ligands by Scavenger Receptors	0	0	-1.34164	0	0	0	0.312	0	0.312	0.00877	0.00877	0.0439	0.0175	SPARC	SPARC	COL1A2,COL3A1,COLEC12,FTL,HSP90AA1	APOE,FTL
Cell surface interactions at the vascular wall	-1	0	-1.66667	2.44949	0.282	0	0.305	0	0.305	0.0187	0.00467	0.0421	0.028	CD44,ITGB1,MIF,SLC7A7	L1CAM	BSG,CD99L2,COL1A2,GYPC,NRAS,PTPN11,SDC2,SDC4,SHC1	CD47,FN1,FYN,GRB2,PIK3CA,PLCG1
Induction of Apoptosis by HIV1	0	0	0	0	0.489	0.347	0.301	0	0.489	0.0303	0.0152	0.0455	0.0303	MAPK10,NFKB1	CASP3	MAPK8,NFKBIA,XIAP	BCL2L1,MAPK9
Phospholipases	-2		0	0	1.5		0.284	0		0.0588		0.0441	0.0294	PDIA3,PLA2G6,PLCB3,PLCL1		PLCE1,PLCL1,PLD1	PLA2G4A,PLCG1
Role of Chondrocytes in Rheumatoid Arthritis Signaling Pathway	0	0	-0.816497	0	0.331	0.85	0.28	0	0.85	0.0208	0.0208	0.0417	0.0208	ITGB1,NFKB1,PPP3CA	CASP3,JUN,STAT3	JUN,MAPK3,MMP15,PPP3CB,PPP3R1,RPTOR	FN1,MAPK9,RPTOR
TP53 Regulates Transcription of Cell Death Genes		0	0	0		0.483	0.273	0			0.0227	0.0455	0.0227		CREBBP	CREBBP,PPP1R13B	CREBBP
Class B/2 (Secretin family receptors)		0	-2	0		0.238	0.271	0			0.0105	0.0421	0.0105		GNB1	CALCA,CD55,GNAS,PTCH1	PTCH1
Carboxyterminal post-translational modifications of tubulin	0		0	0	0.259		0.263	0		0.0222		0.0444	0.0222	TTL		TTL,TUBB3	AGTPBP1
Bile acid and bile salt metabolism			0	0			0.263	0				0.0444	0.0222			NCOA2,OSBPL3	NCOA2
Nucleotide catabolism	0		0		0.334		0			0.0286		0.0286		ENTPD3		NUDT9
NoRC negatively regulates rRNA expression	0	0	0	0	0.48	1.64	0	0	1.64	0.0299	0.0448	0.0299	0.0149	ARID4B,TAF1D	GTF2H4,MNAT1,POLR2F	ARID4B,CDK7	ARID4B
Activation of the pre-replicative complex				0				0					0.0286				PRIM2
Expression and translocation of olfactory receptors				0				0					0.00246				EBF1
Fatty Acid β-oxidation I				0				0					0.0294				ACSL6
Triglyceride metabolism	0		0		0.309		0			0.0263		0.0263		GPD2		AGMO
G alpha (q) signalling events	-2.23607	0	-2.64575	0	0.713	1.14	0	0	1.14	0.0287	0.023	0.0402	0.0172	ARHGEF25,LPAR3,PLCB3,RGS3,RGS5	F2R,GNB1,LPAR3,RGS17	APP,ARHGEF25,GNA14,GNAQ,LPAR1,TAC1,TRIO	GNAQ,GRK5,PIK3CA
Complement System	0		0		0.301		0			0.0256		0.0256		SERPING1		CD55
Retinol Biosynthesis	0	0	0	0	0.21	1.07	0	0	1.07	0.0185	0.037	0.0185	0.0185	DDHD2	DHRS7,RDH14	DDHD2	DHRS7
GABA receptor activation	0	0	0	0	0	0.992	0	0	0.992	0.0167	0.0333	0.0167	0.0167	GABRB3	ADCY2,GNB1	ADCY9	GABBR1
Pyrimidine Ribonucleotides Interconversion	0		0		0.279		0			0.0238		0.0238		ENTPD3		NME7
Pyrimidine Ribonucleotides De Novo Biosynthesis	0		0		0.259		0			0.0222		0.0222		ENTPD3		NME7
Glucose metabolism	0	0	0		0	0.266	0			0.0116	0.0116	0.0349		NUP98	GNPDA2	ENO2,PGM2L1,TPR
Dopamine Receptor Signaling	0	0	0	0	0	0.862	0	0	0.862	0.0139	0.0278	0.0278	0.0139	PPM1L	ADCY2,PPM1J	ADCY9,PPP2R5B	PPP2R5A
G alpha (i) signalling events	-1.34164	1	-2.44949	0	0.321	0.689	0	0	0.689	0.0194	0.0155	0.0233	0.0116	GRM7,GRM8,LPAR3,RGS3,RGS5	ADCY2,GNB1,LPAR3,RGS17	ADCY9,APP,GNAS,LPAR1,RGS10,RGS6	GABBR1,GAL,GNAZ
Warburg Effect Signaling Pathway	-1		-1	0	0.706		0	0		0.0308		0.0308	0.0231	GLUD1,NFKB1,PIK3C2A,TXN2		AKT3,PRKN,RPTOR,TXN	CPT1A,PIK3CA,RPTOR
Pathogen Induced Cytokine Storm Signaling Pathway	0	1.34164	-1.06904	1.63299	0	0.581	0	0	0.581	0.00785	0.0131	0.0393	0.0183	COL8A1,MAPK10,NFKB1	CASP3,CERT1,COL5A2,JUN,STAT3	AP3B1,CERT1,COL1A2,COL3A1,COL4A3,COL5A2,COL5A3,EDA,FTL,JUN,MAPK3,MAPK8,SOCS3,STAT5B,TNFSF9	COL26A1,EDA,FTL,LYST,MAPK9,RYR2,TBK1
Phase I - Functionalization of compounds		0	0	0		0.567	0	0			0.0177	0.0265	0.00885		CMBL,CYB5B	ARNT,CYB5B,NCOA2	NCOA2
Coagulation System		0	0	0		0.566	0	0			0.0286	0.0286	0.0286		F2R	PLAT	F3
BBSome Signaling Pathway	-2.3094	0	-3.20713	1.63299	0.786	0.544	0	0	0.786	0.0243	0.0122	0.0284	0.0162	ADGRB3,CCT7,CEP131,DNM1L,DVL1,GPR108,GRM7,GRM8,HTR4,IFT46,LPAR3,PJA2	ADGRG6,ADGRL1,F2R,GPR161,LPAR3,STAT3	CCT2,CCT3,CCT8,DNM1L,GLI1,GLIS2,IGF1R,LEPR,LPAR1,NTRK2,PCM1,PJA2,PKD1,PTCH1	ADGRA2,ADGRA3,ASXL1,DNM1L,EED,GABBR1,PRKCD,PTCH1
Abacavir ADME	0		0	0	0.48		0	0		0.0299		0.0299	0.0299	PIK3C2A,STK32A		NME7,PI4KA	PI4KB,PIK3CA
Ribavirin ADME	0		0	0	0.48		0	0		0.0299		0.0299	0.0299	PIK3C2A,STK32A		NME7,PI4KA	PI4KB,PIK3CA
Zn Homeostasis Signaling Pathway	-2.52357	0.301511	-1.56893	1.4	0	0.408	0	0	0.408	0.0175	0.0101	0.0239	0.023	ADGRB3,ATF2,BCR,GPR108,GRM7,GRM8,HTR4,KCNB1,LPAR3,NFKB1,PDE4B,PIK3C2A,PLCB3,PPP3CA,PRKCA,PRKD1,SELENOW,SIRT2,SMAD4	ADCY2,ADGRG6,ADGRL1,CASP3,CREBBP,F2R,GPR161,GRIA1,GRIA4,LPAR3,STAT3	ADCY9,AKT3,APP,BMP1,BMP5,CREB3L2,CREBBP,ERP44,GNA14,GNAQ,GSK3B,KCNB1,LPAR1,MAPK3,MMP15,Mt1,MT2A,PDE3A,PDE4D,PDE7A,PPP3CB,PPP3R1,PRKCA,PRKCE,SLC9A1,SMAD2	ADGRA2,ADGRA3,BMP7,CLU,CREBBP,GABBR1,GDPD1,GNAQ,GRIA4,GSK3B,MPPED2,NFATC3,PDE10A,PDE1C,PDE4B,PDE4D,PDE7B,PIK3CA,PRKCA,PRKCD,PRKCZ,RYR2,SIRT7,SLC12A4,SLC39A10
Role of CHK Proteins in Cell Cycle Checkpoint Control	0	0	0	0	0	0.388	0	0	0.388	0.0172	0.0172	0.0345	0.0172	PPM1L	PPM1J	CDKN1A,PPP2R5B	PPP2R5A
Th1 and Th2 Activation Pathway	0	0	0	0	0.426	0.326	0	0	0.426	0.0227	0.0114	0.0227	0.0284	ACVR2A,NFKB1,PIK3C2A,TGFBR3	JUN,STAT3	JUN,SOCS3,STAT5B,TGFBR1	CHD4,GRB2,MAP2K6,NFATC3,PIK3CA
TREM1 Signaling	0	0	0	0	0.391	0.291	0	0	0.391	0.0253	0.0127	0.038	0.0253	ITGB1,NFKB1	STAT3	AKT3,MAPK3,STAT5B	GRB2,PLCG1
Phase II - Conjugation of compounds	0		-2	0	0.241		0	0		0.0183		0.0367	0.0183	ABHD14B,GGT7		AKR1A1,GCLM,MAT2A,SULT4A1	AKR1A1,PODXL2
Telomere Maintenance	0	0	0	0	0.331	0.257	0	0	0.331	0.0225	0.0112	0.0337	0.0225	POLR2B,TERF2IP	POLR2F	ATRX,H3-3A,PPP6R3	ANKRD28,PRIM2
Pyroptosis Signaling Pathway	0	0	0	0	0	0.219	0	0	0.219	0.0098	0.0098	0.0392	0.0196	NFKB1	CASP3	GAS5,HMGB1,NEK7,NOL3	KCNQ1OT1,PANX1
Airway Pathology in Chronic Obstructive Pulmonary Disease			0	0			0	0				0.0175	0.0175			EDA,TNFSF9	EDA,FGF14
Ethanol Degradation II			0	0			0	0				0.0278	0.0278			AKR1A1	AKR1A1
Melatonin Degradation I			0	0			0	0				0.0235	0.0235			EXT2,LARGE1	EXT2,LARGE1
Metabolism of steroid hormones			0	0			0	0				0.0263	0.0263			TSPO	STARD4
Metabolism of water-soluble vitamins and cofactors			0	0			0	0				0.0244	0.0244			DCAKD,PCCA	GPHN,MMAA
Neuroprotective Role of THOP1 in Alzheimer's Disease			0	0			0	0				0.0231	0.00769			APP,MAPT,TAC1	YWHAE
Nicotine Degradation II			0	0			0	0				0.0235	0.0235			EXT2,LARGE1	EXT2,LARGE1
Nicotine Degradation III			0	0			0	0				0.0267	0.0267			EXT2,LARGE1	EXT2,LARGE1
Noradrenaline and Adrenaline Degradation			0	0			0	0				0.0256	0.0256			AKR1A1	AKR1A1
PXR/RXR Activation			0	0			0	0				0.0149	0.0149			AKT3	CPT1A
Superpathway of Melatonin Degradation			0	0			0	0				0.022	0.022			EXT2,LARGE1	EXT2,LARGE1
TNFR2 non-canonical NF-kB pathway			0	0			0	0				0.0294	0.0294			PSMA3,PSMB7	PSMC3,PSMC5
Th2 Pathway	0	0	1	0	0.624	0	0	0	0.624	0.0284	0.00709	0.0284	0.0213	ACVR2A,NFKB1,PIK3C2A,TGFBR3	JUN	JUN,SOCS3,STAT5B,TGFBR1	CHD4,GRB2,PIK3CA
SAPK/JNK Signaling	-2.82843	0	-2.7136	1.89737	0.408	0	0	0	0.408	0.0199	0.00398	0.0239	0.0199	ATF2,GNA12,MAP3K13,MAP3K4,MAPK10,MAPK8IP1,MAPK8IP3,MINK1,PIK3C2A,SOS2	GNB1,JUN	GAB1,JUN,MAP3K1,MAP3K3,MAP3K4,MAP4K3,MAPK8,MAPK8IP1,NRAS,RRAS,RRAS2,SHC1	CDC42,DUSP10,GAB1,GNA13,GRB2,MAP4K4,MAPK9,NFATC3,PIK3CA,SOS2
IL-27 Signaling Pathway	0	0	1	0	0.376	0	0	0	0.376	0.0224	0.00746	0.0299	0.0224	B2M,NFKB1,PIK3C2A	STAT3	AKT3,RORA,SOCS3,TNFSF9	B2M,PIK3CA,RUNX1
p70S6K Signaling	-2.33333	0	-2.84019	2.7136	0.35	0	0	0	0.35	0.0189	0.00516	0.031	0.0224	EEF2,PDIA3,PIK3C2A,PLCB3,PLCL1,PPM1L,PRKCA,PRKD1,SOS2,YWHAH,YWHAZ	F2R,PPM1J,YWHAZ	AKT3,GNAQ,MAPK3,MAPT,NRAS,PLCE1,PLCL1,PLD1,PPP2R5B,PRKCA,PRKCE,RPS6,RRAS,RRAS2,SHC1,YWHAB,YWHAG,YWHAQ	GNAQ,GRB2,MAP2K1,MAP2K2,PIK3CA,PLCG1,PPP2R5A,PRKCA,PRKCD,PRKCZ,SOS2,YWHAE,YWHAQ
FAK Signaling	-3.44124	0.377964	-3.15682	3.83761	0.336	0	0	0	0.336	0.0183	0.00676	0.028	0.0212	ACVR2A,ADGRB3,ARHGAP35,CAPN1,CTNNB1,GHR,GIT2,GPR108,GRM7,GRM8,HTR4,ITGB1,LPAR3,MAPK10,NFKB1,PIK3C2A,PTPRA,SOS2,TGFBR3	ADGRG6,ADGRL1,F2R,GPR161,JUN,LPAR3,WASL	ACTR3,AKT3,ARHGEF6,CAPNS1,COL1A2,DOCK1,ECM2,EFNA5,GHR,GSK3A,GSK3B,IGF1R,JUN,LPAR1,MAPK3,MAPK8,NRAS,PTK2,PXN,RASA1,RRAS,RRAS2,SOCS3,SOCS5,SOCS6,SP1,TCF4,TGFBR1,WIPF1	ADGRA2,ADGRA3,APC,ARHGAP35,ASAP1,CTNNB1,EFNA5,FYN,GABBR1,GHR,GRB2,GSK3B,ITGB8,MAP2K1,MAP2K2,MAPK9,MDM2,PDGFRA,PIK3CA,PLCG1,SOS2,TCF4
PKCθ Signaling in T Lymphocytes	-2.64575	0	-2.49615	2.64575	0.278	0	0	0	0.278	0.0179	0.00179	0.025	0.0179	CACNA1A,CACNB1,CACNB4,MAP3K13,MAP3K4,NFKB1,PIK3C2A,PPP3CA,SOS2,VAV2	JUN	CACNA2D1,CAMK2D,JUN,MAP3K1,MAP3K3,MAP3K4,MAPK3,MAPK8,NFKBIA,NRAS,PPP3CB,PPP3R1,RRAS,RRAS2	CACNA1B,CACNA1C,CACNB2,CAMK2D,FYN,GRB2,NFATC3,PIK3CA,PLCG1,SOS2
IL-4 Signaling	-2.23607	1	-4	3	0	0	0	0	0	0.0087	0.00696	0.0278	0.0157	ATF2,COL8A1,NFKB1,PIK3C2A,SOS2	CERT1,COL5A2,CREBBP,STAT3	AKT3,CERT1,COL1A2,COL3A1,COL4A3,COL5A2,COL5A3,CREB3L2,CREBBP,GAB1,IRS2,MAPK3,NRAS,RPTOR,RRAS,RRAS2	BCL2L1,COL26A1,CREBBP,GAB1,GRB2,MAPKAP1,PIK3CA,RPTOR,SOS2
CTLA4 Signaling in Cytotoxic T Lymphocytes	0.377964	0	-0.27735	-0.301511	0	0	0	0	0	0.0131	0.00492	0.0213	0.018	AP1M1,B2M,ITGB1,MAPK10,NFKB1,PIK3C2A,PPM1L,VAV2	AP1S1,JUN,PPM1J	AKT3,AP2M1,GSK3A,GSK3B,JUN,MAPK3,MAPK8,NRAS,PLD1,PPP2R5B,PTPN11,RRAS,RRAS2	AP2A1,B2M,BCL2L1,FYN,GRB2,GSK3B,MAPK9,NFATC3,PIK3CA,PLCG1,PPP2R5A
Agranulocyte Adhesion and Diapedesis	0	0	0	0	0	0	0	0	0	0.0134	0.00446	0.0179	0.0268	ACTB,ITGB1,MYL6	MSN	ACTB,MMP15,MYL9,SDC4	ACTG1,CLDN1,FN1,MYL9,PODXL2,RDX
Aspirin ADME			0				0					0.0227				BSG
DNA methylation			0				0					0.0385				DNMT3A
Ethanol Degradation IV			0				0					0.0385				CAT
Glycolysis I			0				0					0.0345				ENO2
Interconversion of nucleotide di- and triphosphates			0				0					0.0345				TXN
Metabolism of porphyrins			0				0					0.0385				FECH
Oxidative Ethanol Degradation III			0				0					0.0152				Cyp2d22
Peroxisomal lipid metabolism			0				0					0.0345				ACBD5
Pyrimidine Deoxyribonucleotides De Novo Biosynthesis I			0				0					0.0385				NME7
Replacement of protamines by nucleosomes in the male pronucleus			0				0					0.027				H3-3A
Resolution of Abasic Sites (AP sites)			0				0					0.0263				PARG
CCR5 Signaling in Macrophages	0	0	-1.34164	2.23607	0	0	0	0	0	0.016	0.00599	0.018	0.024	CACNA1A,CACNB1,CACNB4,CALM2,GNA12,MAPK10,PRKCA,PRKD1	GNAO1,GNB1,JUN	CACNA2D1,GNA14,GNAO1,GNAQ,GNAS,JUN,MAPK8,PRKCA,PRKCE	CACNA1B,CACNA1C,CACNB2,GNA13,GNAO1,GNAQ,GNAZ,MAPK9,PLCG1,PRKCA,PRKCD,PRKCZ
Class A/1 (Rhodopsin-like receptors)	0	0	0	0	0	0	0	0	0	0.00602	0.00602	0.00904	0.00602	HTR4,LPAR3	F2R,LPAR3	APP,LPAR1,TAC1	GAL,NLN
G Protein Signaling Mediated by Tubby	0	0	-2	2.44949	0	0	0	0	0	0.0064	0.00426	0.0107	0.0128	GNA12,PLCB3,VAV2	GNAO1,GNB1	GNA14,GNAO1,GNAQ,GNAS,OIP5-AS1	GNA13,GNAO1,GNAQ,GNAZ,GRB2,PLCG1
Generic Transcription Pathway	0	0	-3.31662	3.60555	0	0	0	0	0	0.00466	0.00233	0.0256	0.0303	CDK8,NR2C2	CREBBP	CREBBP,HDAC7,HDAC9,KAT2B,MAML2,MAML3,NR3C2,RORA,SNW1,ZNF664,ZNF704	CREBBP,ESR1,ESRRA,HDAC4,MED13,MED14,MED15,MED27,NR1D2,NR3C2,RARB,ZNF664,ZNF782
Granulocyte Adhesion and Diapedesis	0	0	0	0	0	0	0	0	0	0.0049	0.0049	0.0147	0.0098	ITGB1	MSN	MMP15,SDC2,SDC4	CLDN1,RDX
HDR through Homologous Recombination (HRR) or Single Strand Annealing (SSA)	0	0	0	0	0	0	0	0	0	0.00877	0.00877	0.0175	0.0175	BABAM1	PPP4C	POLK,SUMO2	BABAM2,HERC2
IL-15 Signaling	0	0	-2.82843	2.23607	0	0	0	0	0	0.0038	0.0019	0.0152	0.00949	NFKB1,PIK3C2A	STAT3	AKT3,MAPK3,NRAS,RPTOR,RRAS,RRAS2,SHC1,STAT5B	BCL2L1,MAP2K1,MAP2K2,PIK3CA,RPTOR
LPS/IL-1 Mediated Inhibition of RXR Function	0	0	0	0	0	0	0	0	0	0.00336	0.00336	0.0235	0.0235	ABCC4	JUN	CAT,Cyp2d22,JUN,MAP3K1,MAPK8,SULT4A1,UST	ACSL6,APOE,CPT1A,HS6ST3,LBP,MAPK9,UST
NUR77 Signaling in T Lymphocytes	0	0	-1.41421	1.63299	0	0	0	0	0	0.00963	0.00193	0.0154	0.0135	B2M,CALM2,PPP3CA,PRKCA,PRKD1	CASP3	HDAC7,HDAC9,MAP3K3,MAPK3,PPP3CB,PPP3R1,PRKCA,PRKCE	B2M,ESRRA,MAP2K1,MAP2K2,PRKCA,PRKCD,PRKCZ
OX40 Signaling Pathway	0	0	0	0	0	0	0	0	0	0.00622	0.00207	0.00622	0.00622	B2M,MAPK10,NFKB1	JUN	JUN,MAPK8,NFKBIA	B2M,BCL2L1,MAPK9
Systemic Lupus Erythematosus Signaling	0	0	0	0	0	0	0	0	0	0.00749	0.00562	0.0103	0.00843	LSM7,PIK3C2A,PRPF39,RNPC3,SNRNP200,SNRPD1,SNRPF,SOS2	JUN,LSM11,LSM3,LSM7,PRPF19,SNRNP70	AKT3,CBL,HNRNPA2B1,JUN,LSM14A,MAPK3,NRAS,PRPF39,RRAS,RRAS2,SNRNP70	GRB2,HNRNPA2B1,HNRNPC,LSM1,NFATC3,PIK3CA,PLCG1,PPIH,SOS2
Antiproliferative Role of TOB in T Cell Signaling	0		-1	0	0		0	0		0.00235		0.00939	0.00235	SMAD4		RB1,SKP1,SMAD2,TGFBR1	CUL1
Calcium-induced T Lymphocyte Apoptosis	0		-2.23607	2	0		0	0		0.0086		0.0108	0.0086	CALM2,PPP3CA,PRKCA,PRKD1		ATP2A2,PPP3CB,PPP3R1,PRKCA,PRKCE	PLCG1,PRKCA,PRKCD,PRKCZ
Complement cascade	0		0	0	0		0	0		0.00735		0.00735	0.00735	SERPING1		CD55	CLU
FcγRIIB Signaling in B Lymphocytes	0		-2.23607	0	0		0	0		0.00938		0.0113	0.0113	CACNA1A,CACNB1,CACNB4,MAPK10,PIK3C2A		CACNA2D1,MAPK8,NRAS,RRAS,RRAS2,SHC1	CACNA1B,CACNA1C,CACNB2,GRB2,MAPK9,PIK3CA
ID3 Signaling Pathway	0		-0.774597	-0.447214	0		0	0		0.00207		0.0155	0.00517	CDC27,SMAD4		AKT3,ANAPC1,ANAPC5,BMPR1B,CDKN1A,CLOCK,ID3,MAPK3,NRAS,RRAS,RRAS2,SMAD2,TCF12,TCF4,TGFBR1	ANAPC10,BMP7,ESR1,TCF12,TCF4
Immunoregulatory interactions between a Lymphoid and a non-Lymphoid cell	0		0	0	0		0	0		0.0093		0.014	0.00465	B2M,ITGB1		COL1A2,COL3A1,COLEC12	B2M
Interferon alpha/beta signaling	0		0	0	0		0	0		0.0132		0.0395	0.0132	STAT2		KPNB1,PTPN11,SOCS3	EIF2AK2
Keratinization	0		0	0	0		0	0		0.00463		0.00926	0.00463	CAPN1		CAPNS1,PKP4	PKP4
Lipid Antigen Presentation by CD1	0		0	0	0		0	0		0.00483		0.00483	0.00725	B2M,PDIA3		AP2M1,CANX	AP2A1,B2M,CANX
NFKBIE Signaling Pathway	0		0	0	0		0	0		0.00223		0.00891	0.00223	NFKB1		MAP3K3,NFKBIA,PPP6R3,TNFSF9	ANKRD28
ICOS-ICOSL Signaling in T Helper Cells	-2		-2.44949	2.23607	0		0	0		0.00977		0.0137	0.0137	CALM2,GAB2,NFKB1,PIK3C2A,PPP3CA		AKT3,CAMK2D,GAB2,NFKBIA,PPP3CB,PPP3R1,SHC1	CAMK2D,GRB2,NFATC3,PIK3CA,PLCG1,PLEKHA1,PLEKHA2
TRIM21 Intracellular Antibody Signaling Pathway	0	0	-0.447214	0.447214	0	0	0	0	0	0.00705	0.00176	0.00882	0.00882	CTNNB1,MAP1LC3A,NFKB1,STAT2	JUN	JUN,PSMA3,PSMB7,UBE2W,USP7	CTNNB1,MAP1LC3A,PSMC3,PSMC5,TBK1
Allograft Rejection Signaling	0			0	0			0		0.00203			0.00203	B2M			B2M
Communication between Innate and Adaptive Immune Cells	0			0	0			0		0.00106			0.00106	B2M			B2M
Th17 Activation Pathway	0	0	0.447214	0	0	0	0	0	0	0.00204	0.00204	0.0102	0.00408	NFKB1	STAT3	HSP90AA1,HSP90AB1,IRAK3,RORA,SOCS3	NFATC3,RUNX1
Type I Diabetes Mellitus Signaling	0	0	0.447214	0	0	0	0	0	0	0.00391	0.00195	0.0117	0.00586	MAPK10,NFKB1	CASP3	HSPD1,MAPK8,NFKBIA,SOCS3,SOCS5,SOCS6	CPE,MAP2K6,MAPK9
Altered T Cell and B Cell Signaling in Rheumatoid Arthritis	0		0		0		0			0.00106		0.00106		NFKB1		SPP1
CDC42 Signaling	-0.707107	0	0.301511	1.13389	0	0	0	0	0	0.0173	0.00346	0.0277	0.019	ATF2,B2M,CFL1,EXOC5,ITGB1,LIMK1,MAPK10,MYL6,PPP1R12B,VAV2	JUN,WASL	ACTR3,ARHGEF6,BAIAP2,CDC42BPA,EXOC2,EXOC4,EXOC5,GSK3B,JUN,MAPK8,MPRIP,MYL9,PPP1R12A,RASA1,TNK2,WIPF1	APC,B2M,CDC42,GSK3B,ITGB8,MAPK9,MPRIP,MYL9,PARD3,PPP1R12A,PRKCZ
Chaperone Mediated Autophagy Signaling Pathway	-1	0	1	-0.534522	0	0	0	0	0	0.0141	0.00314	0.0392	0.022	ATP6V0D1,EEF1A1,HSPA14,NFKB1,PIK3C2A,PPP3CA,SNX10,STIP1,STUB1	ATP6V0D1,CREBBP	APP,ATP6AP1,ATP6AP2,ATP6V0A1,ATP6V0B,ATP6V0E2,ATP6V1G1,CREBBP,DNAJB1,HMGB1,HSP90AA1,HSP90AB1,HTT,IGF1R,KAT2B,MAPT,MMP15,NFKBIA,PEA15,PPP3CB,PPP3R1,PSMA3,PSMB7,TPT1,UCHL1	ATP6V0A1,ATP6V0B,ATP6V0D1,CREBBP,HSPA8,MAPKAP1,MDM2,PIK3CA,SNX10,STIP1,STUB1,TBK1,TPD52,UCHL1
T Helper Cell Differentiation		0	0			0	0				0.00211	0.00211			STAT3	TGFBR1
T Cell Exhaustion Signaling Pathway	-1.34164	0	-1.63299	0.816497	0	0	0	0	0	0.0106	0.00529	0.0194	0.0123	ACVR2A,MAPK10,PIK3C2A,PPM1L,STAT2,TGFBR3	JUN,PPM1J,STAT3	AKT3,JUN,MAPK3,MAPK8,NRAS,PPP2R5B,PTPN11,RRAS,RRAS2,SMAD2,TGFBR1	FOXP1,MAPK9,MGAT5,NFATC3,PIK3CA,PLCG1,PPP2R5A
Regulation of IL-2 Expression in Activated and Anergic T Lymphocytes	-1.63299	0	-1.1547	2.82843	0	0	0	0	0	0.015	0.00214	0.0257	0.0171	CALM2,MAPK10,NFKB1,PPP3CA,SMAD4,SOS2,VAV2	JUN	JUN,MAP3K1,MAPK3,MAPK8,NFKBIA,NRAS,PPP3CB,PPP3R1,RRAS,RRAS2,SMAD2,TGFBR1	FYN,GRB2,MAP2K1,MAP2K2,MAPK9,NFATC3,PLCG1,SOS2
CD28 Signaling in T Helper Cells	-2	0	-1.41421	3	0	0	0	0	0	0.00958	0.00192	0.0172	0.0172	CALM2,MAPK10,NFKB1,PIK3C2A,PPP3CA	JUN	ACTR3,AKT3,JUN,MAP3K1,MAPK8,NFKBIA,PPP3CB,PPP3R1,PTPN11	CDC42,FYN,GRB2,MAP2K1,MAP2K2,MAPK9,NFATC3,PIK3CA,PLCG1
NF-κB Signaling	-2.23607	0	-4.02492	3.31662	0	0	0	0	0	0.00876	0.0035	0.035	0.0193	GHR,NFKB1,NTRK1,PIK3C2A,TGFBR3	CREBBP,CSNK2A1	AKT3,BMPR1B,BRAF,BTRC,CREBBP,GHR,GSK3B,IGF1R,IGF2R,IRAK3,MAP3K1,MAP3K3,MAPK8,NFKBIA,NRAS,NTRK2,NTRK3,RRAS,RRAS2,TGFBR1	CREBBP,CSNK2B,EIF2AK2,GHR,GSK3B,MAP2K6,MAP4K4,PDGFRA,PIK3CA,PRKCZ,TBK1
Dendritic Cell Maturation	-2.33333	0	-2.7136	1.34164	0	0	0	0	0	0.0148	0.00165	0.0198	0.00824	ATF2,B2M,MAPK10,NFKB1,PDIA3,PIK3C2A,PLCB3,PLCL1,STAT2	CREBBP	AKT3,COL1A2,COL3A1,COL5A3,CREB3L2,CREBBP,LEPR,MAPK3,MAPK8,NFKBIA,PLCE1,PLCL1	B2M,CREBBP,MAPK9,PIK3CA,PLCG1
TEC Kinase Signaling	-2.33333	0	-2.33333	3.16228	0	0	0	0	0	0.0173	0.00692	0.0208	0.0277	ACTB,GNA12,ITGB1,MAPK10,NFKB1,PIK3C2A,PRKCA,PRKD1,STAT2,VAV2	FNBP1,GNAO1,GNB1,STAT3	ACTB,GNA14,GNAO1,GNAQ,GNAS,MAPK8,PRKCA,PRKCE,PTK2,RHOB,STAT5B,TNFRSF21	ACTG1,CDC42,FNBP1,FYN,GNA13,GNAO1,GNAQ,GNAZ,ITGB8,MAPK9,PIK3CA,PLCG1,PRKCA,PRKCD,PRKCZ,RHOT1
Phospholipase C Signaling	-2.49615	0	-3.1305	3.83761	0	0	0	0	0	0.0125	0.00356	0.0214	0.0214	ARHGEF11,ARHGEF12,ATF2,CALM2,ITGB1,MYL6,NFKB1,PLA2G6,PLCB3,PPP1R12B,PPP3CA,PRKCA,PRKD1,SOS2	ADCY2,CREBBP,FNBP1,GNB1	ADCY9,ARHGEF1,ARHGEF6,CREB3L2,CREBBP,GNAQ,GNAS,HDAC7,HDAC9,MAPK3,MPRIP,MYL9,NRAS,PLCE1,PLD1,PPP1R12A,PPP3CB,PPP3R1,PRKCA,PRKCE,RHOB,RRAS,RRAS2,SHC1	ARHGEF12,CDC42,CREBBP,FNBP1,FYN,GNA13,GNAQ,GRB2,HDAC4,ITGB8,MAP2K1,MAP2K2,MEF2C,MPRIP,MYL9,NFATC3,PLA2G4A,PLCG1,PPP1R12A,PRKCA,PRKCD,PRKCZ,RHOT1,SOS2
PI3K Signaling in B Lymphocytes	-2.64575	0	-1.60357	2.82843	0	0	0	0	0	0.0135	0.00169	0.0253	0.0169	ATF2,CALM2,NFKB1,PDIA3,PLCB3,PLCL1,PPP3CA,VAV2	JUN	AKT3,ATF3,CAMK2D,CBL,IRS2,JUN,MAPK3,NFKBIA,NRAS,PLCE1,PLCL1,PPP3CB,PPP3R1,RRAS,RRAS2	CAMK2D,FYN,MAP2K1,MAP2K2,NFATC3,PIK3CA,PLCG1,PLEKHA1,PLEKHA2,PRKCZ
Role of NFAT in Regulation of the Immune Response	-2.64575	0	-1.88562	3.15296	0	0	0	0	0	0.00764	0.00287	0.021	0.0162	ATF2,CALM2,GNA12,NFKB1,PIK3C2A,PLCB3,PPP3CA,SOS2	GNAO1,GNB1,JUN	AKT3,CSNK1A1,CSNK1G2,GNA14,GNAO1,GNAQ,GNAS,GSK3A,GSK3B,JUN,KPNA3,KPNA4,KPNB1,MAPK3,NFKBIA,NRAS,PPP3CB,PPP3R1,RCAN2,RCAN3,RRAS,RRAS2	CSNK1A1,CSNK1D,CSNK1G3,FYN,GNA13,GNAO1,GNAQ,GNAZ,GRB2,GSK3B,MAP2K1,MAP2K2,MEF2C,NFATC3,PIK3CA,PLCG1,SOS2
Systemic Lupus Erythematosus in B Cell Signaling Pathway	-2.82843	0	-0.852803	3.63803	0	0	0	0	0	0.0124	0.00275	0.0302	0.0234	CALM2,CTNNB1,NFKB1,PIK3C2A,PPP3CA,PRKCA,PRKD1,SOS2,STAT2	JUN,STAT3	AKT3,CBL,CCND2,EDA,GAB1,GSK3B,INPP5F,INPP5K,JUN,MAPK3,NRAS,OCRL,PPP3CB,PPP3R1,PRKCA,PRKCE,PTPN11,RRAS,RRAS2,SHC1,SYNJ1,TNFSF9	BCL2L1,CTNNB1,EDA,FYN,GAB1,GRB2,GSK3B,MAP2K1,MAP2K2,MAP4K4,NFATC3,PIK3CA,PRKCA,PRKCD,PRKCZ,SOS2,TBK1
T Cell Receptor Signaling	-3	0	-1.41421	2.67261	0	0	0	0	0	0.0161	0.00161	0.0289	0.0225	ATF2,B2M,CALM2,CTNNB1,ITGB1,NFKB1,PIK3C2A,PPP3CA,SOS2,VAV2	JUN	AKT3,CBL,GSK3A,GSK3B,JUN,MAP3K1,MAPK3,MAPK8,NFKBIA,NRAS,PPP3CB,PPP3R1,PTPN11,RASA1,RPTOR,RRAS,RRAS2,TCF4	B2M,CTNNB1,FYN,GRB2,GSK3B,MAP2K1,MAP2K2,MAP2K6,NFATC3,PIK3CA,PLCG1,RPTOR,SOS2,TCF4
Cytotoxic T Lymphocyte-mediated Apoptosis of Target Cells	0	0		0	0	0		0		0.00234	0.00234		0.00234	B2M	CASP3		B2M
