# Supplementary material for: NodoMap: A single-cell and spatial transcriptomic atlas of the mouse nodose ganglion
Source: Cell Press Blue. 2026 Jul 20;1(4):None. doi: 10.1016/j.cpblue.2026.100072 (PMC13385471; doi:10.1016/j.cpblue.2026.100072)
Supplement: Table S18. Cell CMO counts [file mmc19.xlsx]

## Sheet: 17_cell_cmo_counts
NEXTERA BARCODE (FEATURE)	TRUSEQ BARCODE (GEX)	CELL BARCODE	CMO1_COUNT	CMO2_COUNT	CMO3_COUNT	CMO4_COUNT	CMO5_COUNT	TOTAL_COUNT	CMO1 %	CMO2 %	CMO3 %	CMO4 %	CMO5 %	Total	largest % - 2nd largest %	Largest % / 2nd Largest	Sample Group
CCGGACAGTATTTCGG	CCGGACACAATTTCGG	CCGGACACAATTTCGG-1	552	5	0	7	0	568	0.971831	0.00880282	0	0.0123239	0	1	0.959507	43.9811	1
GTTGTAGTCGTCATCT	GTTGTAGAGGTCATCT	GTTGTAGAGGTCATCT-1	292	3	2	5	0	303	0.963696	0.00990099	0.00660066	0.0165017	0	1	0.947195	36.741	1
GTCTACCAGCTAGCCT	GTCTACCTCCTAGCCT	GTCTACCTCCTAGCCT-1	201	4	2	3	0	213	0.943662	0.0187793	0.00938967	0.0140845	0	1	0.924883	33.137	1
AGGCCACAGCATAAGC	AGGCCACTCCATAAGC	AGGCCACTCCATAAGC-1	190	3	3	4	0	204	0.931373	0.0147059	0.0147059	0.0196078	0	1	0.911765	31.7947	1
AGTCTCCCAGCTGTCG	AGTCTCCGTGCTGTCG	AGTCTCCGTGCTGTCG-1	325	7	5	4	0	343	0.947522	0.0204082	0.0145773	0.0116618	0	1	0.927114	31.489	1
ACCGTTCTCATGGTCG	ACCGTTCAGATGGTCG	ACCGTTCAGATGGTCG-1	118	1	2	3	0	126	0.936508	0.00793651	0.015873	0.0238095	0	1	0.912698	27.9953	1
ACACTGACAGCACAAG	ACACTGAGTGCACAAG	ACACTGAGTGCACAAG-1	498	14	10	7	0	534	0.932584	0.0262172	0.0187266	0.0131086	0	1	0.906367	26.0259	1
AACAAGAAGGGAAGGT	AACAAGATCGGAAGGT	AACAAGATCGGAAGGT-1	345	5	10	5	0	370	0.932432	0.0135135	0.027027	0.0135135	0	1	0.905405	25.4526	1
CATCCGTTCAGGCCAT	CATCCGTAGAGGCCAT	CATCCGTAGAGGCCAT-1	378	6	7	11	0	408	0.926471	0.0147059	0.0171569	0.0269608	0	1	0.89951	25.3369	1
ACCTGAATCGTTGAGC	ACCTGAAAGGTTGAGC	ACCTGAAAGGTTGAGC-1	295	8	8	9	0	322	0.916149	0.0248447	0.0248447	0.0279503	0	1	0.888199	24.4043	1
TACGGTACAACCAGAG	TACGGTAGTACCAGAG	TACGGTAGTACCAGAG-1	188	1	5	6	0	202	0.930693	0.0049505	0.0247525	0.029703	0	1	0.90099	23.6933	1
CTATAGGTCTTTGTCG	CTATAGGAGTTTGTCG	CTATAGGAGTTTGTCG-1	278	2	2	9	0	295	0.942373	0.00677966	0.00677966	0.0305085	0	1	0.911864	23.5105	1
CTGTCGTAGTGTTGGA	CTGTCGTTCTGTTGGA	CTGTCGTTCTGTTGGA-1	154	2	1	5	0	162	0.950617	0.0123457	0.00617284	0.0308642	0	1	0.919753	23.5076	1
CCGCAAGGTTGGGATG	CCGCAAGCATGGGATG	CCGCAAGCATGGGATG-1	232	6	1	8	0	248	0.935484	0.0241935	0.00403226	0.0322581	0	1	0.903226	22.374	1
CAGGGCTCATGGACCC	CAGGGCTGTTGGACCC	CAGGGCTGTTGGACCC-1	281	6	3	10	0	301	0.933555	0.0199336	0.00996678	0.0332226	0	1	0.900332	21.8301	1
CGGAACCTCTGGCCTC	CGGAACCAGTGGCCTC	CGGAACCAGTGGCCTC-1	437	15	4	16	0	475	0.92	0.0315789	0.00842105	0.0336842	0	1	0.886316	21.2892	1
GTGGTTAGTCCCTTGT	GTGGTTACACCCTTGT	GTGGTTACACCCTTGT-1	320	8	4	12	0	347	0.92219	0.0230548	0.0115274	0.0345821	0	1	0.887608	20.9095	1
AACGGGACAAACGCGA	AACGGGAGTAACGCGA	AACGGGAGTAACGCGA-1	346	13	10	2	0	374	0.925134	0.0347594	0.026738	0.00534759	0	1	0.890374	20.8925	1
ACGATGTAGAGCACCG	ACGATGTTCAGCACCG	ACGATGTTCAGCACCG-1	182	2	7	6	0	200	0.91	0.01	0.035	0.03	0	1	0.875	20.4444	1
AACCAACCACCGGTCA	AACCAACGTCCGGTCA	AACCAACGTCCGGTCA-1	308	12	11	8	0	340	0.905882	0.0352941	0.0323529	0.0235294	0	1	0.870588	20.2208	1
AGGATAATCAAGGATG	AGGATAAAGAAGGATG	AGGATAAAGAAGGATG-1	195	4	0	8	0	209	0.933014	0.0191388	0	0.0382775	0	1	0.894737	19.5332	1
AAGCGTTAGTTAGGAC	AAGCGTTTCTTAGGAC	AAGCGTTTCTTAGGAC-1	302	10	10	13	0	337	0.896142	0.0296736	0.0296736	0.0385757	0	1	0.857567	18.6542	1
TCGGGACTCATGTTCC	TCGGGACAGATGTTCC	TCGGGACAGATGTTCC-1	336	5	5	15	0	364	0.923077	0.0137363	0.0137363	0.0412088	0	1	0.881868	18.221	1
GAAACCTGTTGACTAC	GAAACCTCATGACTAC	GAAACCTCATGACTAC-1	262	11	6	12	0	292	0.89726	0.0376712	0.0205479	0.0410959	0	1	0.856164	17.756	1
CCCTCAAAGTCTGAGA	CCCTCAATCTCTGAGA	CCCTCAATCTCTGAGA-1	302	13	1	14	0	333	0.906907	0.039039	0.003003	0.042042	0	1	0.864865	17.6186	1
CATCCACCAATTCCGA	CATCCACGTATTCCGA	CATCCACGTATTCCGA-1	300	3	5	14	0	326	0.920245	0.00920245	0.0153374	0.0429448	0	1	0.877301	17.5701	1
GGAATCTCAGGTCCGT	GGAATCTGTGGTCCGT	GGAATCTGTGGTCCGT-1	547	26	10	21	0	611	0.895254	0.0425532	0.0163666	0.0343699	0	1	0.8527	17.2255	1
CTGTATTAGTCGTGGG	CTGTATTTCTCGTGGG	CTGTATTTCTCGTGGG-1	145	3	6	7	0	162	0.895062	0.0185185	0.037037	0.0432099	0	1	0.851852	17.0093	1
GTGGAAGAGAAACTGC	GTGGAAGTCAAACTGC	GTGGAAGTCAAACTGC-1	421	4	1	21	0	449	0.937639	0.00890869	0.00222717	0.0467706	0	1	0.890869	16.6924	1
CTGCCTAAGGAGCACC	CTGCCTATCGAGCACC	CTGCCTATCGAGCACC-1	289	0	2	15	0	307	0.941368	0	0.00651466	0.0488599	0	1	0.892508	16.1633	1
ACCCTTGGTCCTGCTT	ACCCTTGCACCTGCTT	ACCCTTGCACCTGCTT-1	301	12	5	16	0	340	0.885294	0.0352941	0.0147059	0.0470588	0	1	0.838235	15.6907	1
CCACAAACATCAAACC	CCACAAAGTTCAAACC	CCACAAAGTTCAAACC-1	408	7	3	22	0	443	0.920993	0.0158014	0.00677201	0.0496614	0	1	0.871332	15.6046	1
GCATCGGCACAGGTAG	GCATCGGGTCAGGTAG	GCATCGGGTCAGGTAG-1	310	11	10	17	0	353	0.878187	0.0311615	0.0283286	0.0481586	0	1	0.830028	15.2718	1
AGATCGTGTTGCACTA	AGATCGTCATGCACTA	AGATCGTCATGCACTA-1	162	1	1	9	0	175	0.925714	0.00571429	0.00571429	0.0514286	0	1	0.874286	15.2326	1
CCGAACGGTTAAGATG	CCGAACGCATAAGATG	CCGAACGCATAAGATG-1	404	12	5	23	0	447	0.903803	0.0268456	0.0111857	0.0514541	0	1	0.852349	14.8697	1
AGAGAATTCTGGACTG	AGAGAATAGTGGACTG	AGAGAATAGTGGACTG-1	300	15	9	17	0	344	0.872093	0.0436047	0.0261628	0.0494186	0	1	0.822674	14.8454	1
ACTTAGGCAATCACGT	ACTTAGGGTATCACGT	ACTTAGGGTATCACGT-1	337	19	17	18	0	399	0.844612	0.047619	0.0426065	0.0451128	0	1	0.796992	14.8321	1
AATAGAGGTATGCAGG	AATAGAGCAATGCAGG	AATAGAGCAATGCAGG-1	122	7	4	6	0	140	0.871429	0.05	0.0285714	0.0428571	0	1	0.821429	14.6905	1
AGGTTACCATGCCAAT	AGGTTACGTTGCCAAT	AGGTTACGTTGCCAAT-1	331	16	19	19	0	391	0.846547	0.0409207	0.0485934	0.0485934	0	1	0.797954	14.6185	1
TACATTCCATTACTTC	TACATTCGTTTACTTC	TACATTCGTTTACTTC-1	329	12	15	19	0	381	0.863517	0.0314961	0.0393701	0.0498688	0	1	0.813648	14.5905	1
CTTCAATCACCAGGTC	CTTCAATGTCCAGGTC	CTTCAATGTCCAGGTC-1	480	18	19	28	0	549	0.874317	0.0327869	0.0346084	0.0510018	0	1	0.823315	14.4966	1
AGGAAATAGTCGACCT	AGGAAATTCTCGACCT	AGGAAATTCTCGACCT-1	291	12	9	17	0	333	0.873874	0.036036	0.027027	0.0510511	0	1	0.822823	14.4776	1
GGTTGTACAGCACATT	GGTTGTAGTGCACATT	GGTTGTAGTGCACATT-1	339	12	6	20	0	379	0.894459	0.0316623	0.0158311	0.0527704	0	1	0.841689	14.409	1
CGGAATTTCAGGTTAT	CGGAATTAGAGGTTAT	CGGAATTAGAGGTTAT-1	182	6	1	11	0	202	0.90099	0.029703	0.0049505	0.0544554	0	1	0.846535	14.1336	1
GATCACAGTCTCACTC	GATCACACACTCACTC	GATCACACACTCACTC-1	276	3	2	17	0	299	0.923077	0.0100334	0.00668896	0.0568562	0	1	0.866221	13.9565	1
CATACTTTCATTGTGA	CATACTTAGATTGTGA	CATACTTAGATTGTGA-1	227	1	3	14	0	247	0.919028	0.00404858	0.0121457	0.0566802	0	1	0.862348	13.9326	1
ACAGGGACAAGGCAAC	ACAGGGAGTAGGCAAC	ACAGGGAGTAGGCAAC-1	420	26	12	15	0	474	0.886076	0.0548523	0.0253165	0.0316456	0	1	0.831224	13.8172	1
TTCTTGATCCATTTCG	TTCTTGAAGCATTTCG	TTCTTGAAGCATTTCG-1	290	18	11	13	0	333	0.870871	0.0540541	0.033033	0.039039	0	1	0.816817	13.752	1
GAGAGGTAGGAACGCC	GAGAGGTTCGAACGCC	GAGAGGTTCGAACGCC-1	301	4	4	19	0	334	0.901198	0.011976	0.011976	0.0568862	0	1	0.844311	13.6231	1
GTCATGATCCCGTTGC	GTCATGAAGCCGTTGC	GTCATGAAGCCGTTGC-1	271	15	17	8	0	316	0.857595	0.0474684	0.0537975	0.0253165	0	1	0.803797	13.5992	1
CTCGAGGCACGTAATC	CTCGAGGGTCGTAATC	CTCGAGGGTCGTAATC-1	315	2	4	20	0	344	0.915698	0.00581395	0.0116279	0.0581395	0	1	0.857558	13.5853	1
AGATGAAAGGAATCCA	AGATGAATCGAATCCA	AGATGAATCGAATCCA-1	319	20	17	19	0	376	0.848404	0.0531915	0.0452128	0.0505319	0	1	0.795213	13.5842	1
GAGGCCTGTTCGTGCG	GAGGCCTCATCGTGCG	GAGGCCTCATCGTGCG-1	300	14	11	19	0	345	0.869565	0.0405797	0.0318841	0.0550725	0	1	0.814493	13.5167	1
CCGGGTACAGGTTTAC	CCGGGTAGTGGTTTAC	CCGGGTAGTGGTTTAC-1	310	13	2	20	0	354	0.875706	0.0367232	0.00564972	0.0564972	0	1	0.819209	13.3195	1
CCTTTGGGTTAACTCG	CCTTTGGCATAACTCG	CCTTTGGCATAACTCG-1	277	6	1	18	0	304	0.911184	0.0197368	0.00328947	0.0592105	0	1	0.851974	13.3099	1
AAGATAGAGCACAAGT	AAGATAGTCCACAAGT	AAGATAGTCCACAAGT-1	400	12	12	26	0	450	0.888889	0.0266667	0.0266667	0.0577778	0	1	0.831111	13.2623	1
TCATCATTCACTTCCA	TCATCATAGACTTCCA	TCATCATAGACTTCCA-1	292	11	2	19	0	328	0.890244	0.0335366	0.00609756	0.0579268	0	1	0.832317	13.2531	1
ACCTGAATCTCGCCAC	ACCTGAAAGTCGCCAC	ACCTGAAAGTCGCCAC-1	183	4	4	12	0	203	0.901478	0.0197044	0.0197044	0.0591133	0	1	0.842365	13.1882	1
TTTCAGTCAATGTGTC	TTTCAGTGTATGTGTC	TTTCAGTGTATGTGTC-1	352	19	14	23	0	408	0.862745	0.0465686	0.0343137	0.0563725	0	1	0.806373	13.1492	1
AGCGATTAGATTTGGG	AGCGATTTCATTTGGG	AGCGATTTCATTTGGG-1	273	6	3	18	0	303	0.90099	0.019802	0.00990099	0.0594059	0	1	0.841584	13.1255	1
CATACTTTCCTCACTA	CATACTTAGCTCACTA	CATACTTAGCTCACTA-1	166	7	5	11	0	191	0.86911	0.0366492	0.026178	0.0575916	0	1	0.811518	13.0062	1
GTAACCATCACTTAAG	GTAACCAAGACTTAAG	GTAACCAAGACTTAAG-1	241	15	12	16	0	289	0.83391	0.0519031	0.0415225	0.0553633	0	1	0.778547	12.9111	1
GTAATCGGTCTATCCC	GTAATCGCACTATCCC	GTAATCGCACTATCCC-1	314	15	11	21	0	362	0.867403	0.0414365	0.0303867	0.058011	0	1	0.809392	12.9009	1
CGCCAGAAGGCCAACG	CGCCAGATCGCCAACG	CGCCAGATCGCCAACG-1	402	4	8	27	0	454	0.885463	0.00881057	0.0176211	0.0594714	0	1	0.825991	12.8897	1
TCTTTGATCCTTTCCC	TCTTTGAAGCTTTCCC	TCTTTGAAGCTTTCCC-1	239	11	4	16	0	276	0.865942	0.0398551	0.0144928	0.057971	0	1	0.807971	12.887	1
TCGTGCTGTCCGGTCA	TCGTGCTCACCGGTCA	TCGTGCTCACCGGTCA-1	208	11	6	14	0	242	0.859504	0.0454545	0.0247934	0.0578512	0	1	0.801653	12.8149	1
GTACAACCAGTCCTAA	GTACAACGTGTCCTAA	GTACAACGTGTCCTAA-1	310	16	21	20	0	367	0.844687	0.0435967	0.0572207	0.0544959	0	1	0.787466	12.7146	1
ACTGTCCTCAATCCCT	ACTGTCCAGAATCCCT	ACTGTCCAGAATCCCT-1	338	23	12	22	0	395	0.855696	0.0582278	0.0303797	0.0556962	0	1	0.797468	12.6883	1
TTAGTCTGTTAAGCAA	TTAGTCTCATAAGCAA	TTAGTCTCATAAGCAA-1	363	8	9	25	0	407	0.891892	0.019656	0.022113	0.0614251	0	1	0.830467	12.6271	1
CACCAAAAGGGATAAA	CACCAAATCGGATAAA	CACCAAATCGGATAAA-1	292	20	10	18	0	343	0.851312	0.058309	0.0291545	0.0524781	0	1	0.793003	12.609	1
CCGTTCACAGATACTC	CCGTTCAGTGATACTC	CCGTTCAGTGATACTC-1	173	10	0	12	0	196	0.882653	0.0510204	0	0.0612245	0	1	0.821429	12.533	1
TCATTCAAGATCGCTC	TCATTCATCATCGCTC	TCATTCATCATCGCTC-1	86	6	3	5	0	100	0.86	0.06	0.03	0.05	0	1	0.8	12.4286	1
GAAACCTGTATTGAGA	GAAACCTCAATTGAGA	GAAACCTCAATTGAGA-1	244	17	5	16	0	288	0.847222	0.0590278	0.0173611	0.0555556	0	1	0.788194	12.4185	1
TCCTCGAAGCCGAGGT	TCCTCGATCCCGAGGT	TCCTCGATCCCGAGGT-1	445	17	31	29	0	527	0.844402	0.0322581	0.0588235	0.0550285	0	1	0.785579	12.4144	1
CCGGGTACAGTGCCTG	CCGGGTAGTGTGCCTG	CCGGGTAGTGTGCCTG-1	356	16	1	25	0	403	0.883375	0.0397022	0.00248139	0.0620347	0	1	0.82134	12.402	1
AATGCCAGTACCGCCA	AATGCCACAACCGCCA	AATGCCACAACCGCCA-1	268	10	13	19	0	313	0.85623	0.0319489	0.0415335	0.0607029	0	1	0.795527	12.2517	1
ACTGCAAGTATACCCA	ACTGCAACAATACCCA	ACTGCAACAATACCCA-1	338	24	15	24	0	406	0.832512	0.0591133	0.0369458	0.0591133	0	1	0.773399	12.1903	1
GACTATGTCATTTGCC	GACTATGAGATTTGCC	GACTATGAGATTTGCC-1	308	14	8	22	0	356	0.865169	0.0393258	0.0224719	0.0617978	0	1	0.803371	12.1894	1
ACCATTTCACCGGATC	ACCATTTGTCCGGATC	ACCATTTGTCCGGATC-1	363	18	15	26	0	426	0.852113	0.0422535	0.0352113	0.0610329	0	1	0.79108	12.1368	1
ATTGGGTAGTCAACCC	ATTGGGTTCTCAACCC	ATTGGGTTCTCAACCC-1	279	15	13	20	0	332	0.840361	0.0451807	0.0391566	0.060241	0	1	0.78012	12.1063	1
AGTGACTCATTACCAG	AGTGACTGTTTACCAG	AGTGACTGTTTACCAG-1	279	18	16	20	0	337	0.827893	0.0534125	0.0474777	0.0593472	0	1	0.768546	12.0826	1
CCTACGTTCTCACAGG	CCTACGTAGTCACAGG	CCTACGTAGTCACAGG-1	247	4	3	18	0	272	0.908088	0.0147059	0.0110294	0.0661765	0	1	0.841912	12.0521	1
CACGTGGTCCTTGTGT	CACGTGGAGCTTGTGT	CACGTGGAGCTTGTGT-1	291	9	21	21	0	343	0.848397	0.0262391	0.0612245	0.0612245	0	1	0.787172	12.052	1
AAAGTGATCCCAACCC	AAAGTGAAGCCAACCC	AAAGTGAAGCCAACCC-1	344	17	13	25	0	400	0.86	0.0425	0.0325	0.0625	0	1	0.7975	12	1
GATTGGTAGACGAGGA	GATTGGTTCACGAGGA	GATTGGTTCACGAGGA-1	356	11	3	26	0	403	0.883375	0.0272953	0.00744417	0.0645161	0	1	0.818859	11.989	1
CCGGGTAGTTGTGGCC	CCGGGTACATGTGGCC	CCGGGTACATGTGGCC-1	297	7	1	22	0	332	0.894578	0.0210843	0.00301205	0.0662651	0	1	0.828313	11.861	1
TCATCCGCACTTACTT	TCATCCGGTCTTACTT	TCATCCGGTCTTACTT-1	309	17	19	23	0	374	0.826203	0.0454545	0.0508021	0.0614973	0	1	0.764706	11.6956	1
CAAAGAAAGGTGGAAG	CAAAGAATCGTGGAAG	CAAAGAATCGTGGAAG-1	370	13	9	28	0	422	0.876777	0.0308057	0.021327	0.0663507	0	1	0.810427	11.6145	1
ACACCAAGTACGACTT	ACACCAACAACGACTT	ACACCAACAACGACTT-1	354	13	24	27	0	420	0.842857	0.0309524	0.0571429	0.0642857	0	1	0.778571	11.4808	1
TGGGCGTTCAGAGCGG	TGGGCGTAGAGAGCGG	TGGGCGTAGAGAGCGG-1	262	9	10	20	0	310	0.845161	0.0290323	0.0322581	0.0645161	0	1	0.780645	11.4762	1
GTATTTCTCAAACCAT	GTATTTCAGAAACCAT	GTATTTCAGAAACCAT-1	288	21	13	22	0	347	0.829971	0.0605187	0.037464	0.0634006	0	1	0.766571	11.4437	1
AAGGAATGTGTACTAC	AAGGAATCAGTACTAC	AAGGAATCAGTACTAC-1	13	1	0	1	0	15	0.866667	0.0666667	0	0.0666667	0	1	0.8	11.4348	1
CCTAACCTCTCATAGA	CCTAACCAGTCATAGA	CCTAACCAGTCATAGA-1	295	6	1	23	0	327	0.902141	0.0183486	0.0030581	0.0703364	0	1	0.831804	11.354	1
AGATGAATCAGTTCGG	AGATGAAAGAGTTCGG	AGATGAAAGAGTTCGG-1	246	11	15	19	0	293	0.83959	0.0375427	0.0511945	0.0648464	0	1	0.774744	11.3511	1
ACACTGACAGGTAATA	ACACTGAGTGGTAATA	ACACTGAGTGGTAATA-1	372	11	6	29	0	420	0.885714	0.0261905	0.0142857	0.0690476	0	1	0.816667	11.3313	1
CTTTCAACACGCATCG	CTTTCAAGTCGCATCG	CTTTCAAGTCGCATCG-1	258	7	16	20	0	305	0.845902	0.0229508	0.052459	0.0655738	0	1	0.780328	11.3254	1
TTGACCCAGTAGACCA	TTGACCCTCTAGACCA	TTGACCCTCTAGACCA-1	271	21	5	20	0	323	0.839009	0.0650155	0.0154799	0.0619195	0	1	0.773994	11.3178	1
ACAGAAAAGGGCGATC	ACAGAAATCGGCGATC	ACAGAAATCGGCGATC-1	435	10	16	34	0	498	0.873494	0.0200803	0.0321285	0.0682731	0	1	0.805221	11.2873	1
AGTACCAAGATAGAGA	AGTACCATCATAGAGA	AGTACCATCATAGAGA-1	333	12	11	26	0	385	0.864935	0.0311688	0.0285714	0.0675325	0	1	0.797403	11.2848	1
ACCCTTGGTTCAGCGC	ACCCTTGCATCAGCGC	ACCCTTGCATCAGCGC-1	116	9	6	7	0	141	0.822695	0.0638298	0.0425532	0.0496454	0	1	0.758865	11.2786	1
CACGTGGAGCCTTGGT	CACGTGGTCCCTTGGT	CACGTGGTCCCTTGGT-1	291	7	2	23	0	326	0.892638	0.0214724	0.00613497	0.0705521	0	1	0.822086	11.2056	1
AACCATGGTGCAGTTT	AACCATGCAGCAGTTT	AACCATGCAGCAGTTT-1	254	20	10	7	0	293	0.866894	0.0682594	0.0341297	0.0238908	0	1	0.798635	11.205	1
CGCGTGACAAATGTGA	CGCGTGAGTAATGTGA	CGCGTGAGTAATGTGA-1	329	7	7	26	0	372	0.884409	0.0188172	0.0188172	0.0698925	0	1	0.814516	11.1952	1
GGAACCCCACGCGGTT	GGAACCCGTCGCGGTT	GGAACCCGTCGCGGTT-1	305	24	23	13	0	366	0.833333	0.0655738	0.0628415	0.0355191	0	1	0.76776	11.1591	1
TTCAGGATCCTAGATA	TTCAGGAAGCTAGATA	TTCAGGAAGCTAGATA-1	394	26	23	31	0	475	0.829474	0.0547368	0.0484211	0.0652632	0	1	0.764211	11.1538	1
TCGGGACTCAGTTGAT	TCGGGACAGAGTTGAT	TCGGGACAGAGTTGAT-1	440	23	10	35	0	510	0.862745	0.045098	0.0196078	0.0686275	0	1	0.794118	11.0998	1
ATAGACCCACCAGCCA	ATAGACCGTCCAGCCA	ATAGACCGTCCAGCCA-1	315	21	18	25	0	380	0.828947	0.0552632	0.0473684	0.0657895	0	1	0.763158	11.0694	1
GCCAGCACAGGTCTAT	GCCAGCAGTGGTCTAT	GCCAGCAGTGGTCTAT-1	567	42	29	45	0	688	0.824128	0.0610465	0.0421512	0.065407	0	1	0.758721	11.0617	1
TCGGGCATCTTTCGGT	TCGGGCAAGTTTCGGT	TCGGGCAAGTTTCGGT-1	398	24	17	32	0	474	0.839662	0.0506329	0.035865	0.0675105	0	1	0.772152	10.9619	1
ACCTGTCTCCATCGAG	ACCTGTCAGCATCGAG	ACCTGTCAGCATCGAG-1	297	19	5	24	0	349	0.851003	0.0544413	0.0143266	0.0687679	0	1	0.782235	10.9309	1
GGCAGTCGTCTCCGAG	GGCAGTCCACTCCGAG	GGCAGTCCACTCCGAG-1	435	35	34	29	0	534	0.814607	0.0655431	0.0636704	0.0543071	0	1	0.749064	10.9157	1
CAGTGCGAGAAACTGC	CAGTGCGTCAAACTGC	CAGTGCGTCAAACTGC-1	430	10	14	35	0	495	0.868687	0.020202	0.0282828	0.0707071	0	1	0.79798	10.8874	1
GTAGTACTCGCAGGGA	GTAGTACAGGCAGGGA	GTAGTACAGGCAGGGA-1	419	32	29	34	0	518	0.80888	0.0617761	0.0559846	0.0656371	0	1	0.743243	10.8264	1
TTGTTCAGTCGCACCA	TTGTTCACACGCACCA	TTGTTCACACGCACCA-1	282	15	23	16	0	338	0.83432	0.0443787	0.0680473	0.0473373	0	1	0.766272	10.818	1
GACGCTGGTGACCCGT	GACGCTGCAGACCCGT	GACGCTGCAGACCCGT-1	352	13	6	29	0	406	0.866995	0.0320197	0.0147783	0.0714286	0	1	0.795567	10.7701	1
ACGATGTGTGAAGCGT	ACGATGTCAGAAGCGT	ACGATGTCAGAAGCGT-1	290	24	11	11	0	336	0.863095	0.0714286	0.0327381	0.0327381	0	1	0.791667	10.7222	1
CTGAATGAGGATTGAC	CTGAATGTCGATTGAC	CTGAATGTCGATTGAC-1	242	12	9	20	0	285	0.849123	0.0421053	0.0315789	0.0701754	0	1	0.778947	10.7155	1
AACCACAGTCGTCATA	AACCACACACGTCATA	AACCACACACGTCATA-1	24	1	0	2	0	27	0.888889	0.037037	0	0.0740741	0	1	0.814815	10.6916	1
AACCTGACAATGATCC	AACCTGAGTATGATCC	AACCTGAGTATGATCC-1	313	18	26	4	0	368	0.850543	0.048913	0.0706522	0.0108696	0	1	0.779891	10.6698	1
GTTGCGGCAGAATGTA	GTTGCGGGTGAATGTA	GTTGCGGGTGAATGTA-1	252	10	8	21	0	293	0.860068	0.0341297	0.0273038	0.0716724	0	1	0.788396	10.6532	1
ACAAAGACAGTTCATG	ACAAAGAGTGTTCATG	ACAAAGAGTGTTCATG-1	322	22	13	27	0	384	0.838542	0.0572917	0.0338542	0.0703125	0	1	0.768229	10.5655	1
GGGACTCGTTGAATAG	GGGACTCCATGAATAG	GGGACTCCATGAATAG-1	321	3	22	27	0	384	0.835938	0.0078125	0.0572917	0.0703125	0	1	0.765625	10.5331	1
CACTGTCCACGGTGTC	CACTGTCGTCGGTGTC	CACTGTCGTCGGTGTC-1	448	14	12	38	0	516	0.868217	0.0271318	0.0232558	0.0736434	0	1	0.794574	10.4995	1
TACCGAAGTTTCACAG	TACCGAACATTCACAG	TACCGAACATTCACAG-1	590	40	27	50	0	712	0.828652	0.0561798	0.0379213	0.0702247	0	1	0.758427	10.4538	1
CATGCGGGTGGTATGG	CATGCGGCAGGTATGG	CATGCGGCAGGTATGG-1	346	4	12	30	0	397	0.871537	0.0100756	0.0302267	0.0755668	0	1	0.79597	10.3023	1
GTAACCATCATAGCAT	GTAACCAAGATAGCAT	GTAACCAAGATAGCAT-1	267	23	20	15	0	330	0.809091	0.069697	0.0606061	0.0454545	0	1	0.739394	10.2776	1
TAAGTCGTCTTGAAGT	TAAGTCGAGTTGAAGT	TAAGTCGAGTTGAAGT-1	391	34	8	22	0	460	0.85	0.073913	0.0173913	0.0478261	0	1	0.776087	10.2487	1
GGCAGTCCACCATCTC	GGCAGTCGTCCATCTC	GGCAGTCGTCCATCTC-1	335	29	17	29	0	414	0.809179	0.0700483	0.0410628	0.0700483	0	1	0.73913	10.2336	1
TCATGTTAGGTCCTTG	TCATGTTTCGTCCTTG	TCATGTTTCGTCCTTG-1	298	17	14	26	0	357	0.834734	0.047619	0.0392157	0.0728291	0	1	0.761905	10.1985	1
GCTTGGGGTTCGGAGA	GCTTGGGCATCGGAGA	GCTTGGGCATCGGAGA-1	296	19	14	26	0	356	0.831461	0.0533708	0.0393258	0.0730337	0	1	0.758427	10.134	1
TTTCGATAGCACCTCA	TTTCGATTCCACCTCA	TTTCGATTCCACCTCA-1	159	13	6	14	0	194	0.819588	0.0670103	0.0309278	0.0721649	0	1	0.747423	10.0966	1
TTCACGCAGTGAGTCA	TTCACGCTCTGAGTCA	TTCACGCTCTGAGTCA-1	381	23	16	34	0	458	0.831878	0.0502183	0.0349345	0.0742358	0	1	0.757642	9.9943	1
GTTCATTTCTGATAAC	GTTCATTAGTGATAAC	GTTCATTAGTGATAAC-1	191	14	12	17	0	235	0.812766	0.0595745	0.0510638	0.0723404	0	1	0.740426	9.99225	1
CCCTTAGAGCTACCAC	CCCTTAGTCCTACCAC	CCCTTAGTCCTACCAC-1	179	13	8	16	0	216	0.828704	0.0601852	0.037037	0.0740741	0	1	0.75463	9.97577	1
CATGCTCGTTTCATCT	CATGCTCCATTCATCT	CATGCTCCATTCATCT-1	275	2	1	25	0	309	0.889968	0.00647249	0.00323625	0.0809061	0	1	0.809061	9.89996	1
TTCACCGCATAATGAG	TTCACCGGTTAATGAG	TTCACCGGTTAATGAG-1	22	0	0	2	0	27	0.814815	0	0	0.0740741	0	1	0.740741	9.81057	1
CCTCCTCCAAATCAGA	CCTCCTCGTAATCAGA	CCTCCTCGTAATCAGA-1	162	5	3	15	0	185	0.875676	0.027027	0.0162162	0.0810811	0	1	0.794595	9.72404	1
TGGAGGACATATCTTC	TGGAGGAGTTATCTTC	TGGAGGAGTTATCTTC-1	239	11	14	22	0	290	0.824138	0.037931	0.0482759	0.0758621	0	1	0.748276	9.71486	1
GTAGATCAGTCTATAC	GTAGATCTCTCTATAC	GTAGATCTCTCTATAC-1	173	7	10	16	0	207	0.835749	0.0338164	0.0483092	0.0772947	0	1	0.758454	9.68843	1
CAGCACGAGGCCAACG	CAGCACGTCGCCAACG	CAGCACGTCGCCAACG-1	377	18	10	35	0	450	0.837778	0.04	0.0222222	0.0777778	0	1	0.76	9.65823	1
GAGTGTTGTATGAACA	GAGTGTTCAATGAACA	GAGTGTTCAATGAACA-1	249	23	18	22	0	314	0.792994	0.0732484	0.0573248	0.0700637	0	1	0.719745	9.64575	1
ATCCTATTCTTGTAAG	ATCCTATAGTTGTAAG	ATCCTATAGTTGTAAG-1	128	3	1	12	0	145	0.882759	0.0206897	0.00689655	0.0827586	0	1	0.8	9.62454	1
CAACCAAGTAGAGGTC	CAACCAACAAGAGGTC	CAACCAACAAGAGGTC-1	235	5	5	22	0	272	0.863971	0.0183824	0.0183824	0.0808824	0	1	0.783088	9.6165	1
TTGCGTCTCAACGTGC	TTGCGTCAGAACGTGC	TTGCGTCAGAACGTGC-1	363	20	18	34	0	440	0.825	0.0454545	0.0409091	0.0772727	0	1	0.747727	9.56771	1
GGAGCAACATAAACCC	GGAGCAAGTTAAACCC	GGAGCAAGTTAAACCC-1	414	39	12	20	0	487	0.850103	0.0800821	0.0246407	0.0410678	0	1	0.770021	9.54798	1
GTGCAGCTCTGGAAAG	GTGCAGCAGTGGAAAG	GTGCAGCAGTGGAAAG-1	277	26	25	26	0	355	0.780282	0.0732394	0.0704225	0.0732394	0	1	0.707042	9.49408	1
TACCTCGAGTCCCAAC	TACCTCGTCTCCCAAC	TACCTCGTCTCCCAAC-1	382	36	22	36	0	478	0.799163	0.0753138	0.0460251	0.0753138	0	1	0.723849	9.48455	1
GGGTCACGTATTCTCT	GGGTCACCAATTCTCT	GGGTCACCAATTCTCT-1	53	5	2	5	0	66	0.80303	0.0757576	0.030303	0.0757576	0	1	0.727273	9.48057	1
GAAACCTAGCCTCGTA	GAAACCTTCCCTCGTA	GAAACCTTCCCTCGTA-1	359	34	22	31	0	448	0.801339	0.0758929	0.0491071	0.0691964	0	1	0.725446	9.44595	1
GCTCAAAAGTTCACGC	GCTCAAATCTTCACGC	GCTCAAATCTTCACGC-1	84	8	1	6	0	104	0.807692	0.0769231	0.00961538	0.0576923	0	1	0.730769	9.40708	1
AACAACCTCACGAGCT	AACAACCAGACGAGCT	AACAACCAGACGAGCT-1	240	23	11	9	0	283	0.848057	0.0812721	0.0388693	0.0318021	0	1	0.766784	9.40108	1
ACGGAAGAGAGCCCAG	ACGGAAGTCAGCCCAG	ACGGAAGTCAGCCCAG-1	293	28	12	22	0	357	0.820728	0.0784314	0.0336134	0.0616246	0	1	0.742297	9.39404	1
CCTTGTGTCGGTTAAT	CCTTGTGAGGGTTAAT	CCTTGTGAGGGTTAAT-1	271	18	4	26	0	322	0.841615	0.0559006	0.0124224	0.0807453	0	1	0.76087	9.38467	1
AAGCGAGAGGCCAGTG	AAGCGAGTCGCCAGTG	AAGCGAGTCGCCAGTG-1	460	43	32	44	0	585	0.786325	0.0735043	0.0547009	0.0752137	0	1	0.711111	9.34504	1
CCTCAACTCTTGCTGT	CCTCAACAGTTGCTGT	CCTCAACAGTTGCTGT-1	352	25	7	34	0	422	0.834123	0.0592417	0.0165877	0.0805687	0	1	0.753555	9.32025	1
TCTGGCTTCGCAGGTT	TCTGGCTAGGCAGGTT	TCTGGCTAGGCAGGTT-1	301	12	29	21	0	370	0.813514	0.0324324	0.0783784	0.0567568	0	1	0.735135	9.31804	1
GTGAGTTTCCTTAAGA	GTGAGTTAGCTTAAGA	GTGAGTTAGCTTAAGA-1	208	17	20	17	0	266	0.781955	0.0639098	0.075188	0.0639098	0	1	0.706767	9.29656	1
TTCTCTCTCCAGCAGT	TTCTCTCAGCAGCAGT	TTCTCTCAGCAGCAGT-1	351	18	19	34	0	426	0.823944	0.0422535	0.0446009	0.0798122	0	1	0.744131	9.28542	1
CCTAAGAAGGCTACGG	CCTAAGATCGCTACGG	CCTAAGATCGCTACGG-1	215	4	2	21	0	243	0.884774	0.0164609	0.00823045	0.0864198	0	1	0.798354	9.27998	1
ACTTCGCCAATCACCA	ACTTCGCGTATCACCA	ACTTCGCGTATCACCA-1	205	7	7	20	0	240	0.854167	0.0291667	0.0291667	0.0833333	0	1	0.770833	9.25893	1
GGAGGTAGTTCGGATT	GGAGGTACATCGGATT	GGAGGTACATCGGATT-1	298	20	10	29	0	359	0.830084	0.0557103	0.0278552	0.0807799	0	1	0.749304	9.25407	1
CACCAAATCTATAGGT	CACCAAAAGTATAGGT	CACCAAAAGTATAGGT-1	287	13	5	28	0	338	0.849112	0.0384615	0.0147929	0.0828402	0	1	0.766272	9.25366	1
GGTGAAGAGTAGTGAC	GGTGAAGTCTAGTGAC	GGTGAAGTCTAGTGAC-1	318	18	20	31	0	388	0.819588	0.0463918	0.0515464	0.0798969	0	1	0.739691	9.22821	1
CTCCTTTCACCGGTGT	CTCCTTTGTCCGGTGT	CTCCTTTGTCCGGTGT-1	164	8	13	16	0	203	0.807882	0.0394089	0.0640394	0.0788177	0	1	0.729064	9.20854	1
GTTGTCCTCTATTGCC	GTTGTCCAGTATTGCC	GTTGTCCAGTATTGCC-1	235	23	9	19	0	287	0.818815	0.0801394	0.0313589	0.0662021	0	1	0.738676	9.19482	1
AGACCATCAGGACCAA	AGACCATGTGGACCAA	AGACCATGTGGACCAA-1	388	26	16	38	0	471	0.823779	0.0552017	0.0339703	0.0806794	0	1	0.7431	9.1948	1
CCACTTGGTTGTAACC	CCACTTGCATGTAACC	CCACTTGCATGTAACC-1	295	19	4	29	0	351	0.840456	0.0541311	0.011396	0.0826211	0	1	0.757835	9.1821	1
GAGACCCCAATAGGAT	GAGACCCGTATAGGAT	GAGACCCGTATAGGAT-1	173	10	10	17	0	211	0.819905	0.0473934	0.0473934	0.0805687	0	1	0.739336	9.16327	1
TTTCCTCCAGTCGCTG	TTTCCTCGTGTCGCTG	TTTCCTCGTGTCGCTG-1	152	15	6	14	0	188	0.808511	0.0797872	0.0319149	0.0744681	0	1	0.728723	9.11611	1
GCCATTCCACGGAACA	GCCATTCGTCGGAACA	GCCATTCGTCGGAACA-1	474	47	20	29	0	575	0.824348	0.0817391	0.0347826	0.0504348	0	1	0.742609	9.09479	1
TGGGCTGCAGCCAAGA	TGGGCTGGTGCCAAGA	TGGGCTGGTGCCAAGA-1	392	13	13	39	0	461	0.850325	0.0281996	0.0281996	0.0845987	0	1	0.765727	9.09447	1
TCCATCGTCCACTGGA	TCCATCGAGCACTGGA	TCCATCGAGCACTGGA-1	342	22	6	34	0	406	0.842365	0.0541872	0.0147783	0.0837438	0	1	0.758621	9.09249	1
TGGGCGTAGCAATGCA	TGGGCGTTCCAATGCA	TGGGCGTTCCAATGCA-1	392	24	23	39	0	483	0.811594	0.0496894	0.047619	0.0807453	0	1	0.730849	9.05384	1
TTCCAATCAGTTCCAA	TTCCAATGTGTTCCAA	TTCCAATGTGTTCCAA-1	420	5	29	42	0	499	0.841683	0.01002	0.0581162	0.0841683	0	1	0.757515	9.04426	1
GTGGAGAAGAGCGCGT	GTGGAGATCAGCGCGT	GTGGAGATCAGCGCGT-1	407	26	18	41	0	497	0.818913	0.0523139	0.0362173	0.082495	0	1	0.736419	8.96171	1
GACTATGTCGATTCCT	GACTATGAGGATTCCT	GACTATGAGGATTCCT-1	348	35	23	24	0	434	0.801843	0.0806452	0.0529954	0.0552995	0	1	0.721198	8.95628	1
CCTCAACAGGTGCGAC	CCTCAACTCGTGCGAC	CCTCAACTCGTGCGAC-1	257	18	9	26	0	311	0.826367	0.0578778	0.0289389	0.0836013	0	1	0.742765	8.93542	1
TTTGATCTCCGAACTG	TTTGATCAGCGAACTG	TTTGATCAGCGAACTG-1	267	17	14	27	0	329	0.81155	0.0516717	0.0425532	0.0820669	0	1	0.729483	8.92341	1
TGTTACTCAAACACGG	TGTTACTGTAACACGG	TGTTACTGTAACACGG-1	366	26	24	37	0	461	0.793926	0.0563991	0.0520607	0.0802603	0	1	0.713666	8.90675	1
TGAGGGACAAGACGTG	TGAGGGAGTAGACGTG	TGAGGGAGTAGACGTG-1	393	40	27	40	0	503	0.781312	0.0795229	0.0536779	0.0795229	0	1	0.701789	8.83922	1
GTGTTCCGTCCAGCTG	GTGTTCCCACCAGCTG	GTGTTCCCACCAGCTG-1	324	31	22	33	0	413	0.784504	0.0750605	0.0532688	0.0799031	0	1	0.7046	8.83733	1
CGCCAGACAACCAATC	CGCCAGAGTACCAATC	CGCCAGAGTACCAATC-1	399	17	18	41	0	476	0.838235	0.0357143	0.0378151	0.0861345	0	1	0.752101	8.82343	1
CTGTAGAAGCTATTGT	CTGTAGATCCTATTGT	CTGTAGATCCTATTGT-1	145	6	0	15	0	170	0.852941	0.0352941	0	0.0882353	0	1	0.764706	8.78443	1
TTTACCAGTCCTGATA	TTTACCACACCTGATA	TTTACCACACCTGATA-1	29	3	0	3	0	35	0.828571	0.0857143	0	0.0857143	0	1	0.742857	8.76119	1
CGTGATAGTTGGGTCC	CGTGATACATGGGTCC	CGTGATACATGGGTCC-1	67	1	0	7	0	75	0.893333	0.0133333	0	0.0933333	0	1	0.8	8.74194	1
CATGAGTGTAGGCAAC	CATGAGTCAAGGCAAC	CATGAGTCAAGGCAAC-1	38	0	0	4	0	42	0.904762	0	0	0.0952381	0	1	0.809524	8.69231	1
ATTCAGGTCGCCACTC	ATTCAGGAGGCCACTC	ATTCAGGAGGCCACTC-1	143	9	5	15	0	176	0.8125	0.0511364	0.0284091	0.0852273	0	1	0.727273	8.63723	1
TCCGAAAGTAGCACAG	TCCGAAACAAGCACAG	TCCGAAACAAGCACAG-1	420	41	22	44	0	529	0.793951	0.0775047	0.0415879	0.0831758	0	1	0.710775	8.62832	1
GGATCTAGTCGCAAAG	GGATCTACACGCAAAG	GGATCTACACGCAAAG-1	258	26	20	27	0	332	0.777108	0.0783133	0.060241	0.0813253	0	1	0.695783	8.61873	1
CCGGTAGCAGTCGATT	CCGGTAGGTGTCGATT	CCGGTAGGTGTCGATT-1	218	19	1	23	0	262	0.832061	0.0725191	0.00381679	0.0877863	0	1	0.744275	8.61124	1
ATACCGATCTCCGTCG	ATACCGAAGTCCGTCG	ATACCGAAGTCCGTCG-1	180	13	6	19	0	219	0.821918	0.0593607	0.0273973	0.086758	0	1	0.73516	8.59792	1
ATTCCTAGTAGGAGTC	ATTCCTACAAGGAGTC	ATTCCTACAAGGAGTC-1	189	20	10	10	0	230	0.821739	0.0869565	0.0434783	0.0434783	0	1	0.734783	8.57848	1
TTTGGAGAGGTTCGCT	TTTGGAGTCGTTCGCT	TTTGGAGTCGTTCGCT-1	152	12	11	16	0	197	0.771574	0.0609137	0.0558376	0.0812183	0	1	0.690355	8.56817	1
GTTACGATCCCGATCC	GTTACGAAGCCGATCC	GTTACGAAGCCGATCC-1	311	21	23	33	0	392	0.793367	0.0535714	0.0586735	0.0841837	0	1	0.709184	8.52979	1
CTTGATTCAATCGCTA	CTTGATTGTATCGCTA	CTTGATTGTATCGCTA-1	178	8	5	19	0	212	0.839623	0.0377358	0.0235849	0.0896226	0	1	0.75	8.52841	1
GAAGTAATCAGGCGGA	GAAGTAAAGAGGCGGA	GAAGTAAAGAGGCGGA-1	320	34	16	23	0	400	0.8	0.085	0.04	0.0575	0	1	0.715	8.52632	1
TCCCATGGTGACCATT	TCCCATGCAGACCATT	TCCCATGCAGACCATT-1	217	17	23	21	0	280	0.775	0.0607143	0.0821429	0.075	0	1	0.692857	8.51938	1
TCCACGTCAACATTGC	TCCACGTGTACATTGC	TCCACGTGTACATTGC-1	280	29	18	30	0	362	0.773481	0.0801105	0.0497238	0.0828729	0	1	0.690608	8.43605	1
GTACAACCAATGAGAT	GTACAACGTATGAGAT	GTACAACGTATGAGAT-1	194	10	7	21	0	240	0.808333	0.0416667	0.0291667	0.0875	0	1	0.720833	8.39316	1
TATTCCATCTCGGGAT	TATTCCAAGTCGGGAT	TATTCCAAGTCGGGAT-1	305	33	18	16	0	380	0.802632	0.0868421	0.0473684	0.0421053	0	1	0.715789	8.3913	1
CCGTTCAGTCGGCACT	CCGTTCACACGGCACT	CCGTTCACACGGCACT-1	321	10	1	35	0	370	0.867568	0.027027	0.0027027	0.0945946	0	1	0.772973	8.39018	1
TATTTCGTCTCATCGT	TATTTCGAGTCATCGT	TATTTCGAGTCATCGT-1	165	7	18	16	0	208	0.793269	0.0336538	0.0865385	0.0769231	0	1	0.706731	8.32072	1
TCCCATGTCGTGCCAA	TCCCATGAGGTGCCAA	TCCCATGAGGTGCCAA-1	271	17	11	30	0	331	0.818731	0.0513595	0.0332326	0.0906344	0	1	0.728097	8.23506	1
AATGGAACAACATTGC	AATGGAAGTACATTGC	AATGGAAGTACATTGC-1	217	22	5	24	0	271	0.800738	0.0811808	0.0184502	0.0885609	0	1	0.712177	8.22576	1
TTCACGCAGCTCACTG	TTCACGCTCCTCACTG	TTCACGCTCCTCACTG-1	9	0	1	1	0	11	0.818182	0	0.0909091	0.0909091	0	1	0.727273	8.20721	1
CTGTGGGGTCAAAGTA	CTGTGGGCACAAAGTA	CTGTGGGCACAAAGTA-1	134	3	3	15	0	157	0.853503	0.0191083	0.0191083	0.0955414	0	1	0.757962	8.18165	1
GGTCACGTCGTACCTT	GGTCACGAGGTACCTT	GGTCACGAGGTACCTT-1	216	18	17	24	0	280	0.771429	0.0642857	0.0607143	0.0857143	0	1	0.685714	8.16418	1
AGATCCACATGGGAAC	AGATCCAGTTGGGAAC	AGATCCAGTTGGGAAC-1	295	33	22	31	0	385	0.766234	0.0857143	0.0571429	0.0805195	0	1	0.680519	8.10991	1
TGAGGTTTCGAGAGGC	TGAGGTTAGGAGAGGC	TGAGGTTAGGAGAGGC-1	257	29	9	15	0	314	0.818471	0.0923567	0.0286624	0.0477707	0	1	0.726115	8.09396	1
AGGCATTCACTGTGTA	AGGCATTGTCTGTGTA	AGGCATTGTCTGTGTA-1	255	7	2	29	0	299	0.852843	0.0234114	0.00668896	0.09699	0	1	0.755853	8.06471	1
TCTTAGTGTCAAGTGG	TCTTAGTCACAAGTGG	TCTTAGTCACAAGTGG-1	265	22	30	26	0	345	0.768116	0.0637681	0.0869565	0.0753623	0	1	0.681159	8.02541	1
GAGGGATCAGTCCATA	GAGGGATGTGTCCATA	GAGGGATGTGTCCATA-1	351	40	17	21	0	431	0.814385	0.0928074	0.0394432	0.0487239	0	1	0.721578	8.01873	1
ATTACCTAGGCAACAT	ATTACCTTCGCAACAT	ATTACCTTCGCAACAT-1	263	14	13	30	0	322	0.81677	0.0434783	0.0403727	0.0931677	0	1	0.723602	8.01385	1
TGAGCATGTCCCTATC	TGAGCATCACCCTATC	TGAGCATCACCCTATC-1	334	16	31	38	0	422	0.791469	0.0379147	0.0734597	0.0900474	0	1	0.701422	8.0109	1
GTCTAGAAGTGGAGAG	GTCTAGATCTGGAGAG	GTCTAGATCTGGAGAG-1	273	31	15	30	0	353	0.773371	0.0878187	0.0424929	0.0849858	0	1	0.685552	8.0084	1
GACCTTCTCTCTCGTA	GACCTTCAGTCTCGTA	GACCTTCAGTCTCGTA-1	176	20	12	19	0	230	0.765217	0.0869565	0.0521739	0.0826087	0	1	0.678261	7.99552	1
GTGCAGCCAAACCAGG	GTGCAGCGTAACCAGG	GTGCAGCGTAACCAGG-1	411	32	20	47	0	514	0.799611	0.0622568	0.0389105	0.0914397	0	1	0.708171	7.9812	1
GGAATGGAGATTCGTT	GGAATGGTCATTCGTT	GGAATGGTCATTCGTT-1	228	26	21	22	0	299	0.762542	0.0869565	0.0702341	0.0735786	0	1	0.675585	7.96792	1
TGCACGGGTGCTACAT	TGCACGGCAGCTACAT	TGCACGGCAGCTACAT-1	279	14	19	32	0	346	0.806358	0.0404624	0.0549133	0.0924855	0	1	0.713873	7.9656	1
GGTGAAGCAGAGTCAG	GGTGAAGGTGAGTCAG	GGTGAAGGTGAGTCAG-1	402	44	46	27	0	524	0.767176	0.0839695	0.0877863	0.0515267	0	1	0.679389	7.9477	1
CAGGCCATCTTGTACC	CAGGCCAAGTTGTACC	CAGGCCAAGTTGTACC-1	321	19	18	37	0	399	0.804511	0.047619	0.0451128	0.0927318	0	1	0.711779	7.92852	1
TACGTCCGTACTCGTA	TACGTCCCAACTCGTA	TACGTCCCAACTCGTA-1	401	46	46	34	0	531	0.755179	0.086629	0.086629	0.0640301	0	1	0.66855	7.91873	1
TCCAGAACAAATTAGG	TCCAGAAGTAATTAGG	TCCAGAAGTAATTAGG-1	225	15	9	26	0	280	0.803571	0.0535714	0.0321429	0.0928571	0	1	0.710714	7.90972	1
TGGGATTCAAATGATG	TGGGATTGTAATGATG	TGGGATTGTAATGATG-1	266	25	17	31	0	343	0.77551	0.0728863	0.0495627	0.090379	0	1	0.685131	7.82544	1
GTAAGTCCAAACACGG	GTAAGTCGTAACACGG	GTAAGTCGTAACACGG-1	383	45	15	37	0	485	0.789691	0.0927835	0.0309278	0.0762887	0	1	0.696907	7.78034	1
AAGTGAAGTACACAAA	AAGTGAACAACACAAA	AAGTGAACAACACAAA-1	307	36	24	31	0	401	0.765586	0.0897756	0.0598504	0.0773067	0	1	0.67581	7.77331	1
AGAGCAGAGGACATAC	AGAGCAGTCGACATAC	AGAGCAGTCGACATAC-1	407	48	17	29	0	503	0.809145	0.0954274	0.0337972	0.0576541	0	1	0.713718	7.76975	1
CCCTGATCATGTGGCC	CCCTGATGTTGTGGCC	CCCTGATGTTGTGGCC-1	288	33	7	34	0	365	0.789041	0.090411	0.0191781	0.0931507	0	1	0.69589	7.74635	1
TGGGAGACATCAATCG	TGGGAGAGTTCAATCG	TGGGAGAGTTCAATCG-1	337	17	14	40	0	411	0.819951	0.0413625	0.0340633	0.0973236	0	1	0.722628	7.73317	1
TTTCCTCCAATCGTTG	TTTCCTCGTATCGTTG	TTTCCTCGTATCGTTG-1	261	18	13	31	0	327	0.798165	0.0550459	0.0397554	0.0948012	0	1	0.703364	7.71141	1
AGAACCTAGTCACCCA	AGAACCTTCTCACCCA	AGAACCTTCTCACCCA-1	234	16	28	23	0	304	0.769737	0.0526316	0.0921053	0.0756579	0	1	0.677632	7.6366	1
GAACACTAGTAGATCG	GAACACTTCTAGATCG	GAACACTTCTAGATCG-1	288	28	19	35	0	375	0.768	0.0746667	0.0506667	0.0933333	0	1	0.674667	7.52903	1
ACCAAACAGTAGTGAC	ACCAAACTCTAGTGAC	ACCAAACTCTAGTGAC-1	394	34	48	34	0	514	0.766537	0.0661479	0.0933852	0.0661479	0	1	0.673152	7.5111	1
AAAGGGCAGTTTCCAA	AAAGGGCTCTTTCCAA	AAAGGGCTCTTTCCAA-1	417	51	32	43	0	549	0.759563	0.0928962	0.0582878	0.0783242	0	1	0.666667	7.47902	1
TGAGACTTCTGCTAGG	TGAGACTAGTGCTAGG	TGAGACTAGTGCTAGG-1	283	11	14	35	0	351	0.806268	0.031339	0.039886	0.0997151	0	1	0.706553	7.43989	1
TTAGGCAGTATACCCA	TTAGGCACAATACCCA	TTAGGCACAATACCCA-1	301	32	29	37	0	403	0.746898	0.0794045	0.0719603	0.0918114	0	1	0.655087	7.43432	1
GTCATCCAGCCATGGG	GTCATCCTCCCATGGG	GTCATCCTCCCATGGG-1	244	30	23	30	0	328	0.743902	0.0914634	0.070122	0.0914634	0	1	0.652439	7.43029	1
TACTTACGTACGACTT	TACTTACCAACGACTT	TACTTACCAACGACTT-1	299	28	37	17	0	383	0.780679	0.073107	0.0966057	0.0443864	0	1	0.684073	7.41685	1
GGACGTCCAACCTAAC	GGACGTCGTACCTAAC	GGACGTCGTACCTAAC-1	340	42	27	33	0	445	0.764045	0.094382	0.0606742	0.0741573	0	1	0.669663	7.4155	1
CGTAATGAGAGCTTGA	CGTAATGTCAGCTTGA	CGTAATGTCAGCTTGA-1	389	19	22	49	0	484	0.803719	0.0392562	0.0454545	0.10124	0	1	0.702479	7.31501	1
GGGTCACTCTGGAAGA	GGGTCACAGTGGAAGA	GGGTCACAGTGGAAGA-1	254	17	15	32	0	320	0.79375	0.053125	0.046875	0.1	0	1	0.69375	7.30682	1
CAATCGATCTTGCTCA	CAATCGAAGTTGCTCA	CAATCGAAGTTGCTCA-1	16	2	1	2	0	23	0.695652	0.0869565	0.0434783	0.0869565	0	1	0.608696	7.27803	1
CGCCAGAAGCTGTTGC	CGCCAGATCCTGTTGC	CGCCAGATCCTGTTGC-1	252	11	8	32	0	305	0.82623	0.0360656	0.0262295	0.104918	0	1	0.721311	7.27675	1
TGACAGTAGTGGTGGC	TGACAGTTCTGGTGGC	TGACAGTTCTGGTGGC-1	269	17	22	34	0	352	0.764205	0.0482955	0.0625	0.0965909	0	1	0.667614	7.26333	1
ACTGTGATCTACCATC	ACTGTGAAGTACCATC	ACTGTGAAGTACCATC-1	245	31	19	22	0	320	0.765625	0.096875	0.059375	0.06875	0	1	0.66875	7.25731	1
CGAGTGCCATCCGCGA	CGAGTGCGTTCCGCGA	CGAGTGCGTTCCGCGA-1	245	18	30	31	0	325	0.753846	0.0553846	0.0923077	0.0953846	0	1	0.658462	7.24818	1
TCTAACTGTCCCTATC	TCTAACTCACCCTATC	TCTAACTCACCCTATC-1	245	31	16	30	0	326	0.751534	0.095092	0.0490798	0.0920245	0	1	0.656442	7.24635	1
TTCTCTCGTTACTTTC	TTCTCTCCATACTTTC	TTCTCTCCATACTTTC-1	268	20	28	34	0	352	0.761364	0.0568182	0.0795455	0.0965909	0	1	0.664773	7.23667	1
GTTGTGATCAATTGTG	GTTGTGAAGAATTGTG	GTTGTGAAGAATTGTG-1	173	11	16	22	0	227	0.762115	0.0484581	0.0704846	0.0969163	0	1	0.665198	7.22167	1
TACTTCATCTTCCAGT	TACTTCAAGTTCCAGT	TACTTCAAGTTCCAGT-1	307	39	28	33	0	411	0.746959	0.0948905	0.0681265	0.080292	0	1	0.652068	7.21666	1
CAGATCAAGCGATCGG	CAGATCATCCGATCGG	CAGATCATCCGATCGG-1	288	10	11	37	0	349	0.825215	0.0286533	0.0315186	0.106017	0	1	0.719198	7.19906	1
TAACACGCAGCCAAGA	TAACACGGTGCCAAGA	TAACACGGTGCCAAGA-1	377	46	46	48	0	520	0.725	0.0884615	0.0884615	0.0923077	0	1	0.632692	7.18421	1
CGGGTGTAGTACCCAC	CGGGTGTTCTACCCAC	CGGGTGTTCTACCCAC-1	294	21	11	38	0	366	0.803279	0.057377	0.0300546	0.103825	0	1	0.699454	7.14498	1
AGCGTCGTCGGAGGAC	AGCGTCGAGGGAGGAC	AGCGTCGAGGGAGGAC-1	340	40	18	44	0	445	0.764045	0.0898876	0.0404494	0.0988764	0	1	0.665169	7.10939	1
GGGAAGTGTTGCGTGC	GGGAAGTCATGCGTGC	GGGAAGTCATGCGTGC-1	215	28	6	21	0	273	0.787546	0.102564	0.021978	0.0769231	0	1	0.684982	7.08526	1
GTGTTCCTCTGATAGT	GTGTTCCAGTGATAGT	GTGTTCCAGTGATAGT-1	215	28	9	21	0	275	0.781818	0.101818	0.0327273	0.0763636	0	1	0.68	7.0813	1
GGAGGTATCAGAGCCT	GGAGGTAAGAGAGCCT	GGAGGTAAGAGAGCCT-1	255	33	28	33	0	352	0.724432	0.09375	0.0795455	0.09375	0	1	0.630682	7.07886	1
TTCACCGCACCAGCCA	TTCACCGGTCCAGCCA	TTCACCGGTCCAGCCA-1	8	0	0	1	0	16	0.5	0	0	0.0625	0	1	0.4375	7.03448	1
GTTCCGTCACTGTGGC	GTTCCGTGTCTGTGGC	GTTCCGTGTCTGTGGC-1	114	10	4	15	0	145	0.786207	0.0689655	0.0275862	0.103448	0	1	0.682759	7.01824	1
TGATGCATCTTCCTGA	TGATGCAAGTTCCTGA	TGATGCAAGTTCCTGA-1	319	32	27	42	0	422	0.755924	0.0758294	0.063981	0.0995261	0	1	0.656398	6.99308	1
TGGAGGAAGTCGGCTT	TGGAGGATCTCGGCTT	TGGAGGATCTCGGCTT-1	212	20	11	28	0	272	0.779412	0.0735294	0.0404412	0.102941	0	1	0.676471	6.98958	1
GCAGGCTCAATGCGTT	GCAGGCTGTATGCGTT	GCAGGCTGTATGCGTT-1	167	17	13	22	0	227	0.735683	0.0748899	0.0572687	0.0969163	0	1	0.638767	6.97445	1
TTGGTTTCACCGGTGT	TTGGTTTGTCCGGTGT	TTGGTTTGTCCGGTGT-1	106	6	14	14	0	140	0.757143	0.0428571	0.1	0.1	0	1	0.657143	6.97403	1
CGAGGAAAGGACCCAG	CGAGGAATCGACCCAG	CGAGGAATCGACCCAG-1	354	27	20	47	0	451	0.784922	0.059867	0.0443459	0.104213	0	1	0.68071	6.96001	1
TAGGTACAGGGCTTCT	TAGGTACTCGGCTTCT	TAGGTACTCGGCTTCT-1	232	10	17	31	0	291	0.797251	0.0343643	0.0584192	0.106529	0	1	0.690722	6.92746	1
CTGTCGTCAACTCCCT	CTGTCGTGTACTCCCT	CTGTCGTGTACTCCCT-1	210	28	5	27	0	271	0.774908	0.103321	0.0184502	0.099631	0	1	0.671587	6.92641	1
CTTCTAATCGCCATAG	CTTCTAAAGGCCATAG	CTTCTAAAGGCCATAG-1	177	4	24	17	0	222	0.797297	0.018018	0.108108	0.0765766	0	1	0.689189	6.83524	1
GAGTTTGTCTTCCATG	GAGTTTGAGTTCCATG	GAGTTTGAGTTCCATG-1	200	27	19	18	0	267	0.749064	0.101124	0.071161	0.0674157	0	1	0.64794	6.83081	1
CTGGACGGTGAGGTTG	CTGGACGCAGAGGTTG	CTGGACGCAGAGGTTG-1	325	29	17	44	0	423	0.768322	0.0685579	0.0401891	0.104019	0	1	0.664303	6.82625	1
CGCGTGACAATGTGTC	CGCGTGAGTATGTGTC	CGCGTGAGTATGTGTC-1	214	29	12	25	0	281	0.761566	0.103203	0.0427046	0.088968	0	1	0.658363	6.81578	1
CACATGATCCCTGAGA	CACATGAAGCCTGAGA	CACATGAAGCCTGAGA-1	279	9	17	38	0	344	0.811047	0.0261628	0.0494186	0.110465	0	1	0.700581	6.81564	1
TGTAAGCTCTCTTCCC	TGTAAGCAGTCTTCCC	TGTAAGCAGTCTTCCC-1	288	38	18	39	0	386	0.746114	0.0984456	0.0466321	0.101036	0	1	0.645078	6.80961	1
CCATCACAGGATTGAC	CCATCACTCGATTGAC	CCATCACTCGATTGAC-1	316	30	6	43	0	400	0.79	0.075	0.015	0.1075	0	1	0.6825	6.80851	1
TGTTCCGGTGAAGCTG	TGTTCCGCAGAAGCTG	TGTTCCGCAGAAGCTG-1	265	21	19	36	0	343	0.772595	0.0612245	0.0553936	0.104956	0	1	0.667638	6.80776	1
GCTGGGTAGAACCGAT	GCTGGGTTCAACCGAT	GCTGGGTTCAACCGAT-1	153	2	3	21	0	181	0.845304	0.0110497	0.0165746	0.116022	0	1	0.729282	6.78694	1
CAGATTGTCTTCCATG	CAGATTGAGTTCCATG	CAGATTGAGTTCCATG-1	212	14	6	29	0	263	0.806084	0.0532319	0.0228137	0.110266	0	1	0.695817	6.78565	1
AGAGAGCAGGGCTTGG	AGAGAGCTCGGCTTGG	AGAGAGCTCGGCTTGG-1	265	35	24	36	0	364	0.728022	0.0961538	0.0659341	0.0989011	0	1	0.629121	6.77699	1
TCAGTTTTCCTGAAAT	TCAGTTTAGCTGAAAT	TCAGTTTAGCTGAAAT-1	240	33	33	32	0	338	0.710059	0.0976331	0.0976331	0.0946746	0	1	0.612426	6.68994	1
TTTCACATCGCCTGAA	TTTCACAAGGCCTGAA	TTTCACAAGGCCTGAA-1	267	21	17	37	0	347	0.769452	0.0605187	0.0489914	0.106628	0	1	0.662824	6.68322	1
CAACCTCCATTCGTAG	CAACCTCGTTTCGTAG	CAACCTCGTTTCGTAG-1	259	18	16	36	0	331	0.782477	0.0543807	0.0483384	0.108761	0	1	0.673716	6.67286	1
CTGTACCTCACGACGT	CTGTACCAGACGACGT	CTGTACCAGACGACGT-1	302	35	21	42	0	403	0.74938	0.0868486	0.0521092	0.104218	0	1	0.645161	6.64849	1
AGTGTTGCATGGTGTT	AGTGTTGGTTGGTGTT	AGTGTTGGTTGGTGTT-1	265	37	10	36	0	352	0.752841	0.105114	0.0284091	0.102273	0	1	0.647727	6.62685	1
AGAAATGTCACAGTCG	AGAAATGAGACAGTCG	AGAAATGAGACAGTCG-1	236	18	25	33	0	312	0.75641	0.0576923	0.0801282	0.105769	0	1	0.650641	6.62016	1
AGTCTCCCACACCGAC	AGTCTCCGTCACCGAC	AGTCTCCGTCACCGAC-1	279	39	17	39	0	377	0.740053	0.103448	0.0450928	0.103448	0	1	0.636605	6.61141	1
TTGAACGAGGTACCTC	TTGAACGTCGTACCTC	TTGAACGTCGTACCTC-1	321	32	21	45	0	428	0.75	0.0747664	0.0490654	0.10514	0	1	0.64486	6.60065	1
TACTTGTAGCTCTGCA	TACTTGTTCCTCTGCA	TACTTGTTCCTCTGCA-1	214	30	27	19	0	295	0.725424	0.101695	0.0915254	0.0644068	0	1	0.623729	6.58422	1
CTCTCGACAGTATTGC	CTCTCGAGTGTATTGC	CTCTCGAGTGTATTGC-1	170	17	5	24	0	219	0.776256	0.0776256	0.0228311	0.109589	0	1	0.666667	6.57465	1
TCAATTCTCACATAAC	TCAATTCAGACATAAC	TCAATTCAGACATAAC-1	255	36	25	23	0	339	0.752212	0.106195	0.0737463	0.0678466	0	1	0.646018	6.55979	1
TAAGCCAGTAATAAGC	TAAGCCACAAATAAGC	TAAGCCACAAATAAGC-1	318	23	16	45	0	411	0.773723	0.0559611	0.0389294	0.109489	0	1	0.664234	6.55895	1
ACATTTCGTCGTAGTT	ACATTTCCACGTAGTT	ACATTTCCACGTAGTT-1	240	34	14	23	0	312	0.769231	0.108974	0.0448718	0.0737179	0	1	0.660256	6.54957	1
ATACTTCAGTGTCGCT	ATACTTCTCTGTCGCT	ATACTTCTCTGTCGCT-1	218	5	16	31	0	273	0.798535	0.018315	0.0586081	0.113553	0	1	0.684982	6.54403	1
GAGACTTGTCAGCTTA	GAGACTTCACAGCTTA	GAGACTTCACAGCTTA-1	14	1	0	2	0	17	0.823529	0.0588235	0	0.117647	0	1	0.705882	6.52995	1
CTGCGAGCAAGTCACT	CTGCGAGGTAGTCACT	CTGCGAGGTAGTCACT-1	233	33	16	33	0	317	0.735016	0.104101	0.0504732	0.104101	0	1	0.630915	6.52944	1
GCATCTCCATGCTTGA	GCATCTCGTTGCTTGA	GCATCTCGTTGCTTGA-1	232	17	29	33	0	313	0.741214	0.0543131	0.0926518	0.105431	0	1	0.635783	6.50789	1
CCGGTGATCCAACAGC	CCGGTGAAGCAACAGC	CCGGTGAAGCAACAGC-1	224	24	2	32	0	286	0.783217	0.0839161	0.00699301	0.111888	0	1	0.671329	6.50775	1
AGATGCTGTCAGCCTG	AGATGCTCACAGCCTG	AGATGCTCACAGCCTG-1	231	17	12	33	0	297	0.777778	0.0572391	0.040404	0.111111	0	1	0.666667	6.50459	1
GACTCTCCAGACTCTA	GACTCTCGTGACTCTA	GACTCTCGTGACTCTA-1	274	33	39	38	0	387	0.70801	0.0852713	0.100775	0.0981912	0	1	0.607235	6.48169	1
GGGATCCTCACATCAA	GGGATCCAGACATCAA	GGGATCCAGACATCAA-1	196	26	24	28	0	276	0.710145	0.0942029	0.0869565	0.101449	0	1	0.608696	6.46164	1
GGGACTCCAGGTTTAC	GGGACTCGTGGTTTAC	GGGACTCGTGGTTTAC-1	213	31	8	15	0	271	0.785978	0.114391	0.0295203	0.0553506	0	1	0.671587	6.39899	1
GTAGCTAGTCGGAAGT	GTAGCTACACGGAAGT	GTAGCTACACGGAAGT-1	262	38	23	29	0	354	0.740113	0.107345	0.0649718	0.0819209	0	1	0.632768	6.39239	1
TCAAGACCAGAGTAGC	TCAAGACGTGAGTAGC	TCAAGACGTGAGTAGC-1	399	58	35	54	0	550	0.725455	0.105455	0.0636364	0.0981818	0	1	0.62	6.37008	1
TAGATCGGTTTACGGT	TAGATCGCATTACGGT	TAGATCGCATTACGGT-1	212	31	26	23	0	299	0.70903	0.103679	0.0869565	0.0769231	0	1	0.605351	6.3251	1
TCCACCAAGCTGGGTG	TCCACCATCCTGGGTG	TCCACCATCCTGGGTG-1	401	42	25	59	0	533	0.752345	0.0787992	0.0469043	0.110694	0	1	0.641651	6.31634	1
ACTGTCCAGATCTATC	ACTGTCCTCATCTATC	ACTGTCCTCATCTATC-1	278	18	41	23	0	363	0.76584	0.0495868	0.112948	0.0633609	0	1	0.652893	6.31033	1
TTAGGCATCTTTGCTG	TTAGGCAAGTTTGCTG	TTAGGCAAGTTTGCTG-1	27	0	3	4	0	34	0.794118	0	0.0882353	0.117647	0	1	0.676471	6.29954	1
GTCCACTCACAAAGAT	GTCCACTGTCAAAGAT	GTCCACTGTCAAAGAT-1	230	23	13	34	0	302	0.761589	0.0761589	0.0430464	0.112583	0	1	0.649007	6.29444	1
CGTAAGTAGTGTAAGC	CGTAAGTTCTGTAAGC	CGTAAGTTCTGTAAGC-1	349	19	12	52	0	435	0.802299	0.0436782	0.0275862	0.11954	0	1	0.682759	6.27063	1
CATGGTATCATTGACA	CATGGTAAGATTGACA	CATGGTAAGATTGACA-1	254	6	22	38	0	328	0.77439	0.0182927	0.0670732	0.115854	0	1	0.658537	6.23256	1
AGGTCATCACCACACG	AGGTCATGTCCACACG	AGGTCATGTCCACACG-1	261	39	25	25	0	351	0.74359	0.111111	0.0712251	0.0712251	0	1	0.632479	6.2223	1
GACCCAGAGTTTGCGC	GACCCAGTCTTTGCGC	GACCCAGTCTTTGCGC-1	206	14	6	31	0	259	0.795367	0.0540541	0.023166	0.119691	0	1	0.675676	6.20988	1
CGATCGGCAGTAAACA	CGATCGGGTGTAAACA	CGATCGGGTGTAAACA-1	212	5	10	32	0	260	0.815385	0.0192308	0.0384615	0.123077	0	1	0.692308	6.20231	1
GTTACCCCAGGCGCTT	GTTACCCGTGGCGCTT	GTTACCCGTGGCGCTT-1	213	21	13	32	0	281	0.758007	0.0747331	0.0462633	0.113879	0	1	0.644128	6.19966	1
CGTTAGACAACTAAGA	CGTTAGAGTACTAAGA	CGTTAGAGTACTAAGA-1	219	15	11	33	0	279	0.784946	0.0537634	0.0394265	0.11828	0	1	0.666667	6.19698	1
TTCCAATCACCTACAA	TTCCAATGTCCTACAA	TTCCAATGTCCTACAA-1	267	31	27	40	0	369	0.723577	0.0840108	0.0731707	0.108401	0	1	0.615176	6.1957	1
ACGTAACGTGTGTGCC	ACGTAACCAGTGTGCC	ACGTAACCAGTGTGCC-1	214	31	32	30	0	309	0.692557	0.100324	0.10356	0.0970874	0	1	0.588997	6.18666	1
CCTCAGTGTAAGAGTT	CCTCAGTCAAAGAGTT	CCTCAGTCAAAGAGTT-1	270	7	3	41	0	324	0.833333	0.0216049	0.00925926	0.126543	0	1	0.70679	6.17631	1
GGGTTTAAGATACGGT	GGGTTTATCATACGGT	GGGTTTATCATACGGT-1	259	39	15	34	0	351	0.737892	0.111111	0.042735	0.0968661	0	1	0.626781	6.17525	1
TCCGATCGTATGGGTG	TCCGATCCAATGGGTG	TCCGATCCAATGGGTG-1	225	33	18	34	0	311	0.723473	0.106109	0.0578778	0.109325	0	1	0.614148	6.14686	1
CAGCACGCACATCTAG	CAGCACGGTCATCTAG	CAGCACGGTCATCTAG-1	224	21	18	34	0	297	0.754209	0.0707071	0.0606061	0.114478	0	1	0.639731	6.1393	1
TTAGGCACAAGCTAAA	TTAGGCAGTAGCTAAA	TTAGGCAGTAGCTAAA-1	336	50	26	51	0	463	0.725702	0.107991	0.0561555	0.110151	0	1	0.615551	6.12313	1
ATTCACTTCTTTAGGA	ATTCACTAGTTTAGGA	ATTCACTAGTTTAGGA-1	105	16	5	13	0	140	0.75	0.114286	0.0357143	0.0928571	0	1	0.635714	6.11494	1
GGAACCCGTATAAGGT	GGAACCCCAATAAGGT	GGAACCCCAATAAGGT-1	13	1	0	2	0	16	0.8125	0.0625	0	0.125	0	1	0.6875	6.09259	1
CCATAAGCACGGAACA	CCATAAGGTCGGAACA	CCATAAGGTCGGAACA-1	352	53	2	54	0	465	0.756989	0.113978	0.00430108	0.116129	0	1	0.64086	6.08099	1
CAGGCCAGTACCGGAA	CAGGCCACAACCGGAA	CAGGCCACAACCGGAA-1	507	28	35	78	0	652	0.777607	0.0429448	0.053681	0.119632	0	1	0.657975	6.07572	1
AATGGAACACCCGCAA	AATGGAAGTCCCGCAA	AATGGAAGTCCCGCAA-1	242	30	37	37	0	350	0.691429	0.0857143	0.105714	0.105714	0	1	0.585714	6.06173	1
ATCCGTCAGATGGATC	ATCCGTCTCATGGATC	ATCCGTCTCATGGATC-1	156	24	15	21	0	217	0.718894	0.110599	0.0691244	0.0967742	0	1	0.608295	6.04394	1
GTTACCCTCCGTGTCC	GTTACCCAGCGTGTCC	GTTACCCAGCGTGTCC-1	492	50	51	76	0	676	0.727811	0.0739645	0.0754438	0.112426	0	1	0.615385	6.02658	1
AGTAACCTCGACTTCT	AGTAACCAGGACTTCT	AGTAACCAGGACTTCT-1	199	17	15	31	0	263	0.756654	0.0646388	0.0570342	0.117871	0	1	0.638783	5.99554	1
AGGTAGGAGCGTAATG	AGGTAGGTCCGTAATG	AGGTAGGTCCGTAATG-1	277	43	29	36	0	389	0.712082	0.11054	0.0745501	0.092545	0	1	0.601542	5.9904	1
CAGCAGCCAAGGACTG	CAGCAGCGTAGGACTG	CAGCAGCGTAGGACTG-1	314	16	31	49	0	415	0.756627	0.0385542	0.0746988	0.118072	0	1	0.638554	5.98589	1
CCGTGAGAGTGAATGC	CCGTGAGTCTGAATGC	CCGTGAGTCTGAATGC-1	255	19	1	40	0	316	0.806962	0.0601266	0.00316456	0.126582	0	1	0.68038	5.98146	1
GCTACAAAGTATACGG	GCTACAATCTATACGG	GCTACAATCTATACGG-1	237	23	16	37	0	317	0.747634	0.0725552	0.0504732	0.116719	0	1	0.630915	5.97884	1
TAACCAGAGCCTGGTT	TAACCAGTCCCTGGTT	TAACCAGTCCCTGGTT-1	270	40	30	42	0	384	0.703125	0.104167	0.078125	0.109375	0	1	0.59375	5.97382	1
CCCGGAAGTACAAAGT	CCCGGAACAACAAAGT	CCCGGAACAACAAAGT-1	383	43	5	60	0	496	0.772177	0.0866935	0.0100806	0.120968	0	1	0.65121	5.97229	1
GGAATGGCAAGACAGC	GGAATGGGTAGACAGC	GGAATGGGTAGACAGC-1	179	28	10	20	0	237	0.755274	0.118143	0.0421941	0.0843882	0	1	0.637131	5.97201	1
AGAACAATCAGGTATT	AGAACAAAGAGGTATT	AGAACAAAGAGGTATT-1	192	26	17	30	0	267	0.719101	0.0973783	0.0636704	0.11236	0	1	0.606742	5.95868	1
TGGAGGAGTAGAGTGC	TGGAGGACAAGAGTGC	TGGAGGACAAGAGTGC-1	326	51	19	48	0	452	0.721239	0.112832	0.0420354	0.106195	0	1	0.608407	5.95317	1
CCTCACAAGCTATTTG	CCTCACATCCTATTTG	CCTCACATCCTATTTG-1	247	22	0	39	0	308	0.801948	0.0714286	0	0.126623	0	1	0.675325	5.94297	1
CAATCGAAGAGAATAG	CAATCGATCAGAATAG	CAATCGATCAGAATAG-1	235	14	23	37	0	314	0.748408	0.044586	0.0732484	0.117834	0	1	0.630573	5.93274	1
TGAATCGGTCTCAGAT	TGAATCGCACTCAGAT	TGAATCGCACTCAGAT-1	216	28	14	34	0	292	0.739726	0.0958904	0.0479452	0.116438	0	1	0.623288	5.92958	1
GAGCCTGTCGCTCCCA	GAGCCTGAGGCTCCCA	GAGCCTGAGGCTCCCA-1	158	13	4	25	0	201	0.78607	0.0646766	0.0199005	0.124378	0	1	0.661692	5.9241	1
AGTGATCCAAAGGCTG	AGTGATCGTAAGGCTG	AGTGATCGTAAGGCTG-1	223	30	31	35	0	325	0.686154	0.0923077	0.0953846	0.107692	0	1	0.578462	5.91503	1
GAGTGTTAGACCGGGT	GAGTGTTTCACCGGGT	GAGTGTTTCACCGGGT-1	355	56	36	37	0	490	0.72449	0.114286	0.0734694	0.0755102	0	1	0.610204	5.90969	1
TCTGCCAAGGGTAGGA	TCTGCCATCGGTAGGA	TCTGCCATCGGTAGGA-1	245	33	9	39	0	328	0.746951	0.10061	0.027439	0.118902	0	1	0.628049	5.87228	1
CCCTCAAGTTCTAGAC	CCCTCAACATCTAGAC	CCCTCAACATCTAGAC-1	207	20	21	33	0	283	0.731449	0.0706714	0.0742049	0.116608	0	1	0.614841	5.85627	1
TTGCATTGTGTATACC	TTGCATTCAGTATACC	TTGCATTCAGTATACC-1	295	29	34	47	0	410	0.719512	0.0707317	0.0829268	0.114634	0	1	0.604878	5.85323	1
TCAGGTACACCATCTC	TCAGGTAGTCCATCTC	TCAGGTAGTCCATCTC-1	364	42	40	58	0	507	0.717949	0.0828402	0.0788955	0.114398	0	1	0.60355	5.85175	1
TCGGTCTCACTGCATA	TCGGTCTGTCTGCATA	TCGGTCTGTCTGCATA-1	212	31	19	34	0	300	0.706667	0.103333	0.0633333	0.113333	0	1	0.593333	5.81081	1
TGGGATTCAGTTAGCT	TGGGATTGTGTTAGCT	TGGGATTGTGTTAGCT-1	198	20	17	32	0	271	0.730627	0.0738007	0.0627306	0.118081	0	1	0.612546	5.78248	1
TGTCCTGTCATGCAGC	TGTCCTGAGATGCAGC	TGTCCTGAGATGCAGC-1	260	23	31	42	0	361	0.720222	0.0637119	0.0858726	0.116343	0	1	0.603878	5.77965	1
GTTACCCGTATCAGCT	GTTACCCCAATCAGCT	GTTACCCCAATCAGCT-1	105	14	5	17	0	142	0.739437	0.0985915	0.0352113	0.119718	0	1	0.619718	5.77742	1
AGATGCTGTCAAAGCG	AGATGCTCACAAAGCG	AGATGCTCACAAAGCG-1	173	28	21	20	0	246	0.703252	0.113821	0.0853659	0.0813008	0	1	0.589431	5.76034	1
AGATCGTAGATTCGTT	AGATCGTTCATTCGTT	AGATCGTTCATTCGTT-1	166	27	17	24	0	235	0.706383	0.114894	0.0723404	0.102128	0	1	0.591489	5.73595	1
CATTTCACAAGAGATT	CATTTCAGTAGAGATT	CATTTCAGTAGAGATT-1	190	24	12	31	0	259	0.733591	0.0926641	0.046332	0.119691	0	1	0.6139	5.73355	1
GTGGCGTGTCACACTA	GTGGCGTCACACACTA	GTGGCGTCACACACTA-1	239	39	23	24	0	326	0.733129	0.119632	0.0705521	0.0736196	0	1	0.613497	5.73261	1
ATTGGGTGTGGATTCT	ATTGGGTCAGGATTCT	ATTGGGTCAGGATTCT-1	215	33	17	35	0	305	0.704918	0.108197	0.0557377	0.114754	0	1	0.590164	5.73062	1
GGGAAGTAGCACAAGT	GGGAAGTTCCACAAGT	GGGAAGTTCCACAAGT-1	328	34	54	28	0	446	0.735426	0.0762332	0.121076	0.0627803	0	1	0.61435	5.68697	1
CGATGGCGTCGGTAGA	CGATGGCCACGGTAGA	CGATGGCCACGGTAGA-1	18	0	0	3	0	22	0.818182	0	0	0.136364	0	1	0.681818	5.65839	1
ACGTACACATATTCCT	ACGTACAGTTATTCCT	ACGTACAGTTATTCCT-1	247	22	17	41	0	330	0.748485	0.0666667	0.0515152	0.124242	0	1	0.624242	5.65011	1
TCATTCATCGTTCCGC	TCATTCAAGGTTCCGC	TCATTCAAGGTTCCGC-1	145	10	23	24	0	206	0.703883	0.0485437	0.11165	0.116505	0	1	0.587379	5.64313	1
GACTCTCTCGCGAAGG	GACTCTCAGGCGAAGG	GACTCTCAGGCGAAGG-1	258	20	22	43	0	344	0.75	0.0581395	0.0639535	0.125	0	1	0.625	5.62963	1
TGTTTGTAGGCCCAGA	TGTTTGTTCGCCCAGA	TGTTTGTTCGCCCAGA-1	180	30	19	25	0	255	0.705882	0.117647	0.0745098	0.0980392	0	1	0.588235	5.60829	1
TGCAGATAGTGGCCTT	TGCAGATTCTGGCCTT	TGCAGATTCTGGCCTT-1	280	47	24	37	0	394	0.71066	0.119289	0.0609137	0.0939086	0	1	0.591371	5.57401	1
GTCTCACTCCGGTATG	GTCTCACAGCGGTATG	GTCTCACAGCGGTATG-1	361	61	23	42	0	490	0.736735	0.12449	0.0469388	0.0857143	0	1	0.612245	5.55235	1
GAGTGTTCAATCAGGG	GAGTGTTGTATCAGGG	GAGTGTTGTATCAGGG-1	154	22	18	26	0	223	0.690583	0.0986547	0.0807175	0.116592	0	1	0.573991	5.53418	1
GAATCGTGTGAGCTAG	GAATCGTCAGAGCTAG	GAATCGTCAGAGCTAG-1	249	42	38	33	0	366	0.680328	0.114754	0.103825	0.0901639	0	1	0.565574	5.53351	1
TCGTGGGTCAAGCGGG	TCGTGGGAGAAGCGGG	TCGTGGGAGAAGCGGG-1	266	38	26	45	0	379	0.701847	0.100264	0.0686016	0.118734	0	1	0.583113	5.52962	1
TCCTCGACAGGAATGC	TCCTCGAGTGGAATGC	TCCTCGAGTGGAATGC-1	300	30	17	51	0	403	0.744417	0.0744417	0.0421836	0.126551	0	1	0.617866	5.5248	1
GGTAGAGGTCATAACC	GGTAGAGCACATAACC	GGTAGAGCACATAACC-1	225	38	36	33	0	334	0.673653	0.113772	0.107784	0.0988024	0	1	0.55988	5.52346	1
ATCACTTCATAAGAAC	ATCACTTGTTAAGAAC	ATCACTTGTTAAGAAC-1	241	28	32	41	0	342	0.704678	0.0818713	0.0935673	0.119883	0	1	0.584795	5.50248	1
GCTTCACTCATCACCT	GCTTCACAGATCACCT	GCTTCACAGATCACCT-1	106	18	14	13	0	155	0.683871	0.116129	0.0903226	0.083871	0	1	0.567742	5.50128	1
GTGCGTGGTGATTCGT	GTGCGTGCAGATTCGT	GTGCGTGCAGATTCGT-1	223	28	31	38	0	322	0.692547	0.0869565	0.0962733	0.118012	0	1	0.574534	5.48811	1
AGGTCTAAGCTGGGAC	AGGTCTATCCTGGGAC	AGGTCTATCCTGGGAC-1	416	53	58	71	0	606	0.686469	0.0874587	0.0957096	0.117162	0	1	0.569307	5.47703	1
CGTGAATAGGAACCAT	CGTGAATTCGAACCAT	CGTGAATTCGAACCAT-1	158	22	27	20	0	228	0.692982	0.0964912	0.118421	0.0877193	0	1	0.574561	5.47404	1
GTTCTATGTCAAGTTC	GTTCTATCACAAGTTC	GTTCTATCACAAGTTC-1	146	25	16	20	0	209	0.698565	0.119617	0.076555	0.0956938	0	1	0.578947	5.46659	1
GGATCTAAGTTACGTT	GGATCTATCTTACGTT	GGATCTATCTTACGTT-1	228	39	24	38	0	334	0.682635	0.116766	0.0718563	0.113772	0	1	0.565868	5.46386	1
CCTGCATTCGCCATAG	CCTGCATAGGCCATAG	CCTGCATAGGCCATAG-1	254	8	5	44	0	313	0.811502	0.0255591	0.0159744	0.140575	0	1	0.670927	5.45576	1
AGCTCAAAGGAGCTGC	AGCTCAATCGAGCTGC	AGCTCAATCGAGCTGC-1	52	4	3	9	0	68	0.764706	0.0588235	0.0441176	0.132353	0	1	0.632353	5.44215	1
TGTAAGCTCAAACACT	TGTAAGCAGAAACACT	TGTAAGCAGAAACACT-1	290	50	26	44	0	412	0.703883	0.121359	0.0631068	0.106796	0	1	0.582524	5.43459	1
TCACAAGCAGTAGTGG	TCACAAGGTGTAGTGG	TCACAAGGTGTAGTGG-1	272	47	35	43	0	402	0.676617	0.116915	0.0870647	0.106965	0	1	0.559701	5.41004	1
GTTGTCCAGGAACGCC	GTTGTCCTCGAACGCC	GTTGTCCTCGAACGCC-1	277	36	28	48	0	393	0.704835	0.0916031	0.0712468	0.122137	0	1	0.582697	5.40978	1
TTGACCCAGCTATTGT	TTGACCCTCCTATTGT	TTGACCCTCCTATTGT-1	241	23	25	42	0	332	0.725904	0.0692771	0.0753012	0.126506	0	1	0.599398	5.391	1
GTTAGTGTCAGAATCT	GTTAGTGAGAGAATCT	GTTAGTGAGAGAATCT-1	207	36	24	34	0	303	0.683168	0.118812	0.0792079	0.112211	0	1	0.564356	5.38125	1
TGTTCCGTCCACGTCC	TGTTCCGAGCACGTCC	TGTTCCGAGCACGTCC-1	428	29	25	75	0	562	0.761566	0.0516014	0.044484	0.133452	0	1	0.628114	5.37857	1
GTAGTACCAGGATTTC	GTAGTACGTGGATTTC	GTAGTACGTGGATTTC-1	189	27	19	33	0	272	0.694853	0.0992647	0.0698529	0.121324	0	1	0.573529	5.3673	1
CGAGAAGTCTCGCTAT	CGAGAAGAGTCGCTAT	CGAGAAGAGTCGCTAT-1	227	12	7	40	0	289	0.785467	0.0415225	0.0242215	0.138408	0	1	0.647059	5.35999	1
CTACCTGAGACCTCAC	CTACCTGTCACCTCAC	CTACCTGTCACCTCAC-1	80	11	11	14	0	117	0.683761	0.0940171	0.0940171	0.119658	0	1	0.564103	5.35069	1
GCGATCGAGGGATTAC	GCGATCGTCGGATTAC	GCGATCGTCGGATTAC-1	17	3	0	2	0	22	0.772727	0.136364	0	0.0909091	0	1	0.636364	5.34783	1
CTGTCGTTCTGGTTCT	CTGTCGTAGTGGTTCT	CTGTCGTAGTGGTTCT-1	17	2	0	3	0	22	0.772727	0.0909091	0	0.136364	0	1	0.636364	5.34783	1
TTCTAGTCAATGAGCG	TTCTAGTGTATGAGCG	TTCTAGTGTATGAGCG-1	113	20	6	18	0	158	0.71519	0.126582	0.0379747	0.113924	0	1	0.588608	5.30955	1
GTAACACCAGACGCCT	GTAACACGTGACGCCT	GTAACACGTGACGCCT-1	481	59	65	85	0	692	0.695087	0.0852601	0.0939306	0.122832	0	1	0.572254	5.30809	1
TTACGCCGTCGACAGA	TTACGCCCACGACAGA	TTACGCCCACGACAGA-1	346	61	44	55	0	516	0.670543	0.118217	0.0852713	0.106589	0	1	0.552326	5.30774	1
AGGTGTTAGGCTAATG	AGGTGTTTCGCTAATG	AGGTGTTTCGCTAATG-1	51	9	5	6	0	75	0.68	0.12	0.0666667	0.08	0	1	0.56	5.30769	1
CGTCAAAAGTCGGTCT	CGTCAAATCTCGGTCT	CGTCAAATCTCGGTCT-1	231	22	20	41	0	315	0.733333	0.0698413	0.0634921	0.130159	0	1	0.603175	5.30351	1
ATGATCGAGACTTATC	ATGATCGTCACTTATC	ATGATCGTCACTTATC-1	101	2	7	18	0	132	0.765152	0.0151515	0.0530303	0.136364	0	1	0.628788	5.29607	1
ACACTGAGTTCGGATT	ACACTGACATCGGATT	ACACTGACATCGGATT-1	203	36	35	35	0	313	0.648562	0.115016	0.111821	0.111821	0	1	0.533546	5.26783	1
ATCGATGCAGCGGTAA	ATCGATGGTGCGGTAA	ATCGATGGTGCGGTAA-1	297	46	27	53	0	425	0.698824	0.108235	0.0635294	0.124706	0	1	0.574118	5.26201	1
TTGGGCGAGGAACTCA	TTGGGCGTCGAACTCA	TTGGGCGTCGAACTCA-1	319	42	57	45	0	468	0.681624	0.0897436	0.121795	0.0961538	0	1	0.559829	5.24773	1
GGGCCATAGGCAGTCG	GGGCCATTCGCAGTCG	GGGCCATTCGCAGTCG-1	240	36	31	43	0	354	0.677966	0.101695	0.0875706	0.121469	0	1	0.556497	5.23292	1
CGGGTCACAATACCCA	CGGGTCAGTATACCCA	CGGGTCAGTATACCCA-1	193	5	3	35	0	239	0.807531	0.0209205	0.0125523	0.146444	0	1	0.661088	5.22573	1
TCGCACTTCCATGCGA	TCGCACTAGCATGCGA	TCGCACTAGCATGCGA-1	156	24	28	25	0	234	0.666667	0.102564	0.119658	0.106838	0	1	0.547009	5.21885	1
ATTCACTCACCGAAGA	ATTCACTGTCCGAAGA	ATTCACTGTCCGAAGA-1	11	0	1	2	0	14	0.785714	0	0.0714286	0.142857	0	1	0.642857	5.20561	1
CGAAGTTCAATAGGGC	CGAAGTTGTATAGGGC	CGAAGTTGTATAGGGC-1	170	16	10	31	0	228	0.745614	0.0701754	0.0438596	0.135965	0	1	0.609649	5.17668	1
TATTTCGCAGACTAAA	TATTTCGGTGACTAAA	TATTTCGGTGACTAAA-1	213	17	11	39	0	282	0.755319	0.0602837	0.0390071	0.138298	0	1	0.617021	5.16069	1
TGTTGGATCCACTCAT	TGTTGGAAGCACTCAT	TGTTGGAAGCACTCAT-1	235	35	27	43	0	343	0.685131	0.102041	0.0787172	0.125364	0	1	0.559767	5.13526	1
GCCAGTGAGTTCTGTA	GCCAGTGTCTTCTGTA	GCCAGTGTCTTCTGTA-1	309	21	16	57	0	405	0.762963	0.0518519	0.0395062	0.140741	0	1	0.622222	5.12776	1
TGAGGAGAGCGTCACT	TGAGGAGTCCGTCACT	TGAGGAGTCCGTCACT-1	246	42	45	39	0	376	0.654255	0.111702	0.119681	0.103723	0	1	0.534574	5.12223	1
CTGCGAGGTAGGCTTT	CTGCGAGCAAGGCTTT	CTGCGAGCAAGGCTTT-1	174	27	15	32	0	255	0.682353	0.105882	0.0588235	0.12549	0	1	0.556863	5.10999	1
TACTGCCCATGCTGAT	TACTGCCGTTGCTGAT	TACTGCCGTTGCTGAT-1	287	53	33	35	0	411	0.698297	0.128954	0.080292	0.0851582	0	1	0.569343	5.09736	1
GTGAGTTAGTTGTTAC	GTGAGTTTCTTGTTAC	GTGAGTTTCTTGTTAC-1	168	31	17	26	0	245	0.685714	0.126531	0.0693878	0.106122	0	1	0.559184	5.09567	1
ATGGGTTAGAGACAAA	ATGGGTTTCAGACAAA	ATGGGTTTCAGACAAA-1	179	30	27	33	0	273	0.655678	0.10989	0.0989011	0.120879	0	1	0.534799	5.0862	1
TCCTCTTGTGACCTAT	TCCTCTTCAGACCTAT	TCCTCTTCAGACCTAT-1	135	25	10	22	0	195	0.692308	0.128205	0.0512821	0.112821	0	1	0.564103	5.08163	1
CTCATGCGTGGGTTGA	CTCATGCCAGGGTTGA	CTCATGCCAGGGTTGA-1	75	5	4	14	0	98	0.765306	0.0510204	0.0408163	0.142857	0	1	0.622449	5.0721	1
TATATCCTCTGGGAAA	TATATCCAGTGGGAAA	TATATCCAGTGGGAAA-1	301	56	23	37	0	420	0.716667	0.133333	0.0547619	0.0880952	0	1	0.583333	5.06977	1
TTCCACGGTCGCCACA	TTCCACGCACGCCACA	TTCCACGCACGCCACA-1	366	58	47	68	0	542	0.675277	0.107011	0.0867159	0.125461	0	1	0.549815	5.05884	1
TTCCTTCCAGTTACAC	TTCCTTCGTGTTACAC	TTCCTTCGTGTTACAC-1	113	16	21	15	0	168	0.672619	0.0952381	0.125	0.0892857	0	1	0.547619	5.05644	1
CGGCAGTAGGCAGAGA	CGGCAGTTCGCAGAGA	CGGCAGTTCGCAGAGA-1	171	18	19	32	0	242	0.706612	0.0743802	0.0785124	0.132231	0	1	0.57438	5.03835	1
AACCATGTCTAAATGC	AACCATGAGTAAATGC	AACCATGAGTAAATGC-1	256	48	32	22	0	364	0.703297	0.131868	0.0879121	0.0604396	0	1	0.571429	5.02789	1
CGTTCTGTCGATGCGT	CGTTCTGAGGATGCGT	CGTTCTGAGGATGCGT-1	180	23	12	34	0	252	0.714286	0.0912698	0.047619	0.134921	0	1	0.579365	4.99781	1
TATCAGGAGATCGACA	TATCAGGTCATCGACA	TATCAGGTCATCGACA-1	202	27	35	38	0	307	0.65798	0.0879479	0.114007	0.123779	0	1	0.534202	4.99318	1
GGAACCCAGTGATTCT	GGAACCCTCTGATTCT	GGAACCCTCTGATTCT-1	222	24	21	42	0	311	0.713826	0.0771704	0.0675241	0.135048	0	1	0.578778	4.99025	1
GTGGTTAAGCCGTGAG	GTGGTTATCCCGTGAG	GTGGTTATCCCGTGAG-1	332	51	26	63	0	476	0.697479	0.107143	0.0546218	0.132353	0	1	0.565126	4.96989	1
TGAGTCAAGATACGGT	TGAGTCATCATACGGT	TGAGTCATCATACGGT-1	226	25	20	43	0	319	0.708464	0.0783699	0.0626959	0.134796	0	1	0.573668	4.9619	1
GTTCCGTAGCACACCT	GTTCCGTTCCACACCT	GTTCCGTTCCACACCT-1	68	5	5	13	0	92	0.73913	0.0543478	0.0543478	0.141304	0	1	0.597826	4.95115	1
CAATTTCGTAACCATC	CAATTTCCAAACCATC	CAATTTCCAAACCATC-1	115	14	11	22	0	164	0.70122	0.0853659	0.0670732	0.134146	0	1	0.567073	4.93401	1
TACTTCAGTAGCCCAC	TACTTCACAAGCCCAC	TACTTCACAAGCCCAC-1	84	14	13	16	0	130	0.646154	0.107692	0.1	0.123077	0	1	0.523077	4.93064	1
CTATAGGTCGACCCAA	CTATAGGAGGACCCAA	CTATAGGAGGACCCAA-1	213	18	9	41	0	283	0.75265	0.0636042	0.0318021	0.144876	0	1	0.607774	4.92425	1
GGTTGTAAGGTGGAAG	GGTTGTATCGTGGAAG	GGTTGTATCGTGGAAG-1	259	34	19	50	0	365	0.709589	0.0931507	0.0520548	0.136986	0	1	0.572603	4.89562	1
GTGAGTTGTCTCCCTA	GTGAGTTCACTCCCTA	GTGAGTTCACTCCCTA-1	207	40	21	25	0	301	0.687708	0.13289	0.0697674	0.0830565	0	1	0.554817	4.88282	1
CCGGTGAGTGATACCT	CCGGTGACAGATACCT	CCGGTGACAGATACCT-1	164	9	1	32	0	208	0.788462	0.0432692	0.00480769	0.153846	0	1	0.634615	4.87324	1
ACGCACGAGGACATAC	ACGCACGTCGACATAC	ACGCACGTCGACATAC-1	284	55	27	46	0	416	0.682692	0.132212	0.0649038	0.110577	0	1	0.550481	4.87086	1
AAGCCATTCCGTCGAA	AAGCCATAGCGTCGAA	AAGCCATAGCGTCGAA-1	194	15	38	21	0	268	0.723881	0.0559701	0.141791	0.0783582	0	1	0.58209	4.83481	1
CGGGTGTCAGTACGCC	CGGGTGTGTGTACGCC	CGGGTGTGTGTACGCC-1	143	18	8	28	0	200	0.715	0.09	0.04	0.14	0	1	0.575	4.83333	1
CTCCATGCACCTTTGC	CTCCATGGTCCTTTGC	CTCCATGGTCCTTTGC-1	153	18	10	30	0	214	0.714953	0.0841121	0.046729	0.140187	0	1	0.574766	4.82701	1
CAGGGCTTCTAGAATC	CAGGGCTAGTAGAATC	CAGGGCTAGTAGAATC-1	143	26	15	28	0	215	0.665116	0.12093	0.0697674	0.130233	0	1	0.534884	4.81426	1
TTGGATGCAATGGGAC	TTGGATGGTATGGGAC	TTGGATGGTATGGGAC-1	219	19	35	43	0	321	0.682243	0.05919	0.109034	0.133956	0	1	0.548287	4.8087	1
GTGTTAGAGGCCAGAC	GTGTTAGTCGCCAGAC	GTGTTAGTCGCCAGAC-1	328	16	65	27	0	441	0.743764	0.0362812	0.147392	0.0612245	0	1	0.596372	4.78908	1
GACCGTGCAGCATGTT	GACCGTGGTGCATGTT	GACCGTGGTGCATGTT-1	237	27	22	47	0	337	0.703264	0.0801187	0.0652819	0.139466	0	1	0.563798	4.77209	1
ATCCCTGTCGACGCTA	ATCCCTGAGGACGCTA	ATCCCTGAGGACGCTA-1	136	12	14	27	0	190	0.715789	0.0631579	0.0736842	0.142105	0	1	0.573684	4.77163	1
CCAATTTCATGCAACT	CCAATTTGTTGCAACT	CCAATTTGTTGCAACT-1	151	24	2	30	0	211	0.71564	0.113744	0.00947867	0.14218	0	1	0.57346	4.7683	1
GATAGAATCTTGGCGA	GATAGAAAGTTGGCGA	GATAGAAAGTTGGCGA-1	185	37	13	28	0	263	0.703422	0.140684	0.0494297	0.106464	0	1	0.562738	4.73454	1
TTCTGTATCTGCTACT	TTCTGTAAGTGCTACT	TTCTGTAAGTGCTACT-1	219	14	12	44	0	290	0.755172	0.0482759	0.0413793	0.151724	0	1	0.603448	4.73134	1
ACTCCCAGTATCCAGT	ACTCCCACAATCCAGT	ACTCCCACAATCCAGT-1	223	45	23	43	0	335	0.665672	0.134328	0.0686567	0.128358	0	1	0.531343	4.68149	1
GACACGCTCTATAGGT	GACACGCAGTATAGGT	GACACGCAGTATAGGT-1	84	10	10	17	0	121	0.694215	0.0826446	0.0826446	0.140496	0	1	0.553719	4.6793	1
TTGGGTATCCACCTGC	TTGGGTAAGCACCTGC	TTGGGTAAGCACCTGC-1	232	27	47	27	0	334	0.694611	0.0808383	0.140719	0.0808383	0	1	0.553892	4.67501	1
GATGCTATCCACCTGC	GATGCTAAGCACCTGC	GATGCTAAGCACCTGC-1	158	27	32	30	0	248	0.637097	0.108871	0.129032	0.120968	0	1	0.508065	4.65429	1
TCATGCCAGCACGGAC	TCATGCCTCCACGGAC	TCATGCCTCCACGGAC-1	289	11	47	59	0	409	0.706601	0.0268949	0.114914	0.144254	0	1	0.562347	4.64559	1
CCGGTAGGTGAAACCG	CCGGTAGCAGAAACCG	CCGGTAGCAGAAACCG-1	185	12	3	38	0	238	0.777311	0.0504202	0.012605	0.159664	0	1	0.617647	4.64042	1
TTACTGTCACGCTGCA	TTACTGTGTCGCTGCA	TTACTGTGTCGCTGCA-1	142	29	13	21	0	206	0.68932	0.140777	0.0631068	0.101942	0	1	0.548544	4.63812	1
CTGGTCTGTAGCTACT	CTGGTCTCAAGCTACT	CTGGTCTCAAGCTACT-1	210	23	13	43	0	292	0.719178	0.0787671	0.0445205	0.14726	0	1	0.571918	4.63676	1
CATCGTCGTTGATAGA	CATCGTCCATGATAGA	CATCGTCCATGATAGA-1	97	5	2	20	0	124	0.782258	0.0403226	0.016129	0.16129	0	1	0.620968	4.62524	1
GACCAATTCTAAACTG	GACCAATAGTAAACTG	GACCAATAGTAAACTG-1	225	46	26	40	0	341	0.659824	0.134897	0.0762463	0.117302	0	1	0.524927	4.62275	1
AGGTTACAGACCGGGT	AGGTTACTCACCGGGT	AGGTTACTCACCGGGT-1	277	57	30	49	0	418	0.662679	0.136364	0.0717703	0.117225	0	1	0.526316	4.59595	1
CAGCAATCATCCAAAC	CAGCAATGTTCCAAAC	CAGCAATGTTCCAAAC-1	294	22	3	61	0	382	0.769634	0.0575916	0.0078534	0.159686	0	1	0.609948	4.59457	1
ATTCACTTCTGCTCAT	ATTCACTAGTGCTCAT	ATTCACTAGTGCTCAT-1	29	4	3	6	0	42	0.690476	0.0952381	0.0714286	0.142857	0	1	0.547619	4.58255	1
AGTCATGAGTGAATCG	AGTCATGTCTGAATCG	AGTCATGTCTGAATCG-1	160	27	33	24	0	248	0.645161	0.108871	0.133065	0.0967742	0	1	0.512097	4.57948	1
ATGAAAGGTGGACTAG	ATGAAAGCAGGACTAG	ATGAAAGCAGGACTAG-1	159	33	10	19	0	227	0.700441	0.145374	0.0440529	0.0837004	0	1	0.555066	4.57244	1
AGCGCCAGTGAGACTG	AGCGCCACAGAGACTG	AGCGCCACAGAGACTG-1	168	13	11	35	0	231	0.727273	0.0562771	0.047619	0.151515	0	1	0.575758	4.56473	1
TTTCATGGTTCATTTC	TTTCATGCATCATTTC	TTTCATGCATCATTTC-1	192	24	23	40	0	280	0.685714	0.0857143	0.0821429	0.142857	0	1	0.542857	4.5514	1
AAGAACACATGCGAAG	AAGAACAGTTGCGAAG	AAGAACAGTTGCGAAG-1	173	36	19	36	0	266	0.650376	0.135338	0.0714286	0.135338	0	1	0.515038	4.54371	1
TCACGGGCACATCGCG	TCACGGGGTCATCGCG	TCACGGGGTCATCGCG-1	216	35	29	45	0	328	0.658537	0.106707	0.0884146	0.137195	0	1	0.521341	4.54184	1
TCATGAGTCAACCCGA	TCATGAGAGAACCCGA	TCATGAGAGAACCCGA-1	351	17	22	74	0	469	0.748401	0.0362473	0.0469083	0.157783	0	1	0.590618	4.52014	1
AACCTGAAGCGAGTGC	AACCTGATCCGAGTGC	AACCTGATCCGAGTGC-1	105	22	20	11	0	158	0.664557	0.139241	0.126582	0.0696203	0	1	0.525316	4.51993	1
AGGGTCCCAACGGATG	AGGGTCCGTACGGATG	AGGGTCCGTACGGATG-1	289	32	21	61	0	405	0.71358	0.0790123	0.0518519	0.150617	0	1	0.562963	4.505	1
TCATGTTCAGATACAA	TCATGTTGTGATACAA	TCATGTTGTGATACAA-1	219	46	46	32	0	346	0.632948	0.132948	0.132948	0.0924855	0	1	0.5	4.49778	1
GATTCTTTCACTGAGC	GATTCTTAGACTGAGC	GATTCTTAGACTGAGC-1	151	14	8	32	0	207	0.729469	0.0676329	0.0386473	0.154589	0	1	0.574879	4.49281	1
TGACAGTGTTGGAACG	TGACAGTCATGGAACG	TGACAGTCATGGAACG-1	332	65	44	70	0	517	0.642166	0.125725	0.0851064	0.135397	0	1	0.50677	4.48543	1
GGGCTCAAGTCGTGGG	GGGCTCATCTCGTGGG	GGGCTCATCTCGTGGG-1	99	13	19	21	0	155	0.63871	0.083871	0.122581	0.135484	0	1	0.503226	4.45898	1
ATCTTCAGTAGAATAC	ATCTTCACAAGAATAC	ATCTTCACAAGAATAC-1	169	30	20	36	0	257	0.657588	0.116732	0.077821	0.140078	0	1	0.51751	4.44828	1
TCACGGGGTTTCTCCG	TCACGGGCATTCTCCG	TCACGGGCATTCTCCG-1	347	75	9	25	0	456	0.760965	0.164474	0.0197368	0.0548246	0	1	0.596491	4.4188	1
GGGCTACTCGCTCTCG	GGGCTACAGGCTCTCG	GGGCTACAGGCTCTCG-1	120	17	15	26	0	179	0.670391	0.0949721	0.0837989	0.145251	0	1	0.52514	4.38251	1
GATTCGACATCGTAAC	GATTCGAGTTCGTAAC	GATTCGAGTTCGTAAC-1	188	41	19	16	0	269	0.698885	0.152416	0.070632	0.0594796	0	1	0.546468	4.36461	1
CTAGACAAGTTTGGAG	CTAGACATCTTTGGAG	CTAGACATCTTTGGAG-1	160	17	14	35	0	229	0.69869	0.0742358	0.0611354	0.152838	0	1	0.545852	4.35211	1
GGTTAACAGAGCTCTC	GGTTAACTCAGCTCTC	GGTTAACTCAGCTCTC-1	105	10	8	23	0	147	0.714286	0.0680272	0.0544218	0.156463	0	1	0.557823	4.35104	1
TGCGATATCACTCATC	TGCGATAAGACTCATC	TGCGATAAGACTCATC-1	335	67	63	73	0	542	0.618081	0.123616	0.116236	0.134686	0	1	0.483395	4.34098	1
CTGCTCAGTTCGAGCC	CTGCTCACATCGAGCC	CTGCTCACATCGAGCC-1	123	12	10	27	0	174	0.706897	0.0689655	0.0574713	0.155172	0	1	0.551724	4.34029	1
GATGTTGTCCATGGGT	GATGTTGAGCATGGGT	GATGTTGAGCATGGGT-1	192	36	42	28	0	300	0.64	0.12	0.14	0.0933333	0	1	0.5	4.33333	1
CGGAGAATCTTGCGCC	CGGAGAAAGTTGCGCC	CGGAGAAAGTTGCGCC-1	227	20	19	50	0	319	0.711599	0.0626959	0.0595611	0.15674	0	1	0.554859	4.32769	1
GCGTGCATCCAACAAT	GCGTGCAAGCAACAAT	GCGTGCAAGCAACAAT-1	273	60	45	46	0	425	0.642353	0.141176	0.105882	0.108235	0	1	0.501176	4.31518	1
TTCCTCTTCGCGAACT	TTCCTCTAGGCGAACT	TTCCTCTAGGCGAACT-1	72	8	3	16	0	102	0.705882	0.0784314	0.0294118	0.156863	0	1	0.54902	4.29025	1
CACCAAATCCGCACAA	CACCAAAAGCGCACAA	CACCAAAAGCGCACAA-1	166	21	8	37	0	235	0.706383	0.0893617	0.0340426	0.157447	0	1	0.548936	4.27827	1
CGCAGGTGTCTGTCCT	CGCAGGTCACTGTCCT	CGCAGGTCACTGTCCT-1	229	51	8	43	0	332	0.689759	0.153614	0.0240964	0.129518	0	1	0.536145	4.27688	1
TAGGGTTGTGGATGAC	TAGGGTTCAGGATGAC	TAGGGTTCAGGATGAC-1	344	77	20	18	0	462	0.744589	0.166667	0.04329	0.038961	0	1	0.577922	4.27126	1
GGGTAGAAGATACGAC	GGGTAGATCATACGAC	GGGTAGATCATACGAC-1	211	47	29	24	0	317	0.665615	0.148265	0.0914826	0.0757098	0	1	0.51735	4.26889	1
TGGGAGAAGCAAATGC	TGGGAGATCCAAATGC	TGGGAGATCCAAATGC-1	269	39	35	60	0	405	0.664198	0.0962963	0.0864198	0.148148	0	1	0.516049	4.26308	1
GATGATCGTCAGCTTA	GATGATCCACAGCTTA	GATGATCCACAGCTTA-1	18	4	4	4	0	30	0.6	0.133333	0.133333	0.133333	0	1	0.466667	4.25581	1
ACCACAACAGGATTTC	ACCACAAGTGGATTTC	ACCACAAGTGGATTTC-1	179	40	25	34	0	282	0.634752	0.141844	0.0886525	0.120567	0	1	0.492908	4.24615	1
TATATCCGTCAAGCCC	TATATCCCACAAGCCC	TATATCCCACAAGCCC-1	231	40	19	52	0	343	0.673469	0.116618	0.0553936	0.151603	0	1	0.521866	4.2293	1
AACAAAGGTCGAGAAC	AACAAAGCACGAGAAC	AACAAAGCACGAGAAC-1	369	84	57	28	0	545	0.677064	0.154128	0.104587	0.0513761	0	1	0.522936	4.18614	1
GCCAGGTCAGAGAGGG	GCCAGGTGTGAGAGGG	GCCAGGTGTGAGAGGG-1	343	52	42	78	0	518	0.662162	0.100386	0.0810811	0.150579	0	1	0.511583	4.18586	1
TCAGTGACAACATACC	TCAGTGAGTACATACC	TCAGTGAGTACATACC-1	470	78	78	107	0	738	0.636856	0.105691	0.105691	0.144986	0	1	0.49187	4.17363	1
TAGGGTTAGGTTCGCT	TAGGGTTTCGTTCGCT	TAGGGTTTCGTTCGCT-1	184	40	20	42	0	291	0.632302	0.137457	0.0687285	0.14433	0	1	0.487973	4.16188	1
AGTGTTGGTTGGATCT	AGTGTTGCATGGATCT	AGTGTTGCATGGATCT-1	200	46	19	32	0	299	0.668896	0.153846	0.0635452	0.107023	0	1	0.51505	4.1435	1
CTGATCCAGACTGTTT	CTGATCCTCACTGTTT	CTGATCCTCACTGTTT-1	182	17	15	42	0	258	0.705426	0.0658915	0.0581395	0.162791	0	1	0.542636	4.14042	1
TGATCAGTCTAGAATC	TGATCAGAGTAGAATC	TGATCAGAGTAGAATC-1	221	35	24	51	0	334	0.661677	0.10479	0.0718563	0.152695	0	1	0.508982	4.12845	1
TTCTCTCAGTGAGAAA	TTCTCTCTCTGAGAAA	TTCTCTCTCTGAGAAA-1	134	15	12	31	0	193	0.694301	0.0777202	0.0621762	0.160622	0	1	0.533679	4.12785	1
ACCTGTCCAGCCCACA	ACCTGTCGTGCCCACA	ACCTGTCGTGCCCACA-1	78	18	8	18	0	122	0.639344	0.147541	0.0655738	0.147541	0	1	0.491803	4.12175	1
CCATCACGTTACTTTC	CCATCACCATACTTTC	CCATCACCATACTTTC-1	177	32	5	41	0	259	0.683398	0.123552	0.019305	0.158301	0	1	0.525097	4.11998	1
ATATCCTCAAGTCGTT	ATATCCTGTAGTCGTT	ATATCCTGTAGTCGTT-1	104	24	15	20	0	166	0.626506	0.144578	0.0903614	0.120482	0	1	0.481928	4.11769	1
AACCTTTAGGGCGATC	AACCTTTTCGGCGATC	AACCTTTTCGGCGATC-1	151	35	28	6	0	221	0.683258	0.158371	0.126697	0.0271493	0	1	0.524887	4.11744	1
AGGATCTGTTCACAGT	AGGATCTCATCACAGT	AGGATCTCATCACAGT-1	202	16	47	17	0	285	0.708772	0.0561404	0.164912	0.0596491	0	1	0.54386	4.10933	1
TACGCTCCATGGACCC	TACGCTCGTTGGACCC	TACGCTCGTTGGACCC-1	207	48	47	32	0	335	0.61791	0.143284	0.140299	0.0955224	0	1	0.474627	4.0964	1
GCAGCTGAGCATCTGC	GCAGCTGTCCATCTGC	GCAGCTGTCCATCTGC-1	190	44	35	44	0	316	0.601266	0.139241	0.110759	0.139241	0	1	0.462025	4.09584	1
CATGCAAGTATAGGAT	CATGCAACAATAGGAT	CATGCAACAATAGGAT-1	157	6	5	37	0	206	0.762136	0.0291262	0.0242718	0.179612	0	1	0.582524	4.0722	1
CTGCATCAGAGGAAAT	CTGCATCTCAGGAAAT	CTGCATCTCAGGAAAT-1	268	21	18	63	0	373	0.718499	0.0563003	0.0482574	0.168901	0	1	0.549598	4.07208	1
ATCGTCCTCGCATCTT	ATCGTCCAGGCATCTT	ATCGTCCAGGCATCTT-1	158	36	13	37	0	245	0.644898	0.146939	0.0530612	0.15102	0	1	0.493878	4.06717	1
ACCGTTCTCATCCAAA	ACCGTTCAGATCCAAA	ACCGTTCAGATCCAAA-1	239	56	44	28	0	370	0.645946	0.151351	0.118919	0.0756757	0	1	0.494595	4.06533	1
TTCTAGTGTATAACGA	TTCTAGTCAATAACGA	TTCTAGTCAATAACGA-1	203	27	31	48	0	311	0.652733	0.0868167	0.0996785	0.154341	0	1	0.498392	4.03267	1
GAAGAATAGCGTAGTA	GAAGAATTCCGTAGTA	GAAGAATTCCGTAGTA-1	274	65	28	42	0	412	0.665049	0.157767	0.0679612	0.101942	0	1	0.507282	4.02373	1
AATGACCGTCTGCATA	AATGACCCACTGCATA	AATGACCCACTGCATA-1	422	100	59	70	0	657	0.642314	0.152207	0.0898021	0.106545	0	1	0.490107	4.02149	1
TGCAGTACAAGAGTTA	TGCAGTAGTAGAGTTA	TGCAGTAGTAGAGTTA-1	236	56	24	44	0	363	0.650138	0.15427	0.0661157	0.121212	0	1	0.495868	4.01861	1
GGGTTTAAGTGTCTCG	GGGTTTATCTGTCTCG	GGGTTTATCTGTCTCG-1	122	29	17	20	0	188	0.648936	0.154255	0.0904255	0.106383	0	1	0.494681	4.01166	1
CGTGAATCAGCTGCAC	CGTGAATGTGCTGCAC	CGTGAATGTGCTGCAC-1	88	6	21	19	0	134	0.656716	0.0447761	0.156716	0.141791	0	1	0.5	3.9991	1
GTAATGCAGCCAATAG	GTAATGCTCCCAATAG	GTAATGCTCCCAATAG-1	229	16	14	55	0	317	0.722397	0.0504732	0.044164	0.173502	0	1	0.548896	3.99123	1
TAGAGTCTCACGCATG	TAGAGTCAGACGCATG	TAGAGTCAGACGCATG-1	205	44	17	49	0	317	0.646688	0.138801	0.0536278	0.154574	0	1	0.492114	3.99022	1
CACGGGTAGGTTAGTG	CACGGGTTCGTTAGTG	CACGGGTTCGTTAGTG-1	200	15	21	48	0	284	0.704225	0.0528169	0.0739437	0.169014	0	1	0.535211	3.98977	1
TCGGGACCACTGCCTT	TCGGGACGTCTGCCTT	TCGGGACGTCTGCCTT-1	314	76	21	38	0	453	0.693157	0.16777	0.0463576	0.0838852	0	1	0.525386	3.95542	1
GGGATGAGTCACGCCA	GGGATGACACACGCCA	GGGATGACACACGCCA-1	154	36	37	35	0	268	0.574627	0.134328	0.13806	0.130597	0	1	0.436567	3.94859	1
ACGTAGTTCGCTAGCA	ACGTAGTAGGCTAGCA	ACGTAGTAGGCTAGCA-1	161	20	22	39	0	242	0.665289	0.0826446	0.0909091	0.161157	0	1	0.504132	3.94544	1
CGTGAATGTACCTAAC	CGTGAATCAACCTAAC	CGTGAATCAACCTAAC-1	140	32	16	34	0	227	0.61674	0.140969	0.0704846	0.14978	0	1	0.46696	3.92253	1
GGTGTCGTCGAAGTAG	GGTGTCGAGGAAGTAG	GGTGTCGAGGAAGTAG-1	209	34	21	51	0	319	0.655172	0.106583	0.0658307	0.159875	0	1	0.495298	3.91567	1
ATCGTCCCACGTCAGC	ATCGTCCGTCGTCAGC	ATCGTCCGTCGTCAGC-1	160	39	26	30	0	257	0.622568	0.151751	0.101167	0.116732	0	1	0.470817	3.91075	1
TTCAGGACATACGCCG	TTCAGGAGTTACGCCG	TTCAGGAGTTACGCCG-1	270	66	39	43	0	422	0.63981	0.156398	0.0924171	0.101896	0	1	0.483412	3.90516	1
TCGGGTGTCCGGATCA	TCGGGTGAGCGGATCA	TCGGGTGAGCGGATCA-1	669	94	67	164	0	999	0.66967	0.0940941	0.0670671	0.164164	0	1	0.505506	3.90247	1
TGGGCGTAGGATTTCT	TGGGCGTTCGATTTCT	TGGGCGTTCGATTTCT-1	253	39	45	62	0	405	0.624691	0.0962963	0.111111	0.153086	0	1	0.471605	3.89175	1
GGTGTCGGTTCAGTGT	GGTGTCGCATCAGTGT	GGTGTCGCATCAGTGT-1	204	46	29	50	0	333	0.612613	0.138138	0.0870871	0.15015	0	1	0.462462	3.88768	1
CTTCGGTTCGTGGTTG	CTTCGGTAGGTGGTTG	CTTCGGTAGGTGGTTG-1	61	11	5	15	0	95	0.642105	0.115789	0.0526316	0.157895	0	1	0.484211	3.88401	1
CCGTTCATCAATACAC	CCGTTCAAGAATACAC	CCGTTCAAGAATACAC-1	133	7	2	33	0	177	0.751412	0.039548	0.0112994	0.186441	0	1	0.564972	3.87604	1
TCATTTGAGGGAGTGA	TCATTTGTCGGAGTGA	TCATTTGTCGGAGTGA-1	242	60	20	28	0	350	0.691429	0.171429	0.0571429	0.08	0	1	0.52	3.86614	1
GTCTCACCAGAGCGAT	GTCTCACGTGAGCGAT	GTCTCACGTGAGCGAT-1	158	39	24	29	0	252	0.626984	0.154762	0.0952381	0.115079	0	1	0.472222	3.86609	1
GCGGATCGTTACACCA	GCGGATCCATACACCA	GCGGATCCATACACCA-1	242	60	35	41	0	379	0.638522	0.158311	0.0923483	0.108179	0	1	0.480211	3.85311	1
CTGATCCGTGATCACT	CTGATCCCAGATCACT	CTGATCCCAGATCACT-1	329	27	18	82	0	459	0.716776	0.0588235	0.0392157	0.178649	0	1	0.538126	3.85252	1
CAACCAAAGCGTGGGT	CAACCAATCCGTGGGT	CAACCAATCCGTGGGT-1	185	25	18	46	0	275	0.672727	0.0909091	0.0654545	0.167273	0	1	0.505455	3.85128	1
AGTGTTGTCTGATGGC	AGTGTTGAGTGATGGC	AGTGTTGAGTGATGGC-1	185	46	20	36	0	288	0.642361	0.159722	0.0694444	0.125	0	1	0.482639	3.8437	1
AAAGGTACAATGACAA	AAAGGTAGTATGACAA	AAAGGTAGTATGACAA-1	233	58	25	37	0	355	0.656338	0.16338	0.0704225	0.104225	0	1	0.492958	3.84322	1
CAAGGGACACAACATC	CAAGGGAGTCAACATC	CAAGGGAGTCAACATC-1	253	23	52	63	0	396	0.638889	0.0580808	0.131313	0.159091	0	1	0.479798	3.83751	1
CATTGCCCAACTTGTG	CATTGCCGTACTTGTG	CATTGCCGTACTTGTG-1	40	2	10	7	0	59	0.677966	0.0338983	0.169492	0.118644	0	1	0.508475	3.83286	1
AATGGAACAAGATTAG	AATGGAAGTAGATTAG	AATGGAAGTAGATTAG-1	208	52	31	18	0	309	0.673139	0.168285	0.100324	0.0582524	0	1	0.504854	3.83173	1
GCTACCTAGGCGTGAC	GCTACCTTCGCGTGAC	GCTACCTTCGCGTGAC-1	95	24	9	10	0	141	0.673759	0.170213	0.0638298	0.070922	0	1	0.503546	3.79418	1
GTCAGCGTCAGGCGTT	GTCAGCGAGAGGCGTT	GTCAGCGAGAGGCGTT-1	250	46	48	63	0	408	0.612745	0.112745	0.117647	0.154412	0	1	0.458333	3.78772	1
ACATCCCCATAGAAAC	ACATCCCGTTAGAAAC	ACATCCCGTTAGAAAC-1	147	33	25	37	0	246	0.597561	0.134146	0.101626	0.150407	0	1	0.447154	3.78763	1
GATGAGGTCCTGGCTC	GATGAGGAGCTGGCTC	GATGAGGAGCTGGCTC-1	159	40	34	38	0	274	0.580292	0.145985	0.124088	0.138686	0	1	0.434307	3.78428	1
AGATGAATCGAGGTTC	AGATGAAAGGAGGTTC	AGATGAAAGGAGGTTC-1	213	41	24	54	0	335	0.635821	0.122388	0.0716418	0.161194	0	1	0.474627	3.77245	1
GGGTCTGGTGTGTGGA	GGGTCTGCAGTGTGGA	GGGTCTGCAGTGTGGA-1	185	47	26	24	0	284	0.651408	0.165493	0.0915493	0.084507	0	1	0.485915	3.76886	1
GTGTGGCCATTACGAC	GTGTGGCGTTTACGAC	GTGTGGCGTTTACGAC-1	184	47	29	39	0	300	0.613333	0.156667	0.0966667	0.13	0	1	0.456667	3.74	1
CGGTCAGAGAGAGCAG	CGGTCAGTCAGAGCAG	CGGTCAGTCAGAGCAG-1	187	28	19	48	0	286	0.653846	0.0979021	0.0664336	0.167832	0	1	0.486014	3.73299	1
GGTTCTCGTAAGGATT	GGTTCTCCAAAGGATT	GGTTCTCCAAAGGATT-1	179	46	43	19	0	289	0.619377	0.15917	0.148789	0.0657439	0	1	0.460208	3.72039	1
CTAAGTGAGGCCAACG	CTAAGTGTCGCCAACG	CTAAGTGTCGCCAACG-1	270	11	5	70	0	363	0.743802	0.030303	0.0137741	0.192837	0	1	0.550964	3.71628	1
CATGCGGGTGCCGGTT	CATGCGGCAGCCGGTT	CATGCGGCAGCCGGTT-1	354	1	16	92	0	467	0.75803	0.00214133	0.0342612	0.197002	0	1	0.561028	3.71025	1
AGGAGGTCAGCCCTTT	AGGAGGTGTGCCCTTT	AGGAGGTGTGCCCTTT-1	209	30	26	54	0	322	0.649068	0.0931677	0.0807453	0.167702	0	1	0.481366	3.70884	1
CCTAACCTCAGGGCGA	CCTAACCAGAGGGCGA	CCTAACCAGAGGGCGA-1	123	20	4	32	0	182	0.675824	0.10989	0.021978	0.175824	0	1	0.5	3.69072	1
CGTGAATGTACTGATC	CGTGAATCAACTGATC	CGTGAATCAACTGATC-1	177	46	13	29	0	271	0.653137	0.169742	0.0479705	0.107011	0	1	0.483395	3.68939	1
GCGTTTCAGGTTCCTG	GCGTTTCTCGTTCCTG	GCGTTTCTCGTTCCTG-1	27	7	7	5	0	46	0.586957	0.152174	0.152174	0.108696	0	1	0.434783	3.68097	1
GCAGCTGCAGCATTAC	GCAGCTGGTGCATTAC	GCAGCTGGTGCATTAC-1	169	37	19	44	0	271	0.623616	0.136531	0.0701107	0.162362	0	1	0.461255	3.67609	1
AACCAACTCGGCTAAC	AACCAACAGGGCTAAC	AACCAACAGGGCTAAC-1	88	11	23	8	0	132	0.666667	0.0833333	0.174242	0.0606061	0	1	0.492424	3.6727	1
TCCGTGTCAGTCCTAA	TCCGTGTGTGTCCTAA	TCCGTGTGTGTCCTAA-1	180	47	12	39	0	282	0.638298	0.166667	0.0425532	0.138298	0	1	0.471631	3.66961	1
CTTCCTTCAGAGTTTC	CTTCCTTGTGAGTTTC	CTTCCTTGTGAGTTTC-1	126	17	8	33	0	185	0.681081	0.0918919	0.0432432	0.178378	0	1	0.502703	3.66858	1
TCTATCATCAATCGTA	TCTATCAAGAATCGTA	TCTATCAAGAATCGTA-1	234	61	41	61	0	399	0.586466	0.152882	0.102757	0.152882	0	1	0.433584	3.66195	1
CAGGTATTCCATTGTC	CAGGTATAGCATTGTC	CAGGTATAGCATTGTC-1	172	37	14	45	0	273	0.630037	0.135531	0.0512821	0.164835	0	1	0.465201	3.6608	1
GTGTAACAGCAGTGTA	GTGTAACTCCAGTGTA	GTGTAACTCCAGTGTA-1	252	48	33	66	0	403	0.62531	0.119107	0.0818859	0.163772	0	1	0.461538	3.656	1
GGGTCTGAGCAAACCA	GGGTCTGTCCAAACCA	GGGTCTGTCCAAACCA-1	160	42	20	26	0	248	0.645161	0.169355	0.0806452	0.104839	0	1	0.475806	3.65288	1
CGGACACAGATAGCAC	CGGACACTCATAGCAC	CGGACACTCATAGCAC-1	202	41	21	53	0	318	0.63522	0.128931	0.0660377	0.166667	0	1	0.468553	3.65219	1
ACAGCCGCAAGTCGTT	ACAGCCGGTAGTCGTT	ACAGCCGGTAGTCGTT-1	126	25	30	33	0	218	0.577982	0.114679	0.137615	0.151376	0	1	0.426606	3.64355	1
TGTGATGGTTTGAAGA	TGTGATGCATTGAAGA	TGTGATGCATTGAAGA-1	273	72	20	43	0	411	0.664234	0.175182	0.0486618	0.104623	0	1	0.489051	3.64091	1
GTGTCCTGTCTGTCCT	GTGTCCTCACTGTCCT	GTGTCCTCACTGTCCT-1	125	26	17	33	0	201	0.621891	0.129353	0.0845771	0.164179	0	1	0.457711	3.62782	1
GTAGGTTCAATCCTTT	GTAGGTTGTATCCTTT	GTAGGTTGTATCCTTT-1	200	34	14	53	0	302	0.662252	0.112583	0.0463576	0.175497	0	1	0.486755	3.62406	1
ATAGAGACATCTCTCG	ATAGAGAGTTCTCTCG	ATAGAGAGTTCTCTCG-1	188	20	23	50	0	281	0.669039	0.0711744	0.0818505	0.177936	0	1	0.491103	3.61314	1
ACCCAAAGTCAGACGA	ACCCAAACACAGACGA	ACCCAAACACAGACGA-1	272	13	9	73	0	371	0.733154	0.0350404	0.0242588	0.196765	0	1	0.536388	3.59419	1
CCTATCGGTAGGACAC	CCTATCGCAAGGACAC	CCTATCGCAAGGACAC-1	127	26	4	34	0	191	0.664921	0.136126	0.0209424	0.17801	0	1	0.486911	3.58981	1
GCCAACGAGCACGGGT	GCCAACGTCCACGGGT	GCCAACGTCCACGGGT-1	270	70	23	72	0	451	0.59867	0.155211	0.0509978	0.159645	0	1	0.439024	3.5879	1
CATAAGCCAAGAGCTG	CATAAGCGTAGAGCTG	CATAAGCGTAGAGCTG-1	130	7	9	35	0	182	0.714286	0.0384615	0.0494505	0.192308	0	1	0.521978	3.58012	1
TCTCACGCATTACGTG	TCTCACGGTTTACGTG	TCTCACGGTTTACGTG-1	168	45	37	35	0	285	0.589474	0.157895	0.129825	0.122807	0	1	0.431579	3.57053	1
ACCTACCGTAACCGGA	ACCTACCCAAACCGGA	ACCTACCCAAACCGGA-1	317	78	85	39	0	526	0.602662	0.148289	0.161597	0.0741445	0	1	0.441065	3.57035	1
AGGGAGTTCCTAAACA	AGGGAGTAGCTAAACA	AGGGAGTAGCTAAACA-1	219	59	21	47	0	348	0.62931	0.16954	0.0603448	0.135057	0	1	0.45977	3.56082	1
CGTGATAAGAGATTGC	CGTGATATCAGATTGC	CGTGATATCAGATTGC-1	155	15	12	42	0	225	0.688889	0.0666667	0.0533333	0.186667	0	1	0.502222	3.55367	1
GACGCTGTCAGGTATT	GACGCTGAGAGGTATT	GACGCTGAGAGGTATT-1	159	43	22	23	0	252	0.630952	0.170635	0.0873016	0.0912698	0	1	0.460317	3.54833	1
CTCAGGGAGGACACCG	CTCAGGGTCGACACCG	CTCAGGGTCGACACCG-1	89	19	23	24	0	155	0.574194	0.122581	0.148387	0.154839	0	1	0.419355	3.54403	1
AAGTACCAGGTAGTGT	AAGTACCTCGTAGTGT	AAGTACCTCGTAGTGT-1	207	56	29	45	0	341	0.607038	0.164223	0.085044	0.131965	0	1	0.442815	3.54166	1
CTGCCATGTGTGTGGA	CTGCCATCAGTGTGGA	CTGCCATCAGTGTGGA-1	115	28	31	30	0	207	0.555556	0.135266	0.149758	0.144928	0	1	0.405797	3.54007	1
ACAAAGAGTCGGCACT	ACAAAGACACGGCACT	ACAAAGACACGGCACT-1	166	43	16	45	0	271	0.612546	0.158672	0.0590406	0.166052	0	1	0.446494	3.53616	1
ACCAACAGTTGCTGCG	ACCAACACATGCTGCG	ACCAACACATGCTGCG-1	249	14	11	68	0	343	0.725948	0.0408163	0.03207	0.198251	0	1	0.527697	3.53395	1
TGGAACTAGGCTAAAC	TGGAACTTCGCTAAAC	TGGAACTTCGCTAAAC-1	85	21	18	23	0	149	0.57047	0.14094	0.120805	0.154362	0	1	0.416107	3.53165	1
GGGACTCCAGCCTGCA	GGGACTCGTGCCTGCA	GGGACTCGTGCCTGCA-1	258	70	35	65	0	432	0.597222	0.162037	0.0810185	0.150463	0	1	0.435185	3.5296	1
CACAGGCCAATTGAGA	CACAGGCGTATTGAGA	CACAGGCGTATTGAGA-1	44	2	8	12	0	66	0.666667	0.030303	0.121212	0.181818	0	1	0.484848	3.52765	1
TCGCAGGCAAAGATCA	TCGCAGGGTAAGATCA	TCGCAGGGTAAGATCA-1	44	12	3	8	0	70	0.628571	0.171429	0.0428571	0.114286	0	1	0.457143	3.51969	1
GTAAGTCTCGCTTTCA	GTAAGTCAGGCTTTCA	GTAAGTCAGGCTTTCA-1	99	25	20	27	0	173	0.572254	0.144509	0.115607	0.156069	0	1	0.416185	3.50609	1
ATAGGCTTCTGGAAGA	ATAGGCTAGTGGAAGA	ATAGGCTAGTGGAAGA-1	139	38	27	28	0	235	0.591489	0.161702	0.114894	0.119149	0	1	0.429787	3.5031	1
AGACACTTCCGTCGAA	AGACACTAGCGTCGAA	AGACACTAGCGTCGAA-1	168	33	32	46	0	280	0.6	0.117857	0.114286	0.164286	0	1	0.435714	3.5	1
AGGGTTTAGGTCCATC	AGGGTTTTCGTCCATC	AGGGTTTTCGTCCATC-1	117	29	32	31	0	209	0.559809	0.138756	0.15311	0.148325	0	1	0.406699	3.4934	1
AGTCACACAAGTGATA	AGTCACAGTAGTGATA	AGTCACAGTAGTGATA-1	153	42	37	40	0	274	0.558394	0.153285	0.135036	0.145985	0	1	0.405109	3.481	1
AGTGATCCAGAAGCGT	AGTGATCGTGAAGCGT	AGTGATCGTGAAGCGT-1	167	46	34	37	0	286	0.583916	0.160839	0.118881	0.129371	0	1	0.423077	3.47646	1
TATTGCTTCGTGAGAA	TATTGCTAGGTGAGAA	TATTGCTAGGTGAGAA-1	98	25	27	16	0	170	0.576471	0.147059	0.158824	0.0941176	0	1	0.417647	3.47387	1
CATGAGTCAGACTCGC	CATGAGTGTGACTCGC	CATGAGTGTGACTCGC-1	133	5	11	37	0	186	0.715054	0.0268817	0.0591398	0.198925	0	1	0.516129	3.47041	1
TCTCAGCGTCGTGTGC	TCTCAGCCACGTGTGC	TCTCAGCCACGTGTGC-1	418	50	50	116	0	636	0.657233	0.0786164	0.0786164	0.18239	0	1	0.474843	3.46813	1
CTCATTATCTTCGGTT	CTCATTAAGTTCGGTT	CTCATTAAGTTCGGTT-1	18	4	0	5	0	27	0.666667	0.148148	0	0.185185	0	1	0.481481	3.46679	1
ACGTACAGTTACCAGT	ACGTACACATACCAGT	ACGTACACATACCAGT-1	231	64	39	37	0	372	0.620968	0.172043	0.104839	0.0994624	0	1	0.448925	3.46604	1
TCTACATAGTTACCAT	TCTACATTCTTACCAT	TCTACATTCTTACCAT-1	191	29	26	53	0	301	0.634551	0.0963455	0.0863787	0.17608	0	1	0.458472	3.46385	1
ATCGTCCGTGCTGTGC	ATCGTCCCAGCTGTGC	ATCGTCCCAGCTGTGC-1	187	52	23	27	0	292	0.640411	0.178082	0.0787671	0.0924658	0	1	0.462329	3.45812	1
GTGCTTCTCTCCGCCA	GTGCTTCAGTCCGCCA	GTGCTTCAGTCCGCCA-1	94	26	23	23	0	167	0.562874	0.155689	0.137725	0.137725	0	1	0.407186	3.45754	1
TGTAGACTCACCATGG	TGTAGACAGACCATGG	TGTAGACAGACCATGG-1	140	26	24	39	0	230	0.608696	0.113043	0.104348	0.169565	0	1	0.43913	3.44552	1
TGTTCTACACGGTGTC	TGTTCTAGTCGGTGTC	TGTTCTAGTCGGTGTC-1	257	29	72	48	0	414	0.620773	0.0700483	0.173913	0.115942	0	1	0.44686	3.42973	1
GTCATCCAGGGCTATA	GTCATCCTCGGCTATA	GTCATCCTCGGCTATA-1	308	86	63	77	0	538	0.572491	0.159851	0.1171	0.143123	0	1	0.412639	3.42942	1
CGTCCATGTTAGGCGA	CGTCCATCATAGGCGA	CGTCCATCATAGGCGA-1	89	11	13	25	0	141	0.631206	0.0780142	0.0921986	0.177305	0	1	0.453901	3.42332	1
CTACCCAGTTCTCAAG	CTACCCACATCTCAAG	CTACCCACATCTCAAG-1	191	54	10	18	0	276	0.692029	0.195652	0.0362319	0.0652174	0	1	0.496377	3.41367	1
AACGTCAAGTCGTTTA	AACGTCATCTCGTTTA	AACGTCATCTCGTTTA-1	53	15	7	3	0	79	0.670886	0.189873	0.0886076	0.0379747	0	1	0.481013	3.40659	1
CATTGTTTCGATTTCC	CATTGTTAGGATTTCC	CATTGTTAGGATTTCC-1	113	3	26	32	0	175	0.645714	0.0171429	0.148571	0.182857	0	1	0.462857	3.4	1
ATCCGTCAGACATCAG	ATCCGTCTCACATCAG	ATCCGTCTCACATCAG-1	173	22	35	49	0	281	0.615658	0.0782918	0.124555	0.174377	0	1	0.441281	3.39336	1
AAAGGATCAACGGCAA	AAAGGATGTACGGCAA	AAAGGATGTACGGCAA-1	173	49	35	29	0	291	0.594502	0.168385	0.120275	0.0996564	0	1	0.426117	3.38875	1
CATTGAGGTAGTGGCA	CATTGAGCAAGTGGCA	CATTGAGCAAGTGGCA-1	120	34	21	26	0	201	0.597015	0.169154	0.104478	0.129353	0	1	0.427861	3.38823	1
CTCCTCCAGCGGTAGC	CTCCTCCTCCGGTAGC	CTCCTCCTCCGGTAGC-1	49	1	1	14	0	66	0.742424	0.0151515	0.0151515	0.212121	0	1	0.530303	3.38745	1
CTACGGGTCTTGGCGA	CTACGGGAGTTGGCGA	CTACGGGAGTTGGCGA-1	102	17	10	29	0	159	0.641509	0.106918	0.0628931	0.18239	0	1	0.459119	3.3864	1
CTCAAGACAGTAAACA	CTCAAGAGTGTAAACA	CTCAAGAGTGTAAACA-1	200	36	34	57	0	331	0.60423	0.108761	0.102719	0.172205	0	1	0.432024	3.37108	1
AGACTCAGTCTAACCA	AGACTCACACTAACCA	AGACTCACACTAACCA-1	176	49	36	50	0	315	0.55873	0.155556	0.114286	0.15873	0	1	0.4	3.37065	1
AGGCCACGTTAACGGG	AGGCCACCATAACGGG	AGGCCACCATAACGGG-1	7	2	0	1	0	11	0.636364	0.181818	0	0.0909091	0	1	0.454545	3.36967	1
TTGGGTAGTTCCGTGG	TTGGGTACATCCGTGG	TTGGGTACATCCGTGG-1	354	101	55	100	0	616	0.574675	0.163961	0.0892857	0.162338	0	1	0.410714	3.36096	1
CCGATGGCAATACAGA	CCGATGGGTATACAGA	CCGATGGGTATACAGA-1	212	19	3	61	0	297	0.713805	0.0639731	0.010101	0.205387	0	1	0.508418	3.36048	1
TTCACGCGTCAACATC	TTCACGCCACAACATC	TTCACGCCACAACATC-1	21	4	6	5	0	37	0.567568	0.108108	0.162162	0.135135	0	1	0.405405	3.35479	1
CCGTGAGGTTGGCTGC	CCGTGAGCATGGCTGC	CCGTGAGCATGGCTGC-1	218	8	5	63	0	296	0.736486	0.027027	0.0168919	0.212838	0	1	0.523649	3.34991	1
GGACGTCCACTTCTAT	GGACGTCGTCTTCTAT	GGACGTCGTCTTCTAT-1	136	33	20	39	0	228	0.596491	0.144737	0.0877193	0.171053	0	1	0.425439	3.34981	1
AGCGTATAGATTCGGA	AGCGTATTCATTCGGA	AGCGTATTCATTCGGA-1	143	33	41	28	0	250	0.572	0.132	0.164	0.112	0	1	0.408	3.34483	1
CACCGTTCAAGCGCTC	CACCGTTGTAGCGCTC	CACCGTTGTAGCGCTC-1	138	3	8	40	0	190	0.726316	0.0157895	0.0421053	0.210526	0	1	0.515789	3.3389	1
GCCCGAATCCGTTCAT	GCCCGAAAGCGTTCAT	GCCCGAAAGCGTTCAT-1	159	46	28	32	0	266	0.597744	0.172932	0.105263	0.120301	0	1	0.424812	3.32224	1
CTTCAATAGTGCGGGT	CTTCAATTCTGCGGGT	CTTCAATTCTGCGGGT-1	62	7	7	18	0	96	0.645833	0.0729167	0.0729167	0.1875	0	1	0.458333	3.32068	1
GTGTAACTCGAACGTC	GTGTAACAGGAACGTC	GTGTAACAGGAACGTC-1	152	34	26	44	0	259	0.586873	0.131274	0.100386	0.169884	0	1	0.416988	3.31809	1
CATGCTCTCTTGCCCG	CATGCTCAGTTGCCCG	CATGCTCAGTTGCCCG-1	79	0	13	23	0	116	0.681034	0	0.112069	0.198276	0	1	0.482759	3.31788	1
GGTGGCTAGGGTCGAC	GGTGGCTTCGGTCGAC	GGTGGCTTCGGTCGAC-1	138	40	24	27	0	230	0.6	0.173913	0.104348	0.117391	0	1	0.426087	3.31678	1
TCGAACAAGCATCTAT	TCGAACATCCATCTAT	TCGAACATCCATCTAT-1	274	12	5	80	0	374	0.73262	0.0320856	0.013369	0.213904	0	1	0.518717	3.31669	1
CGACAGCTCTTCTCTT	CGACAGCAGTTCTCTT	CGACAGCAGTTCTCTT-1	93	24	5	27	0	150	0.62	0.16	0.0333333	0.18	0	1	0.44	3.31579	1
CATCGCTCATACGGAG	CATCGCTGTTACGGAG	CATCGCTGTTACGGAG-1	82	5	10	24	0	122	0.672131	0.0409836	0.0819672	0.196721	0	1	0.47541	3.29976	1
CGTAGTATCCCAGAGT	CGTAGTAAGCCAGAGT	CGTAGTAAGCCAGAGT-1	171	50	12	29	0	262	0.652672	0.19084	0.0458015	0.110687	0	1	0.461832	3.29951	1
CGTTAGATCGTCACTT	CGTTAGAAGGTCACTT	CGTTAGAAGGTCACTT-1	157	15	13	46	0	231	0.679654	0.0649351	0.0562771	0.199134	0	1	0.480519	3.29766	1
TGTTCATCAAACTTCG	TGTTCATGTAACTTCG	TGTTCATGTAACTTCG-1	113	31	33	18	0	195	0.579487	0.158974	0.169231	0.0923077	0	1	0.410256	3.28898	1
GGAGAACAGCGTAGGC	GGAGAACTCCGTAGGC	GGAGAACTCCGTAGGC-1	266	55	36	78	0	439	0.605923	0.125285	0.0820046	0.177677	0	1	0.428246	3.28183	1
AGATAGATCCTCGGCT	AGATAGAAGCTCGGCT	AGATAGAAGCTCGGCT-1	116	34	32	27	0	212	0.54717	0.160377	0.150943	0.127358	0	1	0.386792	3.27021	1
TTAGGGTTCCAATTCC	TTAGGGTAGCAATTCC	TTAGGGTAGCAATTCC-1	275	67	38	81	0	464	0.592672	0.144397	0.0818966	0.174569	0	1	0.418103	3.2653	1
ATCTTCACAACTGTTG	ATCTTCAGTACTGTTG	ATCTTCAGTACTGTTG-1	109	31	32	28	0	201	0.542289	0.154229	0.159204	0.139303	0	1	0.383085	3.26404	1
CCTCAACAGCTCAGGG	CCTCAACTCCTCAGGG	CCTCAACTCCTCAGGG-1	37	1	2	11	0	51	0.72549	0.0196078	0.0392157	0.215686	0	1	0.509804	3.25891	1
AACCATGGTCGACAGA	AACCATGCACGACAGA	AACCATGCACGACAGA-1	175	52	30	17	0	277	0.631769	0.187726	0.108303	0.0613718	0	1	0.444043	3.24575	1
AGGCCACTCCCTCTCT	AGGCCACAGCCTCTCT	AGGCCACAGCCTCTCT-1	115	29	34	31	0	211	0.545024	0.137441	0.161137	0.146919	0	1	0.383886	3.24315	1
CTTGAGAAGAAGCGTT	CTTGAGATCAAGCGTT	CTTGAGATCAAGCGTT-1	214	22	13	64	0	313	0.683706	0.0702875	0.0415335	0.204473	0	1	0.479233	3.23447	1
AGTCTCCTCGCCCACT	AGTCTCCAGGCCCACT	AGTCTCCAGGCCCACT-1	10	1	3	0	0	14	0.714286	0.0714286	0.214286	0	0	1	0.5	3.2293	1
CTACGGGGTACCAATC	CTACGGGCAACCAATC	CTACGGGCAACCAATC-1	120	36	7	16	0	179	0.670391	0.201117	0.0391061	0.0893855	0	1	0.469274	3.22281	1
CAGCGTGAGACTTGTT	CAGCGTGTCACTTGTT	CAGCGTGTCACTTGTT-1	120	14	13	36	0	185	0.648649	0.0756757	0.0702703	0.194595	0	1	0.454054	3.21929	1
GATTTCTTCAGAGGGC	GATTTCTAGAGAGGGC	GATTTCTAGAGAGGGC-1	147	44	25	31	0	247	0.595142	0.178138	0.101215	0.125506	0	1	0.417004	3.21648	1
TTCAGGAAGACGAACT	TTCAGGATCACGAACT	TTCAGGATCACGAACT-1	220	37	66	33	0	357	0.616246	0.103641	0.184874	0.092437	0	1	0.431373	3.2136	1
CTCAGGGAGGTTCCCA	CTCAGGGTCGTTCCCA	CTCAGGGTCGTTCCCA-1	126	20	6	38	0	191	0.659686	0.104712	0.0314136	0.198953	0	1	0.460733	3.20496	1
GTGTTAGGTAACTAGA	GTGTTAGCAAACTAGA	GTGTTAGCAAACTAGA-1	216	48	18	65	0	351	0.615385	0.136752	0.0512821	0.185185	0	1	0.430199	3.20406	1
CAACAACGTCGGCCAT	CAACAACCACGGCCAT	CAACAACCACGGCCAT-1	215	17	22	65	0	329	0.653495	0.0516717	0.0668693	0.197568	0	1	0.455927	3.19651	1
CTCTGGTGTCACTTAG	CTCTGGTCACACTTAG	CTCTGGTCACACTTAG-1	242	24	11	74	0	354	0.683616	0.0677966	0.0310734	0.20904	0	1	0.474576	3.16662	1
TACAGGTCACGTGTTA	TACAGGTGTCGTGTTA	TACAGGTGTCGTGTTA-1	115	27	16	35	0	195	0.589744	0.138462	0.0820513	0.179487	0	1	0.410256	3.16509	1
AACAAAGAGGAGCTGC	AACAAAGTCGAGCTGC	AACAAAGTCGAGCTGC-1	161	44	49	30	0	286	0.562937	0.153846	0.171329	0.104895	0	1	0.391608	3.15966	1
CTCCTCCGTGATCACT	CTCCTCCCAGATCACT	CTCCTCCCAGATCACT-1	157	42	16	48	0	264	0.594697	0.159091	0.0606061	0.181818	0	1	0.412879	3.15245	1
TGGGAGAGTGTCGTTA	TGGGAGACAGTCGTTA	TGGGAGACAGTCGTTA-1	212	44	26	65	0	348	0.609195	0.126437	0.0747126	0.186782	0	1	0.422414	3.14661	1
AGGATAAGTTGACCCG	AGGATAACATGACCCG	AGGATAACATGACCCG-1	13	2	4	3	0	22	0.590909	0.0909091	0.181818	0.136364	0	1	0.409091	3.1327	1
ACACGCGCAGTAAACA	ACACGCGGTGTAAACA	ACACGCGGTGTAAACA-1	137	42	41	42	0	263	0.520913	0.159696	0.155894	0.159696	0	1	0.361217	3.12861	1
TTGAGTGGTAGCGAAC	TTGAGTGCAAGCGAAC	TTGAGTGCAAGCGAAC-1	91	22	28	23	0	164	0.554878	0.134146	0.170732	0.140244	0	1	0.384146	3.12551	1
TGCAGTATCAAGTCAT	TGCAGTAAGAAGTCAT	TGCAGTAAGAAGTCAT-1	140	43	36	42	0	265	0.528302	0.162264	0.135849	0.158491	0	1	0.366038	3.12486	1
TGTAACGAGGCAATGT	TGTAACGTCGCAATGT	TGTAACGTCGCAATGT-1	314	90	42	97	0	548	0.572993	0.164234	0.0766423	0.177007	0	1	0.395985	3.11749	1
CCACGTTAGGGACTGC	CCACGTTTCGGACTGC	CCACGTTTCGGACTGC-1	282	19	12	88	0	402	0.701493	0.0472637	0.0298507	0.218905	0	1	0.482587	3.10824	1
AATGGAAAGTAGGCCG	AATGGAATCTAGGCCG	AATGGAATCTAGGCCG-1	168	52	43	40	0	306	0.54902	0.169935	0.140523	0.130719	0	1	0.379085	3.10679	1
AGTAACCCACAGGTAG	AGTAACCGTCAGGTAG	AGTAACCGTCAGGTAG-1	189	59	19	24	0	295	0.640678	0.2	0.0644068	0.0813559	0	1	0.440678	3.09847	1
GACTCAAAGTAGTCAG	GACTCAATCTAGTCAG	GACTCAATCTAGTCAG-1	148	46	35	38	0	270	0.548148	0.17037	0.12963	0.140741	0	1	0.377778	3.09446	1
TCTTGCGGTCTCCTTG	TCTTGCGCACTCCTTG	TCTTGCGCACTCCTTG-1	173	33	54	26	0	289	0.598616	0.114187	0.186851	0.0899654	0	1	0.411765	3.09176	1
ATCGTAGCAGTAGCAG	ATCGTAGGTGTAGCAG	ATCGTAGGTGTAGCAG-1	160	50	26	26	0	262	0.610687	0.19084	0.0992366	0.0992366	0	1	0.419847	3.09046	1
GATCACAAGTCCCATG	GATCACATCTCCCATG	GATCACATCTCCCATG-1	214	58	25	67	0	367	0.583106	0.158038	0.0681199	0.182561	0	1	0.400545	3.08009	1
GCTGCAGGTAGAGGTC	GCTGCAGCAAGAGGTC	GCTGCAGCAAGAGGTC-1	175	41	23	55	0	296	0.591216	0.138514	0.0777027	0.185811	0	1	0.405405	3.07039	1
ACTTAGGCAGTGAATA	ACTTAGGGTGTGAATA	ACTTAGGGTGTGAATA-1	225	35	71	32	0	367	0.613079	0.0953678	0.19346	0.0871935	0	1	0.419619	3.06241	1
CGGAATTCAAGCTCGC	CGGAATTGTAGCTCGC	CGGAATTGTAGCTCGC-1	38	9	2	12	0	61	0.622951	0.147541	0.0327869	0.196721	0	1	0.42623	3.06186	1
CAGAGCCGTGGTCAGA	CAGAGCCCAGGTCAGA	CAGAGCCCAGGTCAGA-1	130	30	22	41	0	226	0.575221	0.132743	0.0973451	0.181416	0	1	0.393805	3.05733	1
AACAAGAAGACGAACT	AACAAGATCACGAACT	AACAAGATCACGAACT-1	174	55	39	20	0	291	0.597938	0.189003	0.134021	0.0687285	0	1	0.408935	3.05491	1
AGCGCCAAGGTCGACG	AGCGCCATCGTCGACG	AGCGCCATCGTCGACG-1	89	28	26	28	0	172	0.517442	0.162791	0.151163	0.162791	0	1	0.354651	3.05249	1
TGAGCGCAGCTTCGAC	TGAGCGCTCCTTCGAC	TGAGCGCTCCTTCGAC-1	284	90	43	36	0	458	0.620087	0.196507	0.0938865	0.0786026	0	1	0.423581	3.05117	1
GACAGCCCACATTCCC	GACAGCCGTCATTCCC	GACAGCCGTCATTCCC-1	139	44	34	38	0	258	0.53876	0.170543	0.131783	0.147287	0	1	0.368217	3.0395	1
AAGCGTTCAAGCGTCC	AAGCGTTGTAGCGTCC	AAGCGTTGTAGCGTCC-1	167	53	35	36	0	292	0.571918	0.181507	0.119863	0.123288	0	1	0.390411	3.03863	1
TAGGAGGGTGGTGTTT	TAGGAGGCAGGTGTTT	TAGGAGGCAGGTGTTT-1	220	70	47	39	0	377	0.583554	0.185676	0.124668	0.103448	0	1	0.397878	3.03335	1
CGCCAGACAAACTTCG	CGCCAGAGTAACTTCG	CGCCAGAGTAACTTCG-1	109	19	13	35	0	176	0.619318	0.107955	0.0738636	0.198864	0	1	0.420455	3.01306	1
ACCGTTCAGAGAGTGG	ACCGTTCTCAGAGTGG	ACCGTTCTCAGAGTGG-1	109	35	26	19	0	192	0.567708	0.182292	0.135417	0.0989583	0	1	0.385417	3.00433	1
CTTCCTTCACACGACC	CTTCCTTGTCACGACC	CTTCCTTGTCACGACC-1	59	19	10	16	0	104	0.567308	0.182692	0.0961538	0.153846	0	1	0.384615	2.99601	1
CCCGGAAAGCTATTGT	CCCGGAATCCTATTGT	CCCGGAATCCTATTGT-1	108	14	5	35	0	165	0.654545	0.0848485	0.030303	0.212121	0	1	0.442424	2.99181	1
CCTGTTGAGTTTGCTA	CCTGTTGTCTTTGCTA	CCTGTTGTCTTTGCTA-1	111	15	4	36	0	167	0.664671	0.0898204	0.0239521	0.215569	0	1	0.449102	2.99097	1
ACTTTCATCTGCTCGC	ACTTTCAAGTGCTCGC	ACTTTCAAGTGCTCGC-1	31	9	5	10	0	55	0.563636	0.163636	0.0909091	0.181818	0	1	0.381818	2.99052	1
ATCGTCCCATCTGACA	ATCGTCCGTTCTGACA	ATCGTCCGTTCTGACA-1	40	13	3	5	0	62	0.645161	0.209677	0.0483871	0.0806452	0	1	0.435484	2.98238	1
AGGGAGTGTCCCTTGT	AGGGAGTCACCCTTGT	AGGGAGTCACCCTTGT-1	130	42	28	38	0	241	0.539419	0.174274	0.116183	0.157676	0	1	0.365145	2.98154	1
TTTCAGTTCCACGTCC	TTTCAGTAGCACGTCC	TTTCAGTAGCACGTCC-1	170	55	37	43	0	308	0.551948	0.178571	0.12013	0.13961	0	1	0.373377	2.98003	1
GTTAGACTCGTATCTC	GTTAGACAGGTATCTC	GTTAGACAGGTATCTC-1	123	14	19	40	0	197	0.624365	0.071066	0.0964467	0.203046	0	1	0.42132	2.9776	1
ATTCGTTGTGGAAGTC	ATTCGTTCAGGAAGTC	ATTCGTTCAGGAAGTC-1	166	54	23	27	0	271	0.612546	0.199262	0.0848708	0.099631	0	1	0.413284	2.97496	1
ACATGCAGTTGCAGGA	ACATGCACATGCAGGA	ACATGCACATGCAGGA-1	169	27	24	55	0	277	0.610108	0.0974729	0.0866426	0.198556	0	1	0.411552	2.97334	1
AGGATAAAGTTCTGGC	AGGATAATCTTCTGGC	AGGATAATCTTCTGGC-1	163	38	50	53	0	307	0.530945	0.123779	0.162866	0.172638	0	1	0.358306	2.96183	1
GACGCTGAGTCTATGT	GACGCTGTCTCTATGT	GACGCTGTCTCTATGT-1	210	20	20	69	0	321	0.654206	0.0623053	0.0623053	0.214953	0	1	0.439252	2.95264	1
GGAGATGAGTGCTTAT	GGAGATGTCTGCTTAT	GGAGATGTCTGCTTAT-1	198	48	31	65	0	344	0.575581	0.139535	0.0901163	0.188953	0	1	0.386628	2.94331	1
TGCATGAAGTTGCAAG	TGCATGATCTTGCAAG	TGCATGATCTTGCAAG-1	139	46	13	36	0	237	0.586498	0.194093	0.0548523	0.151899	0	1	0.392405	2.92268	1
CATGGTACACCTTTGC	CATGGTAGTCCTTTGC	CATGGTAGTCCTTTGC-1	42	1	3	14	0	61	0.688525	0.0163934	0.0491803	0.229508	0	1	0.459016	2.9165	1
TTTAGTCAGGTTCTGC	TTTAGTCTCGTTCTGC	TTTAGTCTCGTTCTGC-1	142	47	30	34	0	257	0.552529	0.182879	0.116732	0.132296	0	1	0.36965	2.91648	1
TTCACCGCATCCATTT	TTCACCGGTTCCATTT	TTCACCGGTTCCATTT-1	15	5	1	3	0	24	0.625	0.208333	0.0416667	0.125	0	1	0.416667	2.9084	1
ACGCACGCAGCGCTCA	ACGCACGGTGCGCTCA	ACGCACGGTGCGCTCA-1	39	9	6	13	0	67	0.58209	0.134328	0.0895522	0.19403	0	1	0.38806	2.90198	1
AGGTTGTGTCCTCGTT	AGGTTGTCACCTCGTT	AGGTTGTCACCTCGTT-1	78	25	26	21	0	152	0.513158	0.164474	0.171053	0.138158	0	1	0.342105	2.88953	1
TTCGGTCCAGAGCCAA	TTCGGTCGTGAGCCAA	TTCGGTCGTGAGCCAA-1	188	63	41	53	0	347	0.541787	0.181556	0.118156	0.152738	0	1	0.360231	2.88055	1
AGGTTGTCACGCTTAA	AGGTTGTGTCGCTTAA	AGGTTGTGTCGCTTAA-1	166	56	17	28	0	268	0.619403	0.208955	0.0634328	0.104478	0	1	0.410448	2.87457	1
TGGGAAGTCAAGCTCG	TGGGAAGAGAAGCTCG	TGGGAAGAGAAGCTCG-1	143	48	38	38	0	268	0.533582	0.179104	0.141791	0.141791	0	1	0.354478	2.87451	1
CAGGGCTTCATGCAGC	CAGGGCTAGATGCAGC	CAGGGCTAGATGCAGC-1	145	14	16	49	0	225	0.644444	0.0622222	0.0711111	0.217778	0	1	0.426667	2.87317	1
TCACAAGGTTAATGAG	TCACAAGCATAATGAG	TCACAAGCATAATGAG-1	290	39	31	98	0	460	0.630435	0.0847826	0.0673913	0.213043	0	1	0.417391	2.87135	1
CTTCCTTAGCCTTGGT	CTTCCTTTCCCTTGGT	CTTCCTTTCCCTTGGT-1	62	3	5	21	0	91	0.681319	0.032967	0.0549451	0.230769	0	1	0.450549	2.87129	1
GTGGGAAAGCAAGCCG	GTGGGAATCCAAGCCG	GTGGGAATCCAAGCCG-1	219	74	32	45	0	372	0.58871	0.198925	0.0860215	0.120968	0	1	0.389785	2.86567	1
CCAAGCGGTTCATCCC	CCAAGCGCATCATCCC	CCAAGCGCATCATCCC-1	268	18	8	91	0	388	0.690722	0.0463918	0.0206186	0.234536	0	1	0.456186	2.86551	1
GAGTTTGAGGTCGCTT	GAGTTTGTCGTCGCTT	GAGTTTGTCGTCGCTT-1	86	25	15	29	0	156	0.551282	0.160256	0.0961538	0.185897	0	1	0.365385	2.86518	1
GTAGAAATCTGCAAAT	GTAGAAAAGTGCAAAT	GTAGAAAAGTGCAAAT-1	222	60	35	75	0	394	0.563452	0.152284	0.0888325	0.190355	0	1	0.373096	2.86217	1
TGGTACATCCCGAACA	TGGTACAAGCCGAACA	TGGTACAAGCCGAACA-1	180	61	43	35	0	320	0.5625	0.190625	0.134375	0.109375	0	1	0.371875	2.85358	1
TGTGCGGCACCCTGAG	TGTGCGGGTCCCTGAG	TGTGCGGGTCCCTGAG-1	133	43	30	45	0	252	0.527778	0.170635	0.119048	0.178571	0	1	0.349206	2.85185	1
GGGACAATCATCGCTT	GGGACAAAGATCGCTT	GGGACAAAGATCGCTT-1	132	34	13	45	0	225	0.586667	0.151111	0.0577778	0.2	0	1	0.386667	2.84127	1
TTTATGCTCGTGCCAA	TTTATGCAGGTGCCAA	TTTATGCAGGTGCCAA-1	94	26	15	32	0	168	0.559524	0.154762	0.0892857	0.190476	0	1	0.369048	2.84086	1
CAGATTGGTGTCTACA	CAGATTGCAGTCTACA	CAGATTGCAGTCTACA-1	307	39	105	86	0	543	0.565378	0.0718232	0.19337	0.158379	0	1	0.372007	2.82921	1
CTCCGATAGCTTGAAG	CTCCGATTCCTTGAAG	CTCCGATTCCTTGAAG-1	195	24	15	67	0	304	0.641447	0.0789474	0.0493421	0.220395	0	1	0.421053	2.82753	1
TGCTTCGCACTAGTGT	TGCTTCGGTCTAGTGT	TGCTTCGGTCTAGTGT-1	41	14	12	11	0	79	0.518987	0.177215	0.151899	0.139241	0	1	0.341772	2.82556	1
ATGAGTCTCATGTTGA	ATGAGTCAGATGTTGA	ATGAGTCAGATGTTGA-1	35	12	3	9	0	62	0.564516	0.193548	0.0483871	0.145161	0	1	0.370968	2.8225	1
TGGTGATAGTCATGCC	TGGTGATTCTCATGCC	TGGTGATTCTCATGCC-1	114	36	26	39	0	220	0.518182	0.163636	0.118182	0.177273	0	1	0.340909	2.82039	1
AGTCTCCGTCTACCGG	AGTCTCCCACTACCGG	AGTCTCCCACTACCGG-1	102	35	22	25	0	186	0.548387	0.188172	0.11828	0.134409	0	1	0.360215	2.81769	1
TAGGGTTTCTACTGGG	TAGGGTTAGTACTGGG	TAGGGTTAGTACTGGG-1	131	45	22	37	0	238	0.55042	0.189076	0.092437	0.155462	0	1	0.361345	2.81511	1
AGAGAATCAAGCTGCC	AGAGAATGTAGCTGCC	AGAGAATGTAGCTGCC-1	168	27	20	58	0	274	0.613139	0.0985401	0.0729927	0.211679	0	1	0.40146	2.811	1
TGACCCTAGAGCGGAA	TGACCCTTCAGCGGAA	TGACCCTTCAGCGGAA-1	108	36	37	36	0	224	0.482143	0.160714	0.165179	0.160714	0	1	0.316964	2.80938	1
GAGTGTTAGCTAGCTC	GAGTGTTTCCTAGCTC	GAGTGTTTCCTAGCTC-1	61	21	8	20	0	111	0.54955	0.189189	0.0720721	0.18018	0	1	0.36036	2.80914	1
TGTCCCAGTGCAGTAG	TGTCCCACAGCAGTAG	TGTCCCACAGCAGTAG-1	269	93	28	38	0	429	0.62704	0.216783	0.0652681	0.0885781	0	1	0.410256	2.80902	1
ATCGTAGCAGTTACTG	ATCGTAGGTGTTACTG	ATCGTAGGTGTTACTG-1	148	51	39	47	0	286	0.517483	0.178322	0.136364	0.164336	0	1	0.339161	2.80097	1
GGAGGATAGGTAACCA	GGAGGATTCGTAACCA	GGAGGATTCGTAACCA-1	179	62	30	36	0	309	0.579288	0.200647	0.0970874	0.116505	0	1	0.378641	2.79751	1
TTTACTGAGTTACACT	TTTACTGTCTTACACT	TTTACTGTCTTACACT-1	133	33	42	46	0	258	0.515504	0.127907	0.162791	0.178295	0	1	0.337209	2.79086	1
AGCTCAATCTCATCCA	AGCTCAAAGTCATCCA	AGCTCAAAGTCATCCA-1	124	43	29	27	0	225	0.551111	0.191111	0.128889	0.12	0	1	0.36	2.79006	1
TCGTCCAGTGACTGCC	TCGTCCACAGACTGCC	TCGTCCACAGACTGCC-1	141	49	35	42	0	268	0.526119	0.182836	0.130597	0.156716	0	1	0.343284	2.78019	1
CAAGGGATCTCCCAAT	CAAGGGAAGTCCCAAT	CAAGGGAAGTCCCAAT-1	155	54	34	33	0	279	0.555556	0.193548	0.121864	0.11828	0	1	0.362007	2.77848	1
AGTAGCTAGTCTGCCA	AGTAGCTTCTCTGCCA	AGTAGCTTCTCTGCCA-1	118	39	41	33	0	233	0.506438	0.167382	0.175966	0.141631	0	1	0.330472	2.77706	1
ACAGAAAAGATTACGG	ACAGAAATCATTACGG	ACAGAAATCATTACGG-1	184	59	64	49	0	359	0.512535	0.164345	0.178273	0.13649	0	1	0.334262	2.77541	1
ACGTCCTAGCGCTTAC	ACGTCCTTCCGCTTAC	ACGTCCTTCCGCTTAC-1	20	5	3	7	0	35	0.571429	0.142857	0.0857143	0.2	0	1	0.371429	2.76871	1
TTTGATCAGATCTATC	TTTGATCTCATCTATC	TTTGATCTCATCTATC-1	143	50	35	43	0	273	0.52381	0.18315	0.128205	0.157509	0	1	0.340659	2.7637	1
CCTCTAGAGTTTCTAG	CCTCTAGTCTTTCTAG	CCTCTAGTCTTTCTAG-1	133	8	3	47	0	195	0.682051	0.0410256	0.0153846	0.241026	0	1	0.441026	2.75689	1
AGATCCATCTTCCATG	AGATCCAAGTTCCATG	AGATCCAAGTTCCATG-1	153	39	17	54	0	263	0.581749	0.148289	0.0646388	0.205323	0	1	0.376426	2.74819	1
CCACTTGCAATCGAGG	CCACTTGGTATCGAGG	CCACTTGGTATCGAGG-1	164	34	8	58	0	267	0.614232	0.127341	0.0299625	0.217228	0	1	0.397004	2.74716	1
AGTTCGAGTGTTTGGT	AGTTCGACAGTTTGGT	AGTTCGACAGTTTGGT-1	85	21	30	24	0	160	0.53125	0.13125	0.1875	0.15	0	1	0.34375	2.74051	1
TCTTGCGGTGCTCTGG	TCTTGCGCAGCTCTGG	TCTTGCGCAGCTCTGG-1	133	27	32	47	0	242	0.549587	0.11157	0.132231	0.194215	0	1	0.355372	2.74019	1
GGGTATTTCAGCATCG	GGGTATTAGAGCATCG	GGGTATTAGAGCATCG-1	164	56	48	58	0	327	0.501529	0.171254	0.146789	0.17737	0	1	0.324159	2.73005	1
CACCGTTGTAATACAG	CACCGTTCAAATACAG	CACCGTTCAAATACAG-1	90	12	24	32	0	159	0.566038	0.0754717	0.150943	0.201258	0	1	0.36478	2.7267	1
CATGCGGTCCCGAATG	CATGCGGAGCCGAATG	CATGCGGAGCCGAATG-1	123	6	13	44	0	186	0.66129	0.0322581	0.0698925	0.236559	0	1	0.424731	2.72263	1
TTCGATTCAATTGGCT	TTCGATTGTATTGGCT	TTCGATTGTATTGGCT-1	90	21	32	27	0	171	0.526316	0.122807	0.187135	0.157895	0	1	0.339181	2.72056	1
TGCATCCCAATCATGC	TGCATCCGTATCATGC	TGCATCCGTATCATGC-1	104	36	27	37	0	206	0.504854	0.174757	0.131068	0.179612	0	1	0.325243	2.71531	1
GTTTGGAGTCGCAAAG	GTTTGGACACGCAAAG	GTTTGGACACGCAAAG-1	168	41	31	60	0	302	0.556291	0.135762	0.102649	0.198675	0	1	0.357616	2.71374	1
GAATAGACACTGTAGT	GAATAGAGTCTGTAGT	GAATAGAGTCTGTAGT-1	115	41	30	34	0	222	0.518018	0.184685	0.135135	0.153153	0	1	0.333333	2.71217	1
GGTGATTGTTGGGTTT	GGTGATTCATGGGTTT	GGTGATTCATGGGTTT-1	98	26	35	28	0	189	0.518519	0.137566	0.185185	0.148148	0	1	0.333333	2.70778	1
GATCAGTGTCCGGAAA	GATCAGTCACCGGAAA	GATCAGTCACCGGAAA-1	137	49	38	45	0	269	0.509294	0.182156	0.141264	0.167286	0	1	0.327138	2.70246	1
CCCTCAAGTGAAGCTG	CCCTCAACAGAAGCTG	CCCTCAACAGAAGCTG-1	89	9	32	21	0	153	0.581699	0.0588235	0.20915	0.137255	0	1	0.372549	2.69997	1
CAGTTCCGTAATGCTC	CAGTTCCCAAATGCTC	CAGTTCCCAAATGCTC-1	61	9	8	22	0	100	0.61	0.09	0.08	0.22	0	1	0.39	2.69565	1
AAGCCATCACGGTGAA	AAGCCATGTCGGTGAA	AAGCCATGTCGGTGAA-1	175	63	33	52	0	325	0.538462	0.193846	0.101538	0.16	0	1	0.344615	2.69057	1
CATGAGTAGGACGATT	CATGAGTTCGACGATT	CATGAGTTCGACGATT-1	188	28	19	68	0	306	0.614379	0.0915033	0.0620915	0.222222	0	1	0.392157	2.68871	1
CGAGAAGTCCTGGAGT	CGAGAAGAGCTGGAGT	CGAGAAGAGCTGGAGT-1	237	86	12	21	0	359	0.660167	0.239554	0.0334262	0.0584958	0	1	0.420613	2.68546	1
ATCATTCTCATTGATG	ATCATTCAGATTGATG	ATCATTCAGATTGATG-1	72	26	20	21	0	139	0.517986	0.18705	0.143885	0.151079	0	1	0.330935	2.67945	1
GAAGGGTTCAGGACTC	GAAGGGTAGAGGACTC	GAAGGGTAGAGGACTC-1	248	49	26	90	0	414	0.599034	0.118357	0.0628019	0.217391	0	1	0.381643	2.67835	1
TACCTGCAGGTTCCCA	TACCTGCTCGTTCCCA	TACCTGCTCGTTCCCA-1	97	30	33	35	0	197	0.492386	0.152284	0.167513	0.177665	0	1	0.314721	2.67704	1
CGCGTGAGTATACGAA	CGCGTGACAATACGAA	CGCGTGACAATACGAA-1	203	74	16	30	0	325	0.624615	0.227692	0.0492308	0.0923077	0	1	0.396923	2.6699	1
CCTCTCCCATAGGACG	CCTCTCCGTTAGGACG	CCTCTCCGTTAGGACG-1	159	31	7	58	0	259	0.6139	0.119691	0.027027	0.223938	0	1	0.389961	2.66694	1
CTACCCAGTACTCCAA	CTACCCACAACTCCAA	CTACCCACAACTCCAA-1	175	64	9	28	0	278	0.629496	0.230216	0.0323741	0.100719	0	1	0.399281	2.66217	1
AGACAAAAGTGGACTA	AGACAAATCTGGACTA	AGACAAATCTGGACTA-1	181	66	35	61	0	347	0.521614	0.190202	0.100865	0.175793	0	1	0.331412	2.65539	1
GATTCGAAGCAGTACA	GATTCGATCCAGTACA	GATTCGATCCAGTACA-1	184	67	53	60	0	371	0.495957	0.180593	0.142857	0.161725	0	1	0.315364	2.65465	1
AACCAACCACGTTCAA	AACCAACGTCGTTCAA	AACCAACGTCGTTCAA-1	210	77	47	59	0	399	0.526316	0.192982	0.117794	0.14787	0	1	0.333333	2.64218	1
GGGTAGAAGTAGTACG	GGGTAGATCTAGTACG	GGGTAGATCTAGTACG-1	163	44	18	60	0	288	0.565972	0.152778	0.0625	0.208333	0	1	0.357639	2.63804	1
CAAGAGGTCCCTATCA	CAAGAGGAGCCTATCA	CAAGAGGAGCCTATCA-1	87	16	32	30	0	165	0.527273	0.0969697	0.193939	0.181818	0	1	0.333333	2.63447	1
TTTACCACAGCGTCGT	TTTACCAGTGCGTCGT	TTTACCAGTGCGTCGT-1	84	31	14	25	0	156	0.538462	0.198718	0.0897436	0.160256	0	1	0.339744	2.62776	1
CTGCATCAGTTCGACC	CTGCATCTCTTCGACC	CTGCATCTCTTCGACC-1	124	15	10	46	0	198	0.626263	0.0757576	0.0505051	0.232323	0	1	0.393939	2.62568	1
AACAGGGTCAAGGGAT	AACAGGGAGAAGGGAT	AACAGGGAGAAGGGAT-1	143	53	43	33	0	274	0.521898	0.193431	0.156934	0.120438	0	1	0.328467	2.61464	1
TCGAACAGTTGACTGT	TCGAACACATGACTGT	TCGAACACATGACTGT-1	27	8	10	8	0	53	0.509434	0.150943	0.188679	0.150943	0	1	0.320755	2.61443	1
ACGTTCCTCGAATTAC	ACGTTCCAGGAATTAC	ACGTTCCAGGAATTAC-1	81	30	29	21	0	162	0.5	0.185185	0.179012	0.12963	0	1	0.314815	2.6129	1
TAGCACACAGGCTGAA	TAGCACAGTGGCTGAA	TAGCACAGTGGCTGAA-1	156	58	37	39	0	293	0.532423	0.197952	0.12628	0.133106	0	1	0.334471	2.6084	1
CCGTTCACACCGGTGT	CCGTTCAGTCCGGTGT	CCGTTCAGTCCGGTGT-1	83	20	1	31	0	136	0.610294	0.147059	0.00735294	0.227941	0	1	0.382353	2.60692	1
CTGCTCACAGGATCAG	CTGCTCAGTGGATCAG	CTGCTCAGTGGATCAG-1	16	0	2	6	0	24	0.666667	0	0.0833333	0.25	0	1	0.416667	2.60256	1
CCTCTCCTCATACATG	CCTCTCCAGATACATG	CCTCTCCAGATACATG-1	56	7	0	21	0	86	0.651163	0.0813953	0	0.244186	0	1	0.406977	2.6011	1
GATCATGTCCTTCTAG	GATCATGAGCTTCTAG	GATCATGAGCTTCTAG-1	75	28	28	19	0	150	0.5	0.186667	0.186667	0.126667	0	1	0.313333	2.59322	1
CCTCTCCAGCGTGGGT	CCTCTCCTCCGTGGGT	CCTCTCCTCCGTGGGT-1	125	18	7	47	0	197	0.634518	0.0913706	0.035533	0.238579	0	1	0.395939	2.59281	1
GCAGGCTCAAGCGATG	GCAGGCTGTAGCGATG	GCAGGCTGTAGCGATG-1	114	43	13	24	0	199	0.572864	0.21608	0.0653266	0.120603	0	1	0.356784	2.57813	1
CGTAGTAGTAAGTGTA	CGTAGTACAAAGTGTA	CGTAGTACAAAGTGTA-1	224	29	14	85	0	354	0.632768	0.0819209	0.039548	0.240113	0	1	0.392655	2.56991	1
TCGAACAGTGCAGTAG	TCGAACACAGCAGTAG	TCGAACACAGCAGTAG-1	330	125	65	111	0	633	0.521327	0.197472	0.102686	0.175355	0	1	0.323855	2.56095	1
ATGAGTCTCAACTTCC	ATGAGTCAGAACTTCC	ATGAGTCAGAACTTCC-1	79	21	16	30	0	148	0.533784	0.141892	0.108108	0.202703	0	1	0.331081	2.55654	1
TACTGCCCACTGCAAT	TACTGCCGTCTGCAAT	TACTGCCGTCTGCAAT-1	150	57	35	30	0	277	0.541516	0.205776	0.126354	0.108303	0	1	0.33574	2.55596	1
GTTATGGTCGACCCAA	GTTATGGAGGACCCAA	GTTATGGAGGACCCAA-1	121	46	43	28	0	240	0.504167	0.191667	0.179167	0.116667	0	1	0.3125	2.54959	1
CAAGCTATCTCAACAA	CAAGCTAAGTCAACAA	CAAGCTAAGTCAACAA-1	175	10	15	67	0	270	0.648148	0.037037	0.0555556	0.248148	0	1	0.4	2.5495	1
AACCATGTCAAATCCA	AACCATGAGAAATCCA	AACCATGAGAAATCCA-1	118	45	33	22	0	218	0.541284	0.206422	0.151376	0.100917	0	1	0.334862	2.54727	1
TTGTTTGAGTACACTT	TTGTTTGTCTACACTT	TTGTTTGTCTACACTT-1	63	24	19	19	0	126	0.5	0.190476	0.150794	0.150794	0	1	0.309524	2.54394	1
GAGCTGCTCGTGCGAT	GAGCTGCAGGTGCGAT	GAGCTGCAGGTGCGAT-1	139	47	33	53	0	274	0.507299	0.171533	0.120438	0.193431	0	1	0.313869	2.54288	1
TCTGTCGGTCTATGTG	TCTGTCGCACTATGTG	TCTGTCGCACTATGTG-1	47	8	7	18	0	82	0.573171	0.097561	0.0853659	0.219512	0	1	0.353659	2.54091	1
CCTACGTCAACGGGAT	CCTACGTGTACGGGAT	CCTACGTGTACGGGAT-1	138	53	6	33	0	233	0.592275	0.227468	0.0257511	0.141631	0	1	0.364807	2.53624	1
CACAACATCGCACTCC	CACAACAAGGCACTCC	CACAACAAGGCACTCC-1	109	7	11	42	0	172	0.633721	0.0406977	0.0639535	0.244186	0	1	0.389535	2.53248	1
TCCTTCTCACTCACAA	TCCTTCTGTCTCACAA	TCCTTCTGTCTCACAA-1	179	18	10	69	0	280	0.639286	0.0642857	0.0357143	0.246429	0	1	0.392857	2.53203	1
TAACACGAGACCCTTG	TAACACGTCACCCTTG	TAACACGTCACCCTTG-1	52	12	6	20	0	90	0.577778	0.133333	0.0666667	0.222222	0	1	0.355556	2.5311	1
TGCAGATGTCTAAACC	TGCAGATCACTAAACC	TGCAGATCACTAAACC-1	154	59	43	53	0	311	0.495177	0.189711	0.138264	0.170418	0	1	0.305466	2.52954	1
CATTCATAGAGCAATC	CATTCATTCAGCAATC	CATTCATTCAGCAATC-1	91	22	35	23	0	172	0.52907	0.127907	0.203488	0.133721	0	1	0.325581	2.52505	1
GGTCTGGGTTCCGGTG	GGTCTGGCATCCGGTG	GGTCTGGCATCCGGTG-1	186	33	72	27	0	321	0.579439	0.102804	0.224299	0.0841121	0	1	0.35514	2.51576	1
GAGGGTAGTCTGTTCC	GAGGGTACACTGTTCC	GAGGGTACACTGTTCC-1	204	79	21	61	0	367	0.555858	0.215259	0.0572207	0.166213	0	1	0.340599	2.51204	1
GTCACGGAGAACGCTA	GTCACGGTCAACGCTA	GTCACGGTCAACGCTA-1	124	38	24	48	0	236	0.525424	0.161017	0.101695	0.20339	0	1	0.322034	2.50913	1
GGAGGTAAGGTCCATC	GGAGGTATCGTCCATC	GGAGGTATCGTCCATC-1	119	44	32	46	0	244	0.487705	0.180328	0.131148	0.188525	0	1	0.29918	2.50702	1
GCACGGTGTGGCATTT	GCACGGTCAGGCATTT	GCACGGTCAGGCATTT-1	221	86	25	50	0	384	0.575521	0.223958	0.0651042	0.130208	0	1	0.351562	2.50267	1
ATTTCACTCAACTGAT	ATTTCACAGAACTGAT	ATTTCACAGAACTGAT-1	121	47	16	37	0	225	0.537778	0.208889	0.0711111	0.164444	0	1	0.328889	2.50254	1
AACACACAGGGCCTTT	AACACACTCGGCCTTT	AACACACTCGGCCTTT-1	108	42	35	14	0	200	0.54	0.21	0.175	0.07	0	1	0.33	2.5	1
CACGTGGCACGCCACA	CACGTGGGTCGCCACA	CACGTGGGTCGCCACA-1	154	45	14	60	0	275	0.56	0.163636	0.0509091	0.218182	0	1	0.341818	2.49801	1
AAAGGTACATCCATTT	AAAGGTAGTTCCATTT	AAAGGTAGTTCCATTT-1	90	35	21	34	0	183	0.491803	0.191257	0.114754	0.185792	0	1	0.300546	2.49335	1
TTCCAATTCATCCGAG	TTCCAATAGATCCGAG	TTCCAATAGATCCGAG-1	177	69	46	57	0	352	0.502841	0.196023	0.130682	0.161932	0	1	0.306818	2.48924	1
CATTGTTAGAGCGGAA	CATTGTTTCAGCGGAA	CATTGTTTCAGCGGAA-1	87	32	34	23	0	179	0.486034	0.178771	0.189944	0.128492	0	1	0.296089	2.48086	1
TGACTCCTCGTCCCGT	TGACTCCAGGTCCCGT	TGACTCCAGGTCCCGT-1	173	68	33	32	0	308	0.561688	0.220779	0.107143	0.103896	0	1	0.340909	2.47721	1
CTAGGTAAGTTACGGA	CTAGGTATCTTACGGA	CTAGGTATCTTACGGA-1	28	11	4	9	0	52	0.538462	0.211538	0.0769231	0.173077	0	1	0.326923	2.47569	1
TGTACAGAGAGGAACG	TGTACAGTCAGGAACG	TGTACAGTCAGGAACG-1	132	52	36	33	0	255	0.517647	0.203922	0.141176	0.129412	0	1	0.313725	2.46654	1
TGCTTCGGTATTCACG	TGCTTCGCAATTCACG	TGCTTCGCAATTCACG-1	144	57	12	21	0	237	0.607595	0.240506	0.0506329	0.0886076	0	1	0.367089	2.46539	1
CTCTGGTTCATGAATC	CTCTGGTAGATGAATC	CTCTGGTAGATGAATC-1	96	16	10	38	0	161	0.596273	0.0993789	0.0621118	0.236025	0	1	0.360248	2.46428	1
ACCACAAGTCGCTGCA	ACCACAACACGCTGCA	ACCACAACACGCTGCA-1	111	44	19	21	0	199	0.557789	0.221106	0.0954774	0.105528	0	1	0.336683	2.45684	1
TGAGCATCAGATTCAC	TGAGCATGTGATTCAC	TGAGCATGTGATTCAC-1	227	82	40	90	0	441	0.514739	0.185941	0.0907029	0.204082	0	1	0.310658	2.45112	1
TGATCTTGTGTGTGGA	TGATCTTCAGTGTGGA	TGATCTTCAGTGTGGA-1	151	34	35	60	0	286	0.527972	0.118881	0.122378	0.20979	0	1	0.318182	2.44766	1
AGCCAATCATTATGCG	AGCCAATGTTTATGCG	AGCCAATGTTTATGCG-1	78	31	21	24	0	155	0.503226	0.2	0.135484	0.154839	0	1	0.303226	2.44393	1
CATGGTAAGCGATAGT	CATGGTATCCGATAGT	CATGGTATCCGATAGT-1	110	6	20	44	0	181	0.607735	0.0331492	0.110497	0.243094	0	1	0.364641	2.44073	1
AGAGCAGTCAAGCGAA	AGAGCAGAGAAGCGAA	AGAGCAGAGAAGCGAA-1	108	32	24	43	0	212	0.509434	0.150943	0.113208	0.20283	0	1	0.306604	2.4406	1
CGAGGCTCAGAGATTA	CGAGGCTGTGAGATTA	CGAGGCTGTGAGATTA-1	10	1	2	4	0	17	0.588235	0.0588235	0.117647	0.235294	0	1	0.352941	2.43885	1
AGCATCAAGCTACTGC	AGCATCATCCTACTGC	AGCATCATCCTACTGC-1	195	35	25	78	0	337	0.578635	0.103858	0.074184	0.231454	0	1	0.347181	2.43788	1
TCATTCAGTATCTAGC	TCATTCACAATCTAGC	TCATTCACAATCTAGC-1	145	58	32	31	0	270	0.537037	0.214815	0.118519	0.114815	0	1	0.322222	2.43328	1
GTCAGCGCAATCGCTA	GTCAGCGGTATCGCTA	GTCAGCGGTATCGCTA-1	194	12	13	78	0	299	0.648829	0.0401338	0.0434783	0.26087	0	1	0.38796	2.43228	1
TTAATCCTCCATTGAA	TTAATCCAGCATTGAA	TTAATCCAGCATTGAA-1	132	53	26	21	0	232	0.568966	0.228448	0.112069	0.0905172	0	1	0.340517	2.42805	1
TTCTAACAGCGCTTAC	TTCTAACTCCGCTTAC	TTCTAACTCCGCTTAC-1	25	10	8	7	0	51	0.490196	0.196078	0.156863	0.137255	0	1	0.294118	2.42721	1
TCGCACTGTCAATCTG	TCGCACTCACAATCTG	TCGCACTCACAATCTG-1	120	48	32	44	0	247	0.48583	0.194332	0.129555	0.178138	0	1	0.291498	2.42659	1
CATCCGTTCATGGCAC	CATCCGTAGATGGCAC	CATCCGTAGATGGCAC-1	102	9	23	41	0	176	0.579545	0.0511364	0.130682	0.232955	0	1	0.346591	2.42657	1
TACGTCCCATCGGCGT	TACGTCCGTTCGGCGT	TACGTCCGTTCGGCGT-1	110	44	32	40	0	227	0.484581	0.193833	0.140969	0.176211	0	1	0.290749	2.42641	1
CTCACTGCATCGAACT	CTCACTGGTTCGAACT	CTCACTGGTTCGAACT-1	5	2	2	2	0	11	0.454545	0.181818	0.181818	0.181818	0	1	0.272727	2.4218	1
AAGCGAGAGGGTAGAG	AAGCGAGTCGGTAGAG	AAGCGAGTCGGTAGAG-1	154	38	16	62	0	273	0.564103	0.139194	0.0586081	0.227106	0	1	0.336996	2.42129	1
CAAGACTGTAGGTTGG	CAAGACTCAAGGTTGG	CAAGACTCAAGGTTGG-1	129	52	15	28	0	224	0.575893	0.232143	0.0669643	0.125	0	1	0.34375	2.41962	1
CCTCACAGTCATACTG	CCTCACACACATACTG	CCTCACACACATACTG-1	47	9	1	19	0	76	0.618421	0.118421	0.0131579	0.25	0	1	0.368421	2.417	1
TCGTAGACACCAATCA	TCGTAGAGTCCAATCA	TCGTAGAGTCCAATCA-1	102	30	30	41	0	205	0.497561	0.146341	0.146341	0.2	0	1	0.297561	2.41696	1
GATAGAAAGCAAGCAT	GATAGAATCCAAGCAT	GATAGAATCCAAGCAT-1	181	43	26	73	0	324	0.558642	0.132716	0.0802469	0.225309	0	1	0.333333	2.41658	1
TAACCAGGTGCTAACT	TAACCAGCAGCTAACT	TAACCAGCAGCTAACT-1	97	39	27	31	0	195	0.497436	0.2	0.138462	0.158974	0	1	0.297436	2.41636	1
ACTTTGTAGTAACACG	ACTTTGTTCTAACACG	ACTTTGTTCTAACACG-1	146	18	59	19	0	244	0.598361	0.0737705	0.241803	0.0778689	0	1	0.356557	2.41602	1
TACGGGCTCTCTAACC	TACGGGCAGTCTAACC	TACGGGCAGTCTAACC-1	119	48	28	34	0	230	0.517391	0.208696	0.121739	0.147826	0	1	0.308696	2.41153	1
ACCCTTGTCCATGGGT	ACCCTTGAGCATGGGT	ACCCTTGAGCATGGGT-1	67	25	10	27	0	134	0.5	0.186567	0.0746269	0.201493	0	1	0.298507	2.41143	1
CTCTCAGCAGCTCTCT	CTCTCAGGTGCTCTCT	CTCTCAGGTGCTCTCT-1	79	26	7	32	0	144	0.548611	0.180556	0.0486111	0.222222	0	1	0.326389	2.4055	1
CTCGAGGCAGCACGCT	CTCGAGGGTGCACGCT	CTCGAGGGTGCACGCT-1	42	14	6	17	0	80	0.525	0.175	0.075	0.2125	0	1	0.3125	2.40449	1
CGGAACCAGCCATGGG	CGGAACCTCCCATGGG	CGGAACCTCCCATGGG-1	185	75	27	48	0	336	0.550595	0.223214	0.0803571	0.142857	0	1	0.327381	2.40378	1
ACGGTCGTCAAACACT	ACGGTCGAGAAACACT	ACGGTCGAGAAACACT-1	160	65	30	53	0	308	0.519481	0.211039	0.0974026	0.172078	0	1	0.308442	2.39542	1
AGATGAAAGCGAGCTG	AGATGAATCCGAGCTG	AGATGAATCCGAGCTG-1	81	33	11	22	0	147	0.55102	0.22449	0.0748299	0.14966	0	1	0.326531	2.39252	1
TTTCCTCAGGAGAATA	TTTCCTCTCGAGAATA	TTTCCTCTCGAGAATA-1	118	48	33	30	0	231	0.510823	0.207792	0.142857	0.12987	0	1	0.30303	2.39137	1
ACCATTTCACCTCCTA	ACCATTTGTCCTCCTA	ACCATTTGTCCTCCTA-1	135	55	46	26	0	263	0.513308	0.209125	0.174905	0.0988593	0	1	0.304183	2.38817	1
CCGGACATCCTTCATG	CCGGACAAGCTTCATG	CCGGACAAGCTTCATG-1	156	29	3	64	0	253	0.616601	0.114625	0.0118577	0.252964	0	1	0.363636	2.38283	1
AGAACAAGTACGAGGT	AGAACAACAACGAGGT	AGAACAACAACGAGGT-1	158	65	32	36	0	293	0.539249	0.221843	0.109215	0.122867	0	1	0.317406	2.36906	1
AGTGATCCAGGTTTGT	AGTGATCGTGGTTTGT	AGTGATCGTGGTTTGT-1	156	64	51	43	0	320	0.4875	0.2	0.159375	0.134375	0	1	0.2875	2.36905	1
CGAAGTTGTCGAAGAC	CGAAGTTCACGAAGAC	CGAAGTTCACGAAGAC-1	141	49	23	58	0	275	0.512727	0.178182	0.0836364	0.210909	0	1	0.301818	2.36626	1
GAAGGGTTCTTCTCTT	GAAGGGTAGTTCTCTT	GAAGGGTAGTTCTCTT-1	226	80	38	93	0	441	0.512472	0.181406	0.0861678	0.210884	0	1	0.301587	2.36536	1
TATTGCTAGTGCACCT	TATTGCTTCTGCACCT	TATTGCTTCTGCACCT-1	85	32	13	35	0	167	0.508982	0.191617	0.0778443	0.209581	0	1	0.299401	2.36351	1
AGTGTTGTCTCAACAA	AGTGTTGAGTCAACAA	AGTGTTGAGTCAACAA-1	102	42	38	33	0	218	0.46789	0.192661	0.174312	0.151376	0	1	0.275229	2.35808	1
CAGCAGCTCAATTCAG	CAGCAGCAGAATTCAG	CAGCAGCAGAATTCAG-1	70	7	15	29	0	122	0.57377	0.057377	0.122951	0.237705	0	1	0.336066	2.35672	1
AAGATAGGTTAGAAAC	AAGATAGCATAGAAAC	AAGATAGCATAGAAAC-1	116	48	34	37	0	238	0.487395	0.201681	0.142857	0.155462	0	1	0.285714	2.34974	1
GCAGTTATCTGCAGCA	GCAGTTAAGTGCAGCA	GCAGTTAAGTGCAGCA-1	116	46	31	48	0	244	0.47541	0.188525	0.127049	0.196721	0	1	0.278689	2.34814	1
GTAATCGCAATTGCCA	GTAATCGGTATTGCCA	GTAATCGGTATTGCCA-1	94	39	26	25	0	184	0.51087	0.211957	0.141304	0.13587	0	1	0.298913	2.34672	1
TGAGGGAAGGCACTCT	TGAGGGATCGCACTCT	TGAGGGATCGCACTCT-1	197	82	30	29	0	343	0.574344	0.239067	0.0874636	0.0845481	0	1	0.335277	2.34613	1
TGCACGGGTCGCTTAA	TGCACGGCACGCTTAA	TGCACGGCACGCTTAA-1	94	39	30	34	0	197	0.477157	0.19797	0.152284	0.172589	0	1	0.279188	2.34245	1
ACACGCGGTACAGATA	ACACGCGCAACAGATA	ACACGCGCAACAGATA-1	177	54	74	47	0	357	0.495798	0.151261	0.207283	0.131653	0	1	0.288515	2.32783	1
GAGGCAACACACTCAA	GAGGCAAGTCACTCAA	GAGGCAAGTCACTCAA-1	110	46	27	40	0	223	0.493274	0.206278	0.121076	0.179372	0	1	0.286996	2.32697	1
CGGCAGTCAACCTTCC	CGGCAGTGTACCTTCC	CGGCAGTGTACCTTCC-1	86	19	25	36	0	168	0.511905	0.113095	0.14881	0.214286	0	1	0.297619	2.32696	1
CCTATCGGTATCGTCA	CCTATCGCAATCGTCA	CCTATCGCAATCGTCA-1	133	16	2	56	0	207	0.642512	0.0772947	0.00966184	0.270531	0	1	0.371981	2.32599	1
TGGAGAGCACTGTGAT	TGGAGAGGTCTGTGAT	TGGAGAGGTCTGTGAT-1	143	60	26	41	0	271	0.527675	0.221402	0.095941	0.151292	0	1	0.306273	2.32355	1
GCCATTCGTACACACT	GCCATTCCAACACACT	GCCATTCCAACACACT-1	214	90	24	50	0	379	0.564644	0.237467	0.0633245	0.131926	0	1	0.327177	2.3221	1
ACCCTCAGTACAGTGG	ACCCTCACAACAGTGG	ACCCTCACAACAGTGG-1	102	43	17	28	0	190	0.536842	0.226316	0.0894737	0.147368	0	1	0.310526	2.31403	1
TACGGTACAATCTCTT	TACGGTAGTATCTCTT	TACGGTAGTATCTCTT-1	187	23	79	28	0	323	0.578947	0.0712074	0.244582	0.0866873	0	1	0.334365	2.31339	1
GGTGTTACACGGATTT	GGTGTTAGTCGGATTT	GGTGTTAGTCGGATTT-1	102	43	18	43	0	206	0.495146	0.208738	0.0873786	0.208738	0	1	0.286408	2.30937	1
TCGGGTGTCCAATAGT	TCGGGTGAGCAATAGT	TCGGGTGAGCAATAGT-1	109	37	28	46	0	221	0.493213	0.167421	0.126697	0.208145	0	1	0.285068	2.30678	1
AATGACCGTATGAACA	AATGACCCAATGAACA	AATGACCCAATGAACA-1	109	46	36	44	0	236	0.461864	0.194915	0.152542	0.186441	0	1	0.266949	2.30273	1
GAGGCCTAGTCTCTAA	GAGGCCTTCTCTCTAA	GAGGCCTTCTCTCTAA-1	121	51	48	48	0	274	0.441606	0.186131	0.175182	0.175182	0	1	0.255474	2.30257	1
TAGTGCAGTGCGGTTC	TAGTGCACAGCGGTTC	TAGTGCACAGCGGTTC-1	158	30	50	67	0	310	0.509677	0.0967742	0.16129	0.216129	0	1	0.293548	2.29815	1
AGACTCAAGAAGTGTC	AGACTCATCAAGTGTC	AGACTCATCAAGTGTC-1	73	31	16	15	0	136	0.536765	0.227941	0.117647	0.110294	0	1	0.308824	2.2979	1
GTGTGGCTCGCAGCTA	GTGTGGCAGGCAGCTA	GTGTGGCAGGCAGCTA-1	85	36	30	27	0	179	0.47486	0.201117	0.167598	0.150838	0	1	0.273743	2.29664	1
TACGTCCGTCTTCCTG	TACGTCCCACTTCCTG	TACGTCCCACTTCCTG-1	120	51	30	25	0	226	0.530973	0.225664	0.132743	0.110619	0	1	0.30531	2.29553	1
GCAGGCTAGCATTCAT	GCAGGCTTCCATTCAT	GCAGGCTTCCATTCAT-1	183	19	24	78	0	305	0.6	0.0622951	0.0786885	0.255738	0	1	0.344262	2.2955	1
GGTAACTCAACGATGG	GGTAACTGTACGATGG	GGTAACTGTACGATGG-1	139	59	33	48	0	279	0.498208	0.21147	0.11828	0.172043	0	1	0.286738	2.29471	1
AACCAACTCCCTCAGC	AACCAACAGCCTCAGC	AACCAACAGCCTCAGC-1	167	71	69	19	0	327	0.510703	0.217125	0.211009	0.058104	0	1	0.293578	2.29258	1
AATTTCCGTGTAACCT	AATTTCCCAGTAACCT	AATTTCCCAGTAACCT-1	40	17	17	7	0	81	0.493827	0.209877	0.209877	0.0864198	0	1	0.283951	2.29141	1
CTCAGTCTCCGTACAG	CTCAGTCAGCGTACAG	CTCAGTCAGCGTACAG-1	94	31	23	40	0	189	0.497354	0.164021	0.121693	0.21164	0	1	0.285714	2.28909	1
GGATCTAGTGGTGACA	GGATCTACAGGTGACA	GGATCTACAGGTGACA-1	82	17	12	35	0	146	0.561644	0.116438	0.0821918	0.239726	0	1	0.321918	2.28908	1
AGAGCCCGTTTGAGGG	AGAGCCCCATTGAGGG	AGAGCCCCATTGAGGG-1	7	3	0	1	0	11	0.636364	0.272727	0	0.0909091	0	1	0.363636	2.28617	1
GACTTCCTCAAGAACG	GACTTCCAGAAGAACG	GACTTCCAGAAGAACG-1	105	45	25	22	0	197	0.532995	0.228426	0.126904	0.111675	0	1	0.304569	2.27741	1
TGTTACTCAGTAGCAG	TGTTACTGTGTAGCAG	TGTTACTGTGTAGCAG-1	233	100	23	54	0	413	0.564165	0.242131	0.0556901	0.130751	0	1	0.322034	2.27725	1
ACCGTTCAGGAGTCCG	ACCGTTCTCGAGTCCG	ACCGTTCTCGAGTCCG-1	189	63	15	81	0	356	0.530899	0.176966	0.0421348	0.227528	0	1	0.303371	2.2772	1
CATGCTCTCTGGATTA	CATGCTCAGTGGATTA	CATGCTCAGTGGATTA-1	72	2	9	31	0	115	0.626087	0.0173913	0.0782609	0.269565	0	1	0.356522	2.27527	1
CTGCCATAGAGAGCGA	CTGCCATTCAGAGCGA	CTGCCATTCAGAGCGA-1	93	11	12	40	0	159	0.584906	0.0691824	0.0754717	0.251572	0	1	0.333333	2.27434	1
CATCCCAGTTCCTTGC	CATCCCACATCCTTGC	CATCCCACATCCTTGC-1	79	19	17	34	0	153	0.51634	0.124183	0.111111	0.222222	0	1	0.294118	2.26654	1
ATCGGCGTCGTTAGTA	ATCGGCGAGGTTAGTA	ATCGGCGAGGTTAGTA-1	51	14	14	22	0	102	0.5	0.137255	0.137255	0.215686	0	1	0.284314	2.25977	1
TCTGTCGGTAGGCCTC	TCTGTCGCAAGGCCTC	TCTGTCGCAAGGCCTC-1	181	78	52	76	0	393	0.46056	0.198473	0.132316	0.193384	0	1	0.262087	2.25717	1
CCCATTGGTCGGCTAC	CCCATTGCACGGCTAC	CCCATTGCACGGCTAC-1	53	23	3	22	0	101	0.524752	0.227723	0.029703	0.217822	0	1	0.29703	2.24948	1
CCGAACGAGAGAGTTC	CCGAACGTCAGAGTTC	CCGAACGTCAGAGTTC-1	140	36	1	61	0	241	0.580913	0.149378	0.00414938	0.253112	0	1	0.327801	2.24586	1
ACCGTTCAGGGTGTTA	ACCGTTCTCGGTGTTA	ACCGTTCTCGGTGTTA-1	92	40	18	24	0	176	0.522727	0.227273	0.102273	0.136364	0	1	0.295455	2.24521	1
TGCATGATCGGTATAT	TGCATGAAGGGTATAT	TGCATGAAGGGTATAT-1	124	27	54	33	0	243	0.510288	0.111111	0.222222	0.135802	0	1	0.288066	2.24047	1
GCAGCCACAGTAGGAC	GCAGCCAGTGTAGGAC	GCAGCCAGTGTAGGAC-1	227	63	58	99	0	450	0.504444	0.14	0.128889	0.22	0	1	0.284444	2.23671	1
AAACGAAGTACAACAA	AAACGAACAACAACAA	AAACGAACAACAACAA-1	199	47	37	87	0	372	0.534946	0.126344	0.0994624	0.233871	0	1	0.301075	2.23457	1
CTGTAGAAGAAGCCAT	CTGTAGATCAAGCCAT	CTGTAGATCAAGCCAT-1	219	31	22	96	0	371	0.590296	0.083558	0.0592992	0.25876	0	1	0.331536	2.23358	1
CTCAAGACACGAAGCA	CTCAAGAGTCGAAGCA	CTCAAGAGTCGAAGCA-1	89	20	18	39	0	167	0.532934	0.11976	0.107784	0.233533	0	1	0.299401	2.22941	1
AGACCCGTCGGAGTGG	AGACCCGAGGGAGTGG	AGACCCGAGGGAGTGG-1	112	49	31	42	0	235	0.476596	0.208511	0.131915	0.178723	0	1	0.268085	2.22687	1
GACCGTGCACACTACA	GACCGTGGTCACTACA	GACCGTGGTCACTACA-1	136	44	30	60	0	271	0.501845	0.162362	0.110701	0.221402	0	1	0.280443	2.21193	1
GCTTCACTCGCACTCC	GCTTCACAGGCACTCC	GCTTCACAGGCACTCC-1	43	8	11	19	0	83	0.518072	0.0963855	0.13253	0.228916	0	1	0.289157	2.21029	1
CAACGGCGTAAGGCTG	CAACGGCCAAAGGCTG	CAACGGCCAAAGGCTG-1	88	19	14	39	0	162	0.54321	0.117284	0.0864198	0.240741	0	1	0.302469	2.2063	1
ACGGAAGAGCGTGCGA	ACGGAAGTCCGTGCGA	ACGGAAGTCCGTGCGA-1	140	62	35	60	0	298	0.469799	0.208054	0.11745	0.201342	0	1	0.261745	2.20037	1
GCTTGGGAGATATGGC	GCTTGGGTCATATGGC	GCTTGGGTCATATGGC-1	133	51	34	59	0	277	0.480144	0.184116	0.122744	0.212996	0	1	0.267148	2.19799	1
ACGGGTCCACGACTGC	ACGGGTCGTCGACTGC	ACGGGTCGTCGACTGC-1	211	49	23	94	0	379	0.556728	0.129288	0.060686	0.248021	0	1	0.308707	2.19644	1
AACCATGCATCCGGTG	AACCATGGTTCCGGTG	AACCATGGTTCCGGTG-1	231	103	54	33	0	425	0.543529	0.242353	0.127059	0.0776471	0	1	0.301176	2.19347	1
CGCATGGAGCGGTAGC	CGCATGGTCCGGTAGC	CGCATGGTCCGGTAGC-1	139	34	21	62	0	257	0.540856	0.132296	0.0817121	0.241245	0	1	0.299611	2.1925	1
TAGACCAGTTAGATGA	TAGACCACATAGATGA	TAGACCACATAGATGA-1	163	73	9	31	0	279	0.584229	0.261649	0.0322581	0.111111	0	1	0.322581	2.18749	1
ATAGAGAGTTTGCCGG	ATAGAGACATTGCCGG	ATAGAGACATTGCCGG-1	105	34	17	47	0	207	0.507246	0.164251	0.0821256	0.227053	0	1	0.280193	2.18198	1
GCCAGTGTCGAACATT	GCCAGTGAGGAACATT	GCCAGTGAGGAACATT-1	223	100	40	54	0	421	0.529691	0.23753	0.0950119	0.128266	0	1	0.292162	2.18031	1
CAAGACTGTTACCATG	CAAGACTCATACCATG	CAAGACTCATACCATG-1	87	21	20	39	0	168	0.517857	0.125	0.119048	0.232143	0	1	0.285714	2.17994	1
CTGGCAGAGGTTGCCT	CTGGCAGTCGTTGCCT	CTGGCAGTCGTTGCCT-1	87	27	16	39	0	171	0.508772	0.157895	0.0935673	0.22807	0	1	0.280702	2.17907	1
TAAGCGTCACGTGATT	TAAGCGTGTCGTGATT	TAAGCGTGTCGTGATT-1	211	35	25	95	0	369	0.571816	0.0948509	0.0677507	0.257453	0	1	0.314363	2.1754	1
CTCCAACAGCAAGCCG	CTCCAACTCCAAGCCG	CTCCAACTCCAAGCCG-1	140	38	19	63	0	261	0.536398	0.145594	0.0727969	0.241379	0	1	0.295019	2.1736	1
AGTCAACAGAATCTTC	AGTCAACTCAATCTTC	AGTCAACTCAATCTTC-1	142	13	64	28	0	250	0.568	0.052	0.256	0.112	0	1	0.312	2.17293	1
CCATAAGAGATCTCTA	CCATAAGTCATCTCTA	CCATAAGTCATCTCTA-1	31	4	1	14	0	50	0.62	0.08	0.02	0.28	0	1	0.34	2.17241	1
AAGCCATCATCTCCAC	AAGCCATGTTCTCCAC	AAGCCATGTTCTCCAC-1	186	84	15	19	0	305	0.609836	0.27541	0.0491803	0.0622951	0	1	0.334426	2.17174	1
ACTTAGGAGCGTCACT	ACTTAGGTCCGTCACT	ACTTAGGTCCGTCACT-1	216	97	59	86	0	463	0.466523	0.209503	0.12743	0.185745	0	1	0.257019	2.17091	1
CAGTGCGCATCATCGA	CAGTGCGGTTCATCGA	CAGTGCGGTTCATCGA-1	199	18	9	90	0	317	0.62776	0.0567823	0.0283912	0.283912	0	1	0.343849	2.1699	1
ATCACAGAGATACGGT	ATCACAGTCATACGGT	ATCACAGTCATACGGT-1	133	60	18	38	0	250	0.532	0.24	0.072	0.152	0	1	0.292	2.168	1
TGCTCCAGTCAAGCTT	TGCTCCACACAAGCTT	TGCTCCACACAAGCTT-1	179	17	13	81	0	293	0.610922	0.0580205	0.0443686	0.276451	0	1	0.334471	2.16764	1
CAGATCACAATCTCGA	CAGATCAGTATCTCGA	CAGATCAGTATCTCGA-1	137	14	9	62	0	224	0.611607	0.0625	0.0401786	0.276786	0	1	0.334821	2.1675	1
ATTACTCAGTCCCAAC	ATTACTCTCTCCCAAC	ATTACTCTCTCCCAAC-1	102	35	46	31	0	214	0.476636	0.163551	0.214953	0.14486	0	1	0.261682	2.16327	1
ATGGGAGCATTGGGTT	ATGGGAGGTTTGGGTT	ATGGGAGGTTTGGGTT-1	93	42	21	29	0	186	0.5	0.225806	0.112903	0.155914	0	1	0.274194	2.16279	1
GGTTCTCTCGTTCAGG	GGTTCTCAGGTTCAGG	GGTTCTCAGGTTCAGG-1	82	37	18	33	0	174	0.471264	0.212644	0.103448	0.189655	0	1	0.258621	2.16159	1
GGGAGATCATAGAGAT	GGGAGATGTTAGAGAT	GGGAGATGTTAGAGAT-1	82	36	28	37	0	186	0.44086	0.193548	0.150538	0.198925	0	1	0.241935	2.158	1
TCATCATCACCGTACG	TCATCATGTCCGTACG	TCATCATGTCCGTACG-1	172	78	57	32	0	340	0.505882	0.229412	0.167647	0.0941176	0	1	0.276471	2.15479	1
CTCCACACATCCTTGC	CTCCACAGTTCCTTGC	CTCCACAGTTCCTTGC-1	110	32	16	50	0	211	0.521327	0.151659	0.0758294	0.236967	0	1	0.28436	2.15141	1
GCATTAGAGTCGAGTA	GCATTAGTCTCGAGTA	GCATTAGTCTCGAGTA-1	99	35	45	36	0	217	0.456221	0.16129	0.207373	0.165899	0	1	0.248848	2.1448	1
TACCCACAGTGATGGT	TACCCACTCTGATGGT	TACCCACTCTGATGGT-1	110	50	44	38	0	244	0.45082	0.204918	0.180328	0.155738	0	1	0.245902	2.14416	1
TACAGGTGTCTTGGGC	TACAGGTCACTTGGGC	TACAGGTCACTTGGGC-1	138	63	12	52	0	266	0.518797	0.236842	0.0451128	0.195489	0	1	0.281955	2.14225	1
GTTTACTGTTGACGTT	GTTTACTCATGACGTT	GTTTACTCATGACGTT-1	70	20	17	32	0	139	0.503597	0.143885	0.122302	0.230216	0	1	0.273381	2.13807	1
AGGTGTTGTCAACGAG	AGGTGTTCACAACGAG	AGGTGTTCACAACGAG-1	116	34	34	53	0	237	0.489451	0.14346	0.14346	0.223629	0	1	0.265823	2.1378	1
TTTCAGTGTGACCGCT	TTTCAGTCAGACCGCT	TTTCAGTCAGACCGCT-1	96	44	15	39	0	197	0.48731	0.22335	0.0761421	0.19797	0	1	0.263959	2.13117	1
CATTGTTCAATCCTTT	CATTGTTGTATCCTTT	CATTGTTGTATCCTTT-1	126	15	13	58	0	215	0.586047	0.0697674	0.0604651	0.269767	0	1	0.316279	2.13051	1
AGTAGCTTCGGCAATC	AGTAGCTAGGGCAATC	AGTAGCTAGGGCAATC-1	157	72	70	43	0	345	0.455072	0.208696	0.202899	0.124638	0	1	0.246377	2.12657	1
TATCCTACACGATGCC	TATCCTAGTCGATGCC	TATCCTAGTCGATGCC-1	120	55	49	47	0	273	0.43956	0.201465	0.179487	0.172161	0	1	0.238095	2.12593	1
AGTACTGCAAAGCAAT	AGTACTGGTAAGCAAT	AGTACTGGTAAGCAAT-1	109	48	33	50	0	242	0.450413	0.198347	0.136364	0.206612	0	1	0.243802	2.12552	1
ATGTCCCTCTGTTCCA	ATGTCCCAGTGTTCCA	ATGTCCCAGTGTTCCA-1	117	42	19	54	0	235	0.497872	0.178723	0.0808511	0.229787	0	1	0.268085	2.11801	1
TCGGATAGTATGTGGG	TCGGATACAATGTGGG	TCGGATACAATGTGGG-1	102	44	24	47	0	223	0.457399	0.197309	0.107623	0.210762	0	1	0.246637	2.1172	1
CGGAGAAGTTATTCGG	CGGAGAACATATTCGG	CGGAGAACATATTCGG-1	175	40	27	81	0	325	0.538462	0.123077	0.0830769	0.249231	0	1	0.289231	2.11573	1
CTACAGAGTATTAGGA	CTACAGACAATTAGGA	CTACAGACAATTAGGA-1	28	13	0	3	0	45	0.622222	0.288889	0	0.0666667	0	1	0.333333	2.11524	1
GACTCAAGTAGAGGCT	GACTCAACAAGAGGCT	GACTCAACAAGAGGCT-1	80	27	17	37	0	162	0.493827	0.166667	0.104938	0.228395	0	1	0.265432	2.11341	1
ATTCCTATCACATCCT	ATTCCTAAGACATCCT	ATTCCTAAGACATCCT-1	123	57	33	31	0	246	0.5	0.231707	0.134146	0.126016	0	1	0.268293	2.10999	1
GAACGTTAGTGTTCAT	GAACGTTTCTGTTCAT	GAACGTTTCTGTTCAT-1	69	32	14	27	0	142	0.485915	0.225352	0.0985915	0.190141	0	1	0.260563	2.10712	1
TCCTGCAGTAGACGAC	TCCTGCACAAGACGAC	TCCTGCACAAGACGAC-1	301	45	140	92	0	584	0.515411	0.0770548	0.239726	0.157534	0	1	0.275685	2.10395	1
CGACAGCTCTAACGAT	CGACAGCAGTAACGAT	CGACAGCAGTAACGAT-1	105	10	15	49	0	182	0.576923	0.0549451	0.0824176	0.269231	0	1	0.307692	2.10193	1
CCTCTCCCAACCTAAC	CCTCTCCGTACCTAAC	CCTCTCCGTACCTAAC-1	186	40	7	87	0	321	0.579439	0.124611	0.0218069	0.271028	0	1	0.308411	2.09744	1
GATTCTTCAGATAGTA	GATTCTTGTGATAGTA	GATTCTTGTGATAGTA-1	105	49	32	22	0	208	0.504808	0.235577	0.153846	0.105769	0	1	0.269231	2.09632	1
GAGTCTAAGGGCTTGG	GAGTCTATCGGCTTGG	GAGTCTATCGGCTTGG-1	118	37	37	55	0	248	0.475806	0.149194	0.149194	0.221774	0	1	0.254032	2.09603	1
TTAGGGTTCCTTAGTC	TTAGGGTAGCTTAGTC	TTAGGGTAGCTTAGTC-1	139	65	64	45	0	315	0.44127	0.206349	0.203175	0.142857	0	1	0.234921	2.08584	1
TGGAGGACAATAGGAT	TGGAGGAGTATAGGAT	TGGAGGAGTATAGGAT-1	102	48	19	23	0	195	0.523077	0.246154	0.0974359	0.117949	0	1	0.276923	2.08108	1
ACATCCCGTCTCACTC	ACATCCCCACTCACTC	ACATCCCCACTCACTC-1	121	39	25	57	0	242	0.5	0.161157	0.103306	0.235537	0	1	0.264463	2.07708	1
CGTTCTGTCTGCACAG	CGTTCTGAGTGCACAG	CGTTCTGAGTGCACAG-1	93	44	3	10	0	151	0.615894	0.291391	0.0198675	0.0662252	0	1	0.324503	2.07669	1
CTACTATCAGGCCTCA	CTACTATGTGGCCTCA	CTACTATGTGGCCTCA-1	144	33	17	68	0	264	0.545455	0.125	0.0643939	0.257576	0	1	0.287879	2.07588	1
ACGTACAAGTTTGGAG	ACGTACATCTTTGGAG	ACGTACATCTTTGGAG-1	17	6	8	6	0	37	0.459459	0.162162	0.216216	0.162162	0	1	0.243243	2.07527	1
AGAGAGCCATGGGTAG	AGAGAGCGTTGGGTAG	AGAGAGCGTTGGGTAG-1	110	33	46	52	0	241	0.456432	0.136929	0.190871	0.215768	0	1	0.240664	2.06598	1
CCCTGATAGTTCCTAA	CCCTGATTCTTCCTAA	CCCTGATTCTTCCTAA-1	101	22	7	48	0	178	0.567416	0.123596	0.0393258	0.269663	0	1	0.297753	2.06468	1
AGTTCGAGTACTACGT	AGTTCGACAACTACGT	AGTTCGACAACTACGT-1	141	67	20	23	0	253	0.557312	0.264822	0.0790514	0.0909091	0	1	0.29249	2.06429	1
GTGGAAGGTAACCACT	GTGGAAGCAAACCACT	GTGGAAGCAAACCACT-1	135	43	32	64	0	275	0.490909	0.156364	0.116364	0.232727	0	1	0.258182	2.06367	1
GATCATGGTATCTCGA	GATCATGCAATCTCGA	GATCATGCAATCTCGA-1	116	46	25	55	0	246	0.471545	0.186992	0.101626	0.223577	0	1	0.247967	2.06161	1
GATAGAACATTGGCTA	GATAGAAGTTTGGCTA	GATAGAAGTTTGGCTA-1	116	55	42	36	0	251	0.462151	0.219124	0.167331	0.143426	0	1	0.243028	2.06069	1
ATGACCACACACTCGG	ATGACCAGTCACTCGG	ATGACCAGTCACTCGG-1	118	38	56	31	0	247	0.477733	0.153846	0.226721	0.125506	0	1	0.251012	2.06037	1
TACCTGCCAAAGTAGT	TACCTGCGTAAGTAGT	TACCTGCGTAAGTAGT-1	208	52	32	99	0	399	0.521303	0.130326	0.0802005	0.24812	0	1	0.273183	2.05836	1
CAACAGTCAAAGGTCG	CAACAGTGTAAGGTCG	CAACAGTGTAAGGTCG-1	243	28	20	116	0	410	0.592683	0.0682927	0.0487805	0.282927	0	1	0.309756	2.05745	1
CGGAGAATCTGCTCGC	CGGAGAAAGTGCTCGC	CGGAGAAAGTGCTCGC-1	21	10	8	10	0	50	0.42	0.2	0.16	0.2	0	1	0.22	2.04762	1
CTTTCGGCAAGACGTG	CTTTCGGGTAGACGTG	CTTTCGGGTAGACGTG-1	69	20	21	33	0	145	0.475862	0.137931	0.144828	0.227586	0	1	0.248276	2.04499	1
CATACAGAGCTCTGCA	CATACAGTCCTCTGCA	CATACAGTCCTCTGCA-1	77	17	11	37	0	142	0.542254	0.119718	0.0774648	0.260563	0	1	0.28169	2.04112	1
TTCAATCGTGCTGAAG	TTCAATCCAGCTGAAG	TTCAATCCAGCTGAAG-1	121	54	35	58	0	270	0.448148	0.2	0.12963	0.214815	0	1	0.233333	2.03789	1
CCAAGCGAGGCTAGCG	CCAAGCGTCGCTAGCG	CCAAGCGTCGCTAGCG-1	87	26	9	42	0	165	0.527273	0.157576	0.0545455	0.254545	0	1	0.272727	2.03093	1
TTTAGTCAGACCGCTT	TTTAGTCTCACCGCTT	TTTAGTCTCACCGCTT-1	77	33	37	37	0	184	0.418478	0.179348	0.201087	0.201087	0	1	0.217391	2.02987	1
CATGGTACACAAATCC	CATGGTAGTCAAATCC	CATGGTAGTCAAATCC-1	58	28	7	21	0	116	0.5	0.241379	0.0603448	0.181034	0	1	0.258621	2.02881	1
AACCTGAAGTAGCCAA	AACCTGATCTAGCCAA	AACCTGATCTAGCCAA-1	208	101	33	23	0	371	0.560647	0.272237	0.0889488	0.0619946	0	1	0.28841	2.02187	1
GTGCTTCCATAGTCGT	GTGCTTCGTTAGTCGT	GTGCTTCGTTAGTCGT-1	60	29	20	24	0	137	0.437956	0.211679	0.145985	0.175182	0	1	0.226277	2.02074	1
CAGATCATCGATCACG	CAGATCAAGGATCACG	CAGATCAAGGATCACG-1	144	17	20	70	0	254	0.566929	0.0669291	0.0787402	0.275591	0	1	0.291339	2.02013	1
ACGTACAAGCTAAACG	ACGTACATCCTAAACG	ACGTACATCCTAAACG-1	132	39	64	39	0	275	0.48	0.141818	0.232727	0.141818	0	1	0.247273	2.01873	1
TGCGATAAGCATTTAC	TGCGATATCCATTTAC	TGCGATATCCATTTAC-1	281	64	31	137	0	519	0.541426	0.123314	0.0597303	0.263969	0	1	0.277457	2.01273	1
ACATCGACATGGTAGG	ACATCGAGTTGGTAGG	ACATCGAGTTGGTAGG-1	107	52	35	45	0	242	0.442149	0.214876	0.144628	0.18595	0	1	0.227273	2.01066	1
GGTGTTACACTGTAGT	GGTGTTAGTCTGTAGT	GGTGTTAGTCTGTAGT-1	133	65	20	34	0	253	0.525692	0.256917	0.0790514	0.134387	0	1	0.268775	2.00696	1
TCCACGTAGTCAATCT	TCCACGTTCTCAATCT	TCCACGTTCTCAATCT-1	180	58	88	35	0	361	0.498615	0.160665	0.243767	0.0969529	0	1	0.254848	2.00426	1
TGACGCGCAGACTATC	TGACGCGGTGACTATC	TGACGCGGTGACTATC-1	239	117	49	47	0	455	0.525275	0.257143	0.107692	0.103297	0	1	0.268132	2.0037	1
TCCACGTCAACGACAG	TCCACGTGTACGACAG	TCCACGTGTACGACAG-1	139	68	16	56	0	280	0.496429	0.242857	0.0571429	0.2	0	1	0.253571	2.00282	1
CTACATTTCCTGTTAC	CTACATTAGCTGTTAC	CTACATTAGCTGTTAC-1	86	22	42	40	0	193	0.445596	0.11399	0.217617	0.207254	0	1	0.227979	2.00159	1
AGGACTTCACAGATTC	AGGACTTGTCAGATTC	AGGACTTGTCAGATTC-1	161	79	46	40	0	326	0.493865	0.242331	0.141104	0.122699	0	1	0.251534	1.99684	1
CCACTTGTCGATACCG	CCACTTGAGGATACCG	CCACTTGAGGATACCG-1	91	16	3	45	0	157	0.579618	0.101911	0.0191083	0.286624	0	1	0.292994	1.98776	1
TGACTCCCAGGGACAT	TGACTCCGTGGGACAT	TGACTCCGTGGGACAT-1	134	38	66	55	0	297	0.451178	0.127946	0.222222	0.185185	0	1	0.228956	1.98594	1
CAGATACGTCAATGTC	CAGATACCACAATGTC	CAGATACCACAATGTC-1	97	23	18	48	0	189	0.513228	0.121693	0.0952381	0.253968	0	1	0.259259	1.98216	1
AATGCCATCGCCCGTT	AATGCCAAGGCCCGTT	AATGCCAAGGCCCGTT-1	143	22	71	27	0	267	0.535581	0.082397	0.265918	0.101124	0	1	0.269663	1.97733	1
ATTCACTAGTCGCGTT	ATTCACTTCTCGCGTT	ATTCACTTCTCGCGTT-1	89	44	34	39	0	206	0.432039	0.213592	0.165049	0.18932	0	1	0.218447	1.97699	1
ATTCAGGTCATCACTC	ATTCAGGAGATCACTC	ATTCAGGAGATCACTC-1	87	40	34	43	0	206	0.42233	0.194175	0.165049	0.208738	0	1	0.213592	1.97648	1
TTGGGTATCTGCAAAT	TTGGGTAAGTGCAAAT	TTGGGTAAGTGCAAAT-1	93	42	33	46	0	214	0.434579	0.196262	0.154206	0.214953	0	1	0.219626	1.97632	1
ATCACTTGTGACCATT	ATCACTTCAGACCATT	ATCACTTCAGACCATT-1	93	40	43	46	0	222	0.418919	0.18018	0.193694	0.207207	0	1	0.211712	1.9747	1
TCTCAGCAGGGTGAAG	TCTCAGCTCGGTGAAG	TCTCAGCTCGGTGAAG-1	243	41	20	121	0	432	0.5625	0.0949074	0.0462963	0.280093	0	1	0.282407	1.97351	1
GTCCCATAGACGGAGA	GTCCCATTCACGGAGA	GTCCCATTCACGGAGA-1	185	92	43	56	0	380	0.486842	0.242105	0.113158	0.147368	0	1	0.244737	1.97077	1
GTTGCTCGTGTCAGAG	GTTGCTCCAGTCAGAG	GTTGCTCCAGTCAGAG-1	10	4	2	5	0	21	0.47619	0.190476	0.0952381	0.238095	0	1	0.238095	1.95969	1
GAAGCCCCATCGATTG	GAAGCCCGTTCGATTG	GAAGCCCGTTCGATTG-1	126	63	50	37	0	277	0.454874	0.227437	0.180505	0.133574	0	1	0.227437	1.95788	1
CCACGTTAGGGAAGGT	CCACGTTTCGGAAGGT	CCACGTTTCGGAAGGT-1	42	19	10	21	0	93	0.451613	0.204301	0.107527	0.225806	0	1	0.225806	1.95759	1
GTTTACTGTGCACGAA	GTTTACTCAGCACGAA	GTTTACTCAGCACGAA-1	78	34	22	39	0	174	0.448276	0.195402	0.126437	0.224138	0	1	0.224138	1.95729	1
GTGCACGAGGCTTTAT	GTGCACGTCGCTTTAT	GTGCACGTCGCTTTAT-1	28	12	14	9	0	63	0.444444	0.190476	0.222222	0.142857	0	1	0.222222	1.95694	1
CGAGAAGCAGTCTCCT	CGAGAAGGTGTCTCCT	CGAGAAGGTGTCTCCT-1	178	22	14	90	0	307	0.579805	0.0716612	0.0456026	0.29316	0	1	0.286645	1.94552	1
GATGGAGGTGCACACC	GATGGAGCAGCACACC	GATGGAGCAGCACACC-1	93	47	18	28	0	187	0.497326	0.251337	0.0962567	0.149733	0	1	0.245989	1.94127	1
ACAGCCGCAGAGAGGG	ACAGCCGGTGAGAGGG	ACAGCCGGTGAGAGGG-1	176	56	37	89	0	359	0.490251	0.155989	0.103064	0.247911	0	1	0.24234	1.93963	1
GACCCTTCACCTGGGT	GACCCTTGTCCTGGGT	GACCCTTGTCCTGGGT-1	99	50	47	37	0	237	0.417722	0.21097	0.198312	0.156118	0	1	0.206751	1.93565	1
GAAGGGTTCTGTACAA	GAAGGGTAGTGTACAA	GAAGGGTAGTGTACAA-1	152	50	51	77	0	332	0.457831	0.150602	0.153614	0.231928	0	1	0.225904	1.93376	1
GAATAGAGTCTGCGAC	GAATAGACACTGCGAC	GAATAGACACTGCGAC-1	228	116	17	35	0	398	0.572864	0.291457	0.0427136	0.0879397	0	1	0.281407	1.93349	1
AGGCATTTCAGCCATG	AGGCATTAGAGCCATG	AGGCATTAGAGCCATG-1	77	39	21	36	0	174	0.442529	0.224138	0.12069	0.206897	0	1	0.218391	1.93274	1
CCGATCTCATGGATCT	CCGATCTGTTGGATCT	CCGATCTGTTGGATCT-1	157	19	0	80	0	256	0.613281	0.0742188	0	0.3125	0	1	0.300781	1.93266	1
GCCGTGACACGCCTAG	GCCGTGAGTCGCCTAG	GCCGTGAGTCGCCTAG-1	234	88	33	119	0	478	0.48954	0.1841	0.0690377	0.248954	0	1	0.240586	1.92907	1
AACAAAGTCGCTGTAG	AACAAAGAGGCTGTAG	AACAAAGAGGCTGTAG-1	198	101	39	15	0	358	0.553073	0.282123	0.108939	0.0418994	0	1	0.27095	1.92752	1
AAAGTCCCATGGGATG	AAAGTCCGTTGGGATG	AAAGTCCGTTGGGATG-1	96	49	30	29	0	207	0.463768	0.236715	0.144928	0.140097	0	1	0.227053	1.92031	1
CTCCGATTCAGCTGAC	CTCCGATAGAGCTGAC	CTCCGATAGAGCTGAC-1	154	22	24	79	0	280	0.55	0.0785714	0.0857143	0.282143	0	1	0.267857	1.91687	1
CATAGACCACACTAGT	CATAGACGTCACTAGT	CATAGACGTCACTAGT-1	150	7	77	35	0	273	0.549451	0.025641	0.282051	0.128205	0	1	0.267399	1.91559	1
TAGGTACTCGTCATCT	TAGGTACAGGTCATCT	TAGGTACAGGTCATCT-1	126	42	65	45	0	281	0.448399	0.149466	0.231317	0.160142	0	1	0.217082	1.89957	1
TCGAAGTCACTATGAC	TCGAAGTGTCTATGAC	TCGAAGTGTCTATGAC-1	77	20	4	40	0	143	0.538462	0.13986	0.027972	0.27972	0	1	0.258741	1.89307	1
ATCTCTATCCCTGAAG	ATCTCTAAGCCTGAAG	ATCTCTAAGCCTGAAG-1	75	39	12	19	0	147	0.510204	0.265306	0.0816327	0.129252	0	1	0.244898	1.88955	1
GGGAGTAAGATCGCAA	GGGAGTATCATCGCAA	GGGAGTATCATCGCAA-1	207	29	4	108	0	348	0.594828	0.0833333	0.0114943	0.310345	0	1	0.284483	1.88805	1
CTGGCAGCATTCCAAG	CTGGCAGGTTTCCAAG	CTGGCAGGTTTCCAAG-1	150	44	36	78	0	309	0.485437	0.142395	0.116505	0.252427	0	1	0.23301	1.8879	1
ATTATCCCAGACCGAA	ATTATCCGTGACCGAA	ATTATCCGTGACCGAA-1	194	48	31	101	0	377	0.514589	0.127321	0.0822281	0.267905	0	1	0.246684	1.88766	1
ATCGGATCAGAGAGGG	ATCGGATGTGAGAGGG	ATCGGATGTGAGAGGG-1	194	101	28	55	0	380	0.510526	0.265789	0.0736842	0.144737	0	1	0.244737	1.8874	1
CTGCTCAAGCTCGATC	CTGCTCATCCTCGATC	CTGCTCATCCTCGATC-1	48	14	12	25	0	100	0.48	0.14	0.12	0.25	0	1	0.23	1.88462	1
TACAACGAGTTTGCTA	TACAACGTCTTTGCTA	TACAACGTCTTTGCTA-1	115	47	25	60	0	249	0.461847	0.188755	0.100402	0.240964	0	1	0.220884	1.88014	1
AGATCGTAGTTGAGCA	AGATCGTTCTTGAGCA	AGATCGTTCTTGAGCA-1	69	36	15	30	0	150	0.46	0.24	0.1	0.2	0	1	0.22	1.88	1
GTCTTTAGTCCAGACC	GTCTTTACACCAGACC	GTCTTTACACCAGACC-1	166	87	45	18	0	321	0.517134	0.271028	0.140187	0.0560748	0	1	0.246106	1.87573	1
CTGGTCTAGTGCCTCA	CTGGTCTTCTGCCTCA	CTGGTCTTCTGCCTCA-1	189	74	21	99	0	389	0.485861	0.190231	0.0539846	0.254499	0	1	0.231362	1.87472	1
GGATGTTCAGTATTCG	GGATGTTGTGTATTCG	GGATGTTGTGTATTCG-1	78	19	14	41	0	153	0.509804	0.124183	0.0915033	0.267974	0	1	0.24183	1.86997	1
TGCCGAGCAAGTTACC	TGCCGAGGTAGTTACC	TGCCGAGGTAGTTACC-1	272	143	49	71	0	541	0.502773	0.264325	0.090573	0.131238	0	1	0.238447	1.86921	1
ATCTTCATCTTGTCAC	ATCTTCAAGTTGTCAC	ATCTTCAAGTTGTCAC-1	80	42	22	28	0	172	0.465116	0.244186	0.127907	0.162791	0	1	0.22093	1.86917	1
CGGAACCGTAATGGCG	CGGAACCCAAATGGCG	CGGAACCCAAATGGCG-1	192	42	33	101	0	370	0.518919	0.113514	0.0891892	0.272973	0	1	0.245946	1.86915	1
TGGATCAGTACGACAG	TGGATCACAACGACAG	TGGATCACAACGACAG-1	237	26	125	35	0	425	0.557647	0.0611765	0.294118	0.0823529	0	1	0.263529	1.86654	1
CACTTCGTCGCCGCTT	CACTTCGAGGCCGCTT	CACTTCGAGGCCGCTT-1	87	8	4	46	0	147	0.591837	0.0544218	0.0272109	0.312925	0	1	0.278912	1.8637	1
GTTAGACAGCCTCAAC	GTTAGACTCCCTCAAC	GTTAGACTCCCTCAAC-1	165	87	30	49	0	332	0.496988	0.262048	0.0903614	0.14759	0	1	0.23494	1.8636	1
GTAGGAGGTACAAGAT	GTAGGAGCAACAAGAT	GTAGGAGCAACAAGAT-1	148	69	32	78	0	332	0.445783	0.207831	0.0963855	0.23494	0	1	0.210843	1.8608	1
AGAGAGCAGGCTAATG	AGAGAGCTCGCTAATG	AGAGAGCTCGCTAATG-1	70	37	23	24	0	157	0.44586	0.235669	0.146497	0.152866	0	1	0.210191	1.85559	1
ATCCACCGTATAACGA	ATCCACCCAATAACGA	ATCCACCCAATAACGA-1	126	38	67	19	0	252	0.5	0.150794	0.265873	0.0753968	0	1	0.234127	1.84868	1
AAGTCGTCACTGATCA	AAGTCGTGTCTGATCA	AAGTCGTGTCTGATCA-1	98	52	39	37	0	227	0.431718	0.229075	0.171806	0.162996	0	1	0.202643	1.84761	1
CACCAAATCCGATGAC	CACCAAAAGCGATGAC	CACCAAAAGCGATGAC-1	165	20	88	27	0	300	0.55	0.0666667	0.293333	0.09	0	1	0.256667	1.84615	1
CCTGTTGTCGTAGCCA	CCTGTTGAGGTAGCCA	CCTGTTGAGGTAGCCA-1	47	25	1	25	0	101	0.465347	0.247525	0.00990099	0.247525	0	1	0.217822	1.84583	1
GTAGAAAGTTCCAACA	GTAGAAACATCCAACA	GTAGAAACATCCAACA-1	165	69	42	88	0	368	0.44837	0.1875	0.11413	0.23913	0	1	0.209239	1.83988	1
ATCACTTAGTGTGCGG	ATCACTTTCTGTGCGG	ATCACTTTCTGTGCGG-1	129	69	47	34	0	280	0.460714	0.246429	0.167857	0.121429	0	1	0.214286	1.83565	1
CTACCTGTCTACTGTC	CTACCTGAGTACTGTC	CTACCTGAGTACTGTC-1	184	40	9	99	0	336	0.547619	0.119048	0.0267857	0.294643	0	1	0.252976	1.8304	1
GTAGAGGCAGCATTTG	GTAGAGGGTGCATTTG	GTAGAGGGTGCATTTG-1	223	120	17	40	0	405	0.550617	0.296296	0.0419753	0.0987654	0	1	0.254321	1.83031	1
CCTGTTGCATACGATC	CCTGTTGGTTACGATC	CCTGTTGGTTACGATC-1	126	22	2	68	0	220	0.572727	0.1	0.00909091	0.309091	0	1	0.263636	1.82621	1
TGTTTGTTCCCTATCA	TGTTTGTAGCCTATCA	TGTTTGTAGCCTATCA-1	78	19	14	42	0	159	0.490566	0.119497	0.0880503	0.264151	0	1	0.226415	1.82588	1
CCTAAGATCTCTCGTA	CCTAAGAAGTCTCGTA	CCTAAGAAGTCTCGTA-1	111	20	10	60	0	205	0.541463	0.097561	0.0487805	0.292683	0	1	0.24878	1.82192	1
CCACACTGTACAGATA	CCACACTCAACAGATA	CCACACTCAACAGATA-1	188	66	17	102	0	379	0.496042	0.174142	0.0448549	0.269129	0	1	0.226913	1.81293	1
TGAGGAGCATGCCGCA	TGAGGAGGTTGCCGCA	TGAGGAGGTTGCCGCA-1	237	129	41	84	0	500	0.474	0.258	0.082	0.168	0	1	0.216	1.80597	1
GTGCACGTCGTAGACC	GTGCACGAGGTAGACC	GTGCACGAGGTAGACC-1	182	96	27	99	0	404	0.450495	0.237624	0.0668317	0.24505	0	1	0.205446	1.80551	1
CGAAGTTGTATAGTAG	CGAAGTTCAATAGTAG	CGAAGTTCAATAGTAG-1	75	21	20	41	0	157	0.477707	0.133758	0.127389	0.261146	0	1	0.216561	1.79868	1
TACGGGCTCTCACTCA	TACGGGCAGTCACTCA	TACGGGCAGTCACTCA-1	95	52	30	27	0	207	0.458937	0.251208	0.144928	0.130435	0	1	0.207729	1.79527	1
TTGTGGAGTCGGTGAA	TTGTGGACACGGTGAA	TTGTGGACACGGTGAA-1	191	16	6	105	0	321	0.595016	0.0498442	0.0186916	0.327103	0	1	0.267913	1.79475	1
CTGTGAACAAACAGGC	CTGTGAAGTAACAGGC	CTGTGAAGTAACAGGC-1	160	25	20	88	0	297	0.538721	0.0841751	0.0673401	0.296296	0	1	0.242424	1.79147	1
GACCCTTGTAGACCTT	GACCCTTCAAGACCTT	GACCCTTCAAGACCTT-1	111	34	29	61	0	239	0.464435	0.142259	0.121339	0.25523	0	1	0.209205	1.78877	1
ATGGGAGGTCGCTGAC	ATGGGAGCACGCTGAC	ATGGGAGCACGCTGAC-1	40	22	5	18	0	86	0.465116	0.255814	0.0581395	0.209302	0	1	0.209302	1.7874	1
CTATCTATCAATCCCT	CTATCTAAGAATCCCT	CTATCTAAGAATCCCT-1	98	15	54	26	0	194	0.505155	0.0773196	0.278351	0.134021	0	1	0.226804	1.78656	1
GTTCGCTCATTCCCAC	GTTCGCTGTTTCCCAC	GTTCGCTGTTTCCCAC-1	67	13	10	37	0	127	0.527559	0.102362	0.0787402	0.291339	0	1	0.23622	1.7839	1
CTTTCAAAGTATACTC	CTTTCAATCTATACTC	CTTTCAATCTATACTC-1	85	23	20	47	0	179	0.47486	0.128492	0.111732	0.26257	0	1	0.212291	1.77885	1
TTCGATTTCCGCACAA	TTCGATTAGCGCACAA	TTCGATTAGCGCACAA-1	177	40	55	98	0	372	0.475806	0.107527	0.147849	0.263441	0	1	0.212366	1.77664	1
TGTTCTAAGGTGCAGC	TGTTCTATCGTGCAGC	TGTTCTATCGTGCAGC-1	268	149	7	30	0	458	0.585153	0.325328	0.0152838	0.0655022	0	1	0.259825	1.77484	1
AACAAAGGTTGAGATA	AACAAAGCATGAGATA	AACAAAGCATGAGATA-1	72	40	28	14	0	155	0.464516	0.258065	0.180645	0.0903226	0	1	0.206452	1.77016	1
CATACAGTCCTAATCC	CATACAGAGCTAATCC	CATACAGAGCTAATCC-1	90	19	50	37	0	196	0.459184	0.0969388	0.255102	0.188776	0	1	0.204082	1.76982	1
CATGCTCAGGCGGACT	CATGCTCTCGCGGACT	CATGCTCTCGCGGACT-1	84	8	15	47	0	156	0.538462	0.0512821	0.0961538	0.301282	0	1	0.237179	1.76194	1
GAGTCTACAGGACTGA	GAGTCTAGTGGACTGA	GAGTCTAGTGGACTGA-1	180	30	19	101	0	333	0.540541	0.0900901	0.0570571	0.303303	0	1	0.237237	1.75721	1
CAGCACGCATGTGGAG	CAGCACGGTTGTGGAG	CAGCACGGTTGTGGAG-1	89	9	12	50	0	160	0.55625	0.05625	0.075	0.3125	0	1	0.24375	1.75581	1
CATTGTTGTGACCCGT	CATTGTTCAGACCCGT	CATTGTTCAGACCCGT-1	73	26	2	41	0	144	0.506944	0.180556	0.0138889	0.284722	0	1	0.222222	1.75401	1
TGTTCATGTGATCACT	TGTTCATCAGATCACT	TGTTCATCAGATCACT-1	139	78	32	48	0	299	0.464883	0.26087	0.107023	0.160535	0	1	0.204013	1.75318	1
CAGCAATCATTCGGCG	CAGCAATGTTTCGGCG	CAGCAATGTTTCGGCG-1	126	19	21	72	0	238	0.529412	0.0798319	0.0882353	0.302521	0	1	0.226891	1.726	1
CCAATTTCAAAGACCG	CCAATTTGTAAGACCG	CCAATTTGTAAGACCG-1	132	26	2	76	0	237	0.556962	0.109705	0.00843882	0.320675	0	1	0.236287	1.71456	1
AGGGTCCGTCGTACAT	AGGGTCCCACGTACAT	AGGGTCCCACGTACAT-1	288	166	56	35	0	549	0.52459	0.302368	0.102004	0.0637523	0	1	0.222222	1.71141	1
AACCAACTCGCGAAGG	AACCAACAGGCGAAGG	AACCAACAGGCGAAGG-1	133	47	15	77	0	274	0.485401	0.171533	0.0547445	0.281022	0	1	0.20438	1.70228	1
CTACAGAAGTTCGCTG	CTACAGATCTTCGCTG	CTACAGATCTTCGCTG-1	31	8	1	18	0	59	0.525424	0.135593	0.0169492	0.305085	0	1	0.220339	1.6993	1
CTCAGGGTCAGCAGCT	CTCAGGGAGAGCAGCT	CTCAGGGAGAGCAGCT-1	24	7	1	14	0	47	0.510638	0.148936	0.0212766	0.297872	0	1	0.212766	1.69109	1
TCCTAATAGGTGTTCC	TCCTAATTCGTGTTCC	TCCTAATTCGTGTTCC-1	166	20	22	97	0	307	0.540717	0.0651466	0.0716612	0.315961	0	1	0.224756	1.68952	1
CCTATCGCAACTGACT	CCTATCGGTACTGACT	CCTATCGGTACTGACT-1	190	53	11	111	0	370	0.513514	0.143243	0.0297297	0.3	0	1	0.213514	1.68875	1
CTGCCTAGTTACCGTA	CTGCCTACATACCGTA	CTGCCTACATACCGTA-1	75	15	15	44	0	150	0.5	0.1	0.1	0.293333	0	1	0.206667	1.68132	1
GTTCTATAGCCATTTA	GTTCTATTCCCATTTA	GTTCTATTCCCATTTA-1	102	60	20	22	0	205	0.497561	0.292683	0.097561	0.107317	0	1	0.204878	1.67687	1
CCGATCTCATCAATCG	CCGATCTGTTCAATCG	CCGATCTGTTCAATCG-1	127	27	1	75	0	231	0.549784	0.116883	0.004329	0.324675	0	1	0.225108	1.67262	1
GAGGCAATCAAACCAT	GAGGCAAAGAAACCAT	GAGGCAAAGAAACCAT-1	217	37	25	130	0	417	0.520384	0.088729	0.059952	0.311751	0	1	0.208633	1.64843	1
GTCTTTAAGCTGTAGA	GTCTTTATCCTGTAGA	GTCTTTATCCTGTAGA-1	194	18	10	117	0	341	0.568915	0.0527859	0.0293255	0.343109	0	1	0.225806	1.63948	1
CAGCAGCAGTCTTAAC	CAGCAGCTCTCTTAAC	CAGCAGCTCTCTTAAC-1	186	14	22	113	0	337	0.551929	0.041543	0.0652819	0.335312	0	1	0.216617	1.62731	1
CACTGAAAGGATAACC	CACTGAATCGATAACC	CACTGAATCGATAACC-1	128	15	14	78	0	235	0.544681	0.0638298	0.0595745	0.331915	0	1	0.212766	1.62228	1
CATTCCGAGTCATTGT	CATTCCGTCTCATTGT	CATTCCGTCTCATTGT-1	83	9	8	51	0	153	0.542484	0.0588235	0.0522876	0.333333	0	1	0.20915	1.60918	1
CCTCAACGTGCATGCC	CCTCAACCAGCATGCC	CCTCAACCAGCATGCC-1	96	26	3	59	0	184	0.521739	0.141304	0.0163043	0.320652	0	1	0.201087	1.60815	1
CATTGAGCATATGTCG	CATTGAGGTTATGTCG	CATTGAGGTTATGTCG-1	222	5	8	137	0	374	0.593583	0.013369	0.0213904	0.36631	0	1	0.227273	1.60395	1
CAATCGAAGCGCTAGG	CAATCGATCCGCTAGG	CAATCGATCCGCTAGG-1	113	10	10	70	0	204	0.553922	0.0490196	0.0490196	0.343137	0	1	0.210784	1.59689	1
CATGCTCCAAGCACAG	CATGCTCGTAGCACAG	CATGCTCGTAGCACAG-1	122	1	26	76	0	226	0.539823	0.00442478	0.115044	0.336283	0	1	0.20354	1.58778	1
GTAACCATCGTCTACT	GTAACCAAGGTCTACT	GTAACCAAGGTCTACT-1	209	132	4	24	0	371	0.563342	0.355795	0.0107817	0.06469	0	1	0.207547	1.56739	1
CTGCATCTCGTAGACC	CTGCATCAGGTAGACC	CTGCATCAGGTAGACC-1	144	6	13	92	0	259	0.555985	0.023166	0.0501931	0.355212	0	1	0.200772	1.54974	1
TCTCACGTCATGTTCC	TCTCACGAGATGTTCC	TCTCACGAGATGTTCC-1	3	308	0	6	0	320	0.009375	0.9625	0	0.01875	0	1	0.94375	33.8261	2
GATCGTATCAAACACT	GATCGTAAGAAACACT	GATCGTAAGAAACACT-1	2	226	5	8	0	243	0.00823045	0.930041	0.0205761	0.0329218	0	1	0.897119	21.9012	2
GAGGCCTAGTCGCTTG	GAGGCCTTCTCGCTTG	GAGGCCTTCTCGCTTG-1	6	158	5	5	0	174	0.0344828	0.908046	0.0287356	0.0287356	0	1	0.873563	20.6382	2
ACGATCAAGCGTTTCG	ACGATCATCCGTTTCG	ACGATCATCCGTTTCG-1	9	359	12	14	0	397	0.02267	0.904282	0.0302267	0.0352645	0	1	0.869018	20.1987	2
GTTCATTGTGTAGAAT	GTTCATTCAGTAGAAT	GTTCATTCAGTAGAAT-1	5	193	3	8	0	214	0.0233645	0.901869	0.0140187	0.0373832	0	1	0.864486	19.2446	2
TAATTCCCACACTACA	TAATTCCGTCACTACA	TAATTCCGTCACTACA-1	4	296	7	13	0	324	0.0123457	0.91358	0.0216049	0.0401235	0	1	0.873457	18.4261	2
TGGAGAGCACTACGTA	TGGAGAGGTCTACGTA	TGGAGAGGTCTACGTA-1	4	223	4	10	0	243	0.0164609	0.917695	0.0164609	0.0411523	0	1	0.876543	18.136	2
AACAACCGTGAGAGGG	AACAACCCAGAGAGGG	AACAACCCAGAGAGGG-1	7	352	4	16	0	382	0.0183246	0.921466	0.0104712	0.0418848	0	1	0.879581	17.9526	2
AACACACGTGCGTTGC	AACACACCAGCGTTGC	AACACACCAGCGTTGC-1	11	242	4	11	0	270	0.0407407	0.896296	0.0148148	0.0407407	0	1	0.855556	17.8613	2
ATCTTCAGTAGAGCTG	ATCTTCACAAGAGCTG	ATCTTCACAAGAGCTG-1	2	278	1	14	0	297	0.00673401	0.936027	0.003367	0.047138	0	1	0.888889	16.5569	2
GTCTTTACAAACACCT	GTCTTTAGTAACACCT	GTCTTTAGTAACACCT-1	6	217	5	11	0	241	0.0248963	0.900415	0.0207469	0.0456432	0	1	0.854772	16.3617	2
GAGGGTACACGCTTGG	GAGGGTAGTCGCTTGG	GAGGGTAGTCGCTTGG-1	10	193	6	6	0	218	0.0458716	0.885321	0.0275229	0.0275229	0	1	0.83945	16.0246	2
AACAGGGTCCGACATG	AACAGGGAGCGACATG	AACAGGGAGCGACATG-1	14	352	9	21	0	398	0.0351759	0.884422	0.0226131	0.0527638	0	1	0.831658	14.2506	2
AAGGAATGTGCACGAA	AAGGAATCAGCACGAA	AAGGAATCAGCACGAA-1	20	327	18	19	0	387	0.0516796	0.844961	0.0465116	0.0490956	0	1	0.793282	13.8613	2
CCCGAAGTCTGGTCAG	CCCGAAGAGTGGTCAG	CCCGAAGAGTGGTCAG-1	13	211	1	12	0	240	0.0541667	0.879167	0.00416667	0.05	0	1	0.825	13.8571	2
TTCCACGGTAGCCCAC	TTCCACGCAAGCCCAC	TTCCACGCAAGCCCAC-1	3	113	5	7	0	134	0.0223881	0.843284	0.0373134	0.0522388	0	1	0.791045	13.7098	2
TCGAAGTCATGTGGAG	TCGAAGTGTTGTGGAG	TCGAAGTGTTGTGGAG-1	6	303	5	19	0	335	0.0179104	0.904478	0.0149254	0.0567164	0	1	0.847761	13.7069	2
CGGGCATGTTGCGTGC	CGGGCATCATGCGTGC	CGGGCATCATGCGTGC-1	1	141	3	9	0	157	0.00636943	0.898089	0.0191083	0.0573248	0	1	0.840764	13.4882	2
TAATCTCAGAGAATAG	TAATCTCTCAGAATAG	TAATCTCTCAGAATAG-1	13	251	3	16	0	283	0.0459364	0.886926	0.0106007	0.0565371	0	1	0.830389	13.4801	2
ACGCACGGTTTGCTTT	ACGCACGCATTGCTTT	ACGCACGCATTGCTTT-1	7	211	6	14	0	239	0.0292887	0.882845	0.0251046	0.0585774	0	1	0.824268	13.0195	2
TGTCAGAGTGGCATTT	TGTCAGACAGGCATTT	TGTCAGACAGGCATTT-1	22	371	9	25	0	433	0.0508083	0.856813	0.0207852	0.0577367	0	1	0.799076	12.7968	2
ATTACTCCAGGCGCTT	ATTACTCGTGGCGCTT	ATTACTCGTGGCGCTT-1	15	218	7	14	0	256	0.0585938	0.851562	0.0273438	0.0546875	0	1	0.792969	12.5604	2
GCTGAATTCACATGCG	GCTGAATAGACATGCG	GCTGAATAGACATGCG-1	13	201	8	14	0	239	0.0543933	0.841004	0.0334728	0.0585774	0	1	0.782427	12.4094	2
GAACACTGTAGAAACT	GAACACTCAAGAAACT	GAACACTCAAGAAACT-1	15	299	22	17	0	354	0.0423729	0.844633	0.0621469	0.0480226	0	1	0.782486	11.8457	2
GTATTTCCAAGATTGA	GTATTTCGTAGATTGA	GTATTTCGTAGATTGA-1	18	284	11	21	0	340	0.0529412	0.835294	0.0323529	0.0617647	0	1	0.773529	11.7787	2
AGGGAGTTCTCCCAAT	AGGGAGTAGTCCCAAT	AGGGAGTAGTCCCAAT-1	9	289	10	22	0	333	0.027027	0.867868	0.03003	0.0660661	0	1	0.801802	11.5409	2
TGGGAGAGTGTTTGGT	TGGGAGACAGTTTGGT	TGGGAGACAGTTTGGT-1	25	330	17	24	0	402	0.0621891	0.820896	0.0422886	0.0597015	0	1	0.758706	11.51	2
TAGACTGCATAAGGGC	TAGACTGGTTAAGGGC	TAGACTGGTTAAGGGC-1	14	198	15	14	0	242	0.0578512	0.818182	0.0619835	0.0578512	0	1	0.756198	11.5052	2
TAGCACACATCGGTCG	TAGCACAGTTCGGTCG	TAGCACAGTTCGGTCG-1	21	366	23	28	0	441	0.047619	0.829932	0.0521542	0.0634921	0	1	0.76644	11.4289	2
GCAACCGAGAAGGACG	GCAACCGTCAAGGACG	GCAACCGTCAAGGACG-1	8	383	14	30	0	436	0.0183486	0.87844	0.0321101	0.0688073	0	1	0.809633	11.2736	2
AGTAACCCATCGTTCC	AGTAACCGTTCGTTCC	AGTAACCGTTCGTTCC-1	13	306	11	24	0	355	0.0366197	0.861972	0.0309859	0.0676056	0	1	0.794366	11.2359	2
TCCGGGATCAGCCCAA	TCCGGGAAGAGCCCAA	TCCGGGAAGAGCCCAA-1	21	392	24	31	0	470	0.0446809	0.834043	0.0510638	0.0659574	0	1	0.768085	11.112	2
GCATGATTCTTGTACC	GCATGATAGTTGTACC	GCATGATAGTTGTACC-1	18	265	12	21	0	317	0.0567823	0.835962	0.0378549	0.0662461	0	1	0.769716	11.0952	2
TCACGGGGTCTCTAGA	TCACGGGCACTCTAGA	TCACGGGCACTCTAGA-1	40	489	33	28	0	594	0.0673401	0.823232	0.0555556	0.047138	0	1	0.755892	10.7736	2
TACCTCGTCAGTCAGC	TACCTCGAGAGTCAGC	TACCTCGAGAGTCAGC-1	16	254	21	19	0	317	0.0504732	0.801262	0.0662461	0.0599369	0	1	0.735016	10.64	2
AAGACTCAGTCTCGCA	AAGACTCTCTCTCGCA	AAGACTCTCTCTCGCA-1	9	264	22	21	0	318	0.0283019	0.830189	0.0691824	0.0660377	0	1	0.761006	10.6108	2
GACTCAAGTAGACGAC	GACTCAACAAGACGAC	GACTCAACAAGACGAC-1	31	372	27	30	0	463	0.0669546	0.803456	0.0583153	0.0647948	0	1	0.736501	10.5706	2
TCATTACAGTGATTCT	TCATTACTCTGATTCT	TCATTACTCTGATTCT-1	16	224	19	18	0	279	0.0573477	0.802867	0.0681004	0.0645161	0	1	0.734767	10.408	2
ACCTGAAAGGCCTAGG	ACCTGAATCGCCTAGG	ACCTGAATCGCCTAGG-1	22	303	13	26	0	367	0.0599455	0.825613	0.0354223	0.0708447	0	1	0.754768	10.336	2
GTCTTTACAAAGTTAG	GTCTTTAGTAAGTTAG	GTCTTTAGTAAGTTAG-1	18	298	14	26	0	357	0.0504202	0.834734	0.0392157	0.0728291	0	1	0.761905	10.1985	2
TTGTTGTAGATCTATC	TTGTTGTTCATCTATC	TTGTTGTTCATCTATC-1	11	171	11	15	0	212	0.0518868	0.806604	0.0518868	0.0707547	0	1	0.735849	10.1121	2
CCTTGTGGTACAACAA	CCTTGTGCAACAACAA	CCTTGTGCAACAACAA-1	13	170	2	15	0	202	0.0643564	0.841584	0.00990099	0.0742574	0	1	0.767327	10.1069	2
AGGCCACAGACCATAG	AGGCCACTCACCATAG	AGGCCACTCACCATAG-1	27	299	23	26	0	378	0.0714286	0.791005	0.0608466	0.0687831	0	1	0.719577	9.83691	2
ATTCTACGTGTCACGC	ATTCTACCAGTCACGC	ATTCTACCAGTCACGC-1	20	221	9	19	0	277	0.0722022	0.797834	0.032491	0.0685921	0	1	0.725632	9.8274	2
TGGAGGACATTGTTCT	TGGAGGAGTTTGTTCT	TGGAGGAGTTTGTTCT-1	20	209	4	14	0	249	0.0803213	0.839357	0.0160643	0.0562249	0	1	0.759036	9.40373	2
TCTAACTAGTTGTGCC	TCTAACTTCTTGTGCC	TCTAACTTCTTGTGCC-1	13	267	5	26	0	315	0.0412698	0.847619	0.015873	0.0825397	0	1	0.765079	9.26758	2
TTTCATGCAAGAGATT	TTTCATGGTAGAGATT	TTTCATGGTAGAGATT-1	24	245	6	24	0	302	0.0794702	0.811258	0.0198675	0.0794702	0	1	0.731788	9.17913	2
ATCGATGGTGGTTCCG	ATCGATGCAGGTTCCG	ATCGATGCAGGTTCCG-1	28	285	14	20	0	349	0.0802292	0.816619	0.0401146	0.0573066	0	1	0.73639	9.16132	2
GAGACCCCATTACGAC	GAGACCCGTTTACGAC	GAGACCCGTTTACGAC-1	30	337	30	33	0	432	0.0694444	0.780093	0.0694444	0.0763889	0	1	0.703704	9.14577	2
TGTTGAGCACCCGGTA	TGTTGAGGTCCCGGTA	TGTTGAGGTCCCGGTA-1	19	343	3	35	0	400	0.0475	0.8575	0.0075	0.0875	0	1	0.77	8.89744	2
TGACCCTTCGCCTGCT	TGACCCTAGGCCTGCT	TGACCCTAGGCCTGCT-1	3	195	5	20	0	227	0.0132159	0.859031	0.0220264	0.0881057	0	1	0.770925	8.85811	2
GTAGAGGAGCCAGTGG	GTAGAGGTCCCAGTGG	GTAGAGGTCCCAGTGG-1	25	382	20	39	0	471	0.0530786	0.81104	0.0424628	0.0828025	0	1	0.728238	8.84717	2
TAACACGCATCAGCGC	TAACACGGTTCAGCGC	TAACACGGTTCAGCGC-1	22	216	16	21	0	278	0.0791367	0.776978	0.057554	0.0755396	0	1	0.697842	8.82889	2
TCACGCTGTGGGACTA	TCACGCTCAGGGACTA	TCACGCTCAGGGACTA-1	24	427	20	44	0	518	0.046332	0.824324	0.03861	0.0849421	0	1	0.739382	8.78772	2
CGTCAAAAGGCCTATC	CGTCAAATCGCCTATC	CGTCAAATCGCCTATC-1	15	183	6	19	0	227	0.0660793	0.806167	0.0264317	0.0837004	0	1	0.722467	8.71039	2
CGGGTCATCTAGACCG	CGGGTCAAGTAGACCG	CGGGTCAAGTAGACCG-1	9	163	4	17	0	195	0.0461538	0.835897	0.0205128	0.0871795	0	1	0.748718	8.70449	2
AACGGGATCGCATGGT	AACGGGAAGGCATGGT	AACGGGAAGGCATGGT-1	19	296	31	5	0	355	0.0535211	0.833803	0.0873239	0.0140845	0	1	0.746479	8.67004	2
TCATGGAGTATGCTCA	TCATGGACAATGCTCA	TCATGGACAATGCTCA-1	2	19	0	1	0	22	0.0909091	0.863636	0	0.0454545	0	1	0.772727	8.65766	2
TGTTCATAGACAATGC	TGTTCATTCACAATGC	TGTTCATTCACAATGC-1	23	229	13	24	0	289	0.0795848	0.792388	0.0449827	0.083045	0	1	0.709343	8.62365	2
TTGAGTGTCCAAGCCA	TTGAGTGAGCAAGCCA	TTGAGTGAGCAAGCCA-1	29	372	26	39	0	471	0.0615711	0.789809	0.0552017	0.0828025	0	1	0.707006	8.61839	2
GCTGCAGAGGTCGCTT	GCTGCAGTCGTCGCTT	GCTGCAGTCGTCGCTT-1	27	256	18	20	0	324	0.0833333	0.790123	0.0555556	0.0617284	0	1	0.70679	8.57275	2
ATGCCTCAGTCTTCAA	ATGCCTCTCTCTTCAA	ATGCCTCTCTCTTCAA-1	9	208	18	22	0	259	0.034749	0.803089	0.0694981	0.0849421	0	1	0.718147	8.56405	2
TCTACCGCATCAGGTT	TCTACCGGTTCAGGTT	TCTACCGGTTCAGGTT-1	17	243	11	26	0	301	0.0564784	0.807309	0.0365449	0.0863787	0	1	0.72093	8.48018	2
ACCTGAAAGCTGTAAG	ACCTGAATCCTGTAAG	ACCTGAATCCTGTAAG-1	37	345	28	29	0	446	0.0829596	0.773543	0.0627803	0.0650224	0	1	0.690583	8.42885	2
TGGAACTCACGGTACC	TGGAACTGTCGGTACC	TGGAACTGTCGGTACC-1	28	435	32	47	0	546	0.0512821	0.796703	0.0586081	0.0860806	0	1	0.710623	8.39611	2
AGTAACCTCTGCGCTC	AGTAACCAGTGCGCTC	AGTAACCAGTGCGCTC-1	6	202	11	22	0	246	0.0243902	0.821138	0.0447154	0.0894309	0	1	0.731707	8.35895	2
CTATCTACAACATACC	CTATCTAGTACATACC	CTATCTAGTACATACC-1	16	145	8	13	0	184	0.0869565	0.788043	0.0434783	0.0706522	0	1	0.701087	8.23094	2
ATGGGTTTCGCTCAAG	ATGGGTTAGGCTCAAG	ATGGGTTAGGCTCAAG-1	0	27	3	3	0	34	0	0.794118	0.0882353	0.0882353	0	1	0.705882	8.18563	2
AGAGCAGGTACACGAG	AGAGCAGCAACACGAG	AGAGCAGCAACACGAG-1	22	305	33	34	0	397	0.0554156	0.768262	0.0831234	0.0856423	0	1	0.68262	8.13721	2
GTATTTCCAAAGTAGT	GTATTTCGTAAGTAGT	GTATTTCGTAAGTAGT-1	15	222	14	25	0	280	0.0535714	0.792857	0.05	0.0892857	0	1	0.703571	8.08633	2
GGGTGAAGTAGTTTGC	GGGTGAACAAGTTTGC	GGGTGAACAAGTTTGC-1	17	177	9	20	0	225	0.0755556	0.786667	0.04	0.0888889	0	1	0.697778	8.05618	2
TAGATCGCAGTTCCAA	TAGATCGGTGTTCCAA	TAGATCGGTGTTCCAA-1	23	308	17	35	0	389	0.059126	0.791774	0.0437018	0.0899743	0	1	0.701799	8.0198	2
TTCGATTTCGCATGGT	TTCGATTAGGCATGGT	TTCGATTAGGCATGGT-1	13	236	8	27	0	290	0.0448276	0.813793	0.0275862	0.0931034	0	1	0.72069	7.98997	2
GTTATGGAGAATCAGC	GTTATGGTCAATCAGC	GTTATGGTCAATCAGC-1	16	210	13	24	0	265	0.0603774	0.792453	0.0490566	0.090566	0	1	0.701887	7.97936	2
TCTTTGAGTAGTTCCA	TCTTTGACAAGTTCCA	TCTTTGACAAGTTCCA-1	12	192	15	22	0	242	0.0495868	0.793388	0.0619835	0.0909091	0	1	0.702479	7.96151	2
GGCTTTCAGATCGCCT	GGCTTTCTCATCGCCT	GGCTTTCTCATCGCCT-1	6	139	6	16	0	168	0.0357143	0.827381	0.0357143	0.0952381	0	1	0.732143	7.95701	2
TGGTTAGCAACCAGAG	TGGTTAGGTACCAGAG	TGGTTAGGTACCAGAG-1	26	268	22	31	0	348	0.0747126	0.770115	0.0632184	0.0890805	0	1	0.681034	7.87355	2
GAGATGGCAGTGCCTG	GAGATGGGTGTGCCTG	GAGATGGGTGTGCCTG-1	24	326	28	38	0	416	0.0576923	0.783654	0.0673077	0.0913462	0	1	0.692308	7.83112	2
ACAGAAAGTGTCGCAC	ACAGAAACAGTCGCAC	ACAGAAACAGTCGCAC-1	24	314	25	37	0	401	0.0598504	0.783042	0.0623441	0.0922693	0	1	0.690773	7.75445	2
ATTCGTTCATAATCGC	ATTCGTTGTTAATCGC	ATTCGTTGTTAATCGC-1	10	135	4	16	0	168	0.0595238	0.803571	0.0238095	0.0952381	0	1	0.708333	7.73077	2
CGAGTGCTCCGAACTG	CGAGTGCAGCGAACTG	CGAGTGCAGCGAACTG-1	5	83	0	10	0	100	0.05	0.83	0	0.1	0	1	0.73	7.63636	2
AGATAGAAGCGCGAGT	AGATAGATCCGCGAGT	AGATAGATCCGCGAGT-1	19	291	17	35	0	365	0.0520548	0.79726	0.0465753	0.0958904	0	1	0.70137	7.62354	2
CTCTGGTTCCATTTGC	CTCTGGTAGCATTTGC	CTCTGGTAGCATTTGC-1	4	99	4	12	0	121	0.0330579	0.818182	0.0330579	0.0991736	0	1	0.719008	7.58592	2
GGGCCATTCGATATAC	GGGCCATAGGATATAC	GGGCCATAGGATATAC-1	10	222	14	27	0	274	0.0364964	0.810219	0.0510949	0.0985401	0	1	0.711679	7.55683	2
TCCGGGACAAGCACGA	TCCGGGAGTAGCACGA	TCCGGGAGTAGCACGA-1	36	379	42	46	0	505	0.0712871	0.750495	0.0831683	0.0910891	0	1	0.659406	7.52302	2
ATGATCGAGACTACTT	ATGATCGTCACTACTT	ATGATCGTCACTACTT-1	3	220	8	27	0	259	0.011583	0.849421	0.030888	0.104247	0	1	0.745174	7.52247	2
AGGTAGGAGGCCATAA	AGGTAGGTCGCCATAA	AGGTAGGTCGCCATAA-1	49	400	18	49	0	517	0.0947776	0.773694	0.0348162	0.0947776	0	1	0.678917	7.4796	2
ATCGATGTCTGGGAAA	ATCGATGAGTGGGAAA	ATCGATGAGTGGGAAA-1	28	291	25	36	0	382	0.0732984	0.76178	0.065445	0.0942408	0	1	0.667539	7.40382	2
GACTGATAGGATTGGT	GACTGATTCGATTGGT	GACTGATTCGATTGGT-1	24	215	27	18	0	284	0.084507	0.757042	0.0950704	0.0633803	0	1	0.661972	7.30027	2
GATAGAACATTGCCGG	GATAGAAGTTTGCCGG	GATAGAAGTTTGCCGG-1	28	279	35	31	0	377	0.0742706	0.740053	0.0928382	0.0822281	0	1	0.647215	7.29353	2
GGTGTCGCATGTGGAG	GGTGTCGGTTGTGGAG	GGTGTCGGTTGTGGAG-1	22	298	25	38	0	386	0.0569948	0.772021	0.0647668	0.0984456	0	1	0.673575	7.21118	2
AGGGTCCTCTATGATG	AGGGTCCAGTATGATG	AGGGTCCAGTATGATG-1	14	109	4	13	0	142	0.0985915	0.767606	0.028169	0.0915493	0	1	0.669014	7.16083	2
GTTACGAAGACAAGGG	GTTACGATCACAAGGG	GTTACGATCACAAGGG-1	17	248	16	32	0	313	0.0543131	0.792332	0.0511182	0.102236	0	1	0.690096	7.14859	2
TCGGGTGTCCACCGTC	TCGGGTGAGCACCGTC	TCGGGTGAGCACCGTC-1	5	145	2	19	0	171	0.0292398	0.847953	0.0116959	0.111111	0	1	0.736842	7.08402	2
TGCATGACATCGTAAC	TGCATGAGTTCGTAAC	TGCATGAGTTCGTAAC-1	28	253	22	33	0	339	0.0825959	0.746313	0.0648968	0.0973451	0	1	0.648968	7.04562	2
GAGTTTGAGATTCACT	GAGTTTGTCATTCACT	GAGTTTGTCATTCACT-1	18	182	14	24	0	239	0.0753138	0.761506	0.0585774	0.100418	0	1	0.661088	6.98712	2
TCAATCTGTTGGCGCT	TCAATCTCATGGCGCT	TCAATCTCATGGCGCT-1	8	128	8	17	0	161	0.0496894	0.795031	0.0496894	0.10559	0	1	0.689441	6.96454	2
AAAGGGCGTAATAGCA	AAAGGGCCAAATAGCA	AAAGGGCCAAATAGCA-1	1	15	0	2	0	18	0.0555556	0.833333	0	0.111111	0	1	0.722222	6.9633	2
TCAATTCGTAGACGAC	TCAATTCCAAGACGAC	TCAATTCCAAGACGAC-1	44	330	25	28	0	430	0.102326	0.767442	0.0581395	0.0651163	0	1	0.665116	6.92133	2
TAATTCCCAACAAGCG	TAATTCCGTACAAGCG	TAATTCCGTACAAGCG-1	30	224	21	24	0	299	0.100334	0.749164	0.0702341	0.0802676	0	1	0.648829	6.88057	2
AGCGATTGTGATCCAT	AGCGATTCAGATCCAT	AGCGATTCAGATCCAT-1	10	185	12	25	0	234	0.042735	0.790598	0.0512821	0.106838	0	1	0.683761	6.85223	2
ACGTAGTTCACGGTCA	ACGTAGTAGACGGTCA	ACGTAGTAGACGGTCA-1	27	196	9	14	0	246	0.109756	0.796748	0.0365854	0.0569106	0	1	0.686992	6.73659	2
CCCTCAAAGGACACTA	CCCTCAATCGACACTA	CCCTCAATCGACACTA-1	18	130	5	15	0	171	0.105263	0.760234	0.0292398	0.0877193	0	1	0.654971	6.68239	2
TGACTCCAGTCAGGCG	TGACTCCTCTCAGGCG	TGACTCCTCTCAGGCG-1	38	297	38	41	0	415	0.0915663	0.715663	0.0915663	0.0987952	0	1	0.616867	6.66999	2
TGAACGTGTGCTGAAG	TGAACGTCAGCTGAAG	TGAACGTCAGCTGAAG-1	34	244	15	31	0	326	0.104294	0.748466	0.0460123	0.095092	0	1	0.644172	6.63607	2
ACATGCACAATATGGA	ACATGCAGTATATGGA	ACATGCAGTATATGGA-1	3	50	5	7	0	65	0.0461538	0.769231	0.0769231	0.107692	0	1	0.661538	6.62092	2
ACTGATGAGCACTGGG	ACTGATGTCCACTGGG	ACTGATGTCCACTGGG-1	43	308	27	36	0	416	0.103365	0.740385	0.0649038	0.0865385	0	1	0.637019	6.61917	2
ACGGTTATCCGGGTAT	ACGGTTAAGCGGGTAT	ACGGTTAAGCGGGTAT-1	16	284	37	40	0	379	0.0422164	0.74934	0.0976253	0.105541	0	1	0.643799	6.57205	2
GGGTAGATCACATGCG	GGGTAGAAGACATGCG	GGGTAGAAGACATGCG-1	19	170	24	22	0	239	0.0794979	0.711297	0.100418	0.0920502	0	1	0.610879	6.5324	2
ACGCACGGTAGAATGT	ACGCACGCAAGAATGT	ACGCACGCAAGAATGT-1	17	308	44	31	0	408	0.0416667	0.754902	0.107843	0.0759804	0	1	0.647059	6.49085	2
ACGGTTACAAGGACTG	ACGGTTAGTAGGACTG	ACGGTTAGTAGGACTG-1	49	343	23	32	0	455	0.107692	0.753846	0.0505495	0.0703297	0	1	0.646154	6.4902	2
GTGTTAGAGCCATGGG	GTGTTAGTCCCATGGG	GTGTTAGTCCCATGGG-1	33	263	34	38	0	371	0.0889488	0.708895	0.0916442	0.102426	0	1	0.606469	6.39439	2
GTCAAGTTCCTGCCAC	GTCAAGTAGCTGCCAC	GTCAAGTAGCTGCCAC-1	21	234	30	34	0	322	0.0652174	0.726708	0.0931677	0.10559	0	1	0.621118	6.37346	2
ACCAAACGTTGGTGGA	ACCAAACCATGGTGGA	ACCAAACCATGGTGGA-1	44	302	35	38	0	421	0.104513	0.71734	0.0831354	0.0902613	0	1	0.612827	6.35159	2
GCCAGTGCAACTCCCT	GCCAGTGGTACTCCCT	GCCAGTGGTACTCCCT-1	40	300	12	44	0	397	0.100756	0.755668	0.0302267	0.110831	0	1	0.644836	6.33667	2
ATAGACCGTTGACACT	ATAGACCCATGACACT	ATAGACCCATGACACT-1	32	244	36	33	0	347	0.092219	0.70317	0.103746	0.0951009	0	1	0.599424	6.26983	2
ACTTAGGCATGGGACA	ACTTAGGGTTGGGACA	ACTTAGGGTTGGGACA-1	52	351	28	43	0	478	0.108787	0.73431	0.0585774	0.0899582	0	1	0.625523	6.26594	2
AGCGTATTCATAGCAT	AGCGTATAGATAGCAT	AGCGTATAGATAGCAT-1	35	236	24	26	0	322	0.108696	0.732919	0.0745342	0.0807453	0	1	0.624224	6.25903	2
GTTTGGATCTTCCGTA	GTTTGGAAGTTCCGTA	GTTTGGAAGTTCCGTA-1	35	275	22	41	0	377	0.0928382	0.729443	0.0583554	0.108753	0	1	0.62069	6.22671	2
GCACATAGTTCGGAGA	GCACATACATCGGAGA	GCACATACATCGGAGA-1	38	254	24	33	0	351	0.108262	0.723647	0.0683761	0.0940171	0	1	0.615385	6.20357	2
CCTCCAAAGGCTTAAG	CCTCCAATCGCTTAAG	CCTCCAATCGCTTAAG-1	6	40	3	5	0	56	0.107143	0.714286	0.0535714	0.0892857	0	1	0.607143	6.18293	2
TAGGTTGAGTAGCAAC	TAGGTTGTCTAGCAAC	TAGGTTGTCTAGCAAC-1	37	244	5	11	0	300	0.123333	0.813333	0.0166667	0.0366667	0	1	0.69	6.175	2
TTCGGTCCACTTGGTA	TTCGGTCGTCTTGGTA	TTCGGTCGTCTTGGTA-1	30	198	19	20	0	269	0.111524	0.736059	0.070632	0.0743494	0	1	0.624535	6.13919	2
CTGTGAATCAGGCGTT	CTGTGAAAGAGGCGTT	CTGTGAAAGAGGCGTT-1	12	144	7	22	0	188	0.0638298	0.765957	0.037234	0.117021	0	1	0.648936	6.10888	2
ATGAAAGTCTCACAGG	ATGAAAGAGTCACAGG	ATGAAAGAGTCACAGG-1	17	142	7	22	0	188	0.0904255	0.755319	0.037234	0.117021	0	1	0.638298	6.02513	2
ATTTACCTCGAGGGTG	ATTTACCAGGAGGGTG	ATTTACCAGGAGGGTG-1	19	149	23	17	0	209	0.0909091	0.712919	0.110048	0.0813397	0	1	0.602871	6.02192	2
GACCCAGTCGCAGGGA	GACCCAGAGGCAGGGA	GACCCAGAGGCAGGGA-1	44	283	12	39	0	384	0.114583	0.736979	0.03125	0.101562	0	1	0.622396	5.99582	2
AATGGAATCCACGATG	AATGGAAAGCACGATG	AATGGAAAGCACGATG-1	32	219	26	34	0	313	0.102236	0.699681	0.0830671	0.108626	0	1	0.591054	5.98249	2
TTTCCTCAGAGCTAGT	TTTCCTCTCAGCTAGT	TTTCCTCTCAGCTAGT-1	17	249	19	39	0	329	0.0516717	0.756839	0.0577508	0.118541	0	1	0.638298	5.96571	2
ATCCTATAGGCATTGA	ATCCTATTCGCATTGA	ATCCTATTCGCATTGA-1	29	185	8	19	0	245	0.118367	0.755102	0.0326531	0.077551	0	1	0.636735	5.96025	2
TAGACCATCTGCAGGT	TAGACCAAGTGCAGGT	TAGACCAAGTGCAGGT-1	33	211	16	27	0	290	0.113793	0.727586	0.0551724	0.0931034	0	1	0.613793	5.95822	2
AGGAGGTCACTCACGG	AGGAGGTGTCTCACGG	AGGAGGTGTCTCACGG-1	30	242	23	38	0	336	0.0892857	0.720238	0.0684524	0.113095	0	1	0.607143	5.9323	2
TCAGCCTGTCGAAAGC	TCAGCCTCACGAAAGC	TCAGCCTCACGAAAGC-1	44	279	19	42	0	386	0.11399	0.722798	0.0492228	0.108808	0	1	0.608808	5.91015	2
TATCTGTGTCATGGTT	TATCTGTCACATGGTT	TATCTGTCACATGGTT-1	18	208	19	33	0	278	0.0647482	0.748201	0.0683453	0.118705	0	1	0.629496	5.891	2
GACTATGTCGTCGAGT	GACTATGAGGTCGAGT	GACTATGAGGTCGAGT-1	46	289	22	31	0	390	0.117949	0.741026	0.0564103	0.0794872	0	1	0.623077	5.86974	2
TAAGCCAAGAGAATAG	TAAGCCATCAGAATAG	TAAGCCATCAGAATAG-1	56	353	39	49	0	501	0.111776	0.704591	0.0778443	0.0978044	0	1	0.592814	5.86805	2
AACAAGACACGAGTTT	AACAAGAGTCGAGTTT	AACAAGAGTCGAGTTT-1	44	275	34	13	0	372	0.11828	0.739247	0.0913978	0.0349462	0	1	0.620968	5.84074	2
ACTTTCAGTTGACGTT	ACTTTCACATGACGTT	ACTTTCACATGACGTT-1	19	119	10	19	0	168	0.113095	0.708333	0.0595238	0.113095	0	1	0.595238	5.83559	2
GGATGTTAGGCTACGG	GGATGTTTCGCTACGG	GGATGTTTCGCTACGG-1	22	173	22	28	0	247	0.0890688	0.700405	0.0890688	0.11336	0	1	0.587045	5.75878	2
GAGGCCTAGCATTTAC	GAGGCCTTCCATTTAC	GAGGCCTTCCATTTAC-1	29	222	20	36	0	310	0.0935484	0.716129	0.0645161	0.116129	0	1	0.6	5.75703	2
CTCAATTCAAGATTAG	CTCAATTGTAGATTAG	CTCAATTGTAGATTAG-1	16	122	16	20	0	178	0.0898876	0.685393	0.0898876	0.11236	0	1	0.573034	5.6832	2
TTGGGTACATGGGTTT	TTGGGTAGTTGGGTTT	TTGGGTAGTTGGGTTT-1	37	267	14	44	0	363	0.101928	0.735537	0.0385675	0.121212	0	1	0.614325	5.68192	2
TGAGGGATCGGAACAA	TGAGGGAAGGGAACAA	TGAGGGAAGGGAACAA-1	39	292	48	36	0	417	0.0935252	0.70024	0.115108	0.0863309	0	1	0.585132	5.67702	2
GTCGAATAGGAGAGAC	GTCGAATTCGAGAGAC	GTCGAATTCGAGAGAC-1	40	303	37	50	0	431	0.0928074	0.703016	0.0858469	0.116009	0	1	0.587007	5.65844	2
TCTGTCGGTCGACGTC	TCTGTCGCACGACGTC	TCTGTCGCACGACGTC-1	41	278	45	46	0	411	0.0997567	0.676399	0.109489	0.111922	0	1	0.564477	5.62981	2
AGATGCTCAGTGTACT	AGATGCTGTGTGTACT	AGATGCTGTGTGTACT-1	15	90	11	11	0	128	0.117188	0.703125	0.0859375	0.0859375	0	1	0.585938	5.60688	2
TTTAGTCCAGGTTTGT	TTTAGTCGTGGTTTGT	TTTAGTCGTGGTTTGT-1	38	228	27	36	0	333	0.114114	0.684685	0.0810811	0.108108	0	1	0.570571	5.59714	2
GTGCTTCTCGGAGGAC	GTGCTTCAGGGAGGAC	GTGCTTCAGGGAGGAC-1	15	239	40	37	0	334	0.0449102	0.715569	0.11976	0.110778	0	1	0.595808	5.5916	2
ATCCTATGTGTCTGGC	ATCCTATCAGTCTGGC	ATCCTATCAGTCTGGC-1	29	171	18	22	0	243	0.119342	0.703704	0.0740741	0.090535	0	1	0.584362	5.51798	2
GTGCACGCACCTCCTA	GTGCACGGTCCTCCTA	GTGCACGGTCCTCCTA-1	37	259	19	44	0	360	0.102778	0.719444	0.0527778	0.122222	0	1	0.597222	5.51681	2
CGCATGGCAATATGGA	CGCATGGGTATATGGA	CGCATGGGTATATGGA-1	4	82	5	14	0	106	0.0377358	0.773585	0.0471698	0.132075	0	1	0.641509	5.51527	2
TGGAGGACAAGAATAC	TGGAGGAGTAGAATAC	TGGAGGAGTAGAATAC-1	32	346	20	59	0	459	0.0697168	0.753813	0.043573	0.12854	0	1	0.625272	5.51329	2
TACGCTCCACTTGTCC	TACGCTCGTCTTGTCC	TACGCTCGTCTTGTCC-1	14	81	1	12	0	108	0.12963	0.75	0.00925926	0.111111	0	1	0.62037	5.44297	2
CTACGGGCAAACTGCT	CTACGGGGTAACTGCT	CTACGGGGTAACTGCT-1	6	92	5	16	0	121	0.0495868	0.760331	0.0413223	0.132231	0	1	0.628099	5.41604	2
GATGTTGTCAAGTATC	GATGTTGAGAAGTATC	GATGTTGAGAAGTATC-1	24	195	22	34	0	278	0.0863309	0.701439	0.0791367	0.122302	0	1	0.579137	5.37738	2
GAAGCCCGTTGGATCT	GAAGCCCCATGGATCT	GAAGCCCCATGGATCT-1	34	263	27	46	0	370	0.0918919	0.710811	0.072973	0.124324	0	1	0.586486	5.3662	2
TCGAACAAGATTTGTC	TCGAACATCATTTGTC	TCGAACATCATTTGTC-1	39	224	36	38	0	340	0.114706	0.658824	0.105882	0.111765	0	1	0.544118	5.36321	2
TTACCATCAAATCAGA	TTACCATGTAATCAGA	TTACCATGTAATCAGA-1	46	262	15	31	0	359	0.128134	0.729805	0.0417827	0.086351	0	1	0.601671	5.35572	2
TGAGTCATCGACAAGA	TGAGTCAAGGACAAGA	TGAGTCAAGGACAAGA-1	55	347	43	61	0	507	0.108481	0.684418	0.0848126	0.120316	0	1	0.564103	5.32874	2
TCTCTGGGTCAAGCAG	TCTCTGGCACAAGCAG	TCTCTGGCACAAGCAG-1	30	171	29	29	0	263	0.114068	0.65019	0.110266	0.110266	0	1	0.536122	5.32118	2
GTGGGAAGTAGGTTGG	GTGGGAACAAGGTTGG	GTGGGAACAAGGTTGG-1	9	218	7	39	0	277	0.032491	0.787004	0.0252708	0.140794	0	1	0.646209	5.28537	2
GGTAATCTCATGTTAG	GGTAATCAGATGTTAG	GGTAATCAGATGTTAG-1	20	118	9	21	0	172	0.116279	0.686047	0.0523256	0.122093	0	1	0.563953	5.26937	2
TCGTGCTTCTCCCTAA	TCGTGCTAGTCCCTAA	TCGTGCTAGTCCCTAA-1	43	247	24	44	0	360	0.119444	0.686111	0.0666667	0.122222	0	1	0.563889	5.26471	2
CTCCTCCTCGGCGAGA	CTCCTCCAGGGCGAGA	CTCCTCCAGGGCGAGA-1	5	39	3	7	0	54	0.0925926	0.722222	0.0555556	0.12963	0	1	0.592593	5.24403	2
AGTAACCAGGAAGTGG	AGTAACCTCGAAGTGG	AGTAACCTCGAAGTGG-1	33	295	28	53	0	411	0.080292	0.717762	0.0681265	0.128954	0	1	0.588808	5.23744	2
TTACAGGAGCCATGGG	TTACAGGTCCCATGGG	TTACAGGTCCCATGGG-1	42	246	34	44	0	372	0.112903	0.66129	0.0913978	0.11828	0	1	0.543011	5.23303	2
TCCGGGATCGTGCTGA	TCCGGGAAGGTGCTGA	TCCGGGAAGGTGCTGA-1	16	232	10	42	0	304	0.0526316	0.763158	0.0328947	0.138158	0	1	0.625	5.21847	2
GGTAGAGGTAATTAGG	GGTAGAGCAAATTAGG	GGTAGAGCAAATTAGG-1	40	222	22	32	0	319	0.125392	0.695925	0.0689655	0.100313	0	1	0.570533	5.21394	2
TGGGCTGAGGCAGTGC	TGGGCTGTCGCAGTGC	TGGGCTGTCGCAGTGC-1	42	403	34	73	0	554	0.0758123	0.727437	0.0613718	0.131769	0	1	0.595668	5.20168	2
TGGGATTAGTCTGCTG	TGGGATTTCTCTGCTG	TGGGATTTCTCTGCTG-1	38	211	36	36	0	321	0.11838	0.657321	0.11215	0.11215	0	1	0.538941	5.19801	2
AGGGTTTAGAGGAACG	AGGGTTTTCAGGAACG	AGGGTTTTCAGGAACG-1	36	243	19	44	0	346	0.104046	0.702312	0.0549133	0.127168	0	1	0.575145	5.193	2
ATGGATCAGAGCTAGT	ATGGATCTCAGCTAGT	ATGGATCTCAGCTAGT-1	50	274	13	29	0	368	0.13587	0.744565	0.0353261	0.0788043	0	1	0.608696	5.17288	2
TTCACCGAGGACGTCG	TTCACCGTCGACGTCG	TTCACCGTCGACGTCG-1	8	44	6	7	0	66	0.121212	0.666667	0.0909091	0.106061	0	1	0.545455	5.15704	2
ACAGCCGCAGGCTACC	ACAGCCGGTGGCTACC	ACAGCCGGTGGCTACC-1	25	289	28	53	0	396	0.0631313	0.729798	0.0707071	0.133838	0	1	0.59596	5.14326	2
GTTGTGATCACAACAT	GTTGTGAAGACAACAT	GTTGTGAAGACAACAT-1	9	82	13	15	0	119	0.0756303	0.689076	0.109244	0.12605	0	1	0.563025	5.13836	2
TAGACTGTCACTTCCA	TAGACTGAGACTTCCA	TAGACTGAGACTTCCA-1	48	300	23	55	0	427	0.112412	0.702576	0.0538642	0.128806	0	1	0.57377	5.13363	2
ACTCCCAGTAGTATAG	ACTCCCACAAGTATAG	ACTCCCACAAGTATAG-1	38	206	26	23	0	297	0.127946	0.693603	0.0875421	0.0774411	0	1	0.565657	5.10056	2
ATCCACCGTTCCGTTC	ATCCACCCATCCGTTC	ATCCACCCATCCGTTC-1	12	274	12	51	0	351	0.034188	0.780627	0.034188	0.145299	0	1	0.635328	5.09099	2
GTGAGCCAGCCATGGG	GTGAGCCTCCCATGGG	GTGAGCCTCCCATGGG-1	49	265	31	44	0	392	0.125	0.67602	0.0790816	0.112245	0	1	0.55102	5.08163	2
TGCTCGTTCCGAGAAA	TGCTCGTAGCGAGAAA	TGCTCGTAGCGAGAAA-1	62	332	36	44	0	478	0.129707	0.694561	0.0753138	0.0920502	0	1	0.564854	5.04313	2
ATCTCTAAGAAGTAAG	ATCTCTATCAAGTAAG	ATCTCTATCAAGTAAG-1	21	218	7	41	0	289	0.0726644	0.754325	0.0242215	0.141869	0	1	0.612457	5.03281	2
AGGGTGACACCCTAAA	AGGGTGAGTCCCTAAA	AGGGTGAGTCCCTAAA-1	51	272	25	43	0	392	0.130102	0.693878	0.0637755	0.109694	0	1	0.563776	5.02403	2
TCGAAGTGTGGGAGAG	TCGAAGTCAGGGAGAG	TCGAAGTCAGGGAGAG-1	12	270	11	51	0	346	0.0346821	0.780347	0.0317919	0.147399	0	1	0.632948	5.0213	2
TTGTGGACAACAGAGC	TTGTGGAGTACAGAGC	TTGTGGAGTACAGAGC-1	38	253	18	48	0	357	0.106443	0.708683	0.0504202	0.134454	0	1	0.57423	4.97518	2
CCTTTGGAGCAGCTCT	CCTTTGGTCCAGCTCT	CCTTTGGTCCAGCTCT-1	13	89	2	17	0	121	0.107438	0.735537	0.0165289	0.140496	0	1	0.595041	4.95387	2
TTTGGTTAGTGCCCTA	TTTGGTTTCTGCCCTA	TTTGGTTTCTGCCCTA-1	51	266	12	44	0	374	0.136364	0.71123	0.0320856	0.117647	0	1	0.574866	4.92766	2
CTCTCAGTCATCACCT	CTCTCAGAGATCACCT	CTCTCAGAGATCACCT-1	15	118	10	23	0	171	0.0877193	0.690058	0.0584795	0.134503	0	1	0.555556	4.8446	2
AGGACGAAGTGTTCAT	AGGACGATCTGTTCAT	AGGACGATCTGTTCAT-1	25	138	21	27	0	212	0.117925	0.650943	0.0990566	0.127358	0	1	0.523585	4.81181	2
AGACAAAAGTCGACGG	AGACAAATCTCGACGG	AGACAAATCTCGACGG-1	61	408	56	80	0	609	0.100164	0.669951	0.091954	0.131363	0	1	0.538588	4.80997	2
TCCTTCTTCAAGCTGC	TCCTTCTAGAAGCTGC	TCCTTCTAGAAGCTGC-1	31	158	19	31	0	241	0.128631	0.655602	0.0788382	0.128631	0	1	0.526971	4.80126	2
GGGAAGTGTCTCCGGA	GGGAAGTCACTCCGGA	GGGAAGTCACTCCGGA-1	52	263	18	32	0	367	0.141689	0.716621	0.0490463	0.0871935	0	1	0.574932	4.79019	2
GTGCACGGTTCGATAC	GTGCACGCATCGATAC	GTGCACGCATCGATAC-1	30	203	25	40	0	302	0.0993377	0.672185	0.0827815	0.13245	0	1	0.539735	4.78894	2
ACGTACACATCGGTAT	ACGTACAGTTCGGTAT	ACGTACAGTTCGGTAT-1	67	339	42	54	0	506	0.132411	0.66996	0.083004	0.106719	0	1	0.537549	4.77463	2
GTCCACTTCAAGGGAT	GTCCACTAGAAGGGAT	GTCCACTAGAAGGGAT-1	34	171	21	34	0	263	0.129278	0.65019	0.0798479	0.129278	0	1	0.520913	4.7401	2
TTTATGCTCCCTCGTG	TTTATGCAGCCTCGTG	TTTATGCAGCCTCGTG-1	6	40	3	8	0	58	0.103448	0.689655	0.0517241	0.137931	0	1	0.551724	4.7296	2
TCAAGACGTTCCCGTT	TCAAGACCATCCCGTT	TCAAGACCATCCCGTT-1	40	199	20	27	0	286	0.13986	0.695804	0.0699301	0.0944056	0	1	0.555944	4.70975	2
TTCGGTCCATCCTAGA	TTCGGTCGTTCCTAGA	TTCGGTCGTTCCTAGA-1	30	149	19	19	0	222	0.135135	0.671171	0.0855856	0.0855856	0	1	0.536036	4.69336	2
TAGCACACACTGTCAA	TAGCACAGTCTGTCAA	TAGCACAGTCTGTCAA-1	36	278	56	45	0	417	0.0863309	0.666667	0.134293	0.107914	0	1	0.532374	4.68955	2
TCTGTCGAGGCTGATA	TCTGTCGTCGCTGATA	TCTGTCGTCGCTGATA-1	63	309	26	36	0	437	0.144165	0.707094	0.0594966	0.0823799	0	1	0.562929	4.65148	2
GATTGGTGTTGGAAGC	GATTGGTCATGGAAGC	GATTGGTCATGGAAGC-1	26	128	21	21	0	196	0.132653	0.653061	0.107143	0.107143	0	1	0.520408	4.64807	2
GCGTGCATCAGAGGGC	GCGTGCAAGAGAGGGC	GCGTGCAAGAGAGGGC-1	23	195	34	40	0	294	0.0782313	0.663265	0.115646	0.136054	0	1	0.527211	4.60969	2
ATTCACTGTATACCCA	ATTCACTCAATACCCA	ATTCACTCAATACCCA-1	39	189	36	34	0	298	0.130872	0.634228	0.120805	0.114094	0	1	0.503356	4.57313	2
TCCAGAACATAGGAGC	TCCAGAAGTTAGGAGC	TCCAGAAGTTAGGAGC-1	31	292	25	61	0	412	0.0752427	0.708738	0.0606796	0.148058	0	1	0.56068	4.5473	2
GGGAAGTGTCGTGTGC	GGGAAGTCACGTGTGC	GGGAAGTCACGTGTGC-1	0	19	0	4	0	23	0	0.826087	0	0.173913	0	1	0.652174	4.5461	2
CACTGAAAGAACCTTT	CACTGAATCAACCTTT	CACTGAATCAACCTTT-1	20	94	4	19	0	139	0.143885	0.676259	0.028777	0.136691	0	1	0.532374	4.45956	2
GGCACGTCATGCCTAA	GGCACGTGTTGCCTAA	GGCACGTGTTGCCTAA-1	52	242	25	38	0	360	0.144444	0.672222	0.0694444	0.105556	0	1	0.527778	4.41727	2
AAAGGTACAAGTATAG	AAAGGTAGTAGTATAG	AAAGGTAGTAGTATAG-1	47	218	15	24	0	304	0.154605	0.717105	0.0493421	0.0789474	0	1	0.5625	4.41727	2
CTGAATGAGAAAGGTA	CTGAATGTCAAAGGTA	CTGAATGTCAAAGGTA-1	10	134	4	29	0	180	0.0555556	0.744444	0.0222222	0.161111	0	1	0.583333	4.40909	2
AGTGTTGTCCTGGAGT	AGTGTTGAGCTGGAGT	AGTGTTGAGCTGGAGT-1	30	203	24	44	0	303	0.0990099	0.669967	0.0792079	0.145215	0	1	0.524752	4.38082	2
GAACGTTTCTTCCTGA	GAACGTTAGTTCCTGA	GAACGTTAGTTCCTGA-1	50	228	21	25	0	326	0.153374	0.699387	0.0644172	0.0766871	0	1	0.546012	4.3421	2
GACGCTGAGCCGTTGT	GACGCTGTCCCGTTGT	GACGCTGTCCCGTTGT-1	42	206	45	29	0	323	0.130031	0.637771	0.139319	0.0897833	0	1	0.498452	4.33817	2
TGGTACAGTGTCGGTC	TGGTACACAGTCGGTC	TGGTACACAGTCGGTC-1	89	402	26	89	0	610	0.145902	0.659016	0.042623	0.145902	0	1	0.513115	4.29127	2
ATCCCTGTCATCGCTT	ATCCCTGAGATCGCTT	ATCCCTGAGATCGCTT-1	25	113	18	22	0	178	0.140449	0.634831	0.101124	0.123596	0	1	0.494382	4.28603	2
TCCTCCCCACAAACGG	TCCTCCCGTCAAACGG	TCCTCCCGTCAAACGG-1	45	203	26	34	0	311	0.144695	0.652733	0.0836013	0.109325	0	1	0.508039	4.28414	2
GTTTGGACATAGGCCC	GTTTGGAGTTAGGCCC	GTTTGGAGTTAGGCCC-1	54	242	12	27	0	338	0.159763	0.715976	0.035503	0.0798817	0	1	0.556213	4.2764	2
GCGATCGCATGCGGCT	GCGATCGGTTGCGGCT	GCGATCGGTTGCGGCT-1	14	148	22	33	0	219	0.0639269	0.675799	0.100457	0.150685	0	1	0.525114	4.26797	2
ATTATCCGTCCACTGG	ATTATCCCACCACTGG	ATTATCCCACCACTGG-1	31	206	32	46	0	315	0.0984127	0.653968	0.101587	0.146032	0	1	0.507937	4.25534	2
AGGGTCCTCGGTGGGA	AGGGTCCAGGGTGGGA	AGGGTCCAGGGTGGGA-1	55	281	34	63	0	434	0.126728	0.647465	0.078341	0.145161	0	1	0.502304	4.2373	2
TTACGTTGTTATGGCT	TTACGTTCATATGGCT	TTACGTTCATATGGCT-1	9	133	14	30	0	186	0.0483871	0.715054	0.0752688	0.16129	0	1	0.553763	4.23289	2
AATGAAGAGGTTCAGA	AATGAAGTCGTTCAGA	AATGAAGTCGTTCAGA-1	59	272	61	56	0	454	0.129956	0.599119	0.134361	0.123348	0	1	0.464758	4.21941	2
GGTGTCGGTCGACAGA	GGTGTCGCACGACAGA	GGTGTCGCACGACAGA-1	37	204	40	46	0	329	0.112462	0.620061	0.121581	0.139818	0	1	0.480243	4.20552	2
TCTATACTCCACTCAT	TCTATACAGCACTCAT	TCTATACAGCACTCAT-1	47	212	20	48	0	332	0.141566	0.638554	0.060241	0.144578	0	1	0.493976	4.19564	2
TTTGGTTGTAGCTACT	TTTGGTTCAAGCTACT	TTTGGTTCAAGCTACT-1	41	190	32	43	0	306	0.133987	0.620915	0.104575	0.140523	0	1	0.480392	4.19149	2
GTCCCATTCACCAGAC	GTCCCATAGACCAGAC	GTCCCATAGACCAGAC-1	30	202	21	46	0	301	0.0996678	0.671096	0.0697674	0.152824	0	1	0.518272	4.18302	2
TGCTTCGTCAAGTCAT	TGCTTCGAGAAGTCAT	TGCTTCGAGAAGTCAT-1	64	281	52	45	0	445	0.14382	0.631461	0.116854	0.101124	0	1	0.48764	4.1702	2
ACGGGTCGTCTCCACT	ACGGGTCCACTCCACT	ACGGGTCCACTCCACT-1	35	153	33	29	0	252	0.138889	0.607143	0.130952	0.115079	0	1	0.468254	4.14499	2
CTCATCGAGAACTACG	CTCATCGTCAACTACG	CTCATCGTCAACTACG-1	3	13	0	2	0	19	0.157895	0.684211	0	0.105263	0	1	0.526316	4.1348	2
AGATGCTGTAACTCTG	AGATGCTCAAACTCTG	AGATGCTCAAACTCTG-1	35	286	66	31	0	421	0.0831354	0.679335	0.15677	0.0736342	0	1	0.522565	4.13346	2
ACTATGGTCAAACCCG	ACTATGGAGAAACCCG	ACTATGGAGAAACCCG-1	27	313	14	73	0	432	0.0625	0.724537	0.0324074	0.168981	0	1	0.555556	4.10398	2
TGATCTTCAGGCCACT	TGATCTTGTGGCCACT	TGATCTTGTGGCCACT-1	25	108	23	17	0	175	0.142857	0.617143	0.131429	0.0971429	0	1	0.474286	4.1028	2
CACAGGCAGATGCCCT	CACAGGCTCATGCCCT	CACAGGCTCATGCCCT-1	17	103	7	24	0	155	0.109677	0.664516	0.0451613	0.154839	0	1	0.509677	4.09198	2
GATGTTGTCTCGTTAC	GATGTTGAGTCGTTAC	GATGTTGAGTCGTTAC-1	61	261	26	34	0	384	0.158854	0.679688	0.0677083	0.0885417	0	1	0.520833	4.08452	2
ATCACAGCATATCTTC	ATCACAGGTTATCTTC	ATCACAGGTTATCTTC-1	35	210	27	49	0	321	0.109034	0.654206	0.0841121	0.152648	0	1	0.501558	4.0837	2
AACAAGACAGAATTAG	AACAAGAGTGAATTAG	AACAAGAGTGAATTAG-1	39	167	36	13	0	258	0.151163	0.647287	0.139535	0.0503876	0	1	0.496124	4.0784	2
GAACACTCAGGATACG	GAACACTGTGGATACG	GAACACTGTGGATACG-1	56	239	20	32	0	349	0.160458	0.684814	0.0573066	0.0916905	0	1	0.524355	4.07615	2
TTCACGCAGCCATGGG	TTCACGCTCCCATGGG	TTCACGCTCCCATGGG-1	45	193	38	40	0	316	0.142405	0.610759	0.120253	0.126582	0	1	0.468354	4.07309	2
GGGACTCTCCATGGGT	GGGACTCAGCATGGGT	GGGACTCAGCATGGGT-1	27	175	20	41	0	265	0.101887	0.660377	0.0754717	0.154717	0	1	0.50566	4.06987	2
GGGCTACAGGCTCTAC	GGGCTACTCGCTCTAC	GGGCTACTCGCTCTAC-1	25	115	12	27	0	180	0.138889	0.638889	0.0666667	0.15	0	1	0.488889	4.05556	2
GGTTAACGTGACCCGT	GGTTAACCAGACCCGT	GGTTAACCAGACCCGT-1	76	320	59	60	0	520	0.146154	0.615385	0.113462	0.115385	0	1	0.469231	4.00493	2
CGTGCTTTCGAACTCG	CGTGCTTAGGAACTCG	CGTGCTTAGGAACTCG-1	22	105	8	25	0	163	0.134969	0.644172	0.0490798	0.153374	0	1	0.490798	4.00413	2
TCTTAGTTCCTTTCTT	TCTTAGTAGCTTTCTT	TCTTAGTAGCTTTCTT-1	26	138	14	33	0	211	0.123223	0.654028	0.0663507	0.156398	0	1	0.49763	3.9906	2
GTCTGTCGTATATCCG	GTCTGTCCAATATCCG	GTCTGTCCAATATCCG-1	64	266	24	34	0	389	0.164524	0.683805	0.0616967	0.0874036	0	1	0.51928	3.9754	2
TTTCACAAGAGCTCTC	TTTCACATCAGCTCTC	TTTCACATCAGCTCTC-1	4	58	11	14	0	88	0.0454545	0.659091	0.125	0.159091	0	1	0.5	3.95699	2
TTAGGGTCACGATTCA	TTAGGGTGTCGATTCA	TTAGGGTGTCGATTCA-1	22	141	26	34	0	226	0.0973451	0.623894	0.115044	0.150442	0	1	0.473451	3.95091	2
TTGGATGAGGACCTAA	TTGGATGTCGACCTAA	TTGGATGTCGACCTAA-1	53	220	42	48	0	367	0.144414	0.599455	0.114441	0.13079	0	1	0.455041	3.94689	2
CCAATTTGTCATAACC	CCAATTTCACATAACC	CCAATTTCACATAACC-1	25	139	4	34	0	205	0.121951	0.678049	0.0195122	0.165854	0	1	0.512195	3.91262	2
AGTAGTCCAAGGCAGT	AGTAGTCGTAGGCAGT	AGTAGTCGTAGGCAGT-1	55	225	36	45	0	362	0.151934	0.621547	0.0994475	0.124309	0	1	0.469613	3.90003	2
GTTCTATTCCACTGGA	GTTCTATAGCACTGGA	GTTCTATAGCACTGGA-1	15	61	12	12	0	101	0.148515	0.60396	0.118812	0.118812	0	1	0.455446	3.8732	2
CTTGAGACAGTATACC	CTTGAGAGTGTATACC	CTTGAGAGTGTATACC-1	25	117	15	29	0	186	0.134409	0.629032	0.0806452	0.155914	0	1	0.473118	3.85159	2
AAGTACCAGGGTCTGG	AAGTACCTCGGTCTGG	AAGTACCTCGGTCTGG-1	9	284	12	71	0	379	0.0237467	0.74934	0.0316623	0.187335	0	1	0.562005	3.84797	2
TTAATCCGTCCGTGAC	TTAATCCCACCGTGAC	TTAATCCCACCGTGAC-1	96	385	30	45	0	557	0.172352	0.691203	0.05386	0.0807899	0	1	0.518851	3.84533	2
TTACGCCTCAGGACTC	TTACGCCAGAGGACTC	TTACGCCAGAGGACTC-1	31	167	26	42	0	267	0.116105	0.625468	0.0973783	0.157303	0	1	0.468165	3.7983	2
TAGTGCACATAATCGC	TAGTGCAGTTAATCGC	TAGTGCAGTTAATCGC-1	9	158	10	40	0	219	0.0410959	0.721461	0.0456621	0.182648	0	1	0.538813	3.79687	2
AGGGTGATCGTCACCC	AGGGTGAAGGTCACCC	AGGGTGAAGGTCACCC-1	27	119	13	30	0	189	0.142857	0.62963	0.0687831	0.15873	0	1	0.470899	3.79084	2
TGGGCTGGTCATCCCT	TGGGCTGCACATCCCT	TGGGCTGCACATCCCT-1	25	142	24	36	0	228	0.109649	0.622807	0.105263	0.157895	0	1	0.464912	3.76907	2
TCATGTTTCCTGTGCC	TCATGTTAGCTGTGCC	TCATGTTAGCTGTGCC-1	36	162	29	41	0	270	0.133333	0.6	0.107407	0.151852	0	1	0.448148	3.76888	2
TCACTCGTCTGATAAC	TCACTCGAGTGATAAC	TCACTCGAGTGATAAC-1	58	226	30	55	0	371	0.156334	0.609164	0.0808625	0.148248	0	1	0.45283	3.72241	2
TCACAAGGTGTATGAA	TCACAAGCAGTATGAA	TCACAAGCAGTATGAA-1	57	221	15	40	0	337	0.169139	0.655786	0.0445104	0.118694	0	1	0.486647	3.71658	2
GAAGTAATCTATAGAC	GAAGTAAAGTATAGAC	GAAGTAAAGTATAGAC-1	30	235	28	61	0	361	0.0831025	0.65097	0.0775623	0.168975	0	1	0.481994	3.69308	2
AGGTCTACAGGGACAT	AGGTCTAGTGGGACAT	AGGTCTAGTGGGACAT-1	54	208	26	38	0	331	0.163142	0.628399	0.0785498	0.114804	0	1	0.465257	3.68714	2
AGTCTCCTCAGGACTC	AGTCTCCAGAGGACTC	AGTCTCCAGAGGACTC-1	27	131	20	34	0	214	0.126168	0.61215	0.0934579	0.158879	0	1	0.453271	3.68401	2
GATTCTTCAATGGGAC	GATTCTTGTATGGGAC	GATTCTTGTATGGGAC-1	28	114	27	30	0	200	0.14	0.57	0.135	0.15	0	1	0.42	3.625	2
TCACTATTCTGGCAGT	TCACTATAGTGGCAGT	TCACTATAGTGGCAGT-1	38	144	19	32	0	239	0.158996	0.60251	0.0794979	0.133891	0	1	0.443515	3.62441	2
AATGGCTAGCGATAGT	AATGGCTTCCGATAGT	AATGGCTTCCGATAGT-1	55	227	35	60	0	379	0.145119	0.598945	0.0923483	0.158311	0	1	0.440633	3.61797	2
GTTACGATCACCATAA	GTTACGAAGACCATAA	GTTACGAAGACCATAA-1	10	83	21	22	0	136	0.0735294	0.610294	0.154412	0.161765	0	1	0.448529	3.6113	2
TCACGGGAGCGTGGCA	TCACGGGTCCGTGGCA	TCACGGGTCCGTGGCA-1	59	249	41	67	0	418	0.141148	0.595694	0.0980861	0.160287	0	1	0.435407	3.5569	2
TAATCTCAGAATCGGT	TAATCTCTCAATCGGT	TAATCTCTCAATCGGT-1	39	144	23	33	0	239	0.16318	0.60251	0.0962343	0.138075	0	1	0.439331	3.53684	2
GTGGCGTTCCAGAAAG	GTGGCGTAGCAGAAAG	GTGGCGTAGCAGAAAG-1	93	343	73	75	0	588	0.158163	0.583333	0.12415	0.127551	0	1	0.42517	3.52832	2
GGTTCTCCATCAAGGG	GGTTCTCGTTCAAGGG	GGTTCTCGTTCAAGGG-1	37	136	21	24	0	220	0.168182	0.618182	0.0954545	0.109091	0	1	0.45	3.52551	2
TGCAGTAAGTCCAAGA	TGCAGTATCTCCAAGA	TGCAGTATCTCCAAGA-1	123	445	22	37	0	631	0.194929	0.70523	0.0348653	0.0586371	0	1	0.510301	3.49014	2
CACAGATTCATCCTAC	CACAGATAGATCCTAC	CACAGATAGATCCTAC-1	28	102	15	28	0	174	0.16092	0.586207	0.0862069	0.16092	0	1	0.425287	3.48823	2
TGAGACTAGAAGCGTT	TGAGACTTCAAGCGTT	TGAGACTTCAAGCGTT-1	69	415	114	106	0	707	0.0975955	0.586987	0.161245	0.149929	0	1	0.425743	3.48617	2
AATGAAGAGAATGCAC	AATGAAGTCAATGCAC	AATGAAGTCAATGCAC-1	69	327	64	90	0	556	0.124101	0.588129	0.115108	0.161871	0	1	0.426259	3.48012	2
GTCACGGCAATCGTTG	GTCACGGGTATCGTTG	GTCACGGGTATCGTTG-1	56	203	32	37	0	332	0.168675	0.611446	0.0963855	0.111446	0	1	0.442771	3.47808	2
ATAGGCTAGGGCGATC	ATAGGCTTCGGCGATC	ATAGGCTTCGGCGATC-1	30	109	25	30	0	196	0.153061	0.556122	0.127551	0.153061	0	1	0.403061	3.47184	2
TCGTCCACAGATACCT	TCGTCCAGTGATACCT	TCGTCCAGTGATACCT-1	31	112	11	28	0	186	0.166667	0.602151	0.0591398	0.150538	0	1	0.435484	3.465	2
TGCCGAGTCTTGAATG	TGCCGAGAGTTGAATG	TGCCGAGAGTTGAATG-1	46	217	60	42	0	372	0.123656	0.583333	0.16129	0.112903	0	1	0.422043	3.4639	2
GTCTTTAGTACCGATT	GTCTTTACAACCGATT	GTCTTTACAACCGATT-1	49	177	35	41	0	306	0.160131	0.578431	0.114379	0.133987	0	1	0.418301	3.4587	2
GACGTTATCTACCATC	GACGTTAAGTACCATC	GACGTTAAGTACCATC-1	30	130	36	28	0	225	0.133333	0.577778	0.16	0.124444	0	1	0.417778	3.45752	2
TCATGCCTCAAGCCTG	TCATGCCAGAAGCCTG	TCATGCCAGAAGCCTG-1	23	112	31	30	0	197	0.116751	0.568528	0.15736	0.152284	0	1	0.411168	3.45678	2
GAGTGAGCAGGGCTTC	GAGTGAGGTGGGCTTC	GAGTGAGGTGGGCTTC-1	60	214	24	48	0	348	0.172414	0.614943	0.0689655	0.137931	0	1	0.442529	3.42596	2
TGCATCCAGTGCGTCT	TGCATCCTCTGCGTCT	TGCATCCTCTGCGTCT-1	63	225	51	49	0	389	0.161954	0.578406	0.131105	0.125964	0	1	0.416452	3.42189	2
AAGTGAAAGCAGTACA	AAGTGAATCCAGTACA	AAGTGAATCCAGTACA-1	64	331	43	93	0	533	0.120075	0.621013	0.0806754	0.174484	0	1	0.446529	3.42042	2
CTCTGGTTCCAGCCCT	CTCTGGTAGCAGCCCT	CTCTGGTAGCAGCCCT-1	10	120	5	34	0	170	0.0588235	0.705882	0.0294118	0.2	0	1	0.505882	3.40896	2
ATCAGGTCAAAGATTG	ATCAGGTGTAAGATTG	ATCAGGTGTAAGATTG-1	38	223	33	63	0	361	0.105263	0.617729	0.0914127	0.174515	0	1	0.443213	3.40204	2
AGGGTTTGTACCAATC	AGGGTTTCAACCAATC	AGGGTTTCAACCAATC-1	27	177	50	32	0	288	0.09375	0.614583	0.173611	0.111111	0	1	0.440972	3.40166	2
AGTTCGAGTTGGGAAC	AGTTCGACATGGGAAC	AGTTCGACATGGGAAC-1	38	134	22	15	0	211	0.180095	0.635071	0.104265	0.07109	0	1	0.454976	3.39342	2
ACTTTGTTCTTGGAGC	ACTTTGTAGTTGGAGC	ACTTTGTAGTTGGAGC-1	31	113	32	30	0	207	0.149758	0.545894	0.154589	0.144928	0	1	0.391304	3.37746	2
GAGTGAGTCGCCCGTT	GAGTGAGAGGCCCGTT	GAGTGAGAGGCCCGTT-1	55	193	44	45	0	342	0.160819	0.564327	0.128655	0.131579	0	1	0.403509	3.3622	2
TGTGGCGAGCTCATAT	TGTGGCGTCCTCATAT	TGTGGCGTCCTCATAT-1	4	87	9	25	0	128	0.03125	0.679688	0.0703125	0.195312	0	1	0.484375	3.35921	2
TTCATTGCAAGACTGG	TTCATTGGTAGACTGG	TTCATTGGTAGACTGG-1	49	273	38	79	0	443	0.110609	0.616253	0.0857788	0.17833	0	1	0.437923	3.3253	2
TTTCGATAGGAACCAT	TTTCGATTCGAACCAT	TTTCGATTCGAACCAT-1	37	179	25	52	0	294	0.12585	0.608844	0.085034	0.176871	0	1	0.431973	3.31161	2
GGACGTCCACCGGTGT	GGACGTCGTCCGGTGT	GGACGTCGTCCGGTGT-1	40	186	34	54	0	320	0.125	0.58125	0.10625	0.16875	0	1	0.4125	3.30769	2
TGATGGTGTCCCTATC	TGATGGTCACCCTATC	TGATGGTCACCCTATC-1	40	138	32	36	0	247	0.161943	0.558704	0.129555	0.145749	0	1	0.396761	3.30751	2
CAATCGATCCAGCGAT	CAATCGAAGCAGCGAT	CAATCGAAGCAGCGAT-1	19	96	5	28	0	150	0.126667	0.64	0.0333333	0.186667	0	1	0.453333	3.30508	2
ACATCCCTCAGTTGAT	ACATCCCAGAGTTGAT	ACATCCCAGAGTTGAT-1	18	229	67	24	0	340	0.0529412	0.673529	0.197059	0.0705882	0	1	0.476471	3.30114	2
GAGTCATAGAGACAAA	GAGTCATTCAGACAAA	GAGTCATTCAGACAAA-1	31	158	33	46	0	270	0.114815	0.585185	0.122222	0.17037	0	1	0.414815	3.29979	2
TGTTCATGTAAGACTA	TGTTCATCAAAGACTA	TGTTCATCAAAGACTA-1	27	234	15	69	0	346	0.0780347	0.676301	0.0433526	0.199422	0	1	0.476879	3.27712	2
GAGTCATGTATCACGT	GAGTCATCAATCACGT	GAGTCATCAATCACGT-1	2	17	3	5	0	27	0.0740741	0.62963	0.111111	0.185185	0	1	0.444444	3.27704	2
CAAAGAAGTCTACCCT	CAAAGAACACTACCCT	CAAAGAACACTACCCT-1	30	122	12	36	0	201	0.149254	0.606965	0.0597015	0.179104	0	1	0.427861	3.26256	2
AGTAGCTGTCTGGACC	AGTAGCTCACTGGACC	AGTAGCTCACTGGACC-1	56	244	33	72	0	410	0.136585	0.595122	0.0804878	0.17561	0	1	0.419512	3.26018	2
TCAAGTGTCAGCCCAA	TCAAGTGAGAGCCCAA	TCAAGTGAGAGCCCAA-1	52	214	56	63	0	388	0.134021	0.551546	0.14433	0.162371	0	1	0.389175	3.25778	2
TGAATGCAGCAACACA	TGAATGCTCCAACACA	TGAATGCTCCAACACA-1	97	326	23	39	0	487	0.199179	0.669405	0.0472279	0.0800821	0	1	0.470226	3.24796	2
CATCAAGAGGTGGGAA	CATCAAGTCGTGGGAA	CATCAAGTCGTGGGAA-1	10	90	6	27	0	135	0.0740741	0.666667	0.0444444	0.2	0	1	0.466667	3.22222	2
ATGAAAGCAGGCAACA	ATGAAAGGTGGCAACA	ATGAAAGGTGGCAACA-1	37	247	27	74	0	386	0.0958549	0.639896	0.0699482	0.19171	0	1	0.448187	3.22194	2
ACTTTCATCTAGTGCG	ACTTTCAAGTAGTGCG	ACTTTCAAGTAGTGCG-1	21	127	27	38	0	216	0.0972222	0.587963	0.125	0.175926	0	1	0.412037	3.21614	2
CAGGCCATCAATTGCA	CAGGCCAAGAATTGCA	CAGGCCAAGAATTGCA-1	20	93	9	28	0	153	0.130719	0.607843	0.0588235	0.183007	0	1	0.424837	3.20115	2
TAGATCGGTACGACTT	TAGATCGCAACGACTT	TAGATCGCAACGACTT-1	60	198	14	36	0	309	0.194175	0.640777	0.0453074	0.116505	0	1	0.446602	3.18735	2
CCCTGATAGCTTTAGT	CCCTGATTCCTTTAGT	CCCTGATTCCTTTAGT-1	33	109	8	32	0	185	0.178378	0.589189	0.0432432	0.172973	0	1	0.410811	3.18077	2
TCGGGACAGATGAGGG	TCGGGACTCATGAGGG	TCGGGACTCATGAGGG-1	28	162	47	49	0	293	0.0955631	0.552901	0.16041	0.167235	0	1	0.385666	3.17601	2
TCAGTGAAGCCATGGG	TCAGTGATCCCATGGG	TCAGTGATCCCATGGG-1	47	155	39	40	0	282	0.166667	0.549645	0.138298	0.141844	0	1	0.382979	3.1678	2
ACAAAGAGTCATGACT	ACAAAGACACATGACT	ACAAAGACACATGACT-1	36	118	20	20	0	197	0.182741	0.598985	0.101523	0.101523	0	1	0.416244	3.1596	2
TGTGCGGTCCATTTGC	TGTGCGGAGCATTTGC	TGTGCGGAGCATTTGC-1	42	148	45	36	0	272	0.154412	0.544118	0.165441	0.132353	0	1	0.378676	3.15842	2
CTGGTCTGTTCCTTCG	CTGGTCTCATCCTTCG	CTGGTCTCATCCTTCG-1	9	91	8	28	0	139	0.0647482	0.654676	0.057554	0.201439	0	1	0.453237	3.14359	2
GACCAATCAGCGAACA	GACCAATGTGCGAACA	GACCAATGTGCGAACA-1	90	305	69	94	0	564	0.159574	0.54078	0.12234	0.166667	0	1	0.374113	3.11762	2
ACACAGTAGGCAAGAG	ACACAGTTCGCAAGAG	ACACAGTTCGCAAGAG-1	66	212	18	53	0	354	0.186441	0.59887	0.0508475	0.149718	0	1	0.412429	3.09951	2
CTAGGTAAGCATATGG	CTAGGTATCCATATGG	CTAGGTATCCATATGG-1	22	112	15	35	0	184	0.119565	0.608696	0.0815217	0.190217	0	1	0.418478	3.09012	2
ACTTCGCAGCGAGCTG	ACTTCGCTCCGAGCTG	ACTTCGCTCCGAGCTG-1	30	95	1	9	0	140	0.214286	0.678571	0.00714286	0.0642857	0	1	0.464286	3.07006	2
TGCTTGCAGCTTCACG	TGCTTGCTCCTTCACG	TGCTTGCTCCTTCACG-1	30	111	27	35	0	204	0.147059	0.544118	0.132353	0.171569	0	1	0.372549	3.05184	2
GTGTGGCAGAAGTTGC	GTGTGGCTCAAGTTGC	GTGTGGCTCAAGTTGC-1	31	111	35	35	0	213	0.14554	0.521127	0.164319	0.164319	0	1	0.356808	3.04686	2
CCTATCGTCATGAAGG	CCTATCGAGATGAAGG	CCTATCGAGATGAAGG-1	11	66	2	21	0	100	0.11	0.66	0.02	0.21	0	1	0.45	3.04545	2
CACTGGGCACGGTAAG	CACTGGGGTCGGTAAG	CACTGGGGTCGGTAAG-1	32	135	9	43	0	222	0.144144	0.608108	0.0405405	0.193694	0	1	0.414414	3.0345	2
AGACAAATCTCGAGGT	AGACAAAAGTCGAGGT	AGACAAAAGTCGAGGT-1	25	104	33	30	0	193	0.129534	0.53886	0.170984	0.15544	0	1	0.367876	3.03264	2
TATTCCATCGCTCAAG	TATTCCAAGGCTCAAG	TATTCCAAGGCTCAAG-1	26	82	26	26	0	162	0.160494	0.506173	0.160494	0.160494	0	1	0.345679	3.02752	2
AATGAAGAGTAAGCGT	AATGAAGTCTAAGCGT	AATGAAGTCTAAGCGT-1	33	166	39	53	0	295	0.111864	0.562712	0.132203	0.179661	0	1	0.383051	3.01966	2
GTTGAACGTTACAGGG	GTTGAACCATACAGGG	GTTGAACCATACAGGG-1	62	193	22	33	0	312	0.198718	0.61859	0.0705128	0.105769	0	1	0.419872	3.01167	2
ACGGTTACATGAATCC	ACGGTTAGTTGAATCC	ACGGTTAGTTGAATCC-1	60	186	16	55	0	322	0.186335	0.57764	0.0496894	0.170807	0	1	0.391304	2.99304	2
GAGTTTGTCCATGGGT	GAGTTTGAGCATGGGT	GAGTTTGAGCATGGGT-1	70	217	43	51	0	383	0.182768	0.56658	0.112272	0.133159	0	1	0.383812	2.99106	2
TTCCAATTCTGATAAC	TTCCAATAGTGATAAC	TTCCAATAGTGATAAC-1	51	158	25	40	0	276	0.184783	0.572464	0.0905797	0.144928	0	1	0.387681	2.99033	2
ATAGGCTGTCCTCGTT	ATAGGCTCACCTCGTT	ATAGGCTCACCTCGTT-1	2	34	9	11	0	57	0.0350877	0.596491	0.157895	0.192982	0	1	0.403509	2.9879	2
TCAAGCAAGTCTAGGA	TCAAGCATCTCTAGGA	TCAAGCATCTCTAGGA-1	33	102	11	31	0	178	0.185393	0.573034	0.0617978	0.174157	0	1	0.38764	2.9839	2
TAAGTCGCACTAGTGT	TAAGTCGGTCTAGTGT	TAAGTCGGTCTAGTGT-1	20	62	20	18	0	122	0.163934	0.508197	0.163934	0.147541	0	1	0.344262	2.97926	2
ATAGAGATCAAAGTCT	ATAGAGAAGAAAGTCT	ATAGAGAAGAAAGTCT-1	69	212	22	37	0	341	0.202346	0.621701	0.0645161	0.108504	0	1	0.419355	2.97487	2
GCGTTTCTCGATACAT	GCGTTTCAGGATACAT	GCGTTTCAGGATACAT-1	10	34	11	10	0	65	0.153846	0.523077	0.169231	0.153846	0	1	0.353846	2.97425	2
AGATAGAAGAGAGTGG	AGATAGATCAGAGTGG	AGATAGATCAGAGTGG-1	82	251	16	30	0	383	0.214099	0.655352	0.0417755	0.078329	0	1	0.441253	2.96901	2
CCTAACCCACCAACGC	CCTAACCGTCCAACGC	CCTAACCGTCCAACGC-1	25	156	5	51	0	238	0.105042	0.655462	0.0210084	0.214286	0	1	0.441176	2.96703	2
CTTGAGATCATGACAT	CTTGAGAAGATGACAT	CTTGAGAAGATGACAT-1	20	92	10	30	0	153	0.130719	0.601307	0.0653595	0.196078	0	1	0.405229	2.96638	2
TCGGGCAAGATGCCAA	TCGGGCATCATGCCAA	TCGGGCATCATGCCAA-1	42	227	40	74	0	386	0.108808	0.588083	0.103627	0.19171	0	1	0.396373	2.96507	2
GAGGCCTGTACTCGAT	GAGGCCTCAACTCGAT	GAGGCCTCAACTCGAT-1	20	217	24	71	0	335	0.0597015	0.647761	0.0716418	0.21194	0	1	0.435821	2.96369	2
TTAGGGTTCTCAAGCG	TTAGGGTAGTCAAGCG	TTAGGGTAGTCAAGCG-1	30	107	20	35	0	192	0.15625	0.557292	0.104167	0.182292	0	1	0.375	2.95016	2
CTTGATTAGAGCTTCC	CTTGATTTCAGCTTCC	CTTGATTTCAGCTTCC-1	22	85	6	28	0	141	0.156028	0.602837	0.0425532	0.198582	0	1	0.404255	2.93812	2
CATCGGGGTAATACGA	CATCGGGCAAATACGA	CATCGGGCAAATACGA-1	31	109	13	36	0	192	0.161458	0.567708	0.0677083	0.1875	0	1	0.380208	2.92511	2
ACTCTCGTCACATAAC	ACTCTCGAGACATAAC	ACTCTCGAGACATAAC-1	31	136	17	45	0	230	0.134783	0.591304	0.073913	0.195652	0	1	0.395652	2.92389	2
GATTCGATCAACAGGA	GATTCGAAGAACAGGA	GATTCGAAGAACAGGA-1	81	242	19	30	0	375	0.216	0.645333	0.0506667	0.08	0	1	0.429333	2.89971	2
TGGAGAGGTTGAGATA	TGGAGAGCATGAGATA	TGGAGAGCATGAGATA-1	43	129	34	26	0	235	0.182979	0.548936	0.144681	0.110638	0	1	0.365957	2.89636	2
ATCACAGAGCCATGGG	ATCACAGTCCCATGGG	ATCACAGTCCCATGGG-1	38	144	32	48	0	263	0.144487	0.547529	0.121673	0.18251	0	1	0.365019	2.89611	2
GTTGTAGGTAATGCGG	GTTGTAGCAAATGCGG	GTTGTAGCAAATGCGG-1	32	164	20	55	0	274	0.116788	0.59854	0.0729927	0.20073	0	1	0.39781	2.88777	2
AACCCAACACTCCCTA	AACCCAAGTCTCCCTA	AACCCAAGTCTCCCTA-1	33	98	15	16	0	166	0.198795	0.590361	0.0903614	0.0963855	0	1	0.391566	2.87536	2
GGGACCTTCCCTGCCA	GGGACCTAGCCTGCCA	GGGACCTAGCCTGCCA-1	36	175	22	59	0	294	0.122449	0.595238	0.0748299	0.20068	0	1	0.394558	2.87278	2
ACACGCGTCCTACGTT	ACACGCGAGCTACGTT	ACACGCGAGCTACGTT-1	68	201	32	49	0	352	0.193182	0.571023	0.0909091	0.139205	0	1	0.377841	2.85962	2
ACCTACCAGATGCCGG	ACCTACCTCATGCCGG	ACCTACCTCATGCCGG-1	52	154	36	49	0	293	0.177474	0.525597	0.122867	0.167235	0	1	0.348123	2.85691	2
ACATCCCAGCACTGGG	ACATCCCTCCACTGGG	ACATCCCTCCACTGGG-1	64	189	30	49	0	339	0.188791	0.557522	0.0884956	0.144543	0	1	0.368732	2.85487	2
CACATGAAGTGGGAGA	CACATGATCTGGGAGA	CACATGATCTGGGAGA-1	35	112	7	38	0	196	0.178571	0.571429	0.0357143	0.193878	0	1	0.377551	2.85185	2
CTAACTTTCGGTACGT	CTAACTTAGGGTACGT	CTAACTTAGGGTACGT-1	23	67	19	19	0	130	0.176923	0.515385	0.146154	0.146154	0	1	0.338462	2.8107	2
GATAGCTCAGGCTTGC	GATAGCTGTGGCTTGC	GATAGCTGTGGCTTGC-1	27	87	14	30	0	159	0.169811	0.54717	0.0880503	0.188679	0	1	0.358491	2.80437	2
GATGATCAGGCCAGTG	GATGATCTCGCCAGTG	GATGATCTCGCCAGTG-1	105	304	39	83	0	534	0.196629	0.569288	0.0730337	0.155431	0	1	0.372659	2.80352	2
ACACTGAAGCTAGCGG	ACACTGATCCTAGCGG	ACACTGATCCTAGCGG-1	31	90	31	28	0	182	0.17033	0.494505	0.17033	0.153846	0	1	0.324176	2.79768	2
ATACTTCCAGCGAGTA	ATACTTCGTGCGAGTA	ATACTTCGTGCGAGTA-1	21	167	25	58	0	273	0.0769231	0.611722	0.0915751	0.212454	0	1	0.399267	2.79483	2
GAGTCATAGTGGTTGA	GAGTCATTCTGGTTGA	GAGTCATTCTGGTTGA-1	31	152	53	23	0	262	0.118321	0.580153	0.20229	0.0877863	0	1	0.377863	2.77994	2
GATTTCTGTAATACAG	GATTTCTCAAATACAG	GATTTCTCAAATACAG-1	16	200	16	70	0	304	0.0526316	0.657895	0.0526316	0.230263	0	1	0.427632	2.77985	2
AGTGACTGTAATGGCG	AGTGACTCAAATGGCG	AGTGACTCAAATGGCG-1	39	184	64	60	0	352	0.110795	0.522727	0.181818	0.170455	0	1	0.340909	2.77725	2
TGATCAGGTTCCGATA	TGATCAGCATCCGATA	TGATCAGCATCCGATA-1	5	20	6	7	0	39	0.128205	0.512821	0.153846	0.179487	0	1	0.333333	2.75913	2
TACTTCAGTTGTACGT	TACTTCACATGTACGT	TACTTCACATGTACGT-1	2	17	2	6	0	27	0.0740741	0.62963	0.0740741	0.222222	0	1	0.407407	2.75439	2
TTGTTTGCACCATCTC	TTGTTTGGTCCATCTC	TTGTTTGGTCCATCTC-1	42	119	20	42	0	226	0.185841	0.526549	0.0884956	0.185841	0	1	0.340708	2.73972	2
TGTCCCAAGCGTGGGT	TGTCCCATCCGTGGGT	TGTCCCATCCGTGGGT-1	32	116	28	41	0	219	0.146119	0.52968	0.127854	0.187215	0	1	0.342466	2.73651	2
GTTGAACGTTTAGGCT	GTTGAACCATTAGGCT	GTTGAACCATTAGGCT-1	19	98	19	35	0	173	0.109827	0.566474	0.109827	0.202312	0	1	0.364162	2.71522	2
ACGTAACAGTCGTGAA	ACGTAACTCTCGTGAA	ACGTAACTCTCGTGAA-1	77	214	37	38	0	367	0.209809	0.583106	0.100817	0.103542	0	1	0.373297	2.69828	2
GTAGCTACAACCCAGC	GTAGCTAGTACCCAGC	GTAGCTAGTACCCAGC-1	70	194	10	33	0	308	0.227273	0.62987	0.0324675	0.107143	0	1	0.402597	2.69677	2
GCTTTCGAGCACTGAA	GCTTTCGTCCACTGAA	GCTTTCGTCCACTGAA-1	21	103	37	27	0	193	0.108808	0.533679	0.19171	0.139896	0	1	0.341969	2.69535	2
ACGGAAGAGAGCTCTC	ACGGAAGTCAGCTCTC	ACGGAAGTCAGCTCTC-1	19	64	15	23	0	125	0.152	0.512	0.12	0.184	0	1	0.328	2.69072	2
ATCACTTGTTCTGGGC	ATCACTTCATCTGGGC	ATCACTTCATCTGGGC-1	49	135	23	17	0	224	0.21875	0.602679	0.102679	0.0758929	0	1	0.383929	2.67838	2
TCCCACATCGTCGTCC	TCCCACAAGGTCGTCC	TCCCACAAGGTCGTCC-1	97	265	6	30	0	399	0.243108	0.66416	0.0150376	0.075188	0	1	0.421053	2.66353	2
TACTTCATCGCTTAGG	TACTTCAAGGCTTAGG	TACTTCAAGGCTTAGG-1	32	91	33	32	0	192	0.166667	0.473958	0.171875	0.166667	0	1	0.302083	2.66094	2
GAGCCTGGTTTGCCTC	GAGCCTGCATTGCCTC	GAGCCTGCATTGCCTC-1	26	176	32	65	0	300	0.0866667	0.586667	0.106667	0.216667	0	1	0.37	2.63235	2
GTGCTTCCACGGTGAA	GTGCTTCGTCGGTGAA	GTGCTTCGTCGGTGAA-1	68	277	73	102	0	527	0.129032	0.525617	0.13852	0.193548	0	1	0.332068	2.6314	2
GTGCTGGTCAAGTCCG	GTGCTGGAGAAGTCCG	GTGCTGGAGAAGTCCG-1	37	264	25	98	0	426	0.0868545	0.619718	0.0586854	0.230047	0	1	0.389671	2.62331	2
AGGATAACACGAATGG	AGGATAAGTCGAATGG	AGGATAAGTCGAATGG-1	11	62	15	23	0	113	0.0973451	0.548673	0.132743	0.20354	0	1	0.345133	2.61625	2
AACCATGCAACCTTCC	AACCATGGTACCTTCC	AACCATGGTACCTTCC-1	53	143	50	49	0	297	0.178451	0.481481	0.16835	0.164983	0	1	0.30303	2.608	2
ACATGCATCGACTAAT	ACATGCAAGGACTAAT	ACATGCAAGGACTAAT-1	18	141	17	53	0	231	0.0779221	0.61039	0.0735931	0.229437	0	1	0.380952	2.59103	2
ATTCTACAGTACCTTA	ATTCTACTCTACCTTA	ATTCTACTCTACCTTA-1	18	96	36	29	0	182	0.0989011	0.527473	0.197802	0.159341	0	1	0.32967	2.58646	2
ATGATCGGTACTAGAA	ATGATCGCAACTAGAA	ATGATCGCAACTAGAA-1	62	187	55	70	0	377	0.164456	0.496021	0.145889	0.185676	0	1	0.310345	2.58601	2
TCAATTCGTAACCGGA	TCAATTCCAAACCGGA	TCAATTCCAAACCGGA-1	51	135	29	28	0	245	0.208163	0.55102	0.118367	0.114286	0	1	0.342857	2.57156	2
GTAGGTTGTCATGACT	GTAGGTTCACATGACT	GTAGGTTCACATGACT-1	40	106	40	35	0	221	0.180995	0.479638	0.180995	0.158371	0	1	0.298643	2.56361	2
TCTAACTCAACAGTAA	TCTAACTGTACAGTAA	TCTAACTGTACAGTAA-1	39	210	28	80	0	358	0.108939	0.586592	0.0782123	0.223464	0	1	0.363128	2.5554	2
GACTATGCATCCCACT	GACTATGGTTCCCACT	GACTATGGTTCCCACT-1	39	187	40	72	0	339	0.115044	0.551622	0.117994	0.212389	0	1	0.339233	2.5254	2
TTGCCTGCAATCTCTT	TTGCCTGGTATCTCTT	TTGCCTGGTATCTCTT-1	68	176	17	27	0	290	0.234483	0.606897	0.0586207	0.0931034	0	1	0.372414	2.52327	2
ACAGGGAAGGGAATGG	ACAGGGATCGGAATGG	ACAGGGATCGGAATGG-1	32	104	28	40	0	207	0.154589	0.502415	0.135266	0.193237	0	1	0.309179	2.52127	2
CGGGTGTTCCATTTGC	CGGGTGTAGCATTTGC	CGGGTGTAGCATTTGC-1	40	103	5	18	0	169	0.236686	0.609467	0.0295858	0.106509	0	1	0.372781	2.51115	2
ACCTGAAAGGACCATA	ACCTGAATCGACCATA	ACCTGAATCGACCATA-1	55	191	74	46	0	369	0.149051	0.517615	0.200542	0.124661	0	1	0.317073	2.50599	2
CTACCTGAGAGGTAAA	CTACCTGTCAGGTAAA	CTACCTGTCAGGTAAA-1	14	36	6	10	0	69	0.202899	0.521739	0.0869565	0.144928	0	1	0.318841	2.49762	2
GGAGATGGTCAACGCC	GGAGATGCACAACGCC	GGAGATGCACAACGCC-1	88	225	40	41	0	394	0.22335	0.571066	0.101523	0.104061	0	1	0.347716	2.4901	2
ATCGTGAGTTATACCG	ATCGTGACATATACCG	ATCGTGACATATACCG-1	37	95	35	31	0	198	0.186869	0.479798	0.176768	0.156566	0	1	0.292929	2.48794	2
GTTCCGTGTACCGGAA	GTTCCGTCAACCGGAA	GTTCCGTCAACCGGAA-1	26	74	18	29	0	147	0.176871	0.503401	0.122449	0.197279	0	1	0.306122	2.47686	2
TTGCGTCTCACCTCCG	TTGCGTCAGACCTCCG	TTGCGTCAGACCTCCG-1	22	113	18	45	0	200	0.11	0.565	0.09	0.225	0	1	0.34	2.44681	2
AGCCAGCAGGGAGCAA	AGCCAGCTCGGAGCAA	AGCCAGCTCGGAGCAA-1	82	206	47	58	0	398	0.20603	0.517588	0.11809	0.145729	0	1	0.311558	2.4422	2
CAAGGGACAGCCTGAC	CAAGGGAGTGCCTGAC	CAAGGGAGTGCCTGAC-1	41	123	30	49	0	246	0.166667	0.5	0.121951	0.199187	0	1	0.300813	2.43801	2
TGATTCTGTCCAGTAT	TGATTCTCACCAGTAT	TGATTCTCACCAGTAT-1	3	15	6	4	0	28	0.107143	0.535714	0.214286	0.142857	0	1	0.321429	2.43312	2
GCATCTCTCCCTTTCC	GCATCTCAGCCTTTCC	GCATCTCAGCCTTTCC-1	32	80	14	23	0	150	0.213333	0.533333	0.0933333	0.153333	0	1	0.32	2.43284	2
ATTCCTAGTAAGGCAC	ATTCCTACAAAGGCAC	ATTCCTACAAAGGCAC-1	29	189	76	36	0	330	0.0878788	0.572727	0.230303	0.109091	0	1	0.342424	2.42497	2
TTACTGTTCCACGTCC	TTACTGTAGCACGTCC	TTACTGTAGCACGTCC-1	41	117	18	47	0	224	0.183036	0.522321	0.0803571	0.209821	0	1	0.3125	2.42161	2
TCCTTCTCAGAGTTGG	TCCTTCTGTGAGTTGG	TCCTTCTGTGAGTTGG-1	39	151	18	61	0	270	0.144444	0.559259	0.0666667	0.225926	0	1	0.333333	2.41287	2
GACTCAATCATACGAT	GACTCAAAGATACGAT	GACTCAAAGATACGAT-1	50	124	19	47	0	242	0.206612	0.512397	0.0785124	0.194215	0	1	0.305785	2.41167	2
GTAGAGGAGGCCGAGT	GTAGAGGTCGCCGAGT	GTAGAGGTCGCCGAGT-1	82	290	117	90	0	581	0.141136	0.499139	0.201377	0.154905	0	1	0.297762	2.40868	2
ATGGATCTCCGCCTCA	ATGGATCAGCGCCTCA	ATGGATCAGCGCCTCA-1	35	167	51	68	0	322	0.108696	0.518634	0.158385	0.21118	0	1	0.307453	2.39006	2
GATCAGTCAAATGCGG	GATCAGTGTAATGCGG	GATCAGTGTAATGCGG-1	50	149	51	61	0	315	0.15873	0.473016	0.161905	0.193651	0	1	0.279365	2.37178	2
ATGGAGGGTGCAGACA	ATGGAGGCAGCAGACA	ATGGAGGCAGCAGACA-1	25	68	6	28	0	130	0.192308	0.523077	0.0461538	0.215385	0	1	0.307692	2.36519	2
ACACGCGCACGTGCCA	ACACGCGGTCGTGCCA	ACACGCGGTCGTGCCA-1	78	189	48	46	0	364	0.214286	0.519231	0.131868	0.126374	0	1	0.304945	2.35963	2
CCGGTAGTCAAACTAC	CCGGTAGAGAAACTAC	CCGGTAGAGAAACTAC-1	39	140	1	58	0	240	0.1625	0.583333	0.00416667	0.241667	0	1	0.341667	2.35762	2
GTCTAGAGTGGAATAT	GTCTAGACAGGAATAT	GTCTAGACAGGAATAT-1	35	104	21	43	0	204	0.171569	0.509804	0.102941	0.210784	0	1	0.29902	2.35435	2
TACACCCAGTGCGGGT	TACACCCTCTGCGGGT	TACACCCTCTGCGGGT-1	63	152	22	60	0	300	0.21	0.506667	0.0733333	0.2	0	1	0.296667	2.34848	2
AACCAACTCGAGGTTC	AACCAACAGGAGGTTC	AACCAACAGGAGGTTC-1	39	94	25	24	0	183	0.213115	0.513661	0.136612	0.131148	0	1	0.300546	2.34705	2
ATCACGAGTTATCGGT	ATCACGACATATCGGT	ATCACGACATATCGGT-1	3	12	2	5	0	22	0.136364	0.545455	0.0909091	0.227273	0	1	0.318182	2.341	2
AGCCAGCGTAGTCGTT	AGCCAGCCAAGTCGTT	AGCCAGCCAAGTCGTT-1	28	120	23	50	0	225	0.124444	0.533333	0.102222	0.222222	0	1	0.311111	2.33971	2
GGCTTGGCATTCACTT	GGCTTGGGTTTCACTT	GGCTTGGGTTTCACTT-1	55	132	30	33	0	252	0.218254	0.52381	0.119048	0.130952	0	1	0.305556	2.33866	2
GAGACCCTCGAAAGAC	GAGACCCAGGAAAGAC	GAGACCCAGGAAAGAC-1	90	240	100	90	0	524	0.171756	0.458015	0.19084	0.171756	0	1	0.267176	2.33029	2
GGCGTCAGTTCAGCGC	GGCGTCACATCAGCGC	GGCGTCACATCAGCGC-1	21	50	10	15	0	96	0.21875	0.520833	0.104167	0.15625	0	1	0.302083	2.32058	2
GCCAACGAGGCTAATG	GCCAACGTCGCTAATG	GCCAACGTCGCTAATG-1	29	100	23	42	0	196	0.147959	0.510204	0.117347	0.214286	0	1	0.295918	2.31938	2
GTGTCCTGTGTCAACT	GTGTCCTCAGTCAACT	GTGTCCTCAGTCAACT-1	37	239	27	101	0	406	0.091133	0.58867	0.0665025	0.248768	0	1	0.339901	2.31354	2
TGTGATGGTACTGTGT	TGTGATGCAACTGTGT	TGTGATGCAACTGTGT-1	62	146	33	46	0	289	0.214533	0.50519	0.114187	0.15917	0	1	0.290657	2.2945	2
GCCATTCCAACCGTCG	GCCATTCGTACCGTCG	GCCATTCGTACCGTCG-1	53	195	26	83	0	358	0.148045	0.544693	0.0726257	0.231844	0	1	0.312849	2.2936	2
AGTCACAGTTGATGCT	AGTCACACATGATGCT	AGTCACACATGATGCT-1	31	73	14	26	0	147	0.210884	0.496599	0.0952381	0.176871	0	1	0.285714	2.2935	2
GGAACCCAGGCCGAGT	GGAACCCTCGCCGAGT	GGAACCCTCGCCGAGT-1	48	113	43	38	0	245	0.195918	0.461224	0.17551	0.155102	0	1	0.265306	2.2884	2
GTAGCTAAGGGCTGAC	GTAGCTATCGGCTGAC	GTAGCTATCGGCTGAC-1	41	152	28	65	0	289	0.141869	0.525952	0.0968858	0.224913	0	1	0.301038	2.28148	2
CATCGTCTCTGCTCGC	CATCGTCAGTGCTCGC	CATCGTCAGTGCTCGC-1	2	7	1	3	0	13	0.153846	0.538462	0.0769231	0.230769	0	1	0.307692	2.27796	2
ACTGCAACATGTTGTG	ACTGCAAGTTGTTGTG	ACTGCAAGTTGTTGTG-1	36	84	20	19	0	162	0.222222	0.518519	0.123457	0.117284	0	1	0.296296	2.27592	2
GGGCGTTTCAGAGTTT	GGGCGTTAGAGAGTTT	GGGCGTTAGAGAGTTT-1	11	49	13	21	0	96	0.114583	0.510417	0.135417	0.21875	0	1	0.291667	2.27505	2
TCACACCTCACAGCGT	TCACACCAGACAGCGT	TCACACCAGACAGCGT-1	59	138	55	59	0	312	0.189103	0.442308	0.176282	0.189103	0	1	0.253205	2.27173	2
AATGGCTCATTAGACC	AATGGCTGTTTAGACC	AATGGCTGTTTAGACC-1	42	98	30	42	0	213	0.197183	0.460094	0.140845	0.197183	0	1	0.262911	2.26898	2
GAGGGATTCAATCTAG	GAGGGATAGAATCTAG	GAGGGATAGAATCTAG-1	40	114	32	49	0	238	0.168067	0.478992	0.134454	0.205882	0	1	0.273109	2.26508	2
GTTGAACGTTGATAGA	GTTGAACCATGATAGA	GTTGAACCATGATAGA-1	41	97	26	42	0	208	0.197115	0.466346	0.125	0.201923	0	1	0.264423	2.24773	2
AGGGTTTCACCCAAAT	AGGGTTTGTCCCAAAT	AGGGTTTGTCCCAAAT-1	30	131	57	40	0	262	0.114504	0.5	0.217557	0.152672	0	1	0.282443	2.24119	2
TCCCAGTCACAGTCTA	TCCCAGTGTCAGTCTA	TCCCAGTGTCAGTCTA-1	122	279	51	31	0	484	0.252066	0.576446	0.105372	0.0640496	0	1	0.32438	2.23778	2
AGATGCTAGGTAATGC	AGATGCTTCGTAATGC	AGATGCTTCGTAATGC-1	75	172	32	54	0	337	0.222552	0.510386	0.0949555	0.160237	0	1	0.287834	2.23772	2
GCCAGTGAGTCTGGTC	GCCAGTGTCTCTGGTC	GCCAGTGTCTCTGGTC-1	59	138	60	47	0	306	0.19281	0.45098	0.196078	0.153595	0	1	0.254902	2.23692	2
TGCTCCAGTATTGGTC	TGCTCCACAATTGGTC	TGCTCCACAATTGGTC-1	14	32	6	11	0	63	0.222222	0.507937	0.0952381	0.174603	0	1	0.285714	2.23035	2
CAAGCTATCATTAGCA	CAAGCTAAGATTAGCA	CAAGCTAAGATTAGCA-1	6	16	3	7	0	32	0.1875	0.5	0.09375	0.21875	0	1	0.28125	2.22951	2
TAACACGAGTGTCGTC	TAACACGTCTGTCGTC	TAACACGTCTGTCGTC-1	91	207	32	38	0	374	0.243316	0.553476	0.0855615	0.101604	0	1	0.31016	2.2244	2
GGAATGGTCAATTGCA	GGAATGGAGAATTGCA	GGAATGGAGAATTGCA-1	16	75	21	33	0	147	0.108844	0.510204	0.142857	0.22449	0	1	0.285714	2.21845	2
GCAGCTGTCGTTTACC	GCAGCTGAGGTTTACC	GCAGCTGAGGTTTACC-1	11	25	8	6	0	51	0.215686	0.490196	0.156863	0.117647	0	1	0.27451	2.21633	2
GCCATGGTCCTCCGAC	GCCATGGAGCTCCGAC	GCCATGGAGCTCCGAC-1	59	134	29	49	0	271	0.217712	0.494465	0.107011	0.180812	0	1	0.276753	2.21536	2
ATTATCCGTTCGGAAG	ATTATCCCATCGGAAG	ATTATCCCATCGGAAG-1	42	95	12	15	0	164	0.256098	0.579268	0.0731707	0.0914634	0	1	0.323171	2.21448	2
TCGGGCATCGTTACAA	TCGGGCAAGGTTACAA	TCGGGCAAGGTTACAA-1	82	186	39	66	0	375	0.218667	0.496	0.104	0.176	0	1	0.277333	2.21283	2
GAGCTGCGTTGATAGA	GAGCTGCCATGATAGA	GAGCTGCCATGATAGA-1	74	206	36	91	0	411	0.180049	0.501217	0.0875912	0.221411	0	1	0.279805	2.20913	2
AGTACCACATGGCTAT	AGTACCAGTTGGCTAT	AGTACCAGTTGGCTAT-1	25	205	27	91	0	351	0.0712251	0.584046	0.0769231	0.259259	0	1	0.324786	2.20622	2
GAACACTTCGAGTATT	GAACACTAGGAGTATT	GAACACTAGGAGTATT-1	60	135	14	31	0	242	0.247934	0.557851	0.0578512	0.128099	0	1	0.309917	2.20154	2
ATTTACCGTTCCGTTC	ATTTACCCATCCGTTC	ATTTACCCATCCGTTC-1	20	70	23	31	0	146	0.136986	0.479452	0.157534	0.212329	0	1	0.267123	2.20148	2
CAGCAATAGAACTACG	CAGCAATTCAACTACG	CAGCAATTCAACTACG-1	45	101	28	26	0	204	0.220588	0.495098	0.137255	0.127451	0	1	0.27451	2.19048	2
CTTAGGAGTCATTCTT	CTTAGGACACATTCTT	CTTAGGACACATTCTT-1	57	130	11	58	0	257	0.22179	0.505837	0.0428016	0.225681	0	1	0.280156	2.18871	2
GCCCGAATCTGAGTTA	GCCCGAAAGTGAGTTA	GCCCGAAAGTGAGTTA-1	0	20	2	9	0	32	0	0.625	0.0625	0.28125	0	1	0.34375	2.18026	2
ACGTCCTGTCAAGGTG	ACGTCCTCACAAGGTG	ACGTCCTCACAAGGTG-1	24	69	15	31	0	140	0.171429	0.492857	0.107143	0.221429	0	1	0.271429	2.17284	2
TGGTTAGCAAATGATG	TGGTTAGGTAATGATG	TGGTTAGGTAATGATG-1	46	102	15	20	0	184	0.25	0.554348	0.0815217	0.108696	0	1	0.304348	2.17057	2
GTCCACTGTCTACCCT	GTCCACTCACTACCCT	GTCCACTCACTACCCT-1	39	100	30	45	0	214	0.182243	0.46729	0.140187	0.21028	0	1	0.257009	2.16674	2
GGCTTTCTCCAGCGAT	GGCTTTCAGCAGCGAT	GGCTTTCAGCAGCGAT-1	23	71	15	32	0	145	0.158621	0.489655	0.103448	0.22069	0	1	0.268966	2.16592	2
AGGTAGGAGGCAATGT	AGGTAGGTCGCAATGT	AGGTAGGTCGCAATGT-1	77	170	35	62	0	346	0.222543	0.491329	0.101156	0.179191	0	1	0.268786	2.15585	2
TCGAACATCTTGGCTT	TCGAACAAGTTGGCTT	TCGAACAAGTTGGCTT-1	40	88	20	38	0	187	0.213904	0.470588	0.106952	0.203209	0	1	0.256684	2.14641	2
GATGATCGTTAACAGA	GATGATCCATAACAGA	GATGATCCATAACAGA-1	30	99	45	43	0	222	0.135135	0.445946	0.202703	0.193694	0	1	0.243243	2.14358	2
AGGAGGTCAGAGCTCC	AGGAGGTGTGAGCTCC	AGGAGGTGTGAGCTCC-1	25	66	27	30	0	149	0.167785	0.442953	0.181208	0.201342	0	1	0.241611	2.14322	2
CATTCTAAGATTTACC	CATTCTATCATTTACC	CATTCTATCATTTACC-1	10	57	20	26	0	115	0.0869565	0.495652	0.173913	0.226087	0	1	0.269565	2.1418	2
GGGACAACACGCAGTC	GGGACAAGTCGCAGTC	GGGACAAGTCGCAGTC-1	48	118	38	54	0	261	0.183908	0.452107	0.145594	0.206897	0	1	0.245211	2.13054	2
GTCCTCAGTACCGCCA	GTCCTCACAACCGCCA	GTCCTCACAACCGCCA-1	36	189	87	35	0	350	0.102857	0.54	0.248571	0.1	0	1	0.291429	2.12707	2
GTTCGCTAGAGACCCG	GTTCGCTTCAGACCCG	GTTCGCTTCAGACCCG-1	61	156	46	72	0	335	0.18209	0.465672	0.137313	0.214925	0	1	0.250746	2.1148	2
TCATGGAGTTCAGTCA	TCATGGACATCAGTCA	TCATGGACATCAGTCA-1	78	169	62	50	0	363	0.214876	0.465565	0.170799	0.137741	0	1	0.250689	2.11479	2
AGTCATGCATATCTGG	AGTCATGGTTATCTGG	AGTCATGGTTATCTGG-1	29	149	30	69	0	279	0.103943	0.53405	0.107527	0.247312	0	1	0.286738	2.11436	2
TCATGAGGTGATCCTA	TCATGAGCAGATCCTA	TCATGAGCAGATCCTA-1	18	84	20	39	0	162	0.111111	0.518519	0.123457	0.240741	0	1	0.277778	2.10783	2
CCTCAGTTCGTTGGTG	CCTCAGTAGGTTGGTG	CCTCAGTAGGTTGGTG-1	54	116	5	26	0	202	0.267327	0.574257	0.0247525	0.128713	0	1	0.306931	2.10675	2
CCATAAGAGAACTCTT	CCATAAGTCAACTCTT	CCATAAGTCAACTCTT-1	35	75	0	13	0	125	0.28	0.6	0	0.104	0	1	0.32	2.10345	2
GTGCTTCTCTAGCAAT	GTGCTTCAGTAGCAAT	GTGCTTCAGTAGCAAT-1	23	86	16	40	0	169	0.136095	0.508876	0.0946746	0.236686	0	1	0.272189	2.10338	2
GTCAAGTCAGAACTAA	GTCAAGTGTGAACTAA	GTCAAGTGTGAACTAA-1	77	165	20	37	0	299	0.257525	0.551839	0.0668896	0.123746	0	1	0.294314	2.10014	2
TAAGCCAAGCTACACC	TAAGCCATCCTACACC	TAAGCCATCCTACACC-1	21	45	15	12	0	94	0.223404	0.478723	0.159574	0.12766	0	1	0.255319	2.09389	2
TGCCGAGGTCACAGCC	TGCCGAGCACACAGCC	TGCCGAGCACACAGCC-1	100	212	62	66	0	446	0.224215	0.475336	0.139013	0.147982	0	1	0.251121	2.07218	2
GAACTGTCACGCACAC	GAACTGTGTCGCACAC	GAACTGTGTCGCACAC-1	62	131	24	44	0	263	0.235741	0.498099	0.0912548	0.1673	0	1	0.262357	2.06762	2
TCACGCTAGTCCCATG	TCACGCTTCTCCCATG	TCACGCTTCTCCCATG-1	53	112	43	49	0	258	0.205426	0.434109	0.166667	0.189922	0	1	0.228682	2.06153	2
GGGATGATCTTCTCTT	GGGATGAAGTTCTCTT	GGGATGAAGTTCTCTT-1	36	151	27	72	0	288	0.125	0.524306	0.09375	0.25	0	1	0.274306	2.05502	2
TCATACTGTCCGCTAG	TCATACTCACCGCTAG	TCATACTCACCGCTAG-1	54	113	22	28	0	218	0.247706	0.518349	0.100917	0.12844	0	1	0.270642	2.0502	2
CTGTCGTCAGCGGCTT	CTGTCGTGTGCGGCTT	CTGTCGTGTGCGGCTT-1	8	56	0	27	0	91	0.0879121	0.615385	0	0.296703	0	1	0.318681	2.03905	2
TGTTCATGTGTTGCGC	TGTTCATCAGTTGCGC	TGTTCATCAGTTGCGC-1	8	29	7	14	0	60	0.133333	0.483333	0.116667	0.233333	0	1	0.25	2.0274	2
TCAAGCACATGCGAAG	TCAAGCAGTTGCGAAG	TCAAGCAGTTGCGAAG-1	60	188	32	91	0	373	0.160858	0.504021	0.0857909	0.243968	0	1	0.260054	2.02396	2
TTGTGGAAGACTGCTC	TTGTGGATCACTGCTC	TTGTGGATCACTGCTC-1	26	95	24	46	0	191	0.136126	0.497382	0.125654	0.240838	0	1	0.256545	2.02275	2
CCGTGAGGTTCGTGCG	CCGTGAGCATCGTGCG	CCGTGAGCATCGTGCG-1	62	127	1	16	0	207	0.299517	0.613527	0.00483092	0.0772947	0	1	0.31401	2.01452	2
CACATGAGTTTGACCA	CACATGACATTGACCA	CACATGACATTGACCA-1	24	74	27	36	0	164	0.146341	0.45122	0.164634	0.219512	0	1	0.231707	2.00956	2
ATTACCTGTTGGGTCC	ATTACCTCATGGGTCC	ATTACCTCATGGGTCC-1	27	188	35	92	0	345	0.0782609	0.544928	0.101449	0.266667	0	1	0.278261	2.00576	2
ATGTCTTCATCCCAAA	ATGTCTTGTTCCCAAA	ATGTCTTGTTCCCAAA-1	43	149	6	73	0	272	0.158088	0.547794	0.0220588	0.268382	0	1	0.279412	2.0037	2
TCCGATCAGATCGACA	TCCGATCTCATCGACA	TCCGATCTCATCGACA-1	126	257	28	58	0	474	0.265823	0.542194	0.0590717	0.122363	0	1	0.276371	2.00199	2
TTTCGATAGATCGCCT	TTTCGATTCATCGCCT	TTTCGATTCATCGCCT-1	34	108	21	53	0	217	0.156682	0.497696	0.0967742	0.24424	0	1	0.253456	1.99692	2
TAATTCCTCCTACAAA	TAATTCCAGCTACAAA	TAATTCCAGCTACAAA-1	120	244	54	45	0	467	0.256959	0.522484	0.115632	0.0963597	0	1	0.265525	1.99463	2
AGGACTTGTGACCTAT	AGGACTTCAGACCTAT	AGGACTTCAGACCTAT-1	33	67	19	12	0	133	0.24812	0.503759	0.142857	0.0902256	0	1	0.255639	1.99039	2
TCATGTTAGGGTAGAG	TCATGTTTCGGTAGAG	TCATGTTTCGGTAGAG-1	25	59	18	29	0	133	0.18797	0.443609	0.135338	0.218045	0	1	0.225564	1.98912	2
GATAGAATCCACCTGC	GATAGAAAGCACCTGC	GATAGAAAGCACCTGC-1	41	126	62	41	0	271	0.151292	0.464945	0.228782	0.151292	0	1	0.236162	1.98903	2
GCAGCTGAGGTGAGAG	GCAGCTGTCGTGAGAG	GCAGCTGTCGTGAGAG-1	37	162	36	80	0	317	0.116719	0.511041	0.113565	0.252366	0	1	0.258675	1.98593	2
ATTCATCGTACAGATA	ATTCATCCAACAGATA	ATTCATCCAACAGATA-1	26	83	41	37	0	187	0.139037	0.44385	0.219251	0.197861	0	1	0.224599	1.97971	2
GGTGTCGTCCCTGACC	GGTGTCGAGCCTGACC	GGTGTCGAGCCTGACC-1	50	201	41	100	0	399	0.125313	0.503759	0.102757	0.250627	0	1	0.253133	1.97125	2
TTTCGATTCCGGACAT	TTTCGATAGCGGACAT	TTTCGATAGCGGACAT-1	20	285	27	143	0	476	0.0420168	0.598739	0.0567227	0.30042	0	1	0.298319	1.96102	2
GTTCGCTAGAAGTAAG	GTTCGCTTCAAGTAAG	GTTCGCTTCAAGTAAG-1	61	122	37	36	0	258	0.236434	0.472868	0.143411	0.139535	0	1	0.236434	1.95942	2
AATGAAGAGGATGGAG	AATGAAGTCGATGGAG	AATGAAGTCGATGGAG-1	30	60	28	27	0	146	0.205479	0.410959	0.191781	0.184932	0	1	0.205479	1.95359	2
AGGAATACAGTTACTG	AGGAATAGTGTTACTG	AGGAATAGTGTTACTG-1	30	60	27	30	0	147	0.204082	0.408163	0.183673	0.204082	0	1	0.204082	1.95329	2
ACATTTCGTCAGTACT	ACATTTCCACAGTACT	ACATTTCCACAGTACT-1	92	183	22	47	0	346	0.265896	0.528902	0.0635838	0.135838	0	1	0.263006	1.95328	2
ATTTCACTCCAAGTGC	ATTTCACAGCAAGTGC	ATTTCACAGCAAGTGC-1	19	137	26	69	0	254	0.0748031	0.53937	0.102362	0.271654	0	1	0.267717	1.95052	2
GACCGTGTCCATTTGC	GACCGTGAGCATTTGC	GACCGTGAGCATTTGC-1	59	117	23	53	0	254	0.232283	0.46063	0.0905512	0.208661	0	1	0.228346	1.94248	2
ATACCTTCAGAGTCAG	ATACCTTGTGAGTCAG	ATACCTTGTGAGTCAG-1	71	141	50	65	0	330	0.215152	0.427273	0.151515	0.19697	0	1	0.212121	1.94213	2
ACCCAAAAGGTGCGAC	ACCCAAATCGTGCGAC	ACCCAAATCGTGCGAC-1	35	95	21	48	0	199	0.175879	0.477387	0.105528	0.241206	0	1	0.236181	1.94019	2
ACATTTCGTGTCACGC	ACATTTCCAGTCACGC	ACATTTCCAGTCACGC-1	26	124	5	63	0	220	0.118182	0.563636	0.0227273	0.286364	0	1	0.277273	1.93558	2
TTTACCAAGCACAGGC	TTTACCATCCACAGGC	TTTACCATCCACAGGC-1	18	69	35	24	0	153	0.117647	0.45098	0.228758	0.156863	0	1	0.222222	1.93074	2
TCACACCGTTATGAAG	TCACACCCATATGAAG	TCACACCCATATGAAG-1	54	106	28	27	0	216	0.25	0.490741	0.12963	0.125	0	1	0.240741	1.92593	2
TGGGATTCACTGTGGC	TGGGATTGTCTGTGGC	TGGGATTGTCTGTGGC-1	99	194	42	48	0	385	0.257143	0.503896	0.109091	0.124675	0	1	0.246753	1.92368	2
TAGGGTTTCTAGATCA	TAGGGTTAGTAGATCA	TAGGGTTAGTAGATCA-1	23	57	23	29	0	133	0.172932	0.428571	0.172932	0.218045	0	1	0.210526	1.92318	2
CAGTTAGAGTCCGTGT	CAGTTAGTCTCCGTGT	CAGTTAGTCTCCGTGT-1	39	162	13	83	0	299	0.130435	0.541806	0.0434783	0.277592	0	1	0.264214	1.91871	2
GGAGGATAGGCTCTCA	GGAGGATTCGCTCTCA	GGAGGATTCGCTCTCA-1	27	76	39	18	0	162	0.166667	0.469136	0.240741	0.111111	0	1	0.228395	1.91088	2
ATTGTTCCAGGTAATA	ATTGTTCGTGGTAATA	ATTGTTCGTGGTAATA-1	18	138	71	49	0	279	0.0645161	0.494624	0.25448	0.175627	0	1	0.240143	1.90798	2
AGACAAAAGTGTCGTC	AGACAAATCTGTCGTC	AGACAAATCTGTCGTC-1	121	234	14	34	0	406	0.29803	0.576355	0.0344828	0.0837438	0	1	0.278325	1.90357	2
TTCGCTGTCCCTTCTC	TTCGCTGAGCCTTCTC	TTCGCTGAGCCTTCTC-1	32	126	37	65	0	262	0.122137	0.480916	0.141221	0.248092	0	1	0.232824	1.9021	2
GGCTTGGCATGGGATG	GGCTTGGGTTGGGATG	GGCTTGGGTTGGGATG-1	34	118	61	34	0	248	0.137097	0.475806	0.245968	0.137097	0	1	0.229839	1.89792	2
AAACGAACATGAAGTA	AAACGAAGTTGAAGTA	AAACGAAGTTGAAGTA-1	38	112	36	58	0	247	0.153846	0.453441	0.145749	0.234818	0	1	0.218623	1.893	2
TCTGTCGCATAGAGTA	TCTGTCGGTTAGAGTA	TCTGTCGGTTAGAGTA-1	48	104	20	54	0	227	0.211454	0.45815	0.0881057	0.237885	0	1	0.220264	1.88857	2
ACGATCAGTACAAGAT	ACGATCACAACAAGAT	ACGATCACAACAAGAT-1	63	121	21	22	0	230	0.273913	0.526087	0.0913043	0.0956522	0	1	0.252174	1.88821	2
GAATCACGTCATGACT	GAATCACCACATGACT	GAATCACCACATGACT-1	63	121	34	39	0	259	0.243243	0.467181	0.131274	0.150579	0	1	0.223938	1.88428	2
AGTAACCGTTGTGTCA	AGTAACCCATGTGTCA	AGTAACCCATGTGTCA-1	70	134	44	60	0	311	0.22508	0.430868	0.141479	0.192926	0	1	0.205788	1.87539	2
CTAAGTGTCAATCTAG	CTAAGTGAGAATCTAG	CTAAGTGAGAATCTAG-1	53	101	46	36	0	238	0.222689	0.42437	0.193277	0.151261	0	1	0.201681	1.86674	2
CTGTGAAGTATACGAA	CTGTGAACAATACGAA	CTGTGAACAATACGAA-1	49	93	15	32	0	191	0.256545	0.486911	0.078534	0.167539	0	1	0.230366	1.86427	2
CCGATGGCACACTCTC	CCGATGGGTCACTCTC	CCGATGGGTCACTCTC-1	26	70	7	37	0	140	0.185714	0.5	0.05	0.264286	0	1	0.235714	1.85938	2
CAATCGAAGGCATTAG	CAATCGATCGCATTAG	CAATCGATCGCATTAG-1	21	70	11	37	0	141	0.148936	0.496454	0.0780142	0.262411	0	1	0.234043	1.85915	2
CCTTGTGGTAAGCTAA	CCTTGTGCAAAGCTAA	CCTTGTGCAAAGCTAA-1	13	83	0	44	0	143	0.0909091	0.58042	0	0.307692	0	1	0.272727	1.85846	2
CCACGTTAGGTAGTCA	CCACGTTTCGTAGTCA	CCACGTTTCGTAGTCA-1	51	126	4	67	0	253	0.201581	0.498024	0.0158103	0.264822	0	1	0.233202	1.84855	2
CCCATTGGTAAGCTCT	CCCATTGCAAAGCTCT	CCCATTGCAAAGCTCT-1	25	47	10	16	0	99	0.252525	0.474747	0.10101	0.161616	0	1	0.222222	1.84648	2
CCCTTAGTCCATGGGT	CCCTTAGAGCATGGGT	CCCTTAGAGCATGGGT-1	30	62	2	33	0	129	0.232558	0.48062	0.0155039	0.255814	0	1	0.224806	1.84573	2
GTCAGCGGTCTCCACT	GTCAGCGCACTCCACT	GTCAGCGCACTCCACT-1	53	99	20	35	0	207	0.256039	0.478261	0.0966184	0.169082	0	1	0.222222	1.8353	2
CTGTGAACAGGACTAG	CTGTGAAGTGGACTAG	CTGTGAAGTGGACTAG-1	47	93	17	50	0	210	0.22381	0.442857	0.0809524	0.238095	0	1	0.204762	1.82534	2
TCATGGATCTGGGAAA	TCATGGAAGTGGGAAA	TCATGGAAGTGGGAAA-1	48	106	25	57	0	237	0.202532	0.447257	0.105485	0.240506	0	1	0.206751	1.82533	2
ATGGTTGCAGATGAAT	ATGGTTGGTGATGAAT	ATGGTTGGTGATGAAT-1	68	126	23	26	0	245	0.277551	0.514286	0.0938776	0.106122	0	1	0.236735	1.82328	2
GCGTTTCAGCGCAAAT	GCGTTTCTCCGCAAAT	GCGTTTCTCCGCAAAT-1	22	135	17	73	0	251	0.0876494	0.537849	0.0677291	0.290837	0	1	0.247012	1.82108	2
CTGCATCCACCTTGTC	CTGCATCGTCCTTGTC	CTGCATCGTCCTTGTC-1	20	122	11	66	0	221	0.0904977	0.552036	0.0497738	0.298643	0	1	0.253394	1.82099	2
TACCGGGTCCATGGGT	TACCGGGAGCATGGGT	TACCGGGAGCATGGGT-1	81	150	51	56	0	340	0.238235	0.441176	0.15	0.164706	0	1	0.202941	1.81754	2
GGCTTGGGTTGCACTA	GGCTTGGCATGCACTA	GGCTTGGCATGCACTA-1	53	97	16	24	0	196	0.270408	0.494898	0.0816327	0.122449	0	1	0.22449	1.80058	2
TACTTCAAGTTTACAC	TACTTCATCTTTACAC	TACTTCATCTTTACAC-1	83	152	46	46	0	331	0.250755	0.459215	0.138973	0.138973	0	1	0.208459	1.79944	2
TTACAGGTCTCGTCTA	TTACAGGAGTCGTCTA	TTACAGGAGTCGTCTA-1	51	248	136	43	0	482	0.105809	0.514523	0.282158	0.0892116	0	1	0.232365	1.79534	2
CTGCGAGTCGGTACGT	CTGCGAGAGGGTACGT	CTGCGAGAGGGTACGT-1	50	214	18	119	0	402	0.124378	0.532338	0.0447761	0.29602	0	1	0.236318	1.77223	2
AATGCCACAGTTCGTA	AATGCCAGTGTTCGTA	AATGCCAGTGTTCGTA-1	29	145	35	81	0	293	0.0989761	0.494881	0.119454	0.276451	0	1	0.21843	1.76254	2
CTCTCAGAGGTCCTTG	CTCTCAGTCGTCCTTG	CTCTCAGTCGTCCTTG-1	29	57	5	32	0	123	0.235772	0.463415	0.0406504	0.260163	0	1	0.203252	1.75233	2
TCCACGTAGCTACACC	TCCACGTTCCTACACC	TCCACGTTCCTACACC-1	9	16	3	3	0	32	0.28125	0.5	0.09375	0.09375	0	1	0.21875	1.75107	2
TTCTCTCAGTGAGGCC	TTCTCTCTCTGAGGCC	TTCTCTCTCTGAGGCC-1	67	119	24	23	0	233	0.287554	0.51073	0.103004	0.0987124	0	1	0.223176	1.75004	2
CTCCCTCTCAAGATCT	CTCCCTCAGAAGATCT	CTCCCTCAGAAGATCT-1	12	46	4	26	0	89	0.134831	0.516854	0.0449438	0.292135	0	1	0.224719	1.74377	2
AAAGGGCTCTCTTCCC	AAAGGGCAGTCTTCCC	AAAGGGCAGTCTTCCC-1	98	173	36	40	0	348	0.281609	0.497126	0.103448	0.114943	0	1	0.215517	1.73906	2
ATCTTCAGTTAGTCGT	ATCTTCACATAGTCGT	ATCTTCACATAGTCGT-1	40	70	12	19	0	142	0.28169	0.492958	0.084507	0.133803	0	1	0.211268	1.72429	2
CATTGTTTCACTTCGT	CATTGTTAGACTTCGT	CATTGTTAGACTTCGT-1	12	61	7	35	0	116	0.103448	0.525862	0.0603448	0.301724	0	1	0.224138	1.71903	2
AGACTCAGTGACAATA	AGACTCACAGACAATA	AGACTCACAGACAATA-1	68	118	30	25	0	241	0.282158	0.489627	0.124481	0.103734	0	1	0.207469	1.71013	2
TACAACGGTGCTTTCC	TACAACGCAGCTTTCC	TACAACGCAGCTTTCC-1	21	78	11	45	0	156	0.134615	0.5	0.0705128	0.288462	0	1	0.211538	1.70876	2
AGCGATTGTGTGAGCA	AGCGATTCAGTGAGCA	AGCGATTCAGTGAGCA-1	80	138	23	27	0	269	0.297398	0.513011	0.0855019	0.100372	0	1	0.215613	1.70141	2
ATCCATTCATCCTAAG	ATCCATTGTTCCTAAG	ATCCATTGTTCCTAAG-1	101	173	14	13	0	303	0.333333	0.570957	0.0462046	0.0429043	0	1	0.237624	1.69211	2
AGGATAAAGCATAGAC	AGGATAATCCATAGAC	AGGATAATCCATAGAC-1	15	159	36	93	0	306	0.0490196	0.519608	0.117647	0.303922	0	1	0.215686	1.68707	2
AGGAGGTGTGGCTTGC	AGGAGGTCAGGCTTGC	AGGAGGTCAGGCTTGC-1	11	99	58	24	0	194	0.056701	0.510309	0.298969	0.123711	0	1	0.21134	1.68402	2
TTAGGCATCAGGCCAT	TTAGGCAAGAGGCCAT	TTAGGCAAGAGGCCAT-1	158	266	35	49	0	516	0.306202	0.515504	0.0678295	0.0949612	0	1	0.209302	1.66193	2
CTTGATTCAACGGATG	CTTGATTGTACGGATG	CTTGATTGTACGGATG-1	30	141	18	84	0	274	0.109489	0.514599	0.0656934	0.306569	0	1	0.208029	1.65714	2
GAGACCCAGGTGCATA	GAGACCCTCGTGCATA	GAGACCCTCGTGCATA-1	108	180	29	31	0	351	0.307692	0.512821	0.0826211	0.0883191	0	1	0.205128	1.64568	2
ATTATCCGTGAGCGTA	ATTATCCCAGAGCGTA	ATTATCCCAGAGCGTA-1	57	94	3	11	0	167	0.341317	0.562874	0.0179641	0.0658683	0	1	0.221557	1.63065	2
TTTACCAAGAAATAGG	TTTACCATCAAATAGG	TTTACCATCAAATAGG-1	1	6	224	7	0	249	0.00401606	0.0240964	0.899598	0.0281124	0	1	0.871486	23.8662	3
AACCTTTTCCATTGTC	AACCTTTAGCATTGTC	AACCTTTAGCATTGTC-1	8	11	271	9	0	300	0.0266667	0.0366667	0.903333	0.03	0	1	0.866667	19.5714	3
TGTTGGACACAGATTC	TGTTGGAGTCAGATTC	TGTTGGAGTCAGATTC-1	10	11	343	16	0	385	0.025974	0.0285714	0.890909	0.0415584	0	1	0.849351	17.4736	3
AGGCATTTCCAAGTCG	AGGCATTAGCAAGTCG	AGGCATTAGCAAGTCG-1	15	14	361	18	0	413	0.0363196	0.0338983	0.874092	0.0435835	0	1	0.830508	16.4993	3
TTGAACGGTTCTGCGG	TTGAACGCATCTGCGG	TTGAACGCATCTGCGG-1	8	11	374	21	0	426	0.0187793	0.0258216	0.877934	0.0492958	0	1	0.828638	14.9747	3
ACGCACGAGCTCTAAT	ACGCACGTCCTCTAAT	ACGCACGTCCTCTAAT-1	11	11	223	14	0	264	0.0416667	0.0416667	0.844697	0.0530303	0	1	0.791667	13.5601	3
GGCTTGGTCTCCTGTA	GGCTTGGAGTCCTGTA	GGCTTGGAGTCCTGTA-1	12	17	294	19	1	344	0.0348837	0.0494186	0.854651	0.0552326	0.00290698	1	0.799419	13.2549	3
GCCGTGACACTCACGG	GCCGTGAGTCTCACGG	GCCGTGAGTCTCACGG-1	14	17	290	20	0	347	0.0403458	0.0489914	0.835735	0.0576369	0	1	0.778098	12.504	3
TGAGTCACAAGTCCTA	TGAGTCAGTAGTCCTA	TGAGTCAGTAGTCCTA-1	47	37	688	48	0	828	0.0567633	0.044686	0.830918	0.057971	0	1	0.772947	12.3717	3
AGCCACGCAAGCCCTG	AGCCACGGTAGCCCTG	AGCCACGGTAGCCCTG-1	12	28	395	16	0	458	0.0262009	0.0611354	0.862445	0.0349345	0	1	0.80131	12.2646	3
GTCTAGAAGGAGCCAC	GTCTAGATCGAGCCAC	GTCTAGATCGAGCCAC-1	15	16	282	20	0	336	0.0446429	0.047619	0.839286	0.0595238	0	1	0.779762	12.2158	3
CATGCGGTCTATGAGT	CATGCGGAGTATGAGT	CATGCGGAGTATGAGT-1	9	0	209	15	0	235	0.0382979	0	0.889362	0.0638298	0	1	0.825532	12.1816	3
TTCATGTCAGTCTTAG	TTCATGTGTGTCTTAG	TTCATGTGTGTCTTAG-1	26	21	403	29	0	480	0.0541667	0.04375	0.839583	0.0604167	0	1	0.779167	12.0651	3
GCATTAGCATTACTTC	GCATTAGGTTTACTTC	GCATTAGGTTTACTTC-1	4	21	270	17	0	314	0.0127389	0.066879	0.859873	0.0541401	0	1	0.792994	11.3148	3
GAATAGAAGGTCCTCA	GAATAGATCGTCCTCA	GAATAGATCGTCCTCA-1	19	14	396	31	0	470	0.0404255	0.0297872	0.842553	0.0659574	0	1	0.776596	11.2241	3
GTGTGATAGCCATAAG	GTGTGATTCCCATAAG	GTGTGATTCCCATAAG-1	22	14	330	26	0	397	0.0554156	0.0352645	0.831234	0.0654912	0	1	0.765743	11.1435	3
TTGTGGAGTGTAGATA	TTGTGGACAGTAGATA	TTGTGGACAGTAGATA-1	13	10	323	26	0	376	0.0345745	0.0265957	0.859043	0.0691489	0	1	0.789894	10.9798	3
AGCGTCGGTCATTACG	AGCGTCGCACATTACG	AGCGTCGCACATTACG-1	22	23	279	22	0	348	0.0632184	0.066092	0.801724	0.0632184	0	1	0.735632	10.6677	3
ATTACCTTCTGTTGAA	ATTACCTAGTGTTGAA	ATTACCTAGTGTTGAA-1	8	21	251	18	0	299	0.0267559	0.0702341	0.839465	0.0602007	0	1	0.769231	10.5873	3
TATCGCCGTCTTCAAG	TATCGCCCACTTCAAG	TATCGCCCACTTCAAG-1	14	20	274	23	0	334	0.0419162	0.0598802	0.820359	0.0688623	0	1	0.751497	10.5292	3
GAGGGTATCTTGTAAG	GAGGGTAAGTTGTAAG	GAGGGTAAGTTGTAAG-1	9	23	291	26	0	353	0.0254958	0.0651558	0.824363	0.0736544	0	1	0.750708	9.97392	3
CATTGTTTCGATTTGA	CATTGTTAGGATTTGA	CATTGTTAGGATTTGA-1	13	3	143	7	0	170	0.0764706	0.0176471	0.841176	0.0411765	0	1	0.764706	9.84354	3
TGTGCGGAGGCAACAT	TGTGCGGTCGCAACAT	TGTGCGGTCGCAACAT-1	39	42	449	37	0	569	0.0685413	0.0738137	0.789104	0.0650264	0	1	0.71529	9.53428	3
GACTCTCAGGAGTCTA	GACTCTCTCGAGTCTA	GACTCTCTCGAGTCTA-1	22	26	268	22	0	340	0.0647059	0.0764706	0.788235	0.0647059	0	1	0.711765	9.23129	3
GGGACTCGTCTGTCGG	GGGACTCCACTGTCGG	GGGACTCCACTGTCGG-1	23	26	277	27	0	354	0.0649718	0.0734463	0.782486	0.0762712	0	1	0.706215	9.18599	3
AGTACTGGTCTACCGG	AGTACTGCACTACCGG	AGTACTGCACTACCGG-1	18	18	184	15	0	238	0.0756303	0.0756303	0.773109	0.0630252	0	1	0.697479	9.14524	3
TCGAACACACCAATCA	TCGAACAGTCCAATCA	TCGAACAGTCCAATCA-1	16	29	292	29	0	370	0.0432432	0.0783784	0.789189	0.0783784	0	1	0.710811	9.04281	3
TACCGAAGTAGCACAG	TACCGAACAAGCACAG	TACCGAACAAGCACAG-1	15	12	268	27	0	325	0.0461538	0.0369231	0.824615	0.0830769	0	1	0.741538	8.96694	3
TCCACCAAGGGCGATC	TCCACCATCGGCGATC	TCCACCATCGGCGATC-1	31	36	358	26	0	457	0.0678337	0.0787746	0.78337	0.0568928	0	1	0.704595	8.9369	3
GTTAGACCAGTTTACG	GTTAGACGTGTTTACG	GTTAGACGTGTTTACG-1	13	21	215	22	0	273	0.047619	0.0769231	0.787546	0.0805861	0	1	0.70696	8.80429	3
GCATCTCCACTGCATA	GCATCTCGTCTGCATA	GCATCTCGTCTGCATA-1	17	32	309	19	0	384	0.0442708	0.0833333	0.804688	0.0494792	0	1	0.721354	8.72879	3
TAGGGTTGTGGTCAAG	TAGGGTTCAGGTCAAG	TAGGGTTCAGGTCAAG-1	27	40	412	43	0	524	0.0515267	0.0763359	0.78626	0.0820611	0	1	0.704198	8.64925	3
ATGAGGGTCCTGCCTG	ATGAGGGAGCTGCCTG	ATGAGGGAGCTGCCTG-1	1	19	228	24	0	274	0.00364964	0.0693431	0.832117	0.0875912	0	1	0.744526	8.62902	3
GACCCAGCATCTTGCC	GACCCAGGTTCTTGCC	GACCCAGGTTCTTGCC-1	21	27	253	16	0	317	0.0662461	0.0851735	0.798107	0.0504732	0	1	0.712934	8.49088	3
AGCCAGCTCCCAGTAG	AGCCAGCAGCCAGTAG	AGCCAGCAGCCAGTAG-1	2	1	28	3	0	35	0.0571429	0.0285714	0.8	0.0857143	0	1	0.714286	8.46269	3
ATAGACCTCAGAGAAC	ATAGACCAGAGAGAAC	ATAGACCAGAGAGAAC-1	37	26	374	40	0	479	0.0772443	0.0542797	0.780793	0.0835073	0	1	0.697286	8.45702	3
TGTCAGAAGGTGGAAG	TGTCAGATCGTGGAAG	TGTCAGATCGTGGAAG-1	30	32	296	27	0	387	0.0775194	0.0826873	0.764858	0.0697674	0	1	0.682171	8.35991	3
GATTCGAAGTTTCGAT	GATTCGATCTTTCGAT	GATTCGATCTTTCGAT-1	26	24	233	15	0	304	0.0855263	0.0789474	0.766447	0.0493421	0	1	0.680921	8.1281	3
TCGCACTGTGAGCTAG	TCGCACTCAGAGCTAG	TCGCACTCAGAGCTAG-1	28	28	285	32	0	375	0.0746667	0.0746667	0.76	0.0853333	0	1	0.674667	8.07692	3
GACTATGAGACACCGG	GACTATGTCACACCGG	GACTATGTCACACCGG-1	18	29	256	26	0	331	0.0543807	0.0876133	0.773414	0.0785498	0	1	0.685801	8.02569	3
AATGACCAGCAAAGGG	AATGACCTCCAAAGGG	AATGACCTCCAAAGGG-1	12	15	132	12	0	172	0.0697674	0.0872093	0.767442	0.0697674	0	1	0.680233	7.99761	3
GTGCTGGAGGCTTAAG	GTGCTGGTCGCTTAAG	GTGCTGGTCGCTTAAG-1	3	8	70	8	0	89	0.0337079	0.0898876	0.786517	0.0898876	0	1	0.696629	7.97413	3
CTCCGATAGGCGGTAC	CTCCGATTCGCGGTAC	CTCCGATTCGCGGTAC-1	4	2	43	5	0	56	0.0714286	0.0357143	0.767857	0.0892857	0	1	0.678571	7.83453	3
AGGGTTTAGAACTACG	AGGGTTTTCAACTACG	AGGGTTTTCAACTACG-1	29	20	283	33	0	370	0.0783784	0.0540541	0.764865	0.0891892	0	1	0.675676	7.81199	3
TAGACCAGTGCAGGAT	TAGACCACAGCAGGAT	TAGACCACAGCAGGAT-1	27	30	281	33	0	375	0.072	0.08	0.749333	0.088	0	1	0.661333	7.7483	3
ATTTCTGTCTCCGCCA	ATTTCTGAGTCCGCCA	ATTTCTGAGTCCGCCA-1	6	7	185	22	0	224	0.0267857	0.03125	0.825893	0.0982143	0	1	0.727679	7.72442	3
ACTGCAAGTGCTACTA	ACTGCAACAGCTACTA	ACTGCAACAGCTACTA-1	15	6	126	12	0	160	0.09375	0.0375	0.7875	0.075	0	1	0.69375	7.68675	3
AAGAACATCCCTAACT	AAGAACAAGCCTAACT	AAGAACAAGCCTAACT-1	16	38	314	20	0	390	0.0410256	0.0974359	0.805128	0.0512821	0	1	0.707692	7.58711	3
GGAAGTGTCCTTAGTC	GGAAGTGAGCTTAGTC	GGAAGTGAGCTTAGTC-1	31	31	312	38	0	417	0.0743405	0.0743405	0.748201	0.0911271	0	1	0.657074	7.49751	3
GTTGCTCAGTCCAATT	GTTGCTCTCTCCAATT	GTTGCTCTCTCCAATT-1	1	5	40	4	0	51	0.0196078	0.0980392	0.784314	0.0784314	0	1	0.686275	7.35209	3
GGAATGGAGCACACCT	GGAATGGTCCACACCT	GGAATGGTCCACACCT-1	10	5	79	3	0	97	0.103093	0.0515464	0.814433	0.0309278	0	1	0.71134	7.28988	3
TCAGTCCGTTTAGGCT	TCAGTCCCATTAGGCT	TCAGTCCCATTAGGCT-1	18	14	204	26	0	265	0.0679245	0.0528302	0.769811	0.0981132	0	1	0.671698	7.21291	3
ATTACCTGTGAAGCGT	ATTACCTCAGAAGCGT	ATTACCTCAGAAGCGT-1	17	29	282	36	0	371	0.0458221	0.0781671	0.760108	0.097035	0	1	0.663073	7.19491	3
TCATCCGGTAGGATGC	TCATCCGCAAGGATGC	TCATCCGCAAGGATGC-1	23	25	281	36	0	366	0.0628415	0.068306	0.76776	0.0983607	0	1	0.669399	7.17751	3
CGGGCATTCTTGCATC	CGGGCATAGTTGCATC	CGGGCATAGTTGCATC-1	2	3	201	26	0	233	0.00858369	0.0128755	0.862661	0.111588	0	1	0.751073	7.1772	3
GCAGGCTAGTCATGGA	GCAGGCTTCTCATGGA	GCAGGCTTCTCATGGA-1	55	33	419	38	0	554	0.099278	0.0595668	0.756318	0.0685921	0	1	0.65704	7.01255	3
AGGGAGTTCTCACTAC	AGGGAGTAGTCACTAC	AGGGAGTAGTCACTAC-1	26	22	236	31	0	317	0.0820189	0.0694006	0.744479	0.0977918	0	1	0.646688	6.99941	3
ACGGTTACAAGGCTGA	ACGGTTAGTAGGCTGA	ACGGTTAGTAGGCTGA-1	17	19	268	36	0	342	0.0497076	0.0555556	0.783626	0.105263	0	1	0.678363	6.88534	3
CACAGATGTAGTATCC	CACAGATCAAGTATCC	CACAGATCAAGTATCC-1	19	16	230	31	0	300	0.0633333	0.0533333	0.766667	0.103333	0	1	0.663333	6.85294	3
AATGCCAGTATTGCGT	AATGCCACAATTGCGT	AATGCCACAATTGCGT-1	31	18	229	19	0	298	0.104027	0.0604027	0.768456	0.0637584	0	1	0.66443	6.82696	3
TTACAGGTCCACAAAT	TTACAGGAGCACAAAT	TTACAGGAGCACAAAT-1	32	36	263	35	0	369	0.0867209	0.097561	0.712737	0.0948509	0	1	0.615176	6.71932	3
GGAACCCTCATTCGAA	GGAACCCAGATTCGAA	GGAACCCAGATTCGAA-1	16	12	145	20	0	196	0.0816327	0.0612245	0.739796	0.102041	0	1	0.637755	6.69217	3
CACGTGGGTAGCTACT	CACGTGGCAAGCTACT	CACGTGGCAAGCTACT-1	9	2	129	18	0	162	0.0555556	0.0123457	0.796296	0.111111	0	1	0.685185	6.65749	3
CAATACGTCAATACAC	CAATACGAGAATACAC	CAATACGAGAATACAC-1	21	9	157	22	0	210	0.1	0.0428571	0.747619	0.104762	0	1	0.642857	6.60166	3
TCAGCCTCACACTCGG	TCAGCCTGTCACTCGG	TCAGCCTGTCACTCGG-1	35	35	314	44	0	430	0.0813953	0.0813953	0.730233	0.102326	0	1	0.627907	6.59006	3
TCCACGTTCGGTTTCT	TCCACGTAGGGTTTCT	TCCACGTAGGGTTTCT-1	57	38	403	31	0	538	0.105948	0.070632	0.749071	0.0576208	0	1	0.643123	6.54665	3
TTCCGGTTCTCGAGGT	TTCCGGTAGTCGAGGT	TTCCGGTAGTCGAGGT-1	20	44	309	37	0	413	0.0484262	0.106538	0.748184	0.0895884	0	1	0.641646	6.50592	3
GCGTTTCTCCTCGGCT	GCGTTTCAGCTCGGCT	GCGTTTCAGCTCGGCT-1	4	4	56	8	0	73	0.0547945	0.0547945	0.767123	0.109589	0	1	0.657534	6.49828	3
GCGGATCAGGATGCTA	GCGGATCTCGATGCTA	GCGGATCTCGATGCTA-1	24	26	269	39	0	359	0.0668524	0.0724234	0.749304	0.108635	0	1	0.640669	6.40033	3
TTAGTCTGTTAACCCA	TTAGTCTCATAACCCA	TTAGTCTCATAACCCA-1	33	24	227	14	0	301	0.109635	0.0797342	0.754153	0.0465116	0	1	0.644518	6.38739	3
ATTTACCAGACCTACC	ATTTACCTCACCTACC	ATTTACCTCACCTACC-1	32	34	234	29	0	332	0.0963855	0.10241	0.704819	0.0873494	0	1	0.60241	6.35906	3
TTCTTCCCACCCTAAA	TTCTTCCGTCCCTAAA	TTCTTCCGTCCCTAAA-1	27	23	325	49	0	428	0.0630841	0.0537383	0.759346	0.114486	0	1	0.64486	6.18018	3
AGACAGGTCCTGACTT	AGACAGGAGCTGACTT	AGACAGGAGCTGACTT-1	29	36	238	17	0	322	0.0900621	0.111801	0.73913	0.052795	0	1	0.627329	6.15043	3
GTGCACGTCTAGACAT	GTGCACGAGTAGACAT	GTGCACGAGTAGACAT-1	47	55	360	34	0	499	0.0941884	0.11022	0.721443	0.0681363	0	1	0.611222	6.08418	3
TGTTACTGTTACAGCT	TGTTACTCATACAGCT	TGTTACTCATACAGCT-1	17	11	181	28	0	239	0.0711297	0.0460251	0.757322	0.117155	0	1	0.640167	6.03455	3
GCCAGCAGTTGCCGGT	GCCAGCACATGCCGGT	GCCAGCACATGCCGGT-1	10	28	212	33	0	289	0.0346021	0.0968858	0.733564	0.114187	0	1	0.619377	5.98746	3
TCATACTTCGTTACAA	TCATACTAGGTTACAA	TCATACTAGGTTACAA-1	23	41	257	28	0	355	0.0647887	0.115493	0.723944	0.0788732	0	1	0.608451	5.84848	3
AAGACAAAGGTAGCCG	AAGACAATCGTAGCCG	AAGACAATCGTAGCCG-1	47	28	291	14	0	383	0.122715	0.073107	0.759791	0.0365535	0	1	0.637076	5.80031	3
GTTATGGGTCATGACT	GTTATGGCACATGACT	GTTATGGCACATGACT-1	22	24	164	27	0	240	0.0916667	0.1	0.683333	0.1125	0	1	0.570833	5.65986	3
TTACCGCGTATGAGCG	TTACCGCCAATGAGCG	TTACCGCCAATGAGCG-1	19	20	151	25	0	215	0.0883721	0.0930233	0.702326	0.116279	0	1	0.586047	5.64088	3
GGGCTCAAGTGTGCTC	GGGCTCATCTGTGCTC	GGGCTCATCTGTGCTC-1	4	4	48	8	0	64	0.0625	0.0625	0.75	0.125	0	1	0.625	5.62963	3
GTTATGGGTCAGAGAC	GTTATGGCACAGAGAC	GTTATGGCACAGAGAC-1	39	12	233	12	0	299	0.130435	0.0401338	0.779264	0.0401338	0	1	0.648829	5.62015	3
CGTAATGCAACAAGCG	CGTAATGGTACAAGCG	CGTAATGGTACAAGCG-1	22	19	144	24	0	210	0.104762	0.0904762	0.685714	0.114286	0	1	0.571429	5.5977	3
ACTTTCACAAATGTGA	ACTTTCAGTAATGTGA	ACTTTCAGTAATGTGA-1	18	31	184	17	0	250	0.072	0.124	0.736	0.068	0	1	0.612	5.56716	3
AGCGCTGTCCGTCGAA	AGCGCTGAGCGTCGAA	AGCGCTGAGCGTCGAA-1	22	34	212	36	0	305	0.0721311	0.111475	0.695082	0.118033	0	1	0.577049	5.50704	3
TCTCTGGGTCATTGTG	TCTCTGGCACATTGTG	TCTCTGGCACATTGTG-1	28	27	161	22	0	239	0.117155	0.112971	0.67364	0.0920502	0	1	0.556485	5.37644	3
AGAGCCCAGGCTGATA	AGAGCCCTCGCTGATA	AGAGCCCTCGCTGATA-1	28	52	293	34	0	409	0.0684597	0.127139	0.716381	0.0831296	0	1	0.589242	5.29667	3
GATGATCAGCTCTCTT	GATGATCTCCTCTCTT	GATGATCTCCTCTCTT-1	14	12	79	8	0	115	0.121739	0.104348	0.686957	0.0695652	0	1	0.565217	5.29043	3
GGTGATTGTGATCCTA	GGTGATTCAGATCCTA	GGTGATTCAGATCCTA-1	19	29	163	25	0	237	0.0801688	0.122363	0.687764	0.105485	0	1	0.565401	5.2716	3
CACTAAGCACACTACA	CACTAAGGTCACTACA	CACTAAGGTCACTACA-1	26	12	145	25	0	211	0.123223	0.056872	0.687204	0.118483	0	1	0.563981	5.23337	3
TGGGTTAAGAGTCAGT	TGGGTTATCAGTCAGT	TGGGTTATCAGTCAGT-1	83	87	486	74	0	737	0.112619	0.118046	0.65943	0.100407	0	1	0.541384	5.22804	3
CACAGGCTCAGGCGTT	CACAGGCAGAGGCGTT	CACAGGCAGAGGCGTT-1	10	1	65	12	0	88	0.113636	0.0113636	0.738636	0.136364	0	1	0.602273	5.11491	3
TCCGGGAGTAGTGCAG	TCCGGGACAAGTGCAG	TCCGGGACAAGTGCAG-1	66	44	359	63	0	539	0.122449	0.0816327	0.666048	0.116883	0	1	0.543599	5.10422	3
AGGATAACACCGGTGT	AGGATAAGTCCGGTGT	AGGATAAGTCCGGTGT-1	33	51	275	32	0	397	0.0831234	0.128463	0.692695	0.0806045	0	1	0.564232	5.07495	3
GAGGCAACATTGACAC	GAGGCAAGTTTGACAC	GAGGCAAGTTTGACAC-1	38	41	221	35	0	339	0.112094	0.120944	0.651917	0.103245	0	1	0.530973	5.05497	3
AGAGCAGCATGGCCTG	AGAGCAGGTTGGCCTG	AGAGCAGGTTGGCCTG-1	41	43	231	26	0	347	0.118156	0.123919	0.665706	0.074928	0	1	0.541787	5.04562	3
AGGGTTTGTACAACAA	AGGGTTTCAACAACAA	AGGGTTTCAACAACAA-1	19	27	160	30	0	237	0.0801688	0.113924	0.675105	0.126582	0	1	0.548523	5.01606	3
TCAAGTGTCTCTCCTC	TCAAGTGAGTCTCCTC	TCAAGTGAGTCTCCTC-1	38	42	256	48	0	385	0.0987013	0.109091	0.664935	0.124675	0	1	0.54026	5.01157	3
ATTTCTGAGAGAGCAG	ATTTCTGTCAGAGCAG	ATTTCTGTCAGAGCAG-1	23	16	185	35	0	259	0.0888031	0.0617761	0.714286	0.135135	0	1	0.579151	4.99042	3
TCACTCGGTTGTGGCC	TCACTCGCATGTGGCC	TCACTCGCATGTGGCC-1	42	44	234	40	0	364	0.115385	0.120879	0.642857	0.10989	0	1	0.521978	4.98825	3
CACTAAGCATAGCTAC	CACTAAGGTTAGCTAC	CACTAAGGTTAGCTAC-1	16	9	135	26	0	186	0.0860215	0.0483871	0.725806	0.139785	0	1	0.586022	4.91242	3
GCACGTGGTGAGGAAA	GCACGTGCAGAGGAAA	GCACGTGCAGAGGAAA-1	16	32	351	69	0	471	0.0339703	0.0679406	0.745223	0.146497	0	1	0.598726	4.8258	3
AAGCCATCATAAGCAA	AAGCCATGTTAAGCAA	AAGCCATGTTAAGCAA-1	12	4	61	11	0	88	0.136364	0.0454545	0.693182	0.125	0	1	0.556818	4.80435	3
GTAGAAACATTCGTAG	GTAGAAAGTTTCGTAG	GTAGAAAGTTTCGTAG-1	31	30	158	17	0	240	0.129167	0.125	0.658333	0.0708333	0	1	0.529167	4.8024	3
CAACGGCGTCTTCATT	CAACGGCCACTTCATT	CAACGGCCACTTCATT-1	6	4	176	35	0	226	0.0265487	0.0176991	0.778761	0.154867	0	1	0.623894	4.78422	3
TGCGATAGTATAAGGT	TGCGATACAATAAGGT	TGCGATACAATAAGGT-1	2	0	25	5	0	32	0.0625	0	0.78125	0.15625	0	1	0.625	4.7594	3
AAAGGGCTCCCTGGAA	AAAGGGCAGCCTGGAA	AAAGGGCAGCCTGGAA-1	14	21	146	29	0	213	0.0657277	0.0985915	0.685446	0.13615	0	1	0.549296	4.75843	3
CAGCGTGGTTCCGTTC	CAGCGTGCATCCGTTC	CAGCGTGCATCCGTTC-1	36	13	198	40	0	291	0.123711	0.0446735	0.680412	0.137457	0	1	0.542955	4.68213	3
GTTAGACCATCGTACA	GTTAGACGTTCGTACA	GTTAGACGTTCGTACA-1	62	65	315	52	0	496	0.125	0.131048	0.635081	0.104839	0	1	0.504032	4.57347	3
TCACTATGTGGTTCCG	TCACTATCAGGTTCCG	TCACTATCAGGTTCCG-1	32	39	186	27	0	286	0.111888	0.136364	0.65035	0.0944056	0	1	0.513986	4.51171	3
ATCACTTGTCATAGCT	ATCACTTCACATAGCT	ATCACTTCACATAGCT-1	31	43	205	35	0	317	0.0977918	0.135647	0.646688	0.11041	0	1	0.511041	4.50877	3
TATCCTATCACGCTCC	TATCCTAAGACGCTCC	TATCCTAAGACGCTCC-1	6	5	56	12	0	79	0.0759494	0.0632911	0.708861	0.151899	0	1	0.556962	4.44019	3
GGTCTGGAGAGCAGAG	GGTCTGGTCAGCAGAG	GGTCTGGTCAGCAGAG-1	39	39	238	51	0	371	0.105121	0.105121	0.641509	0.137466	0	1	0.504043	4.41802	3
TCCAGAACAGGCCCAT	TCCAGAAGTGGCCCAT	TCCAGAAGTGGCCCAT-1	19	47	255	55	0	377	0.0503979	0.124668	0.676393	0.145889	0	1	0.530504	4.4031	3
AGGATAATCAGTCACG	AGGATAAAGAGTCACG	AGGATAAAGAGTCACG-1	38	44	244	53	0	386	0.0984456	0.11399	0.632124	0.137306	0	1	0.494819	4.35913	3
ATAGACCAGACCGACG	ATAGACCTCACCGACG	ATAGACCTCACCGACG-1	57	58	265	37	0	420	0.135714	0.138095	0.630952	0.0880952	0	1	0.492857	4.32797	3
CGGTCAGCAAACCAGG	CGGTCAGGTAACCAGG	CGGTCAGGTAACCAGG-1	20	15	134	30	0	207	0.0966184	0.0724638	0.647343	0.144928	0	1	0.502415	4.24291	3
GATGAGGGTAGTTTGC	GATGAGGCAAGTTTGC	GATGAGGCAAGTTTGC-1	33	41	183	30	0	289	0.114187	0.141869	0.633218	0.103806	0	1	0.491349	4.23536	3
TCGTAGAGTTGAATCC	TCGTAGACATGAATCC	TCGTAGACATGAATCC-1	38	31	187	42	0	307	0.123779	0.100977	0.609121	0.136808	0	1	0.472313	4.21722	3
GACGTTAAGAGACATC	GACGTTATCAGACATC	GACGTTATCAGACATC-1	31	72	319	64	0	488	0.0635246	0.147541	0.653689	0.131148	0	1	0.506148	4.2128	3
CAACGGCTCGCTAACG	CAACGGCAGGCTAACG	CAACGGCAGGCTAACG-1	3	3	44	10	0	61	0.0491803	0.0491803	0.721311	0.163934	0	1	0.557377	4.20452	3
TACTTCATCGTTGTTC	TACTTCAAGGTTGTTC	TACTTCAAGGTTGTTC-1	21	28	124	23	0	199	0.105528	0.140704	0.623116	0.115578	0	1	0.482412	4.20107	3
CTCCTTTGTGCCTTCT	CTCCTTTCAGCCTTCT	CTCCTTTCAGCCTTCT-1	13	6	57	10	0	89	0.146067	0.0674157	0.640449	0.11236	0	1	0.494382	4.16775	3
ACCTGAAAGCTTATCA	ACCTGAATCCTTATCA	ACCTGAATCCTTATCA-1	35	35	152	27	0	254	0.137795	0.137795	0.598425	0.106299	0	1	0.46063	4.11668	3
TGTGCGGCACTCAGGC	TGTGCGGGTCTCAGGC	TGTGCGGGTCTCAGGC-1	19	14	81	16	0	130	0.146154	0.107692	0.623077	0.123077	0	1	0.476923	4.05419	3
ACCACAATCAATTGCA	ACCACAAAGAATTGCA	ACCACAAAGAATTGCA-1	39	32	267	63	0	403	0.0967742	0.0794045	0.662531	0.156328	0	1	0.506203	4.04341	3
CTGAATGGTTCTGTTT	CTGAATGCATCTGTTT	CTGAATGCATCTGTTT-1	7	9	109	26	0	152	0.0460526	0.0592105	0.717105	0.171053	0	1	0.546053	4.01599	3
TGGAGGATCTTTGCTG	TGGAGGAAGTTTGCTG	TGGAGGAAGTTTGCTG-1	25	41	172	33	0	273	0.0915751	0.150183	0.630037	0.120879	0	1	0.479853	3.99566	3
GAGACTTGTAGGATGC	GAGACTTCAAGGATGC	GAGACTTCAAGGATGC-1	25	18	256	62	0	364	0.0686813	0.0494505	0.703297	0.17033	0	1	0.532967	3.95551	3
TCCCAGTTCGCTTCCG	TCCCAGTAGGCTTCCG	TCCCAGTAGGCTTCCG-1	13	20	101	25	0	162	0.0802469	0.123457	0.623457	0.154321	0	1	0.469136	3.855	3
TGGGAGAAGTCTAAGG	TGGGAGATCTCTAAGG	TGGGAGATCTCTAAGG-1	33	46	183	40	0	305	0.108197	0.15082	0.6	0.131148	0	1	0.44918	3.79307	3
CTACCTGTCGTTGCCC	CTACCTGAGGTTGCCC	CTACCTGAGGTTGCCC-1	14	8	79	20	0	124	0.112903	0.0645161	0.637097	0.16129	0	1	0.475806	3.77778	3
TGGGAGACAGGCTTAT	TGGGAGAGTGGCTTAT	TGGGAGAGTGGCTTAT-1	46	40	256	65	0	410	0.112195	0.097561	0.62439	0.158537	0	1	0.465854	3.76411	3
TGCATGAAGCGATCGG	TGCATGATCCGATCGG	TGCATGATCCGATCGG-1	65	31	254	40	0	394	0.164975	0.0786802	0.64467	0.101523	0	1	0.479695	3.74151	3
AAAGTGACAGAGTAGC	AAAGTGAGTGAGTAGC	AAAGTGAGTGAGTAGC-1	49	45	192	39	0	326	0.150307	0.138037	0.588957	0.119632	0	1	0.43865	3.73632	3
CGCATAAGTCCCTTGT	CGCATAACACCCTTGT	CGCATAACACCCTTGT-1	34	17	140	36	0	228	0.149123	0.0745614	0.614035	0.157895	0	1	0.45614	3.71682	3
TTTCACAGTATCGCGC	TTTCACACAATCGCGC	TTTCACACAATCGCGC-1	6	35	135	24	0	203	0.0295567	0.172414	0.665025	0.118227	0	1	0.492611	3.70051	3
TCATCCGTCTACCGGA	TCATCCGAGTACCGGA	TCATCCGAGTACCGGA-1	54	30	205	29	0	321	0.168224	0.0934579	0.638629	0.0903427	0	1	0.470405	3.6394	3
TGATCAGCATGAAGTA	TGATCAGGTTGAAGTA	TGATCAGGTTGAAGTA-1	66	72	286	76	0	507	0.130178	0.142012	0.564103	0.149901	0	1	0.414201	3.59035	3
TCACGCTGTGAGTAAT	TCACGCTCAGAGTAAT	TCACGCTCAGAGTAAT-1	56	41	210	36	0	347	0.161383	0.118156	0.605187	0.103746	0	1	0.443804	3.58954	3
TCGGGCACATACCCAA	TCGGGCAGTTACCCAA	TCGGGCAGTTACCCAA-1	101	50	376	46	0	583	0.173242	0.0857633	0.64494	0.0789022	0	1	0.471698	3.57418	3
TGCATCCAGTTACCAT	TGCATCCTCTTACCAT	TGCATCCTCTTACCAT-1	43	47	175	44	0	312	0.137821	0.150641	0.560897	0.141026	0	1	0.410256	3.55387	3
ACTGATGTCGACTTCT	ACTGATGAGGACTTCT	ACTGATGAGGACTTCT-1	35	51	189	34	0	313	0.111821	0.162939	0.603834	0.108626	0	1	0.440895	3.54942	3
TGCCGAGGTGGCATTT	TGCCGAGCAGGCATTT	TGCCGAGCAGGCATTT-1	53	56	375	102	0	591	0.0896785	0.0947547	0.634518	0.172589	0	1	0.461929	3.52989	3
GCGTTTCTCTCATCCA	GCGTTTCAGTCATCCA	GCGTTTCAGTCATCCA-1	3	4	33	9	0	50	0.06	0.08	0.66	0.18	0	1	0.48	3.52632	3
CACCAAAAGACTGAAC	CACCAAATCACTGAAC	CACCAAATCACTGAAC-1	37	15	186	51	0	293	0.12628	0.0511945	0.634812	0.174061	0	1	0.460751	3.50324	3
TCTCACGTCGTGCCTC	TCTCACGAGGTGCCTC	TCTCACGAGGTGCCTC-1	34	31	157	43	0	268	0.126866	0.115672	0.585821	0.160448	0	1	0.425373	3.49562	3
GTCATCCCACAAGCGA	GTCATCCGTCAAGCGA	GTCATCCGTCAAGCGA-1	59	49	215	44	0	370	0.159459	0.132432	0.581081	0.118919	0	1	0.421622	3.48804	3
AGACCCGCACGAACAG	AGACCCGGTCGAACAG	AGACCCGGTCGAACAG-1	56	34	202	45	0	341	0.164223	0.0997067	0.592375	0.131965	0	1	0.428152	3.4575	3
GTATTTCCAACTCAAC	GTATTTCGTACTCAAC	GTATTTCGTACTCAAC-1	55	45	196	35	0	334	0.164671	0.134731	0.586826	0.10479	0	1	0.422156	3.41687	3
TTGCTGCTCCTGTTAC	TTGCTGCAGCTGTTAC	TTGCTGCAGCTGTTAC-1	4	4	39	11	0	59	0.0677966	0.0677966	0.661017	0.186441	0	1	0.474576	3.41588	3
TTCATGTGTGGACTAG	TTCATGTCAGGACTAG	TTCATGTCAGGACTAG-1	35	31	166	47	0	283	0.123675	0.109541	0.586572	0.166078	0	1	0.420495	3.38812	3
GGGAGTAAGTACTTCA	GGGAGTATCTACTTCA	GGGAGTATCTACTTCA-1	32	27	112	28	0	200	0.16	0.135	0.56	0.14	0	1	0.4	3.35294	3
GGTGTCGGTCACTTAG	GGTGTCGCACACTTAG	GGTGTCGCACACTTAG-1	51	64	221	43	0	384	0.132812	0.166667	0.575521	0.111979	0	1	0.408854	3.31427	3
TATCTTGCAGGGTCAA	TATCTTGGTGGGTCAA	TATCTTGGTGGGTCAA-1	32	28	139	41	0	243	0.131687	0.115226	0.572016	0.168724	0	1	0.403292	3.2565	3
TGCCGAGTCAATAGTC	TGCCGAGAGAATAGTC	TGCCGAGAGAATAGTC-1	24	87	304	90	0	512	0.046875	0.169922	0.59375	0.175781	0	1	0.417969	3.24979	3
AGGGAGTTCCACTCAT	AGGGAGTAGCACTCAT	AGGGAGTAGCACTCAT-1	30	34	190	57	0	313	0.0958466	0.108626	0.607029	0.182109	0	1	0.42492	3.21187	3
CGACAGCAGCCGAACG	CGACAGCTCCCGAACG	CGACAGCTCCCGAACG-1	69	13	227	53	0	363	0.190083	0.0358127	0.625344	0.146006	0	1	0.435262	3.17541	3
TACGGGCGTGCAAGAC	TACGGGCCAGCAAGAC	TACGGGCCAGCAAGAC-1	55	66	216	45	0	386	0.142487	0.170984	0.559585	0.11658	0	1	0.388601	3.14715	3
TCTGGCTAGACATCAG	TCTGGCTTCACATCAG	TCTGGCTTCACATCAG-1	56	46	183	46	0	337	0.166172	0.136499	0.543027	0.136499	0	1	0.376855	3.13913	3
ATTCTTGCACTTTCTA	ATTCTTGGTCTTTCTA	ATTCTTGGTCTTTCTA-1	8	41	133	22	0	208	0.0384615	0.197115	0.639423	0.105769	0	1	0.442308	3.13556	3
AAGACAAAGCGGCTTT	AAGACAATCCGGCTTT	AAGACAATCCGGCTTT-1	19	16	62	16	0	114	0.166667	0.140351	0.54386	0.140351	0	1	0.377193	3.13505	3
GCACATACAAGGTACG	GCACATAGTAGGTACG	GCACATAGTAGGTACG-1	53	85	275	46	0	463	0.114471	0.183585	0.593952	0.0993521	0	1	0.410367	3.11983	3
GTTAGTGCACAAATCC	GTTAGTGGTCAAATCC	GTTAGTGGTCAAATCC-1	39	31	155	48	0	276	0.141304	0.112319	0.561594	0.173913	0	1	0.387681	3.10796	3
CACCGTTTCCTGCCAC	CACCGTTAGCTGCCAC	CACCGTTAGCTGCCAC-1	16	5	58	18	0	98	0.163265	0.0510204	0.591837	0.183673	0	1	0.408163	3.10748	3
CTCCAACAGAGGAAGC	CTCCAACTCAGGAAGC	CTCCAACTCAGGAAGC-1	23	12	74	20	0	130	0.176923	0.0923077	0.569231	0.153846	0	1	0.392308	3.09877	3
TGGTGATGTATTTCGG	TGGTGATCAATTTCGG	TGGTGATCAATTTCGG-1	21	47	151	39	0	261	0.0804598	0.180077	0.578544	0.149425	0	1	0.398467	3.09635	3
TCACAAGCACATGGCC	TCACAAGGTCATGGCC	TCACAAGGTCATGGCC-1	54	52	173	39	0	320	0.16875	0.1625	0.540625	0.121875	0	1	0.371875	3.08042	3
TATCGCCAGGATCCCT	TATCGCCTCGATCCCT	TATCGCCTCGATCCCT-1	36	40	126	31	0	235	0.153191	0.170213	0.53617	0.131915	0	1	0.365957	3.0307	3
CTTCTAACAGGAAGTC	CTTCTAAGTGGAAGTC	CTTCTAAGTGGAAGTC-1	20	29	91	20	0	163	0.122699	0.177914	0.558282	0.122699	0	1	0.380368	3.02416	3
TGTCCTGTCAGACAAG	TGTCCTGAGAGACAAG	TGTCCTGAGAGACAAG-1	84	33	263	62	0	445	0.188764	0.0741573	0.591011	0.139326	0	1	0.402247	3.02374	3
CTGAGCGTCTGCAGGT	CTGAGCGAGTGCAGGT	CTGAGCGAGTGCAGGT-1	49	32	187	60	0	330	0.148485	0.0969697	0.566667	0.181818	0	1	0.384848	3.00632	3
GTGGGAATCGGAGAAT	GTGGGAAAGGGAGAAT	GTGGGAAAGGGAGAAT-1	56	45	174	28	0	304	0.184211	0.148026	0.572368	0.0921053	0	1	0.388158	2.99864	3
AGTCATGTCCAGGTCA	AGTCATGAGCAGGTCA	AGTCATGAGCAGGTCA-1	23	29	90	28	0	172	0.133721	0.168605	0.523256	0.162791	0	1	0.354651	2.98568	3
GTCGTAAAGTAGACAC	GTCGTAATCTAGACAC	GTCGTAATCTAGACAC-1	37	51	204	66	0	362	0.10221	0.140884	0.563536	0.18232	0	1	0.381215	2.98219	3
TCAAGCACACCCGCAA	TCAAGCAGTCCCGCAA	TCAAGCAGTCCCGCAA-1	69	79	244	27	0	425	0.162353	0.185882	0.574118	0.0635294	0	1	0.388235	2.98198	3
AATTTCCCATCCTACC	AATTTCCGTTCCTACC	AATTTCCGTTCCTACC-1	31	29	102	33	0	196	0.158163	0.147959	0.520408	0.168367	0	1	0.352041	2.97368	3
ACTGCAACACACTCTC	ACTGCAAGTCACTCTC	ACTGCAAGTCACTCTC-1	50	42	175	57	0	327	0.152905	0.12844	0.535168	0.174312	0	1	0.360856	2.95786	3
CTCAACCCAAAGATTG	CTCAACCGTAAGATTG	CTCAACCGTAAGATTG-1	16	9	49	14	0	91	0.175824	0.0989011	0.538462	0.153846	0	1	0.362637	2.95151	3
TCCTCGATCGGCGAAG	TCCTCGAAGGGCGAAG	TCCTCGAAGGGCGAAG-1	31	42	126	33	0	234	0.132479	0.179487	0.538462	0.141026	0	1	0.358974	2.89445	3
ACAGAAATCTAGACCG	ACAGAAAAGTAGACCG	ACAGAAAAGTAGACCG-1	36	73	217	33	0	360	0.1	0.202778	0.602778	0.0916667	0	1	0.4	2.8799	3
AGGGTGATCTCAGGGT	AGGGTGAAGTCAGGGT	AGGGTGAAGTCAGGGT-1	22	27	104	35	0	189	0.116402	0.142857	0.550265	0.185185	0	1	0.365079	2.87043	3
GTTCGCTAGTTCTGTA	GTTCGCTTCTTCTGTA	GTTCGCTTCTTCTGTA-1	65	39	189	33	0	330	0.19697	0.118182	0.572727	0.1	0	1	0.375758	2.81552	3
GTTAGACAGCGGTAGC	GTTAGACTCCGGTAGC	GTTAGACTCCGGTAGC-1	73	61	242	83	0	465	0.156989	0.131183	0.52043	0.178495	0	1	0.341935	2.81403	3
ATACCGACACTGTGTA	ATACCGAGTCTGTGTA	ATACCGAGTCTGTGTA-1	47	60	174	49	0	332	0.141566	0.180723	0.524096	0.14759	0	1	0.343373	2.80038	3
ATCCCTGCAACATTGC	ATCCCTGGTACATTGC	ATCCCTGGTACATTGC-1	19	57	164	43	0	285	0.0666667	0.2	0.575439	0.150877	0	1	0.375439	2.7878	3
ACTGATGCATGCATGT	ACTGATGGTTGCATGT	ACTGATGGTTGCATGT-1	47	38	134	29	0	251	0.187251	0.151394	0.533865	0.115538	0	1	0.346614	2.75722	3
ACTTAGGGTCTAGGTT	ACTTAGGCACTAGGTT	ACTTAGGCACTAGGTT-1	9	24	67	12	0	113	0.079646	0.212389	0.59292	0.106195	0	1	0.380531	2.7111	3
AGCATCAAGTTACGGA	AGCATCATCTTACGGA	AGCATCATCTTACGGA-1	45	45	126	33	0	250	0.18	0.18	0.504	0.132	0	1	0.324	2.70526	3
CTGATCCAGGACCAAT	CTGATCCTCGACCAAT	CTGATCCTCGACCAAT-1	31	17	163	59	0	272	0.113971	0.0625	0.599265	0.216912	0	1	0.382353	2.68503	3
AGATAGAGTGAGGACT	AGATAGACAGAGGACT	AGATAGACAGAGGACT-1	92	37	252	25	0	410	0.22439	0.0902439	0.614634	0.0609756	0	1	0.390244	2.66493	3
ACGGAAGGTACGACTT	ACGGAAGCAACGACTT	ACGGAAGCAACGACTT-1	82	41	225	56	0	410	0.2	0.1	0.54878	0.136585	0	1	0.34878	2.66086	3
ACCTGAATCTTGCGCC	ACCTGAAAGTTGCGCC	ACCTGAAAGTTGCGCC-1	36	55	150	50	0	295	0.122034	0.186441	0.508475	0.169492	0	1	0.322034	2.63934	3
GGGAGATTCGTAGACC	GGGAGATAGGTAGACC	GGGAGATAGGTAGACC-1	56	29	152	31	0	268	0.208955	0.108209	0.567164	0.115672	0	1	0.358209	2.63599	3
TCACGCTGTGCAGTAG	TCACGCTCAGCAGTAG	TCACGCTCAGCAGTAG-1	25	46	125	30	0	231	0.108225	0.199134	0.541126	0.12987	0	1	0.341991	2.63527	3
TCAATTCGTCTGTGTA	TCAATTCCACTGTGTA	TCAATTCCACTGTGTA-1	32	94	252	21	0	400	0.08	0.235	0.63	0.0525	0	1	0.395	2.61224	3
ATTCAGGGTGCCCAGT	ATTCAGGCAGCCCAGT	ATTCAGGCAGCCCAGT-1	3	3	8	0	0	14	0.214286	0.214286	0.571429	0	0	1	0.357143	2.59236	3
GATCCCTTCGTTGGTG	GATCCCTAGGTTGGTG	GATCCCTAGGTTGGTG-1	21	24	153	58	0	258	0.0813953	0.0930233	0.593023	0.224806	0	1	0.368217	2.56817	3
CGGAATTAGCACCCTA	CGGAATTTCCACCCTA	CGGAATTTCCACCCTA-1	41	38	107	30	0	219	0.187215	0.173516	0.488584	0.136986	0	1	0.30137	2.52813	3
TTCGATTCAATCACCA	TTCGATTGTATCACCA	TTCGATTGTATCACCA-1	48	44	125	46	0	263	0.18251	0.1673	0.475285	0.174905	0	1	0.292776	2.52084	3
GTGAGGATCTAGTGCG	GTGAGGAAGTAGTGCG	GTGAGGAAGTAGTGCG-1	33	28	173	67	0	302	0.109272	0.0927152	0.572848	0.221854	0	1	0.350993	2.51385	3
CTCAGAATCCACAAAT	CTCAGAAAGCACAAAT	CTCAGAAAGCACAAAT-1	26	29	144	56	0	256	0.101562	0.113281	0.5625	0.21875	0	1	0.34375	2.50273	3
AGCGATTAGAAACCTG	AGCGATTTCAAACCTG	AGCGATTTCAAACCTG-1	33	62	159	43	0	302	0.109272	0.205298	0.52649	0.142384	0	1	0.321192	2.49185	3
TATTGCTAGGCAACAT	TATTGCTTCGCAACAT	TATTGCTTCGCAACAT-1	34	82	210	78	0	408	0.0833333	0.20098	0.514706	0.191176	0	1	0.313725	2.48699	3
TCCTGCAGTTGTTCGA	TCCTGCACATGTTCGA	TCCTGCACATGTTCGA-1	29	40	105	41	0	215	0.134884	0.186047	0.488372	0.190698	0	1	0.297674	2.4832	3
TTCACGCGTCTAACGT	TTCACGCCACTAACGT	TTCACGCCACTAACGT-1	21	27	69	16	0	134	0.156716	0.201493	0.514925	0.119403	0	1	0.313433	2.482	3
AGCATCACATCCAAAC	AGCATCAGTTCCAAAC	AGCATCAGTTCCAAAC-1	96	81	245	92	0	520	0.184615	0.155769	0.471154	0.176923	0	1	0.286538	2.47233	3
TGTGATGTCCCATGCC	TGTGATGAGCCATGCC	TGTGATGAGCCATGCC-1	69	108	274	89	0	545	0.126606	0.198165	0.502752	0.163303	0	1	0.304587	2.4632	3
AACAAGAGTAAGCGTG	AACAAGACAAAGCGTG	AACAAGACAAAGCGTG-1	33	48	137	54	0	273	0.120879	0.175824	0.501832	0.197802	0	1	0.304029	2.46307	3
ATCATTCAGAGTCCGG	ATCATTCTCAGTCCGG	ATCATTCTCAGTCCGG-1	55	27	138	33	0	254	0.216535	0.106299	0.543307	0.129921	0	1	0.326772	2.44247	3
GGAATCTGTGTGCGCT	GGAATCTCAGTGCGCT	GGAATCTCAGTGCGCT-1	24	41	102	13	0	182	0.131868	0.225275	0.56044	0.0714286	0	1	0.335165	2.42457	3
TGTGGCGCAGGCAGAT	TGTGGCGGTGGCAGAT	TGTGGCGGTGGCAGAT-1	70	55	174	48	0	349	0.200573	0.157593	0.498567	0.137536	0	1	0.297994	2.41516	3
GTCCTCAGTCAATTCG	GTCCTCACACAATTCG	GTCCTCACACAATTCG-1	27	40	139	56	0	267	0.101124	0.149813	0.520599	0.209738	0	1	0.310861	2.41469	3
CAGCAATTCTCACTGT	CAGCAATAGTCACTGT	CAGCAATAGTCACTGT-1	14	8	69	28	0	120	0.116667	0.0666667	0.575	0.233333	0	1	0.341667	2.40411	3
AGGAATAAGGCTAGCG	AGGAATATCGCTAGCG	AGGAATATCGCTAGCG-1	20	64	158	59	0	303	0.0660066	0.211221	0.521452	0.194719	0	1	0.310231	2.40236	3
CTACCCAAGCAATCCC	CTACCCATCCAATCCC	CTACCCATCCAATCCC-1	69	12	169	38	0	291	0.237113	0.0412371	0.580756	0.130584	0	1	0.343643	2.39063	3
GAATAGACAGACAACG	GAATAGAGTGACAACG	GAATAGAGTGACAACG-1	113	30	276	26	0	450	0.251111	0.0666667	0.613333	0.0577778	0	1	0.362222	2.38723	3
GAATCACAGTTTCCAA	GAATCACTCTTTCCAA	GAATCACTCTTTCCAA-1	46	39	112	25	0	223	0.206278	0.174888	0.502242	0.112108	0	1	0.295964	2.36844	3
GTTGAACGTTCGATAC	GTTGAACCATCGATAC	GTTGAACCATCGATAC-1	69	37	168	63	0	340	0.202941	0.108824	0.494118	0.185294	0	1	0.291176	2.3674	3
CGGAACCAGATTACTC	CGGAACCTCATTACTC	CGGAACCTCATTACTC-1	14	4	58	24	0	101	0.138614	0.039604	0.574257	0.237624	0	1	0.336634	2.35946	3
GGTCACGTCGTAGCCA	GGTCACGAGGTAGCCA	GGTCACGAGGTAGCCA-1	5	17	70	29	0	123	0.0406504	0.138211	0.569106	0.235772	0	1	0.333333	2.35627	3
CTCCGATAGGGCCCAA	CTCCGATTCGGCCCAA	CTCCGATTCGGCCCAA-1	23	14	88	37	0	167	0.137725	0.0838323	0.526946	0.221557	0	1	0.305389	2.31885	3
TACCGAAGTGTTCCAA	TACCGAACAGTTCCAA	TACCGAACAGTTCCAA-1	34	45	106	28	0	215	0.15814	0.209302	0.493023	0.130233	0	1	0.283721	2.29374	3
TCGAACATCTGCGCTC	TCGAACAAGTGCGCTC	TCGAACAAGTGCGCTC-1	25	19	61	26	0	132	0.189394	0.143939	0.462121	0.19697	0	1	0.265152	2.28111	3
TTGTGGACAACCCGAC	TTGTGGAGTACCCGAC	TTGTGGAGTACCCGAC-1	50	42	328	142	0	569	0.0878735	0.0738137	0.57645	0.249561	0	1	0.326889	2.25939	3
GACCTTCGTTAGAATG	GACCTTCCATAGAATG	GACCTTCCATAGAATG-1	31	35	81	21	0	168	0.184524	0.208333	0.482143	0.125	0	1	0.27381	2.25409	3
GCACGTGCAGGGCTTC	GCACGTGGTGGGCTTC	GCACGTGGTGGGCTTC-1	30	21	74	32	0	159	0.188679	0.132075	0.465409	0.201258	0	1	0.264151	2.25037	3
ACCTGAAGTACAGCCC	ACCTGAACAACAGCCC	ACCTGAACAACAGCCC-1	52	63	145	40	0	303	0.171617	0.207921	0.478548	0.132013	0	1	0.270627	2.24186	3
GATTTCTTCGGAGATA	GATTTCTAGGGAGATA	GATTTCTAGGGAGATA-1	28	87	193	33	0	343	0.0816327	0.253644	0.562682	0.0962099	0	1	0.309038	2.17218	3
GTGGGAACACGAATGG	GTGGGAAGTCGAATGG	GTGGGAAGTCGAATGG-1	10	18	40	13	0	82	0.121951	0.219512	0.487805	0.158537	0	1	0.268293	2.16897	3
AACAAAGAGTGTAAGC	AACAAAGTCTGTAAGC	AACAAAGTCTGTAAGC-1	21	46	100	17	0	184	0.11413	0.25	0.543478	0.0923913	0	1	0.293478	2.12876	3
GTTATGGCAACGAAAT	GTTATGGGTACGAAAT	GTTATGGGTACGAAAT-1	40	106	231	102	0	486	0.0823045	0.218107	0.475309	0.209877	0	1	0.257202	2.12755	3
TTACAGGCATAAACAG	TTACAGGGTTAAACAG	TTACAGGGTTAAACAG-1	46	38	135	62	0	284	0.161972	0.133803	0.475352	0.21831	0	1	0.257042	2.12585	3
GGTAATCGTTGTGACT	GGTAATCCATGTGACT	GGTAATCCATGTGACT-1	66	64	143	33	0	306	0.215686	0.20915	0.46732	0.107843	0	1	0.251634	2.11497	3
GCCGATGAGTGGCTGG	GCCGATGTCTGGCTGG	GCCGATGTCTGGCTGG-1	54	49	219	102	0	428	0.126168	0.114486	0.511682	0.238318	0	1	0.273364	2.10087	3
ATTACCTCAGCAATAA	ATTACCTGTGCAATAA	ATTACCTGTGCAATAA-1	21	42	90	35	0	189	0.111111	0.222222	0.47619	0.185185	0	1	0.253968	2.09364	3
CACTGGGTCAGTGAAG	CACTGGGAGAGTGAAG	CACTGGGAGAGTGAAG-1	37	17	109	51	0	218	0.169725	0.0779817	0.5	0.233945	0	1	0.266055	2.09064	3
AACACACCACACATTG	AACACACGTCACATTG	AACACACGTCACATTG-1	74	74	158	30	0	340	0.217647	0.217647	0.464706	0.0882353	0	1	0.247059	2.08527	3
ATGCATGCACATACCA	ATGCATGGTCATACCA	ATGCATGGTCATACCA-1	64	25	134	37	0	264	0.242424	0.094697	0.507576	0.140152	0	1	0.265152	2.05042	3
CTTCTCTCAGAATATG	CTTCTCTGTGAATATG	CTTCTCTGTGAATATG-1	21	10	50	24	0	105	0.2	0.0952381	0.47619	0.228571	0	1	0.247619	2.03792	3
TACGGGCGTGCTATTG	TACGGGCCAGCTATTG	TACGGGCCAGCTATTG-1	27	39	81	29	0	176	0.153409	0.221591	0.460227	0.164773	0	1	0.238636	2.03042	3
GTTACGATCCTAGAAT	GTTACGAAGCTAGAAT	GTTACGAAGCTAGAAT-1	32	134	277	40	0	485	0.0659794	0.276289	0.571134	0.0824742	0	1	0.294845	2.02989	3
AGAACCTCACGTGGAA	AGAACCTGTCGTGGAA	AGAACCTGTCGTGGAA-1	72	45	147	67	0	332	0.216867	0.135542	0.442771	0.201807	0	1	0.225904	1.99575	3
ATGAGGGCAGTGCCTG	ATGAGGGGTGTGCCTG	ATGAGGGGTGTGCCTG-1	13	29	59	16	0	119	0.109244	0.243697	0.495798	0.134454	0	1	0.252101	1.99371	3
TCATACTTCATCCCAT	TCATACTAGATCCCAT	TCATACTAGATCCCAT-1	20	24	233	115	0	398	0.0502513	0.0603015	0.585427	0.288945	0	1	0.296482	1.99176	3
TATGTTCAGGACCCAG	TATGTTCTCGACCCAG	TATGTTCTCGACCCAG-1	41	50	101	45	0	240	0.170833	0.208333	0.420833	0.1875	0	1	0.2125	1.97328	3
TGACTCCCACGACGCT	TGACTCCGTCGACGCT	TGACTCCGTCGACGCT-1	32	25	64	31	0	152	0.210526	0.164474	0.421053	0.203947	0	1	0.210526	1.95465	3
GTTGAACCATTATGCG	GTTGAACGTTTATGCG	GTTGAACGTTTATGCG-1	24	29	58	25	0	138	0.173913	0.210145	0.42029	0.181159	0	1	0.210145	1.95458	3
AAATGGAGTATCGCAT	AAATGGACAATCGCAT	AAATGGACAATCGCAT-1	29	108	212	22	0	371	0.0781671	0.291105	0.571429	0.0592992	0	1	0.280323	1.93098	3
ACCCTCATCATTAGTG	ACCCTCAAGATTAGTG	ACCCTCAAGATTAGTG-1	5	20	39	14	0	78	0.0641026	0.25641	0.5	0.179487	0	1	0.24359	1.91434	3
TCAGGGCTCTGGAAAG	TCAGGGCAGTGGAAAG	TCAGGGCAGTGGAAAG-1	65	94	183	41	0	383	0.169713	0.245431	0.477807	0.10705	0	1	0.232376	1.90974	3
GTAGGAGGTAATTAGG	GTAGGAGCAAATTAGG	GTAGGAGCAAATTAGG-1	65	39	148	76	0	331	0.196375	0.117825	0.44713	0.229607	0	1	0.217523	1.90783	3
CTACGGGGTCTTCAAG	CTACGGGCACTTCAAG	CTACGGGCACTTCAAG-1	70	28	136	63	0	297	0.23569	0.0942761	0.457912	0.212121	0	1	0.222222	1.90448	3
GGTGTTAGTCTCATAG	GGTGTTACACTCATAG	GGTGTTACACTCATAG-1	33	35	104	54	0	227	0.145374	0.154185	0.45815	0.237885	0	1	0.220264	1.88857	3
GTCAGCGAGTTGTGCC	GTCAGCGTCTTGTGCC	GTCAGCGTCTTGTGCC-1	25	128	239	88	0	485	0.0515464	0.263918	0.492784	0.181443	0	1	0.228866	1.83553	3
GTCTACCTCTAATTGG	GTCTACCAGTAATTGG	GTCTACCAGTAATTGG-1	32	78	145	42	0	299	0.107023	0.26087	0.48495	0.140468	0	1	0.22408	1.82726	3
TAAGCGTAGCCATTTA	TAAGCGTTCCCATTTA	TAAGCGTTCCCATTTA-1	40	49	91	27	0	207	0.193237	0.236715	0.439614	0.130435	0	1	0.202899	1.8224	3
GAAGCGATCAGGTATT	GAAGCGAAGAGGTATT	GAAGCGAAGAGGTATT-1	78	40	142	26	0	289	0.269896	0.138408	0.491349	0.0899654	0	1	0.221453	1.7912	3
TAACACGTCCTGTGCC	TAACACGAGCTGTGCC	TAACACGAGCTGTGCC-1	44	50	160	88	0	347	0.126801	0.144092	0.461095	0.253602	0	1	0.207493	1.78714	3
GCAGCCAAGACCTACC	GCAGCCATCACCTACC	GCAGCCATCACCTACC-1	32	62	112	36	0	243	0.131687	0.255144	0.460905	0.148148	0	1	0.205761	1.77604	3
TGATGGTCAACGATTC	TGATGGTGTACGATTC	TGATGGTGTACGATTC-1	24	11	107	60	0	206	0.116505	0.0533981	0.519417	0.291262	0	1	0.228155	1.75733	3
CTGTAGACAACACTCA	CTGTAGAGTACACTCA	CTGTAGAGTACACTCA-1	38	14	102	58	0	213	0.178404	0.0657277	0.478873	0.2723	0	1	0.206573	1.73175	3
TGCACGGAGGACCTAA	TGCACGGTCGACCTAA	TGCACGGTCGACCTAA-1	64	169	294	47	0	579	0.110535	0.291883	0.507772	0.0811744	0	1	0.215889	1.71514	3
ACCTGTCCAGAGTAGC	ACCTGTCGTGAGTAGC	ACCTGTCGTGAGTAGC-1	29	118	196	29	0	378	0.0767196	0.312169	0.518519	0.0767196	0	1	0.206349	1.6405	3
CCGAACGTCGTGATCG	CCGAACGAGGTGATCG	CCGAACGAGGTGATCG-1	0	0	0	13	0	13	0	0	0	1	0	1	1	101	4
GATAGCTCAACCTATG	GATAGCTGTACCTATG	GATAGCTGTACCTATG-1	0	0	0	14	0	16	0	0	0	0.875	0	1	0.875	88.5	4
CCTAAGATCCGATGGT	CCTAAGAAGCGATGGT	CCTAAGAAGCGATGGT-1	2	1	1	223	0	228	0.00877193	0.00438596	0.00438596	0.97807	0	1	0.969298	52.6355	4
AGATGAATCAGGATGA	AGATGAAAGAGGATGA	AGATGAAAGAGGATGA-1	2	3	3	290	0	302	0.00662252	0.00993377	0.00993377	0.960265	0	1	0.950331	48.6744	4
CTTCTCTTCCTCCGAC	CTTCTCTAGCTCCGAC	CTTCTCTAGCTCCGAC-1	2	4	3	353	0	365	0.00547945	0.0109589	0.00821918	0.967123	0	1	0.956164	46.6209	4
CACTGGGGTGCTAACT	CACTGGGCAGCTAACT	CACTGGGCAGCTAACT-1	4	1	1	313	0	319	0.0125392	0.0031348	0.0031348	0.981191	0	1	0.968652	43.9764	4
TCAGGGCGTTCATCCC	TCAGGGCCATCATCCC	TCAGGGCCATCATCCC-1	5	6	3	415	0	433	0.0115473	0.0138568	0.00692841	0.95843	0	1	0.944573	40.5934	4
TAACGACCATCCGCTT	TAACGACGTTCCGCTT	TAACGACGTTCCGCTT-1	5	2	2	324	0	337	0.0148368	0.00593472	0.00593472	0.961424	0	1	0.946588	39.1123	4
CATCGCTAGCAGTACA	CATCGCTTCCAGTACA	CATCGCTTCCAGTACA-1	8	3	5	500	0	522	0.0153257	0.00574713	0.00957854	0.957854	0	1	0.942529	38.2163	4
CATCCGTCAAACTAAG	CATCCGTGTAACTAAG	CATCCGTGTAACTAAG-1	7	5	1	420	0	434	0.016129	0.0115207	0.00230415	0.967742	0	1	0.951613	37.4198	4
CTATCCGCAGCAAGAC	CTATCCGGTGCAAGAC	CTATCCGGTGCAAGAC-1	6	0	2	343	0	354	0.0169492	0	0.00564972	0.968927	0	1	0.951977	36.3249	4
TCGGGCAGTCAACGCC	TCGGGCACACAACGCC	TCGGGCACACAACGCC-1	10	10	5	562	0	595	0.0168067	0.0168067	0.00840336	0.944538	0	1	0.927731	35.6082	4
TAAGCACTCTCCGCCA	TAAGCACAGTCCGCCA	TAAGCACAGTCCGCCA-1	1	2	5	264	0	274	0.00364964	0.00729927	0.0182482	0.963504	0	1	0.945255	34.4625	4
GGAACCCGTTGACAGG	GGAACCCCATGACAGG	GGAACCCCATGACAGG-1	8	7	1	408	0	426	0.0187793	0.0164319	0.00234742	0.957746	0	1	0.938967	33.6264	4
CAAAGAAGTGCTGGTC	CAAAGAACAGCTGGTC	CAAAGAACAGCTGGTC-1	6	9	5	457	0	480	0.0125	0.01875	0.0104167	0.952083	0	1	0.933333	33.4638	4
GAAGGGTCATCACGAT	GAAGGGTGTTCACGAT	GAAGGGTGTTCACGAT-1	7	6	3	330	0	348	0.0201149	0.0172414	0.00862069	0.948276	0	1	0.928161	31.8206	4
GAAGCCCTCTAACCTC	GAAGCCCAGTAACCTC	GAAGCCCAGTAACCTC-1	5	7	4	329	0	347	0.0144092	0.0201729	0.0115274	0.948127	0	1	0.927954	31.7545	4
GAGTTTGAGTTCTTCC	GAGTTTGTCTTCTTCC	GAGTTTGTCTTCTTCC-1	7	2	4	282	0	296	0.0236486	0.00675676	0.0135135	0.952703	0	1	0.929054	28.6104	4
GTAGAGGCAAGAGATT	GTAGAGGGTAGAGATT	GTAGAGGGTAGAGATT-1	10	7	2	401	0	422	0.0236967	0.0165877	0.00473934	0.950237	0	1	0.92654	28.4965	4
ATATCCTGTGGCACAA	ATATCCTCAGGCACAA	ATATCCTCAGGCACAA-1	5	6	3	240	0	255	0.0196078	0.0235294	0.0117647	0.941176	0	1	0.917647	28.3684	4
TCTCCGAAGCGAGGCT	TCTCCGATCCGAGGCT	TCTCCGATCCGAGGCT-1	5	0	7	277	0	290	0.0172414	0	0.0241379	0.955172	0	1	0.931034	28.2727	4
ACGTAACTCCTTCGTA	ACGTAACAGCTTCGTA	ACGTAACAGCTTCGTA-1	6	10	9	388	0	415	0.0144578	0.0240964	0.0216867	0.93494	0	1	0.910843	27.7138	4
AGACTCAGTTCTGCGG	AGACTCACATCTGCGG	AGACTCACATCTGCGG-1	8	7	4	299	0	319	0.0250784	0.0219436	0.0125392	0.937304	0	1	0.912226	27.0054	4
CTCCACATCTTGTACC	CTCCACAAGTTGTACC	CTCCACAAGTTGTACC-1	11	2	4	400	0	420	0.0261905	0.0047619	0.00952381	0.952381	0	1	0.92619	26.5921	4
AGCCACGCATCAGCGC	AGCCACGGTTCAGCGC	AGCCACGGTTCAGCGC-1	4	6	2	216	0	236	0.0169492	0.0254237	0.00847458	0.915254	0	1	0.889831	26.1196	4
CGCATGGCAACCGGAA	CGCATGGGTACCGGAA	CGCATGGGTACCGGAA-1	14	9	6	483	0	513	0.0272904	0.0175439	0.0116959	0.94152	0	1	0.91423	25.5165	4
CGAGGCTCAGCACGCT	CGAGGCTGTGCACGCT	CGAGGCTGTGCACGCT-1	1	2	1	64	0	69	0.0144928	0.0289855	0.0144928	0.927536	0	1	0.898551	24.0483	4
GCCAGTGGTGGATTCT	GCCAGTGCAGGATTCT	GCCAGTGCAGGATTCT-1	13	10	11	416	0	456	0.0285088	0.0219298	0.0241228	0.912281	0	1	0.883772	23.9499	4
CTCATCGGTACTCCAA	CTCATCGCAACTCCAA	CTCATCGCAACTCCAA-1	2	1	0	56	0	59	0.0338983	0.0169492	0	0.949153	0	1	0.915254	21.8494	4
GTTCTATCAACGGCAA	GTTCTATGTACGGCAA	GTTCTATGTACGGCAA-1	6	9	3	250	0	270	0.0222222	0.0333333	0.0111111	0.925926	0	1	0.892593	21.5983	4
CAGTTCCGTGCACAAG	CAGTTCCCAGCACAAG	CAGTTCCCAGCACAAG-1	17	11	12	462	0	506	0.0335968	0.0217391	0.0237154	0.913043	0	1	0.879447	21.1723	4
TGAGGGAGTTGCCATA	TGAGGGACATGCCATA	TGAGGGACATGCCATA-1	13	12	10	350	0	393	0.0330789	0.0305344	0.0254453	0.890585	0	1	0.857506	20.9055	4
GGAACCCCACAGTCTA	GGAACCCGTCAGTCTA	GGAACCCGTCAGTCTA-1	16	19	16	507	0	566	0.0282686	0.0335689	0.0282686	0.89576	0	1	0.862191	20.7891	4
GGTTAACGTCTGTTCC	GGTTAACCACTGTTCC	GGTTAACCACTGTTCC-1	5	10	12	318	0	352	0.0142045	0.0284091	0.0340909	0.903409	0	1	0.869318	20.7165	4
TTCTCTCTCGCCACCT	TTCTCTCAGGCCACCT	TTCTCTCAGGCCACCT-1	0	0	1	26	0	27	0	0	0.037037	0.962963	0	1	0.925926	20.685	4
GATGCTACAGATGAAT	GATGCTAGTGATGAAT	GATGCTAGTGATGAAT-1	14	9	9	367	0	403	0.0347395	0.0223325	0.0223325	0.91067	0	1	0.875931	20.5785	4
TGTGATGCAGTTCATG	TGTGATGGTGTTCATG	TGTGATGGTGTTCATG-1	16	9	10	404	0	441	0.0362812	0.0204082	0.0226757	0.9161	0	1	0.879819	20.0103	4
AGCGTATAGCGGTAAT	AGCGTATTCCGGTAAT	AGCGTATTCCGGTAAT-1	12	6	2	299	0	320	0.0375	0.01875	0.00625	0.934375	0	1	0.896875	19.8816	4
TCGGATACAGGAAGTC	TCGGATAGTGGAAGTC	TCGGATAGTGGAAGTC-1	18	16	12	444	0	493	0.0365112	0.0324544	0.0243408	0.900609	0	1	0.864097	19.5783	4
GAGGGATCATCTTGTT	GAGGGATGTTCTTGTT	GAGGGATGTTCTTGTT-1	8	8	13	311	0	342	0.0233918	0.0233918	0.0380117	0.909357	0	1	0.871345	19.1486	4
TGACGCGTCAAGAACG	TGACGCGAGAAGAACG	TGACGCGAGAAGAACG-1	15	10	10	342	0	381	0.0393701	0.0262467	0.0262467	0.897638	0	1	0.858268	18.3844	4
TTGTTTGCATCCACAA	TTGTTTGGTTCCACAA	TTGTTTGGTTCCACAA-1	10	9	5	225	0	251	0.0398406	0.0358566	0.0199203	0.896414	0	1	0.856574	18.1863	4
TCCGGGACAGGTCCGT	TCCGGGAGTGGTCCGT	TCCGGGAGTGGTCCGT-1	29	7	9	647	0	697	0.0416069	0.010043	0.0129125	0.928264	0	1	0.886657	18.181	4
CCCTCTCAGGAACGCC	CCCTCTCTCGAACGCC	CCCTCTCTCGAACGCC-1	12	11	6	263	0	296	0.0405405	0.0371622	0.0202703	0.888514	0	1	0.847973	17.7781	4
TTACGCCAGGGTTCAA	TTACGCCTCGGTTCAA	TTACGCCTCGGTTCAA-1	11	16	7	335	0	373	0.0294906	0.0428954	0.0187668	0.898123	0	1	0.855228	17.1683	4
AGTAACCGTAATCGTC	AGTAACCCAAATCGTC	AGTAACCCAAATCGTC-1	0	1	0	20	0	21	0	0.047619	0	0.952381	0	1	0.904762	16.7025	4
AAGCGAGTCGCCCACT	AAGCGAGAGGCCCACT	AAGCGAGAGGCCCACT-1	4	4	6	119	0	133	0.0300752	0.0300752	0.0451128	0.894737	0	1	0.849624	16.4161	4
GCCATTCAGCAATCCC	GCCATTCTCCAATCCC	GCCATTCTCCAATCCC-1	15	26	18	512	0	578	0.0259516	0.0449827	0.0311419	0.885813	0	1	0.84083	16.2926	4
GTAATCGAGATCGTAG	GTAATCGTCATCGTAG	GTAATCGTCATCGTAG-1	30	17	19	550	0	620	0.0483871	0.0274194	0.0306452	0.887097	0	1	0.83871	15.3646	4
TCAGTGAGTATACCTG	TCAGTGACAATACCTG	TCAGTGACAATACCTG-1	14	17	9	311	0	355	0.0394366	0.0478873	0.0253521	0.876056	0	1	0.828169	15.3066	4
CTTACCGCATAAACCC	CTTACCGGTTAAACCC	CTTACCGGTTAAACCC-1	3	2	0	54	0	59	0.0508475	0.0338983	0	0.915254	0	1	0.864407	15.2061	4
GTAGGAGGTTACGCAT	GTAGGAGCATACGCAT	GTAGGAGCATACGCAT-1	23	6	8	413	0	453	0.0507726	0.013245	0.01766	0.9117	0	1	0.860927	15.1664	4
GGGAGTAAGCGTGTAA	GGGAGTATCCGTGTAA	GGGAGTATCCGTGTAA-1	16	14	9	285	0	326	0.0490798	0.0429448	0.0276074	0.874233	0	1	0.825153	14.9668	4
AGCTACATCGACTGGT	AGCTACAAGGACTGGT	AGCTACAAGGACTGGT-1	5	16	8	283	0	316	0.0158228	0.0506329	0.0253165	0.89557	0	1	0.844937	14.9353	4
TGCATGAGTGTGAGCA	TGCATGACAGTGAGCA	TGCATGACAGTGAGCA-1	15	11	11	261	0	301	0.0498339	0.0365449	0.0365449	0.86711	0	1	0.817276	14.6591	4
CTGGCAGTCCTCAGAG	CTGGCAGAGCTCAGAG	CTGGCAGAGCTCAGAG-1	22	20	13	380	0	438	0.0502283	0.0456621	0.0296804	0.86758	0	1	0.817352	14.5709	4
TCAATTCTCGAACGTC	TCAATTCAGGAACGTC	TCAATTCAGGAACGTC-1	10	17	8	286	0	325	0.0307692	0.0523077	0.0246154	0.88	0	1	0.827692	14.284	4
GAGTGAGTCATGTAGT	GAGTGAGAGATGTAGT	GAGTGAGAGATGTAGT-1	9	9	4	151	0	173	0.0520231	0.0520231	0.0231214	0.872832	0	1	0.820809	14.2339	4
CTCAAGAGTGTCAGTT	CTCAAGACAGTCAGTT	CTCAAGACAGTCAGTT-1	31	14	6	514	0	571	0.0542907	0.0245184	0.0105079	0.900175	0	1	0.845884	14.1572	4
CACATGACACACCGCA	CACATGAGTCACCGCA	CACATGAGTCACCGCA-1	5	18	4	298	0	330	0.0151515	0.0545455	0.0121212	0.90303	0	1	0.848485	14.1455	4
CTCCCAAGTAACACGG	CTCCCAACAAACACGG	CTCCCAACAAACACGG-1	4	5	5	81	0	96	0.0416667	0.0520833	0.0520833	0.84375	0	1	0.791667	13.7517	4
CTTCCGAGTTGCGGTC	CTTCCGACATGCGGTC	CTTCCGACATGCGGTC-1	1	0	3	48	0	53	0.0188679	0	0.0566038	0.90566	0	1	0.849057	13.7479	4
TATGTTCGTTCGGATT	TATGTTCCATCGGATT	TATGTTCCATCGGATT-1	21	22	16	333	0	396	0.0530303	0.0555556	0.040404	0.840909	0	1	0.785354	12.98	4
ACACTGAGTAGCGAGT	ACACTGACAAGCGAGT	ACACTGACAAGCGAGT-1	21	18	11	313	0	364	0.0576923	0.0494505	0.0302198	0.85989	0	1	0.802198	12.8506	4
TAAGCCACAGGATTTC	TAAGCCAGTGGATTTC	TAAGCCAGTGGATTTC-1	9	25	12	367	0	417	0.0215827	0.059952	0.028777	0.880096	0	1	0.820144	12.7244	4
TAATCTCGTTTGTGCA	TAATCTCCATTGTGCA	TAATCTCCATTGTGCA-1	19	17	11	272	0	323	0.0588235	0.0526316	0.0340557	0.842105	0	1	0.783282	12.381	4
TATTGCTTCCAGAAAG	TATTGCTAGCAGAAAG	TATTGCTAGCAGAAAG-1	20	16	15	276	0	331	0.060423	0.0483384	0.0453172	0.833837	0	1	0.773414	11.9824	4
GGGTATTTCAAAGCGA	GGGTATTAGAAAGCGA	GGGTATTAGAAAGCGA-1	13	16	10	216	0	259	0.0501931	0.0617761	0.03861	0.833977	0	1	0.772201	11.7585	4
CGTAGTATCCCTGTCG	CGTAGTAAGCCTGTCG	CGTAGTAAGCCTGTCG-1	23	9	6	292	0	334	0.0688623	0.0269461	0.0179641	0.874251	0	1	0.805389	11.2126	4
TAGGTTGTCCGTTCAT	TAGGTTGAGCGTTCAT	TAGGTTGAGCGTTCAT-1	25	17	14	318	0	376	0.0664894	0.0452128	0.037234	0.845745	0	1	0.779255	11.1878	4
TCTATCATCTAAGGGA	TCTATCAAGTAAGGGA	TCTATCAAGTAAGGGA-1	13	15	7	186	0	221	0.0588235	0.0678733	0.0316742	0.841629	0	1	0.773756	10.9361	4
GGGTTATCAGACAACG	GGGTTATGTGACAACG	GGGTTATGTGACAACG-1	22	24	19	296	0	366	0.0601093	0.0655738	0.0519126	0.808743	0	1	0.743169	10.8337	4
CTAGACAAGGTGTGGC	CTAGACATCGTGTGGC	CTAGACATCGTGTGGC-1	27	12	21	329	0	391	0.0690537	0.0306905	0.0537084	0.841432	0	1	0.772379	10.7703	4
GACTTCCGTTCCTGTC	GACTTCCCATCCTGTC	GACTTCCCATCCTGTC-1	9	24	18	290	0	345	0.026087	0.0695652	0.0521739	0.84058	0	1	0.771014	10.6903	4
GAAGGACGTCTGGAAG	GAAGGACCACTGGAAG	GAAGGACCACTGGAAG-1	16	25	18	302	0	365	0.0438356	0.0684932	0.0493151	0.827397	0	1	0.758904	10.6684	4
CCACTTGAGGGAGTGA	CCACTTGTCGGAGTGA	CCACTTGTCGGAGTGA-1	22	21	5	263	0	316	0.0696203	0.0664557	0.0158228	0.832278	0	1	0.762658	10.5787	4
AGGACGAGTAAGACTA	AGGACGACAAAGACTA	AGGACGACAAAGACTA-1	20	22	26	305	0	373	0.0536193	0.0589812	0.0697051	0.817694	0	1	0.747989	10.3845	4
TGGATCATCGCTAAAT	TGGATCAAGGCTAAAT	TGGATCAAGGCTAAAT-1	24	12	19	276	0	333	0.0720721	0.036036	0.0570571	0.828829	0	1	0.756757	10.2206	4
ACTTATCAGGTGGCTG	ACTTATCTCGTGGCTG	ACTTATCTCGTGGCTG-1	10	17	5	193	0	227	0.0440529	0.0748899	0.0220264	0.85022	0	1	0.77533	10.1334	4
TACGTCCGTAGAAATC	TACGTCCCAAGAAATC	TACGTCCCAAGAAATC-1	22	31	16	351	0	426	0.0516432	0.07277	0.0375587	0.823944	0	1	0.751174	10.0754	4
CTGATCCTCGGCCAAT	CTGATCCAGGGCCAAT	CTGATCCAGGGCCAAT-1	29	34	11	381	0	458	0.0633188	0.0742358	0.0240175	0.831878	0	1	0.757642	9.9943	4
TCATTACAGCGAGGCT	TCATTACTCCGAGGCT	TCATTACTCCGAGGCT-1	5	20	17	221	0	266	0.018797	0.075188	0.0639098	0.830827	0	1	0.755639	9.87026	4
TCAGTTTTCCCTCATA	TCAGTTTAGCCTCATA	TCAGTTTAGCCTCATA-1	19	30	29	333	0	418	0.0454545	0.0717703	0.069378	0.796651	0	1	0.72488	9.86483	4
GCCCGAATCTGGCGAT	GCCCGAAAGTGGCGAT	GCCCGAAAGTGGCGAT-1	15	28	16	306	0	371	0.0404313	0.0754717	0.0431267	0.824798	0	1	0.749326	9.76695	4
TGGAGGAAGCTAAGTG	TGGAGGATCCTAAGTG	TGGAGGATCCTAAGTG-1	3	5	2	54	0	65	0.0461538	0.0769231	0.0307692	0.830769	0	1	0.753846	9.67257	4
TACAACGCAAGCGTAG	TACAACGGTAGCGTAG	TACAACGGTAGCGTAG-1	25	33	39	420	0	523	0.0478011	0.0630975	0.0745698	0.803059	0	1	0.728489	9.61406	4
CTACATTTCAAGAGCA	CTACATTAGAAGAGCA	CTACATTAGAAGAGCA-1	34	25	12	364	0	439	0.0774487	0.0569476	0.0273349	0.829157	0	1	0.751708	9.59599	4
TGGGTTAGTGATACTC	TGGGTTACAGATACTC	TGGGTTACAGATACTC-1	34	10	7	359	0	415	0.0819277	0.0240964	0.0168675	0.86506	0	1	0.783133	9.519	4
TCCTAATGTCAACATC	TCCTAATCACAACATC	TCCTAATCACAACATC-1	1	0	2	21	0	24	0.0416667	0	0.0833333	0.875	0	1	0.791667	9.48214	4
AGATAGAAGCCAATAG	AGATAGATCCCAATAG	AGATAGATCCCAATAG-1	25	28	24	297	0	379	0.0659631	0.0738786	0.0633245	0.783641	0	1	0.709763	9.46178	4
AGCATCAGTAGACAAT	AGCATCACAAGACAAT	AGCATCACAAGACAAT-1	25	24	27	285	0	363	0.0688705	0.0661157	0.0743802	0.785124	0	1	0.710744	9.42311	4
CGCCAGAAGTCTCTTC	CGCCAGATCTCTCTTC	CGCCAGATCTCTCTTC-1	21	20	10	218	0	271	0.0774908	0.0738007	0.0369004	0.804428	0	1	0.726937	9.30873	4
TGAGCGCCAATATGGA	TGAGCGCGTATATGGA	TGAGCGCGTATATGGA-1	4	8	4	80	0	96	0.0416667	0.0833333	0.0416667	0.833333	0	1	0.75	9.03571	4
CTTGATTCATCATCGA	CTTGATTGTTCATCGA	CTTGATTGTTCATCGA-1	24	20	17	236	0	299	0.0802676	0.0668896	0.0568562	0.789298	0	1	0.70903	8.85476	4
TCTATCATCGTAGACC	TCTATCAAGGTAGACC	TCTATCAAGGTAGACC-1	28	29	20	282	0	362	0.0773481	0.0801105	0.0552486	0.779006	0	1	0.698895	8.75598	4
TATCCTAAGAGCACCG	TATCCTATCAGCACCG	TATCCTATCAGCACCG-1	22	16	13	205	0	256	0.0859375	0.0625	0.0507812	0.800781	0	1	0.714844	8.45114	4
CCCGAAGGTGCCATTA	CCCGAAGCAGCCATTA	CCCGAAGCAGCCATTA-1	37	24	7	343	0	416	0.0889423	0.0576923	0.0168269	0.824519	0	1	0.735577	8.4344	4
CGTGCTTTCATAACGT	CGTGCTTAGATAACGT	CGTGCTTAGATAACGT-1	22	3	5	202	0	234	0.0940171	0.0128205	0.0213675	0.863248	0	1	0.769231	8.39523	4
TTTCCTCGTCGGGCTT	TTTCCTCCACGGGCTT	TTTCCTCCACGGGCTT-1	1	2	0	18	0	21	0.047619	0.0952381	0	0.857143	0	1	0.761905	8.23982	4
TTCCTCTAGATATGGC	TTCCTCTTCATATGGC	TTCCTCTTCATATGGC-1	13	14	12	127	0	167	0.0778443	0.0838323	0.0718563	0.760479	0	1	0.676647	8.21123	4
TCTTCCTTCTGGCGAT	TCTTCCTAGTGGCGAT	TCTTCCTAGTGGCGAT-1	18	25	17	225	0	291	0.0618557	0.0859107	0.0584192	0.773196	0	1	0.687285	8.16589	4
GGGTAGAGTCCGAATT	GGGTAGACACCGAATT	GGGTAGACACCGAATT-1	23	44	27	389	0	489	0.0470348	0.0899796	0.0552147	0.795501	0	1	0.705521	8.05666	4
AGGCATTAGTCCGCAT	AGGCATTTCTCCGCAT	AGGCATTTCTCCGCAT-1	41	41	41	363	0	495	0.0828283	0.0828283	0.0828283	0.733333	0	1	0.650505	8.00762	4
TACACCCAGTCGGTCT	TACACCCTCTCGGTCT	TACACCCTCTCGGTCT-1	37	45	37	390	1	514	0.0719844	0.0875486	0.0719844	0.758755	0.00194553	1	0.671206	7.88073	4
[truncated: 2,111 more rows]
