# Supplementary material for: NodoMap: A single-cell and spatial transcriptomic atlas of the mouse nodose ganglion
Source: Cell Press Blue. 2026 Jul 20;1(4):None. doi: 10.1016/j.cpblue.2026.100072 (PMC13385471; doi:10.1016/j.cpblue.2026.100072)
Supplement: Table S19. Cell barcodes for matching [file mmc20.xlsx]

## Sheet: 18_cell_barcodes_for_matching
AAACCCAGTACTCCAA	AAACCCACAACTCCAA	AAACCCACAACTCCAA-1
AAACCCAGTCGACGCT	AAACCCACACGACGCT	AAACCCACACGACGCT-1
AAACGAAGTACAACAA	AAACGAACAACAACAA	AAACGAACAACAACAA-1
AAACGAAGTGATACTC	AAACGAACAGATACTC	AAACGAACAGATACTC-1
AAACGAAGTTGGCTGC	AAACGAACATGGCTGC	AAACGAACATGGCTGC-1
AAACGAACATGAAGTA	AAACGAAGTTGAAGTA	AAACGAAGTTGAAGTA-1
AAACGCTAGAGCGCGT	AAACGCTTCAGCGCGT	AAACGCTTCAGCGCGT-1
AAAGAACAGCTCATAT	AAAGAACTCCTCATAT	AAAGAACTCCTCATAT-1
AAAGAACAGTCAATCT	AAAGAACTCTCAATCT	AAAGAACTCTCAATCT-1
AAAGGATGTGAGAATT	AAAGGATCAGAGAATT	AAAGGATCAGAGAATT-1
AAAGGATCAACGGCAA	AAAGGATGTACGGCAA	AAAGGATGTACGGCAA-1
AAAGGATCAGCCCTTT	AAAGGATGTGCCCTTT	AAAGGATGTGCCCTTT-1
AAAGGATCATAATGAG	AAAGGATGTTAATGAG	AAAGGATGTTAATGAG-1
AAAGGGCTCACCGCCT	AAAGGGCAGACCGCCT	AAAGGGCAGACCGCCT-1
AAAGGGCTCCCTGGAA	AAAGGGCAGCCTGGAA	AAAGGGCAGCCTGGAA-1
AAAGGGCTCTCTTCCC	AAAGGGCAGTCTTCCC	AAAGGGCAGTCTTCCC-1
AAAGGGCGTAATAGCA	AAAGGGCCAAATAGCA	AAAGGGCCAAATAGCA-1
AAAGGGCAGTTTCCAA	AAAGGGCTCTTTCCAA	AAAGGGCTCTTTCCAA-1
AAAGGTACAAGTATAG	AAAGGTAGTAGTATAG	AAAGGTAGTAGTATAG-1
AAAGGTACAATGACAA	AAAGGTAGTATGACAA	AAAGGTAGTATGACAA-1
AAAGGTACAGAGGATC	AAAGGTAGTGAGGATC	AAAGGTAGTGAGGATC-1
AAAGGTACATCCATTT	AAAGGTAGTTCCATTT	AAAGGTAGTTCCATTT-1
AAAGGTAAGAGTGATC	AAAGGTATCAGTGATC	AAAGGTATCAGTGATC-1
AAAGGTAAGCCAGGAC	AAAGGTATCCCAGGAC	AAAGGTATCCCAGGAC-1
AAAGTCCCATGGGATG	AAAGTCCGTTGGGATG	AAAGTCCGTTGGGATG-1
AAAGTGATCCCAACCC	AAAGTGAAGCCAACCC	AAAGTGAAGCCAACCC-1
AAAGTGACAGAGTAGC	AAAGTGAGTGAGTAGC	AAAGTGAGTGAGTAGC-1
AAATGGAGTATCGCAT	AAATGGACAATCGCAT	AAATGGACAATCGCAT-1
AACAAAGTCGCTGTAG	AACAAAGAGGCTGTAG	AACAAAGAGGCTGTAG-1
AACAAAGGTACCCTAA	AACAAAGCAACCCTAA	AACAAAGCAACCCTAA-1
AACAAAGGTCGAGAAC	AACAAAGCACGAGAAC	AACAAAGCACGAGAAC-1
AACAAAGGTTGAGATA	AACAAAGCATGAGATA	AACAAAGCATGAGATA-1
AACAAAGCAAGTATAG	AACAAAGGTAGTATAG	AACAAAGGTAGTATAG-1
AACAAAGAGGAGCTGC	AACAAAGTCGAGCTGC	AACAAAGTCGAGCTGC-1
AACAAAGAGTGTAAGC	AACAAAGTCTGTAAGC	AACAAAGTCTGTAAGC-1
AACAACCTCACGAGCT	AACAACCAGACGAGCT	AACAACCAGACGAGCT-1
AACAACCGTGAGAGGG	AACAACCCAGAGAGGG	AACAACCCAGAGAGGG-1
AACAAGAGTAAGCGTG	AACAAGACAAAGCGTG	AACAAGACAAAGCGTG-1
AACAAGACACGAGTTT	AACAAGAGTCGAGTTT	AACAAGAGTCGAGTTT-1
AACAAGACAGAATTAG	AACAAGAGTGAATTAG	AACAAGAGTGAATTAG-1
AACAAGAAGACGAACT	AACAAGATCACGAACT	AACAAGATCACGAACT-1
AACAAGAAGGGAAGGT	AACAAGATCGGAAGGT	AACAAGATCGGAAGGT-1
AACACACTCAAGTCCG	AACACACAGAAGTCCG	AACACACAGAAGTCCG-1
AACACACGTCTATCCC	AACACACCACTATCCC	AACACACCACTATCCC-1
AACACACGTGCGTTGC	AACACACCAGCGTTGC	AACACACCAGCGTTGC-1
AACACACCACACATTG	AACACACGTCACATTG	AACACACGTCACATTG-1
AACACACAGAGAGCGA	AACACACTCAGAGCGA	AACACACTCAGAGCGA-1
AACACACAGAGCGGAA	AACACACTCAGCGGAA	AACACACTCAGCGGAA-1
AACACACAGGGCCTTT	AACACACTCGGCCTTT	AACACACTCGGCCTTT-1
AACAGGGTCAAGGGAT	AACAGGGAGAAGGGAT	AACAGGGAGAAGGGAT-1
AACAGGGTCCGACATG	AACAGGGAGCGACATG	AACAGGGAGCGACATG-1
AACAGGGCAACCGTGC	AACAGGGGTACCGTGC	AACAGGGGTACCGTGC-1
AACAGGGAGTCAGTCC	AACAGGGTCTCAGTCC	AACAGGGTCTCAGTCC-1
AACCAACTCATCACCT	AACCAACAGATCACCT	AACCAACAGATCACCT-1
AACCAACTCCCTCAGC	AACCAACAGCCTCAGC	AACCAACAGCCTCAGC-1
AACCAACTCGAGGTTC	AACCAACAGGAGGTTC	AACCAACAGGAGGTTC-1
AACCAACTCGCGAAGG	AACCAACAGGCGAAGG	AACCAACAGGCGAAGG-1
AACCAACTCGGCTAAC	AACCAACAGGGCTAAC	AACCAACAGGGCTAAC-1
AACCAACCACCGGTCA	AACCAACGTCCGGTCA	AACCAACGTCCGGTCA-1
AACCAACCACGTTCAA	AACCAACGTCGTTCAA	AACCAACGTCGTTCAA-1
AACCAACCATAAGCAA	AACCAACGTTAAGCAA	AACCAACGTTAAGCAA-1
AACCAACCATACACAC	AACCAACGTTACACAC	AACCAACGTTACACAC-1
AACCACAGTCGTCATA	AACCACACACGTCATA	AACCACACACGTCATA-1
AACCACAAGTCAATCT	AACCACATCTCAATCT	AACCACATCTCAATCT-1
AACCATGTCAAATCCA	AACCATGAGAAATCCA	AACCATGAGAAATCCA-1
AACCATGTCAGAGAAC	AACCATGAGAGAGAAC	AACCATGAGAGAGAAC-1
AACCATGTCTAAATGC	AACCATGAGTAAATGC	AACCATGAGTAAATGC-1
AACCATGGTCGACAGA	AACCATGCACGACAGA	AACCATGCACGACAGA-1
AACCATGGTGCAGTTT	AACCATGCAGCAGTTT	AACCATGCAGCAGTTT-1
AACCATGCAACCTTCC	AACCATGGTACCTTCC	AACCATGGTACCTTCC-1
AACCATGCATCCGGTG	AACCATGGTTCCGGTG	AACCATGGTTCCGGTG-1
AACCATGAGACAAGGG	AACCATGTCACAAGGG	AACCATGTCACAAGGG-1
AACCCAACACTCCCTA	AACCCAAGTCTCCCTA	AACCCAAGTCTCCCTA-1
AACCCAAAGCCATTTA	AACCCAATCCCATTTA	AACCCAATCCCATTTA-1
AACCCAAAGTATACGG	AACCCAATCTATACGG	AACCCAATCTATACGG-1
AACCTGACAAAGACCG	AACCTGAGTAAGACCG	AACCTGAGTAAGACCG-1
AACCTGACAATGATCC	AACCTGAGTATGATCC	AACCTGAGTATGATCC-1
AACCTGACAATTGAGA	AACCTGAGTATTGAGA	AACCTGAGTATTGAGA-1
AACCTGAAGCGAGTGC	AACCTGATCCGAGTGC	AACCTGATCCGAGTGC-1
AACCTGAAGTAGCCAA	AACCTGATCTAGCCAA	AACCTGATCTAGCCAA-1
AACCTTTTCCATTGTC	AACCTTTAGCATTGTC	AACCTTTAGCATTGTC-1
AACCTTTCAAGAGTTA	AACCTTTGTAGAGTTA	AACCTTTGTAGAGTTA-1
AACCTTTAGGGCGATC	AACCTTTTCGGCGATC	AACCTTTTCGGCGATC-1
AACCTTTAGTCCCATG	AACCTTTTCTCCCATG	AACCTTTTCTCCCATG-1
AACGAAAGTAAGTATG	AACGAAACAAAGTATG	AACGAAACAAAGTATG-1
AACGGGATCCTAATGA	AACGGGAAGCTAATGA	AACGGGAAGCTAATGA-1
AACGGGATCGCATGGT	AACGGGAAGGCATGGT	AACGGGAAGGCATGGT-1
AACGGGACAAACGCGA	AACGGGAGTAACGCGA	AACGGGAGTAACGCGA-1
AACGTCATCCATGTTC	AACGTCAAGCATGTTC	AACGTCAAGCATGTTC-1
AACGTCAAGTCGTTTA	AACGTCATCTCGTTTA	AACGTCATCTCGTTTA-1
AACTTCTCATGAAGTA	AACTTCTGTTGAAGTA	AACTTCTGTTGAAGTA-1
AAGAACATCCCTAACT	AAGAACAAGCCTAACT	AAGAACAAGCCTAACT-1
AAGAACACATGCGAAG	AAGAACAGTTGCGAAG	AAGAACAGTTGCGAAG-1
AAGAACAAGCTCATAT	AAGAACATCCTCATAT	AAGAACATCCTCATAT-1
AAGAACAAGTCTCAAT	AAGAACATCTCTCAAT	AAGAACATCTCTCAAT-1
AAGACAATCCAGGTCA	AAGACAAAGCAGGTCA	AAGACAAAGCAGGTCA-1
AAGACAACACTTGAAC	AAGACAAGTCTTGAAC	AAGACAAGTCTTGAAC-1
AAGACAAAGCAGTACA	AAGACAATCCAGTACA	AAGACAATCCAGTACA-1
AAGACAAAGCGGCTTT	AAGACAATCCGGCTTT	AAGACAATCCGGCTTT-1
AAGACAAAGGTAGCCG	AAGACAATCGTAGCCG	AAGACAATCGTAGCCG-1
AAGACTCAGTAAGCGT	AAGACTCTCTAAGCGT	AAGACTCTCTAAGCGT-1
AAGACTCAGTCGCTTG	AAGACTCTCTCGCTTG	AAGACTCTCTCGCTTG-1
AAGACTCAGTCTCGCA	AAGACTCTCTCTCGCA	AAGACTCTCTCTCGCA-1
AAGATAGTCCGGGTTA	AAGATAGAGCGGGTTA	AAGATAGAGCGGGTTA-1
AAGATAGGTTAGAAAC	AAGATAGCATAGAAAC	AAGATAGCATAGAAAC-1
AAGATAGCACTACAGT	AAGATAGGTCTACAGT	AAGATAGGTCTACAGT-1
AAGATAGCACTGCGCA	AAGATAGGTCTGCGCA	AAGATAGGTCTGCGCA-1
AAGATAGAGCACAAGT	AAGATAGTCCACAAGT	AAGATAGTCCACAAGT-1
AAGCCATTCCGTCGAA	AAGCCATAGCGTCGAA	AAGCCATAGCGTCGAA-1
AAGCCATGTCCGTGAC	AAGCCATCACCGTGAC	AAGCCATCACCGTGAC-1
AAGCCATCACGGTGAA	AAGCCATGTCGGTGAA	AAGCCATGTCGGTGAA-1
AAGCCATCATAAACAG	AAGCCATGTTAAACAG	AAGCCATGTTAAACAG-1
AAGCCATCATAAGCAA	AAGCCATGTTAAGCAA	AAGCCATGTTAAGCAA-1
AAGCCATCATCTCCAC	AAGCCATGTTCTCCAC	AAGCCATGTTCTCCAC-1
AAGCGAGTCGCCCACT	AAGCGAGAGGCCCACT	AAGCGAGAGGCCCACT-1
AAGCGAGAGGCCAGTG	AAGCGAGTCGCCAGTG	AAGCGAGTCGCCAGTG-1
AAGCGAGAGGGTAGAG	AAGCGAGTCGGTAGAG	AAGCGAGTCGGTAGAG-1
AAGCGTTCAAGCGTCC	AAGCGTTGTAGCGTCC	AAGCGTTGTAGCGTCC-1
AAGCGTTCAATTTCTC	AAGCGTTGTATTTCTC	AAGCGTTGTATTTCTC-1
AAGCGTTAGGCAATTG	AAGCGTTTCGCAATTG	AAGCGTTTCGCAATTG-1
AAGCGTTAGTTAGGAC	AAGCGTTTCTTAGGAC	AAGCGTTTCTTAGGAC-1
AAGGAATTCATGACAT	AAGGAATAGATGACAT	AAGGAATAGATGACAT-1
AAGGAATGTGCACGAA	AAGGAATCAGCACGAA	AAGGAATCAGCACGAA-1
AAGGAATGTGTACTAC	AAGGAATCAGTACTAC	AAGGAATCAGTACTAC-1
AAGGAATGTTACATCG	AAGGAATCATACATCG	AAGGAATCATACATCG-1
AAGGAATCAATCCCAA	AAGGAATGTATCCCAA	AAGGAATGTATCCCAA-1
AAGGTAAGTCACCTAA	AAGGTAACACACCTAA	AAGGTAACACACCTAA-1
AAGTACCGTCGCTTAA	AAGTACCCACGCTTAA	AAGTACCCACGCTTAA-1
AAGTACCCAATACGGG	AAGTACCGTATACGGG	AAGTACCGTATACGGG-1
AAGTACCCATAAGTCC	AAGTACCGTTAAGTCC	AAGTACCGTTAAGTCC-1
AAGTACCAGGGTCTGG	AAGTACCTCGGTCTGG	AAGTACCTCGGTCTGG-1
AAGTACCAGGTAGTGT	AAGTACCTCGTAGTGT	AAGTACCTCGTAGTGT-1
AAGTACCAGTCCCATG	AAGTACCTCTCCCATG	AAGTACCTCTCCCATG-1
AAGTCGTTCGGTCAAC	AAGTCGTAGGGTCAAC	AAGTCGTAGGGTCAAC-1
AAGTCGTGTTGGGATG	AAGTCGTCATGGGATG	AAGTCGTCATGGGATG-1
AAGTCGTCACTGATCA	AAGTCGTGTCTGATCA	AAGTCGTGTCTGATCA-1
AAGTCGTCAGGGTCAA	AAGTCGTGTGGGTCAA	AAGTCGTGTGGGTCAA-1
AAGTCGTAGAATGCAC	AAGTCGTTCAATGCAC	AAGTCGTTCAATGCAC-1
AAGTGAATCCCTATTG	AAGTGAAAGCCTATTG	AAGTGAAAGCCTATTG-1
AAGTGAAGTACACAAA	AAGTGAACAACACAAA	AAGTGAACAACACAAA-1
AAGTGAAAGCAGTACA	AAGTGAATCCAGTACA	AAGTGAATCCAGTACA-1
AAGTTCGTCAAGCGCT	AAGTTCGAGAAGCGCT	AAGTTCGAGAAGCGCT-1
AAGTTCGCAGTCTAAC	AAGTTCGGTGTCTAAC	AAGTTCGGTGTCTAAC-1
AAGTTCGAGACTGGGC	AAGTTCGTCACTGGGC	AAGTTCGTCACTGGGC-1
AATAGAGGTATAACGA	AATAGAGCAATAACGA	AATAGAGCAATAACGA-1
AATAGAGGTATGCAGG	AATAGAGCAATGCAGG	AATAGAGCAATGCAGG-1
AATAGAGGTCCTGCAG	AATAGAGCACCTGCAG	AATAGAGCACCTGCAG-1
AATAGAGCAAGGACCA	AATAGAGGTAGGACCA	AATAGAGGTAGGACCA-1
AATCACGCATACGCCG	AATCACGGTTACGCCG	AATCACGGTTACGCCG-1
AATCGACTCGGTTAAT	AATCGACAGGGTTAAT	AATCGACAGGGTTAAT-1
AATCGACTCTATGATG	AATCGACAGTATGATG	AATCGACAGTATGATG-1
AATCGACGTACGATTC	AATCGACCAACGATTC	AATCGACCAACGATTC-1
AATCGTGTCCCTCTGG	AATCGTGAGCCTCTGG	AATCGTGAGCCTCTGG-1
AATCGTGCAGCCTTCT	AATCGTGGTGCCTTCT	AATCGTGGTGCCTTCT-1
AATCGTGCATTACTTC	AATCGTGGTTTACTTC	AATCGTGGTTTACTTC-1
AATGAAGTCTACGTCT	AATGAAGAGTACGTCT	AATGAAGAGTACGTCT-1
AATGAAGTCTATCCTG	AATGAAGAGTATCCTG	AATGAAGAGTATCCTG-1
AATGAAGGTTCCGAAT	AATGAAGCATCCGAAT	AATGAAGCATCCGAAT-1
AATGAAGAGAATGCAC	AATGAAGTCAATGCAC	AATGAAGTCAATGCAC-1
AATGAAGAGGATGGAG	AATGAAGTCGATGGAG	AATGAAGTCGATGGAG-1
AATGAAGAGGCATGAT	AATGAAGTCGCATGAT	AATGAAGTCGCATGAT-1
AATGAAGAGGTTCAGA	AATGAAGTCGTTCAGA	AATGAAGTCGTTCAGA-1
AATGAAGAGTAAGCGT	AATGAAGTCTAAGCGT	AATGAAGTCTAAGCGT-1
AATGACCTCCATGGGT	AATGACCAGCATGGGT	AATGACCAGCATGGGT-1
AATGACCGTATGAACA	AATGACCCAATGAACA	AATGACCCAATGAACA-1
AATGACCGTCTGCATA	AATGACCCACTGCATA	AATGACCCACTGCATA-1
AATGACCAGCAAAGGG	AATGACCTCCAAAGGG	AATGACCTCCAAAGGG-1
AATGCCATCGCCCGTT	AATGCCAAGGCCCGTT	AATGCCAAGGCCCGTT-1
AATGCCAGTACCGCCA	AATGCCACAACCGCCA	AATGCCACAACCGCCA-1
AATGCCAGTATTGCGT	AATGCCACAATTGCGT	AATGCCACAATTGCGT-1
AATGCCAGTGTTTCGA	AATGCCACAGTTTCGA	AATGCCACAGTTTCGA-1
AATGCCACAGTTCGTA	AATGCCAGTGTTCGTA	AATGCCAGTGTTCGTA-1
AATGGAATCCACGATG	AATGGAAAGCACGATG	AATGGAAAGCACGATG-1
AATGGAAGTGCACACC	AATGGAACAGCACACC	AATGGAACAGCACACC-1
AATGGAACAACATTGC	AATGGAAGTACATTGC	AATGGAAGTACATTGC-1
AATGGAACAAGATTAG	AATGGAAGTAGATTAG	AATGGAAGTAGATTAG-1
AATGGAACACCCGCAA	AATGGAAGTCCCGCAA	AATGGAAGTCCCGCAA-1
AATGGAAAGTAGGCCG	AATGGAATCTAGGCCG	AATGGAATCTAGGCCG-1
AATGGCTTCGAAGTGA	AATGGCTAGGAAGTGA	AATGGCTAGGAAGTGA-1
AATGGCTCACGTCATA	AATGGCTGTCGTCATA	AATGGCTGTCGTCATA-1
AATGGCTCATTAGACC	AATGGCTGTTTAGACC	AATGGCTGTTTAGACC-1
AATGGCTAGCGATAGT	AATGGCTTCCGATAGT	AATGGCTTCCGATAGT-1
AATGGCTAGCGTAGTA	AATGGCTTCCGTAGTA	AATGGCTTCCGTAGTA-1
AATGGCTAGGAGCCAC	AATGGCTTCGAGCCAC	AATGGCTTCGAGCCAC-1
AATTCCTGTCGGTGCT	AATTCCTCACGGTGCT	AATTCCTCACGGTGCT-1
AATTTCCTCATTGAGT	AATTTCCAGATTGAGT	AATTTCCAGATTGAGT-1
AATTTCCTCTCGCCAC	AATTTCCAGTCGCCAC	AATTTCCAGTCGCCAC-1
AATTTCCGTGTAACCT	AATTTCCCAGTAACCT	AATTTCCCAGTAACCT-1
AATTTCCCATCCTACC	AATTTCCGTTCCTACC	AATTTCCGTTCCTACC-1
ACAAAGATCTCGTCTA	ACAAAGAAGTCGTCTA	ACAAAGAAGTCGTCTA-1
ACAAAGAGTCATGACT	ACAAAGACACATGACT	ACAAAGACACATGACT-1
ACAAAGAGTCGGCACT	ACAAAGACACGGCACT	ACAAAGACACGGCACT-1
ACAAAGAGTTCATCTT	ACAAAGACATCATCTT	ACAAAGACATCATCTT-1
ACAAAGACAGTTCATG	ACAAAGAGTGTTCATG	ACAAAGAGTGTTCATG-1
ACAAAGAAGTGTCCGT	ACAAAGATCTGTCCGT	ACAAAGATCTGTCCGT-1
ACAACCATCCGCACAA	ACAACCAAGCGCACAA	ACAACCAAGCGCACAA-1
ACAAGCTGTATTAGGA	ACAAGCTCAATTAGGA	ACAAGCTCAATTAGGA-1
ACAAGCTCACTTCCGT	ACAAGCTGTCTTCCGT	ACAAGCTGTCTTCCGT-1
ACAAGCTAGGAAGAAT	ACAAGCTTCGAAGAAT	ACAAGCTTCGAAGAAT-1
ACACAGTTCCATGGGT	ACACAGTAGCATGGGT	ACACAGTAGCATGGGT-1
ACACAGTGTGGGAATC	ACACAGTCAGGGAATC	ACACAGTCAGGGAATC-1
ACACAGTAGGCAAGAG	ACACAGTTCGCAAGAG	ACACAGTTCGCAAGAG-1
ACACAGTAGGCCTTGT	ACACAGTTCGCCTTGT	ACACAGTTCGCCTTGT-1
ACACCAAGTACGACTT	ACACCAACAACGACTT	ACACCAACAACGACTT-1
ACACCAACATCCTTGC	ACACCAAGTTCCTTGC	ACACCAAGTTCCTTGC-1
ACACGCGTCATCGCCC	ACACGCGAGATCGCCC	ACACGCGAGATCGCCC-1
ACACGCGTCCTACGTT	ACACGCGAGCTACGTT	ACACGCGAGCTACGTT-1
ACACGCGGTACAGATA	ACACGCGCAACAGATA	ACACGCGCAACAGATA-1
ACACGCGCACGTGCCA	ACACGCGGTCGTGCCA	ACACGCGGTCGTGCCA-1
ACACGCGCAGTAAACA	ACACGCGGTGTAAACA	ACACGCGGTGTAAACA-1
ACACTGAGTAGCGAGT	ACACTGACAAGCGAGT	ACACTGACAAGCGAGT-1
ACACTGAGTTCGGATT	ACACTGACATCGGATT	ACACTGACATCGGATT-1
ACACTGACAGCACAAG	ACACTGAGTGCACAAG	ACACTGAGTGCACAAG-1
ACACTGACAGGTAATA	ACACTGAGTGGTAATA	ACACTGAGTGGTAATA-1
ACACTGACATGAAGTA	ACACTGAGTTGAAGTA	ACACTGAGTTGAAGTA-1
ACACTGAAGCTAGCGG	ACACTGATCCTAGCGG	ACACTGATCCTAGCGG-1
ACAGAAATCTAGACCG	ACAGAAAAGTAGACCG	ACAGAAAAGTAGACCG-1
ACAGAAAGTGTCGCAC	ACAGAAACAGTCGCAC	ACAGAAACAGTCGCAC-1
ACAGAAAAGATTACGG	ACAGAAATCATTACGG	ACAGAAATCATTACGG-1
ACAGAAAAGGGCGATC	ACAGAAATCGGCGATC	ACAGAAATCGGCGATC-1
ACAGCCGGTTCGCTGG	ACAGCCGCATCGCTGG	ACAGCCGCATCGCTGG-1
ACAGCCGCAAGTCGTT	ACAGCCGGTAGTCGTT	ACAGCCGGTAGTCGTT-1
ACAGCCGCAGAGAGGG	ACAGCCGGTGAGAGGG	ACAGCCGGTGAGAGGG-1
ACAGCCGCAGGCTACC	ACAGCCGGTGGCTACC	ACAGCCGGTGGCTACC-1
ACAGCCGCATGTCATG	ACAGCCGGTTGTCATG	ACAGCCGGTTGTCATG-1
ACAGCCGAGAGTCCGG	ACAGCCGTCAGTCCGG	ACAGCCGTCAGTCCGG-1
ACAGGGACAAGGCAAC	ACAGGGAGTAGGCAAC	ACAGGGAGTAGGCAAC-1
ACAGGGAAGGGAATGG	ACAGGGATCGGAATGG	ACAGGGATCGGAATGG-1
ACAGGGAAGGGATTAC	ACAGGGATCGGATTAC	ACAGGGATCGGATTAC-1
ACATCCCTCAGTTGAT	ACATCCCAGAGTTGAT	ACATCCCAGAGTTGAT-1
ACATCCCTCTACCGGA	ACATCCCAGTACCGGA	ACATCCCAGTACCGGA-1
ACATCCCGTCTCACTC	ACATCCCCACTCACTC	ACATCCCCACTCACTC-1
ACATCCCGTGGGAATC	ACATCCCCAGGGAATC	ACATCCCCAGGGAATC-1
ACATCCCCAACCGTGC	ACATCCCGTACCGTGC	ACATCCCGTACCGTGC-1
ACATCCCCATAGAAAC	ACATCCCGTTAGAAAC	ACATCCCGTTAGAAAC-1
ACATCCCAGCACTGGG	ACATCCCTCCACTGGG	ACATCCCTCCACTGGG-1
ACATCGAGTCCACATA	ACATCGACACCACATA	ACATCGACACCACATA-1
ACATCGAGTTCATCCC	ACATCGACATCATCCC	ACATCGACATCATCCC-1
ACATCGACATGGTAGG	ACATCGAGTTGGTAGG	ACATCGAGTTGGTAGG-1
ACATGCATCACGCCAA	ACATGCAAGACGCCAA	ACATGCAAGACGCCAA-1
ACATGCATCGACTAAT	ACATGCAAGGACTAAT	ACATGCAAGGACTAAT-1
ACATGCAGTTGCAGGA	ACATGCACATGCAGGA	ACATGCACATGCAGGA-1
ACATGCACAATATGGA	ACATGCAGTATATGGA	ACATGCAGTATATGGA-1
ACATGCAAGTGTCGTC	ACATGCATCTGTCGTC	ACATGCATCTGTCGTC-1
ACATTTCGTCAGTACT	ACATTTCCACAGTACT	ACATTTCCACAGTACT-1
ACATTTCGTCGTAGTT	ACATTTCCACGTAGTT	ACATTTCCACGTAGTT-1
ACATTTCGTGTCACGC	ACATTTCCAGTCACGC	ACATTTCCAGTCACGC-1
ACATTTCCACTGTCAA	ACATTTCGTCTGTCAA	ACATTTCGTCTGTCAA-1
ACATTTCAGCTGTAAG	ACATTTCTCCTGTAAG	ACATTTCTCCTGTAAG-1
ACATTTCAGTGAGCAT	ACATTTCTCTGAGCAT	ACATTTCTCTGAGCAT-1
ACCAAACTCAGTAACT	ACCAAACAGAGTAACT	ACCAAACAGAGTAACT-1
ACCAAACGTCGCCACA	ACCAAACCACGCCACA	ACCAAACCACGCCACA-1
ACCAAACGTTGGTGGA	ACCAAACCATGGTGGA	ACCAAACCATGGTGGA-1
ACCAAACCAAGGAAAG	ACCAAACGTAGGAAAG	ACCAAACGTAGGAAAG-1
ACCAAACAGTAGTGAC	ACCAAACTCTAGTGAC	ACCAAACTCTAGTGAC-1
ACCAACAGTCTGGCGT	ACCAACACACTGGCGT	ACCAACACACTGGCGT-1
ACCAACAGTTGCTGCG	ACCAACACATGCTGCG	ACCAACACATGCTGCG-1
ACCAACAAGCCGGTAG	ACCAACATCCCGGTAG	ACCAACATCCCGGTAG-1
ACCAACAAGCTACTGC	ACCAACATCCTACTGC	ACCAACATCCTACTGC-1
ACCACAATCAATTGCA	ACCACAAAGAATTGCA	ACCACAAAGAATTGCA-1
ACCACAATCTCTGCAT	ACCACAAAGTCTGCAT	ACCACAAAGTCTGCAT-1
ACCACAAGTCGCTGCA	ACCACAACACGCTGCA	ACCACAACACGCTGCA-1
ACCACAACAGGATTTC	ACCACAAGTGGATTTC	ACCACAAGTGGATTTC-1
ACCATTTCACCGGATC	ACCATTTGTCCGGATC	ACCATTTGTCCGGATC-1
ACCATTTCACCTCCTA	ACCATTTGTCCTCCTA	ACCATTTGTCCTCCTA-1
ACCATTTAGCATACAG	ACCATTTTCCATACAG	ACCATTTTCCATACAG-1
ACCATTTAGTTTCAGT	ACCATTTTCTTTCAGT	ACCATTTTCTTTCAGT-1
ACCCAAATCATCGACG	ACCCAAAAGATCGACG	ACCCAAAAGATCGACG-1
ACCCAAATCATTACCC	ACCCAAAAGATTACCC	ACCCAAAAGATTACCC-1
ACCCAAATCGAGATAG	ACCCAAAAGGAGATAG	ACCCAAAAGGAGATAG-1
ACCCAAAGTCAGACGA	ACCCAAACACAGACGA	ACCCAAACACAGACGA-1
ACCCAAAGTTGAATCC	ACCCAAACATGAATCC	ACCCAAACATGAATCC-1
ACCCAAAAGAGTCAGT	ACCCAAATCAGTCAGT	ACCCAAATCAGTCAGT-1
ACCCAAAAGGTGCGAC	ACCCAAATCGTGCGAC	ACCCAAATCGTGCGAC-1
ACCCTCATCATTAGTG	ACCCTCAAGATTAGTG	ACCCTCAAGATTAGTG-1
ACCCTCAGTACAGTGG	ACCCTCACAACAGTGG	ACCCTCACAACAGTGG-1
ACCCTCAAGACATACG	ACCCTCATCACATACG	ACCCTCATCACATACG-1
ACCCTTGTCCATGGGT	ACCCTTGAGCATGGGT	ACCCTTGAGCATGGGT-1
ACCCTTGGTCCTGCTT	ACCCTTGCACCTGCTT	ACCCTTGCACCTGCTT-1
ACCCTTGGTTCAGCGC	ACCCTTGCATCAGCGC	ACCCTTGCATCAGCGC-1
ACCCTTGAGCCTCTCC	ACCCTTGTCCCTCTCC	ACCCTTGTCCCTCTCC-1
ACCGTTCTCATCCAAA	ACCGTTCAGATCCAAA	ACCGTTCAGATCCAAA-1
ACCGTTCTCATGGTCG	ACCGTTCAGATGGTCG	ACCGTTCAGATGGTCG-1
ACCGTTCCAAGGTTTC	ACCGTTCGTAGGTTTC	ACCGTTCGTAGGTTTC-1
ACCGTTCAGAGAGTGG	ACCGTTCTCAGAGTGG	ACCGTTCTCAGAGTGG-1
ACCGTTCAGCAGCACG	ACCGTTCTCCAGCACG	ACCGTTCTCCAGCACG-1
ACCGTTCAGGAGTCCG	ACCGTTCTCGAGTCCG	ACCGTTCTCGAGTCCG-1
ACCGTTCAGGGTGTTA	ACCGTTCTCGGTGTTA	ACCGTTCTCGGTGTTA-1
ACCTACCGTAACCGGA	ACCTACCCAAACCGGA	ACCTACCCAAACCGGA-1
ACCTACCAGATGCCGG	ACCTACCTCATGCCGG	ACCTACCTCATGCCGG-1
ACCTGAATCATGCTAA	ACCTGAAAGATGCTAA	ACCTGAAAGATGCTAA-1
ACCTGAATCGTTGAGC	ACCTGAAAGGTTGAGC	ACCTGAAAGGTTGAGC-1
ACCTGAATCTCAGGGT	ACCTGAAAGTCAGGGT	ACCTGAAAGTCAGGGT-1
ACCTGAATCTCGCCAC	ACCTGAAAGTCGCCAC	ACCTGAAAGTCGCCAC-1
ACCTGAATCTTGCGCC	ACCTGAAAGTTGCGCC	ACCTGAAAGTTGCGCC-1
ACCTGAAGTACAGCCC	ACCTGAACAACAGCCC	ACCTGAACAACAGCCC-1
ACCTGAAGTCGGGCTT	ACCTGAACACGGGCTT	ACCTGAACACGGGCTT-1
ACCTGAAAGCTGTAAG	ACCTGAATCCTGTAAG	ACCTGAATCCTGTAAG-1
ACCTGAAAGCTTATCA	ACCTGAATCCTTATCA	ACCTGAATCCTTATCA-1
ACCTGAAAGGACCATA	ACCTGAATCGACCATA	ACCTGAATCGACCATA-1
ACCTGAAAGGCCTAGG	ACCTGAATCGCCTAGG	ACCTGAATCGCCTAGG-1
ACCTGTCTCCACTAAA	ACCTGTCAGCACTAAA	ACCTGTCAGCACTAAA-1
ACCTGTCTCCATCGAG	ACCTGTCAGCATCGAG	ACCTGTCAGCATCGAG-1
ACCTGTCTCGTGCTGA	ACCTGTCAGGTGCTGA	ACCTGTCAGGTGCTGA-1
ACCTGTCGTGCAAGAC	ACCTGTCCAGCAAGAC	ACCTGTCCAGCAAGAC-1
ACCTGTCCAGAGTAGC	ACCTGTCGTGAGTAGC	ACCTGTCGTGAGTAGC-1
ACCTGTCCAGCCCACA	ACCTGTCGTGCCCACA	ACCTGTCGTGCCCACA-1
ACGATCATCTGGGAAA	ACGATCAAGTGGGAAA	ACGATCAAGTGGGAAA-1
ACGATCAGTAACTCGT	ACGATCACAAACTCGT	ACGATCACAAACTCGT-1
ACGATCAGTACAAGAT	ACGATCACAACAAGAT	ACGATCACAACAAGAT-1
ACGATCAGTCTTCATT	ACGATCACACTTCATT	ACGATCACACTTCATT-1
ACGATCACAAATTGGA	ACGATCAGTAATTGGA	ACGATCAGTAATTGGA-1
ACGATCACAGGTACAG	ACGATCAGTGGTACAG	ACGATCAGTGGTACAG-1
ACGATCAAGCGTTTCG	ACGATCATCCGTTTCG	ACGATCATCCGTTTCG-1
ACGATGTTCTGATGGC	ACGATGTAGTGATGGC	ACGATGTAGTGATGGC-1
ACGATGTGTGAAGCGT	ACGATGTCAGAAGCGT	ACGATGTCAGAAGCGT-1
ACGATGTAGAGCACCG	ACGATGTTCAGCACCG	ACGATGTTCAGCACCG-1
ACGATGTAGTCCCATG	ACGATGTTCTCCCATG	ACGATGTTCTCCCATG-1
ACGATGTAGTGGCCGA	ACGATGTTCTGGCCGA	ACGATGTTCTGGCCGA-1
ACGCACGGTAGAATGT	ACGCACGCAAGAATGT	ACGCACGCAAGAATGT-1
ACGCACGGTTTGCTTT	ACGCACGCATTGCTTT	ACGCACGCATTGCTTT-1
ACGCACGCAGCGCTCA	ACGCACGGTGCGCTCA	ACGCACGGTGCGCTCA-1
ACGCACGCAGGCAACA	ACGCACGGTGGCAACA	ACGCACGGTGGCAACA-1
ACGCACGCATGTCATG	ACGCACGGTTGTCATG	ACGCACGGTTGTCATG-1
ACGCACGAGCTCTAAT	ACGCACGTCCTCTAAT	ACGCACGTCCTCTAAT-1
ACGCACGAGGACATAC	ACGCACGTCGACATAC	ACGCACGTCGACATAC-1
ACGGAAGGTACGACTT	ACGGAAGCAACGACTT	ACGGAAGCAACGACTT-1
ACGGAAGAGAGCCCAG	ACGGAAGTCAGCCCAG	ACGGAAGTCAGCCCAG-1
ACGGAAGAGAGCTCTC	ACGGAAGTCAGCTCTC	ACGGAAGTCAGCTCTC-1
ACGGAAGAGCGTGCGA	ACGGAAGTCCGTGCGA	ACGGAAGTCCGTGCGA-1
ACGGGTCTCGTGCTGA	ACGGGTCAGGTGCTGA	ACGGGTCAGGTGCTGA-1
ACGGGTCGTCTCCACT	ACGGGTCCACTCCACT	ACGGGTCCACTCCACT-1
ACGGGTCCAAGCTGCC	ACGGGTCGTAGCTGCC	ACGGGTCGTAGCTGCC-1
ACGGGTCCACGACTGC	ACGGGTCGTCGACTGC	ACGGGTCGTCGACTGC-1
ACGGTCGTCAAACACT	ACGGTCGAGAAACACT	ACGGTCGAGAAACACT-1
ACGGTTATCCGGGTAT	ACGGTTAAGCGGGTAT	ACGGTTAAGCGGGTAT-1
ACGGTTATCTCTACCA	ACGGTTAAGTCTACCA	ACGGTTAAGTCTACCA-1
ACGGTTAGTGTCTACA	ACGGTTACAGTCTACA	ACGGTTACAGTCTACA-1
ACGGTTAGTGTGCGCT	ACGGTTACAGTGCGCT	ACGGTTACAGTGCGCT-1
ACGGTTACAAGGACTG	ACGGTTAGTAGGACTG	ACGGTTAGTAGGACTG-1
ACGGTTACAAGGCTGA	ACGGTTAGTAGGCTGA	ACGGTTAGTAGGCTGA-1
ACGGTTACATCACCGG	ACGGTTAGTTCACCGG	ACGGTTAGTTCACCGG-1
ACGGTTACATGAATCC	ACGGTTAGTTGAATCC	ACGGTTAGTTGAATCC-1
ACGTAACTCCTTCGTA	ACGTAACAGCTTCGTA	ACGTAACAGCTTCGTA-1
ACGTAACGTGTGTGCC	ACGTAACCAGTGTGCC	ACGTAACCAGTGTGCC-1
ACGTAACAGGTTATCT	ACGTAACTCGTTATCT	ACGTAACTCGTTATCT-1
ACGTAACAGTCGTGAA	ACGTAACTCTCGTGAA	ACGTAACTCTCGTGAA-1
ACGTACAGTTACCAGT	ACGTACACATACCAGT	ACGTACACATACCAGT-1
ACGTACACATATTCCT	ACGTACAGTTATTCCT	ACGTACAGTTATTCCT-1
ACGTACACATCGGTAT	ACGTACAGTTCGGTAT	ACGTACAGTTCGGTAT-1
ACGTACAAGCTAAACG	ACGTACATCCTAAACG	ACGTACATCCTAAACG-1
ACGTACAAGTTTGGAG	ACGTACATCTTTGGAG	ACGTACATCTTTGGAG-1
ACGTAGTTCACGGTCA	ACGTAGTAGACGGTCA	ACGTAGTAGACGGTCA-1
ACGTAGTTCGCTAGCA	ACGTAGTAGGCTAGCA	ACGTAGTAGGCTAGCA-1
ACGTAGTAGAACCTCC	ACGTAGTTCAACCTCC	ACGTAGTTCAACCTCC-1
ACGTCCTGTCAAGGTG	ACGTCCTCACAAGGTG	ACGTCCTCACAAGGTG-1
ACGTCCTCATGTGCAT	ACGTCCTGTTGTGCAT	ACGTCCTGTTGTGCAT-1
ACGTCCTAGCGCTTAC	ACGTCCTTCCGCTTAC	ACGTCCTTCCGCTTAC-1
ACGTTCCTCGAATTAC	ACGTTCCAGGAATTAC	ACGTTCCAGGAATTAC-1
ACGTTCCGTCAATGTC	ACGTTCCCACAATGTC	ACGTTCCCACAATGTC-1
ACTACGAGTCATAACC	ACTACGACACATAACC	ACTACGACACATAACC-1
ACTACGAAGTTCACAT	ACTACGATCTTCACAT	ACTACGATCTTCACAT-1
ACTATCTTCTCTGGTT	ACTATCTAGTCTGGTT	ACTATCTAGTCTGGTT-1
ACTATCTCATGTGGAG	ACTATCTGTTGTGGAG	ACTATCTGTTGTGGAG-1
ACTATGGTCAAACCCG	ACTATGGAGAAACCCG	ACTATGGAGAAACCCG-1
ACTATGGGTCACGGTC	ACTATGGCACACGGTC	ACTATGGCACACGGTC-1
ACTATTCGTTTCTCCG	ACTATTCCATTCTCCG	ACTATTCCATTCTCCG-1
ACTCCCATCAGAGGGC	ACTCCCAAGAGAGGGC	ACTCCCAAGAGAGGGC-1
ACTCCCAGTAGTATAG	ACTCCCACAAGTATAG	ACTCCCACAAGTATAG-1
ACTCCCAGTATCCAGT	ACTCCCACAATCCAGT	ACTCCCACAATCCAGT-1
ACTCCCAGTCGGTGAA	ACTCCCACACGGTGAA	ACTCCCACACGGTGAA-1
ACTCCCAAGACTCACC	ACTCCCATCACTCACC	ACTCCCATCACTCACC-1
ACTCTCGTCACATAAC	ACTCTCGAGACATAAC	ACTCTCGAGACATAAC-1
ACTGATGTCAGTATAC	ACTGATGAGAGTATAC	ACTGATGAGAGTATAC-1
ACTGATGTCGACTTCT	ACTGATGAGGACTTCT	ACTGATGAGGACTTCT-1
ACTGATGCAGAGTGAC	ACTGATGGTGAGTGAC	ACTGATGGTGAGTGAC-1
ACTGATGCATGCATGT	ACTGATGGTTGCATGT	ACTGATGGTTGCATGT-1
ACTGATGAGCACTGGG	ACTGATGTCCACTGGG	ACTGATGTCCACTGGG-1
ACTGCAATCATCCCAT	ACTGCAAAGATCCCAT	ACTGCAAAGATCCCAT-1
ACTGCAAGTATACCCA	ACTGCAACAATACCCA	ACTGCAACAATACCCA-1
ACTGCAAGTGCTACTA	ACTGCAACAGCTACTA	ACTGCAACAGCTACTA-1
ACTGCAAGTTCGTTCC	ACTGCAACATCGTTCC	ACTGCAACATCGTTCC-1
ACTGCAACACACTCTC	ACTGCAAGTCACTCTC	ACTGCAAGTCACTCTC-1
ACTGCAACACCTCATC	ACTGCAAGTCCTCATC	ACTGCAAGTCCTCATC-1
ACTGCAACATGTTGTG	ACTGCAAGTTGTTGTG	ACTGCAAGTTGTTGTG-1
ACTGCAAAGGCTGACG	ACTGCAATCGCTGACG	ACTGCAATCGCTGACG-1
ACTGTCCTCAATCCCT	ACTGTCCAGAATCCCT	ACTGTCCAGAATCCCT-1
ACTGTCCTCACTAAGT	ACTGTCCAGACTAAGT	ACTGTCCAGACTAAGT-1
ACTGTCCTCGCGTCCT	ACTGTCCAGGCGTCCT	ACTGTCCAGGCGTCCT-1
ACTGTCCAGATCTATC	ACTGTCCTCATCTATC	ACTGTCCTCATCTATC-1
ACTGTGATCTACCATC	ACTGTGAAGTACCATC	ACTGTGAAGTACCATC-1
ACTGTGAAGATTCGGA	ACTGTGATCATTCGGA	ACTGTGATCATTCGGA-1
ACTGTGAAGGATCCCT	ACTGTGATCGATCCCT	ACTGTGATCGATCCCT-1
ACTTAGGGTAGAGGCT	ACTTAGGCAAGAGGCT	ACTTAGGCAAGAGGCT-1
ACTTAGGGTCTAGGTT	ACTTAGGCACTAGGTT	ACTTAGGCACTAGGTT-1
ACTTAGGCAATCACGT	ACTTAGGGTATCACGT	ACTTAGGGTATCACGT-1
ACTTAGGCAGTGAATA	ACTTAGGGTGTGAATA	ACTTAGGGTGTGAATA-1
ACTTAGGCATGGGACA	ACTTAGGGTTGGGACA	ACTTAGGGTTGGGACA-1
ACTTAGGAGCGTCACT	ACTTAGGTCCGTCACT	ACTTAGGTCCGTCACT-1
ACTTATCTCACGCCCT	ACTTATCAGACGCCCT	ACTTATCAGACGCCCT-1
ACTTATCGTTCTCCCA	ACTTATCCATCTCCCA	ACTTATCCATCTCCCA-1
ACTTATCAGGTGGCTG	ACTTATCTCGTGGCTG	ACTTATCTCGTGGCTG-1
ACTTCGCCAATCACCA	ACTTCGCGTATCACCA	ACTTCGCGTATCACCA-1
ACTTCGCCACTACTGA	ACTTCGCGTCTACTGA	ACTTCGCGTCTACTGA-1
ACTTCGCCAGGGTTGA	ACTTCGCGTGGGTTGA	ACTTCGCGTGGGTTGA-1
ACTTCGCAGCCGATCT	ACTTCGCTCCCGATCT	ACTTCGCTCCCGATCT-1
ACTTCGCAGCGAGCTG	ACTTCGCTCCGAGCTG	ACTTCGCTCCGAGCTG-1
ACTTCGCAGGATTCCC	ACTTCGCTCGATTCCC	ACTTCGCTCGATTCCC-1
ACTTTCATCTAGTGCG	ACTTTCAAGTAGTGCG	ACTTTCAAGTAGTGCG-1
ACTTTCATCTGCCAGA	ACTTTCAAGTGCCAGA	ACTTTCAAGTGCCAGA-1
ACTTTCATCTGCTCGC	ACTTTCAAGTGCTCGC	ACTTTCAAGTGCTCGC-1
ACTTTCAGTTGACGTT	ACTTTCACATGACGTT	ACTTTCACATGACGTT-1
ACTTTCACAAATGTGA	ACTTTCAGTAATGTGA	ACTTTCAGTAATGTGA-1
ACTTTGTTCTAGACAT	ACTTTGTAGTAGACAT	ACTTTGTAGTAGACAT-1
ACTTTGTTCTTGGAGC	ACTTTGTAGTTGGAGC	ACTTTGTAGTTGGAGC-1
ACTTTGTAGTAACACG	ACTTTGTTCTAACACG	ACTTTGTTCTAACACG-1
AGAAATGTCACAGTCG	AGAAATGAGACAGTCG	AGAAATGAGACAGTCG-1
AGAAATGTCTTGCTCA	AGAAATGAGTTGCTCA	AGAAATGAGTTGCTCA-1
AGAAATGCATGTGGCC	AGAAATGGTTGTGGCC	AGAAATGGTTGTGGCC-1
AGAACAATCAGGTATT	AGAACAAAGAGGTATT	AGAACAAAGAGGTATT-1
AGAACAAGTACGAGGT	AGAACAACAACGAGGT	AGAACAACAACGAGGT-1
AGAACAAGTAGGTCTT	AGAACAACAAGGTCTT	AGAACAACAAGGTCTT-1
AGAACAAGTCACACTA	AGAACAACACACACTA	AGAACAACACACACTA-1
AGAACAAGTTGACACT	AGAACAACATGACACT	AGAACAACATGACACT-1
AGAACAACATCCGCTT	AGAACAAGTTCCGCTT	AGAACAAGTTCCGCTT-1
AGAACAAAGATCACCC	AGAACAATCATCACCC	AGAACAATCATCACCC-1
AGAACAAAGGCACGAC	AGAACAATCGCACGAC	AGAACAATCGCACGAC-1
AGAACCTGTCGCTGCA	AGAACCTCACGCTGCA	AGAACCTCACGCTGCA-1
AGAACCTCACGTGGAA	AGAACCTGTCGTGGAA	AGAACCTGTCGTGGAA-1
AGAACCTAGTCACCCA	AGAACCTTCTCACCCA	AGAACCTTCTCACCCA-1
AGAAGCGCAAAGGAGA	AGAAGCGGTAAGGAGA	AGAAGCGGTAAGGAGA-1
AGAAGCGCAATCACGT	AGAAGCGGTATCACGT	AGAAGCGGTATCACGT-1
AGAAGTATCTTGAAAC	AGAAGTAAGTTGAAAC	AGAAGTAAGTTGAAAC-1
AGAAGTAGTACCGTGC	AGAAGTACAACCGTGC	AGAAGTACAACCGTGC-1
AGAAGTAGTGCCTATA	AGAAGTACAGCCTATA	AGAAGTACAGCCTATA-1
AGAAGTAGTTGGATCT	AGAAGTACATGGATCT	AGAAGTACATGGATCT-1
AGAAGTACATCAAAGA	AGAAGTAGTTCAAAGA	AGAAGTAGTTCAAAGA-1
AGAAGTAAGTTTCTAG	AGAAGTATCTTTCTAG	AGAAGTATCTTTCTAG-1
AGACAAATCTCATCGT	AGACAAAAGTCATCGT	AGACAAAAGTCATCGT-1
AGACAAATCTCGAGGT	AGACAAAAGTCGAGGT	AGACAAAAGTCGAGGT-1
AGACAAACAATCAGCT	AGACAAAGTATCAGCT	AGACAAAGTATCAGCT-1
AGACAAACATCTCGTC	AGACAAAGTTCTCGTC	AGACAAAGTTCTCGTC-1
AGACAAAAGTCGACGG	AGACAAATCTCGACGG	AGACAAATCTCGACGG-1
AGACAAAAGTGGACTA	AGACAAATCTGGACTA	AGACAAATCTGGACTA-1
AGACAAAAGTGTCGTC	AGACAAATCTGTCGTC	AGACAAATCTGTCGTC-1
AGACACTTCCGTCGAA	AGACACTAGCGTCGAA	AGACACTAGCGTCGAA-1
AGACACTAGTCATTGT	AGACACTTCTCATTGT	AGACACTTCTCATTGT-1
AGACAGGTCCTGACTT	AGACAGGAGCTGACTT	AGACAGGAGCTGACTT-1
AGACAGGCAAGCTTGT	AGACAGGGTAGCTTGT	AGACAGGGTAGCTTGT-1
AGACCATGTACCAGAG	AGACCATCAACCAGAG	AGACCATCAACCAGAG-1
AGACCATGTGATTCGT	AGACCATCAGATTCGT	AGACCATCAGATTCGT-1
AGACCATCAGGACCAA	AGACCATGTGGACCAA	AGACCATGTGGACCAA-1
AGACCCGTCAGTCACG	AGACCCGAGAGTCACG	AGACCCGAGAGTCACG-1
AGACCCGTCGATTTGA	AGACCCGAGGATTTGA	AGACCCGAGGATTTGA-1
AGACCCGTCGGAGTGG	AGACCCGAGGGAGTGG	AGACCCGAGGGAGTGG-1
AGACCCGGTGTATACC	AGACCCGCAGTATACC	AGACCCGCAGTATACC-1
AGACCCGCACGAACAG	AGACCCGGTCGAACAG	AGACCCGGTCGAACAG-1
AGACCCGCACGGCTAC	AGACCCGGTCGGCTAC	AGACCCGGTCGGCTAC-1
AGACTCAGTCTAACCA	AGACTCACACTAACCA	AGACTCACACTAACCA-1
AGACTCAGTGACAAGC	AGACTCACAGACAAGC	AGACTCACAGACAAGC-1
AGACTCAGTGACAATA	AGACTCACAGACAATA	AGACTCACAGACAATA-1
AGACTCAGTTCTGCGG	AGACTCACATCTGCGG	AGACTCACATCTGCGG-1
AGACTCAAGAAGTGTC	AGACTCATCAAGTGTC	AGACTCATCAAGTGTC-1
AGAGAATTCTGGACTG	AGAGAATAGTGGACTG	AGAGAATAGTGGACTG-1
AGAGAATCAAGCTGCC	AGAGAATGTAGCTGCC	AGAGAATGTAGCTGCC-1
AGAGAATCACTCCCTA	AGAGAATGTCTCCCTA	AGAGAATGTCTCCCTA-1
AGAGAATAGCGATGTA	AGAGAATTCCGATGTA	AGAGAATTCCGATGTA-1
AGAGAGCTCCGCACAA	AGAGAGCAGCGCACAA	AGAGAGCAGCGCACAA-1
AGAGAGCTCTGTTGTC	AGAGAGCAGTGTTGTC	AGAGAGCAGTGTTGTC-1
AGAGAGCGTCCCTGTT	AGAGAGCCACCCTGTT	AGAGAGCCACCCTGTT-1
AGAGAGCGTTTCATCT	AGAGAGCCATTCATCT	AGAGAGCCATTCATCT-1
AGAGAGCCATGGGTAG	AGAGAGCGTTGGGTAG	AGAGAGCGTTGGGTAG-1
AGAGAGCAGGCTAATG	AGAGAGCTCGCTAATG	AGAGAGCTCGCTAATG-1
AGAGAGCAGGGCTTGG	AGAGAGCTCGGCTTGG	AGAGAGCTCGGCTTGG-1
AGAGCAGTCAAGCGAA	AGAGCAGAGAAGCGAA	AGAGCAGAGAAGCGAA-1
AGAGCAGTCCATGGGT	AGAGCAGAGCATGGGT	AGAGCAGAGCATGGGT-1
AGAGCAGTCTATAACG	AGAGCAGAGTATAACG	AGAGCAGAGTATAACG-1
AGAGCAGGTACACGAG	AGAGCAGCAACACGAG	AGAGCAGCAACACGAG-1
AGAGCAGCAGGATCAG	AGAGCAGGTGGATCAG	AGAGCAGGTGGATCAG-1
AGAGCAGCATGGCCTG	AGAGCAGGTTGGCCTG	AGAGCAGGTTGGCCTG-1
AGAGCAGAGGACATAC	AGAGCAGTCGACATAC	AGAGCAGTCGACATAC-1
AGAGCAGAGTGCTGAA	AGAGCAGTCTGCTGAA	AGAGCAGTCTGCTGAA-1
AGAGCCCTCAAACACT	AGAGCCCAGAAACACT	AGAGCCCAGAAACACT-1
AGAGCCCGTTTGAGGG	AGAGCCCCATTGAGGG	AGAGCCCCATTGAGGG-1
AGAGCCCAGGCTGATA	AGAGCCCTCGCTGATA	AGAGCCCTCGCTGATA-1
AGATAGATCCTCGGCT	AGATAGAAGCTCGGCT	AGATAGAAGCTCGGCT-1
AGATAGAGTGAGGACT	AGATAGACAGAGGACT	AGATAGACAGAGGACT-1
AGATAGAGTTAGACTC	AGATAGACATAGACTC	AGATAGACATAGACTC-1
AGATAGACAAGGTTTC	AGATAGAGTAGGTTTC	AGATAGAGTAGGTTTC-1
AGATAGACAGATATAG	AGATAGAGTGATATAG	AGATAGAGTGATATAG-1
AGATAGAAGAGAGTGG	AGATAGATCAGAGTGG	AGATAGATCAGAGTGG-1
AGATAGAAGCCAATAG	AGATAGATCCCAATAG	AGATAGATCCCAATAG-1
AGATAGAAGCGCGAGT	AGATAGATCCGCGAGT	AGATAGATCCGCGAGT-1
AGATCCATCCTGACCC	AGATCCAAGCTGACCC	AGATCCAAGCTGACCC-1
AGATCCATCTTCCATG	AGATCCAAGTTCCATG	AGATCCAAGTTCCATG-1
AGATCCACAGACTATC	AGATCCAGTGACTATC	AGATCCAGTGACTATC-1
AGATCCACAGTACGCC	AGATCCAGTGTACGCC	AGATCCAGTGTACGCC-1
AGATCCACATGGGAAC	AGATCCAGTTGGGAAC	AGATCCAGTTGGGAAC-1
AGATCCAAGGCTCTCA	AGATCCATCGCTCTCA	AGATCCATCGCTCTCA-1
AGATCGTGTTGCACTA	AGATCGTCATGCACTA	AGATCGTCATGCACTA-1
AGATCGTAGATTCGTT	AGATCGTTCATTCGTT	AGATCGTTCATTCGTT-1
AGATCGTAGTTGAGCA	AGATCGTTCTTGAGCA	AGATCGTTCTTGAGCA-1
AGATGAATCAGGATGA	AGATGAAAGAGGATGA	AGATGAAAGAGGATGA-1
AGATGAATCAGTTCGG	AGATGAAAGAGTTCGG	AGATGAAAGAGTTCGG-1
AGATGAATCGAGGTTC	AGATGAAAGGAGGTTC	AGATGAAAGGAGGTTC-1
AGATGAAGTTCTGGGC	AGATGAACATCTGGGC	AGATGAACATCTGGGC-1
AGATGAAAGCGAGCTG	AGATGAATCCGAGCTG	AGATGAATCCGAGCTG-1
AGATGAAAGGAATCCA	AGATGAATCGAATCCA	AGATGAATCGAATCCA-1
AGATGAAAGTGGTGCG	AGATGAATCTGGTGCG	AGATGAATCTGGTGCG-1
AGATGCTGTAACTCTG	AGATGCTCAAACTCTG	AGATGCTCAAACTCTG-1
AGATGCTGTCAAAGCG	AGATGCTCACAAAGCG	AGATGCTCACAAAGCG-1
AGATGCTGTCAGCCTG	AGATGCTCACAGCCTG	AGATGCTCACAGCCTG-1
AGATGCTCAAATGTGA	AGATGCTGTAATGTGA	AGATGCTGTAATGTGA-1
AGATGCTCAGTGTACT	AGATGCTGTGTGTACT	AGATGCTGTGTGTACT-1
AGATGCTAGGTAATGC	AGATGCTTCGTAATGC	AGATGCTTCGTAATGC-1
AGCATCATCGATTTCC	AGCATCAAGGATTTCC	AGCATCAAGGATTTCC-1
AGCATCAGTAGACAAT	AGCATCACAAGACAAT	AGCATCACAAGACAAT-1
AGCATCAGTCCATTCC	AGCATCACACCATTCC	AGCATCACACCATTCC-1
AGCATCACATCCAAAC	AGCATCAGTTCCAAAC	AGCATCAGTTCCAAAC-1
AGCATCAAGACTGTCC	AGCATCATCACTGTCC	AGCATCATCACTGTCC-1
AGCATCAAGCTACTGC	AGCATCATCCTACTGC	AGCATCATCCTACTGC-1
AGCATCAAGGTCGACG	AGCATCATCGTCGACG	AGCATCATCGTCGACG-1
AGCATCAAGTTACGGA	AGCATCATCTTACGGA	AGCATCATCTTACGGA-1
AGCCAATTCGTTAGTA	AGCCAATAGGTTAGTA	AGCCAATAGGTTAGTA-1
AGCCAATGTGACACAG	AGCCAATCAGACACAG	AGCCAATCAGACACAG-1
AGCCAATCATTATGCG	AGCCAATGTTTATGCG	AGCCAATGTTTATGCG-1
AGCCAATAGTGCGGCA	AGCCAATTCTGCGGCA	AGCCAATTCTGCGGCA-1
AGCCACGTCAGTAACT	AGCCACGAGAGTAACT	AGCCACGAGAGTAACT-1
AGCCACGTCATGGTCG	AGCCACGAGATGGTCG	AGCCACGAGATGGTCG-1
AGCCACGGTGAGTCAG	AGCCACGCAGAGTCAG	AGCCACGCAGAGTCAG-1
AGCCACGCAAGCCCTG	AGCCACGGTAGCCCTG	AGCCACGGTAGCCCTG-1
AGCCACGCATCAGCGC	AGCCACGGTTCAGCGC	AGCCACGGTTCAGCGC-1
AGCCACGCATGTGCAT	AGCCACGGTTGTGCAT	AGCCACGGTTGTGCAT-1
AGCCACGAGAGTGTTG	AGCCACGTCAGTGTTG	AGCCACGTCAGTGTTG-1
AGCCACGAGGAATCCA	AGCCACGTCGAATCCA	AGCCACGTCGAATCCA-1
AGCCAGCTCCCAGTAG	AGCCAGCAGCCAGTAG	AGCCAGCAGCCAGTAG-1
AGCCAGCGTAGTCCAT	AGCCAGCCAAGTCCAT	AGCCAGCCAAGTCCAT-1
AGCCAGCGTAGTCGTT	AGCCAGCCAAGTCGTT	AGCCAGCCAAGTCGTT-1
AGCCAGCAGGGAGCAA	AGCCAGCTCGGAGCAA	AGCCAGCTCGGAGCAA-1
AGCGATTTCAAACTAC	AGCGATTAGAAACTAC	AGCGATTAGAAACTAC-1
AGCGATTGTGATCCAT	AGCGATTCAGATCCAT	AGCGATTCAGATCCAT-1
AGCGATTGTGTGAGCA	AGCGATTCAGTGAGCA	AGCGATTCAGTGAGCA-1
AGCGATTAGAAACCTG	AGCGATTTCAAACCTG	AGCGATTTCAAACCTG-1
AGCGATTAGATTTGGG	AGCGATTTCATTTGGG	AGCGATTTCATTTGGG-1
AGCGCCAGTGAGACTG	AGCGCCACAGAGACTG	AGCGCCACAGAGACTG-1
AGCGCCACACATTCCC	AGCGCCAGTCATTCCC	AGCGCCAGTCATTCCC-1
AGCGCCAAGATCTGTT	AGCGCCATCATCTGTT	AGCGCCATCATCTGTT-1
AGCGCCAAGCTTCTAA	AGCGCCATCCTTCTAA	AGCGCCATCCTTCTAA-1
AGCGCCAAGGTCGACG	AGCGCCATCGTCGACG	AGCGCCATCGTCGACG-1
AGCGCTGTCCGTCGAA	AGCGCTGAGCGTCGAA	AGCGCTGAGCGTCGAA-1
AGCGCTGGTCCCGTAG	AGCGCTGCACCCGTAG	AGCGCTGCACCCGTAG-1
AGCGCTGCAGATTCAC	AGCGCTGGTGATTCAC	AGCGCTGGTGATTCAC-1
AGCGCTGAGAATCTTC	AGCGCTGTCAATCTTC	AGCGCTGTCAATCTTC-1
AGCGTATTCATAGCAT	AGCGTATAGATAGCAT	AGCGTATAGATAGCAT-1
AGCGTATTCGACAGCT	AGCGTATAGGACAGCT	AGCGTATAGGACAGCT-1
AGCGTATCAAACGGTG	AGCGTATGTAACGGTG	AGCGTATGTAACGGTG-1
AGCGTATCAGACACGA	AGCGTATGTGACACGA	AGCGTATGTGACACGA-1
AGCGTATAGATTCGGA	AGCGTATTCATTCGGA	AGCGTATTCATTCGGA-1
AGCGTATAGCGGTAAT	AGCGTATTCCGGTAAT	AGCGTATTCCGGTAAT-1
AGCGTCGTCGGAGGAC	AGCGTCGAGGGAGGAC	AGCGTCGAGGGAGGAC-1
AGCGTCGGTACTCCCT	AGCGTCGCAACTCCCT	AGCGTCGCAACTCCCT-1
AGCGTCGGTCATTACG	AGCGTCGCACATTACG	AGCGTCGCACATTACG-1
AGCGTCGGTGAGTGTG	AGCGTCGCAGAGTGTG	AGCGTCGCAGAGTGTG-1
AGCTACATCCATCCCG	AGCTACAAGCATCCCG	AGCTACAAGCATCCCG-1
AGCTACATCGAAGTAG	AGCTACAAGGAAGTAG	AGCTACAAGGAAGTAG-1
AGCTACATCGACTGGT	AGCTACAAGGACTGGT	AGCTACAAGGACTGGT-1
AGCTACACAGCGTTTA	AGCTACAGTGCGTTTA	AGCTACAGTGCGTTTA-1
AGCTACACATAGGACG	AGCTACAGTTAGGACG	AGCTACAGTTAGGACG-1
AGCTACAAGAATCTCT	AGCTACATCAATCTCT	AGCTACATCAATCTCT-1
AGCTCAATCTCATCCA	AGCTCAAAGTCATCCA	AGCTCAAAGTCATCCA-1
AGCTCAACACTGTGCG	AGCTCAAGTCTGTGCG	AGCTCAAGTCTGTGCG-1
AGCTCAACAGCGTGCT	AGCTCAAGTGCGTGCT	AGCTCAAGTGCGTGCT-1
AGCTCAAAGGAGCTGC	AGCTCAATCGAGCTGC	AGCTCAATCGAGCTGC-1
AGCTTCCCAGCGAGTA	AGCTTCCGTGCGAGTA	AGCTTCCGTGCGAGTA-1
AGGAAATTCCATTGTC	AGGAAATAGCATTGTC	AGGAAATAGCATTGTC-1
AGGAAATGTTGTACGT	AGGAAATCATGTACGT	AGGAAATCATGTACGT-1
AGGAAATCAGGAAGTC	AGGAAATGTGGAAGTC	AGGAAATGTGGAAGTC-1
AGGAAATAGCCATGGG	AGGAAATTCCCATGGG	AGGAAATTCCCATGGG-1
AGGAAATAGTCGACCT	AGGAAATTCTCGACCT	AGGAAATTCTCGACCT-1
AGGAATATCGTGATCG	AGGAATAAGGTGATCG	AGGAATAAGGTGATCG-1
AGGAATACAGTTACTG	AGGAATAGTGTTACTG	AGGAATAGTGTTACTG-1
AGGAATACATTACGAC	AGGAATAGTTTACGAC	AGGAATAGTTTACGAC-1
AGGAATAAGGCTAGCG	AGGAATATCGCTAGCG	AGGAATATCGCTAGCG-1
AGGAATAAGTGGGCCA	AGGAATATCTGGGCCA	AGGAATATCTGGGCCA-1
AGGACGAGTAAGACTA	AGGACGACAAAGACTA	AGGACGACAAAGACTA-1
AGGACGAGTTGAAGCG	AGGACGACATGAAGCG	AGGACGACATGAAGCG-1
AGGACGACAATTGACC	AGGACGAGTATTGACC	AGGACGAGTATTGACC-1
AGGACGACATGGAGAC	AGGACGAGTTGGAGAC	AGGACGAGTTGGAGAC-1
AGGACGAAGACACCCT	AGGACGATCACACCCT	AGGACGATCACACCCT-1
AGGACGAAGTGACAGT	AGGACGATCTGACAGT	AGGACGATCTGACAGT-1
AGGACGAAGTGTTCAT	AGGACGATCTGTTCAT	AGGACGATCTGTTCAT-1
AGGACTTTCGCTTAAA	AGGACTTAGGCTTAAA	AGGACTTAGGCTTAAA-1
AGGACTTGTGACCTAT	AGGACTTCAGACCTAT	AGGACTTCAGACCTAT-1
AGGACTTCACAGATTC	AGGACTTGTCAGATTC	AGGACTTGTCAGATTC-1
AGGACTTCACGTGGTC	AGGACTTGTCGTGGTC	AGGACTTGTCGTGGTC-1
AGGACTTAGGCCTAGG	AGGACTTTCGCCTAGG	AGGACTTTCGCCTAGG-1
AGGAGGTTCGTCACCC	AGGAGGTAGGTCACCC	AGGAGGTAGGTCACCC-1
AGGAGGTGTGGCTTGC	AGGAGGTCAGGCTTGC	AGGAGGTCAGGCTTGC-1
AGGAGGTCACTAGTGT	AGGAGGTGTCTAGTGT	AGGAGGTGTCTAGTGT-1
AGGAGGTCACTCACGG	AGGAGGTGTCTCACGG	AGGAGGTGTCTCACGG-1
AGGAGGTCAGAGCTCC	AGGAGGTGTGAGCTCC	AGGAGGTGTGAGCTCC-1
AGGAGGTCAGCCCTTT	AGGAGGTGTGCCCTTT	AGGAGGTGTGCCCTTT-1
AGGATAATCAAGGATG	AGGATAAAGAAGGATG	AGGATAAAGAAGGATG-1
AGGATAATCAGTCACG	AGGATAAAGAGTCACG	AGGATAAAGAGTCACG-1
AGGATAAGTTGACCCG	AGGATAACATGACCCG	AGGATAACATGACCCG-1
AGGATAACACAAGTTC	AGGATAAGTCAAGTTC	AGGATAAGTCAAGTTC-1
AGGATAACACCGGTGT	AGGATAAGTCCGGTGT	AGGATAAGTCCGGTGT-1
AGGATAACACGAATGG	AGGATAAGTCGAATGG	AGGATAAGTCGAATGG-1
AGGATAAAGCATAGAC	AGGATAATCCATAGAC	AGGATAATCCATAGAC-1
AGGATAAAGTTCTGGC	AGGATAATCTTCTGGC	AGGATAATCTTCTGGC-1
AGGATCTTCATGCTTC	AGGATCTAGATGCTTC	AGGATCTAGATGCTTC-1
AGGATCTGTTCACAGT	AGGATCTCATCACAGT	AGGATCTCATCACAGT-1
AGGATCTCAGCGTCGT	AGGATCTGTGCGTCGT	AGGATCTGTGCGTCGT-1
AGGATCTAGTATACTC	AGGATCTTCTATACTC	AGGATCTTCTATACTC-1
AGGCATTTCAGCCATG	AGGCATTAGAGCCATG	AGGCATTAGAGCCATG-1
AGGCATTTCCAAGTCG	AGGCATTAGCAAGTCG	AGGCATTAGCAAGTCG-1
AGGCATTTCGTCACTT	AGGCATTAGGTCACTT	AGGCATTAGGTCACTT-1
AGGCATTCACTGTGTA	AGGCATTGTCTGTGTA	AGGCATTGTCTGTGTA-1
AGGCATTAGAAGTGTC	AGGCATTTCAAGTGTC	AGGCATTTCAAGTGTC-1
AGGCATTAGCATACTT	AGGCATTTCCATACTT	AGGCATTTCCATACTT-1
AGGCATTAGTCCGCAT	AGGCATTTCTCCGCAT	AGGCATTTCTCCGCAT-1
AGGCCACTCATGAACT	AGGCCACAGATGAACT	AGGCCACAGATGAACT-1
AGGCCACTCCCTCTCT	AGGCCACAGCCTCTCT	AGGCCACAGCCTCTCT-1
AGGCCACTCTCAGCCC	AGGCCACAGTCAGCCC	AGGCCACAGTCAGCCC-1
AGGCCACGTTAACGGG	AGGCCACCATAACGGG	AGGCCACCATAACGGG-1
AGGCCACCATAGTCGT	AGGCCACGTTAGTCGT	AGGCCACGTTAGTCGT-1
AGGCCACAGACCATAG	AGGCCACTCACCATAG	AGGCCACTCACCATAG-1
AGGCCACAGCATAAGC	AGGCCACTCCATAAGC	AGGCCACTCCATAAGC-1
AGGCTGCCAGGTATGG	AGGCTGCGTGGTATGG	AGGCTGCGTGGTATGG-1
AGGGAGTTCCACTCAT	AGGGAGTAGCACTCAT	AGGGAGTAGCACTCAT-1
AGGGAGTTCCTAAACA	AGGGAGTAGCTAAACA	AGGGAGTAGCTAAACA-1
AGGGAGTTCTCACTAC	AGGGAGTAGTCACTAC	AGGGAGTAGTCACTAC-1
AGGGAGTTCTCCCAAT	AGGGAGTAGTCCCAAT	AGGGAGTAGTCCCAAT-1
AGGGAGTGTAGTGACG	AGGGAGTCAAGTGACG	AGGGAGTCAAGTGACG-1
AGGGAGTGTCCCTTGT	AGGGAGTCACCCTTGT	AGGGAGTCACCCTTGT-1
AGGGAGTGTGCGACAA	AGGGAGTCAGCGACAA	AGGGAGTCAGCGACAA-1
AGGGAGTCAGACTCTA	AGGGAGTGTGACTCTA	AGGGAGTGTGACTCTA-1
AGGGCCTTCTCCCAGC	AGGGCCTAGTCCCAGC	AGGGCCTAGTCCCAGC-1
AGGGCTCGTTAAGATG	AGGGCTCCATAAGATG	AGGGCTCCATAAGATG-1
AGGGCTCCAAACACCT	AGGGCTCGTAACACCT	AGGGCTCGTAACACCT-1
AGGGCTCAGCTACGGG	AGGGCTCTCCTACGGG	AGGGCTCTCCTACGGG-1
AGGGCTCAGTGAGATC	AGGGCTCTCTGAGATC	AGGGCTCTCTGAGATC-1
AGGGTCCTCGACACTG	AGGGTCCAGGACACTG	AGGGTCCAGGACACTG-1
AGGGTCCTCGGTGGGA	AGGGTCCAGGGTGGGA	AGGGTCCAGGGTGGGA-1
AGGGTCCTCTATGATG	AGGGTCCAGTATGATG	AGGGTCCAGTATGATG-1
AGGGTCCGTAGGCAAC	AGGGTCCCAAGGCAAC	AGGGTCCCAAGGCAAC-1
AGGGTCCGTCGTACAT	AGGGTCCCACGTACAT	AGGGTCCCACGTACAT-1
AGGGTCCGTTGACAGG	AGGGTCCCATGACAGG	AGGGTCCCATGACAGG-1
AGGGTCCGTTGTCAGT	AGGGTCCCATGTCAGT	AGGGTCCCATGTCAGT-1
AGGGTCCCAACGGATG	AGGGTCCGTACGGATG	AGGGTCCGTACGGATG-1
AGGGTCCAGCCATGGG	AGGGTCCTCCCATGGG	AGGGTCCTCCCATGGG-1
AGGGTGATCGTCACCC	AGGGTGAAGGTCACCC	AGGGTGAAGGTCACCC-1
AGGGTGATCTACAGCG	AGGGTGAAGTACAGCG	AGGGTGAAGTACAGCG-1
AGGGTGATCTCAGGGT	AGGGTGAAGTCAGGGT	AGGGTGAAGTCAGGGT-1
AGGGTGACACCCTAAA	AGGGTGAGTCCCTAAA	AGGGTGAGTCCCTAAA-1
AGGGTTTTCCATAGGC	AGGGTTTAGCATAGGC	AGGGTTTAGCATAGGC-1
AGGGTTTGTACAACAA	AGGGTTTCAACAACAA	AGGGTTTCAACAACAA-1
AGGGTTTGTACCAATC	AGGGTTTCAACCAATC	AGGGTTTCAACCAATC-1
AGGGTTTCACCCAAAT	AGGGTTTGTCCCAAAT	AGGGTTTGTCCCAAAT-1
AGGGTTTAGAACTACG	AGGGTTTTCAACTACG	AGGGTTTTCAACTACG-1
AGGGTTTAGAGGAACG	AGGGTTTTCAGGAACG	AGGGTTTTCAGGAACG-1
AGGGTTTAGGTCCATC	AGGGTTTTCGTCCATC	AGGGTTTTCGTCCATC-1
AGGTAGGTCTACCATC	AGGTAGGAGTACCATC	AGGTAGGAGTACCATC-1
AGGTAGGGTGGCGATA	AGGTAGGCAGGCGATA	AGGTAGGCAGGCGATA-1
AGGTAGGAGCGTAATG	AGGTAGGTCCGTAATG	AGGTAGGTCCGTAATG-1
AGGTAGGAGGCAATGT	AGGTAGGTCGCAATGT	AGGTAGGTCGCAATGT-1
AGGTAGGAGGCCATAA	AGGTAGGTCGCCATAA	AGGTAGGTCGCCATAA-1
AGGTCATCACATACCA	AGGTCATGTCATACCA	AGGTCATGTCATACCA-1
AGGTCATCACCACACG	AGGTCATGTCCACACG	AGGTCATGTCCACACG-1
AGGTCTAGTCCGGCTA	AGGTCTACACCGGCTA	AGGTCTACACCGGCTA-1
AGGTCTACAATGAAGT	AGGTCTAGTATGAAGT	AGGTCTAGTATGAAGT-1
AGGTCTACAGGGACAT	AGGTCTAGTGGGACAT	AGGTCTAGTGGGACAT-1
AGGTCTAAGCTGCTAC	AGGTCTATCCTGCTAC	AGGTCTATCCTGCTAC-1
AGGTCTAAGCTGGGAC	AGGTCTATCCTGGGAC	AGGTCTATCCTGGGAC-1
AGGTGTTTCAAACTCA	AGGTGTTAGAAACTCA	AGGTGTTAGAAACTCA-1
AGGTGTTTCTCGGCAA	AGGTGTTAGTCGGCAA	AGGTGTTAGTCGGCAA-1
AGGTGTTGTATGGCCC	AGGTGTTCAATGGCCC	AGGTGTTCAATGGCCC-1
AGGTGTTGTCAACGAG	AGGTGTTCACAACGAG	AGGTGTTCACAACGAG-1
AGGTGTTAGGCTAATG	AGGTGTTTCGCTAATG	AGGTGTTTCGCTAATG-1
AGGTTACCATGCCAAT	AGGTTACGTTGCCAAT	AGGTTACGTTGCCAAT-1
AGGTTACAGACCGGGT	AGGTTACTCACCGGGT	AGGTTACTCACCGGGT-1
AGGTTACAGCCGAGGT	AGGTTACTCCCGAGGT	AGGTTACTCCCGAGGT-1
AGGTTACAGGAGAAGC	AGGTTACTCGAGAAGC	AGGTTACTCGAGAAGC-1
AGGTTGTTCAGGATCC	AGGTTGTAGAGGATCC	AGGTTGTAGAGGATCC-1
AGGTTGTGTCCTCGTT	AGGTTGTCACCTCGTT	AGGTTGTCACCTCGTT-1
AGGTTGTGTTAGGTAA	AGGTTGTCATAGGTAA	AGGTTGTCATAGGTAA-1
AGGTTGTCACGCTTAA	AGGTTGTGTCGCTTAA	AGGTTGTGTCGCTTAA-1
AGTAACCTCGACTTCT	AGTAACCAGGACTTCT	AGTAACCAGGACTTCT-1
AGTAACCTCTGCGCTC	AGTAACCAGTGCGCTC	AGTAACCAGTGCGCTC-1
AGTAACCGTAATCGTC	AGTAACCCAAATCGTC	AGTAACCCAAATCGTC-1
AGTAACCGTTGTGTCA	AGTAACCCATGTGTCA	AGTAACCCATGTGTCA-1
AGTAACCCACAGGTAG	AGTAACCGTCAGGTAG	AGTAACCGTCAGGTAG-1
AGTAACCCATCCTAGA	AGTAACCGTTCCTAGA	AGTAACCGTTCCTAGA-1
AGTAACCCATCGTTCC	AGTAACCGTTCGTTCC	AGTAACCGTTCGTTCC-1
AGTAACCAGCGAAATC	AGTAACCTCCGAAATC	AGTAACCTCCGAAATC-1
AGTAACCAGGAAGTGG	AGTAACCTCGAAGTGG	AGTAACCTCGAAGTGG-1
AGTACCATCACCCTTA	AGTACCAAGACCCTTA	AGTACCAAGACCCTTA-1
AGTACCAGTCGTCGGT	AGTACCACACGTCGGT	AGTACCACACGTCGGT-1
AGTACCAGTGCACAGA	AGTACCACAGCACAGA	AGTACCACAGCACAGA-1
AGTACCACAAACAGTA	AGTACCAGTAACAGTA	AGTACCAGTAACAGTA-1
AGTACCACATCAAGTC	AGTACCAGTTCAAGTC	AGTACCAGTTCAAGTC-1
AGTACCACATGGCTAT	AGTACCAGTTGGCTAT	AGTACCAGTTGGCTAT-1
AGTACCAAGATAGAGA	AGTACCATCATAGAGA	AGTACCATCATAGAGA-1
AGTACTGGTCTACCGG	AGTACTGCACTACCGG	AGTACTGCACTACCGG-1
AGTACTGCAAAGCAAT	AGTACTGGTAAGCAAT	AGTACTGGTAAGCAAT-1
AGTACTGAGAAGCCCG	AGTACTGTCAAGCCCG	AGTACTGTCAAGCCCG-1
AGTAGCTTCGGCAATC	AGTAGCTAGGGCAATC	AGTAGCTAGGGCAATC-1
AGTAGCTGTCTGGACC	AGTAGCTCACTGGACC	AGTAGCTCACTGGACC-1
AGTAGCTGTGCAAGAC	AGTAGCTCAGCAAGAC	AGTAGCTCAGCAAGAC-1
AGTAGCTAGCGAAGGA	AGTAGCTTCCGAAGGA	AGTAGCTTCCGAAGGA-1
AGTAGCTAGTCTGCCA	AGTAGCTTCTCTGCCA	AGTAGCTTCTCTGCCA-1
AGTAGCTAGTTGTGCC	AGTAGCTTCTTGTGCC	AGTAGCTTCTTGTGCC-1
AGTAGTCCAAGGCAGT	AGTAGTCGTAGGCAGT	AGTAGTCGTAGGCAGT-1
AGTAGTCCACTCACAA	AGTAGTCGTCTCACAA	AGTAGTCGTCTCACAA-1
AGTAGTCCATGGGACA	AGTAGTCGTTGGGACA	AGTAGTCGTTGGGACA-1
AGTCAACTCGCGATAC	AGTCAACAGGCGATAC	AGTCAACAGGCGATAC-1
AGTCAACCAGTATCCA	AGTCAACGTGTATCCA	AGTCAACGTGTATCCA-1
AGTCAACAGAATCTTC	AGTCAACTCAATCTTC	AGTCAACTCAATCTTC-1
AGTCACATCACTGGGT	AGTCACAAGACTGGGT	AGTCACAAGACTGGGT-1
AGTCACAGTTGATGCT	AGTCACACATGATGCT	AGTCACACATGATGCT-1
AGTCACACAAGTGATA	AGTCACAGTAGTGATA	AGTCACAGTAGTGATA-1
AGTCACACAGAGTCAG	AGTCACAGTGAGTCAG	AGTCACAGTGAGTCAG-1
AGTCACAAGAGCGCAC	AGTCACATCAGCGCAC	AGTCACATCAGCGCAC-1
AGTCATGTCCAGGTCA	AGTCATGAGCAGGTCA	AGTCATGAGCAGGTCA-1
AGTCATGTCGGACACT	AGTCATGAGGGACACT	AGTCATGAGGGACACT-1
AGTCATGCATATCTGG	AGTCATGGTTATCTGG	AGTCATGGTTATCTGG-1
AGTCATGAGTGAATCG	AGTCATGTCTGAATCG	AGTCATGTCTGAATCG-1
AGTCTCCTCAGGACTC	AGTCTCCAGAGGACTC	AGTCTCCAGAGGACTC-1
AGTCTCCTCATGAACT	AGTCTCCAGATGAACT	AGTCTCCAGATGAACT-1
AGTCTCCTCGCCCACT	AGTCTCCAGGCCCACT	AGTCTCCAGGCCCACT-1
AGTCTCCGTACCACGC	AGTCTCCCAACCACGC	AGTCTCCCAACCACGC-1
AGTCTCCGTCTACCGG	AGTCTCCCACTACCGG	AGTCTCCCACTACCGG-1
AGTCTCCCACACCGAC	AGTCTCCGTCACCGAC	AGTCTCCGTCACCGAC-1
AGTCTCCCAGCTGTCG	AGTCTCCGTGCTGTCG	AGTCTCCGTGCTGTCG-1
AGTCTCCAGATGACAC	AGTCTCCTCATGACAC	AGTCTCCTCATGACAC-1
AGTCTCCAGGACGCTG	AGTCTCCTCGACGCTG	AGTCTCCTCGACGCTG-1
AGTCTCCAGTGGTCAA	AGTCTCCTCTGGTCAA	AGTCTCCTCTGGTCAA-1
AGTGACTGTAATGGCG	AGTGACTCAAATGGCG	AGTGACTCAAATGGCG-1
AGTGACTGTCAAGCAG	AGTGACTCACAAGCAG	AGTGACTCACAAGCAG-1
AGTGACTCATTACCAG	AGTGACTGTTTACCAG	AGTGACTGTTTACCAG-1
AGTGATCGTTCGTTCC	AGTGATCCATCGTTCC	AGTGATCCATCGTTCC-1
AGTGATCCAAAGGCTG	AGTGATCGTAAGGCTG	AGTGATCGTAAGGCTG-1
AGTGATCCAGAAGCGT	AGTGATCGTGAAGCGT	AGTGATCGTGAAGCGT-1
AGTGATCCAGATACAA	AGTGATCGTGATACAA	AGTGATCGTGATACAA-1
AGTGATCCAGGTTTGT	AGTGATCGTGGTTTGT	AGTGATCGTGGTTTGT-1
AGTGATCAGAGCTCTC	AGTGATCTCAGCTCTC	AGTGATCTCAGCTCTC-1
AGTGATCAGCCATGGG	AGTGATCTCCCATGGG	AGTGATCTCCCATGGG-1
AGTGTTGTCCTGGAGT	AGTGTTGAGCTGGAGT	AGTGTTGAGCTGGAGT-1
AGTGTTGTCTCAACAA	AGTGTTGAGTCAACAA	AGTGTTGAGTCAACAA-1
AGTGTTGTCTGATGGC	AGTGTTGAGTGATGGC	AGTGTTGAGTGATGGC-1
AGTGTTGGTTGGATCT	AGTGTTGCATGGATCT	AGTGTTGCATGGATCT-1
AGTGTTGCAGTACGCC	AGTGTTGGTGTACGCC	AGTGTTGGTGTACGCC-1
AGTGTTGCATGGTGTT	AGTGTTGGTTGGTGTT	AGTGTTGGTTGGTGTT-1
AGTGTTGAGCAGTTCC	AGTGTTGTCCAGTTCC	AGTGTTGTCCAGTTCC-1
AGTGTTGAGCGTCACT	AGTGTTGTCCGTCACT	AGTGTTGTCCGTCACT-1
AGTTAGCGTACTGAAA	AGTTAGCCAACTGAAA	AGTTAGCCAACTGAAA-1
AGTTCCCGTTGTGTCA	AGTTCCCCATGTGTCA	AGTTCCCCATGTGTCA-1
AGTTCCCCAATTTCCT	AGTTCCCGTATTTCCT	AGTTCCCGTATTTCCT-1
AGTTCGAGTACTACGT	AGTTCGACAACTACGT	AGTTCGACAACTACGT-1
AGTTCGAGTCAGTACT	AGTTCGACACAGTACT	AGTTCGACACAGTACT-1
AGTTCGAGTGTTTGGT	AGTTCGACAGTTTGGT	AGTTCGACAGTTTGGT-1
AGTTCGAGTTGGGAAC	AGTTCGACATGGGAAC	AGTTCGACATGGGAAC-1
ATACCGATCTCCGTCG	ATACCGAAGTCCGTCG	ATACCGAAGTCCGTCG-1
ATACCGACACTGTGTA	ATACCGAGTCTGTGTA	ATACCGAGTCTGTGTA-1
ATACCTTTCCATCCTA	ATACCTTAGCATCCTA	ATACCTTAGCATCCTA-1
ATACCTTCAGAGTCAG	ATACCTTGTGAGTCAG	ATACCTTGTGAGTCAG-1
ATACCTTAGTACTTCA	ATACCTTTCTACTTCA	ATACCTTTCTACTTCA-1
ATACTTCGTGTAGAGC	ATACTTCCAGTAGAGC	ATACTTCCAGTAGAGC-1
ATACTTCCAGCGAGTA	ATACTTCGTGCGAGTA	ATACTTCGTGCGAGTA-1
ATACTTCCATGCGGCT	ATACTTCGTTGCGGCT	ATACTTCGTTGCGGCT-1
ATACTTCAGCACGTGG	ATACTTCTCCACGTGG	ATACTTCTCCACGTGG-1
ATACTTCAGTGTCGCT	ATACTTCTCTGTCGCT	ATACTTCTCTGTCGCT-1
ATAGACCTCAGAGAAC	ATAGACCAGAGAGAAC	ATAGACCAGAGAGAAC-1
ATAGACCGTTGACACT	ATAGACCCATGACACT	ATAGACCCATGACACT-1
ATAGACCCACCAGCCA	ATAGACCGTCCAGCCA	ATAGACCGTCCAGCCA-1
ATAGACCCAGTGGACA	ATAGACCGTGTGGACA	ATAGACCGTGTGGACA-1
ATAGACCAGACCGACG	ATAGACCTCACCGACG	ATAGACCTCACCGACG-1
ATAGACCAGATCGACA	ATAGACCTCATCGACA	ATAGACCTCATCGACA-1
ATAGAGATCAAAGTCT	ATAGAGAAGAAAGTCT	ATAGAGAAGAAAGTCT-1
ATAGAGAGTTTGCCGG	ATAGAGACATTGCCGG	ATAGAGACATTGCCGG-1
ATAGAGACATCTCTCG	ATAGAGAGTTCTCTCG	ATAGAGAGTTCTCTCG-1
ATAGGCTTCAGTTGTA	ATAGGCTAGAGTTGTA	ATAGGCTAGAGTTGTA-1
ATAGGCTTCCTAATGA	ATAGGCTAGCTAATGA	ATAGGCTAGCTAATGA-1
ATAGGCTTCTGGAAGA	ATAGGCTAGTGGAAGA	ATAGGCTAGTGGAAGA-1
ATAGGCTGTCCTCGTT	ATAGGCTCACCTCGTT	ATAGGCTCACCTCGTT-1
ATAGGCTCATGGGATG	ATAGGCTGTTGGGATG	ATAGGCTGTTGGGATG-1
ATAGGCTAGGGCGATC	ATAGGCTTCGGCGATC	ATAGGCTTCGGCGATC-1
ATATCCTTCAGTCTTC	ATATCCTAGAGTCTTC	ATATCCTAGAGTCTTC-1
ATATCCTGTGGCACAA	ATATCCTCAGGCACAA	ATATCCTCAGGCACAA-1
ATATCCTCAAGTCGTT	ATATCCTGTAGTCGTT	ATATCCTGTAGTCGTT-1
ATATCCTCAATCGATC	ATATCCTGTATCGATC	ATATCCTGTATCGATC-1
ATATCCTCACAATGGG	ATATCCTGTCAATGGG	ATATCCTGTCAATGGG-1
ATATCCTCATACAGCT	ATATCCTGTTACAGCT	ATATCCTGTTACAGCT-1
ATATCCTAGAGCTGAT	ATATCCTTCAGCTGAT	ATATCCTTCAGCTGAT-1
ATCACAGGTCGACAAG	ATCACAGCACGACAAG	ATCACAGCACGACAAG-1
ATCACAGCATATCTTC	ATCACAGGTTATCTTC	ATCACAGGTTATCTTC-1
ATCACAGAGATACGGT	ATCACAGTCATACGGT	ATCACAGTCATACGGT-1
ATCACAGAGCCATGGG	ATCACAGTCCCATGGG	ATCACAGTCCCATGGG-1
ATCACAGAGGCCAACG	ATCACAGTCGCCAACG	ATCACAGTCGCCAACG-1
ATCACAGAGTCACTCG	ATCACAGTCTCACTCG	ATCACAGTCTCACTCG-1
ATCACGAGTTATCGGT	ATCACGACATATCGGT	ATCACGACATATCGGT-1
ATCACGACACCGGTCA	ATCACGAGTCCGGTCA	ATCACGAGTCCGGTCA-1
ATCACGACATGTCATG	ATCACGAGTTGTCATG	ATCACGAGTTGTCATG-1
ATCACTTGTCATAGCT	ATCACTTCACATAGCT	ATCACTTCACATAGCT-1
ATCACTTGTGACCATT	ATCACTTCAGACCATT	ATCACTTCAGACCATT-1
ATCACTTGTGCAGAAC	ATCACTTCAGCAGAAC	ATCACTTCAGCAGAAC-1
ATCACTTGTTCTGGGC	ATCACTTCATCTGGGC	ATCACTTCATCTGGGC-1
ATCACTTCATAAGAAC	ATCACTTGTTAAGAAC	ATCACTTGTTAAGAAC-1
ATCACTTAGCACCTGT	ATCACTTTCCACCTGT	ATCACTTTCCACCTGT-1
ATCACTTAGTGTGCGG	ATCACTTTCTGTGCGG	ATCACTTTCTGTGCGG-1
ATCAGGTCAAAGATTG	ATCAGGTGTAAGATTG	ATCAGGTGTAAGATTG-1
ATCAGGTCATCAGCGC	ATCAGGTGTTCAGCGC	ATCAGGTGTTCAGCGC-1
ATCATTCTCATTGATG	ATCATTCAGATTGATG	ATCATTCAGATTGATG-1
ATCATTCTCTTACGGG	ATCATTCAGTTACGGG	ATCATTCAGTTACGGG-1
ATCATTCGTGCATCTA	ATCATTCCAGCATCTA	ATCATTCCAGCATCTA-1
ATCATTCCAGAGACCA	ATCATTCGTGAGACCA	ATCATTCGTGAGACCA-1
ATCATTCCATTCGGCG	ATCATTCGTTTCGGCG	ATCATTCGTTTCGGCG-1
ATCATTCAGAGTCCGG	ATCATTCTCAGTCCGG	ATCATTCTCAGTCCGG-1
ATCCACCTCACAACTA	ATCCACCAGACAACTA	ATCCACCAGACAACTA-1
ATCCACCGTATAACGA	ATCCACCCAATAACGA	ATCCACCCAATAACGA-1
ATCCACCGTTCCGTTC	ATCCACCCATCCGTTC	ATCCACCCATCCGTTC-1
ATCCACCCAGCATTTG	ATCCACCGTGCATTTG	ATCCACCGTGCATTTG-1
ATCCACCCATCTATCT	ATCCACCGTTCTATCT	ATCCACCGTTCTATCT-1
ATCCATTCATCCTAAG	ATCCATTGTTCCTAAG	ATCCATTGTTCCTAAG-1
ATCCCTGTCATCGCTT	ATCCCTGAGATCGCTT	ATCCCTGAGATCGCTT-1
ATCCCTGTCGACGCTA	ATCCCTGAGGACGCTA	ATCCCTGAGGACGCTA-1
ATCCCTGGTGTACTAC	ATCCCTGCAGTACTAC	ATCCCTGCAGTACTAC-1
ATCCCTGCAACATTGC	ATCCCTGGTACATTGC	ATCCCTGGTACATTGC-1
ATCCGTCGTCACCTTC	ATCCGTCCACACCTTC	ATCCGTCCACACCTTC-1
ATCCGTCAGACATCAG	ATCCGTCTCACATCAG	ATCCGTCTCACATCAG-1
ATCCGTCAGATGGATC	ATCCGTCTCATGGATC	ATCCGTCTCATGGATC-1
ATCCGTCAGGTAACCA	ATCCGTCTCGTAACCA	ATCCGTCTCGTAACCA-1
ATCCTATTCTCAGCCC	ATCCTATAGTCAGCCC	ATCCTATAGTCAGCCC-1
ATCCTATTCTTGTAAG	ATCCTATAGTTGTAAG	ATCCTATAGTTGTAAG-1
ATCCTATGTATACAGA	ATCCTATCAATACAGA	ATCCTATCAATACAGA-1
ATCCTATGTGGCTATT	ATCCTATCAGGCTATT	ATCCTATCAGGCTATT-1
ATCCTATGTGTCTGGC	ATCCTATCAGTCTGGC	ATCCTATCAGTCTGGC-1
ATCCTATAGGCATTGA	ATCCTATTCGCATTGA	ATCCTATTCGCATTGA-1
ATCCTATAGTTCGACC	ATCCTATTCTTCGACC	ATCCTATTCTTCGACC-1
ATCGATGTCTGGGAAA	ATCGATGAGTGGGAAA	ATCGATGAGTGGGAAA-1
ATCGATGGTGGTTCCG	ATCGATGCAGGTTCCG	ATCGATGCAGGTTCCG-1
ATCGATGCAGCGGTAA	ATCGATGGTGCGGTAA	ATCGATGGTGCGGTAA-1
ATCGGATCAGAGAGGG	ATCGGATGTGAGAGGG	ATCGGATGTGAGAGGG-1
ATCGGCGTCCATGGGT	ATCGGCGAGCATGGGT	ATCGGCGAGCATGGGT-1
ATCGGCGTCCGCATCC	ATCGGCGAGCGCATCC	ATCGGCGAGCGCATCC-1
ATCGGCGTCGTGAGAA	ATCGGCGAGGTGAGAA	ATCGGCGAGGTGAGAA-1
ATCGGCGTCGTTAGTA	ATCGGCGAGGTTAGTA	ATCGGCGAGGTTAGTA-1
ATCGGCGTCTACTCGT	ATCGGCGAGTACTCGT	ATCGGCGAGTACTCGT-1
ATCGGCGGTTGGACAG	ATCGGCGCATGGACAG	ATCGGCGCATGGACAG-1
ATCGGCGCACCACTTC	ATCGGCGGTCCACTTC	ATCGGCGGTCCACTTC-1
ATCGTAGCAAGCGTCC	ATCGTAGGTAGCGTCC	ATCGTAGGTAGCGTCC-1
ATCGTAGCAGTAGCAG	ATCGTAGGTGTAGCAG	ATCGTAGGTGTAGCAG-1
ATCGTAGCAGTTACTG	ATCGTAGGTGTTACTG	ATCGTAGGTGTTACTG-1
ATCGTAGAGGCTGTCT	ATCGTAGTCGCTGTCT	ATCGTAGTCGCTGTCT-1
ATCGTCCTCCTTTGTG	ATCGTCCAGCTTTGTG	ATCGTCCAGCTTTGTG-1
ATCGTCCTCGCATCTT	ATCGTCCAGGCATCTT	ATCGTCCAGGCATCTT-1
ATCGTCCTCGCATGGT	ATCGTCCAGGCATGGT	ATCGTCCAGGCATGGT-1
ATCGTCCGTGCTGTGC	ATCGTCCCAGCTGTGC	ATCGTCCCAGCTGTGC-1
ATCGTCCCACGTCAGC	ATCGTCCGTCGTCAGC	ATCGTCCGTCGTCAGC-1
ATCGTCCCATCTGACA	ATCGTCCGTTCTGACA	ATCGTCCGTTCTGACA-1
ATCGTCCAGCCATGGG	ATCGTCCTCCCATGGG	ATCGTCCTCCCATGGG-1
ATCGTCCAGTGCAGCG	ATCGTCCTCTGCAGCG	ATCGTCCTCTGCAGCG-1
ATCGTGATCAGGTTAT	ATCGTGAAGAGGTTAT	ATCGTGAAGAGGTTAT-1
ATCGTGAGTTATACCG	ATCGTGACATATACCG	ATCGTGACATATACCG-1
ATCGTGACATCCGGTG	ATCGTGAGTTCCGGTG	ATCGTGAGTTCCGGTG-1
ATCTCTATCCCTGAAG	ATCTCTAAGCCTGAAG	ATCTCTAAGCCTGAAG-1
ATCTCTAAGAAGTAAG	ATCTCTATCAAGTAAG	ATCTCTATCAAGTAAG-1
ATCTTCATCTTGTCAC	ATCTTCAAGTTGTCAC	ATCTTCAAGTTGTCAC-1
ATCTTCAGTAGAATAC	ATCTTCACAAGAATAC	ATCTTCACAAGAATAC-1
ATCTTCAGTAGAGCTG	ATCTTCACAAGAGCTG	ATCTTCACAAGAGCTG-1
ATCTTCAGTTAGTCGT	ATCTTCACATAGTCGT	ATCTTCACATAGTCGT-1
ATCTTCACAACTGTTG	ATCTTCAGTACTGTTG	ATCTTCAGTACTGTTG-1
ATCTTCACAGCACGCT	ATCTTCAGTGCACGCT	ATCTTCAGTGCACGCT-1
ATCTTCAAGCCATGGG	ATCTTCATCCCATGGG	ATCTTCATCCCATGGG-1
ATGAAAGTCTCACAGG	ATGAAAGAGTCACAGG	ATGAAAGAGTCACAGG-1
ATGAAAGGTACCAACT	ATGAAAGCAACCAACT	ATGAAAGCAACCAACT-1
ATGAAAGGTGCACCCA	ATGAAAGCAGCACCCA	ATGAAAGCAGCACCCA-1
ATGAAAGGTGGACTAG	ATGAAAGCAGGACTAG	ATGAAAGCAGGACTAG-1
ATGAAAGCAGGCAACA	ATGAAAGGTGGCAACA	ATGAAAGGTGGCAACA-1
ATGAAAGAGGCATTGA	ATGAAAGTCGCATTGA	ATGAAAGTCGCATTGA-1
ATGAAAGAGTTCCTAA	ATGAAAGTCTTCCTAA	ATGAAAGTCTTCCTAA-1
ATGACCAGTGAGGTAC	ATGACCACAGAGGTAC	ATGACCACAGAGGTAC-1
ATGACCAGTGCGCTTG	ATGACCACAGCGCTTG	ATGACCACAGCGCTTG-1
ATGACCACAACAAGTA	ATGACCAGTACAAGTA	ATGACCAGTACAAGTA-1
ATGACCACACACTCGG	ATGACCAGTCACTCGG	ATGACCAGTCACTCGG-1
ATGACCAAGATTTCCA	ATGACCATCATTTCCA	ATGACCATCATTTCCA-1
ATGACCAAGCCATAAG	ATGACCATCCCATAAG	ATGACCATCCCATAAG-1
ATGAGGGTCCTGCCTG	ATGAGGGAGCTGCCTG	ATGAGGGAGCTGCCTG-1
ATGAGGGTCTATGTAG	ATGAGGGAGTATGTAG	ATGAGGGAGTATGTAG-1
ATGAGGGCAGATTAGA	ATGAGGGGTGATTAGA	ATGAGGGGTGATTAGA-1
ATGAGGGCAGTGCCTG	ATGAGGGGTGTGCCTG	ATGAGGGGTGTGCCTG-1
ATGAGGGAGTCGTCGT	ATGAGGGTCTCGTCGT	ATGAGGGTCTCGTCGT-1
ATGAGTCTCAACTTCC	ATGAGTCAGAACTTCC	ATGAGTCAGAACTTCC-1
ATGAGTCTCATGTTGA	ATGAGTCAGATGTTGA	ATGAGTCAGATGTTGA-1
ATGAGTCAGAGACCTA	ATGAGTCTCAGACCTA	ATGAGTCTCAGACCTA-1
ATGATCGGTACTAGAA	ATGATCGCAACTAGAA	ATGATCGCAACTAGAA-1
ATGATCGGTACTTGCA	ATGATCGCAACTTGCA	ATGATCGCAACTTGCA-1
ATGATCGCACTGTGAT	ATGATCGGTCTGTGAT	ATGATCGGTCTGTGAT-1
ATGATCGCATGTCATG	ATGATCGGTTGTCATG	ATGATCGGTTGTCATG-1
ATGATCGAGACTACTT	ATGATCGTCACTACTT	ATGATCGTCACTACTT-1
ATGATCGAGACTTATC	ATGATCGTCACTTATC	ATGATCGTCACTTATC-1
ATGATCGAGACTTGTT	ATGATCGTCACTTGTT	ATGATCGTCACTTGTT-1
ATGCATGTCAACGCGT	ATGCATGAGAACGCGT	ATGCATGAGAACGCGT-1
ATGCATGGTTGGGCAA	ATGCATGCATGGGCAA	ATGCATGCATGGGCAA-1
ATGCATGCACATACCA	ATGCATGGTCATACCA	ATGCATGGTCATACCA-1
ATGCCTCTCCATGGGT	ATGCCTCAGCATGGGT	ATGCCTCAGCATGGGT-1
ATGCCTCTCGTGCATG	ATGCCTCAGGTGCATG	ATGCCTCAGGTGCATG-1
ATGCCTCGTAGAGATT	ATGCCTCCAAGAGATT	ATGCCTCCAAGAGATT-1
ATGCCTCAGGGACTTA	ATGCCTCTCGGACTTA	ATGCCTCTCGGACTTA-1
ATGCCTCAGTCTTCAA	ATGCCTCTCTCTTCAA	ATGCCTCTCTCTTCAA-1
ATGCCTCAGTGTAACG	ATGCCTCTCTGTAACG	ATGCCTCTCTGTAACG-1
ATGCGATTCACATATG	ATGCGATAGACATATG	ATGCGATAGACATATG-1
ATGCGATTCGACGGAG	ATGCGATAGGACGGAG	ATGCGATAGGACGGAG-1
ATGCGATGTTCTAACG	ATGCGATCATCTAACG	ATGCGATCATCTAACG-1
ATGCGATAGCCTATTA	ATGCGATTCCCTATTA	ATGCGATTCCCTATTA-1
ATGGAGGGTGCAGACA	ATGGAGGCAGCAGACA	ATGGAGGCAGCAGACA-1
ATGGATCTCCGCCTCA	ATGGATCAGCGCCTCA	ATGGATCAGCGCCTCA-1
ATGGATCGTATTGCTG	ATGGATCCAATTGCTG	ATGGATCCAATTGCTG-1
ATGGATCGTGAGGTTG	ATGGATCCAGAGGTTG	ATGGATCCAGAGGTTG-1
ATGGATCAGAGCTAGT	ATGGATCTCAGCTAGT	ATGGATCTCAGCTAGT-1
ATGGATCAGTGCCCTA	ATGGATCTCTGCCCTA	ATGGATCTCTGCCCTA-1
ATGGGAGGTCGCTGAC	ATGGGAGCACGCTGAC	ATGGGAGCACGCTGAC-1
ATGGGAGCACGCGGTT	ATGGGAGGTCGCGGTT	ATGGGAGGTCGCGGTT-1
ATGGGAGCATTGGGTT	ATGGGAGGTTTGGGTT	ATGGGAGGTTTGGGTT-1
ATGGGTTTCAATTGTG	ATGGGTTAGAATTGTG	ATGGGTTAGAATTGTG-1
ATGGGTTTCCTGGCTC	ATGGGTTAGCTGGCTC	ATGGGTTAGCTGGCTC-1
ATGGGTTTCGCTCAAG	ATGGGTTAGGCTCAAG	ATGGGTTAGGCTCAAG-1
ATGGGTTCAACTCCCT	ATGGGTTGTACTCCCT	ATGGGTTGTACTCCCT-1
ATGGGTTAGAGACAAA	ATGGGTTTCAGACAAA	ATGGGTTTCAGACAAA-1
ATGGTTGTCATTTGCC	ATGGTTGAGATTTGCC	ATGGTTGAGATTTGCC-1
ATGGTTGCAAATGCTC	ATGGTTGGTAATGCTC	ATGGTTGGTAATGCTC-1
ATGGTTGCAGATGAAT	ATGGTTGGTGATGAAT	ATGGTTGGTGATGAAT-1
ATGGTTGAGTCGTCGT	ATGGTTGTCTCGTCGT	ATGGTTGTCTCGTCGT-1
ATGTCCCTCCTGTGCC	ATGTCCCAGCTGTGCC	ATGTCCCAGCTGTGCC-1
ATGTCCCTCTCACAGG	ATGTCCCAGTCACAGG	ATGTCCCAGTCACAGG-1
ATGTCCCTCTGTTCCA	ATGTCCCAGTGTTCCA	ATGTCCCAGTGTTCCA-1
ATGTCCCGTAGAGGCT	ATGTCCCCAAGAGGCT	ATGTCCCCAAGAGGCT-1
ATGTCCCCAGCAACGA	ATGTCCCGTGCAACGA	ATGTCCCGTGCAACGA-1
ATGTCCCAGAGACATC	ATGTCCCTCAGACATC	ATGTCCCTCAGACATC-1
ATGTCTTGTCAACGAG	ATGTCTTCACAACGAG	ATGTCTTCACAACGAG-1
ATGTCTTCATCCCAAA	ATGTCTTGTTCCCAAA	ATGTCTTGTTCCCAAA-1
ATTACCTTCTGTTGAA	ATTACCTAGTGTTGAA	ATTACCTAGTGTTGAA-1
ATTACCTGTGAAGCGT	ATTACCTCAGAAGCGT	ATTACCTCAGAAGCGT-1
ATTACCTGTTGGGTCC	ATTACCTCATGGGTCC	ATTACCTCATGGGTCC-1
ATTACCTCAGCAATAA	ATTACCTGTGCAATAA	ATTACCTGTGCAATAA-1
ATTACCTAGGACCAAT	ATTACCTTCGACCAAT	ATTACCTTCGACCAAT-1
ATTACCTAGGCAACAT	ATTACCTTCGCAACAT	ATTACCTTCGCAACAT-1
ATTACTCTCCCATTGT	ATTACTCAGCCATTGT	ATTACTCAGCCATTGT-1
ATTACTCGTTCCTCAC	ATTACTCCATCCTCAC	ATTACTCCATCCTCAC-1
ATTACTCCAGGCGCTT	ATTACTCGTGGCGCTT	ATTACTCGTGGCGCTT-1
ATTACTCAGTCCCAAC	ATTACTCTCTCCCAAC	ATTACTCTCTCCCAAC-1
ATTATCCTCCCATGCC	ATTATCCAGCCATGCC	ATTATCCAGCCATGCC-1
ATTATCCGTAGCCCAC	ATTATCCCAAGCCCAC	ATTATCCCAAGCCCAC-1
ATTATCCGTCCACTGG	ATTATCCCACCACTGG	ATTATCCCACCACTGG-1
ATTATCCGTGAGCGTA	ATTATCCCAGAGCGTA	ATTATCCCAGAGCGTA-1
ATTATCCGTTCGGAAG	ATTATCCCATCGGAAG	ATTATCCCATCGGAAG-1
ATTATCCCAGACCGAA	ATTATCCGTGACCGAA	ATTATCCGTGACCGAA-1
ATTCACTTCTGCTCAT	ATTCACTAGTGCTCAT	ATTCACTAGTGCTCAT-1
ATTCACTTCTTTAGGA	ATTCACTAGTTTAGGA	ATTCACTAGTTTAGGA-1
ATTCACTGTACACAAA	ATTCACTCAACACAAA	ATTCACTCAACACAAA-1
ATTCACTGTATACCCA	ATTCACTCAATACCCA	ATTCACTCAATACCCA-1
ATTCACTCAAGAAACT	ATTCACTGTAGAAACT	ATTCACTGTAGAAACT-1
ATTCACTCACCGAAGA	ATTCACTGTCCGAAGA	ATTCACTGTCCGAAGA-1
ATTCACTAGTCGCGTT	ATTCACTTCTCGCGTT	ATTCACTTCTCGCGTT-1
ATTCAGGTCAGGGTAA	ATTCAGGAGAGGGTAA	ATTCAGGAGAGGGTAA-1
ATTCAGGTCATCACTC	ATTCAGGAGATCACTC	ATTCAGGAGATCACTC-1
ATTCAGGTCCATGGGT	ATTCAGGAGCATGGGT	ATTCAGGAGCATGGGT-1
ATTCAGGTCGCCACTC	ATTCAGGAGGCCACTC	ATTCAGGAGGCCACTC-1
ATTCAGGGTGCCCAGT	ATTCAGGCAGCCCAGT	ATTCAGGCAGCCCAGT-1
ATTCATCTCCCTATCA	ATTCATCAGCCTATCA	ATTCATCAGCCTATCA-1
ATTCATCTCGAGAGTA	ATTCATCAGGAGAGTA	ATTCATCAGGAGAGTA-1
ATTCATCGTAATGGAT	ATTCATCCAAATGGAT	ATTCATCCAAATGGAT-1
ATTCATCGTACAGATA	ATTCATCCAACAGATA	ATTCATCCAACAGATA-1
ATTCATCAGTATCCAT	ATTCATCTCTATCCAT	ATTCATCTCTATCCAT-1
ATTCCATGTAAGGGCT	ATTCCATCAAAGGGCT	ATTCCATCAAAGGGCT-1
ATTCCATAGACCGACG	ATTCCATTCACCGACG	ATTCCATTCACCGACG-1
ATTCCATAGATTTGTC	ATTCCATTCATTTGTC	ATTCCATTCATTTGTC-1
ATTCCATAGTTCCAGC	ATTCCATTCTTCCAGC	ATTCCATTCTTCCAGC-1
ATTCCCGTCGCAGCTA	ATTCCCGAGGCAGCTA	ATTCCCGAGGCAGCTA-1
ATTCCCGCACGCCACA	ATTCCCGGTCGCCACA	ATTCCCGGTCGCCACA-1
ATTCCCGAGGCCGAGT	ATTCCCGTCGCCGAGT	ATTCCCGTCGCCGAGT-1
ATTCCTATCACATCCT	ATTCCTAAGACATCCT	ATTCCTAAGACATCCT-1
ATTCCTAGTAAGGCAC	ATTCCTACAAAGGCAC	ATTCCTACAAAGGCAC-1
ATTCCTAGTAGGAGTC	ATTCCTACAAGGAGTC	ATTCCTACAAGGAGTC-1
ATTCGTTGTGGAAGTC	ATTCGTTCAGGAAGTC	ATTCGTTCAGGAAGTC-1
ATTCGTTGTGGTAGTG	ATTCGTTCAGGTAGTG	ATTCGTTCAGGTAGTG-1
ATTCGTTCATAATCGC	ATTCGTTGTTAATCGC	ATTCGTTGTTAATCGC-1
ATTCGTTAGCAATCTT	ATTCGTTTCCAATCTT	ATTCGTTTCCAATCTT-1
ATTCTACGTCAATGAA	ATTCTACCACAATGAA	ATTCTACCACAATGAA-1
ATTCTACGTGTCACGC	ATTCTACCAGTCACGC	ATTCTACCAGTCACGC-1
ATTCTACCACGTGGAA	ATTCTACGTCGTGGAA	ATTCTACGTCGTGGAA-1
ATTCTACAGTACCTTA	ATTCTACTCTACCTTA	ATTCTACTCTACCTTA-1
ATTCTTGGTCTACCGG	ATTCTTGCACTACCGG	ATTCTTGCACTACCGG-1
ATTCTTGCACTTTCTA	ATTCTTGGTCTTTCTA	ATTCTTGGTCTTTCTA-1
ATTGGGTGTGGATTCT	ATTGGGTCAGGATTCT	ATTGGGTCAGGATTCT-1
ATTGGGTCACCTGAAT	ATTGGGTGTCCTGAAT	ATTGGGTGTCCTGAAT-1
ATTGGGTAGCTACTGC	ATTGGGTTCCTACTGC	ATTGGGTTCCTACTGC-1
ATTGGGTAGTAAGGAA	ATTGGGTTCTAAGGAA	ATTGGGTTCTAAGGAA-1
ATTGGGTAGTCAACCC	ATTGGGTTCTCAACCC	ATTGGGTTCTCAACCC-1
ATTGGGTAGTGCGTCT	ATTGGGTTCTGCGTCT	ATTGGGTTCTGCGTCT-1
ATTGTTCGTCAGTACT	ATTGTTCCACAGTACT	ATTGTTCCACAGTACT-1
ATTGTTCGTTGCCATA	ATTGTTCCATGCCATA	ATTGTTCCATGCCATA-1
ATTGTTCCAGGTAATA	ATTGTTCGTGGTAATA	ATTGTTCGTGGTAATA-1
ATTGTTCAGCGCAGTG	ATTGTTCTCCGCAGTG	ATTGTTCTCCGCAGTG-1
ATTGTTCAGGGAGTGA	ATTGTTCTCGGAGTGA	ATTGTTCTCGGAGTGA-1
ATTTACCTCGAGGGTG	ATTTACCAGGAGGGTG	ATTTACCAGGAGGGTG-1
ATTTACCGTTCCGTTC	ATTTACCCATCCGTTC	ATTTACCCATCCGTTC-1
ATTTACCCACGACTTA	ATTTACCGTCGACTTA	ATTTACCGTCGACTTA-1
ATTTACCAGACCTACC	ATTTACCTCACCTACC	ATTTACCTCACCTACC-1
ATTTACCAGGGTGCAC	ATTTACCTCGGTGCAC	ATTTACCTCGGTGCAC-1
ATTTCACTCAACTGAT	ATTTCACAGAACTGAT	ATTTCACAGAACTGAT-1
ATTTCACTCACACACG	ATTTCACAGACACACG	ATTTCACAGACACACG-1
ATTTCACTCCAAGTGC	ATTTCACAGCAAGTGC	ATTTCACAGCAAGTGC-1
ATTTCACGTTGATCTG	ATTTCACCATGATCTG	ATTTCACCATGATCTG-1
ATTTCACAGGCACTCT	ATTTCACTCGCACTCT	ATTTCACTCGCACTCT-1
ATTTCACAGTAGCAAC	ATTTCACTCTAGCAAC	ATTTCACTCTAGCAAC-1
ATTTCTGTCAGCATAT	ATTTCTGAGAGCATAT	ATTTCTGAGAGCATAT-1
ATTTCTGTCTCCGCCA	ATTTCTGAGTCCGCCA	ATTTCTGAGTCCGCCA-1
ATTTCTGGTTAACCCA	ATTTCTGCATAACCCA	ATTTCTGCATAACCCA-1
ATTTCTGCAGCTGCAC	ATTTCTGGTGCTGCAC	ATTTCTGGTGCTGCAC-1
ATTTCTGAGAGAGCAG	ATTTCTGTCAGAGCAG	ATTTCTGTCAGAGCAG-1
CAAAGAATCTTTGCTG	CAAAGAAAGTTTGCTG	CAAAGAAAGTTTGCTG-1
CAAAGAAGTCAATGAA	CAAAGAACACAATGAA	CAAAGAACACAATGAA-1
CAAAGAAGTCTACCCT	CAAAGAACACTACCCT	CAAAGAACACTACCCT-1
CAAAGAAGTGCTGGTC	CAAAGAACAGCTGGTC	CAAAGAACAGCTGGTC-1
CAAAGAAGTTCCCACT	CAAAGAACATCCCACT	CAAAGAACATCCCACT-1
CAAAGAACAATCACCA	CAAAGAAGTATCACCA	CAAAGAAGTATCACCA-1
CAAAGAAAGGTGGAAG	CAAAGAATCGTGGAAG	CAAAGAATCGTGGAAG-1
CAACAACGTCGGCCAT	CAACAACCACGGCCAT	CAACAACCACGGCCAT-1
CAACAGTCAAACAGTA	CAACAGTGTAACAGTA	CAACAGTGTAACAGTA-1
CAACAGTCAAAGGTCG	CAACAGTGTAAGGTCG	CAACAGTGTAAGGTCG-1
CAACAGTCATGCTTGA	CAACAGTGTTGCTTGA	CAACAGTGTTGCTTGA-1
CAACAGTCATTGAACC	CAACAGTGTTTGAACC	CAACAGTGTTTGAACC-1
CAACAGTAGACCCATC	CAACAGTTCACCCATC	CAACAGTTCACCCATC-1
CAACAGTAGATGTCAG	CAACAGTTCATGTCAG	CAACAGTTCATGTCAG-1
CAACAGTAGCCAATAG	CAACAGTTCCCAATAG	CAACAGTTCCCAATAG-1
CAACCAAGTACGTATC	CAACCAACAACGTATC	CAACCAACAACGTATC-1
CAACCAAGTAGAGGTC	CAACCAACAAGAGGTC	CAACCAACAAGAGGTC-1
CAACCAAGTCAGACGA	CAACCAACACAGACGA	CAACCAACACAGACGA-1
CAACCAACATGCGAAG	CAACCAAGTTGCGAAG	CAACCAAGTTGCGAAG-1
CAACCAAAGCGTGGGT	CAACCAATCCGTGGGT	CAACCAATCCGTGGGT-1
CAACCTCCAGTGCCTG	CAACCTCGTGTGCCTG	CAACCTCGTGTGCCTG-1
CAACCTCCATTCGTAG	CAACCTCGTTTCGTAG	CAACCTCGTTTCGTAG-1
CAACCTCAGGTTACCC	CAACCTCTCGTTACCC	CAACCTCTCGTTACCC-1
CAACGATCATTGGGTT	CAACGATGTTTGGGTT	CAACGATGTTTGGGTT-1
CAACGATAGCGTAGTA	CAACGATTCCGTAGTA	CAACGATTCCGTAGTA-1
CAACGGCTCGCTAACG	CAACGGCAGGCTAACG	CAACGGCAGGCTAACG-1
CAACGGCTCGTAAACT	CAACGGCAGGTAAACT	CAACGGCAGGTAAACT-1
CAACGGCGTAAGGCTG	CAACGGCCAAAGGCTG	CAACGGCCAAAGGCTG-1
CAACGGCGTCGCAAAG	CAACGGCCACGCAAAG	CAACGGCCACGCAAAG-1
CAACGGCGTCTTCATT	CAACGGCCACTTCATT	CAACGGCCACTTCATT-1
CAACGGCGTTCCGCGA	CAACGGCCATCCGCGA	CAACGGCCATCCGCGA-1
CAAGACTTCTCTGGTT	CAAGACTAGTCTGGTT	CAAGACTAGTCTGGTT-1
CAAGACTTCTGGTTAA	CAAGACTAGTGGTTAA	CAAGACTAGTGGTTAA-1
CAAGACTGTAGGTTGG	CAAGACTCAAGGTTGG	CAAGACTCAAGGTTGG-1
CAAGACTGTTACCATG	CAAGACTCATACCATG	CAAGACTCATACCATG-1
CAAGACTAGTGCTGAA	CAAGACTTCTGCTGAA	CAAGACTTCTGCTGAA-1
CAAGAGGTCATTCGAA	CAAGAGGAGATTCGAA	CAAGAGGAGATTCGAA-1
CAAGAGGTCCCTATCA	CAAGAGGAGCCTATCA	CAAGAGGAGCCTATCA-1
CAAGAGGCACCATCTC	CAAGAGGGTCCATCTC	CAAGAGGGTCCATCTC-1
CAAGCTATCATTAGCA	CAAGCTAAGATTAGCA	CAAGCTAAGATTAGCA-1
CAAGCTATCTCAACAA	CAAGCTAAGTCAACAA	CAAGCTAAGTCAACAA-1
CAAGCTACAAGGTACG	CAAGCTAGTAGGTACG	CAAGCTAGTAGGTACG-1
CAAGCTACATAAGTCC	CAAGCTAGTTAAGTCC	CAAGCTAGTTAAGTCC-1
CAAGCTAAGGACGCGT	CAAGCTATCGACGCGT	CAAGCTATCGACGCGT-1
CAAGGGATCACGCATG	CAAGGGAAGACGCATG	CAAGGGAAGACGCATG-1
CAAGGGATCATGCTTC	CAAGGGAAGATGCTTC	CAAGGGAAGATGCTTC-1
CAAGGGATCCAGATAT	CAAGGGAAGCAGATAT	CAAGGGAAGCAGATAT-1
CAAGGGATCTCCCAAT	CAAGGGAAGTCCCAAT	CAAGGGAAGTCCCAAT-1
CAAGGGAGTCAAATAG	CAAGGGACACAAATAG	CAAGGGACACAAATAG-1
CAAGGGAGTCTATCCC	CAAGGGACACTATCCC	CAAGGGACACTATCCC-1
CAAGGGACACAACATC	CAAGGGAGTCAACATC	CAAGGGAGTCAACATC-1
CAAGGGACAGCCTGAC	CAAGGGAGTGCCTGAC	CAAGGGAGTGCCTGAC-1
CAAGGGAAGCGATTAG	CAAGGGATCCGATTAG	CAAGGGATCCGATTAG-1
CAATACGTCAATACAC	CAATACGAGAATACAC	CAATACGAGAATACAC-1
CAATACGGTGCCGTTG	CAATACGCAGCCGTTG	CAATACGCAGCCGTTG-1
CAATCGATCCAGCGAT	CAATCGAAGCAGCGAT	CAATCGAAGCAGCGAT-1
CAATCGATCTCGGCCT	CAATCGAAGTCGGCCT	CAATCGAAGTCGGCCT-1
CAATCGATCTTGCTCA	CAATCGAAGTTGCTCA	CAATCGAAGTTGCTCA-1
CAATCGAGTAGGCTTT	CAATCGACAAGGCTTT	CAATCGACAAGGCTTT-1
CAATCGAAGAGAATAG	CAATCGATCAGAATAG	CAATCGATCAGAATAG-1
CAATCGAAGCGCTAGG	CAATCGATCCGCTAGG	CAATCGATCCGCTAGG-1
CAATCGAAGGCATTAG	CAATCGATCGCATTAG	CAATCGATCGCATTAG-1
CAATCGAAGGTAACCA	CAATCGATCGTAACCA	CAATCGATCGTAACCA-1
CAATGACTCAAGCCAC	CAATGACAGAAGCCAC	CAATGACAGAAGCCAC-1
CAATGACTCACGGAAA	CAATGACAGACGGAAA	CAATGACAGACGGAAA-1
CAATGACGTTTCGGGC	CAATGACCATTCGGGC	CAATGACCATTCGGGC-1
CAATGACCAGGACCAA	CAATGACGTGGACCAA	CAATGACGTGGACCAA-1
CAATTTCGTAACCATC	CAATTTCCAAACCATC	CAATTTCCAAACCATC-1
CAATTTCGTCTGAATC	CAATTTCCACTGAATC	CAATTTCCACTGAATC-1
CAATTTCCAACAGAGC	CAATTTCGTACAGAGC	CAATTTCGTACAGAGC-1
CAATTTCCACCTATAG	CAATTTCGTCCTATAG	CAATTTCGTCCTATAG-1
CAATTTCAGGAGTCTA	CAATTTCTCGAGTCTA	CAATTTCTCGAGTCTA-1
CACAACATCGCACTCC	CACAACAAGGCACTCC	CACAACAAGGCACTCC-1
CACAACACATGCATTG	CACAACAGTTGCATTG	CACAACAGTTGCATTG-1
CACACAAAGGTGGGAA	CACACAATCGTGGGAA	CACACAATCGTGGGAA-1
CACACAAAGTCGCTCA	CACACAATCTCGCTCA	CACACAATCTCGCTCA-1
CACAGATTCATCCTAC	CACAGATAGATCCTAC	CACAGATAGATCCTAC-1
CACAGATTCCTCCCTT	CACAGATAGCTCCCTT	CACAGATAGCTCCCTT-1
CACAGATTCTGAACAT	CACAGATAGTGAACAT	CACAGATAGTGAACAT-1
CACAGATGTAAGGGCT	CACAGATCAAAGGGCT	CACAGATCAAAGGGCT-1
CACAGATGTAGTATCC	CACAGATCAAGTATCC	CACAGATCAAGTATCC-1
CACAGATAGAGAGCAG	CACAGATTCAGAGCAG	CACAGATTCAGAGCAG-1
CACAGATAGGTCGACG	CACAGATTCGTCGACG	CACAGATTCGTCGACG-1
CACAGGCTCAGGCGTT	CACAGGCAGAGGCGTT	CACAGGCAGAGGCGTT-1
CACAGGCTCGAGAGTA	CACAGGCAGGAGAGTA	CACAGGCAGGAGAGTA-1
CACAGGCCAATTGAGA	CACAGGCGTATTGAGA	CACAGGCGTATTGAGA-1
CACAGGCCATGTGCAT	CACAGGCGTTGTGCAT	CACAGGCGTTGTGCAT-1
CACAGGCAGATGCCCT	CACAGGCTCATGCCCT	CACAGGCTCATGCCCT-1
CACAGGCAGGCCTTTG	CACAGGCTCGCCTTTG	CACAGGCTCGCCTTTG-1
CACATGATCCCTGAGA	CACATGAAGCCTGAGA	CACATGAAGCCTGAGA-1
CACATGAGTGAGCGTA	CACATGACAGAGCGTA	CACATGACAGAGCGTA-1
CACATGAGTTCGCCTT	CACATGACATCGCCTT	CACATGACATCGCCTT-1
CACATGAGTTTGACCA	CACATGACATTGACCA	CACATGACATTGACCA-1
CACATGACACACCGCA	CACATGAGTCACCGCA	CACATGAGTCACCGCA-1
CACATGAAGTGGCCGA	CACATGATCTGGCCGA	CACATGATCTGGCCGA-1
CACATGAAGTGGGAGA	CACATGATCTGGGAGA	CACATGATCTGGGAGA-1
CACCAAATCCGATGAC	CACCAAAAGCGATGAC	CACCAAAAGCGATGAC-1
CACCAAATCCGCACAA	CACCAAAAGCGCACAA	CACCAAAAGCGCACAA-1
CACCAAATCTATAGGT	CACCAAAAGTATAGGT	CACCAAAAGTATAGGT-1
CACCAAAGTAACGAGC	CACCAAACAAACGAGC	CACCAAACAAACGAGC-1
CACCAAAGTGTAGAGC	CACCAAACAGTAGAGC	CACCAAACAGTAGAGC-1
CACCAAACACATCCCT	CACCAAAGTCATCCCT	CACCAAAGTCATCCCT-1
CACCAAAAGACTGAAC	CACCAAATCACTGAAC	CACCAAATCACTGAAC-1
CACCAAAAGGGATAAA	CACCAAATCGGATAAA	CACCAAATCGGATAAA-1
CACCGTTTCCTGCCAC	CACCGTTAGCTGCCAC	CACCGTTAGCTGCCAC-1
CACCGTTGTAATACAG	CACCGTTCAAATACAG	CACCGTTCAAATACAG-1
CACCGTTGTCCGTACG	CACCGTTCACCGTACG	CACCGTTCACCGTACG-1
CACCGTTCAAGCGCTC	CACCGTTGTAGCGCTC	CACCGTTGTAGCGCTC-1
CACGAATTCCCATCCG	CACGAATAGCCATCCG	CACGAATAGCCATCCG-1
CACGAATCAGTGCTTA	CACGAATGTGTGCTTA	CACGAATGTGTGCTTA-1
CACGAATAGAGAGTTC	CACGAATTCAGAGTTC	CACGAATTCAGAGTTC-1
CACGGGTGTTGTACGT	CACGGGTCATGTACGT	CACGGGTCATGTACGT-1
CACGGGTCACCTCCAT	CACGGGTGTCCTCCAT	CACGGGTGTCCTCCAT-1
CACGGGTAGGTTAGTG	CACGGGTTCGTTAGTG	CACGGGTTCGTTAGTG-1
CACGTGGTCCTTGTGT	CACGTGGAGCTTGTGT	CACGTGGAGCTTGTGT-1
CACGTGGTCGTAAACT	CACGTGGAGGTAAACT	CACGTGGAGGTAAACT-1
CACGTGGGTACTTCTT	CACGTGGCAACTTCTT	CACGTGGCAACTTCTT-1
CACGTGGGTAGCTACT	CACGTGGCAAGCTACT	CACGTGGCAAGCTACT-1
CACGTGGCAACTGCCG	CACGTGGGTACTGCCG	CACGTGGGTACTGCCG-1
CACGTGGCACGCCACA	CACGTGGGTCGCCACA	CACGTGGGTCGCCACA-1
CACGTGGCACTAATCG	CACGTGGGTCTAATCG	CACGTGGGTCTAATCG-1
CACGTGGCAGTTTGGT	CACGTGGGTGTTTGGT	CACGTGGGTGTTTGGT-1
CACGTGGCATGTTTGG	CACGTGGGTTGTTTGG	CACGTGGGTTGTTTGG-1
CACGTGGAGCCTTGGT	CACGTGGTCCCTTGGT	CACGTGGTCCCTTGGT-1
CACGTTCTCTCTTGGT	CACGTTCAGTCTTGGT	CACGTTCAGTCTTGGT-1
CACGTTCTCTTATGGA	CACGTTCAGTTATGGA	CACGTTCAGTTATGGA-1
CACTAAGTCGTACAAT	CACTAAGAGGTACAAT	CACTAAGAGGTACAAT-1
CACTAAGTCTCGAGGT	CACTAAGAGTCGAGGT	CACTAAGAGTCGAGGT-1
CACTAAGGTCTAGAGG	CACTAAGCACTAGAGG	CACTAAGCACTAGAGG-1
CACTAAGCACACTACA	CACTAAGGTCACTACA	CACTAAGGTCACTACA-1
CACTAAGCACGAACGA	CACTAAGGTCGAACGA	CACTAAGGTCGAACGA-1
CACTAAGCAGGCTCTG	CACTAAGGTGGCTCTG	CACTAAGGTGGCTCTG-1
CACTAAGCATAGCTAC	CACTAAGGTTAGCTAC	CACTAAGGTTAGCTAC-1
CACTGAACAACAAGTA	CACTGAAGTACAAGTA	CACTGAAGTACAAGTA-1
CACTGAAAGAACCTTT	CACTGAATCAACCTTT	CACTGAATCAACCTTT-1
CACTGAAAGGATAACC	CACTGAATCGATAACC	CACTGAATCGATAACC-1
CACTGGGTCACGAGCT	CACTGGGAGACGAGCT	CACTGGGAGACGAGCT-1
CACTGGGTCAGTGAAG	CACTGGGAGAGTGAAG	CACTGGGAGAGTGAAG-1
CACTGGGGTGCTAACT	CACTGGGCAGCTAACT	CACTGGGCAGCTAACT-1
CACTGGGCACGGTAAG	CACTGGGGTCGGTAAG	CACTGGGGTCGGTAAG-1
CACTGGGCAGCACAAG	CACTGGGGTGCACAAG	CACTGGGGTGCACAAG-1
CACTGGGAGTTCGCTG	CACTGGGTCTTCGCTG	CACTGGGTCTTCGCTG-1
CACTGTCGTCGTTCGG	CACTGTCCACGTTCGG	CACTGTCCACGTTCGG-1
CACTGTCGTTGACTTG	CACTGTCCATGACTTG	CACTGTCCATGACTTG-1
CACTGTCCACGGTGTC	CACTGTCGTCGGTGTC	CACTGTCGTCGGTGTC-1
CACTGTCAGACATACG	CACTGTCTCACATACG	CACTGTCTCACATACG-1
CACTGTCAGCTTCGAC	CACTGTCTCCTTCGAC	CACTGTCTCCTTCGAC-1
CACTTCGTCGCCGCTT	CACTTCGAGGCCGCTT	CACTTCGAGGCCGCTT-1
CACTTCGCACCACATA	CACTTCGGTCCACATA	CACTTCGGTCCACATA-1
CAGAGCCTCATGCGAC	CAGAGCCAGATGCGAC	CAGAGCCAGATGCGAC-1
CAGAGCCGTGGTCAGA	CAGAGCCCAGGTCAGA	CAGAGCCCAGGTCAGA-1
CAGATACGTCAATGTC	CAGATACCACAATGTC	CAGATACCACAATGTC-1
CAGATACGTCTAACGT	CAGATACCACTAACGT	CAGATACCACTAACGT-1
CAGATACAGGCGAAGA	CAGATACTCGCGAAGA	CAGATACTCGCGAAGA-1
CAGATCATCGATCACG	CAGATCAAGGATCACG	CAGATCAAGGATCACG-1
CAGATCAGTGTTTGGT	CAGATCACAGTTTGGT	CAGATCACAGTTTGGT-1
CAGATCACAATCTCGA	CAGATCAGTATCTCGA	CAGATCAGTATCTCGA-1
CAGATCAAGCGATCGG	CAGATCATCCGATCGG	CAGATCATCCGATCGG-1
CAGATCAAGTCTATGT	CAGATCATCTCTATGT	CAGATCATCTCTATGT-1
CAGATTGTCTTCCATG	CAGATTGAGTTCCATG	CAGATTGAGTTCCATG-1
CAGATTGGTCGGTGTC	CAGATTGCACGGTGTC	CAGATTGCACGGTGTC-1
CAGATTGGTGTCTACA	CAGATTGCAGTCTACA	CAGATTGCAGTCTACA-1
CAGATTGAGCATCTAT	CAGATTGTCCATCTAT	CAGATTGTCCATCTAT-1
CAGCAATTCGCATCGA	CAGCAATAGGCATCGA	CAGCAATAGGCATCGA-1
CAGCAATTCTCACTGT	CAGCAATAGTCACTGT	CAGCAATAGTCACTGT-1
CAGCAATGTAGAGAGA	CAGCAATCAAGAGAGA	CAGCAATCAAGAGAGA-1
CAGCAATCACGTGTTA	CAGCAATGTCGTGTTA	CAGCAATGTCGTGTTA-1
CAGCAATCATCCAAAC	CAGCAATGTTCCAAAC	CAGCAATGTTCCAAAC-1
CAGCAATCATTCGGCG	CAGCAATGTTTCGGCG	CAGCAATGTTTCGGCG-1
CAGCAATAGAACTACG	CAGCAATTCAACTACG	CAGCAATTCAACTACG-1
CAGCACGCACATCTAG	CAGCACGGTCATCTAG	CAGCACGGTCATCTAG-1
CAGCACGCATGTGGAG	CAGCACGGTTGTGGAG	CAGCACGGTTGTGGAG-1
CAGCACGAGAGGAACG	CAGCACGTCAGGAACG	CAGCACGTCAGGAACG-1
CAGCACGAGGACGCGT	CAGCACGTCGACGCGT	CAGCACGTCGACGCGT-1
CAGCACGAGGCCAACG	CAGCACGTCGCCAACG	CAGCACGTCGCCAACG-1
CAGCAGCTCAATTCAG	CAGCAGCAGAATTCAG	CAGCAGCAGAATTCAG-1
CAGCAGCTCGTTCCGC	CAGCAGCAGGTTCCGC	CAGCAGCAGGTTCCGC-1
CAGCAGCCAAGGACTG	CAGCAGCGTAGGACTG	CAGCAGCGTAGGACTG-1
CAGCAGCCAGGCGTAA	CAGCAGCGTGGCGTAA	CAGCAGCGTGGCGTAA-1
CAGCAGCAGCAAGAGG	CAGCAGCTCCAAGAGG	CAGCAGCTCCAAGAGG-1
CAGCAGCAGTCTTAAC	CAGCAGCTCTCTTAAC	CAGCAGCTCTCTTAAC-1
CAGCAGCAGTTCTTCC	CAGCAGCTCTTCTTCC	CAGCAGCTCTTCTTCC-1
CAGCCAGAGAGCGCGT	CAGCCAGTCAGCGCGT	CAGCCAGTCAGCGCGT-1
CAGCCAGAGCCATGGG	CAGCCAGTCCCATGGG	CAGCCAGTCCCATGGG-1
CAGCGTGGTTCCGTTC	CAGCGTGCATCCGTTC	CAGCGTGCATCCGTTC-1
CAGCGTGAGACTTGTT	CAGCGTGTCACTTGTT	CAGCGTGTCACTTGTT-1
CAGCGTGAGTCAACCC	CAGCGTGTCTCAACCC	CAGCGTGTCTCAACCC-1
CAGGCCATCAATTGCA	CAGGCCAAGAATTGCA	CAGGCCAAGAATTGCA-1
CAGGCCATCGGCAGTT	CAGGCCAAGGGCAGTT	CAGGCCAAGGGCAGTT-1
CAGGCCATCTCGCTAT	CAGGCCAAGTCGCTAT	CAGGCCAAGTCGCTAT-1
CAGGCCATCTTGTACC	CAGGCCAAGTTGTACC	CAGGCCAAGTTGTACC-1
CAGGCCAGTAATGCTC	CAGGCCACAAATGCTC	CAGGCCACAAATGCTC-1
CAGGCCAGTACCGGAA	CAGGCCACAACCGGAA	CAGGCCACAACCGGAA-1
CAGGCCACAGTTCGAT	CAGGCCAGTGTTCGAT	CAGGCCAGTGTTCGAT-1
CAGGCCAAGCTAAGTG	CAGGCCATCCTAAGTG	CAGGCCATCCTAAGTG-1
CAGGGCTTCATGCAGC	CAGGGCTAGATGCAGC	CAGGGCTAGATGCAGC-1
CAGGGCTTCCACTGGA	CAGGGCTAGCACTGGA	CAGGGCTAGCACTGGA-1
CAGGGCTTCTAGAATC	CAGGGCTAGTAGAATC	CAGGGCTAGTAGAATC-1
CAGGGCTCACCCGCAA	CAGGGCTGTCCCGCAA	CAGGGCTGTCCCGCAA-1
CAGGGCTCACTTAGTG	CAGGGCTGTCTTAGTG	CAGGGCTGTCTTAGTG-1
CAGGGCTCAGATGTAA	CAGGGCTGTGATGTAA	CAGGGCTGTGATGTAA-1
CAGGGCTCAGTTCGAT	CAGGGCTGTGTTCGAT	CAGGGCTGTGTTCGAT-1
CAGGGCTCATGGACCC	CAGGGCTGTTGGACCC	CAGGGCTGTTGGACCC-1
CAGGTATTCCATTGTC	CAGGTATAGCATTGTC	CAGGTATAGCATTGTC-1
CAGGTATTCTAGTCCT	CAGGTATAGTAGTCCT	CAGGTATAGTAGTCCT-1
CAGTGCGTCCTGACAG	CAGTGCGAGCTGACAG	CAGTGCGAGCTGACAG-1
CAGTGCGGTGGAAGTC	CAGTGCGCAGGAAGTC	CAGTGCGCAGGAAGTC-1
CAGTGCGCATCATCGA	CAGTGCGGTTCATCGA	CAGTGCGGTTCATCGA-1
CAGTGCGAGAAACTGC	CAGTGCGTCAAACTGC	CAGTGCGTCAAACTGC-1
CAGTTAGAGTCCGTGT	CAGTTAGTCTCCGTGT	CAGTTAGTCTCCGTGT-1
CAGTTCCGTAATGCTC	CAGTTCCCAAATGCTC	CAGTTCCCAAATGCTC-1
CAGTTCCGTGCACAAG	CAGTTCCCAGCACAAG	CAGTTCCCAGCACAAG-1
CAGTTCCCATTCGTAG	CAGTTCCGTTTCGTAG	CAGTTCCGTTTCGTAG-1
CATAAGCCAAGAGCTG	CATAAGCGTAGAGCTG	CATAAGCGTAGAGCTG-1
CATAAGCAGGCAAGAG	CATAAGCTCGCAAGAG	CATAAGCTCGCAAGAG-1
CATACAGTCCATGGGT	CATACAGAGCATGGGT	CATACAGAGCATGGGT-1
CATACAGTCCTAATCC	CATACAGAGCTAATCC	CATACAGAGCTAATCC-1
CATACAGCAAGCTTAC	CATACAGGTAGCTTAC	CATACAGGTAGCTTAC-1
CATACAGAGCTCTGCA	CATACAGTCCTCTGCA	CATACAGTCCTCTGCA-1
CATACCCTCCATGCAG	CATACCCAGCATGCAG	CATACCCAGCATGCAG-1
CATACCCAGCATAGGT	CATACCCTCCATAGGT	CATACCCTCCATAGGT-1
CATACTTTCATTGTGA	CATACTTAGATTGTGA	CATACTTAGATTGTGA-1
CATACTTTCCTCACTA	CATACTTAGCTCACTA	CATACTTAGCTCACTA-1
CATACTTGTGTCAGAG	CATACTTCAGTCAGAG	CATACTTCAGTCAGAG-1
CATAGACCACACTAGT	CATAGACGTCACTAGT	CATAGACGTCACTAGT-1
CATAGACAGAAGGACG	CATAGACTCAAGGACG	CATAGACTCAAGGACG-1
CATCAAGCAATGAGGC	CATCAAGGTATGAGGC	CATCAAGGTATGAGGC-1
CATCAAGAGGTGGGAA	CATCAAGTCGTGGGAA	CATCAAGTCGTGGGAA-1
CATCCACTCGACTAAT	CATCCACAGGACTAAT	CATCCACAGGACTAAT-1
CATCCACTCGTGGGTT	CATCCACAGGTGGGTT	CATCCACAGGTGGGTT-1
CATCCACTCTAAACAC	CATCCACAGTAAACAC	CATCCACAGTAAACAC-1
CATCCACGTGGGAATC	CATCCACCAGGGAATC	CATCCACCAGGGAATC-1
CATCCACCAATTCCGA	CATCCACGTATTCCGA	CATCCACGTATTCCGA-1
CATCCACCATAAACAG	CATCCACGTTAAACAG	CATCCACGTTAAACAG-1
CATCCCAGTTCCTTGC	CATCCCACATCCTTGC	CATCCCACATCCTTGC-1
CATCCCAAGGCAATTG	CATCCCATCGCAATTG	CATCCCATCGCAATTG-1
CATCCCAAGTCGCCTA	CATCCCATCTCGCCTA	CATCCCATCTCGCCTA-1
CATCCGTTCAGGCCAT	CATCCGTAGAGGCCAT	CATCCGTAGAGGCCAT-1
CATCCGTTCATGGCAC	CATCCGTAGATGGCAC	CATCCGTAGATGGCAC-1
CATCCGTGTGGCGAAT	CATCCGTCAGGCGAAT	CATCCGTCAGGCGAAT-1
CATCCGTCAAACTAAG	CATCCGTGTAACTAAG	CATCCGTGTAACTAAG-1
CATCCGTCATCGAAGG	CATCCGTGTTCGAAGG	CATCCGTGTTCGAAGG-1
CATCGCTCAGCATGAG	CATCGCTGTGCATGAG	CATCGCTGTGCATGAG-1
CATCGCTCAGCGCTCA	CATCGCTGTGCGCTCA	CATCGCTGTGCGCTCA-1
CATCGCTCAGTGTACT	CATCGCTGTGTGTACT	CATCGCTGTGTGTACT-1
CATCGCTCATACGGAG	CATCGCTGTTACGGAG	CATCGCTGTTACGGAG-1
CATCGCTAGCAGTACA	CATCGCTTCCAGTACA	CATCGCTTCCAGTACA-1
CATCGGGTCAGTGTTA	CATCGGGAGAGTGTTA	CATCGGGAGAGTGTTA-1
CATCGGGGTAATACGA	CATCGGGCAAATACGA	CATCGGGCAAATACGA-1
CATCGGGGTCGGTAGA	CATCGGGCACGGTAGA	CATCGGGCACGGTAGA-1
CATCGGGAGTCCCATG	CATCGGGTCTCCCATG	CATCGGGTCTCCCATG-1
CATCGTCTCTGCTCGC	CATCGTCAGTGCTCGC	CATCGTCAGTGCTCGC-1
CATCGTCGTAGAGGCT	CATCGTCCAAGAGGCT	CATCGTCCAAGAGGCT-1
CATCGTCGTTGATAGA	CATCGTCCATGATAGA	CATCGTCCATGATAGA-1
CATCGTCCAGGCCTCA	CATCGTCGTGGCCTCA	CATCGTCGTGGCCTCA-1
CATGAGTTCATCCCGC	CATGAGTAGATCCCGC	CATGAGTAGATCCCGC-1
CATGAGTGTAGGCAAC	CATGAGTCAAGGCAAC	CATGAGTCAAGGCAAC-1
CATGAGTGTATGACCT	CATGAGTCAATGACCT	CATGAGTCAATGACCT-1
CATGAGTCAGACTCGC	CATGAGTGTGACTCGC	CATGAGTGTGACTCGC-1
CATGAGTAGGACGATT	CATGAGTTCGACGATT	CATGAGTTCGACGATT-1
CATGAGTAGTTTGCGC	CATGAGTTCTTTGCGC	CATGAGTTCTTTGCGC-1
CATGCAATCAGGTCAC	CATGCAAAGAGGTCAC	CATGCAAAGAGGTCAC-1
CATGCAATCCTCCCTT	CATGCAAAGCTCCCTT	CATGCAAAGCTCCCTT-1
CATGCAATCGCACGAT	CATGCAAAGGCACGAT	CATGCAAAGGCACGAT-1
CATGCAATCTAACGTA	CATGCAAAGTAACGTA	CATGCAAAGTAACGTA-1
CATGCAAGTATAGGAT	CATGCAACAATAGGAT	CATGCAACAATAGGAT-1
CATGCAACAGGTGATG	CATGCAAGTGGTGATG	CATGCAAGTGGTGATG-1
CATGCCTTCCCTGACC	CATGCCTAGCCTGACC	CATGCCTAGCCTGACC-1
CATGCCTGTGAAATTG	CATGCCTCAGAAATTG	CATGCCTCAGAAATTG-1
CATGCGGTCCCGAATG	CATGCGGAGCCGAATG	CATGCGGAGCCGAATG-1
CATGCGGTCTATGAGT	CATGCGGAGTATGAGT	CATGCGGAGTATGAGT-1
CATGCGGGTCACACGC	CATGCGGCACACACGC	CATGCGGCACACACGC-1
CATGCGGGTGCCGGTT	CATGCGGCAGCCGGTT	CATGCGGCAGCCGGTT-1
CATGCGGGTGGTATGG	CATGCGGCAGGTATGG	CATGCGGCAGGTATGG-1
CATGCGGCACTGTGGC	CATGCGGGTCTGTGGC	CATGCGGGTCTGTGGC-1
CATGCTCTCTGGATTA	CATGCTCAGTGGATTA	CATGCTCAGTGGATTA-1
CATGCTCTCTTGCCCG	CATGCTCAGTTGCCCG	CATGCTCAGTTGCCCG-1
CATGCTCGTCCGTCGA	CATGCTCCACCGTCGA	CATGCTCCACCGTCGA-1
CATGCTCGTTTCATCT	CATGCTCCATTCATCT	CATGCTCCATTCATCT-1
CATGCTCCAAGCACAG	CATGCTCGTAGCACAG	CATGCTCGTAGCACAG-1
CATGCTCCAGCGAGTA	CATGCTCGTGCGAGTA	CATGCTCGTGCGAGTA-1
CATGCTCCATATGACC	CATGCTCGTTATGACC	CATGCTCGTTATGACC-1
CATGCTCAGGCGGACT	CATGCTCTCGCGGACT	CATGCTCTCGCGGACT-1
CATGCTCAGGGCATCG	CATGCTCTCGGCATCG	CATGCTCTCGGCATCG-1
CATGCTCAGTGATTCT	CATGCTCTCTGATTCT	CATGCTCTCTGATTCT-1
CATGGTATCATTGACA	CATGGTAAGATTGACA	CATGGTAAGATTGACA-1
CATGGTATCCAAATGT	CATGGTAAGCAAATGT	CATGGTAAGCAAATGT-1
CATGGTATCCCACAAG	CATGGTAAGCCACAAG	CATGGTAAGCCACAAG-1
CATGGTAGTAACACGG	CATGGTACAAACACGG	CATGGTACAAACACGG-1
CATGGTACACAAATCC	CATGGTAGTCAAATCC	CATGGTAGTCAAATCC-1
CATGGTACACCTTTGC	CATGGTAGTCCTTTGC	CATGGTAGTCCTTTGC-1
CATGGTAAGCGATAGT	CATGGTATCCGATAGT	CATGGTATCCGATAGT-1
CATTCATTCAGTGTTA	CATTCATAGAGTGTTA	CATTCATAGAGTGTTA-1
CATTCATTCGCTCCCA	CATTCATAGGCTCCCA	CATTCATAGGCTCCCA-1
CATTCATGTGACTGCC	CATTCATCAGACTGCC	CATTCATCAGACTGCC-1
CATTCATCAACCTAGT	CATTCATGTACCTAGT	CATTCATGTACCTAGT-1
CATTCATCACTCAGGC	CATTCATGTCTCAGGC	CATTCATGTCTCAGGC-1
CATTCATAGAGCAATC	CATTCATTCAGCAATC	CATTCATTCAGCAATC-1
CATTCCGTCGTTGACG	CATTCCGAGGTTGACG	CATTCCGAGGTTGACG-1
CATTCCGGTCAGCTGC	CATTCCGCACAGCTGC	CATTCCGCACAGCTGC-1
CATTCCGCACTCAGGC	CATTCCGGTCTCAGGC	CATTCCGGTCTCAGGC-1
CATTCCGAGTCATTGT	CATTCCGTCTCATTGT	CATTCCGTCTCATTGT-1
CATTCTAAGATTTACC	CATTCTATCATTTACC	CATTCTATCATTTACC-1
CATTGAGGTAGTGGCA	CATTGAGCAAGTGGCA	CATTGAGCAAGTGGCA-1
CATTGAGCACCCTGAG	CATTGAGGTCCCTGAG	CATTGAGGTCCCTGAG-1
CATTGAGCATATGTCG	CATTGAGGTTATGTCG	CATTGAGGTTATGTCG-1
CATTGCCTCCAATAAC	CATTGCCAGCAATAAC	CATTGCCAGCAATAAC-1
CATTGCCCAACTTGTG	CATTGCCGTACTTGTG	CATTGCCGTACTTGTG-1
CATTGCCCACGCGGTT	CATTGCCGTCGCGGTT	CATTGCCGTCGCGGTT-1
CATTGTTTCACTTCGT	CATTGTTAGACTTCGT	CATTGTTAGACTTCGT-1
CATTGTTTCGATTTCC	CATTGTTAGGATTTCC	CATTGTTAGGATTTCC-1
CATTGTTTCGATTTGA	CATTGTTAGGATTTGA	CATTGTTAGGATTTGA-1
CATTGTTGTGACCCGT	CATTGTTCAGACCCGT	CATTGTTCAGACCCGT-1
CATTGTTCAATCCTTT	CATTGTTGTATCCTTT	CATTGTTGTATCCTTT-1
CATTGTTCACCGGTCA	CATTGTTGTCCGGTCA	CATTGTTGTCCGGTCA-1
CATTGTTAGAGCGGAA	CATTGTTTCAGCGGAA	CATTGTTTCAGCGGAA-1
CATTTCATCACTGAGC	CATTTCAAGACTGAGC	CATTTCAAGACTGAGC-1
CATTTCATCGTAGTCG	CATTTCAAGGTAGTCG	CATTTCAAGGTAGTCG-1
CATTTCACAAGAGATT	CATTTCAGTAGAGATT	CATTTCAGTAGAGATT-1
CCAAGCGTCAAGGCTC	CCAAGCGAGAAGGCTC	CCAAGCGAGAAGGCTC-1
CCAAGCGGTGACATCT	CCAAGCGCAGACATCT	CCAAGCGCAGACATCT-1
CCAAGCGGTTCATCCC	CCAAGCGCATCATCCC	CCAAGCGCATCATCCC-1
CCAAGCGAGGCTAGCG	CCAAGCGTCGCTAGCG	CCAAGCGTCGCTAGCG-1
CCAATGAGTTCATCTT	CCAATGACATCATCTT	CCAATGACATCATCTT-1
CCAATTTGTCATAACC	CCAATTTCACATAACC	CCAATTTCACATAACC-1
CCAATTTCAAAGACCG	CCAATTTGTAAGACCG	CCAATTTGTAAGACCG-1
CCAATTTCATAAGAAC	CCAATTTGTTAAGAAC	CCAATTTGTTAAGAAC-1
CCAATTTCATGCAACT	CCAATTTGTTGCAACT	CCAATTTGTTGCAACT-1
CCAATTTCATGCATTG	CCAATTTGTTGCATTG	CCAATTTGTTGCATTG-1
CCAATTTAGCCATGGG	CCAATTTTCCCATGGG	CCAATTTTCCCATGGG-1
CCAATTTAGTACTTCA	CCAATTTTCTACTTCA	CCAATTTTCTACTTCA-1
CCACAAATCGTACATA	CCACAAAAGGTACATA	CCACAAAAGGTACATA-1
CCACAAAGTCATATCG	CCACAAACACATATCG	CCACAAACACATATCG-1
CCACAAACATCAAACC	CCACAAAGTTCAAACC	CCACAAAGTTCAAACC-1
CCACACTGTACAGATA	CCACACTCAACAGATA	CCACACTCAACAGATA-1
CCACACTGTATGGCAG	CCACACTCAATGGCAG	CCACACTCAATGGCAG-1
CCACCATTCGGCAATC	CCACCATAGGGCAATC	CCACCATAGGGCAATC-1
CCACCATTCTGTACAA	CCACCATAGTGTACAA	CCACCATAGTGTACAA-1
CCACCATAGTCGGTAA	CCACCATTCTCGGTAA	CCACCATTCTCGGTAA-1
CCACGAGAGACATTGG	CCACGAGTCACATTGG	CCACGAGTCACATTGG-1
CCACGTTTCGGCGAAG	CCACGTTAGGGCGAAG	CCACGTTAGGGCGAAG-1
CCACGTTCACCTCCAT	CCACGTTGTCCTCCAT	CCACGTTGTCCTCCAT-1
CCACGTTCAGGATCAG	CCACGTTGTGGATCAG	CCACGTTGTGGATCAG-1
CCACGTTAGGGAAGGT	CCACGTTTCGGAAGGT	CCACGTTTCGGAAGGT-1
CCACGTTAGGGACTGC	CCACGTTTCGGACTGC	CCACGTTTCGGACTGC-1
CCACGTTAGGTAGTCA	CCACGTTTCGTAGTCA	CCACGTTTCGTAGTCA-1
CCACTTGTCGATACCG	CCACTTGAGGATACCG	CCACTTGAGGATACCG-1
CCACTTGGTTGTAACC	CCACTTGCATGTAACC	CCACTTGCATGTAACC-1
CCACTTGCAATCGAGG	CCACTTGGTATCGAGG	CCACTTGGTATCGAGG-1
CCACTTGCAGATCATC	CCACTTGGTGATCATC	CCACTTGGTGATCATC-1
CCACTTGAGGGAGTGA	CCACTTGTCGGAGTGA	CCACTTGTCGGAGTGA-1
CCATAAGGTAAGTGTA	CCATAAGCAAAGTGTA	CCATAAGCAAAGTGTA-1
CCATAAGCACGGAACA	CCATAAGGTCGGAACA	CCATAAGGTCGGAACA-1
CCATAAGAGAACTCTT	CCATAAGTCAACTCTT	CCATAAGTCAACTCTT-1
CCATAAGAGATCTCTA	CCATAAGTCATCTCTA	CCATAAGTCATCTCTA-1
CCATCACGTGGGAGAG	CCATCACCAGGGAGAG	CCATCACCAGGGAGAG-1
CCATCACGTTACTTTC	CCATCACCATACTTTC	CCATCACCATACTTTC-1
CCATCACCAACCCGAC	CCATCACGTACCCGAC	CCATCACGTACCCGAC-1
CCATCACAGGATTGAC	CCATCACTCGATTGAC	CCATCACTCGATTGAC-1
CCCAACTTCCATGGGT	CCCAACTAGCATGGGT	CCCAACTAGCATGGGT-1
CCCAACTCAAACCCGC	CCCAACTGTAACCCGC	CCCAACTGTAACCCGC-1
CCCATTGGTAAGACTA	CCCATTGCAAAGACTA	CCCATTGCAAAGACTA-1
CCCATTGGTAAGCTCT	CCCATTGCAAAGCTCT	CCCATTGCAAAGCTCT-1
CCCATTGGTCGACTAT	CCCATTGCACGACTAT	CCCATTGCACGACTAT-1
CCCATTGGTCGGCTAC	CCCATTGCACGGCTAC	CCCATTGCACGGCTAC-1
CCCATTGGTTACCAGT	CCCATTGCATACCAGT	CCCATTGCATACCAGT-1
CCCATTGCACTGATAC	CCCATTGGTCTGATAC	CCCATTGGTCTGATAC-1
CCCATTGCAGGCTCTG	CCCATTGGTGGCTCTG	CCCATTGGTGGCTCTG-1
CCCGAAGTCTCTTCCC	CCCGAAGAGTCTTCCC	CCCGAAGAGTCTTCCC-1
CCCGAAGTCTGGTCAG	CCCGAAGAGTGGTCAG	CCCGAAGAGTGGTCAG-1
CCCGAAGGTGCCATTA	CCCGAAGCAGCCATTA	CCCGAAGCAGCCATTA-1
CCCGAAGGTGGATGAC	CCCGAAGCAGGATGAC	CCCGAAGCAGGATGAC-1
CCCGAAGCAATCTTCT	CCCGAAGGTATCTTCT	CCCGAAGGTATCTTCT-1
CCCGGAATCCGCCTCA	CCCGGAAAGCGCCTCA	CCCGGAAAGCGCCTCA-1
CCCGGAAGTACAAAGT	CCCGGAACAACAAAGT	CCCGGAACAACAAAGT-1
CCCGGAAAGCTATTGT	CCCGGAATCCTATTGT	CCCGGAATCCTATTGT-1
CCCTCAATCCCTATTG	CCCTCAAAGCCTATTG	CCCTCAAAGCCTATTG-1
CCCTCAAGTGAAGCTG	CCCTCAACAGAAGCTG	CCCTCAACAGAAGCTG-1
CCCTCAAGTTAGGTAA	CCCTCAACATAGGTAA	CCCTCAACATAGGTAA-1
CCCTCAAGTTCTAGAC	CCCTCAACATCTAGAC	CCCTCAACATCTAGAC-1
CCCTCAAAGGACACTA	CCCTCAATCGACACTA	CCCTCAATCGACACTA-1
CCCTCAAAGTATGTGG	CCCTCAATCTATGTGG	CCCTCAATCTATGTGG-1
CCCTCAAAGTCTGAGA	CCCTCAATCTCTGAGA	CCCTCAATCTCTGAGA-1
CCCTCTCCATCTTCAT	CCCTCTCGTTCTTCAT	CCCTCTCGTTCTTCAT-1
CCCTCTCAGGAACGCC	CCCTCTCTCGAACGCC	CCCTCTCTCGAACGCC-1
CCCTGATCATGCATCA	CCCTGATGTTGCATCA	CCCTGATGTTGCATCA-1
CCCTGATCATGTGGCC	CCCTGATGTTGTGGCC	CCCTGATGTTGTGGCC-1
CCCTGATAGCTTTAGT	CCCTGATTCCTTTAGT	CCCTGATTCCTTTAGT-1
CCCTGATAGTTCCTAA	CCCTGATTCTTCCTAA	CCCTGATTCTTCCTAA-1
CCCTTAGTCCATGGGT	CCCTTAGAGCATGGGT	CCCTTAGAGCATGGGT-1
CCCTTAGGTCGACAAG	CCCTTAGCACGACAAG	CCCTTAGCACGACAAG-1
CCCTTAGAGCTACCAC	CCCTTAGTCCTACCAC	CCCTTAGTCCTACCAC-1
CCGAACGTCGTGATCG	CCGAACGAGGTGATCG	CCGAACGAGGTGATCG-1
CCGAACGGTTAAGATG	CCGAACGCATAAGATG	CCGAACGCATAAGATG-1
CCGAACGGTTGGGAAC	CCGAACGCATGGGAAC	CCGAACGCATGGGAAC-1
CCGAACGCACATCGGC	CCGAACGGTCATCGGC	CCGAACGGTCATCGGC-1
CCGAACGCAGCAACAG	CCGAACGGTGCAACAG	CCGAACGGTGCAACAG-1
CCGAACGAGAGAGTTC	CCGAACGTCAGAGTTC	CCGAACGTCAGAGTTC-1
CCGATCTGTCTCCGAG	CCGATCTCACTCCGAG	CCGATCTCACTCCGAG-1
CCGATCTCATCAATCG	CCGATCTGTTCAATCG	CCGATCTGTTCAATCG-1
CCGATCTCATGGATCT	CCGATCTGTTGGATCT	CCGATCTGTTGGATCT-1
CCGATGGTCTAATACG	CCGATGGAGTAATACG	CCGATGGAGTAATACG-1
CCGATGGGTATAACGA	CCGATGGCAATAACGA	CCGATGGCAATAACGA-1
CCGATGGCAATACAGA	CCGATGGGTATACAGA	CCGATGGGTATACAGA-1
CCGATGGCACACTCTC	CCGATGGGTCACTCTC	CCGATGGGTCACTCTC-1
CCGCAAGTCGCTGAAC	CCGCAAGAGGCTGAAC	CCGCAAGAGGCTGAAC-1
CCGCAAGGTTACAGCT	CCGCAAGCATACAGCT	CCGCAAGCATACAGCT-1
CCGCAAGGTTGGGATG	CCGCAAGCATGGGATG	CCGCAAGCATGGGATG-1
CCGCAAGCACATCCCT	CCGCAAGGTCATCCCT	CCGCAAGGTCATCCCT-1
CCGCAAGCATCCGCAG	CCGCAAGGTTCCGCAG	CCGCAAGGTTCCGCAG-1
CCGGACATCCATGATA	CCGGACAAGCATGATA	CCGGACAAGCATGATA-1
CCGGACATCCTTCATG	CCGGACAAGCTTCATG	CCGGACAAGCTTCATG-1
CCGGACATCGGTAGCT	CCGGACAAGGGTAGCT	CCGGACAAGGGTAGCT-1
CCGGACAGTATTTCGG	CCGGACACAATTTCGG	CCGGACACAATTTCGG-1
CCGGACAGTCCCTATC	CCGGACACACCCTATC	CCGGACACACCCTATC-1
CCGGACAGTGGCTCTG	CCGGACACAGGCTCTG	CCGGACACAGGCTCTG-1
CCGGACACATGGGTAG	CCGGACAGTTGGGTAG	CCGGACAGTTGGGTAG-1
CCGGGTATCGCACCAA	CCGGGTAAGGCACCAA	CCGGGTAAGGCACCAA-1
CCGGGTAGTAGAGTTA	CCGGGTACAAGAGTTA	CCGGGTACAAGAGTTA-1
CCGGGTAGTTGTGGCC	CCGGGTACATGTGGCC	CCGGGTACATGTGGCC-1
CCGGGTACACGTTGCG	CCGGGTAGTCGTTGCG	CCGGGTAGTCGTTGCG-1
CCGGGTACAGGTTTAC	CCGGGTAGTGGTTTAC	CCGGGTAGTGGTTTAC-1
CCGGGTACAGTGCCTG	CCGGGTAGTGTGCCTG	CCGGGTAGTGTGCCTG-1
CCGGGTAAGCAAACCA	CCGGGTATCCAAACCA	CCGGGTATCCAAACCA-1
CCGGTAGTCAAACTAC	CCGGTAGAGAAACTAC	CCGGTAGAGAAACTAC-1
CCGGTAGGTGAAACCG	CCGGTAGCAGAAACCG	CCGGTAGCAGAAACCG-1
CCGGTAGCAGTCGATT	CCGGTAGGTGTCGATT	CCGGTAGGTGTCGATT-1
CCGGTGATCCAACAGC	CCGGTGAAGCAACAGC	CCGGTGAAGCAACAGC-1
CCGGTGATCTGTAGTA	CCGGTGAAGTGTAGTA	CCGGTGAAGTGTAGTA-1
CCGGTGAGTGATACCT	CCGGTGACAGATACCT	CCGGTGACAGATACCT-1
CCGGTGACAGGGTTGA	CCGGTGAGTGGGTTGA	CCGGTGAGTGGGTTGA-1
CCGTAGGTCTGGGAAA	CCGTAGGAGTGGGAAA	CCGTAGGAGTGGGAAA-1
CCGTAGGGTATACCTG	CCGTAGGCAATACCTG	CCGTAGGCAATACCTG-1
CCGTAGGGTCAGCTGC	CCGTAGGCACAGCTGC	CCGTAGGCACAGCTGC-1
CCGTAGGGTTCAGTGT	CCGTAGGCATCAGTGT	CCGTAGGCATCAGTGT-1
CCGTAGGCACCGACGT	CCGTAGGGTCCGACGT	CCGTAGGGTCCGACGT-1
CCGTAGGAGCTACCAC	CCGTAGGTCCTACCAC	CCGTAGGTCCTACCAC-1
CCGTGAGGTTCGTGCG	CCGTGAGCATCGTGCG	CCGTGAGCATCGTGCG-1
CCGTGAGGTTGGCTGC	CCGTGAGCATGGCTGC	CCGTGAGCATGGCTGC-1
CCGTGAGCAGACAGGT	CCGTGAGGTGACAGGT	CCGTGAGGTGACAGGT-1
CCGTGAGCATGATGTC	CCGTGAGGTTGATGTC	CCGTGAGGTTGATGTC-1
CCGTGAGAGCGAACGC	CCGTGAGTCCGAACGC	CCGTGAGTCCGAACGC-1
CCGTGAGAGTGAATGC	CCGTGAGTCTGAATGC	CCGTGAGTCTGAATGC-1
CCGTTCATCAATACAC	CCGTTCAAGAATACAC	CCGTTCAAGAATACAC-1
CCGTTCAGTCGGCACT	CCGTTCACACGGCACT	CCGTTCACACGGCACT-1
CCGTTCACACCGGTGT	CCGTTCAGTCCGGTGT	CCGTTCAGTCCGGTGT-1
CCGTTCACAGATACTC	CCGTTCAGTGATACTC	CCGTTCAGTGATACTC-1
CCGTTCAAGTCGGTCT	CCGTTCATCTCGGTCT	CCGTTCATCTCGGTCT-1
CCTAACCTCAGGGCGA	CCTAACCAGAGGGCGA	CCTAACCAGAGGGCGA-1
CCTAACCTCTCATAGA	CCTAACCAGTCATAGA	CCTAACCAGTCATAGA-1
CCTAACCGTTCGGATT	CCTAACCCATCGGATT	CCTAACCCATCGGATT-1
CCTAACCCACCAACGC	CCTAACCGTCCAACGC	CCTAACCGTCCAACGC-1
CCTAACCCATAAGGGC	CCTAACCGTTAAGGGC	CCTAACCGTTAAGGGC-1
CCTAACCAGGACGTCG	CCTAACCTCGACGTCG	CCTAACCTCGACGTCG-1
CCTAAGATCCGATGGT	CCTAAGAAGCGATGGT	CCTAAGAAGCGATGGT-1
CCTAAGATCTCTCGTA	CCTAAGAAGTCTCGTA	CCTAAGAAGTCTCGTA-1
CCTAAGAAGGACGATT	CCTAAGATCGACGATT	CCTAAGATCGACGATT-1
CCTAAGAAGGCTACGG	CCTAAGATCGCTACGG	CCTAAGATCGCTACGG-1
CCTACGTTCTCACAGG	CCTACGTAGTCACAGG	CCTACGTAGTCACAGG-1
CCTACGTCAACGGGAT	CCTACGTGTACGGGAT	CCTACGTGTACGGGAT-1
CCTATCGTCATGAAGG	CCTATCGAGATGAAGG	CCTATCGAGATGAAGG-1
CCTATCGTCCGCCGTT	CCTATCGAGCGCCGTT	CCTATCGAGCGCCGTT-1
CCTATCGGTAGGACAC	CCTATCGCAAGGACAC	CCTATCGCAAGGACAC-1
CCTATCGGTATACGCT	CCTATCGCAATACGCT	CCTATCGCAATACGCT-1
CCTATCGGTATCGTCA	CCTATCGCAATCGTCA	CCTATCGCAATCGTCA-1
CCTATCGCAACTGACT	CCTATCGGTACTGACT	CCTATCGGTACTGACT-1
CCTATCGAGAGGACGA	CCTATCGTCAGGACGA	CCTATCGTCAGGACGA-1
CCTCAACTCTTGCTGT	CCTCAACAGTTGCTGT	CCTCAACAGTTGCTGT-1
CCTCAACGTAGTAGTA	CCTCAACCAAGTAGTA	CCTCAACCAAGTAGTA-1
CCTCAACGTGCATGCC	CCTCAACCAGCATGCC	CCTCAACCAGCATGCC-1
CCTCAACAGCTCAGGG	CCTCAACTCCTCAGGG	CCTCAACTCCTCAGGG-1
CCTCAACAGGAGTCCG	CCTCAACTCGAGTCCG	CCTCAACTCGAGTCCG-1
CCTCAACAGGTGCGAC	CCTCAACTCGTGCGAC	CCTCAACTCGTGCGAC-1
CCTCACATCCATGGGT	CCTCACAAGCATGGGT	CCTCACAAGCATGGGT-1
CCTCACAGTCATACTG	CCTCACACACATACTG	CCTCACACACATACTG-1
CCTCACAGTTGACGGA	CCTCACACATGACGGA	CCTCACACATGACGGA-1
CCTCACACAACCCGCA	CCTCACAGTACCCGCA	CCTCACAGTACCCGCA-1
CCTCACAAGCTATTTG	CCTCACATCCTATTTG	CCTCACATCCTATTTG-1
CCTCACAAGTGGGAGA	CCTCACATCTGGGAGA	CCTCACATCTGGGAGA-1
CCTCAGTTCGAGTACC	CCTCAGTAGGAGTACC	CCTCAGTAGGAGTACC-1
CCTCAGTTCGTTGGTG	CCTCAGTAGGTTGGTG	CCTCAGTAGGTTGGTG-1
CCTCAGTGTAAGAGTT	CCTCAGTCAAAGAGTT	CCTCAGTCAAAGAGTT-1
CCTCAGTGTGTCAACT	CCTCAGTCAGTCAACT	CCTCAGTCAGTCAACT-1
CCTCATGCAAGGGTAC	CCTCATGGTAGGGTAC	CCTCATGGTAGGGTAC-1
CCTCCAACAACGCTAT	CCTCCAAGTACGCTAT	CCTCCAAGTACGCTAT-1
CCTCCAAAGGCTTAAG	CCTCCAATCGCTTAAG	CCTCCAATCGCTTAAG-1
CCTCCTCCAAATCAGA	CCTCCTCGTAATCAGA	CCTCCTCGTAATCAGA-1
CCTCCTCCATACAGCT	CCTCCTCGTTACAGCT	CCTCCTCGTTACAGCT-1
CCTCCTCAGTCGCAGG	CCTCCTCTCTCGCAGG	CCTCCTCTCTCGCAGG-1
CCTCTAGTCTATAGAC	CCTCTAGAGTATAGAC	CCTCTAGAGTATAGAC-1
CCTCTAGTCTGAACAT	CCTCTAGAGTGAACAT	CCTCTAGAGTGAACAT-1
CCTCTAGAGTTTCTAG	CCTCTAGTCTTTCTAG	CCTCTAGTCTTTCTAG-1
CCTCTCCTCATACATG	CCTCTCCAGATACATG	CCTCTCCAGATACATG-1
CCTCTCCCAACCTAAC	CCTCTCCGTACCTAAC	CCTCTCCGTACCTAAC-1
CCTCTCCCATAGGACG	CCTCTCCGTTAGGACG	CCTCTCCGTTAGGACG-1
CCTCTCCCATGTGGAG	CCTCTCCGTTGTGGAG	CCTCTCCGTTGTGGAG-1
CCTCTCCAGCGTGGGT	CCTCTCCTCCGTGGGT	CCTCTCCTCCGTGGGT-1
CCTGCATTCGCCATAG	CCTGCATAGGCCATAG	CCTGCATAGGCCATAG-1
CCTGCATAGAGGAAAT	CCTGCATTCAGGAAAT	CCTGCATTCAGGAAAT-1
CCTGCATAGGCCTTTG	CCTGCATTCGCCTTTG	CCTGCATTCGCCTTTG-1
CCTGTTGTCGTAGCCA	CCTGTTGAGGTAGCCA	CCTGTTGAGGTAGCCA-1
CCTGTTGCACGCATCG	CCTGTTGGTCGCATCG	CCTGTTGGTCGCATCG-1
CCTGTTGCATACGATC	CCTGTTGGTTACGATC	CCTGTTGGTTACGATC-1
CCTGTTGAGGGAATGG	CCTGTTGTCGGAATGG	CCTGTTGTCGGAATGG-1
CCTGTTGAGTTTGCTA	CCTGTTGTCTTTGCTA	CCTGTTGTCTTTGCTA-1
CCTTCAGTCTGGGAAA	CCTTCAGAGTGGGAAA	CCTTCAGAGTGGGAAA-1
CCTTCAGCAGTTAACC	CCTTCAGGTGTTAACC	CCTTCAGGTGTTAACC-1
CCTTGTGTCGGTTAAT	CCTTGTGAGGGTTAAT	CCTTGTGAGGGTTAAT-1
CCTTGTGGTAAGCTAA	CCTTGTGCAAAGCTAA	CCTTGTGCAAAGCTAA-1
CCTTGTGGTACAACAA	CCTTGTGCAACAACAA	CCTTGTGCAACAACAA-1
CCTTGTGAGTGTGTGA	CCTTGTGTCTGTGTGA	CCTTGTGTCTGTGTGA-1
CCTTTGGGTGAGGTTG	CCTTTGGCAGAGGTTG	CCTTTGGCAGAGGTTG-1
CCTTTGGGTTAACTCG	CCTTTGGCATAACTCG	CCTTTGGCATAACTCG-1
CCTTTGGCACGTGGTC	CCTTTGGGTCGTGGTC	CCTTTGGGTCGTGGTC-1
CCTTTGGAGCAGCTCT	CCTTTGGTCCAGCTCT	CCTTTGGTCCAGCTCT-1
CGAAGGATCCGTATGG	CGAAGGAAGCGTATGG	CGAAGGAAGCGTATGG-1
CGAAGGATCCGTTAGG	CGAAGGAAGCGTTAGG	CGAAGGAAGCGTTAGG-1
CGAAGGACAGACCTGC	CGAAGGAGTGACCTGC	CGAAGGAGTGACCTGC-1
CGAAGTTGTATAGTAG	CGAAGTTCAATAGTAG	CGAAGTTCAATAGTAG-1
CGAAGTTGTCGAAGAC	CGAAGTTCACGAAGAC	CGAAGTTCACGAAGAC-1
CGAAGTTCAATAGGGC	CGAAGTTGTATAGGGC	CGAAGTTGTATAGGGC-1
CGAAGTTCATCGAGCC	CGAAGTTGTTCGAGCC	CGAAGTTGTTCGAGCC-1
CGAAGTTAGATGCTAG	CGAAGTTTCATGCTAG	CGAAGTTTCATGCTAG-1
CGAATTGGTCTCCACT	CGAATTGCACTCCACT	CGAATTGCACTCCACT-1
CGAATTGCAAGAGATT	CGAATTGGTAGAGATT	CGAATTGGTAGAGATT-1
CGAATTGCACGAGCTC	CGAATTGGTCGAGCTC	CGAATTGGTCGAGCTC-1
CGAATTGAGGGACCAC	CGAATTGTCGGACCAC	CGAATTGTCGGACCAC-1
CGACAGCTCTAACGAT	CGACAGCAGTAACGAT	CGACAGCAGTAACGAT-1
CGACAGCTCTGGGAAA	CGACAGCAGTGGGAAA	CGACAGCAGTGGGAAA-1
CGACAGCTCTTCTCTT	CGACAGCAGTTCTCTT	CGACAGCAGTTCTCTT-1
CGACAGCGTAGTGCTT	CGACAGCCAAGTGCTT	CGACAGCCAAGTGCTT-1
CGACAGCCACGCATCG	CGACAGCGTCGCATCG	CGACAGCGTCGCATCG-1
CGACAGCCAGACTAAA	CGACAGCGTGACTAAA	CGACAGCGTGACTAAA-1
CGACAGCAGCCGAACG	CGACAGCTCCCGAACG	CGACAGCTCCCGAACG-1
CGAGAAGTCCTGGAGT	CGAGAAGAGCTGGAGT	CGAGAAGAGCTGGAGT-1
CGAGAAGTCTCGCTAT	CGAGAAGAGTCGCTAT	CGAGAAGAGTCGCTAT-1
CGAGAAGGTACACTAC	CGAGAAGCAACACTAC	CGAGAAGCAACACTAC-1
CGAGAAGGTGAACCGA	CGAGAAGCAGAACCGA	CGAGAAGCAGAACCGA-1
CGAGAAGGTGGTTCCG	CGAGAAGCAGGTTCCG	CGAGAAGCAGGTTCCG-1
CGAGAAGCAGTCTCCT	CGAGAAGGTGTCTCCT	CGAGAAGGTGTCTCCT-1
CGAGGAATCATCCCGC	CGAGGAAAGATCCCGC	CGAGGAAAGATCCCGC-1
CGAGGAATCCTGCCTG	CGAGGAAAGCTGCCTG	CGAGGAAAGCTGCCTG-1
CGAGGAAGTTAACCCA	CGAGGAACATAACCCA	CGAGGAACATAACCCA-1
CGAGGAAGTTTCACCC	CGAGGAACATTCACCC	CGAGGAACATTCACCC-1
CGAGGAACAGTCTTCC	CGAGGAAGTGTCTTCC	CGAGGAAGTGTCTTCC-1
CGAGGAAAGAGGGATG	CGAGGAATCAGGGATG	CGAGGAATCAGGGATG-1
CGAGGAAAGGAAACAA	CGAGGAATCGAAACAA	CGAGGAATCGAAACAA-1
CGAGGAAAGGACCCAG	CGAGGAATCGACCCAG	CGAGGAATCGACCCAG-1
CGAGGCTTCCATGGGT	CGAGGCTAGCATGGGT	CGAGGCTAGCATGGGT-1
CGAGGCTTCGACTGGT	CGAGGCTAGGACTGGT	CGAGGCTAGGACTGGT-1
CGAGGCTCAGAGATTA	CGAGGCTGTGAGATTA	CGAGGCTGTGAGATTA-1
CGAGGCTCAGCACGCT	CGAGGCTGTGCACGCT	CGAGGCTGTGCACGCT-1
CGAGGCTAGATGCCCT	CGAGGCTTCATGCCCT	CGAGGCTTCATGCCCT-1
CGAGTGCTCCGAACTG	CGAGTGCAGCGAACTG	CGAGTGCAGCGAACTG-1
CGAGTGCTCGTTTGAA	CGAGTGCAGGTTTGAA	CGAGTGCAGGTTTGAA-1
CGAGTGCCATCCGCGA	CGAGTGCGTTCCGCGA	CGAGTGCGTTCCGCGA-1
CGAGTGCAGCCGTAAA	CGAGTGCTCCCGTAAA	CGAGTGCTCCCGTAAA-1
CGAGTGCAGTCCTACG	CGAGTGCTCTCCTACG	CGAGTGCTCTCCTACG-1
CGAGTTATCTGCCAGA	CGAGTTAAGTGCCAGA	CGAGTTAAGTGCCAGA-1
CGAGTTATCTTGAAGT	CGAGTTAAGTTGAAGT	CGAGTTAAGTTGAAGT-1
CGAGTTAGTTGGGTTT	CGAGTTACATGGGTTT	CGAGTTACATGGGTTT-1
CGATCGGTCACCGTTT	CGATCGGAGACCGTTT	CGATCGGAGACCGTTT-1
CGATCGGGTCCAGTTA	CGATCGGCACCAGTTA	CGATCGGCACCAGTTA-1
CGATCGGGTTATTCGG	CGATCGGCATATTCGG	CGATCGGCATATTCGG-1
CGATCGGCAGTAAACA	CGATCGGGTGTAAACA	CGATCGGGTGTAAACA-1
CGATCGGCAGTGATGG	CGATCGGGTGTGATGG	CGATCGGGTGTGATGG-1
CGATCGGCATGTACGT	CGATCGGGTTGTACGT	CGATCGGGTTGTACGT-1
CGATCGGAGACCGACG	CGATCGGTCACCGACG	CGATCGGTCACCGACG-1
CGATCGGAGGCCTAGG	CGATCGGTCGCCTAGG	CGATCGGTCGCCTAGG-1
CGATGCGAGGGACGTC	CGATGCGTCGGACGTC	CGATGCGTCGGACGTC-1
CGATGGCGTCGGTAGA	CGATGGCCACGGTAGA	CGATGGCCACGGTAGA-1
CGATGGCCATGTCAGT	CGATGGCGTTGTCAGT	CGATGGCGTTGTCAGT-1
CGATGGCCATGTCATG	CGATGGCGTTGTCATG	CGATGGCGTTGTCATG-1
CGATGGCAGGTTCAGA	CGATGGCTCGTTCAGA	CGATGGCTCGTTCAGA-1
CGCAGGTTCTCGAATA	CGCAGGTAGTCGAATA	CGCAGGTAGTCGAATA-1
CGCAGGTGTCTGTCCT	CGCAGGTCACTGTCCT	CGCAGGTCACTGTCCT-1
CGCAGGTCACGATTTG	CGCAGGTGTCGATTTG	CGCAGGTGTCGATTTG-1
CGCAGGTCATAAACAG	CGCAGGTGTTAAACAG	CGCAGGTGTTAAACAG-1
CGCAGGTAGACTTCTA	CGCAGGTTCACTTCTA	CGCAGGTTCACTTCTA-1
CGCATAAGTAATTGCC	CGCATAACAAATTGCC	CGCATAACAAATTGCC-1
CGCATAAGTCCCTTGT	CGCATAACACCCTTGT	CGCATAACACCCTTGT-1
CGCATGGGTCAAGCCC	CGCATGGCACAAGCCC	CGCATGGCACAAGCCC-1
CGCATGGCAACCGGAA	CGCATGGGTACCGGAA	CGCATGGGTACCGGAA-1
CGCATGGCAATATGGA	CGCATGGGTATATGGA	CGCATGGGTATATGGA-1
CGCATGGCACAATCTG	CGCATGGGTCAATCTG	CGCATGGGTCAATCTG-1
CGCATGGCATCGGTAT	CGCATGGGTTCGGTAT	CGCATGGGTTCGGTAT-1
CGCATGGAGCGGTAGC	CGCATGGTCCGGTAGC	CGCATGGTCCGGTAGC-1
CGCCAGATCTATGACA	CGCCAGAAGTATGACA	CGCCAGAAGTATGACA-1
CGCCAGAGTTCGCCTT	CGCCAGACATCGCCTT	CGCCAGACATCGCCTT-1
CGCCAGACAAACTTCG	CGCCAGAGTAACTTCG	CGCCAGAGTAACTTCG-1
CGCCAGACAACCAATC	CGCCAGAGTACCAATC	CGCCAGAGTACCAATC-1
CGCCAGACAGGTAATA	CGCCAGAGTGGTAATA	CGCCAGAGTGGTAATA-1
CGCCAGACATTATGCG	CGCCAGAGTTTATGCG	CGCCAGAGTTTATGCG-1
CGCCAGAAGCCTTCCC	CGCCAGATCCCTTCCC	CGCCAGATCCCTTCCC-1
CGCCAGAAGCTGTTGC	CGCCAGATCCTGTTGC	CGCCAGATCCTGTTGC-1
CGCCAGAAGGCCAACG	CGCCAGATCGCCAACG	CGCCAGATCGCCAACG-1
CGCCAGAAGTCTCTTC	CGCCAGATCTCTCTTC	CGCCAGATCTCTCTTC-1
CGCCATTTCACCGCCT	CGCCATTAGACCGCCT	CGCCATTAGACCGCCT-1
CGCCATTGTGGTAGTG	CGCCATTCAGGTAGTG	CGCCATTCAGGTAGTG-1
CGCCATTGTTTCTCTA	CGCCATTCATTCTCTA	CGCCATTCATTCTCTA-1
CGCCATTAGGACACTA	CGCCATTTCGACACTA	CGCCATTTCGACACTA-1
CGCCATTAGGTTGTGA	CGCCATTTCGTTGTGA	CGCCATTTCGTTGTGA-1
CGCGTGATCCGTGTCC	CGCGTGAAGCGTGTCC	CGCGTGAAGCGTGTCC-1
CGCGTGAGTATACGAA	CGCGTGACAATACGAA	CGCGTGACAATACGAA-1
CGCGTGAGTTCAGCTA	CGCGTGACATCAGCTA	CGCGTGACATCAGCTA-1
CGCGTGACAAATGTGA	CGCGTGAGTAATGTGA	CGCGTGAGTAATGTGA-1
CGCGTGACAATGTGTC	CGCGTGAGTATGTGTC	CGCGTGAGTATGTGTC-1
CGGAACCTCCTTCTAG	CGGAACCAGCTTCTAG	CGGAACCAGCTTCTAG-1
CGGAACCTCTGCAGGT	CGGAACCAGTGCAGGT	CGGAACCAGTGCAGGT-1
CGGAACCTCTGGCCTC	CGGAACCAGTGGCCTC	CGGAACCAGTGGCCTC-1
CGGAACCGTAATGGCG	CGGAACCCAAATGGCG	CGGAACCCAAATGGCG-1
CGGAACCGTCGGCGTT	CGGAACCCACGGCGTT	CGGAACCCACGGCGTT-1
CGGAACCGTCGTCGGT	CGGAACCCACGTCGGT	CGGAACCCACGTCGGT-1
CGGAACCAGAATCTTC	CGGAACCTCAATCTTC	CGGAACCTCAATCTTC-1
CGGAACCAGATTACTC	CGGAACCTCATTACTC	CGGAACCTCATTACTC-1
CGGAACCAGCCATGGG	CGGAACCTCCCATGGG	CGGAACCTCCCATGGG-1
CGGAACCAGTATACTC	CGGAACCTCTATACTC	CGGAACCTCTATACTC-1
CGGAATTTCAGGTTAT	CGGAATTAGAGGTTAT	CGGAATTAGAGGTTAT-1
CGGAATTCAAGCTCGC	CGGAATTGTAGCTCGC	CGGAATTGTAGCTCGC-1
CGGAATTCACCGGTGT	CGGAATTGTCCGGTGT	CGGAATTGTCCGGTGT-1
CGGAATTAGCACCCTA	CGGAATTTCCACCCTA	CGGAATTTCCACCCTA-1
CGGAATTAGGGTCAGC	CGGAATTTCGGTCAGC	CGGAATTTCGGTCAGC-1
CGGACACGTGAATCGG	CGGACACCAGAATCGG	CGGACACCAGAATCGG-1
CGGACACAGATAGCAC	CGGACACTCATAGCAC	CGGACACTCATAGCAC-1
CGGAGAATCAAAGCGA	CGGAGAAAGAAAGCGA	CGGAGAAAGAAAGCGA-1
CGGAGAATCAGATTCA	CGGAGAAAGAGATTCA	CGGAGAAAGAGATTCA-1
CGGAGAATCTGCTCGC	CGGAGAAAGTGCTCGC	CGGAGAAAGTGCTCGC-1
CGGAGAATCTTGCGCC	CGGAGAAAGTTGCGCC	CGGAGAAAGTTGCGCC-1
CGGAGAAGTAGCTACT	CGGAGAACAAGCTACT	CGGAGAACAAGCTACT-1
CGGAGAAGTCTTGGGC	CGGAGAACACTTGGGC	CGGAGAACACTTGGGC-1
CGGAGAAGTTATTCGG	CGGAGAACATATTCGG	CGGAGAACATATTCGG-1
CGGAGAAAGCTTCAGC	CGGAGAATCCTTCAGC	CGGAGAATCCTTCAGC-1
CGGCAGTCAACCTTCC	CGGCAGTGTACCTTCC	CGGCAGTGTACCTTCC-1
CGGCAGTAGGCAGAGA	CGGCAGTTCGCAGAGA	CGGCAGTTCGCAGAGA-1
CGGGACTTCCTAAGTA	CGGGACTAGCTAAGTA	CGGGACTAGCTAAGTA-1
CGGGACTGTGCAGTCC	CGGGACTCAGCAGTCC	CGGGACTCAGCAGTCC-1
CGGGACTAGCTTCTTC	CGGGACTTCCTTCTTC	CGGGACTTCCTTCTTC-1
CGGGCATTCTTGCATC	CGGGCATAGTTGCATC	CGGGCATAGTTGCATC-1
CGGGCATGTGGGATAC	CGGGCATCAGGGATAC	CGGGCATCAGGGATAC-1
CGGGCATGTTGCGTGC	CGGGCATCATGCGTGC	CGGGCATCATGCGTGC-1
CGGGCATAGGTGGGAA	CGGGCATTCGTGGGAA	CGGGCATTCGTGGGAA-1
CGGGTCATCAGTATAC	CGGGTCAAGAGTATAC	CGGGTCAAGAGTATAC-1
CGGGTCATCTAGACCG	CGGGTCAAGTAGACCG	CGGGTCAAGTAGACCG-1
CGGGTCACAATACCCA	CGGGTCAGTATACCCA	CGGGTCAGTATACCCA-1
CGGGTCAAGTGGAGAG	CGGGTCATCTGGAGAG	CGGGTCATCTGGAGAG-1
CGGGTGTTCCATTTGC	CGGGTGTAGCATTTGC	CGGGTGTAGCATTTGC-1
CGGGTGTTCTTGGACG	CGGGTGTAGTTGGACG	CGGGTGTAGTTGGACG-1
CGGGTGTCAGTACGCC	CGGGTGTGTGTACGCC	CGGGTGTGTGTACGCC-1
CGGGTGTCATCAGCGC	CGGGTGTGTTCAGCGC	CGGGTGTGTTCAGCGC-1
CGGGTGTAGTACCCAC	CGGGTGTTCTACCCAC	CGGGTGTTCTACCCAC-1
CGGTCAGGTTATCGGT	CGGTCAGCATATCGGT	CGGTCAGCATATCGGT-1
CGGTCAGGTTGTACGT	CGGTCAGCATGTACGT	CGGTCAGCATGTACGT-1
CGGTCAGCAAACCAGG	CGGTCAGGTAACCAGG	CGGTCAGGTAACCAGG-1
CGGTCAGAGAGAGCAG	CGGTCAGTCAGAGCAG	CGGTCAGTCAGAGCAG-1
CGGTCAGAGCATTTCA	CGGTCAGTCCATTTCA	CGGTCAGTCCATTTCA-1
CGTAAGTAGTGTAAGC	CGTAAGTTCTGTAAGC	CGTAAGTTCTGTAAGC-1
CGTAATGGTAGTGTCT	CGTAATGCAAGTGTCT	CGTAATGCAAGTGTCT-1
CGTAATGCAACAAGCG	CGTAATGGTACAAGCG	CGTAATGGTACAAGCG-1
CGTAATGAGAGCTTGA	CGTAATGTCAGCTTGA	CGTAATGTCAGCTTGA-1
CGTAGTATCCCAGAGT	CGTAGTAAGCCAGAGT	CGTAGTAAGCCAGAGT-1
CGTAGTATCCCTGTCG	CGTAGTAAGCCTGTCG	CGTAGTAAGCCTGTCG-1
CGTAGTAGTAAGTGTA	CGTAGTACAAAGTGTA	CGTAGTACAAAGTGTA-1
CGTAGTAGTTGCACTA	CGTAGTACATGCACTA	CGTAGTACATGCACTA-1
CGTAGTAGTTGTACGT	CGTAGTACATGTACGT	CGTAGTACATGTACGT-1
CGTAGTAAGAGCTTGA	CGTAGTATCAGCTTGA	CGTAGTATCAGCTTGA-1
CGTAGTAAGGCCATAA	CGTAGTATCGCCATAA	CGTAGTATCGCCATAA-1
CGTCAAAAGGCCTATC	CGTCAAATCGCCTATC	CGTCAAATCGCCTATC-1
CGTCAAAAGTCGGTCT	CGTCAAATCTCGGTCT	CGTCAAATCTCGGTCT-1
CGTCCATTCGGTTTCT	CGTCCATAGGGTTTCT	CGTCCATAGGGTTTCT-1
CGTCCATGTTAGGCGA	CGTCCATCATAGGCGA	CGTCCATCATAGGCGA-1
CGTCCATCACACTACA	CGTCCATGTCACTACA	CGTCCATGTCACTACA-1
CGTCCATCATCCGCTT	CGTCCATGTTCCGCTT	CGTCCATGTTCCGCTT-1
CGTCCATAGGTAGAGG	CGTCCATTCGTAGAGG	CGTCCATTCGTAGAGG-1
CGTGAATGTACCTAAC	CGTGAATCAACCTAAC	CGTGAATCAACCTAAC-1
CGTGAATGTACTGATC	CGTGAATCAACTGATC	CGTGAATCAACTGATC-1
CGTGAATCAAGGAAAG	CGTGAATGTAGGAAAG	CGTGAATGTAGGAAAG-1
CGTGAATCAATTCTCT	CGTGAATGTATTCTCT	CGTGAATGTATTCTCT-1
CGTGAATCAGCTGCAC	CGTGAATGTGCTGCAC	CGTGAATGTGCTGCAC-1
CGTGAATAGGAACCAT	CGTGAATTCGAACCAT	CGTGAATTCGAACCAT-1
CGTGAATAGTGCGGCA	CGTGAATTCTGCGGCA	CGTGAATTCTGCGGCA-1
CGTGATAGTTGGGTCC	CGTGATACATGGGTCC	CGTGATACATGGGTCC-1
CGTGATAAGAGATTGC	CGTGATATCAGATTGC	CGTGATATCAGATTGC-1
CGTGCTTTCATAACGT	CGTGCTTAGATAACGT	CGTGCTTAGATAACGT-1
CGTGCTTTCGAACTCG	CGTGCTTAGGAACTCG	CGTGCTTAGGAACTCG-1
CGTGCTTTCTTGCCTA	CGTGCTTAGTTGCCTA	CGTGCTTAGTTGCCTA-1
CGTGCTTAGCAAGCTA	CGTGCTTTCCAAGCTA	CGTGCTTTCCAAGCTA-1
CGTGTCTTCCGACATG	CGTGTCTAGCGACATG	CGTGTCTAGCGACATG-1
CGTGTCTCAATACCCA	CGTGTCTGTATACCCA	CGTGTCTGTATACCCA-1
CGTGTCTCAATCTCTT	CGTGTCTGTATCTCTT	CGTGTCTGTATCTCTT-1
CGTGTCTCAGATCGTT	CGTGTCTGTGATCGTT	CGTGTCTGTGATCGTT-1
CGTGTCTAGTGCGGCA	CGTGTCTTCTGCGGCA	CGTGTCTTCTGCGGCA-1
CGTTAGATCGTCACTT	CGTTAGAAGGTCACTT	CGTTAGAAGGTCACTT-1
CGTTAGAGTCGTCGGT	CGTTAGACACGTCGGT	CGTTAGACACGTCGGT-1
CGTTAGACAACTAAGA	CGTTAGAGTACTAAGA	CGTTAGAGTACTAAGA-1
CGTTAGAAGCCAAGTA	CGTTAGATCCCAAGTA	CGTTAGATCCCAAGTA-1
CGTTAGAAGTCGAACA	CGTTAGATCTCGAACA	CGTTAGATCTCGAACA-1
CGTTCTGTCGATGCGT	CGTTCTGAGGATGCGT	CGTTCTGAGGATGCGT-1
CGTTCTGTCTGCACAG	CGTTCTGAGTGCACAG	CGTTCTGAGTGCACAG-1
CGTTGGGTCAATAACC	CGTTGGGAGAATAACC	CGTTGGGAGAATAACC-1
CGTTGGGCAAGATTAG	CGTTGGGGTAGATTAG	CGTTGGGGTAGATTAG-1
CGTTGGGCACATGACT	CGTTGGGGTCATGACT	CGTTGGGGTCATGACT-1
CTAACCCCATAGAAGT	CTAACCCGTTAGAAGT	CTAACCCGTTAGAAGT-1
CTAACCCAGTAAACGC	CTAACCCTCTAAACGC	CTAACCCTCTAAACGC-1
CTAACTTTCCCGGAAT	CTAACTTAGCCGGAAT	CTAACTTAGCCGGAAT-1
CTAACTTTCGGTACGT	CTAACTTAGGGTACGT	CTAACTTAGGGTACGT-1
CTAACTTCATGACGGA	CTAACTTGTTGACGGA	CTAACTTGTTGACGGA-1
CTAAGTGTCAATCTAG	CTAAGTGAGAATCTAG	CTAAGTGAGAATCTAG-1
CTAAGTGGTATGACCT	CTAAGTGCAATGACCT	CTAAGTGCAATGACCT-1
CTAAGTGAGGCCAACG	CTAAGTGTCGCCAACG	CTAAGTGTCGCCAACG-1
CTACAGAGTATTAGGA	CTACAGACAATTAGGA	CTACAGACAATTAGGA-1
CTACAGAGTCGCCACA	CTACAGACACGCCACA	CTACAGACACGCCACA-1
CTACAGAAGTTCGCTG	CTACAGATCTTCGCTG	CTACAGATCTTCGCTG-1
CTACATTTCAAGAGCA	CTACATTAGAAGAGCA	CTACATTAGAAGAGCA-1
CTACATTTCCTGTTAC	CTACATTAGCTGTTAC	CTACATTAGCTGTTAC-1
CTACATTGTGAACTTC	CTACATTCAGAACTTC	CTACATTCAGAACTTC-1
CTACATTGTGCGTGCT	CTACATTCAGCGTGCT	CTACATTCAGCGTGCT-1
CTACATTCATCCGCTT	CTACATTGTTCCGCTT	CTACATTGTTCCGCTT-1
CTACCCAGTACTCCAA	CTACCCACAACTCCAA	CTACCCACAACTCCAA-1
CTACCCAGTTCTCAAG	CTACCCACATCTCAAG	CTACCCACATCTCAAG-1
CTACCCAAGCAATCCC	CTACCCATCCAATCCC	CTACCCATCCAATCCC-1
CTACCCAAGGTTCATT	CTACCCATCGTTCATT	CTACCCATCGTTCATT-1
CTACCCAAGTCTCGAC	CTACCCATCTCTCGAC	CTACCCATCTCTCGAC-1
CTACCTGTCGTTGCCC	CTACCTGAGGTTGCCC	CTACCTGAGGTTGCCC-1
CTACCTGTCTACTGTC	CTACCTGAGTACTGTC	CTACCTGAGTACTGTC-1
CTACCTGAGACCTCAC	CTACCTGTCACCTCAC	CTACCTGTCACCTCAC-1
CTACCTGAGAGGTAAA	CTACCTGTCAGGTAAA	CTACCTGTCAGGTAAA-1
CTACGGGTCCATGGGT	CTACGGGAGCATGGGT	CTACGGGAGCATGGGT-1
CTACGGGTCTGGGAAA	CTACGGGAGTGGGAAA	CTACGGGAGTGGGAAA-1
CTACGGGTCTTGGCGA	CTACGGGAGTTGGCGA	CTACGGGAGTTGGCGA-1
CTACGGGGTACCAATC	CTACGGGCAACCAATC	CTACGGGCAACCAATC-1
CTACGGGGTCTTCAAG	CTACGGGCACTTCAAG	CTACGGGCACTTCAAG-1
CTACGGGGTGTAACGG	CTACGGGCAGTAACGG	CTACGGGCAGTAACGG-1
CTACGGGCAAACTGCT	CTACGGGGTAACTGCT	CTACGGGGTAACTGCT-1
CTACGGGCAACAGTTC	CTACGGGGTACAGTTC	CTACGGGGTACAGTTC-1
CTACGGGAGCAGTTCC	CTACGGGTCCAGTTCC	CTACGGGTCCAGTTCC-1
CTACTATTCGGAGATA	CTACTATAGGGAGATA	CTACTATAGGGAGATA-1
CTACTATTCTACAGAT	CTACTATAGTACAGAT	CTACTATAGTACAGAT-1
CTACTATCAGGCCTCA	CTACTATGTGGCCTCA	CTACTATGTGGCCTCA-1
CTAGACAAGGTGTGGC	CTAGACATCGTGTGGC	CTAGACATCGTGTGGC-1
CTAGACAAGTTTGGAG	CTAGACATCTTTGGAG	CTAGACATCTTTGGAG-1
CTAGGTATCGACATCG	CTAGGTAAGGACATCG	CTAGGTAAGGACATCG-1
CTAGGTATCGACTGGT	CTAGGTAAGGACTGGT	CTAGGTAAGGACTGGT-1
CTAGGTATCGTTGCCC	CTAGGTAAGGTTGCCC	CTAGGTAAGGTTGCCC-1
CTAGGTATCTGAGTTA	CTAGGTAAGTGAGTTA	CTAGGTAAGTGAGTTA-1
CTAGGTAGTAAGACTA	CTAGGTACAAAGACTA	CTAGGTACAAAGACTA-1
CTAGGTACATGGCTAT	CTAGGTAGTTGGCTAT	CTAGGTAGTTGGCTAT-1
CTAGGTAAGAACTACG	CTAGGTATCAACTACG	CTAGGTATCAACTACG-1
CTAGGTAAGCATATGG	CTAGGTATCCATATGG	CTAGGTATCCATATGG-1
CTAGGTAAGTTACGGA	CTAGGTATCTTACGGA	CTAGGTATCTTACGGA-1
CTATAGGTCGACCCAA	CTATAGGAGGACCCAA	CTATAGGAGGACCCAA-1
CTATAGGTCTTTGTCG	CTATAGGAGTTTGTCG	CTATAGGAGTTTGTCG-1
CTATAGGCAGTCATGT	CTATAGGGTGTCATGT	CTATAGGGTGTCATGT-1
CTATCCGCAGCAAGAC	CTATCCGGTGCAAGAC	CTATCCGGTGCAAGAC-1
CTATCTATCAATCCCT	CTATCTAAGAATCCCT	CTATCTAAGAATCCCT-1
CTATCTACAACATACC	CTATCTAGTACATACC	CTATCTAGTACATACC-1
CTCAACCGTAGAGGCT	CTCAACCCAAGAGGCT	CTCAACCCAAGAGGCT-1
CTCAACCCAAAGATTG	CTCAACCGTAAGATTG	CTCAACCGTAAGATTG-1
CTCAACCCAATTTCTC	CTCAACCGTATTTCTC	CTCAACCGTATTTCTC-1
CTCAACCAGCGCGATG	CTCAACCTCCGCGATG	CTCAACCTCCGCGATG-1
CTCAAGAGTGTCAGTT	CTCAAGACAGTCAGTT	CTCAAGACAGTCAGTT-1
CTCAAGACAAGCACAG	CTCAAGAGTAGCACAG	CTCAAGAGTAGCACAG-1
CTCAAGACACGAAGCA	CTCAAGAGTCGAAGCA	CTCAAGAGTCGAAGCA-1
CTCAAGACAGTAAACA	CTCAAGAGTGTAAACA	CTCAAGAGTGTAAACA-1
CTCAAGACAGTGTGGA	CTCAAGAGTGTGTGGA	CTCAAGAGTGTGTGGA-1
CTCAAGAAGAAATGAG	CTCAAGATCAAATGAG	CTCAAGATCAAATGAG-1
CTCAATTCAAGATTAG	CTCAATTGTAGATTAG	CTCAATTGTAGATTAG-1
CTCAATTAGTATGTGG	CTCAATTTCTATGTGG	CTCAATTTCTATGTGG-1
CTCAATTAGTTACTGT	CTCAATTTCTTACTGT	CTCAATTTCTTACTGT-1
CTCACTGCAATTCCTT	CTCACTGGTATTCCTT	CTCACTGGTATTCCTT-1
CTCACTGCATCGAACT	CTCACTGGTTCGAACT	CTCACTGGTTCGAACT-1
CTCACTGAGAGCTCTC	CTCACTGTCAGCTCTC	CTCACTGTCAGCTCTC-1
CTCACTGAGATCGCAA	CTCACTGTCATCGCAA	CTCACTGTCATCGCAA-1
CTCAGAATCCACAAAT	CTCAGAAAGCACAAAT	CTCAGAAAGCACAAAT-1
CTCAGAATCGTGCTAG	CTCAGAAAGGTGCTAG	CTCAGAAAGGTGCTAG-1
CTCAGAATCTAGTCTC	CTCAGAAAGTAGTCTC	CTCAGAAAGTAGTCTC-1
CTCAGAAGTGGGATAC	CTCAGAACAGGGATAC	CTCAGAACAGGGATAC-1
CTCAGAAAGTACTTCA	CTCAGAATCTACTTCA	CTCAGAATCTACTTCA-1
CTCAGGGTCAGCAGCT	CTCAGGGAGAGCAGCT	CTCAGGGAGAGCAGCT-1
CTCAGGGCATCCAGGC	CTCAGGGGTTCCAGGC	CTCAGGGGTTCCAGGC-1
CTCAGGGAGGACACCG	CTCAGGGTCGACACCG	CTCAGGGTCGACACCG-1
CTCAGGGAGGTTCCCA	CTCAGGGTCGTTCCCA	CTCAGGGTCGTTCCCA-1
CTCAGTCTCCGTACAG	CTCAGTCAGCGTACAG	CTCAGTCAGCGTACAG-1
CTCAGTCGTATGACCT	CTCAGTCCAATGACCT	CTCAGTCCAATGACCT-1
CTCAGTCGTGTAACGG	CTCAGTCCAGTAACGG	CTCAGTCCAGTAACGG-1
CTCAGTCAGATCACCC	CTCAGTCTCATCACCC	CTCAGTCTCATCACCC-1
CTCATCGTCTATAGGT	CTCATCGAGTATAGGT	CTCATCGAGTATAGGT-1
CTCATCGGTACTCCAA	CTCATCGCAACTCCAA	CTCATCGCAACTCCAA-1
CTCATCGCAATCACCA	CTCATCGGTATCACCA	CTCATCGGTATCACCA-1
CTCATCGAGAACTACG	CTCATCGTCAACTACG	CTCATCGTCAACTACG-1
CTCATCGAGTAAACGC	CTCATCGTCTAAACGC	CTCATCGTCTAAACGC-1
CTCATGCGTAATAAGC	CTCATGCCAAATAAGC	CTCATGCCAAATAAGC-1
CTCATGCGTGGGTTGA	CTCATGCCAGGGTTGA	CTCATGCCAGGGTTGA-1
CTCATGCCATCCCACT	CTCATGCGTTCCCACT	CTCATGCGTTCCCACT-1
CTCATTATCTTCGGTT	CTCATTAAGTTCGGTT	CTCATTAAGTTCGGTT-1
CTCATTAGTCCAAAGG	CTCATTACACCAAAGG	CTCATTACACCAAAGG-1
CTCCAACTCCCACCGT	CTCCAACAGCCACCGT	CTCCAACAGCCACCGT-1
CTCCAACGTACTGCTA	CTCCAACCAACTGCTA	CTCCAACCAACTGCTA-1
CTCCAACGTGACAATA	CTCCAACCAGACAATA	CTCCAACCAGACAATA-1
CTCCAACCACAAAGCG	CTCCAACGTCAAAGCG	CTCCAACGTCAAAGCG-1
CTCCAACAGAAAGGTA	CTCCAACTCAAAGGTA	CTCCAACTCAAAGGTA-1
CTCCAACAGAGGAAGC	CTCCAACTCAGGAAGC	CTCCAACTCAGGAAGC-1
CTCCAACAGCAAGCCG	CTCCAACTCCAAGCCG	CTCCAACTCCAAGCCG-1
CTCCACATCTATGCAA	CTCCACAAGTATGCAA	CTCCACAAGTATGCAA-1
CTCCACATCTTGTACC	CTCCACAAGTTGTACC	CTCCACAAGTTGTACC-1
CTCCACAGTTAAGATG	CTCCACACATAAGATG	CTCCACACATAAGATG-1
CTCCACACAGGCAACA	CTCCACAGTGGCAACA	CTCCACAGTGGCAACA-1
CTCCACACATCCTTGC	CTCCACAGTTCCTTGC	CTCCACAGTTCCTTGC-1
CTCCATGCACCTTTGC	CTCCATGGTCCTTTGC	CTCCATGGTCCTTTGC-1
CTCCATGCACGCTTAA	CTCCATGGTCGCTTAA	CTCCATGGTCGCTTAA-1
CTCCATGAGTAGATCG	CTCCATGTCTAGATCG	CTCCATGTCTAGATCG-1
CTCCCAATCGCAGCTA	CTCCCAAAGGCAGCTA	CTCCCAAAGGCAGCTA-1
CTCCCAATCTGGACTG	CTCCCAAAGTGGACTG	CTCCCAAAGTGGACTG-1
CTCCCAAGTAACACGG	CTCCCAACAAACACGG	CTCCCAACAAACACGG-1
CTCCCAAAGTGCTAGA	CTCCCAATCTGCTAGA	CTCCCAATCTGCTAGA-1
CTCCCTCTCAAGATCT	CTCCCTCAGAAGATCT	CTCCCTCAGAAGATCT-1
CTCCCTCAGACCTCGT	CTCCCTCTCACCTCGT	CTCCCTCTCACCTCGT-1
CTCCCTCAGGCGCTGA	CTCCCTCTCGCGCTGA	CTCCCTCTCGCGCTGA-1
CTCCGATTCAGCTGAC	CTCCGATAGAGCTGAC	CTCCGATAGAGCTGAC-1
CTCCGATTCGCTCAAG	CTCCGATAGGCTCAAG	CTCCGATAGGCTCAAG-1
CTCCGATCAAGAGGAA	CTCCGATGTAGAGGAA	CTCCGATGTAGAGGAA-1
CTCCGATAGCTTGAAG	CTCCGATTCCTTGAAG	CTCCGATTCCTTGAAG-1
CTCCGATAGGCGGTAC	CTCCGATTCGCGGTAC	CTCCGATTCGCGGTAC-1
CTCCGATAGGGCCCAA	CTCCGATTCGGCCCAA	CTCCGATTCGGCCCAA-1
CTCCTCCTCGGCGAGA	CTCCTCCAGGGCGAGA	CTCCTCCAGGGCGAGA-1
CTCCTCCGTGATCACT	CTCCTCCCAGATCACT	CTCCTCCCAGATCACT-1
CTCCTCCCAAATGATG	CTCCTCCGTAATGATG	CTCCTCCGTAATGATG-1
CTCCTCCAGCGGTAGC	CTCCTCCTCCGGTAGC	CTCCTCCTCCGGTAGC-1
CTCCTTTTCCTGTTCA	CTCCTTTAGCTGTTCA	CTCCTTTAGCTGTTCA-1
CTCCTTTTCTCACTCA	CTCCTTTAGTCACTCA	CTCCTTTAGTCACTCA-1
CTCCTTTGTGCCTTCT	CTCCTTTCAGCCTTCT	CTCCTTTCAGCCTTCT-1
CTCCTTTCACCGGTGT	CTCCTTTGTCCGGTGT	CTCCTTTGTCCGGTGT-1
CTCCTTTCAGGCGCTT	CTCCTTTGTGGCGCTT	CTCCTTTGTGGCGCTT-1
CTCCTTTAGAAACGAA	CTCCTTTTCAAACGAA	CTCCTTTTCAAACGAA-1
CTCGAGGTCCCAGAGT	CTCGAGGAGCCAGAGT	CTCGAGGAGCCAGAGT-1
CTCGAGGCACGTAATC	CTCGAGGGTCGTAATC	CTCGAGGGTCGTAATC-1
CTCGAGGCAGCACGCT	CTCGAGGGTGCACGCT	CTCGAGGGTGCACGCT-1
CTCTCAGTCATCACCT	CTCTCAGAGATCACCT	CTCTCAGAGATCACCT-1
CTCTCAGCAGCTCTCT	CTCTCAGGTGCTCTCT	CTCTCAGGTGCTCTCT-1
CTCTCAGCATGGGACA	CTCTCAGGTTGGGACA	CTCTCAGGTTGGGACA-1
CTCTCAGAGGTCCTTG	CTCTCAGTCGTCCTTG	CTCTCAGTCGTCCTTG-1
CTCTCGACAGTATTGC	CTCTCGAGTGTATTGC	CTCTCGAGTGTATTGC-1
CTCTGGTTCATGAATC	CTCTGGTAGATGAATC	CTCTGGTAGATGAATC-1
CTCTGGTTCCAGCCCT	CTCTGGTAGCAGCCCT	CTCTGGTAGCAGCCCT-1
CTCTGGTTCCATTTGC	CTCTGGTAGCATTTGC	CTCTGGTAGCATTTGC-1
CTCTGGTGTCACTTAG	CTCTGGTCACACTTAG	CTCTGGTCACACTTAG-1
CTCTGGTGTCGTAACT	CTCTGGTCACGTAACT	CTCTGGTCACGTAACT-1
CTCTGGTAGTACCCAC	CTCTGGTTCTACCCAC	CTCTGGTTCTACCCAC-1
CTGAATGGTCAACGCC	CTGAATGCACAACGCC	CTGAATGCACAACGCC-1
CTGAATGGTTCTGTTT	CTGAATGCATCTGTTT	CTGAATGCATCTGTTT-1
CTGAATGCATAACAGA	CTGAATGGTTAACAGA	CTGAATGGTTAACAGA-1
CTGAATGCATCCTTGC	CTGAATGGTTCCTTGC	CTGAATGGTTCCTTGC-1
CTGAATGAGAAAGGTA	CTGAATGTCAAAGGTA	CTGAATGTCAAAGGTA-1
CTGAATGAGCACCCTA	CTGAATGTCCACCCTA	CTGAATGTCCACCCTA-1
CTGAATGAGGATTGAC	CTGAATGTCGATTGAC	CTGAATGTCGATTGAC-1
CTGAGCGTCGAGCAAA	CTGAGCGAGGAGCAAA	CTGAGCGAGGAGCAAA-1
CTGAGCGTCTGCAGGT	CTGAGCGAGTGCAGGT	CTGAGCGAGTGCAGGT-1
CTGAGCGGTTGGAGAC	CTGAGCGCATGGAGAC	CTGAGCGCATGGAGAC-1
CTGAGGCTCCCTCCAG	CTGAGGCAGCCTCCAG	CTGAGGCAGCCTCCAG-1
CTGAGGCTCGGTCAAC	CTGAGGCAGGGTCAAC	CTGAGGCAGGGTCAAC-1
CTGAGGCGTATCTCTT	CTGAGGCCAATCTCTT	CTGAGGCCAATCTCTT-1
CTGAGGCCACCTTGTC	CTGAGGCGTCCTTGTC	CTGAGGCGTCCTTGTC-1
CTGAGGCCAGTCCACG	CTGAGGCGTGTCCACG	CTGAGGCGTGTCCACG-1
CTGATCCTCCAAACAT	CTGATCCAGCAAACAT	CTGATCCAGCAAACAT-1
CTGATCCTCGGCCAAT	CTGATCCAGGGCCAAT	CTGATCCAGGGCCAAT-1
CTGATCCGTACCAATC	CTGATCCCAACCAATC	CTGATCCCAACCAATC-1
CTGATCCGTCCAGGTC	CTGATCCCACCAGGTC	CTGATCCCACCAGGTC-1
CTGATCCGTGATCACT	CTGATCCCAGATCACT	CTGATCCCAGATCACT-1
CTGATCCGTGTTAAAG	CTGATCCCAGTTAAAG	CTGATCCCAGTTAAAG-1
CTGATCCCAGAGACCA	CTGATCCGTGAGACCA	CTGATCCGTGAGACCA-1
CTGATCCAGAAGTAAG	CTGATCCTCAAGTAAG	CTGATCCTCAAGTAAG-1
CTGATCCAGACTGTTT	CTGATCCTCACTGTTT	CTGATCCTCACTGTTT-1
CTGATCCAGGACCAAT	CTGATCCTCGACCAAT	CTGATCCTCGACCAAT-1
CTGCAGGTCATGCCGA	CTGCAGGAGATGCCGA	CTGCAGGAGATGCCGA-1
CTGCAGGGTCAAGCTT	CTGCAGGCACAAGCTT	CTGCAGGCACAAGCTT-1
CTGCAGGAGCCGAGTG	CTGCAGGTCCCGAGTG	CTGCAGGTCCCGAGTG-1
CTGCATCTCGTAGACC	CTGCATCAGGTAGACC	CTGCATCAGGTAGACC-1
CTGCATCCACCTTGTC	CTGCATCGTCCTTGTC	CTGCATCGTCCTTGTC-1
CTGCATCAGAGGAAAT	CTGCATCTCAGGAAAT	CTGCATCTCAGGAAAT-1
CTGCATCAGTGGGCCA	CTGCATCTCTGGGCCA	CTGCATCTCTGGGCCA-1
CTGCATCAGTTCGACC	CTGCATCTCTTCGACC	CTGCATCTCTTCGACC-1
CTGCCATTCCTGACAG	CTGCCATAGCTGACAG	CTGCCATAGCTGACAG-1
CTGCCATTCGCAGGGA	CTGCCATAGGCAGGGA	CTGCCATAGGCAGGGA-1
CTGCCATGTGTGTGGA	CTGCCATCAGTGTGGA	CTGCCATCAGTGTGGA-1
CTGCCATAGAGAGCGA	CTGCCATTCAGAGCGA	CTGCCATTCAGAGCGA-1
CTGCCATAGCCATGGG	CTGCCATTCCCATGGG	CTGCCATTCCCATGGG-1
CTGCCATAGCCATTTA	CTGCCATTCCCATTTA	CTGCCATTCCCATTTA-1
CTGCCTATCCATTTGC	CTGCCTAAGCATTTGC	CTGCCTAAGCATTTGC-1
CTGCCTAGTGGCCTGT	CTGCCTACAGGCCTGT	CTGCCTACAGGCCTGT-1
CTGCCTAGTTACCGTA	CTGCCTACATACCGTA	CTGCCTACATACCGTA-1
CTGCCTAAGGAGCACC	CTGCCTATCGAGCACC	CTGCCTATCGAGCACC-1
CTGCCTAAGTTCTCAA	CTGCCTATCTTCTCAA	CTGCCTATCTTCTCAA-1
CTGCGAGTCGGTACGT	CTGCGAGAGGGTACGT	CTGCGAGAGGGTACGT-1
CTGCGAGGTAGGCTTT	CTGCGAGCAAGGCTTT	CTGCGAGCAAGGCTTT-1
CTGCGAGGTGGTAGTG	CTGCGAGCAGGTAGTG	CTGCGAGCAGGTAGTG-1
CTGCGAGCAAGTCACT	CTGCGAGGTAGTCACT	CTGCGAGGTAGTCACT-1
CTGCGAGAGATCTATC	CTGCGAGTCATCTATC	CTGCGAGTCATCTATC-1
CTGCTCAGTTCGAGCC	CTGCTCACATCGAGCC	CTGCTCACATCGAGCC-1
CTGCTCAGTTTGACAC	CTGCTCACATTGACAC	CTGCTCACATTGACAC-1
CTGCTCACAGGATCAG	CTGCTCAGTGGATCAG	CTGCTCAGTGGATCAG-1
CTGCTCAAGCTCGATC	CTGCTCATCCTCGATC	CTGCTCATCCTCGATC-1
CTGCTCAAGTCTGACC	CTGCTCATCTCTGACC	CTGCTCATCTCTGACC-1
CTGGACGTCAAGAACG	CTGGACGAGAAGAACG	CTGGACGAGAAGAACG-1
CTGGACGGTCCTCGTT	CTGGACGCACCTCGTT	CTGGACGCACCTCGTT-1
CTGGACGGTGAGGTTG	CTGGACGCAGAGGTTG	CTGGACGCAGAGGTTG-1
CTGGCAGTCCTCAGAG	CTGGCAGAGCTCAGAG	CTGGCAGAGCTCAGAG-1
CTGGCAGCATCCGCTT	CTGGCAGGTTCCGCTT	CTGGCAGGTTCCGCTT-1
CTGGCAGCATTCCAAG	CTGGCAGGTTTCCAAG	CTGGCAGGTTTCCAAG-1
CTGGCAGAGGTTGCCT	CTGGCAGTCGTTGCCT	CTGGCAGTCGTTGCCT-1
CTGGTCTGTAGCTACT	CTGGTCTCAAGCTACT	CTGGTCTCAAGCTACT-1
CTGGTCTGTTCCTTCG	CTGGTCTCATCCTTCG	CTGGTCTCATCCTTCG-1
CTGGTCTAGTGCCTCA	CTGGTCTTCTGCCTCA	CTGGTCTTCTGCCTCA-1
CTGTACCTCACGACGT	CTGTACCAGACGACGT	CTGTACCAGACGACGT-1
CTGTACCGTCAGTACT	CTGTACCCACAGTACT	CTGTACCCACAGTACT-1
CTGTACCGTTGCCGAC	CTGTACCCATGCCGAC	CTGTACCCATGCCGAC-1
CTGTACCCATTACGTG	CTGTACCGTTTACGTG	CTGTACCGTTTACGTG-1
CTGTACCAGCTTGGAA	CTGTACCTCCTTGGAA	CTGTACCTCCTTGGAA-1
CTGTAGATCACGTCCC	CTGTAGAAGACGTCCC	CTGTAGAAGACGTCCC-1
CTGTAGAGTCGTGAGA	CTGTAGACACGTGAGA	CTGTAGACACGTGAGA-1
CTGTAGACAACACTCA	CTGTAGAGTACACTCA	CTGTAGAGTACACTCA-1
CTGTAGAAGAAGCCAT	CTGTAGATCAAGCCAT	CTGTAGATCAAGCCAT-1
CTGTAGAAGCTATTGT	CTGTAGATCCTATTGT	CTGTAGATCCTATTGT-1
CTGTATTCAAGCCAGA	CTGTATTGTAGCCAGA	CTGTATTGTAGCCAGA-1
CTGTATTAGTCGTGGG	CTGTATTTCTCGTGGG	CTGTATTTCTCGTGGG-1
CTGTCGTTCTGGTTCT	CTGTCGTAGTGGTTCT	CTGTCGTAGTGGTTCT-1
CTGTCGTCAACTCCCT	CTGTCGTGTACTCCCT	CTGTCGTGTACTCCCT-1
CTGTCGTCAGCGGCTT	CTGTCGTGTGCGGCTT	CTGTCGTGTGCGGCTT-1
CTGTCGTAGTGTTGGA	CTGTCGTTCTGTTGGA	CTGTCGTTCTGTTGGA-1
CTGTGAATCAGGCGTT	CTGTGAAAGAGGCGTT	CTGTGAAAGAGGCGTT-1
CTGTGAATCGTTGACG	CTGTGAAAGGTTGACG	CTGTGAAAGGTTGACG-1
CTGTGAATCGTTGAGC	CTGTGAAAGGTTGAGC	CTGTGAAAGGTTGAGC-1
CTGTGAAGTATACGAA	CTGTGAACAATACGAA	CTGTGAACAATACGAA-1
CTGTGAAGTCGTCGGT	CTGTGAACACGTCGGT	CTGTGAACACGTCGGT-1
CTGTGAACAAACAGGC	CTGTGAAGTAACAGGC	CTGTGAAGTAACAGGC-1
CTGTGAACAGGACTAG	CTGTGAAGTGGACTAG	CTGTGAAGTGGACTAG-1
CTGTGGGTCTCTCTGA	CTGTGGGAGTCTCTGA	CTGTGGGAGTCTCTGA-1
CTGTGGGGTCAAAGTA	CTGTGGGCACAAAGTA	CTGTGGGCACAAAGTA-1
CTGTGGGGTGAGTGTG	CTGTGGGCAGAGTGTG	CTGTGGGCAGAGTGTG-1
CTTACCGGTCTACCCT	CTTACCGCACTACCCT	CTTACCGCACTACCCT-1
CTTACCGGTGCTCCTT	CTTACCGCAGCTCCTT	CTTACCGCAGCTCCTT-1
CTTACCGCATAAACCC	CTTACCGGTTAAACCC	CTTACCGGTTAAACCC-1
CTTAGGAGTCATTCTT	CTTAGGACACATTCTT	CTTAGGACACATTCTT-1
CTTAGGACACACGACC	CTTAGGAGTCACGACC	CTTAGGAGTCACGACC-1
CTTCAATCACCAGGTC	CTTCAATGTCCAGGTC	CTTCAATGTCCAGGTC-1
CTTCAATAGCGGCTTT	CTTCAATTCCGGCTTT	CTTCAATTCCGGCTTT-1
CTTCAATAGTGCGGGT	CTTCAATTCTGCGGGT	CTTCAATTCTGCGGGT-1
CTTCCGATCATTAGTG	CTTCCGAAGATTAGTG	CTTCCGAAGATTAGTG-1
CTTCCGATCTCAGAGC	CTTCCGAAGTCAGAGC	CTTCCGAAGTCAGAGC-1
CTTCCGATCTTGCTCA	CTTCCGAAGTTGCTCA	CTTCCGAAGTTGCTCA-1
CTTCCGAGTTGCGGTC	CTTCCGACATGCGGTC	CTTCCGACATGCGGTC-1
CTTCCGACAAACGATA	CTTCCGAGTAACGATA	CTTCCGAGTAACGATA-1
CTTCCGACACTTCCGT	CTTCCGAGTCTTCCGT	CTTCCGAGTCTTCCGT-1
CTTCCGAAGTGCGGGT	CTTCCGATCTGCGGGT	CTTCCGATCTGCGGGT-1
CTTCCTTTCGTGATAT	CTTCCTTAGGTGATAT	CTTCCTTAGGTGATAT-1
CTTCCTTTCTTGTAAG	CTTCCTTAGTTGTAAG	CTTCCTTAGTTGTAAG-1
CTTCCTTCACACGACC	CTTCCTTGTCACGACC	CTTCCTTGTCACGACC-1
CTTCCTTCAGAGTTTC	CTTCCTTGTGAGTTTC	CTTCCTTGTGAGTTTC-1
CTTCCTTAGCCTTGGT	CTTCCTTTCCCTTGGT	CTTCCTTTCCCTTGGT-1
CTTCCTTAGTGCGTCT	CTTCCTTTCTGCGTCT	CTTCCTTTCTGCGTCT-1
CTTCGGTTCGTGGTTG	CTTCGGTAGGTGGTTG	CTTCGGTAGGTGGTTG-1
CTTCGGTCAGGTCTGC	CTTCGGTGTGGTCTGC	CTTCGGTGTGGTCTGC-1
CTTCGGTCATAGGGAC	CTTCGGTGTTAGGGAC	CTTCGGTGTTAGGGAC-1
CTTCTAATCCAAATGT	CTTCTAAAGCAAATGT	CTTCTAAAGCAAATGT-1
CTTCTAATCGCCATAG	CTTCTAAAGGCCATAG	CTTCTAAAGGCCATAG-1
CTTCTAATCTCTGGAG	CTTCTAAAGTCTGGAG	CTTCTAAAGTCTGGAG-1
CTTCTAATCTGGACGT	CTTCTAAAGTGGACGT	CTTCTAAAGTGGACGT-1
CTTCTAACAGGAAGTC	CTTCTAAGTGGAAGTC	CTTCTAAGTGGAAGTC-1
CTTCTCTTCAGCCGTA	CTTCTCTAGAGCCGTA	CTTCTCTAGAGCCGTA-1
CTTCTCTTCAGTATAC	CTTCTCTAGAGTATAC	CTTCTCTAGAGTATAC-1
CTTCTCTTCATGACCG	CTTCTCTAGATGACCG	CTTCTCTAGATGACCG-1
CTTCTCTTCCTCCGAC	CTTCTCTAGCTCCGAC	CTTCTCTAGCTCCGAC-1
CTTCTCTTCTTTGCTG	CTTCTCTAGTTTGCTG	CTTCTCTAGTTTGCTG-1
CTTCTCTGTGCTACTA	CTTCTCTCAGCTACTA	CTTCTCTCAGCTACTA-1
CTTCTCTCAGAATATG	CTTCTCTGTGAATATG	CTTCTCTGTGAATATG-1
CTTCTCTCAGCGCTCA	CTTCTCTGTGCGCTCA	CTTCTCTGTGCGCTCA-1
CTTCTCTAGCATAAGC	CTTCTCTTCCATAAGC	CTTCTCTTCCATAAGC-1
CTTCTCTAGGCGCCAA	CTTCTCTTCGCGCCAA	CTTCTCTTCGCGCCAA-1
CTTGAGATCATGACAT	CTTGAGAAGATGACAT	CTTGAGAAGATGACAT-1
CTTGAGATCTGCAAAT	CTTGAGAAGTGCAAAT	CTTGAGAAGTGCAAAT-1
CTTGAGAGTCATATCG	CTTGAGACACATATCG	CTTGAGACACATATCG-1
[truncated: 2,121 more rows]
